# Supplementary material for: Atomistic Molecular Dynamics Simulations of Lipids Near TiO2 Nanosurfaces
Source: J Phys Chem B. 2021 Jul 16;125(29):8048–59. doi: 10.1021/acs.jpcb.1c04547 (PMC8389913; doi:10.1021/acs.jpcb.1c04547)
Supplement: Supplementary file 2 — jp1c04547_si_002.zip [file jp1c04547_si_002.zip]

Archive with 83 entries (66 files):
- MD_setup/
- MD_setup/anatase-101-82POPE/
- MD_setup/anatase-101-82POPE/anatase-101-POPE.gro
- MD_setup/anatase-101-82POPE/H151O9223Ti4536_1.itp
- MD_setup/anatase-101-82POPE/topol.top
- MD_setup/anatase-101-120POPE/
- MD_setup/anatase-101-120POPE/anatase-101-POPE.gro
- MD_setup/anatase-101-120POPE/topol.top
- MD_setup/anatase-101-120POPE/H151O9223Ti4536_1.itp
- MD_setup/anatase-101-82POPE-16Chol/
- MD_setup/anatase-101-82POPE-16Chol/anatase-101-POPE-chol.gro
- MD_setup/anatase-101-82POPE-16Chol/topol.top
- MD_setup/anatase-101-82POPE-16Chol/H151O9223Ti4536_1.itp
- MD_setup/anatase-NP-83POPE/
- MD_setup/anatase-NP-83POPE/anatase-NP-POPE.gro
- MD_setup/anatase-NP-83POPE/H144O1976Ti921_1.itp
- MD_setup/anatase-NP-83POPE/topol.top
- MD_setup/anatase-100-76POPE/
- MD_setup/anatase-100-76POPE/anatase-100-POPE.gro
- MD_setup/anatase-100-76POPE/topol.top
- MD_setup/anatase-100-76POPE/H151O8215Ti4032_1.itp
- MD_setup/anatase-101-82DMPC/
- MD_setup/anatase-101-82DMPC/anatase-101-DMPC.gro
- MD_setup/anatase-101-82DMPC/topol.top
- MD_setup/anatase-101-82DMPC/H151O9223Ti4536_1.itp
- MD_setup/anatase-101-120DMPC/
- MD_setup/anatase-101-120DMPC/anatase-101-DMPC.gro
- MD_setup/anatase-101-120DMPC/topol.top
- MD_setup/anatase-101-120DMPC/H151O9223Ti4536_1.itp
- MD_setup/anatase-101-82DMPC-16Chol/
- MD_setup/anatase-101-82DMPC-16Chol/anatase-101-DMPC-chol.gro
- MD_setup/anatase-101-82DMPC-16Chol/topol.top
- MD_setup/anatase-101-82DMPC-16Chol/H151O9223Ti4536_1.itp
- MD_setup/anatase-100-76DMPC/
- MD_setup/anatase-100-76DMPC/anatase-100-DMPC.gro
- MD_setup/anatase-100-76DMPC/H151O8215Ti4032_1.itp
- MD_setup/anatase-100-76DMPC/topol.top
- MD_setup/rutile-110-85POPE/
- MD_setup/rutile-110-85POPE/rutile-110-POPE.gro
- MD_setup/rutile-110-85POPE/topol.top
- MD_setup/rutile-110-85POPE/H158O10718Ti5280_1.itp
- MD_setup/rutile-101-82POPE/
- MD_setup/rutile-101-82POPE/rutile-101-POPE.gro
- MD_setup/rutile-101-82POPE/H234O10374Ti5070_1.itp
- MD_setup/rutile-101-82POPE/topol.top
- MD_setup/rutile-110-85DMPC/
- MD_setup/rutile-110-85DMPC/rutile-110-DMPC.gro
- MD_setup/rutile-110-85DMPC/topol.top
- MD_setup/rutile-110-85DMPC/H158O10718Ti5280_1.itp
- MD_setup/rutile-101-82DMPC/
- MD_setup/rutile-101-82DMPC/rutile-101-DMPC.gro
- MD_setup/rutile-101-82DMPC/topol.top
- MD_setup/rutile-101-82DMPC/H234O10374Ti5070_1.itp
- MD_setup/mdp/
- MD_setup/mdp/em.mdp
- MD_setup/mdp/eq1.mdp
- MD_setup/mdp/eq2.mdp
- MD_setup/mdp/nvt.mdp
- MD_setup/mdp/eq2-NP.mdp
- MD_setup/mdp/eq1-NP.mdp
- MD_setup/mdp/nvt-NP.mdp
- MD_setup/itp/
- MD_setup/itp/bones.itp
- MD_setup/itp/nbfix.itp
- MD_setup/itp/DMPC.itp
- MD_setup/itp/SOL.itp
- MD_setup/itp/ions.itp
- MD_setup/itp/POPE.itp
- MD_setup/itp/cholesterol.itp
- MD_setup/SLipids_FF/
- MD_setup/SLipids_FF/atomtypes.atp
- MD_setup/SLipids_FF/watermodels.dat
- MD_setup/SLipids_FF/ffbonded.itp
- MD_setup/SLipids_FF/tip3p.itp
- MD_setup/SLipids_FF/forcefield.itp
- MD_setup/SLipids_FF/spce.itp
- MD_setup/SLipids_FF/ffnonbonded.itp
- MD_setup/SLipids_FF/ions.itp
- MD_setup/SLipids_FF/TIP3p.itp
- MD_setup/SLipids_FF/forcefield.doc
- MD_setup/SLipids_FF/lipids.rtp
- MD_setup/SLipids_FF/spc.itp
- MD_setup/README
