# Supplementary material for: Atomistic Molecular Dynamics Simulations of Lipids Near TiO2 Nanosurfaces
Source: J Phys Chem B. 2021 Jul 16;125(29):8048–59. doi: 10.1021/acs.jpcb.1c04547 (PMC8389913; doi:10.1021/acs.jpcb.1c04547)
Supplement: Supplementary file 2 — jp1c04547_si_002.zip [file jp1c04547_si_002.zip › MD_setup/anatase-101-82POPE/anatase-101-POPE.gro]

Ti4536-O9072-OH151 (30%) anatase(101) + Na+ counterions + 82 POPE in 0.15 M NaCl
59642
    1H151   Ti1    1   1.020   0.678   9.830
    1H151   Ti2    2   2.915   2.089   6.925
    1H151   Ti3    3   1.589   1.191   9.830
    1H151   Ti4    4   2.725   2.602   6.925
    1H151   Ti5    5   2.536   2.089   6.925
    1H151   Ti6    6   1.589   4.270   9.830
    1H151   Ti7    7   1.968   4.270   9.830
    1H151   Ti8    8   0.831   5.296   9.830
    1H151   Ti9    9   0.831   0.165   9.830
    1H151  Ti10   10   2.157   1.705   9.830
    1H151  Ti11   11   0.452   5.296   9.830
    1H151  Ti12   12   3.294   2.089   6.925
    1H151  Ti13   13   3.483   5.296   9.830
    1H151  Ti14   14   4.809   3.757   9.830
    1H151  Ti15   15   2.536   1.705   9.830
    1H151  Ti16   16   3.673   1.705   9.830
    1H151  Ti17   17   2.915   1.705   9.830
    1H151  Ti18   18   4.620   0.550   6.925
    1H151  Ti19   19   3.294   1.705   9.830
    1H151  Ti20   20   4.052   1.705   9.830
    1H151  Ti21   21   4.241   0.550   6.925
    1H151  Ti22   22   4.431   1.705   9.830
    1H151  Ti23   23   1.778   1.705   9.830
    1H151  Ti24   24   3.862   0.550   6.925
    1H151  Ti25   25   1.210   1.191   9.830
    1H151  Ti26   26   1.399   0.678   9.830
    1H151  Ti27   27   2.346   2.602   6.925
    1H151  Ti28   28   3.673   2.731   9.830
    1H151  Ti29   29   0.641   0.678   9.830
    1H151  Ti30   30   1.968   1.191   9.830
    1H151  Ti31   31   3.104   2.602   6.925
    1H151  Ti32   32   1.210   0.165   9.830
    1H151  Ti33   33   1.399   2.089   6.925
    1H151  Ti34   34   4.999   0.550   6.925
    1H151  Ti35   35   4.809   0.678   9.830
    1H151  Ti36   36   2.157   2.089   6.925
    1H151  Ti37   37   4.999   6.707   6.925
    1H151  Ti38   38   1.210   1.576   6.925
    1H151  Ti39   39   4.999   0.165   9.830
    1H151  Ti40   40   5.378   6.707   6.925
    1H151  Ti41   41   2.346   4.270   9.830
    1H151  Ti42   42   1.210   5.296   9.830
    1H151  Ti43   43   0.073   5.296   9.830
    1H151  Ti44   44   4.809   1.705   9.830
    1H151  Ti45   45   1.210   4.270   9.830
    1H151  Ti46   46   0.452   0.165   9.830
    1H151  Ti47   47   3.104   5.296   9.830
    1H151  Ti48   48   3.862   5.296   9.830
    1H151  Ti49   49   5.188   3.757   9.830
    1H151  Ti50   50   4.431   3.757   9.830
    1H151  Ti51   51   3.673   2.089   6.925
    1H151  Ti52   52   5.757   1.191   9.830
    1H151  Ti53   53   5.188   0.678   9.830
    1H151  Ti54   54   1.020   2.089   6.925
    1H151  Ti55   55   1.589   1.576   6.925
    1H151  Ti56   56   6.136   1.191   9.830
    1H151  Ti57   57   4.620   0.165   9.830
    1H151  Ti58   58   6.325   3.115   6.925
    1H151  Ti59   59   5.378   2.602   6.925
    1H151  Ti60   60   6.325   0.678   9.830
    1H151  Ti61   61   3.862   6.707   6.925
    1H151  Ti62   62   3.104   6.322   9.830
    1H151  Ti63   63   5.946   3.115   6.925
    1H151  Ti64   64   4.999   2.602   6.925
    1H151  Ti65   65   4.620   6.322   9.830
    1H151  Ti66   66   6.136   4.270   9.830
    1H151  Ti67   67   4.999   6.322   9.830
    1H151  Ti68   68   6.704   0.678   9.830
    1H151  Ti69   69   3.294   2.731   9.830
    1H151  Ti70   70   0.073   2.602   6.925
    1H151  Ti71   71   4.052   2.731   9.830
    1H151  Ti72   72   5.757   4.270   9.830
    1H151  Ti73   73   3.483   0.550   6.925
    1H151  Ti74   74   0.452   2.602   6.925
    1H151  Ti75   75   6.515   4.655   6.925
    1H151  Ti76   76   3.483   6.322   9.830
    1H151  Ti77   77   3.483   6.707   6.925
    1H151  Ti78   78   2.725   3.629   6.925
    1H151  Ti79   79   6.136   4.655   6.925
    1H151  Ti80   80   5.567   5.168   6.925
    1H151  Ti81   81   3.294   4.783   9.830
    1H151  Ti82   82   5.188   3.115   6.925
    1H151  Ti83   83   1.020   5.809   9.830
    1H151  Ti84   84   3.104   3.629   6.925
    1H151  Ti85   85   6.136   0.550   6.925
    1H151  Ti86   86   6.515   0.550   6.925
    1H151  Ti87   87   5.188   5.168   6.925
    1H151  Ti88   88   5.188   0.037   6.925
    1H151  Ti89   89   4.052   4.783   9.830
    1H151  Ti90   90   1.778   4.783   9.830
    1H151  Ti91   91   5.567   1.705   9.830
    1H151  Ti92   92   0.641   4.783   9.830
    1H151  Ti93   93   1.589   6.707   6.925
    1H151  Ti94   94   2.157   6.194   6.925
    1H151  Ti95   95   2.157   3.757   9.830
    1H151  Ti96   96   1.399   3.757   9.830
    1H151  Ti97   97   4.241   4.270   9.830
    1H151  Ti98   98   4.999   3.244   9.830
    1H151  Ti99   99   5.757   2.218   9.830
    1H151 Ti100  100   6.704   5.809   9.830
    1H151 Ti101  101   1.968   5.681   6.925
    1H151 Ti102  102   1.778   0.037   6.925
    1H151 Ti103  103   2.157   3.115   6.925
    1H151 Ti104  104   5.188   6.194   6.925
    1H151 Ti105  105   4.999   2.218   9.830
    1H151 Ti106  106   4.809   5.809   9.830
    1H151 Ti107  107   1.020   1.705   9.830
    1H151 Ti108  108   0.831   6.322   9.830
    1H151 Ti109  109   5.378   3.629   6.925
    1H151 Ti110  110   6.325   4.783   9.830
    1H151 Ti111  111   1.399   3.115   6.925
    1H151 Ti112  112   3.862   1.576   6.925
    1H151 Ti113  113   1.399   6.194   6.925
    1H151 Ti114  114   2.346   6.707   6.925
    1H151 Ti115  115   1.589   3.629   6.925
    1H151 Ti116  116   6.515   3.629   6.925
    1H151 Ti117  117   2.915   6.836   9.830
    1H151 Ti118  118   4.620   3.629   6.925
    1H151 Ti119  119   1.589   2.218   9.830
    1H151 Ti120  120   3.104   4.270   9.830
    1H151 Ti121  121   5.188   1.063   6.925
    1H151 Ti122  122   5.567   2.731   9.830
    1H151 Ti123  123   0.073   6.322   9.830
    1H151 Ti124  124   1.589   0.550   6.925
    1H151 Ti125  125   0.831   0.550   6.925
    1H151 Ti126  126   0.831   4.655   6.925
    1H151 Ti127  127   4.052   6.194   6.925
    1H151 Ti128  128   4.431   4.142   6.925
    1H151 Ti129  129   0.641   0.037   6.925
    1H151 Ti130  130   1.778   5.168   6.925
    1H151 Ti131  131   3.104   5.681   6.925
    1H151 Ti132  132   4.052   0.678   9.830
    1H151 Ti133  133   0.641   5.168   6.925
    1H151 Ti134  134   2.915   5.168   6.925
    1H151 Ti135  135   0.263   4.142   6.925
    1H151 Ti136  136   0.831   3.629   6.925
    1H151 Ti137  137   1.589   6.322   9.830
    1H151 Ti138  138   3.294   0.678   9.830
    1H151 Ti139  139   2.536   0.678   9.830
    1H151 Ti140  140   4.809   4.783   9.830
    1H151 Ti141  141   2.346   5.296   9.830
    1H151 Ti142  142   4.620   1.576   6.925
    1H151 Ti143  143   2.157   6.836   9.830
    1H151 Ti144  144   6.325   2.089   6.925
    1H151 Ti145  145   2.536   2.731   9.830
    1H151 Ti146  146   5.757   5.296   9.830
    1H151 Ti147  147   0.263   6.194   6.925
    1H151 Ti148  148   6.325   6.194   6.925
    1H151 Ti149  149   0.073   1.576   6.925
    1H151 Ti150  150   3.862   4.655   6.925
    1H151 Ti151  151   0.073   2.218   9.830
    1H151 Ti152  152   2.725   2.311   7.012
    1H151 Ti153  153   0.831   0.457   9.742
    1H151 Ti154  154   3.104   2.311   7.012
    1H151 Ti155  155   1.399   0.970   9.742
    1H151 Ti156  156   1.210   0.457   9.742
    1H151 Ti157  157   1.968   1.483   9.742
    1H151 Ti158  158   2.346   2.311   7.012
    1H151 Ti159  159   0.641   5.075   9.742
    1H151 Ti160  160   2.157   4.049   9.742
    1H151 Ti161  161   1.399   1.798   7.012
    1H151 Ti162  162   3.294   5.075   9.742
    1H151 Ti163  163   1.399   4.049   9.742
    1H151 Ti164  164   4.999   0.457   9.742
    1H151 Ti165  165   4.999   3.535   9.742
    1H151 Ti166  166   5.188   6.929   7.012
    1H151 Ti167  167   5.188   2.824   7.012
    1H151 Ti168  168   4.809   6.101   9.742
    1H151 Ti169  169   1.589   1.483   9.742
    1H151 Ti170  170   1.020   0.970   9.742
    1H151 Ti171  171   1.778   4.049   9.742
    1H151 Ti172  172   0.452   0.457   9.742
    1H151 Ti173  173   0.831   5.588   9.742
    1H151 Ti174  174   1.589   4.562   9.742
    1H151 Ti175  175   1.210   1.483   9.742
    1H151 Ti176  176   1.968   4.562   9.742
    1H151 Ti177  177   4.620   0.457   9.742
    1H151 Ti178  178   2.346   1.483   9.742
    1H151 Ti179  179   3.673   5.075   9.742
    1H151 Ti180  180   1.020   1.798   7.012
    1H151 Ti181  181   6.325   0.970   9.742
    1H151 Ti182  182   4.999   0.258   7.012
    1H151 Ti183  183   2.536   2.824   7.012
    1H151 Ti184  184   1.778   0.970   9.742
    1H151 Ti185  185   1.778   1.996   9.742
    1H151 Ti186  186   1.020   5.075   9.742
    1H151 Ti187  187   0.073   5.588   9.742
    1H151 Ti188  188   1.210   5.588   9.742
    1H151 Ti189  189   2.157   2.824   7.012
    1H151 Ti190  190   4.431   4.049   9.742
    1H151 Ti191  191   5.757   1.483   9.742
    1H151 Ti192  192   4.809   1.996   9.742
    1H151 Ti193  193   5.378   3.337   7.012
    1H151 Ti194  194   5.567   1.996   9.742
    1H151 Ti195  195   4.809   0.771   7.012
    1H151 Ti196  196   0.263   5.075   9.742
    1H151 Ti197  197   4.052   5.075   9.742
    1H151 Ti198  198   4.241   4.562   9.742
    1H151 Ti199  199   1.020   6.101   9.742
    1H151 Ti200  200   1.778   6.929   7.012
    1H151 Ti201  201   3.673   1.798   7.012
    1H151 Ti202  202   1.589   6.416   7.012
    1H151 Ti203  203   3.483   2.311   7.012
    1H151 Ti204  204   4.999   6.416   7.012
    1H151 Ti205  205   5.378   6.416   7.012
    1H151 Ti206  206   5.188   0.771   7.012
    1H151 Ti207  207   6.136   4.562   9.742
    1H151 Ti208  208   2.725   1.483   9.742
    1H151 Ti209  209   4.620   3.535   9.742
    1H151 Ti210  210   4.431   0.771   7.012
    1H151 Ti211  211   3.104   6.614   9.742
    1H151 Ti212  212   3.862   6.416   7.012
    1H151 Ti213  213   6.515   3.337   7.012
    1H151 Ti214  214   3.104   1.483   9.742
    1H151 Ti215  215   3.483   1.483   9.742
    1H151 Ti216  216   3.862   1.483   9.742
    1H151 Ti217  217   1.589   3.337   7.012
    1H151 Ti218  218   4.241   1.483   9.742
    1H151 Ti219  219   2.915   2.824   7.012
    1H151 Ti220  220   4.052   0.771   7.012
    1H151 Ti221  221   3.104   4.562   9.742
    1H151 Ti222  222   1.020   7.127   9.742
    1H151 Ti223  223   2.157   5.902   7.012
    1H151 Ti224  224   5.946   0.970   9.742
    1H151 Ti225  225   0.641   7.127   9.742
    1H151 Ti226  226   1.589   0.258   7.012
    1H151 Ti227  227   4.620   1.483   9.742
    1H151 Ti228  228   6.136   3.337   7.012
    1H151 Ti229  229   2.346   6.416   7.012
    1H151 Ti230  230   3.483   2.509   9.742
    1H151 Ti231  231   5.757   2.509   9.742
    1H151 Ti232  232   3.862   2.509   9.742
    1H151 Ti233  233   6.704   6.101   9.742
    1H151 Ti234  234   1.968   5.389   7.012
    1H151 Ti235  235   0.831   0.258   7.012
    1H151 Ti236  236   0.641   4.876   7.012
    1H151 Ti237  237   4.431   3.850   7.012
    1H151 Ti238  238   3.673   0.771   7.012
    1H151 Ti239  239   3.104   5.389   7.012
    1H151 Ti240  240   1.210   2.311   7.012
    1H151 Ti241  241   4.809   7.127   9.742
    1H151 Ti242  242   3.294   6.101   9.742
    1H151 Ti243  243   3.673   6.929   7.012
    1H151 Ti244  244   6.515   0.457   9.742
    1H151 Ti245  245   0.263   2.824   7.012
    1H151 Ti246  246   5.946   4.049   9.742
    1H151 Ti247  247   5.378   5.389   7.012
    1H151 Ti248  248   6.325   4.876   7.012
    1H151 Ti249  249   6.325   0.771   7.012
    1H151 Ti250  250   2.915   3.850   7.012
    1H151 Ti251  251   0.452   5.588   9.742
    1H151 Ti252  252   1.210   4.562   9.742
    1H151 Ti253  253   4.809   4.049   9.742
    1H151 Ti254  254   2.157   1.996   9.742
    1H151 Ti255  255   4.620   0.258   7.012
    1H151 Ti256  256   4.431   1.996   9.742
    1H151 Ti257  257   3.294   1.798   7.012
    1H151 Ti258  258   3.673   1.996   9.742
    1H151 Ti259  259   4.052   1.996   9.742
    1H151 Ti260  260   3.294   1.996   9.742
    1H151 Ti261  261   0.641   0.970   9.742
    1H151 Ti262  262   2.536   1.996   9.742
    1H151 Ti263  263   2.915   1.798   7.012
    1H151 Ti264  264   2.915   1.996   9.742
    1H151 Ti265  265   2.346   4.562   9.742
    1H151 Ti266  266   3.483   5.588   9.742
    1H151 Ti267  267   2.536   1.798   7.012
    1H151 Ti268  268   4.241   0.258   7.012
    1H151 Ti269  269   3.862   0.258   7.012
    1H151 Ti270  270   1.968   2.311   7.012
    1H151 Ti271  271   1.968   6.416   7.012
    1H151 Ti272  272   5.188   0.970   9.742
    1H151 Ti273  273   5.188   1.996   9.742
    1H151 Ti274  274   5.188   4.049   9.742
    1H151 Ti275  275   6.325   2.824   7.012
    1H151 Ti276  276   2.725   3.337   7.012
    1H151 Ti277  277   2.157   1.798   7.012
    1H151 Ti278  278   5.567   2.824   7.012
    1H151 Ti279  279   1.778   1.798   7.012
    1H151 Ti280  280   5.946   2.824   7.012
    1H151 Ti281  281   6.136   1.483   9.742
    1H151 Ti282  282   0.073   2.311   7.012
    1H151 Ti283  283   1.778   5.075   9.742
    1H151 Ti284  284   5.757   4.562   9.742
    1H151 Ti285  285   0.452   2.311   7.012
    1H151 Ti286  286   5.757   3.337   7.012
    1H151 Ti287  287   2.915   5.075   9.742
    1H151 Ti288  288   4.809   0.970   9.742
    1H151 Ti289  289   6.704   0.970   9.742
    1H151 Ti290  290   6.515   4.363   7.012
    1H151 Ti291  291   6.325   5.075   9.742
    1H151 Ti292  292   0.073   0.457   9.742
    1H151 Ti293  293   3.673   3.022   9.742
    1H151 Ti294  294   3.483   6.416   7.012
    1H151 Ti295  295   2.536   4.049   9.742
    1H151 Ti296  296   1.589   0.457   9.742
    1H151 Ti297  297   1.399   5.075   9.742
    1H151 Ti298  298   2.157   0.970   9.742
    1H151 Ti299  299   3.104   5.588   9.742
    1H151 Ti300  300   1.399   1.996   9.742
    1H151 Ti301  301   5.567   4.876   7.012
    1H151 Ti302  302   5.378   1.483   9.742
    1H151 Ti303  303   4.999   3.337   7.012
    1H151 Ti304  304   3.483   6.614   9.742
    1H151 Ti305  305   1.778   5.902   7.012
    1H151 Ti306  306   3.483   4.562   9.742
    1H151 Ti307  307   3.862   4.562   9.742
    1H151 Ti308  308   0.263   3.850   7.012
    1H151 Ti309  309   2.536   0.970   9.742
    1H151 Ti310  310   0.641   6.101   9.742
    1H151 Ti311  311   5.378   2.509   9.742
    1H151 Ti312  312   3.862   5.588   9.742
    1H151 Ti313  313   4.809   6.929   7.012
    1H151 Ti314  314   1.210   1.285   7.012
    1H151 Ti315  315   4.999   1.483   9.742
    1H151 Ti316  316   1.589   2.311   7.012
    1H151 Ti317  317   5.567   0.970   9.742
    1H151 Ti318  318   6.704   5.075   9.742
    1H151 Ti319  319   0.263   6.101   9.742
    1H151 Ti320  320   4.620   6.614   9.742
    1H151 Ti321  321   4.999   2.509   9.742
    1H151 Ti322  322   4.620   1.285   7.012
    1H151 Ti323  323   4.999   6.614   9.742
    1H151 Ti324  324   3.104   3.337   7.012
    1H151 Ti325  325   3.483   0.258   7.012
    1H151 Ti326  326   1.589   1.285   7.012
    1H151 Ti327  327   4.620   4.562   9.742
    1H151 Ti328  328   6.704   2.824   7.012
    1H151 Ti329  329   4.052   3.022   9.742
    1H151 Ti330  330   1.210   3.337   7.012
    1H151 Ti331  331   5.378   3.535   9.742
    1H151 Ti332  332   5.378   0.457   9.742
    1H151 Ti333  333   0.831   2.311   7.012
    1H151 Ti334  334   1.968   3.337   7.012
    1H151 Ti335  335   2.157   6.929   7.012
    1H151 Ti336  336   4.241   0.457   9.742
    1H151 Ti337  337   6.136   4.363   7.012
    1H151 Ti338  338   4.999   2.311   7.012
    1H151 Ti339  339   1.399   6.101   9.742
    1H151 Ti340  340   5.378   2.311   7.012
    1H151 Ti341  341   1.399   5.902   7.012
    1H151 Ti342  342   4.620   3.337   7.012
    1H151 Ti343  343   0.831   4.363   7.012
    1H151 Ti344  344   3.294   3.022   9.742
    1H151 Ti345  345   3.104   2.509   9.742
    1H151 Ti346  346   1.020   4.049   9.742
    1H151 Ti347  347   5.567   4.049   9.742
    1H151 Ti348  348   1.020   1.996   9.742
    1H151 Ti349  349   5.567   6.929   7.012
    1H151 Ti350  350   0.831   3.337   7.012
    1H151 Ti351  351   5.567   3.022   9.742
    1H151 Ti352  352   1.589   6.614   9.742
    1H151 Ti353  353   4.809   2.824   7.012
    1H151 Ti354  354   4.052   1.798   7.012
    1H151 Ti355  355   4.809   3.850   7.012
    1H151 Ti356  356   2.725   6.614   9.742
    1H151 Ti357  357   0.831   4.562   9.742
    1H151 Ti358  358   6.136   0.258   7.012
    1H151 Ti359  359   5.378   0.258   7.012
    1H151 Ti360  360   4.431   6.101   9.742
    1H151 Ti361  361   5.188   4.876   7.012
    1H151 Ti362  362   0.831   6.614   9.742
    1H151 Ti363  363   5.946   4.876   7.012
    1H151 Ti364  364   6.515   0.258   7.012
    1H151 Ti365  365   2.346   3.337   7.012
    1H151 Ti366  366   1.399   2.824   7.012
    1H151 Ti367  367   4.052   0.970   9.742
    1H151 Ti368  368   3.862   1.285   7.012
    1H151 Ti369  369   5.188   6.101   9.742
    1H151 Ti370  370   0.831   1.483   9.742
    1H151 Ti371  371   3.294   0.970   9.742
    1H151 Ti372  372   1.399   6.929   7.012
    1H151 Ti373  373   5.946   1.996   9.742
    1H151 Ti374  374   5.188   3.022   9.742
    1H151 Ti375  375   2.157   5.075   9.742
    1H151 Ti376  376   6.515   5.588   9.742
    1H151 Ti377  377   1.399   7.127   9.742
    1H151 Ti378  378   3.294   2.824   7.012
    1H151 Ti379  379   6.325   1.798   7.012
    1H151 Ti380  380   3.862   4.363   7.012
    1H151 Ti381  381   4.052   4.049   9.742
    1H151 Ti382  382   6.515   2.311   7.012
    1H151 Ti383  383   6.704   3.850   7.012
    1H151 Ti384  384   5.188   5.902   7.012
    1H151 Ti385  385   0.452   4.363   7.012
    1H151 Ti386  386   4.052   6.929   7.012
    1H151 Ti387  387   0.073   4.363   7.012
    1H151 Ti388  388   5.946   5.075   9.742
    1H151 Ti389  389   4.999   1.285   7.012
    1H151 Ti390  390   6.515   4.562   9.742
    1H151 Ti391  391   4.241   2.509   9.742
    1H151 Ti392  392   4.809   5.075   9.742
    1H151 Ti393  393   2.536   5.075   9.742
    1H151 Ti394  394   2.915   7.127   9.742
    1H151 Ti395  395   0.641   3.850   7.012
    1H151 Ti396  396   4.241   3.535   9.742
    1H151 Ti397  397   0.263   7.127   9.742
    1H151 Ti398  398   4.241   6.416   7.012
    1H151 Ti399  399   1.968   3.535   9.742
    1H151 Ti400  400   1.589   5.389   7.012
    1H151 Ti401  401   1.589   3.535   9.742
    1H151 Ti402  402   2.725   2.509   9.742
    1H151 Ti403  403   1.968   0.258   7.012
    1H151 Ti404  404   1.210   6.416   7.012
    1H151 Ti405  405   5.188   7.127   9.742
    1H151 Ti406  406   1.399   0.771   7.012
    1H151 Ti407  407   0.073   6.614   9.742
    1H151 Ti408  408   2.157   7.127   9.742
    1H151 Ti409  409   4.431   7.127   9.742
    1H151 Ti410  410   0.641   2.824   7.012
    1H151 Ti411  411   2.915   6.101   9.742
    1H151 Ti412  412   2.725   5.389   7.012
    1H151 Ti413  413   6.704   1.798   7.012
    1H151 Ti414  414   3.673   6.101   9.742
    1H151 Ti415  415   0.641   6.929   7.012
    1H151 Ti416  416   1.020   3.850   7.012
    1H151 Ti417  417   6.136   0.457   9.742
    1H151 Ti418  418   3.862   2.311   7.012
    1H151 Ti419  419   5.188   3.850   7.012
    1H151 Ti420  420   1.020   0.771   7.012
    1H151 Ti421  421   1.020   4.876   7.012
    1H151 Ti422  422   1.968   6.614   9.742
    1H151 Ti423  423   2.915   4.049   9.742
    1H151 Ti424  424   0.452   0.258   7.012
    1H151 Ti425  425   4.241   4.363   7.012
    1H151 Ti426  426   1.589   2.509   9.742
    1H151 Ti427  427   2.536   3.022   9.742
    1H151 Ti428  428   6.704   4.876   7.012
    1H151 Ti429  429   2.346   5.588   9.742
    1H151 Ti430  430   1.399   3.850   7.012
    1H151 Ti431  431   4.052   5.902   7.012
    1H151 Ti432  432   0.073   1.285   7.012
    1H151 Ti433  433   0.263   5.902   7.012
    1H151 Ti434  434   2.725   0.457   9.742
    1H151 Ti435  435   5.757   5.588   9.742
    1H151 Ti436  436   3.104   0.457   9.742
    1H151 Ti437  437   3.294   6.929   7.012
    1H151 Ti438  438   2.346   6.614   9.742
    1H151 Ti439  439   4.809   3.022   9.742
    1H151 Ti440  440   1.778   4.876   7.012
    1H151 Ti441  441   3.862   0.457   9.742
    1H151 Ti442  442   2.915   4.876   7.012
    1H151 Ti443  443   4.431   1.798   7.012
    1H151 Ti444  444   6.325   3.850   7.012
    1H151 Ti445  445   6.704   0.771   7.012
    1H151 Ti446  446   5.946   0.771   7.012
    1H151 Ti447  447   5.757   5.389   7.012
    1H151 Ti448  448   6.325   5.902   7.012
    1H151 Ti449  449   2.536   3.850   7.012
    1H151 Ti450  450   6.325   4.049   9.742
    1H151 Ti451  451   3.483   0.457   9.742
    1H151 Ti452  452   4.999   5.389   7.012
    1H151 Ti453  453   0.452   4.562   9.742
    1H151 Ti454  454   4.999   4.562   9.742
    1H151 Ti455  455   3.294   0.771   7.012
    1H151 Ti456  456   4.620   5.588   9.742
    1H151 Ti457  457   0.073   6.416   7.012
    1H151 Ti458  458   6.515   6.416   7.012
    1H151 Ti459  459   3.294   3.850   7.012
    1H151 Ti460  460   0.073   2.509   9.742
    1H151 Ti461  461   0.263   1.798   7.012
    1H151 Ti462  462   2.346   3.535   9.742
    1H151 Ti463  463   4.999   5.588   9.742
    1H151 Ti464  464   6.136   2.311   7.012
    1H151 Ti465  465   2.346   2.509   9.742
    1H151 Ti466  466   2.346   0.457   9.742
    1H151 Ti467  467   5.567   3.850   7.012
    1H151 Ti468  468   2.915   5.902   7.012
    1H151 Ti469  469   1.778   0.771   7.012
    1H151 Ti470  470   5.567   5.075   9.742
    1H151 Ti471  471   3.294   4.049   9.742
    1H151 Ti472  472   3.294   5.902   7.012
    1H151 Ti473  473   0.641   0.771   7.012
    1H151 Ti474  474   1.778   6.101   9.742
    1H151 Ti475  475   1.210   3.535   9.742
    1H151 Ti476  476   4.809   1.798   7.012
    1H151 Ti477  477   1.778   3.850   7.012
    1H151 Ti478  478   2.536   6.929   7.012
    1H151 Ti479  479   4.620   4.363   7.012
    1H151 Ti480  480   0.831   5.389   7.012
    1H151 Ti481  481   5.378   1.285   7.012
    1H151 Ti482  482   0.452   5.389   7.012
    1H151 Ti483  483   0.452   6.416   7.012
    1H151 Ti484  484   6.136   6.416   7.012
    1H151 Ti485  485   3.673   4.876   7.012
    1H151 Ti486  486   4.052   4.876   7.012
    1H151 Ti487  487   6.704   1.996   9.742
    1H151 Ti488  488   0.263   1.996   9.742
    1H151 Ti489  489   1.210   0.258   7.012
    1H151 Ti490  490   1.778   2.824   7.012
    1H151 Ti491  491   2.725   4.562   9.742
    1H151 Ti492  492   4.431   5.075   9.742
    1H151 Ti493  493   4.431   0.970   9.742
    1H151 Ti494  494   0.641   1.798   7.012
    1H151 Ti495  495   2.536   5.902   7.012
    1H151 Ti496  496   5.567   0.771   7.012
    1H151 Ti497  497   4.620   6.416   7.012
    1H151 Ti498  498   0.263   4.876   7.012
    1H151 Ti499  499   2.346   5.389   7.012
    1H151 Ti500  500   4.241   1.285   7.012
    1H151 Ti501  501   2.915   0.970   9.742
    1H151 Ti502  502   1.210   6.614   9.742
    1H151 Ti503  503   0.263   0.970   9.742
    1H151 Ti504  504   3.673   0.970   9.742
    1H151 Ti505  505   5.757   6.416   7.012
    1H151 Ti506  506   0.452   6.614   9.742
    1H151 Ti507  507   0.073   3.337   7.012
    1H151 Ti508  508   4.620   2.509   9.742
    1H151 Ti509  509   1.589   5.588   9.742
    1H151 Ti510  510   1.020   2.824   7.012
    1H151 Ti511  511   4.431   6.929   7.012
    1H151 Ti512  512   4.431   3.022   9.742
    1H151 Ti513  513   1.968   0.457   9.742
    1H151 Ti514  514   2.725   5.588   9.742
    1H151 Ti515  515   5.378   4.562   9.742
    1H151 Ti516  516   4.241   5.588   9.742
    1H151 Ti517  517   2.536   7.127   9.742
    1H151 Ti518  518   1.020   6.929   7.012
    1H151 Ti519  519   1.778   7.127   9.742
    1H151 Ti520  520   5.757   0.258   7.012
    1H151 Ti521  521   5.757   0.457   9.742
    1H151 Ti522  522   5.946   3.850   7.012
    1H151 Ti523  523   2.915   3.022   9.742
    1H151 Ti524  524   1.968   2.509   9.742
    1H151 Ti525  525   5.757   2.311   7.012
    1H151 Ti526  526   2.725   6.416   7.012
    1H151 Ti527  527   0.073   4.562   9.742
    1H151 Ti528  528   6.136   5.588   9.742
    1H151 Ti529  529   3.673   5.902   7.012
    1H151 Ti530  530   4.052   6.101   9.742
    1H151 Ti531  531   5.188   5.075   9.742
    1H151 Ti532  532   3.673   4.049   9.742
    1H151 Ti533  533   6.704   5.902   7.012
    1H151 Ti534  534   0.073   0.258   7.012
    1H151 Ti535  535   4.052   3.850   7.012
    1H151 Ti536  536   5.378   5.588   9.742
    1H151 Ti537  537   1.210   5.389   7.012
    1H151 Ti538  538   0.452   3.337   7.012
    1H151 Ti539  539   3.483   5.389   7.012
    1H151 Ti540  540   6.136   2.509   9.742
    1H151 Ti541  541   1.399   4.876   7.012
    1H151 Ti542  542   0.263   0.771   7.012
    1H151 Ti543  543   3.294   4.876   7.012
    1H151 Ti544  544   6.325   1.996   9.742
    1H151 Ti545  545   0.641   1.996   9.742
    1H151 Ti546  546   2.157   3.850   7.012
    1H151 Ti547  547   3.483   1.285   7.012
    1H151 Ti548  548   6.325   6.101   9.742
    1H151 Ti549  549   0.831   6.416   7.012
    1H151 Ti550  550   0.831   1.285   7.012
    1H151 Ti551  551   6.515   1.483   9.742
    1H151 Ti552  552   5.567   5.902   7.012
    1H151 Ti553  553   3.104   6.416   7.012
    1H151 Ti554  554   2.915   6.929   7.012
    1H151 Ti555  555   3.294   7.127   9.742
    1H151 Ti556  556   1.968   5.588   9.742
    1H151 Ti557  557   6.515   1.285   7.012
    1H151 Ti558  558   1.968   1.285   7.012
    1H151 Ti559  559   5.757   4.363   7.012
    1H151 Ti560  560   5.757   3.535   9.742
    1H151 Ti561  561   4.620   2.311   7.012
    1H151 Ti562  562   4.809   5.902   7.012
    1H151 Ti563  563   4.241   6.614   9.742
    1H151 Ti564  564   1.210   4.363   7.012
    1H151 Ti565  565   1.020   5.902   7.012
    1H151 Ti566  566   6.704   7.127   9.742
    1H151 Ti567  567   2.536   6.101   9.742
    1H151 Ti568  568   3.862   3.535   9.742
    1H151 Ti569  569   3.862   6.614   9.742
    1H151 Ti570  570   0.452   1.285   7.012
    1H151 Ti571  571   6.136   5.389   7.012
    1H151 Ti572  572   0.641   5.902   7.012
    1H151 Ti573  573   5.946   5.902   7.012
    1H151 Ti574  574   0.452   1.483   9.742
    1H151 Ti575  575   5.946   6.929   7.012
    1H151 Ti576  576   5.188   1.798   7.012
    1H151 Ti577  577   0.263   6.929   7.012
    1H151 Ti578  578   2.157   3.022   9.742
    1H151 Ti579  579   4.809   4.876   7.012
    1H151 Ti580  580   3.483   3.337   7.012
    1H151 Ti581  581   3.104   0.258   7.012
    1H151 Ti582  582   3.673   2.824   7.012
    1H151 Ti583  583   5.378   6.614   9.742
    1H151 Ti584  584   2.157   6.101   9.742
    1H151 Ti585  585   2.725   3.535   9.742
    1H151 Ti586  586   4.241   2.311   7.012
    1H151 Ti587  587   4.241   3.337   7.012
    1H151 Ti588  588   4.999   4.363   7.012
    1H151 Ti589  589   2.157   4.876   7.012
    1H151 Ti590  590   5.946   3.022   9.742
    1H151 Ti591  591   3.483   4.363   7.012
    1H151 Ti592  592   4.052   7.127   9.742
    1H151 Ti593  593   4.431   5.902   7.012
    1H151 Ti594  594   0.641   4.049   9.742
    1H151 Ti595  595   1.210   2.509   9.742
    1H151 Ti596  596   6.515   6.614   9.742
    1H151 Ti597  597   2.536   4.876   7.012
    1H151 Ti598  598   3.673   3.850   7.012
    1H151 Ti599  599   4.431   2.824   7.012
    1H151 Ti600  600   0.073   5.389   7.012
    1H151 Ti601  601   6.515   2.509   9.742
    1H151 Ti602  602   5.946   1.798   7.012
    1H151 Ti603  603   2.346   0.258   7.012
    1H151 Ti604  604   5.567   6.101   9.742
    1H151 Ti605  605   4.431   4.876   7.012
    1H151 Ti606  606   5.567   7.127   9.742
    1H151 Ti607  607   5.757   1.285   7.012
    1H151 Ti608  608   6.704   4.049   9.742
    1H151 Ti609  609   0.452   2.509   9.742
    1H151 Ti610  610   2.157   0.771   7.012
    1H151 Ti611  611   4.620   5.389   7.012
    1H151 Ti612  612   0.831   3.535   9.742
    1H151 Ti613  613   5.378   4.363   7.012
    1H151 Ti614  614   2.915   0.771   7.012
    1H151 Ti615  615   6.515   5.389   7.012
    1H151 Ti616  616   0.073   1.483   9.742
    1H151 Ti617  617   6.136   1.285   7.012
    1H151 Ti618  618   3.104   1.285   7.012
    1H151 Ti619  619   3.673   7.127   9.742
    1H151 Ti620  620   6.325   6.929   7.012
    1H151 Ti621  621   3.483   3.535   9.742
    1H151 Ti622  622   3.104   4.363   7.012
    1H151 Ti623  623   3.104   3.535   9.742
    1H151 Ti624  624   6.704   6.929   7.012
    1H151 Ti625  625   3.862   5.389   7.012
    1H151 Ti626  626   1.778   3.022   9.742
    1H151 Ti627  627   1.589   4.363   7.012
    1H151 Ti628  628   5.567   1.798   7.012
    1H151 Ti629  629   2.346   1.285   7.012
    1H151 Ti630  630   2.725   4.363   7.012
    1H151 Ti631  631   6.325   7.127   9.742
    1H151 Ti632  632   6.136   3.535   9.742
    1H151 Ti633  633   2.725   1.285   7.012
    1H151 Ti634  634   5.946   6.101   9.742
    1H151 Ti635  635   1.399   3.022   9.742
    1H151 Ti636  636   4.052   2.824   7.012
    1H151 Ti637  637   4.241   5.389   7.012
    1H151 Ti638  638   2.725   0.258   7.012
    1H151 Ti639  639   0.831   2.509   9.742
    1H151 Ti640  640   0.263   4.049   9.742
    1H151 Ti641  641   3.862   3.337   7.012
    1H151 Ti642  642   1.968   4.363   7.012
    1H151 Ti643  643   5.946   7.127   9.742
    1H151 Ti644  644   2.346   4.363   7.012
    1H151 Ti645  645   2.536   0.771   7.012
    1H151 Ti646  646   6.325   3.022   9.742
    1H151 Ti647  647   5.757   6.614   9.742
    1H151 Ti648  648   6.136   6.614   9.742
    1H151 Ti649  649   1.020   3.022   9.742
    1H151 Ti650  650   6.515   3.535   9.742
    1H151 Ti651  651   6.704   3.022   9.742
    1H151 Ti652  652   0.263   3.022   9.742
    1H151 Ti653  653   0.452   3.535   9.742
    1H151 Ti654  654   0.641   3.022   9.742
    1H151 Ti655  655   0.073   3.535   9.742
    1H151 Ti656  656   2.725   2.462   7.277
    1H151 Ti657  657   0.831   0.305   9.478
    1H151 Ti658  658   1.399   0.818   9.478
    1H151 Ti659  659   2.346   2.462   7.277
    1H151 Ti660  660   3.104   2.462   7.277
    1H151 Ti661  661   1.020   0.818   9.478
    1H151 Ti662  662   1.589   1.331   9.478
    1H151 Ti663  663   1.968   1.331   9.478
    1H151 Ti664  664   1.210   0.305   9.478
    1H151 Ti665  665   1.589   4.410   9.478
    1H151 Ti666  666   0.831   5.436   9.478
    1H151 Ti667  667   1.968   4.410   9.478
    1H151 Ti668  668   1.399   1.949   7.277
    1H151 Ti669  669   4.999   0.305   9.478
    1H151 Ti670  670   1.210   1.331   9.478
    1H151 Ti671  671   3.294   4.923   9.478
    1H151 Ti672  672   0.641   4.923   9.478
    1H151 Ti673  673   1.778   1.844   9.478
    1H151 Ti674  674   2.157   3.897   9.478
    1H151 Ti675  675   5.188   2.975   7.277
    1H151 Ti676  676   1.399   3.897   9.478
    1H151 Ti677  677   5.188   7.080   7.277
    1H151 Ti678  678   0.452   0.305   9.478
    1H151 Ti679  679   0.452   5.436   9.478
    1H151 Ti680  680   4.999   3.384   9.478
    1H151 Ti681  681   4.999   0.410   7.277
    1H151 Ti682  682   2.915   1.949   7.277
    1H151 Ti683  683   4.620   0.305   9.478
    1H151 Ti684  684   2.157   1.844   9.478
    1H151 Ti685  685   2.536   1.949   7.277
    1H151 Ti686  686   1.210   5.436   9.478
    1H151 Ti687  687   0.073   5.436   9.478
    1H151 Ti688  688   3.294   1.949   7.277
    1H151 Ti689  689   4.809   1.844   9.478
    1H151 Ti690  690   1.020   1.949   7.277
    1H151 Ti691  691   4.809   5.949   9.478
    1H151 Ti692  692   4.999   6.567   7.277
    1H151 Ti693  693   4.809   3.897   9.478
    1H151 Ti694  694   4.431   3.897   9.478
    1H151 Ti695  695   5.757   1.331   9.478
    1H151 Ti696  696   5.378   6.567   7.277
    1H151 Ti697  697   6.325   0.818   9.478
    1H151 Ti698  698   3.673   1.949   7.277
    1H151 Ti699  699   4.620   0.410   7.277
    1H151 Ti700  700   4.431   1.844   9.478
    1H151 Ti701  701   2.536   1.844   9.478
    1H151 Ti702  702   3.483   5.436   9.478
    1H151 Ti703  703   3.673   1.844   9.478
    1H151 Ti704  704   4.052   1.844   9.478
    1H151 Ti705  705   3.294   1.844   9.478
    1H151 Ti706  706   2.915   1.844   9.478
    1H151 Ti707  707   1.020   5.949   9.478
    1H151 Ti708  708   4.241   0.410   7.277
    1H151 Ti709  709   6.136   4.410   9.478
    1H151 Ti710  710   0.641   0.818   9.478
    1H151 Ti711  711   3.862   6.567   7.277
    1H151 Ti712  712   3.104   6.463   9.478
    1H151 Ti713  713   4.052   4.923   9.478
    1H151 Ti714  714   5.567   1.844   9.478
    1H151 Ti715  715   3.862   0.410   7.277
    1H151 Ti716  716   1.210   4.410   9.478
    1H151 Ti717  717   2.157   2.975   7.277
    1H151 Ti718  718   1.589   6.567   7.277
    1H151 Ti719  719   4.241   4.410   9.478
    1H151 Ti720  720   1.778   7.080   7.277
    1H151 Ti721  721   2.346   4.410   9.478
    1H151 Ti722  722   2.157   1.949   7.277
    1H151 Ti723  723   5.378   3.489   7.277
    1H151 Ti724  724   2.157   6.054   7.277
    1H151 Ti725  725   3.673   2.871   9.478
    1H151 Ti726  726   4.809   0.818   9.478
    1H151 Ti727  727   5.188   0.923   7.277
    1H151 Ti728  728   5.188   0.818   9.478
    1H151 Ti729  729   5.757   2.358   9.478
    1H151 Ti730  730   5.188   3.897   9.478
    1H151 Ti731  731   6.515   3.489   7.277
    1H151 Ti732  732   6.704   5.949   9.478
    1H151 Ti733  733   1.589   3.489   7.277
    1H151 Ti734  734   1.968   5.541   7.277
    1H151 Ti735  735   6.325   2.975   7.277
    1H151 Ti736  736   3.104   4.410   9.478
    1H151 Ti737  737   3.104   5.436   9.478
    1H151 Ti738  738   6.136   1.331   9.478
    1H151 Ti739  739   5.946   2.975   7.277
    1H151 Ti740  740   1.210   1.436   7.277
    1H151 Ti741  741   2.346   6.567   7.277
    1H151 Ti742  742   1.589   0.410   7.277
    1H151 Ti743  743   3.862   5.436   9.478
    1H151 Ti744  744   0.831   0.410   7.277
    1H151 Ti745  745   6.704   0.818   9.478
    1H151 Ti746  746   1.589   1.436   7.277
    1H151 Ti747  747   0.073   2.462   7.277
    1H151 Ti748  748   2.725   3.489   7.277
    1H151 Ti749  749   1.778   4.923   9.478
    1H151 Ti750  750   5.757   4.410   9.478
    1H151 Ti751  751   0.641   5.028   7.277
    1H151 Ti752  752   0.452   2.462   7.277
    1H151 Ti753  753   4.431   4.002   7.277
    1H151 Ti754  754   4.620   6.463   9.478
    1H151 Ti755  755   5.378   2.462   7.277
    1H151 Ti756  756   4.999   6.463   9.478
    1H151 Ti757  757   3.104   5.541   7.277
    1H151 Ti758  758   6.515   4.515   7.277
    1H151 Ti759  759   4.999   2.462   7.277
    1H151 Ti760  760   3.483   6.567   7.277
    1H151 Ti761  761   3.483   6.463   9.478
    1H151 Ti762  762   4.052   2.871   9.478
    1H151 Ti763  763   3.294   2.871   9.478
    1H151 Ti764  764   5.567   5.028   7.277
    1H151 Ti765  765   3.483   0.410   7.277
    1H151 Ti766  766   3.104   3.489   7.277
    1H151 Ti767  767   6.136   4.515   7.277
    1H151 Ti768  768   4.999   2.358   9.478
    1H151 Ti769  769   6.325   4.923   9.478
    1H151 Ti770  770   6.136   0.410   7.277
    1H151 Ti771  771   5.188   5.028   7.277
    1H151 Ti772  772   6.515   0.410   7.277
    1H151 Ti773  773   1.020   1.844   9.478
    1H151 Ti774  774   0.831   6.463   9.478
    1H151 Ti775  775   1.399   6.054   7.277
    1H151 Ti776  776   1.399   2.975   7.277
    1H151 Ti777  777   4.620   3.489   7.277
    1H151 Ti778  778   2.536   0.818   9.478
    1H151 Ti779  779   5.188   6.054   7.277
    1H151 Ti780  780   0.263   4.002   7.277
    1H151 Ti781  781   3.862   1.436   7.277
    1H151 Ti782  782   5.567   2.871   9.478
    1H151 Ti783  783   0.831   4.515   7.277
    1H151 Ti784  784   4.620   1.436   7.277
    1H151 Ti785  785   4.052   0.818   9.478
    1H151 Ti786  786   0.831   3.489   7.277
    1H151 Ti787  787   2.915   6.976   9.478
    1H151 Ti788  788   1.589   6.463   9.478
    1H151 Ti789  789   3.294   0.818   9.478
    1H151 Ti790  790   0.073   6.463   9.478
    1H151 Ti791  791   1.589   2.358   9.478
    1H151 Ti792  792   4.809   4.923   9.478
    1H151 Ti793  793   0.641   7.080   7.277
    1H151 Ti794  794   4.052   6.054   7.277
    1H151 Ti795  795   6.325   1.949   7.277
    1H151 Ti796  796   1.778   5.028   7.277
    1H151 Ti797  797   2.157   6.976   9.478
    1H151 Ti798  798   2.346   5.436   9.478
    1H151 Ti799  799   2.915   5.028   7.277
    1H151 Ti800  800   3.862   4.515   7.277
    1H151 Ti801  801   2.536   2.871   9.478
    1H151 Ti802  802   5.757   5.436   9.478
    1H151 Ti803  803   0.073   1.436   7.277
    1H151 Ti804  804   0.263   6.054   7.277
    1H151 Ti805  805   6.325   6.054   7.277
    1H151 Ti806  806   1.778   3.897   9.478
    1H151 Ti807  807   0.073   2.358   9.478
    1H151 Ti808  808   3.673   4.923   9.478
    1H151 Ti809  809   2.346   1.331   9.478
    1H151 Ti810  810   1.020   4.923   9.478
    1H151 Ti811  811   2.536   2.975   7.277
    1H151 Ti812  812   1.778   0.818   9.478
    1H151 Ti813  813   4.809   0.923   7.277
    1H151 Ti814  814   1.399   1.844   9.478
    1H151 Ti815  815   0.263   4.923   9.478
    1H151 Ti816  816   3.483   2.462   7.277
    1H151 Ti817  817   5.567   2.975   7.277
    1H151 Ti818  818   4.620   3.384   9.478
    1H151 Ti819  819   1.778   1.949   7.277
    1H151 Ti820  820   1.968   6.567   7.277
    1H151 Ti821  821   5.946   0.818   9.478
    1H151 Ti822  822   5.188   1.844   9.478
    1H151 Ti823  823   2.915   2.975   7.277
    1H151 Ti824  824   6.136   3.489   7.277
    1H151 Ti825  825   2.725   1.331   9.478
    1H151 Ti826  826   1.778   6.054   7.277
    1H151 Ti827  827   5.378   2.358   9.478
    1H151 Ti828  828   4.431   0.923   7.277
    1H151 Ti829  829   3.483   2.358   9.478
    1H151 Ti830  830   3.862   2.358   9.478
    1H151 Ti831  831   3.104   1.331   9.478
    1H151 Ti832  832   4.241   1.331   9.478
    1H151 Ti833  833   3.862   1.331   9.478
    1H151 Ti834  834   3.483   1.331   9.478
    1H151 Ti835  835   4.052   0.923   7.277
    1H151 Ti836  836   1.399   4.923   9.478
    1H151 Ti837  837   1.968   2.462   7.277
    1H151 Ti838  838   0.641   5.949   9.478
    1H151 Ti839  839   4.620   1.331   9.478
    1H151 Ti840  840   4.999   3.489   7.277
    1H151 Ti841  841   1.020   6.976   9.478
    1H151 Ti842  842   0.641   6.976   9.478
    1H151 Ti843  843   0.263   5.949   9.478
    1H151 Ti844  844   4.809   7.080   7.277
    1H151 Ti845  845   3.294   5.949   9.478
    1H151 Ti846  846   4.809   6.976   9.478
    1H151 Ti847  847   3.673   7.080   7.277
    1H151 Ti848  848   1.210   3.489   7.277
    1H151 Ti849  849   2.915   4.923   9.478
    1H151 Ti850  850   1.210   2.462   7.277
    1H151 Ti851  851   4.620   4.410   9.478
    1H151 Ti852  852   5.378   1.331   9.478
    1H151 Ti853  853   0.831   1.331   9.478
    1H151 Ti854  854   3.673   0.923   7.277
    1H151 Ti855  855   2.157   4.923   9.478
    1H151 Ti856  856   1.589   0.305   9.478
    1H151 Ti857  857   6.704   2.975   7.277
    1H151 Ti858  858   5.757   3.489   7.277
    1H151 Ti859  859   5.567   0.818   9.478
    1H151 Ti860  860   0.073   0.305   9.478
    1H151 Ti861  861   2.157   0.818   9.478
    1H151 Ti862  862   5.378   0.410   7.277
    1H151 Ti863  863   5.946   1.844   9.478
    1H151 Ti864  864   3.862   4.410   9.478
    1H151 Ti865  865   1.399   5.949   9.478
    1H151 Ti866  866   0.263   2.975   7.277
    1H151 Ti867  867   5.378   3.384   9.478
    1H151 Ti868  868   6.704   4.923   9.478
    1H151 Ti869  869   6.515   5.436   9.478
    1H151 Ti870  870   5.946   4.923   9.478
    1H151 Ti871  871   3.483   4.410   9.478
    1H151 Ti872  872   1.399   7.080   7.277
    1H151 Ti873  873   4.809   2.975   7.277
    1H151 Ti874  874   2.536   3.897   9.478
    1H151 Ti875  875   5.378   5.541   7.277
    1H151 Ti876  876   6.515   2.462   7.277
    1H151 Ti877  877   0.831   2.462   7.277
    1H151 Ti878  878   5.188   2.871   9.478
    1H151 Ti879  879   6.515   0.305   9.478
    1H151 Ti880  880   4.999   1.331   9.478
    1H151 Ti881  881   5.567   3.897   9.478
    1H151 Ti882  882   5.378   0.305   9.478
    1H151 Ti883  883   1.968   3.489   7.277
    1H151 Ti884  884   0.452   4.515   7.277
    1H151 Ti885  885   5.946   3.897   9.478
    1H151 Ti886  886   5.567   7.080   7.277
    1H151 Ti887  887   6.704   4.002   7.277
    1H151 Ti888  888   4.241   0.305   9.478
    1H151 Ti889  889   0.831   4.410   9.478
    1H151 Ti890  890   1.778   2.975   7.277
    1H151 Ti891  891   6.325   5.028   7.277
    1H151 Ti892  892   2.346   3.489   7.277
    1H151 Ti893  893   0.263   0.818   9.478
    1H151 Ti894  894   4.431   0.818   9.478
    1H151 Ti895  895   4.052   1.949   7.277
    1H151 Ti896  896   2.157   7.080   7.277
    1H151 Ti897  897   1.589   5.541   7.277
    1H151 Ti898  898   2.725   6.463   9.478
    1H151 Ti899  899   0.073   4.515   7.277
    1H151 Ti900  900   0.641   4.002   7.277
    1H151 Ti901  901   4.431   4.923   9.478
    1H151 Ti902  902   3.104   2.358   9.478
    1H151 Ti903  903   4.431   5.949   9.478
    1H151 Ti904  904   6.704   1.949   7.277
    1H151 Ti905  905   6.325   0.923   7.277
    1H151 Ti906  906   5.946   5.028   7.277
    1H151 Ti907  907   4.241   6.567   7.277
    1H151 Ti908  908   2.725   4.410   9.478
    1H151 Ti909  909   1.589   2.462   7.277
    1H151 Ti910  910   1.020   3.897   9.478
    1H151 Ti911  911   4.052   3.897   9.478
    1H151 Ti912  912   4.809   4.002   7.277
    1H151 Ti913  913   5.188   5.949   9.478
    1H151 Ti914  914   2.915   4.002   7.277
    1H151 Ti915  915   1.210   0.410   7.277
    1H151 Ti916  916   4.241   2.358   9.478
    1H151 Ti917  917   1.210   6.567   7.277
    1H151 Ti918  918   2.725   5.541   7.277
    1H151 Ti919  919   6.515   4.410   9.478
    1H151 Ti920  920   1.210   6.463   9.478
    1H151 Ti921  921   4.052   7.080   7.277
    1H151 Ti922  922   4.999   1.436   7.277
    1H151 Ti923  923   2.725   2.358   9.478
    1H151 Ti924  924   0.452   0.410   7.277
    1H151 Ti925  925   1.020   5.028   7.277
    1H151 Ti926  926   2.536   4.923   9.478
    1H151 Ti927  927   1.968   0.410   7.277
    1H151 Ti928  928   4.999   4.410   9.478
    1H151 Ti929  929   1.968   6.463   9.478
    1H151 Ti930  930   3.673   5.949   9.478
    1H151 Ti931  931   0.452   6.463   9.478
    1H151 Ti932  932   1.399   6.976   9.478
    1H151 Ti933  933   4.241   1.436   7.277
    1H151 Ti934  934   4.241   4.515   7.277
    1H151 Ti935  935   2.725   5.436   9.478
    1H151 Ti936  936   2.346   2.358   9.478
    1H151 Ti937  937   2.915   0.818   9.478
    1H151 Ti938  938   1.399   0.923   7.277
    1H151 Ti939  939   6.136   2.462   7.277
    1H151 Ti940  940   0.263   1.949   7.277
    1H151 Ti941  941   6.325   4.002   7.277
    1H151 Ti942  942   4.241   3.384   9.478
    1H151 Ti943  943   3.673   0.818   9.478
    1H151 Ti944  944   3.294   2.975   7.277
    1H151 Ti945  945   4.809   2.871   9.478
    1H151 Ti946  946   2.915   5.949   9.478
    1H151 Ti947  947   0.641   2.975   7.277
    1H151 Ti948  948   0.263   6.976   9.478
    1H151 Ti949  949   4.620   2.358   9.478
    1H151 Ti950  950   2.536   6.976   9.478
    1H151 Ti951  951   2.915   2.871   9.478
    1H151 Ti952  952   0.641   1.949   7.277
    1H151 Ti953  953   4.431   6.976   9.478
    1H151 Ti954  954   1.020   4.002   7.277
    1H151 Ti955  955   5.188   6.976   9.478
    1H151 Ti956  956   1.020   0.923   7.277
    1H151 Ti957  957   1.589   5.436   9.478
    1H151 Ti958  958   4.620   5.436   9.478
    1H151 Ti959  959   3.294   7.080   7.277
    1H151 Ti960  960   5.567   4.923   9.478
    1H151 Ti961  961   2.725   0.305   9.478
    1H151 Ti962  962   2.346   5.541   7.277
    1H151 Ti963  963   1.968   2.358   9.478
    1H151 Ti964  964   3.104   0.305   9.478
    1H151 Ti965  965   4.620   6.567   7.277
    1H151 Ti966  966   2.536   6.054   7.277
    1H151 Ti967  967   5.378   4.410   9.478
    1H151 Ti968  968   6.704   6.054   7.277
    1H151 Ti969  969   0.073   3.489   7.277
    1H151 Ti970  970   4.999   5.436   9.478
    1H151 Ti971  971   4.241   5.436   9.478
    1H151 Ti972  972   6.704   0.923   7.277
    1H151 Ti973  973   3.294   6.054   7.277
    1H151 Ti974  974   2.346   6.463   9.478
    1H151 Ti975  975   3.862   2.462   7.277
    1H151 Ti976  976   5.757   2.462   7.277
    1H151 Ti977  977   4.999   5.541   7.277
    1H151 Ti978  978   2.346   0.305   9.478
    1H151 Ti979  979   1.968   3.384   9.478
    1H151 Ti980  980   5.188   4.002   7.277
    1H151 Ti981  981   1.020   2.975   7.277
    1H151 Ti982  982   3.483   1.436   7.277
    1H151 Ti983  983   2.915   3.897   9.478
    1H151 Ti984  984   1.020   7.080   7.277
    1H151 Ti985  985   3.673   6.054   7.277
    1H151 Ti986  986   4.431   1.949   7.277
    1H151 Ti987  987   6.515   1.331   9.478
    1H151 Ti988  988   6.704   5.028   7.277
    1H151 Ti989  989   1.778   0.923   7.277
    1H151 Ti990  990   2.346   3.384   9.478
    1H151 Ti991  991   3.862   0.305   9.478
    1H151 Ti992  992   1.589   3.384   9.478
    1H151 Ti993  993   4.809   1.949   7.277
    1H151 Ti994  994   5.757   5.541   7.277
    1H151 Ti995  995   6.136   0.305   9.478
    1H151 Ti996  996   1.399   4.002   7.277
    1H151 Ti997  997   5.946   0.923   7.277
    1H151 Ti998  998   6.136   5.436   9.478
    1H151 Ti999  999   2.915   6.054   7.277
    1H151 Ti100 1000   0.831   1.436   7.277
    1H151 Ti100 1001   0.452   4.410   9.478
    1H151 Ti100 1002   5.757   6.567   7.277
    1H151 Ti100 1003   3.483   0.305   9.478
    1H151 Ti100 1004   1.778   5.949   9.478
    1H151 Ti100 1005   1.778   6.976   9.478
    1H151 Ti100 1006   4.431   2.871   9.478
    1H151 Ti100 1007   3.294   0.923   7.277
    1H151 Ti100 1008   5.757   0.410   7.277
    1H151 Ti100 1009   3.294   6.976   9.478
    1H151 Ti101 1010   0.452   3.489   7.277
    1H151 Ti101 1011   0.452   6.567   7.277
    1H151 Ti101 1012   5.567   0.923   7.277
    1H151 Ti101 1013   0.452   5.541   7.277
    1H151 Ti101 1014   1.968   1.436   7.277
    1H151 Ti101 1015   0.263   5.028   7.277
    1H151 Ti101 1016   4.431   7.080   7.277
    1H151 Ti101 1017   2.536   4.002   7.277
    1H151 Ti101 1018   0.641   0.923   7.277
    1H151 Ti101 1019   5.567   4.002   7.277
    1H151 Ti102 1020   3.294   4.002   7.277
    1H151 Ti102 1021   5.567   6.054   7.277
    1H151 Ti102 1022   0.073   6.567   7.277
    1H151 Ti102 1023   6.325   3.897   9.478
    1H151 Ti102 1024   1.968   5.436   9.478
    1H151 Ti102 1025   4.620   4.515   7.277
    1H151 Ti102 1026   6.515   6.567   7.277
    1H151 Ti102 1027   2.536   7.080   7.277
    1H151 Ti102 1028   0.831   5.541   7.277
    1H151 Ti102 1029   4.809   6.054   7.277
    1H151 Ti103 1030   4.052   4.002   7.277
    1H151 Ti103 1031   5.757   4.515   7.277
    1H151 Ti103 1032   6.136   6.567   7.277
    1H151 Ti103 1033   5.378   1.436   7.277
    1H151 Ti103 1034   3.294   3.897   9.478
    1H151 Ti103 1035   0.073   0.410   7.277
    1H151 Ti103 1036   3.294   5.028   7.277
    1H151 Ti103 1037   2.725   6.567   7.277
    1H151 Ti103 1038   3.673   5.028   7.277
    1H151 Ti103 1039   1.778   4.002   7.277
    1H151 Ti104 1040   6.136   2.358   9.478
    1H151 Ti104 1041   5.188   4.923   9.478
    1H151 Ti104 1042   0.263   1.844   9.478
    1H151 Ti104 1043   1.399   5.028   7.277
    1H151 Ti104 1044   6.704   1.844   9.478
    1H151 Ti104 1045   1.210   3.384   9.478
    1H151 Ti104 1046   3.104   6.567   7.277
    1H151 Ti104 1047   4.241   6.463   9.478
    1H151 Ti104 1048   6.325   5.949   9.478
    1H151 Ti104 1049   2.157   5.028   7.277
    1H151 Ti105 1050   0.641   1.844   9.478
    1H151 Ti105 1051   5.378   5.436   9.478
    1H151 Ti105 1052   6.515   1.436   7.277
    1H151 Ti105 1053   1.210   2.358   9.478
    1H151 Ti105 1054   3.483   5.541   7.277
    1H151 Ti105 1055   4.052   5.028   7.277
    1H151 Ti105 1056   3.862   6.463   9.478
    1H151 Ti105 1057   4.241   3.489   7.277
    1H151 Ti105 1058   4.620   2.462   7.277
    1H151 Ti105 1059   5.946   2.871   9.478
    1H151 Ti106 1060   0.452   1.436   7.277
    1H151 Ti106 1061   1.020   6.054   7.277
    1H151 Ti106 1062   4.431   6.054   7.277
    1H151 Ti106 1063   6.515   6.463   9.478
    1H151 Ti106 1064   1.968   0.305   9.478
    1H151 Ti106 1065   5.946   6.054   7.277
    1H151 Ti106 1066   1.210   4.515   7.277
    1H151 Ti106 1067   2.536   5.028   7.277
    1H151 Ti106 1068   5.378   6.463   9.478
    1H151 Ti106 1069   0.641   6.054   7.277
    1H151 Ti107 1070   0.263   7.080   7.277
    1H151 Ti107 1071   3.483   3.489   7.277
    1H151 Ti107 1072   4.052   5.949   9.478
    1H151 Ti107 1073   2.157   2.871   9.478
    1H151 Ti107 1074   4.809   5.028   7.277
    1H151 Ti107 1075   3.104   0.410   7.277
    1H151 Ti107 1076   5.946   1.949   7.277
    1H151 Ti107 1077   5.946   4.002   7.277
    1H151 Ti107 1078   6.515   2.358   9.478
    1H151 Ti107 1079   3.483   4.515   7.277
    1H151 Ti108 1080   6.325   1.844   9.478
    1H151 Ti108 1081   3.862   3.384   9.478
    1H151 Ti108 1082   1.210   5.541   7.277
    1H151 Ti108 1083   0.452   1.331   9.478
    1H151 Ti108 1084   0.831   6.567   7.277
    1H151 Ti108 1085   3.104   1.436   7.277
    1H151 Ti108 1086   0.452   2.358   9.478
    1H151 Ti108 1087   5.188   1.949   7.277
    1H151 Ti108 1088   0.263   0.923   7.277
    1H151 Ti108 1089   5.757   0.305   9.478
    1H151 Ti109 1090   5.946   7.080   7.277
    1H151 Ti109 1091   5.757   3.384   9.478
    1H151 Ti109 1092   2.346   1.436   7.277
    1H151 Ti109 1093   0.073   4.410   9.478
    1H151 Ti109 1094   5.378   4.515   7.277
    1H151 Ti109 1095   3.673   3.897   9.478
    1H151 Ti109 1096   2.536   5.949   9.478
    1H151 Ti109 1097   2.725   1.436   7.277
    1H151 Ti109 1098   0.073   1.331   9.478
    1H151 Ti109 1099   3.483   3.384   9.478
    1H151 Ti110 1100   6.704   6.976   9.478
    1H151 Ti110 1101   4.431   2.975   7.277
    1H151 Ti110 1102   2.725   3.384   9.478
    1H151 Ti110 1103   4.999   4.515   7.277
    1H151 Ti110 1104   2.157   5.949   9.478
    1H151 Ti110 1105   6.136   5.541   7.277
    1H151 Ti110 1106   3.673   4.002   7.277
    1H151 Ti110 1107   6.325   7.080   7.277
    1H151 Ti110 1108   5.567   5.949   9.478
    1H151 Ti110 1109   0.073   5.541   7.277
    1H151 Ti111 1110   2.915   7.080   7.277
    1H151 Ti111 1111   2.157   4.002   7.277
    1H151 Ti111 1112   3.673   6.976   9.478
    1H151 Ti111 1113   4.052   6.976   9.478
    1H151 Ti111 1114   5.567   1.949   7.277
    1H151 Ti111 1115   6.704   7.080   7.277
    1H151 Ti111 1116   4.241   2.462   7.277
    1H151 Ti111 1117   6.136   1.436   7.277
    1H151 Ti111 1118   3.104   3.384   9.478
    1H151 Ti111 1119   6.515   5.541   7.277
    1H151 Ti112 1120   3.673   2.975   7.277
    1H151 Ti112 1121   1.778   2.871   9.478
    1H151 Ti112 1122   0.831   2.358   9.478
    1H151 Ti112 1123   3.104   4.515   7.277
    1H151 Ti112 1124   3.862   5.541   7.277
    1H151 Ti112 1125   1.589   4.515   7.277
    1H151 Ti112 1126   5.946   5.949   9.478
    1H151 Ti112 1127   0.641   3.897   9.478
    1H151 Ti112 1128   2.346   0.410   7.277
    1H151 Ti112 1129   4.431   5.028   7.277
    1H151 Ti113 1130   5.567   6.976   9.478
    1H151 Ti113 1131   4.620   5.541   7.277
    1H151 Ti113 1132   5.757   1.436   7.277
    1H151 Ti113 1133   2.725   4.515   7.277
    1H151 Ti113 1134   2.157   0.923   7.277
    1H151 Ti113 1135   4.241   5.541   7.277
    1H151 Ti113 1136   1.399   2.871   9.478
    1H151 Ti113 1137   3.862   3.489   7.277
    1H151 Ti113 1138   1.968   4.515   7.277
    1H151 Ti113 1139   6.704   3.897   9.478
    1H151 Ti114 1140   2.915   0.923   7.277
    1H151 Ti114 1141   0.831   3.384   9.478
    1H151 Ti114 1142   4.052   2.975   7.277
    1H151 Ti114 1143   6.325   2.871   9.478
    1H151 Ti114 1144   6.325   6.976   9.478
    1H151 Ti114 1145   6.136   3.384   9.478
    1H151 Ti114 1146   6.704   2.871   9.478
    1H151 Ti114 1147   2.725   0.410   7.277
    1H151 Ti114 1148   0.263   2.871   9.478
    1H151 Ti114 1149   2.346   4.515   7.277
    1H151 Ti115 1150   6.136   6.463   9.478
    1H151 Ti115 1151   5.757   6.463   9.478
    1H151 Ti115 1152   0.263   3.897   9.478
    1H151 Ti115 1153   5.946   6.976   9.478
    1H151 Ti115 1154   1.020   2.871   9.478
    1H151 Ti115 1155   2.536   0.923   7.277
    1H151 Ti115 1156   0.641   2.871   9.478
    1H151 Ti115 1157   6.515   3.384   9.478
    1H151 Ti115 1158   0.452   3.384   9.478
    1H151 Ti115 1159   0.073   3.384   9.478
    1H151 Ti116 1160   1.210   0.597   9.390
    1H151 Ti116 1161   2.725   2.171   7.365
    1H151 Ti116 1162   0.831   0.597   9.390
    1H151 Ti116 1163   1.399   1.110   9.390
    1H151 Ti116 1164   3.104   2.171   7.365
    1H151 Ti116 1165   1.968   1.623   9.390
    1H151 Ti116 1166   0.641   5.215   9.390
    1H151 Ti116 1167   2.346   2.171   7.365
    1H151 Ti116 1168   1.399   4.188   9.390
    1H151 Ti116 1169   2.157   4.188   9.390
    1H151 Ti117 1170   3.294   5.215   9.390
    1H151 Ti117 1171   4.999   0.597   9.390
    1H151 Ti117 1172   4.999   3.675   9.390
    1H151 Ti117 1173   5.188   6.789   7.365
    1H151 Ti117 1174   1.399   1.658   7.365
    1H151 Ti117 1175   1.778   4.188   9.390
    1H151 Ti117 1176   1.589   1.623   9.390
    1H151 Ti117 1177   2.536   2.684   7.365
    1H151 Ti117 1178   1.778   1.110   9.390
    1H151 Ti117 1179   1.020   1.110   9.390
    1H151 Ti118 1180   5.188   2.684   7.365
    1H151 Ti118 1181   2.915   2.684   7.365
    1H151 Ti118 1182   4.809   6.241   9.390
    1H151 Ti118 1183   1.020   5.215   9.390
    1H151 Ti118 1184   1.020   0.084   9.390
    1H151 Ti118 1185   2.346   1.623   9.390
    1H151 Ti118 1186   0.831   5.728   9.390
    1H151 Ti118 1187   0.641   0.084   9.390
    1H151 Ti118 1188   0.263   5.215   9.390
    1H151 Ti118 1189   1.589   4.702   9.390
    1H151 Ti119 1190   3.673   5.215   9.390
    1H151 Ti119 1191   0.452   0.597   9.390
    1H151 Ti119 1192   2.157   2.684   7.365
    1H151 Ti119 1193   4.809   0.632   7.365
    1H151 Ti119 1194   1.210   1.623   9.390
    1H151 Ti119 1195   3.483   2.171   7.365
    1H151 Ti119 1196   1.968   4.702   9.390
    1H151 Ti119 1197   4.999   0.118   7.365
    1H151 Ti119 1198   4.620   3.675   9.390
    1H151 Ti119 1199   2.725   1.623   9.390
    1H151 Ti120 1200   4.620   0.597   9.390
    1H151 Ti120 1201   5.378   3.197   7.365
    1H151 Ti120 1202   4.431   0.632   7.365
    1H151 Ti120 1203   3.862   1.623   9.390
    1H151 Ti120 1204   3.483   1.623   9.390
    1H151 Ti120 1205   3.104   1.623   9.390
    1H151 Ti120 1206   4.241   1.623   9.390
    1H151 Ti120 1207   1.210   2.171   7.365
    1H151 Ti120 1208   4.052   0.632   7.365
    1H151 Ti120 1209   1.210   5.728   9.390
    1H151 Ti121 1210   4.620   1.623   9.390
    1H151 Ti121 1211   0.073   5.728   9.390
    1H151 Ti121 1212   4.431   4.188   9.390
    1H151 Ti121 1213   4.809   0.084   9.390
    1H151 Ti121 1214   5.757   1.623   9.390
    1H151 Ti121 1215   1.778   6.789   7.365
    1H151 Ti121 1216   5.946   1.110   9.390
    1H151 Ti121 1217   5.567   2.136   9.390
    1H151 Ti121 1218   3.104   4.702   9.390
    1H151 Ti121 1219   5.188   0.632   7.365
    1H151 Ti122 1220   4.241   4.702   9.390
    1H151 Ti122 1221   6.136   3.197   7.365
    1H151 Ti122 1222   1.020   1.658   7.365
    1H151 Ti122 1223   6.325   1.110   9.390
    1H151 Ti122 1224   1.589   6.276   7.365
    1H151 Ti122 1225   6.515   3.197   7.365
    1H151 Ti122 1226   4.809   2.136   9.390
    1H151 Ti122 1227   3.483   2.649   9.390
    1H151 Ti122 1228   1.778   2.136   9.390
    1H151 Ti122 1229   3.862   2.649   9.390
    1H151 Ti123 1230   6.136   4.702   9.390
    1H151 Ti123 1231   4.052   5.215   9.390
    1H151 Ti123 1232   3.673   0.632   7.365
    1H151 Ti123 1233   1.020   6.241   9.390
    1H151 Ti123 1234   1.589   0.118   7.365
    1H151 Ti123 1235   6.515   0.597   9.390
    1H151 Ti123 1236   3.673   6.789   7.365
    1H151 Ti123 1237   3.294   6.241   9.390
    1H151 Ti123 1238   3.673   1.658   7.365
    1H151 Ti123 1239   1.589   3.197   7.365
    1H151 Ti124 1240   4.999   6.276   7.365
    1H151 Ti124 1241   5.378   6.276   7.365
    1H151 Ti124 1242   2.157   5.763   7.365
    1H151 Ti124 1243   5.946   4.188   9.390
    1H151 Ti124 1244   0.452   5.728   9.390
    1H151 Ti124 1245   2.346   6.276   7.365
    1H151 Ti124 1246   3.104   6.754   9.390
    1H151 Ti124 1247   1.589   0.597   9.390
    1H151 Ti124 1248   0.263   2.684   7.365
    1H151 Ti124 1249   3.862   6.276   7.365
    1H151 Ti125 1250   2.157   1.110   9.390
    1H151 Ti125 1251   1.210   4.702   9.390
    1H151 Ti125 1252   0.641   4.736   7.365
    1H151 Ti125 1253   6.325   4.736   7.365
    1H151 Ti125 1254   3.483   4.702   9.390
    1H151 Ti125 1255   5.378   5.249   7.365
    1H151 Ti125 1256   2.915   3.710   7.365
    1H151 Ti125 1257   1.968   2.171   7.365
    1H151 Ti125 1258   5.757   2.649   9.390
    1H151 Ti125 1259   0.831   0.118   7.365
    1H151 Ti126 1260   3.673   2.136   9.390
    1H151 Ti126 1261   6.325   0.632   7.365
    1H151 Ti126 1262   1.968   6.276   7.365
    1H151 Ti126 1263   6.704   6.241   9.390
    1H151 Ti126 1264   1.589   2.171   7.365
    1H151 Ti126 1265   3.862   4.702   9.390
    1H151 Ti126 1266   1.968   5.249   7.365
    1H151 Ti126 1267   4.431   3.710   7.365
    1H151 Ti126 1268   2.725   3.197   7.365
    1H151 Ti126 1269   0.831   4.702   9.390
    1H151 Ti127 1270   4.809   4.188   9.390
    1H151 Ti127 1271   5.188   2.136   9.390
    1H151 Ti127 1272   3.104   5.249   7.365
    1H151 Ti127 1273   5.378   1.623   9.390
    1H151 Ti127 1274   3.294   2.136   9.390
    1H151 Ti127 1275   5.757   3.197   7.365
    1H151 Ti127 1276   4.052   2.136   9.390
    1H151 Ti127 1277   4.999   1.623   9.390
    1H151 Ti127 1278   4.999   3.197   7.365
    1H151 Ti127 1279   3.294   2.684   7.365
    1H151 Ti128 1280   4.620   0.118   7.365
    1H151 Ti128 1281   5.567   1.110   9.390
    1H151 Ti128 1282   2.536   1.110   9.390
    1H151 Ti128 1283   1.399   5.215   9.390
    1H151 Ti128 1284   4.431   2.136   9.390
    1H151 Ti128 1285   6.704   5.215   9.390
    1H151 Ti128 1286   1.968   3.675   9.390
    1H151 Ti128 1287   2.157   2.136   9.390
    1H151 Ti128 1288   2.346   3.197   7.365
    1H151 Ti128 1289   1.399   0.084   9.390
    1H151 Ti129 1290   5.188   1.110   9.390
    1H151 Ti129 1291   3.483   5.728   9.390
    1H151 Ti129 1292   1.589   3.675   9.390
    1H151 Ti129 1293   3.862   0.118   7.365
    1H151 Ti129 1294   2.346   4.702   9.390
    1H151 Ti129 1295   2.915   2.136   9.390
    1H151 Ti129 1296   2.536   4.188   9.390
    1H151 Ti129 1297   5.567   2.684   7.365
    1H151 Ti129 1298   0.073   0.597   9.390
    1H151 Ti129 1299   1.778   1.658   7.365
    1H151 Ti130 1300   4.809   1.110   9.390
    1H151 Ti130 1301   2.915   5.215   9.390
    1H151 Ti130 1302   5.378   0.118   7.365
    1H151 Ti130 1303   1.778   5.763   7.365
    1H151 Ti130 1304   2.536   2.136   9.390
    1H151 Ti130 1305   4.809   6.789   7.365
    1H151 Ti130 1306   4.620   1.145   7.365
    1H151 Ti130 1307   2.157   6.789   7.365
    1H151 Ti130 1308   5.188   3.162   9.390
    1H151 Ti130 1309   5.378   0.597   9.390
    1H151 Ti131 1310   0.641   1.110   9.390
    1H151 Ti131 1311   0.831   2.171   7.365
    1H151 Ti131 1312   1.968   3.197   7.365
    1H151 Ti131 1313   5.378   3.675   9.390
    1H151 Ti131 1314   4.241   0.118   7.365
    1H151 Ti131 1315   6.325   2.684   7.365
    1H151 Ti131 1316   6.704   2.684   7.365
    1H151 Ti131 1317   1.020   4.188   9.390
    1H151 Ti131 1318   5.378   2.649   9.390
    1H151 Ti131 1319   4.809   3.162   9.390
    1H151 Ti132 1320   4.999   1.145   7.365
    1H151 Ti132 1321   0.452   4.702   9.390
    1H151 Ti132 1322   0.263   0.084   9.390
    1H151 Ti132 1323   3.294   1.658   7.365
    1H151 Ti132 1324   0.641   6.241   9.390
    1H151 Ti132 1325   5.188   0.084   9.390
    1H151 Ti132 1326   6.136   0.597   9.390
    1H151 Ti132 1327   3.104   5.728   9.390
    1H151 Ti132 1328   5.188   4.188   9.390
    1H151 Ti132 1329   4.052   4.188   9.390
    1H151 Ti133 1330   5.567   6.789   7.365
    1H151 Ti133 1331   1.399   6.789   7.365
    1H151 Ti133 1332   4.052   1.110   9.390
    1H151 Ti133 1333   0.073   2.171   7.365
    1H151 Ti133 1334   5.757   4.702   9.390
    1H151 Ti133 1335   5.946   2.684   7.365
    1H151 Ti133 1336   3.294   1.110   9.390
    1H151 Ti133 1337   3.104   3.197   7.365
    1H151 Ti133 1338   0.831   6.754   9.390
    1H151 Ti133 1339   4.620   4.702   9.390
    1H151 Ti134 1340   4.809   3.710   7.365
    1H151 Ti134 1341   6.515   4.223   7.365
    1H151 Ti134 1342   0.263   6.241   9.390
    1H151 Ti134 1343   4.052   6.789   7.365
    1H151 Ti134 1344   4.431   0.084   9.390
    1H151 Ti134 1345   4.241   3.675   9.390
    1H151 Ti134 1346   1.399   2.136   9.390
    1H151 Ti134 1347   0.452   2.171   7.365
    1H151 Ti134 1348   4.241   0.597   9.390
    1H151 Ti134 1349   6.136   1.623   9.390
    1H151 Ti135 1350   3.862   1.145   7.365
    1H151 Ti135 1351   6.325   5.215   9.390
    1H151 Ti135 1352   5.567   4.188   9.390
    1H151 Ti135 1353   4.620   6.754   9.390
    1H151 Ti135 1354   6.325   3.710   7.365
    1H151 Ti135 1355   5.188   3.710   7.365
    1H151 Ti135 1356   4.999   6.754   9.390
    1H151 Ti135 1357   1.210   3.197   7.365
    1H151 Ti135 1358   1.399   6.241   9.390
    1H151 Ti135 1359   3.862   2.171   7.365
    1H151 Ti136 1360   3.104   2.649   9.390
    1H151 Ti136 1361   3.483   0.118   7.365
    1H151 Ti136 1362   1.968   0.118   7.365
    1H151 Ti136 1363   2.915   6.241   9.390
    1H151 Ti136 1364   2.346   3.675   9.390
    1H151 Ti136 1365   2.915   1.658   7.365
    1H151 Ti136 1366   6.515   4.702   9.390
    1H151 Ti136 1367   1.778   5.215   9.390
    1H151 Ti136 1368   4.999   2.649   9.390
    1H151 Ti136 1369   1.399   2.684   7.365
    1H151 Ti137 1370   4.052   1.658   7.365
    1H151 Ti137 1371   6.704   3.710   7.365
    1H151 Ti137 1372   5.946   2.136   9.390
    1H151 Ti137 1373   1.210   1.145   7.365
    1H151 Ti137 1374   2.536   1.658   7.365
    1H151 Ti137 1375   0.073   4.223   7.365
    1H151 Ti137 1376   2.157   1.658   7.365
    1H151 Ti137 1377   6.515   5.728   9.390
    1H151 Ti137 1378   1.399   3.710   7.365
    1H151 Ti137 1379   0.641   2.684   7.365
    1H151 Ti138 1380   0.452   4.223   7.365
    1H151 Ti138 1381   4.809   2.684   7.365
    1H151 Ti138 1382   4.620   5.728   9.390
    1H151 Ti138 1383   1.399   0.632   7.365
    1H151 Ti138 1384   4.431   6.241   9.390
    1H151 Ti138 1385   2.725   6.754   9.390
    1H151 Ti138 1386   3.483   6.276   7.365
    1H151 Ti138 1387   2.915   4.188   9.390
    1H151 Ti138 1388   0.831   1.623   9.390
    1H151 Ti138 1389   6.515   2.171   7.365
    1H151 Ti139 1390   5.946   4.736   7.365
    1H151 Ti139 1391   3.862   5.728   9.390
    1H151 Ti139 1392   4.999   5.728   9.390
    1H151 Ti139 1393   1.589   1.145   7.365
    1H151 Ti139 1394   1.020   0.632   7.365
    1H151 Ti139 1395   1.210   3.675   9.390
    1H151 Ti139 1396   1.020   3.710   7.365
    1H151 Ti139 1397   6.325   4.188   9.390
    1H151 Ti139 1398   4.241   2.649   9.390
    1H151 Ti139 1399   6.704   1.110   9.390
    1H151 Ti140 1400   5.188   6.241   9.390
    1H151 Ti140 1401   5.567   3.710   7.365
    1H151 Ti140 1402   6.704   4.736   7.365
    1H151 Ti140 1403   0.831   4.223   7.365
    1H151 Ti140 1404   0.263   3.710   7.365
    1H151 Ti140 1405   2.157   5.215   9.390
    1H151 Ti140 1406   2.536   3.710   7.365
    1H151 Ti140 1407   2.536   5.215   9.390
    1H151 Ti140 1408   5.757   5.249   7.365
    1H151 Ti140 1409   4.052   3.162   9.390
    1H151 Ti141 1410   0.641   3.710   7.365
    1H151 Ti141 1411   3.294   4.188   9.390
    1H151 Ti141 1412   3.673   3.162   9.390
    1H151 Ti141 1413   5.946   5.215   9.390
    1H151 Ti141 1414   1.399   5.763   7.365
    1H151 Ti141 1415   0.831   3.197   7.365
    1H151 Ti141 1416   1.589   6.754   9.390
    1H151 Ti141 1417   3.673   6.241   9.390
    1H151 Ti141 1418   6.136   4.223   7.365
    1H151 Ti141 1419   1.778   3.710   7.365
    1H151 Ti142 1420   4.620   3.197   7.365
    1H151 Ti142 1421   4.241   4.223   7.365
    1H151 Ti142 1422   5.567   3.162   9.390
    1H151 Ti142 1423   2.346   0.597   9.390
    1H151 Ti142 1424   2.725   2.649   9.390
    1H151 Ti142 1425   5.188   5.763   7.365
    1H151 Ti142 1426   5.567   4.736   7.365
    1H151 Ti142 1427   1.210   6.276   7.365
    1H151 Ti142 1428   2.725   0.597   9.390
    1H151 Ti142 1429   3.483   6.754   9.390
    1H151 Ti143 1430   4.431   1.658   7.365
    1H151 Ti143 1431   4.241   6.276   7.365
    1H151 Ti143 1432   1.778   0.632   7.365
    1H151 Ti143 1433   2.915   5.763   7.365
    1H151 Ti143 1434   3.862   0.597   9.390
    1H151 Ti143 1435   1.589   5.249   7.365
    1H151 Ti143 1436   3.294   6.789   7.365
    1H151 Ti143 1437   3.104   0.597   9.390
    1H151 Ti143 1438   0.641   0.632   7.365
    1H151 Ti143 1439   4.999   2.171   7.365
    1H151 Ti144 1440   1.968   6.754   9.390
    1H151 Ti144 1441   4.620   4.223   7.365
    1H151 Ti144 1442   5.946   0.632   7.365
    1H151 Ti144 1443   2.346   6.754   9.390
    1H151 Ti144 1444   1.020   4.736   7.365
    1H151 Ti144 1445   3.483   0.597   9.390
    1H151 Ti144 1446   0.831   5.249   7.365
    1H151 Ti144 1447   6.704   1.658   7.365
    1H151 Ti144 1448   2.725   5.249   7.365
    1H151 Ti144 1449   6.704   0.632   7.365
    1H151 Ti145 1450   2.915   0.084   9.390
    1H151 Ti145 1451   4.809   5.215   9.390
    1H151 Ti145 1452   0.452   0.118   7.365
    1H151 Ti145 1453   5.378   1.145   7.365
    1H151 Ti145 1454   4.999   4.702   9.390
    1H151 Ti145 1455   2.536   6.789   7.365
    1H151 Ti145 1456   4.809   1.658   7.365
    1H151 Ti145 1457   1.778   6.241   9.390
    1H151 Ti145 1458   3.294   0.632   7.365
    1H151 Ti145 1459   4.999   5.249   7.365
    1H151 Ti146 1460   3.294   5.763   7.365
    1H151 Ti146 1461   5.378   2.171   7.365
    1H151 Ti146 1462   0.452   5.249   7.365
    1H151 Ti146 1463   3.294   3.710   7.365
    1H151 Ti146 1464   1.020   2.136   9.390
    1H151 Ti146 1465   0.073   6.276   7.365
    1H151 Ti146 1466   3.294   3.162   9.390
    1H151 Ti146 1467   0.263   1.658   7.365
    1H151 Ti146 1468   2.157   0.084   9.390
    1H151 Ti146 1469   6.515   6.276   7.365
    1H151 Ti147 1470   6.136   2.171   7.365
    1H151 Ti147 1471   6.136   0.118   7.365
    1H151 Ti147 1472   2.346   2.649   9.390
    1H151 Ti147 1473   0.073   6.754   9.390
    1H151 Ti147 1474   5.188   4.736   7.365
    1H151 Ti147 1475   1.778   2.684   7.365
    1H151 Ti147 1476   4.431   1.110   9.390
    1H151 Ti147 1477   5.567   5.215   9.390
    1H151 Ti147 1478   3.862   4.223   7.365
    1H151 Ti147 1479   6.515   0.118   7.365
    1H151 Ti148 1480   0.641   6.789   7.365
    1H151 Ti148 1481   2.915   1.110   9.390
    1H151 Ti148 1482   4.052   4.736   7.365
    1H151 Ti148 1483   6.325   1.658   7.365
    1H151 Ti148 1484   4.241   1.145   7.365
    1H151 Ti148 1485   2.725   4.702   9.390
    1H151 Ti148 1486   0.073   1.145   7.365
    1H151 Ti148 1487   2.536   3.162   9.390
    1H151 Ti148 1488   3.673   1.110   9.390
    1H151 Ti148 1489   0.452   6.276   7.365
    1H151 Ti149 1490   6.136   6.276   7.365
    1H151 Ti149 1491   0.263   5.763   7.365
    1H151 Ti149 1492   1.210   0.118   7.365
    1H151 Ti149 1493   3.673   4.736   7.365
    1H151 Ti149 1494   2.346   5.728   9.390
    1H151 Ti149 1495   1.968   0.597   9.390
    1H151 Ti149 1496   6.704   2.136   9.390
    1H151 Ti149 1497   0.263   2.136   9.390
    1H151 Ti149 1498   1.210   6.754   9.390
    1H151 Ti149 1499   5.757   5.728   9.390
    1H151 Ti150 1500   1.589   2.649   9.390
    1H151 Ti150 1501   6.325   5.763   7.365
    1H151 Ti150 1502   4.052   5.763   7.365
    1H151 Ti150 1503   0.073   3.197   7.365
    1H151 Ti150 1504   1.020   2.684   7.365
    1H151 Ti150 1505   2.915   4.736   7.365
    1H151 Ti150 1506   1.778   4.736   7.365
    1H151 Ti150 1507   4.431   3.162   9.390
    1H151 Ti150 1508   0.452   6.754   9.390
    1H151 Ti150 1509   5.757   0.597   9.390
    1H151 Ti151 1510   0.263   4.736   7.365
    1H151 Ti151 1511   5.946   3.710   7.365
    1H151 Ti151 1512   0.073   4.702   9.390
    1H151 Ti151 1513   4.431   5.215   9.390
    1H151 Ti151 1514   5.567   0.632   7.365
    1H151 Ti151 1515   2.536   5.763   7.365
    1H151 Ti151 1516   1.589   5.728   9.390
    1H151 Ti151 1517   0.073   2.649   9.390
    1H151 Ti151 1518   4.431   6.789   7.365
    1H151 Ti151 1519   3.673   4.188   9.390
    1H151 Ti152 1520   4.620   2.649   9.390
    1H151 Ti152 1521   0.641   1.658   7.365
    1H151 Ti152 1522   1.778   0.084   9.390
    1H151 Ti152 1523   0.452   3.197   7.365
    1H151 Ti152 1524   4.241   5.728   9.390
    1H151 Ti152 1525   2.536   0.084   9.390
    1H151 Ti152 1526   3.483   1.145   7.365
    1H151 Ti152 1527   4.620   6.276   7.365
    1H151 Ti152 1528   2.157   3.710   7.365
    1H151 Ti152 1529   5.378   4.702   9.390
    1H151 Ti153 1530   5.757   0.118   7.365
    1H151 Ti153 1531   6.704   0.084   9.390
    1H151 Ti153 1532   1.020   6.789   7.365
    1H151 Ti153 1533   2.346   5.249   7.365
    1H151 Ti153 1534   2.725   5.728   9.390
    1H151 Ti153 1535   5.757   3.675   9.390
    1H151 Ti153 1536   0.263   1.110   9.390
    1H151 Ti153 1537   5.757   6.276   7.365
    1H151 Ti153 1538   3.673   2.684   7.365
    1H151 Ti153 1539   5.567   5.763   7.365
    1H151 Ti154 1540   2.725   6.276   7.365
    1H151 Ti154 1541   6.136   5.249   7.365
    1H151 Ti154 1542   6.515   1.145   7.365
    1H151 Ti154 1543   1.210   5.249   7.365
    1H151 Ti154 1544   0.831   1.145   7.365
    1H151 Ti154 1545   0.263   0.632   7.365
    1H151 Ti154 1546   5.188   5.215   9.390
    1H151 Ti154 1547   5.378   5.728   9.390
    1H151 Ti154 1548   2.536   6.241   9.390
    1H151 Ti154 1549   3.294   0.084   9.390
    1H151 Ti155 1550   3.104   6.276   7.365
    1H151 Ti155 1551   2.725   3.675   9.390
    1H151 Ti155 1552   4.241   2.171   7.365
    1H151 Ti155 1553   4.052   6.241   9.390
    1H151 Ti155 1554   4.052   0.084   9.390
    1H151 Ti155 1555   1.210   4.223   7.365
    1H151 Ti155 1556   4.620   2.171   7.365
    1H151 Ti155 1557   3.483   5.249   7.365
    1H151 Ti155 1558   4.999   4.223   7.365
    1H151 Ti155 1559   2.157   6.241   9.390
    1H151 Ti156 1560   0.641   4.188   9.390
    1H151 Ti156 1561   6.515   1.623   9.390
    1H151 Ti156 1562   6.136   5.728   9.390
    1H151 Ti156 1563   5.188   1.658   7.365
    1H151 Ti156 1564   5.757   2.171   7.365
    1H151 Ti156 1565   1.968   2.649   9.390
    1H151 Ti156 1566   3.862   3.675   9.390
    1H151 Ti156 1567   3.673   5.763   7.365
    1H151 Ti156 1568   2.157   3.162   9.390
    1H151 Ti156 1569   6.325   2.136   9.390
    1H151 Ti157 1570   2.915   3.162   9.390
    1H151 Ti157 1571   2.346   0.118   7.365
    1H151 Ti157 1572   5.757   4.223   7.365
    1H151 Ti157 1573   1.968   5.728   9.390
    1H151 Ti157 1574   4.241   6.754   9.390
    1H151 Ti157 1575   2.915   6.789   7.365
    1H151 Ti157 1576   0.831   6.276   7.365
    1H151 Ti157 1577   0.641   5.763   7.365
    1H151 Ti157 1578   5.946   6.789   7.365
    1H151 Ti157 1579   0.073   0.118   7.365
    1H151 Ti158 1580   0.263   6.789   7.365
    1H151 Ti158 1581   6.515   5.249   7.365
    1H151 Ti158 1582   4.052   3.710   7.365
    1H151 Ti158 1583   1.020   5.763   7.365
    1H151 Ti158 1584   1.399   4.736   7.365
    1H151 Ti158 1585   6.136   1.145   7.365
    1H151 Ti158 1586   1.968   1.145   7.365
    1H151 Ti158 1587   5.567   0.084   9.390
    1H151 Ti158 1588   4.809   5.763   7.365
    1H151 Ti158 1589   6.704   5.763   7.365
    1H151 Ti159 1590   0.452   1.623   9.390
    1H151 Ti159 1591   3.483   3.197   7.365
    1H151 Ti159 1592   4.431   4.736   7.365
    1H151 Ti159 1593   0.073   5.249   7.365
    1H151 Ti159 1594   0.452   1.145   7.365
    1H151 Ti159 1595   6.136   2.649   9.390
    1H151 Ti159 1596   3.104   0.118   7.365
    1H151 Ti159 1597   3.294   4.736   7.365
    1H151 Ti159 1598   5.946   5.763   7.365
    1H151 Ti159 1599   0.641   2.136   9.390
    1H151 Ti160 1600   5.378   6.754   9.390
    1H151 Ti160 1601   6.325   0.084   9.390
    1H151 Ti160 1602   5.757   1.145   7.365
    1H151 Ti160 1603   3.104   4.223   7.365
    1H151 Ti160 1604   6.325   6.241   9.390
    1H151 Ti160 1605   5.378   4.223   7.365
    1H151 Ti160 1606   4.809   4.736   7.365
    1H151 Ti160 1607   3.483   4.223   7.365
    1H151 Ti160 1608   6.704   4.188   9.390
    1H151 Ti160 1609   3.673   0.084   9.390
    1H151 Ti161 1610   6.136   3.675   9.390
    1H151 Ti161 1611   2.725   4.223   7.365
    1H151 Ti161 1612   1.778   3.162   9.390
    1H151 Ti161 1613   0.831   3.675   9.390
    1H151 Ti161 1614   3.104   3.675   9.390
    1H151 Ti161 1615   3.862   6.754   9.390
    1H151 Ti161 1616   0.073   1.623   9.390
    1H151 Ti161 1617   6.325   6.789   7.365
    1H151 Ti161 1618   2.157   0.632   7.365
    1H151 Ti161 1619   6.704   6.789   7.365
    1H151 Ti162 1620   4.431   2.684   7.365
    1H151 Ti162 1621   1.589   4.223   7.365
    1H151 Ti162 1622   5.946   3.162   9.390
    1H151 Ti162 1623   4.241   3.197   7.365
    1H151 Ti162 1624   3.673   3.710   7.365
    1H151 Ti162 1625   3.862   5.249   7.365
    1H151 Ti162 1626   3.483   3.675   9.390
    1H151 Ti162 1627   1.399   3.162   9.390
    1H151 Ti162 1628   3.104   1.145   7.365
    1H151 Ti162 1629   4.431   5.763   7.365
    1H151 Ti163 1630   6.515   6.754   9.390
    1H151 Ti163 1631   5.946   1.658   7.365
    1H151 Ti163 1632   5.567   6.241   9.390
    1H151 Ti163 1633   2.157   4.736   7.365
    1H151 Ti163 1634   4.620   5.249   7.365
    1H151 Ti163 1635   4.052   2.684   7.365
    1H151 Ti163 1636   2.536   4.736   7.365
    1H151 Ti163 1637   5.567   1.658   7.365
    1H151 Ti163 1638   0.263   4.188   9.390
    1H151 Ti163 1639   5.946   0.084   9.390
    1H151 Ti164 1640   1.210   2.649   9.390
    1H151 Ti164 1641   6.515   2.649   9.390
    1H151 Ti164 1642   2.725   0.118   7.365
    1H151 Ti164 1643   2.915   0.632   7.365
    1H151 Ti164 1644   1.968   4.223   7.365
    1H151 Ti164 1645   2.346   4.223   7.365
    1H151 Ti164 1646   4.241   5.249   7.365
    1H151 Ti164 1647   0.452   2.649   9.390
    1H151 Ti164 1648   2.346   1.145   7.365
    1H151 Ti164 1649   6.515   3.675   9.390
    1H151 Ti165 1650   1.020   3.162   9.390
    1H151 Ti165 1651   3.862   3.197   7.365
    1H151 Ti165 1652   2.725   1.145   7.365
    1H151 Ti165 1653   5.946   6.241   9.390
    1H151 Ti165 1654   2.536   0.632   7.365
    1H151 Ti165 1655   0.831   2.649   9.390
    1H151 Ti165 1656   5.757   6.754   9.390
    1H151 Ti165 1657   6.136   6.754   9.390
    1H151 Ti165 1658   0.452   3.675   9.390
    1H151 Ti165 1659   6.325   3.162   9.390
    1H151 Ti166 1660   0.073   3.675   9.390
    1H151 Ti166 1661   0.641   3.162   9.390
    1H151 Ti166 1662   6.704   3.162   9.390
    1H151 Ti166 1663   0.263   3.162   9.390
    1H151 Ti166 1664   2.725   2.323   7.629
    1H151 Ti166 1665   0.831   0.445   9.125
    1H151 Ti166 1666   1.399   0.958   9.125
    1H151 Ti166 1667   1.210   0.445   9.125
    1H151 Ti166 1668   1.968   1.471   9.125
    1H151 Ti166 1669   3.104   2.323   7.629
    1H151 Ti167 1670   2.346   2.323   7.629
    1H151 Ti167 1671   1.589   1.471   9.125
    1H151 Ti167 1672   1.020   0.958   9.125
    1H151 Ti167 1673   0.641   5.063   9.125
    1H151 Ti167 1674   1.399   1.809   7.629
    1H151 Ti167 1675   0.831   5.576   9.125
    1H151 Ti167 1676   1.589   4.550   9.125
    1H151 Ti167 1677   4.999   0.445   9.125
    1H151 Ti167 1678   3.294   5.063   9.125
    1H151 Ti167 1679   2.157   4.037   9.125
    1H151 Ti168 1680   1.399   4.037   9.125
    1H151 Ti168 1681   1.968   4.550   9.125
    1H151 Ti168 1682   1.210   1.471   9.125
    1H151 Ti168 1683   5.188   6.940   7.629
    1H151 Ti168 1684   4.999   3.524   9.125
    1H151 Ti168 1685   0.452   0.445   9.125
    1H151 Ti168 1686   5.188   2.836   7.629
    1H151 Ti168 1687   4.999   0.270   7.629
    1H151 Ti168 1688   1.778   1.984   9.125
    1H151 Ti168 1689   0.452   5.576   9.125
    1H151 Ti169 1690   4.620   0.445   9.125
    1H151 Ti169 1691   1.210   5.576   9.125
    1H151 Ti169 1692   1.778   4.037   9.125
    1H151 Ti169 1693   0.073   5.576   9.125
    1H151 Ti169 1694   4.809   6.089   9.125
    1H151 Ti169 1695   2.157   2.836   7.629
    1H151 Ti169 1696   4.431   4.037   9.125
    1H151 Ti169 1697   5.757   1.471   9.125
    1H151 Ti169 1698   4.809   1.984   9.125
    1H151 Ti169 1699   1.020   1.809   7.629
    1H151 Ti170 1700   6.325   0.958   9.125
    1H151 Ti170 1701   5.567   1.984   9.125
    1H151 Ti170 1702   2.536   2.836   7.629
    1H151 Ti170 1703   2.157   1.984   9.125
    1H151 Ti170 1704   1.778   0.958   9.125
    1H151 Ti170 1705   5.378   3.349   7.629
    1H151 Ti170 1706   1.020   6.089   9.125
    1H151 Ti170 1707   1.210   4.550   9.125
    1H151 Ti170 1708   3.673   1.984   9.125
    1H151 Ti170 1709   4.809   4.037   9.125
    1H151 Ti171 1710   4.052   5.063   9.125
    1H151 Ti171 1711   4.241   4.550   9.125
    1H151 Ti171 1712   3.673   1.809   7.629
    1H151 Ti171 1713   4.999   6.427   7.629
    1H151 Ti171 1714   2.346   1.471   9.125
    1H151 Ti171 1715   1.778   6.940   7.629
    1H151 Ti171 1716   5.378   6.427   7.629
    1H151 Ti171 1717   4.620   0.270   7.629
    1H151 Ti171 1718   3.673   5.063   9.125
    1H151 Ti171 1719   1.589   6.427   7.629
    1H151 Ti172 1720   3.294   1.984   9.125
    1H151 Ti172 1721   4.052   1.984   9.125
    1H151 Ti172 1722   1.020   5.063   9.125
    1H151 Ti172 1723   6.136   4.550   9.125
    1H151 Ti172 1724   2.915   1.809   7.629
    1H151 Ti172 1725   4.431   1.984   9.125
    1H151 Ti172 1726   3.294   1.809   7.629
    1H151 Ti172 1727   5.188   0.783   7.629
    1H151 Ti172 1728   2.536   1.984   9.125
    1H151 Ti172 1729   3.104   4.550   9.125
    1H151 Ti173 1730   3.483   5.576   9.125
    1H151 Ti173 1731   0.641   0.958   9.125
    1H151 Ti173 1732   2.915   1.984   9.125
    1H151 Ti173 1733   2.536   1.809   7.629
    1H151 Ti173 1734   3.862   6.427   7.629
    1H151 Ti173 1735   3.104   6.602   9.125
    1H151 Ti173 1736   6.515   3.349   7.629
    1H151 Ti173 1737   4.241   0.270   7.629
    1H151 Ti173 1738   2.157   5.914   7.629
    1H151 Ti173 1739   2.915   2.836   7.629
    1H151 Ti174 1740   3.862   0.270   7.629
    1H151 Ti174 1741   2.346   4.550   9.125
    1H151 Ti174 1742   1.589   3.349   7.629
    1H151 Ti174 1743   4.809   0.958   9.125
    1H151 Ti174 1744   5.188   0.958   9.125
    1H151 Ti174 1745   4.809   0.783   7.629
    1H151 Ti174 1746   0.263   5.063   9.125
    1H151 Ti174 1747   1.589   0.270   7.629
    1H151 Ti174 1748   2.346   6.427   7.629
    1H151 Ti174 1749   3.483   2.323   7.629
    1H151 Ti175 1750   5.757   2.498   9.125
    1H151 Ti175 1751   2.157   1.809   7.629
    1H151 Ti175 1752   2.725   3.349   7.629
    1H151 Ti175 1753   5.188   4.037   9.125
    1H151 Ti175 1754   6.325   2.836   7.629
    1H151 Ti175 1755   6.704   6.089   9.125
    1H151 Ti175 1756   1.020   7.116   9.125
    1H151 Ti175 1757   2.725   1.471   9.125
    1H151 Ti175 1758   4.620   3.524   9.125
    1H151 Ti175 1759   1.968   5.401   7.629
    1H151 Ti176 1760   3.104   5.576   9.125
    1H151 Ti176 1761   5.946   2.836   7.629
    1H151 Ti176 1762   4.431   0.783   7.629
    1H151 Ti176 1763   6.136   1.471   9.125
    1H151 Ti176 1764   0.831   0.270   7.629
    1H151 Ti176 1765   0.641   4.888   7.629
    1H151 Ti176 1766   0.641   7.116   9.125
    1H151 Ti176 1767   3.104   1.471   9.125
    1H151 Ti176 1768   3.862   1.471   9.125
    1H151 Ti176 1769   3.483   1.471   9.125
    1H151 Ti177 1770   4.241   1.471   9.125
    1H151 Ti177 1771   1.778   5.063   9.125
    1H151 Ti177 1772   5.946   0.958   9.125
    1H151 Ti177 1773   1.210   1.296   7.629
    1H151 Ti177 1774   0.073   2.323   7.629
    1H151 Ti177 1775   3.862   5.576   9.125
    1H151 Ti177 1776   3.673   3.011   9.125
    1H151 Ti177 1777   4.431   3.862   7.629
    1H151 Ti177 1778   5.757   4.550   9.125
    1H151 Ti177 1779   4.620   1.471   9.125
    1H151 Ti178 1780   4.052   0.783   7.629
    1H151 Ti178 1781   0.452   2.323   7.629
    1H151 Ti178 1782   2.536   0.958   9.125
    1H151 Ti178 1783   6.136   3.349   7.629
    1H151 Ti178 1784   6.704   0.958   9.125
    1H151 Ti178 1785   6.515   4.375   7.629
    1H151 Ti178 1786   1.589   1.296   7.629
    1H151 Ti178 1787   4.620   6.602   9.125
    1H151 Ti178 1788   3.104   5.401   7.629
    1H151 Ti178 1789   3.483   2.498   9.125
    1H151 Ti179 1790   4.999   6.602   9.125
    1H151 Ti179 1791   3.862   2.498   9.125
    1H151 Ti179 1792   1.968   2.323   7.629
    1H151 Ti179 1793   1.210   2.323   7.629
    1H151 Ti179 1794   1.968   6.427   7.629
    1H151 Ti179 1795   6.325   5.063   9.125
    1H151 Ti179 1796   4.999   2.498   9.125
    1H151 Ti179 1797   3.104   3.349   7.629
    1H151 Ti179 1798   3.483   0.270   7.629
    1H151 Ti179 1799   5.188   1.984   9.125
    1H151 Ti180 1800   4.809   7.116   9.125
    1H151 Ti180 1801   0.831   6.602   9.125
    1H151 Ti180 1802   3.483   6.427   7.629
    1H151 Ti180 1803   4.620   1.296   7.629
    1H151 Ti180 1804   5.567   2.836   7.629
    1H151 Ti180 1805   1.778   1.809   7.629
    1H151 Ti180 1806   4.052   3.011   9.125
    1H151 Ti180 1807   1.589   0.445   9.125
    1H151 Ti180 1808   1.399   2.836   7.629
    1H151 Ti180 1809   4.052   0.958   9.125
    1H151 Ti181 1810   3.862   1.296   7.629
    1H151 Ti181 1811   1.399   5.063   9.125
    1H151 Ti181 1812   1.399   1.984   9.125
    1H151 Ti181 1813   4.999   2.323   7.629
    1H151 Ti181 1814   3.483   6.602   9.125
    1H151 Ti181 1815   2.157   0.958   9.125
    1H151 Ti181 1816   5.378   2.323   7.629
    1H151 Ti181 1817   5.567   4.888   7.629
    1H151 Ti181 1818   6.136   4.375   7.629
    1H151 Ti181 1819   3.294   0.958   9.125
    1H151 Ti182 1820   3.294   6.089   9.125
    1H151 Ti182 1821   3.673   6.940   7.629
    1H151 Ti182 1822   3.673   0.783   7.629
    1H151 Ti182 1823   5.378   1.471   9.125
    1H151 Ti182 1824   1.778   5.914   7.629
    1H151 Ti182 1825   0.263   3.862   7.629
    1H151 Ti182 1826   3.294   3.011   9.125
    1H151 Ti182 1827   4.999   3.349   7.629
    1H151 Ti182 1828   1.399   5.914   7.629
    1H151 Ti182 1829   0.641   6.089   9.125
    1H151 Ti183 1830   5.378   2.498   9.125
    1H151 Ti183 1831   4.620   3.349   7.629
    1H151 Ti183 1832   0.831   4.375   7.629
    1H151 Ti183 1833   3.483   4.550   9.125
    1H151 Ti183 1834   4.809   6.940   7.629
    1H151 Ti183 1835   5.567   3.011   9.125
    1H151 Ti183 1836   1.020   1.984   9.125
    1H151 Ti183 1837   5.188   5.914   7.629
    1H151 Ti183 1838   3.862   4.550   9.125
    1H151 Ti183 1839   2.915   5.063   9.125
    1H151 Ti184 1840   0.831   3.349   7.629
    1H151 Ti184 1841   1.589   6.602   9.125
    1H151 Ti184 1842   5.757   3.349   7.629
    1H151 Ti184 1843   4.999   1.471   9.125
    1H151 Ti184 1844   5.567   0.958   9.125
    1H151 Ti184 1845   6.136   0.270   7.629
    1H151 Ti184 1846   0.263   6.089   9.125
    1H151 Ti184 1847   1.589   2.323   7.629
    1H151 Ti184 1848   5.188   4.888   7.629
    1H151 Ti184 1849   6.515   0.445   9.125
    1H151 Ti185 1850   0.263   2.836   7.629
    1H151 Ti185 1851   2.915   7.116   9.125
    1H151 Ti185 1852   6.515   0.270   7.629
    1H151 Ti185 1853   0.073   0.445   9.125
    1H151 Ti185 1854   6.704   5.063   9.125
    1H151 Ti185 1855   0.831   4.550   9.125
    1H151 Ti185 1856   4.620   4.550   9.125
    1H151 Ti185 1857   5.378   0.270   7.629
    1H151 Ti185 1858   4.809   5.063   9.125
    1H151 Ti185 1859   2.536   4.037   9.125
    1H151 Ti186 1860   6.704   2.836   7.629
    1H151 Ti186 1861   5.946   4.037   9.125
    1H151 Ti186 1862   0.073   6.602   9.125
    1H151 Ti186 1863   0.831   1.471   9.125
    1H151 Ti186 1864   2.346   3.349   7.629
    1H151 Ti186 1865   5.378   3.524   9.125
    1H151 Ti186 1866   0.831   2.323   7.629
    1H151 Ti186 1867   1.210   3.349   7.629
    1H151 Ti186 1868   5.378   5.401   7.629
    1H151 Ti186 1869   2.157   7.116   9.125
    1H151 Ti187 1870   5.188   3.011   9.125
    1H151 Ti187 1871   6.325   4.888   7.629
    1H151 Ti187 1872   5.378   0.445   9.125
    1H151 Ti187 1873   1.399   6.940   7.629
    1H151 Ti187 1874   1.968   3.349   7.629
    1H151 Ti187 1875   0.641   6.940   7.629
    1H151 Ti187 1876   1.399   6.089   9.125
    1H151 Ti187 1877   6.325   1.809   7.629
    1H151 Ti187 1878   5.946   1.984   9.125
    1H151 Ti187 1879   2.157   6.940   7.629
    1H151 Ti188 1880   2.157   5.063   9.125
    1H151 Ti188 1881   1.589   2.498   9.125
    1H151 Ti188 1882   1.399   7.116   9.125
    1H151 Ti188 1883   5.567   6.940   7.629
    1H151 Ti188 1884   3.294   2.836   7.629
    1H151 Ti188 1885   6.515   5.576   9.125
    1H151 Ti188 1886   2.346   5.576   9.125
    1H151 Ti188 1887   3.104   2.498   9.125
    1H151 Ti188 1888   5.567   4.037   9.125
    1H151 Ti188 1889   3.862   4.375   7.629
    1H151 Ti189 1890   1.020   4.037   9.125
    1H151 Ti189 1891   4.241   0.445   9.125
    1H151 Ti189 1892   2.536   3.011   9.125
    1H151 Ti189 1893   6.325   0.783   7.629
    1H151 Ti189 1894   2.915   3.862   7.629
    1H151 Ti189 1895   4.809   2.836   7.629
    1H151 Ti189 1896   4.052   4.037   9.125
    1H151 Ti189 1897   0.073   1.296   7.629
    1H151 Ti189 1898   4.052   5.914   7.629
    1H151 Ti189 1899   6.515   2.323   7.629
    1H151 Ti190 1900   4.052   6.940   7.629
    1H151 Ti190 1901   6.704   3.862   7.629
    1H151 Ti190 1902   1.778   2.836   7.629
    1H151 Ti190 1903   0.452   4.375   7.629
    1H151 Ti190 1904   4.052   1.809   7.629
    1H151 Ti190 1905   0.263   5.914   7.629
    1H151 Ti190 1906   1.778   4.888   7.629
    1H151 Ti190 1907   5.946   5.063   9.125
    1H151 Ti190 1908   5.757   5.576   9.125
    1H151 Ti190 1909   4.431   0.958   9.125
    1H151 Ti191 1910   0.073   4.375   7.629
    1H151 Ti191 1911   4.241   2.498   9.125
    1H151 Ti191 1912   4.809   3.862   7.629
    1H151 Ti191 1913   4.999   1.296   7.629
    1H151 Ti191 1914   2.915   4.888   7.629
    1H151 Ti191 1915   4.431   6.089   9.125
    1H151 Ti191 1916   2.725   6.602   9.125
    1H151 Ti191 1917   4.809   3.011   9.125
    1H151 Ti191 1918   0.263   7.116   9.125
    1H151 Ti191 1919   6.325   5.914   7.629
    1H151 Ti192 1920   2.725   4.550   9.125
    1H151 Ti192 1921   6.515   4.550   9.125
    1H151 Ti192 1922   5.946   4.888   7.629
    1H151 Ti192 1923   4.241   3.524   9.125
    1H151 Ti192 1924   2.536   5.063   9.125
    1H151 Ti192 1925   0.641   3.862   7.629
    1H151 Ti192 1926   1.968   3.524   9.125
    1H151 Ti192 1927   6.325   3.862   7.629
    1H151 Ti192 1928   5.188   7.116   9.125
    1H151 Ti192 1929   5.188   6.089   9.125
    1H151 Ti193 1930   4.241   6.427   7.629
    1H151 Ti193 1931   1.589   5.401   7.629
    1H151 Ti193 1932   1.968   0.270   7.629
    1H151 Ti193 1933   2.725   2.498   9.125
    1H151 Ti193 1934   4.431   7.116   9.125
    1H151 Ti193 1935   1.589   3.524   9.125
    1H151 Ti193 1936   1.399   0.783   7.629
    1H151 Ti193 1937   2.915   6.089   9.125
    1H151 Ti193 1938   1.210   6.427   7.629
    1H151 Ti193 1939   0.641   2.836   7.629
    1H151 Ti194 1940   6.704   1.809   7.629
    1H151 Ti194 1941   3.673   6.089   9.125
    1H151 Ti194 1942   1.210   0.270   7.629
    1H151 Ti194 1943   4.431   5.063   9.125
    1H151 Ti194 1944   4.999   4.550   9.125
    1H151 Ti194 1945   1.210   6.602   9.125
    1H151 Ti194 1946   0.452   4.550   9.125
    1H151 Ti194 1947   4.241   1.296   7.629
    1H151 Ti194 1948   2.915   0.958   9.125
    1H151 Ti194 1949   2.725   5.401   7.629
    1H151 Ti195 1950   4.620   5.576   9.125
    1H151 Ti195 1951   3.862   2.323   7.629
    1H151 Ti195 1952   6.136   0.445   9.125
    1H151 Ti195 1953   0.073   2.498   9.125
    1H151 Ti195 1954   1.020   3.862   7.629
    1H151 Ti195 1955   1.020   0.783   7.629
    1H151 Ti195 1956   0.263   0.958   9.125
    1H151 Ti195 1957   5.188   3.862   7.629
    1H151 Ti195 1958   3.673   0.958   9.125
    1H151 Ti195 1959   1.020   4.888   7.629
    1H151 Ti196 1960   1.968   6.602   9.125
    1H151 Ti196 1961   0.452   0.270   7.629
    1H151 Ti196 1962   2.346   3.524   9.125
    1H151 Ti196 1963   4.241   4.375   7.629
    1H151 Ti196 1964   2.915   4.037   9.125
    1H151 Ti196 1965   2.346   2.498   9.125
    1H151 Ti196 1966   4.999   5.576   9.125
    1H151 Ti196 1967   0.452   6.602   9.125
    1H151 Ti196 1968   6.136   2.323   7.629
    1H151 Ti196 1969   0.263   1.809   7.629
    1H151 Ti197 1970   2.725   0.445   9.125
    1H151 Ti197 1971   1.399   3.862   7.629
    1H151 Ti197 1972   3.294   6.940   7.629
    1H151 Ti197 1973   6.704   4.888   7.629
    1H151 Ti197 1974   2.346   0.445   9.125
    1H151 Ti197 1975   3.104   0.445   9.125
    1H151 Ti197 1976   4.431   1.809   7.629
    1H151 Ti197 1977   4.620   2.498   9.125
    1H151 Ti197 1978   5.757   5.401   7.629
    1H151 Ti197 1979   5.567   3.862   7.629
    1H151 Ti198 1980   2.346   6.602   9.125
    1H151 Ti198 1981   3.862   0.445   9.125
    1H151 Ti198 1982   1.589   5.576   9.125
    1H151 Ti198 1983   0.073   3.349   7.629
    1H151 Ti198 1984   1.778   0.783   7.629
    1H151 Ti198 1985   6.704   0.783   7.629
    1H151 Ti198 1986   5.567   5.063   9.125
    1H151 Ti198 1987   1.020   2.836   7.629
    1H151 Ti198 1988   0.641   1.809   7.629
    1H151 Ti198 1989   2.915   5.914   7.629
    1H151 Ti199 1990   6.325   4.037   9.125
    1H151 Ti199 1991   2.536   3.862   7.629
    1H151 Ti199 1992   3.294   5.914   7.629
    1H151 Ti199 1993   5.946   0.783   7.629
    1H151 Ti199 1994   2.725   5.576   9.125
    1H151 Ti199 1995   3.483   0.445   9.125
    1H151 Ti199 1996   2.536   5.914   7.629
    1H151 Ti199 1997   4.809   1.809   7.629
    1H151 Ti199 1998   4.999   5.401   7.629
    1H151 Ti199 1999   1.778   6.089   9.125
    1H151 Ti200 2000   3.294   4.037   9.125
    1H151 Ti200 2001   4.431   3.011   9.125
    1H151 Ti200 2002   0.641   0.783   7.629
    1H151 Ti200 2003   1.210   3.524   9.125
    1H151 Ti200 2004   4.431   6.940   7.629
    1H151 Ti200 2005   3.294   0.783   7.629
    1H151 Ti200 2006   4.241   5.576   9.125
    1H151 Ti200 2007   4.620   6.427   7.629
    1H151 Ti200 2008   2.536   7.116   9.125
    1H151 Ti200 2009   4.620   4.375   7.629
    1H151 Ti201 2010   1.778   3.862   7.629
    1H151 Ti201 2011   1.968   0.445   9.125
    1H151 Ti201 2012   0.831   5.401   7.629
    1H151 Ti201 2013   5.378   4.550   9.125
    1H151 Ti201 2014   2.536   6.940   7.629
    1H151 Ti201 2015   2.346   5.401   7.629
    1H151 Ti201 2016   0.452   5.401   7.629
    1H151 Ti201 2017   5.378   1.296   7.629
    1H151 Ti201 2018   0.263   4.888   7.629
    1H151 Ti201 2019   5.567   0.783   7.629
    1H151 Ti202 2020   3.483   1.296   7.629
    1H151 Ti202 2021   3.294   3.862   7.629
    1H151 Ti202 2022   1.778   7.116   9.125
    1H151 Ti202 2023   1.020   6.940   7.629
    1H151 Ti202 2024   0.073   6.427   7.629
    1H151 Ti202 2025   0.452   3.349   7.629
    1H151 Ti202 2026   6.515   6.427   7.629
    1H151 Ti202 2027   0.452   6.427   7.629
    1H151 Ti202 2028   5.757   0.270   7.629
    1H151 Ti202 2029   5.757   6.427   7.629
    1H151 Ti203 2030   1.968   2.498   9.125
    1H151 Ti203 2031   2.915   3.011   9.125
    1H151 Ti203 2032   0.831   1.296   7.629
    1H151 Ti203 2033   6.136   6.427   7.629
    1H151 Ti203 2034   5.757   2.323   7.629
    1H151 Ti203 2035   5.946   3.862   7.629
    1H151 Ti203 2036   6.515   1.471   9.125
    1H151 Ti203 2037   5.567   5.914   7.629
    1H151 Ti203 2038   3.673   5.914   7.629
    1H151 Ti203 2039   3.673   4.888   7.629
    1H151 Ti204 2040   3.294   7.116   9.125
    1H151 Ti204 2041   6.136   5.576   9.125
    1H151 Ti204 2042   4.052   4.888   7.629
    1H151 Ti204 2043   2.725   6.427   7.629
    1H151 Ti204 2044   5.757   0.445   9.125
    1H151 Ti204 2045   6.704   1.984   9.125
    1H151 Ti204 2046   0.263   1.984   9.125
    1H151 Ti204 2047   0.073   4.550   9.125
    1H151 Ti204 2048   5.188   5.063   9.125
    1H151 Ti204 2049   1.968   5.576   9.125
    1H151 Ti205 2050   1.968   1.296   7.629
    1H151 Ti205 2051   6.704   5.914   7.629
    1H151 Ti205 2052   3.104   6.427   7.629
    1H151 Ti205 2053   5.757   4.375   7.629
    1H151 Ti205 2054   5.378   5.576   9.125
    1H151 Ti205 2055   6.515   1.296   7.629
    1H151 Ti205 2056   3.673   4.037   9.125
    1H151 Ti205 2057   4.809   5.914   7.629
    1H151 Ti205 2058   4.052   6.089   9.125
    1H151 Ti205 2059   0.073   0.270   7.629
    1H151 Ti206 2060   4.241   6.602   9.125
    1H151 Ti206 2061   4.052   3.862   7.629
    1H151 Ti206 2062   4.620   2.323   7.629
    1H151 Ti206 2063   3.483   5.401   7.629
    1H151 Ti206 2064   1.210   5.401   7.629
    1H151 Ti206 2065   1.399   4.888   7.629
    1H151 Ti206 2066   6.136   2.498   9.125
    1H151 Ti206 2067   5.757   3.524   9.125
    1H151 Ti206 2068   1.210   4.375   7.629
    1H151 Ti206 2069   3.294   4.888   7.629
    1H151 Ti207 2070   1.020   5.914   7.629
    1H151 Ti207 2071   0.641   1.984   9.125
    1H151 Ti207 2072   3.862   3.524   9.125
    1H151 Ti207 2073   0.452   1.296   7.629
    1H151 Ti207 2074   6.325   1.984   9.125
    1H151 Ti207 2075   6.325   6.089   9.125
    1H151 Ti207 2076   6.704   7.116   9.125
    1H151 Ti207 2077   0.263   0.783   7.629
    1H151 Ti207 2078   0.452   1.471   9.125
    1H151 Ti207 2079   2.157   3.011   9.125
    1H151 Ti208 2080   3.862   6.602   9.125
    1H151 Ti208 2081   2.536   6.089   9.125
    1H151 Ti208 2082   5.946   5.914   7.629
    1H151 Ti208 2083   0.641   5.914   7.629
    1H151 Ti208 2084   0.263   6.940   7.629
    1H151 Ti208 2085   2.157   3.862   7.629
    1H151 Ti208 2086   0.831   6.427   7.629
    1H151 Ti208 2087   3.483   3.349   7.629
    1H151 Ti208 2088   5.188   1.809   7.629
    1H151 Ti208 2089   5.378   6.602   9.125
    1H151 Ti209 2090   6.136   5.401   7.629
    1H151 Ti209 2091   3.104   0.270   7.629
    1H151 Ti209 2092   2.725   3.524   9.125
    1H151 Ti209 2093   5.946   6.940   7.629
    1H151 Ti209 2094   3.673   2.836   7.629
    1H151 Ti209 2095   4.241   3.349   7.629
    1H151 Ti209 2096   4.809   4.888   7.629
    1H151 Ti209 2097   5.946   3.011   9.125
    1H151 Ti209 2098   2.157   4.888   7.629
    1H151 Ti209 2099   2.157   6.089   9.125
    1H151 Ti210 2100   4.999   4.375   7.629
    1H151 Ti210 2101   4.431   5.914   7.629
    1H151 Ti210 2102   1.210   2.498   9.125
    1H151 Ti210 2103   3.483   4.375   7.629
    1H151 Ti210 2104   5.378   4.375   7.629
    1H151 Ti210 2105   6.515   6.602   9.125
    1H151 Ti210 2106   4.052   7.116   9.125
    1H151 Ti210 2107   4.241   2.323   7.629
    1H151 Ti210 2108   3.104   1.296   7.629
    1H151 Ti210 2109   2.536   4.888   7.629
    1H151 Ti211 2110   2.915   6.940   7.629
    1H151 Ti211 2111   5.946   1.809   7.629
    1H151 Ti211 2112   0.073   1.471   9.125
    1H151 Ti211 2113   0.073   5.401   7.629
    1H151 Ti211 2114   0.641   4.037   9.125
    1H151 Ti211 2115   4.431   2.836   7.629
    1H151 Ti211 2116   3.673   7.116   9.125
    1H151 Ti211 2117   6.515   5.401   7.629
    1H151 Ti211 2118   3.483   3.524   9.125
    1H151 Ti211 2119   6.136   1.296   7.629
    1H151 Ti212 2120   6.515   2.498   9.125
    1H151 Ti212 2121   6.325   6.940   7.629
    1H151 Ti212 2122   2.346   0.270   7.629
    1H151 Ti212 2123   3.673   3.862   7.629
    1H151 Ti212 2124   5.567   7.116   9.125
    1H151 Ti212 2125   3.104   3.524   9.125
    1H151 Ti212 2126   5.567   6.089   9.125
    1H151 Ti212 2127   3.104   4.375   7.629
    1H151 Ti212 2128   2.346   1.296   7.629
    1H151 Ti212 2129   4.431   4.888   7.629
    1H151 Ti213 2130   1.778   3.011   9.125
    1H151 Ti213 2131   6.704   6.940   7.629
    1H151 Ti213 2132   5.757   1.296   7.629
    1H151 Ti213 2133   2.725   1.296   7.629
    1H151 Ti213 2134   1.589   4.375   7.629
    1H151 Ti213 2135   0.452   2.498   9.125
    1H151 Ti213 2136   5.567   1.809   7.629
    1H151 Ti213 2137   3.862   5.401   7.629
    1H151 Ti213 2138   2.725   4.375   7.629
    1H151 Ti213 2139   2.157   0.783   7.629
    1H151 Ti214 2140   6.704   4.037   9.125
    1H151 Ti214 2141   6.325   7.116   9.125
    1H151 Ti214 2142   4.620   5.401   7.629
    1H151 Ti214 2143   6.136   3.524   9.125
    1H151 Ti214 2144   1.399   3.011   9.125
    1H151 Ti214 2145   0.831   3.524   9.125
    1H151 Ti214 2146   4.052   2.836   7.629
    1H151 Ti214 2147   5.946   6.089   9.125
    1H151 Ti214 2148   4.241   5.401   7.629
    1H151 Ti214 2149   1.968   4.375   7.629
    1H151 Ti215 2150   2.915   0.783   7.629
    1H151 Ti215 2151   0.831   2.498   9.125
    1H151 Ti215 2152   2.725   0.270   7.629
    1H151 Ti215 2153   3.862   3.349   7.629
    1H151 Ti215 2154   2.346   4.375   7.629
    1H151 Ti215 2155   0.263   4.037   9.125
    1H151 Ti215 2156   5.946   7.116   9.125
    1H151 Ti215 2157   6.325   3.011   9.125
    1H151 Ti215 2158   5.757   6.602   9.125
    1H151 Ti215 2159   1.020   3.011   9.125
    1H151 Ti216 2160   6.136   6.602   9.125
    1H151 Ti216 2161   2.536   0.783   7.629
    1H151 Ti216 2162   6.515   3.524   9.125
    1H151 Ti216 2163   6.704   3.011   9.125
    1H151 Ti216 2164   0.263   3.011   9.125
    1H151 Ti216 2165   0.452   3.524   9.125
    1H151 Ti216 2166   0.641   3.011   9.125
    1H151 Ti216 2167   0.073   3.524   9.125
    1H151 Ti216 2168   1.210   0.737   9.037
    1H151 Ti216 2169   1.399   1.250   9.037
    1H151 Ti217 2170   0.831   0.737   9.037
    1H151 Ti217 2171   2.725   2.031   7.717
    1H151 Ti217 2172   2.536   2.544   7.717
    1H151 Ti217 2173   0.641   5.355   9.037
    1H151 Ti217 2174   1.968   1.763   9.037
    1H151 Ti217 2175   1.778   1.250   9.037
    1H151 Ti217 2176   3.104   2.031   7.717
    1H151 Ti217 2177   2.915   2.544   7.717
    1H151 Ti217 2178   1.778   4.328   9.037
    1H151 Ti217 2179   1.399   4.328   9.037
    1H151 Ti218 2180   1.020   0.224   9.037
    1H151 Ti218 2181   2.346   2.031   7.717
    1H151 Ti218 2182   2.157   4.328   9.037
    1H151 Ti218 2183   1.589   1.763   9.037
    1H151 Ti218 2184   0.641   0.224   9.037
    1H151 Ti218 2185   1.020   1.250   9.037
    1H151 Ti218 2186   1.020   5.355   9.037
    1H151 Ti218 2187   3.294   5.355   9.037
    1H151 Ti218 2188   5.188   6.649   7.717
    1H151 Ti218 2189   4.999   0.737   9.037
    1H151 Ti219 2190   4.999   3.815   9.037
    1H151 Ti219 2191   2.157   2.544   7.717
    1H151 Ti219 2192   2.346   1.763   9.037
    1H151 Ti219 2193   0.263   5.355   9.037
    1H151 Ti219 2194   1.399   1.518   7.717
    1H151 Ti219 2195   0.831   5.868   9.037
    1H151 Ti219 2196   4.809   0.492   7.717
    1H151 Ti219 2197   1.589   0.737   9.037
    1H151 Ti219 2198   4.999  -0.021   7.717
    1H151 Ti219 2199   1.210   2.031   7.717
    1H151 Ti220 2200   1.589   4.841   9.037
    1H151 Ti220 2201   4.620   3.815   9.037
    1H151 Ti220 2202   3.483   2.031   7.717
    1H151 Ti220 2203   4.809   0.224   9.037
    1H151 Ti220 2204   2.157   1.250   9.037
    1H151 Ti220 2205   3.673   5.355   9.037
    1H151 Ti220 2206   2.725   1.763   9.037
    1H151 Ti220 2207   5.378   3.057   7.717
    1H151 Ti220 2208   3.483   1.763   9.037
    1H151 Ti220 2209   3.862   1.763   9.037
    1H151 Ti221 2210   3.104   1.763   9.037
    1H151 Ti221 2211   4.431   0.492   7.717
    1H151 Ti221 2212   4.241   1.763   9.037
    1H151 Ti221 2213   0.452   0.737   9.037
    1H151 Ti221 2214   4.620   1.763   9.037
    1H151 Ti221 2215   5.188   2.544   7.717
    1H151 Ti221 2216   3.104   4.841   9.037
    1H151 Ti221 2217   1.968   4.841   9.037
    1H151 Ti221 2218   1.210   1.763   9.037
    1H151 Ti221 2219   4.809   6.381   9.037
    1H151 Ti222 2220   4.052   0.492   7.717
    1H151 Ti222 2221   5.946   1.250   9.037
    1H151 Ti222 2222   4.620   0.737   9.037
    1H151 Ti222 2223   1.210   5.868   9.037
    1H151 Ti222 2224   1.778   6.649   7.717
    1H151 Ti222 2225   4.431   4.328   9.037
    1H151 Ti222 2226   5.188   0.492   7.717
    1H151 Ti222 2227   3.483   4.841   9.037
    1H151 Ti222 2228   5.757   1.763   9.037
    1H151 Ti222 2229   0.073   5.868   9.037
    1H151 Ti223 2230   1.210   4.841   9.037
    1H151 Ti223 2231   0.831   4.841   9.037
    1H151 Ti223 2232   5.567   2.276   9.037
    1H151 Ti223 2233   3.294   2.544   7.717
    1H151 Ti223 2234   6.136   3.057   7.717
    1H151 Ti223 2235   2.725   3.057   7.717
    1H151 Ti223 2236   4.241   4.841   9.037
    1H151 Ti223 2237   0.452   5.868   9.037
    1H151 Ti223 2238   1.589   2.031   7.717
    1H151 Ti223 2239   3.862   4.841   9.037
    1H151 Ti224 2240   1.968   3.815   9.037
    1H151 Ti224 2241   1.399   0.224   9.037
    1H151 Ti224 2242   1.589   3.815   9.037
    1H151 Ti224 2243   6.515   3.057   7.717
    1H151 Ti224 2244   6.515   0.737   9.037
    1H151 Ti224 2245   1.589   6.136   7.717
    1H151 Ti224 2246   3.673   2.276   9.037
    1H151 Ti224 2247   2.346   3.057   7.717
    1H151 Ti224 2248   1.968   2.031   7.717
    1H151 Ti224 2249   1.589  -0.021   7.717
    1H151 Ti225 2250   3.673   0.492   7.717
    1H151 Ti225 2251   2.536   1.250   9.037
    1H151 Ti225 2252   3.862   2.789   9.037
    1H151 Ti225 2253   3.483   2.789   9.037
    1H151 Ti225 2254   5.378   1.763   9.037
    1H151 Ti225 2255   4.809   2.276   9.037
    1H151 Ti225 2256   4.999   1.763   9.037
    1H151 Ti225 2257   3.673   6.649   7.717
    1H151 Ti225 2258   1.020   1.518   7.717
    1H151 Ti225 2259   6.136   4.841   9.037
    1H151 Ti226 2260   5.946   4.328   9.037
    1H151 Ti226 2261   6.325   1.250   9.037
    1H151 Ti226 2262   3.294   6.381   9.037
    1H151 Ti226 2263   1.968   6.136   7.717
    1H151 Ti226 2264   0.452   4.841   9.037
    1H151 Ti226 2265   4.052   5.355   9.037
    1H151 Ti226 2266   1.020   6.381   9.037
    1H151 Ti226 2267   5.567   1.250   9.037
    1H151 Ti226 2268   4.999   3.057   7.717
    1H151 Ti226 2269   1.589   3.057   7.717
    1H151 Ti227 2270   0.263   2.544   7.717
    1H151 Ti227 2271   3.294   2.276   9.037
    1H151 Ti227 2272   5.757   3.057   7.717
    1H151 Ti227 2273   4.620   1.005   7.717
    1H151 Ti227 2274   4.809   3.302   9.037
    1H151 Ti227 2275   4.052   2.276   9.037
    1H151 Ti227 2276   2.346   6.136   7.717
    1H151 Ti227 2277   5.188   2.276   9.037
    1H151 Ti227 2278   1.778   2.276   9.037
    1H151 Ti227 2279   6.704   5.355   9.037
    1H151 Ti228 2280   5.378  -0.021   7.717
    1H151 Ti228 2281   4.809   1.250   9.037
    1H151 Ti228 2282   2.157   5.623   7.717
    1H151 Ti228 2283   3.673   1.518   7.717
    1H151 Ti228 2284   5.188   1.250   9.037
    1H151 Ti228 2285   1.399   5.355   9.037
    1H151 Ti228 2286   5.188   3.302   9.037
    1H151 Ti228 2287   4.999   1.005   7.717
    1H151 Ti228 2288   0.263   0.224   9.037
    1H151 Ti228 2289   4.809   4.328   9.037
    1H151 Ti229 2290   2.915   3.570   7.717
    1H151 Ti229 2291   0.831   6.894   9.037
    1H151 Ti229 2292   4.052   1.250   9.037
    1H151 Ti229 2293   1.968   3.057   7.717
    1H151 Ti229 2294   5.188   0.224   9.037
    1H151 Ti229 2295   6.325   4.597   7.717
    1H151 Ti229 2296   2.157   6.649   7.717
    1H151 Ti229 2297   4.620  -0.021   7.717
    1H151 Ti229 2298   2.536   4.328   9.037
    1H151 Ti229 2299   3.294   1.250   9.037
    1H151 Ti230 2300   1.020   4.328   9.037
    1H151 Ti230 2301   5.378   6.136   7.717
    1H151 Ti230 2302   5.378   0.737   9.037
    1H151 Ti230 2303   6.136   0.737   9.037
    1H151 Ti230 2304   3.862  -0.021   7.717
    1H151 Ti230 2305   4.999   6.136   7.717
    1H151 Ti230 2306   0.641   4.597   7.717
    1H151 Ti230 2307   3.483   5.868   9.037
    1H151 Ti230 2308   4.052   4.328   9.037
    1H151 Ti230 2309   2.346   4.841   9.037
    1H151 Ti231 2310   3.104   3.057   7.717
    1H151 Ti231 2311   2.346   3.815   9.037
    1H151 Ti231 2312   4.809   6.649   7.717
    1H151 Ti231 2313   2.915   2.276   9.037
    1H151 Ti231 2314   0.831   2.031   7.717
    1H151 Ti231 2315   3.104   6.894   9.037
    1H151 Ti231 2316   5.378   5.110   7.717
    1H151 Ti231 2317   4.431   2.276   9.037
    1H151 Ti231 2318   5.378   3.815   9.037
    1H151 Ti231 2319   0.073   0.737   9.037
    1H151 Ti232 2320   1.778   5.623   7.717
    1H151 Ti232 2321   4.431   0.224   9.037
    1H151 Ti232 2322   6.325   3.570   7.717
    1H151 Ti232 2323   3.862   1.005   7.717
    1H151 Ti232 2324   2.915   5.355   9.037
    1H151 Ti232 2325   4.241   3.815   9.037
    1H151 Ti232 2326   3.862   6.136   7.717
    1H151 Ti232 2327   5.188   3.570   7.717
    1H151 Ti232 2328   6.704   2.544   7.717
    1H151 Ti232 2329   1.399   6.649   7.717
    1H151 Ti233 2330   2.536   2.276   9.037
    1H151 Ti233 2331   1.399   2.544   7.717
    1H151 Ti233 2332   6.325   0.492   7.717
    1H151 Ti233 2333   5.378   2.789   9.037
    1H151 Ti233 2334   3.104   5.868   9.037
    1H151 Ti233 2335   1.778   1.518   7.717
    1H151 Ti233 2336   2.157   2.276   9.037
    1H151 Ti233 2337   5.567   2.544   7.717
    1H151 Ti233 2338   4.241  -0.021   7.717
    1H151 Ti233 2339   1.210   3.815   9.037
    1H151 Ti234 2340   0.641   6.381   9.037
    1H151 Ti234 2341   3.862   2.031   7.717
    1H151 Ti234 2342   1.968  -0.021   7.717
    1H151 Ti234 2343   4.052   6.649   7.717
    1H151 Ti234 2344   0.831  -0.021   7.717
    1H151 Ti234 2345   0.641   1.250   9.037
    1H151 Ti234 2346   5.567   6.649   7.717
    1H151 Ti234 2347   6.325   2.544   7.717
    1H151 Ti234 2348   5.757   2.789   9.037
    1H151 Ti234 2349   5.567   3.570   7.717
    1H151 Ti235 2350   4.809   3.570   7.717
    1H151 Ti235 2351   4.620   6.894   9.037
    1H151 Ti235 2352   4.431   1.250   9.037
    1H151 Ti235 2353   4.999   6.894   9.037
    1H151 Ti235 2354   6.515   4.841   9.037
    1H151 Ti235 2355   2.915   1.250   9.037
    1H151 Ti235 2356   4.620   5.868   9.037
    1H151 Ti235 2357   4.241   0.737   9.037
    1H151 Ti235 2358   2.915   6.381   9.037
    1H151 Ti235 2359   2.915   4.328   9.037
    1H151 Ti236 2360   1.399   3.570   7.717
    1H151 Ti236 2361   4.431   3.570   7.717
    1H151 Ti236 2362   0.641   2.544   7.717
    1H151 Ti236 2363   6.704   3.570   7.717
    1H151 Ti236 2364   6.515   4.083   7.717
    1H151 Ti236 2365   4.241   1.005   7.717
    1H151 Ti236 2366   1.778   2.544   7.717
    1H151 Ti236 2367   4.999   2.789   9.037
    1H151 Ti236 2368   6.704   6.381   9.037
    1H151 Ti236 2369   3.294   4.328   9.037
    1H151 Ti237 2370   4.999   5.868   9.037
    1H151 Ti237 2371   4.620   4.841   9.037
    1H151 Ti237 2372   3.673   1.250   9.037
    1H151 Ti237 2373   3.483  -0.021   7.717
    1H151 Ti237 2374   5.188   4.328   9.037
    1H151 Ti237 2375   1.968   0.737   9.037
    1H151 Ti237 2376   5.567   4.328   9.037
    1H151 Ti237 2377   1.399   0.492   7.717
    1H151 Ti237 2378   5.757   4.841   9.037
    1H151 Ti237 2379   1.210   3.057   7.717
    1H151 Ti238 2380   0.263   6.381   9.037
    1H151 Ti238 2381   0.073   2.031   7.717
    1H151 Ti238 2382   2.346   0.737   9.037
    1H151 Ti238 2383   1.968   5.110   7.717
    1H151 Ti238 2384   1.399   6.381   9.037
    1H151 Ti238 2385   4.052   1.518   7.717
    1H151 Ti238 2386   6.325   4.328   9.037
    1H151 Ti238 2387   0.073   4.083   7.717
    1H151 Ti238 2388   2.536   3.570   7.717
    1H151 Ti238 2389   0.452   2.031   7.717
    1H151 Ti239 2390   0.452   4.083   7.717
    1H151 Ti239 2391   5.946   2.544   7.717
    1H151 Ti239 2392   6.325   5.355   9.037
    1H151 Ti239 2393   6.136   1.763   9.037
    1H151 Ti239 2394   1.020   0.492   7.717
    1H151 Ti239 2395   3.104   5.110   7.717
    1H151 Ti239 2396   1.778   3.570   7.717
    1H151 Ti239 2397   1.210   1.005   7.717
    1H151 Ti239 2398   5.946   2.276   9.037
    1H151 Ti239 2399   6.704   4.597   7.717
    1H151 Ti240 2400   1.020   3.570   7.717
    1H151 Ti240 2401   3.294   1.518   7.717
    1H151 Ti240 2402   3.104   2.789   9.037
    1H151 Ti240 2403   6.515   5.868   9.037
    1H151 Ti240 2404   4.241   2.789   9.037
    1H151 Ti240 2405   1.778   5.355   9.037
    1H151 Ti240 2406   2.725   4.841   9.037
    1H151 Ti240 2407   1.210   6.894   9.037
    1H151 Ti240 2408   1.399   2.276   9.037
    1H151 Ti240 2409   4.431   6.381   9.037
    1H151 Ti241 2410   2.725   0.737   9.037
    1H151 Ti241 2411   1.589   1.005   7.717
    1H151 Ti241 2412   6.515   2.031   7.717
    1H151 Ti241 2413   1.778   0.492   7.717
    1H151 Ti241 2414   0.831   4.083   7.717
    1H151 Ti241 2415   2.725   6.894   9.037
    1H151 Ti241 2416   5.757   5.110   7.717
    1H151 Ti241 2417   4.809   2.544   7.717
    1H151 Ti241 2418   3.862   5.868   9.037
    1H151 Ti241 2419   0.831   1.763   9.037
    1H151 Ti242 2420   4.431   1.518   7.717
    1H151 Ti242 2421   5.946   4.597   7.717
    1H151 Ti242 2422   1.589   6.894   9.037
    1H151 Ti242 2423   0.073   4.841   9.037
    1H151 Ti242 2424   3.862   0.737   9.037
    1H151 Ti242 2425   4.620   4.083   7.717
    1H151 Ti242 2426   5.378   1.005   7.717
    1H151 Ti242 2427   3.104   0.737   9.037
    1H151 Ti242 2428   0.641   0.492   7.717
    1H151 Ti242 2429   0.831   3.057   7.717
    1H151 Ti243 2430   5.757   0.737   9.037
    1H151 Ti243 2431   2.915   5.623   7.717
    1H151 Ti243 2432   0.641   3.570   7.717
    1H151 Ti243 2433   2.536   5.355   9.037
    1H151 Ti243 2434   1.020   2.544   7.717
    1H151 Ti243 2435   5.188   6.381   9.037
    1H151 Ti243 2436   5.188   5.623   7.717
    1H151 Ti243 2437   3.483   6.136   7.717
    1H151 Ti243 2438   4.809   1.518   7.717
    1H151 Ti243 2439   0.452   6.894   9.037
    1H151 Ti244 2440   0.263   3.570   7.717
    1H151 Ti244 2441   5.946   3.570   7.717
    1H151 Ti244 2442   4.431   3.302   9.037
    1H151 Ti244 2443   6.136   4.083   7.717
    1H151 Ti244 2444   3.483   0.737   9.037
    1H151 Ti244 2445   0.831   5.110   7.717
    1H151 Ti244 2446   4.052   3.302   9.037
    1H151 Ti244 2447   5.567   3.302   9.037
    1H151 Ti244 2448   2.157   5.355   9.037
    1H151 Ti244 2449   4.241   4.083   7.717
    1H151 Ti245 2450   0.073   3.057   7.717
    1H151 Ti245 2451   2.157   1.518   7.717
    1H151 Ti245 2452   2.915   1.518   7.717
    1H151 Ti245 2453   2.536   6.649   7.717
    1H151 Ti245 2454   1.399   5.623   7.717
    1H151 Ti245 2455   3.673   6.381   9.037
    1H151 Ti245 2456   3.294   6.649   7.717
    1H151 Ti245 2457   1.210   6.136   7.717
    1H151 Ti245 2458   4.809   5.355   9.037
    1H151 Ti245 2459   5.946   5.355   9.037
    1H151 Ti246 2460   1.778   6.381   9.037
    1H151 Ti246 2461   4.620   3.057   7.717
    1H151 Ti246 2462   2.725   2.789   9.037
    1H151 Ti246 2463   6.704   1.250   9.037
    1H151 Ti246 2464   1.968   6.894   9.037
    1H151 Ti246 2465   0.452   5.110   7.717
    1H151 Ti246 2466   2.915   0.224   9.037
    1H151 Ti246 2467   5.946   0.492   7.717
    1H151 Ti246 2468   2.536   1.518   7.717
    1H151 Ti246 2469   1.210  -0.021   7.717
    1H151 Ti247 2470   2.346   6.894   9.037
    1H151 Ti247 2471   1.020   4.597   7.717
    1H151 Ti247 2472   4.999   4.841   9.037
    1H151 Ti247 2473   3.673   4.328   9.037
    1H151 Ti247 2474   3.294   5.623   7.717
    1H151 Ti247 2475   1.589   5.110   7.717
    1H151 Ti247 2476   6.704   0.492   7.717
    1H151 Ti247 2477   4.241   6.136   7.717
    1H151 Ti247 2478   3.294   0.492   7.717
    1H151 Ti247 2479   2.157   0.224   9.037
    1H151 Ti248 2480   4.999   2.031   7.717
    1H151 Ti248 2481   0.263   4.597   7.717
    1H151 Ti248 2482   3.673   3.302   9.037
    1H151 Ti248 2483   6.704   1.518   7.717
    1H151 Ti248 2484   3.294   3.570   7.717
    1H151 Ti248 2485   5.567   4.597   7.717
    1H151 Ti248 2486   0.452  -0.021   7.717
    1H151 Ti248 2487   0.073   6.894   9.037
    1H151 Ti248 2488   3.483   6.894   9.037
    1H151 Ti248 2489   1.778   0.224   9.037
    1H151 Ti249 2490   5.567   0.492   7.717
    1H151 Ti249 2491   4.431   5.355   9.037
    1H151 Ti249 2492   2.725   5.110   7.717
    1H151 Ti249 2493   4.999   5.110   7.717
    1H151 Ti249 2494   1.589   5.868   9.037
    1H151 Ti249 2495   3.673   2.544   7.717
    1H151 Ti249 2496   0.452   3.057   7.717
    1H151 Ti249 2497   6.704   0.224   9.037
    1H151 Ti249 2498   0.263   1.518   7.717
    1H151 Ti249 2499   2.346   2.789   9.037
    1H151 Ti250 2500   4.052   4.597   7.717
    1H151 Ti250 2501   2.157   3.570   7.717
    1H151 Ti250 2502   6.136   2.031   7.717
    1H151 Ti250 2503   5.567   5.355   9.037
    1H151 Ti250 2504   0.073   6.136   7.717
    1H151 Ti250 2505   4.620   2.789   9.037
    1H151 Ti250 2506   4.431   6.649   7.717
    1H151 Ti250 2507   2.536   5.623   7.717
    1H151 Ti250 2508   6.515   6.136   7.717
    1H151 Ti250 2509   3.483   1.005   7.717
    1H151 Ti251 2510   5.757   3.815   9.037
    1H151 Ti251 2511   2.536   3.302   9.037
    1H151 Ti251 2512   0.073   1.005   7.717
    1H151 Ti251 2513   5.378   2.031   7.717
    1H151 Ti251 2514   0.641   6.649   7.717
    1H151 Ti251 2515   5.188   4.597   7.717
    1H151 Ti251 2516   6.136  -0.021   7.717
    1H151 Ti251 2517   3.294   3.302   9.037
    1H151 Ti251 2518   0.452   6.136   7.717
    1H151 Ti251 2519   4.241   5.868   9.037
    1H151 Ti252 2520   2.536   0.224   9.037
    1H151 Ti252 2521   5.567   5.623   7.717
    1H151 Ti252 2522   6.136   6.136   7.717
    1H151 Ti252 2523   1.020   2.276   9.037
    1H151 Ti252 2524   6.136   5.110   7.717
    1H151 Ti252 2525   3.862   4.083   7.717
    1H151 Ti252 2526   6.325   1.518   7.717
    1H151 Ti252 2527   3.673   4.597   7.717
    1H151 Ti252 2528   0.263   5.623   7.717
    1H151 Ti252 2529   2.725   3.815   9.037
    1H151 Ti253 2530   5.757  -0.021   7.717
    1H151 Ti253 2531   6.515  -0.021   7.717
    1H151 Ti253 2532   0.641   4.328   9.037
    1H151 Ti253 2533   2.346   5.868   9.037
    1H151 Ti253 2534   2.725   5.868   9.037
    1H151 Ti253 2535   0.641   1.518   7.717
    1H151 Ti253 2536   2.725   6.136   7.717
    1H151 Ti253 2537   5.378   4.841   9.037
    1H151 Ti253 2538   6.515   1.005   7.717
    1H151 Ti253 2539   1.020   6.649   7.717
    1H151 Ti254 2540   0.831   1.005   7.717
    1H151 Ti254 2541   2.536   6.381   9.037
    1H151 Ti254 2542   4.052   0.224   9.037
    1H151 Ti254 2543   4.241   2.031   7.717
    1H151 Ti254 2544   4.999   4.083   7.717
    1H151 Ti254 2545   6.704   2.276   9.037
    1H151 Ti254 2546   1.210   4.083   7.717
    1H151 Ti254 2547   3.294   0.224   9.037
    1H151 Ti254 2548   3.104   6.136   7.717
    1H151 Ti254 2549   2.157   3.302   9.037
    1H151 Ti255 2550   0.263   2.276   9.037
    1H151 Ti255 2551   6.325   5.623   7.717
    1H151 Ti255 2552   4.620   6.136   7.717
    1H151 Ti255 2553   6.515   5.110   7.717
    1H151 Ti255 2554   0.263   1.250   9.037
    1H151 Ti255 2555   5.188   5.355   9.037
    1H151 Ti255 2556   3.862   3.815   9.037
    1H151 Ti255 2557   6.325   0.224   9.037
    1H151 Ti255 2558   2.157   6.381   9.037
    1H151 Ti255 2559   4.620   2.031   7.717
    1H151 Ti256 2560   1.210   5.110   7.717
    1H151 Ti256 2561   5.188   1.518   7.717
    1H151 Ti256 2562   2.346  -0.021   7.717
    1H151 Ti256 2563   5.757   6.136   7.717
    1H151 Ti256 2564   0.263   0.492   7.717
    1H151 Ti256 2565   5.567   0.224   9.037
    1H151 Ti256 2566   5.757   5.868   9.037
    1H151 Ti256 2567   1.589   2.789   9.037
    1H151 Ti256 2568   6.136   1.005   7.717
    1H151 Ti256 2569   5.378   5.868   9.037
    1H151 Ti257 2570   5.757   4.083   7.717
    1H151 Ti257 2571   2.915   4.597   7.717
    1H151 Ti257 2572   1.778   3.302   9.037
    1H151 Ti257 2573   3.483   3.057   7.717
    1H151 Ti257 2574   4.052   5.623   7.717
    1H151 Ti257 2575   2.346   5.110   7.717
    1H151 Ti257 2576   6.136   3.815   9.037
    1H151 Ti257 2577   4.241   6.894   9.037
    1H151 Ti257 2578   5.378   4.083   7.717
    1H151 Ti257 2579   1.778   4.597   7.717
    1H151 Ti258 2580   0.073   5.110   7.717
    1H151 Ti258 2581   3.104   4.083   7.717
    1H151 Ti258 2582   0.641   5.623   7.717
    1H151 Ti258 2583   6.515   1.763   9.037
    1H151 Ti258 2584   2.725   4.083   7.717
    1H151 Ti258 2585   4.052   6.381   9.037
    1H151 Ti258 2586   1.968   5.868   9.037
    1H151 Ti258 2587   5.946   6.649   7.717
    1H151 Ti258 2588   4.431   4.597   7.717
    1H151 Ti258 2589   3.673   0.224   9.037
    1H151 Ti259 2590   0.263   6.649   7.717
    1H151 Ti259 2591   6.704   4.328   9.037
    1H151 Ti259 2592   3.483   5.110   7.717
    1H151 Ti259 2593   5.757   1.005   7.717
    1H151 Ti259 2594   1.020   5.623   7.717
    1H151 Ti259 2595   0.452   1.005   7.717
    1H151 Ti259 2596   2.915   6.649   7.717
    1H151 Ti259 2597   3.104   3.815   9.037
    1H151 Ti259 2598   5.378   6.894   9.037
    1H151 Ti259 2599   3.104  -0.021   7.717
    1H151 Ti260 2600   5.946   5.623   7.717
    1H151 Ti260 2601   1.968   1.005   7.717
    1H151 Ti260 2602   0.452   1.763   9.037
    1H151 Ti260 2603   1.589   4.083   7.717
    1H151 Ti260 2604   1.968   2.789   9.037
    1H151 Ti260 2605   0.831   6.136   7.717
    1H151 Ti260 2606   2.915   3.302   9.037
    1H151 Ti260 2607   1.399   3.302   9.037
    1H151 Ti260 2608   6.325   2.276   9.037
    1H151 Ti260 2609   3.673   5.623   7.717
    1H151 Ti261 2610   4.809   5.623   7.717
    1H151 Ti261 2611   0.831   3.815   9.037
    1H151 Ti261 2612   4.809   4.597   7.717
    1H151 Ti261 2613   6.136   5.868   9.037
    1H151 Ti261 2614   5.757   2.031   7.717
    1H151 Ti261 2615   6.325   6.649   7.717
    1H151 Ti261 2616   0.073  -0.021   7.717
    1H151 Ti261 2617   6.704   6.649   7.717
    1H151 Ti261 2618   3.483   3.815   9.037
    1H151 Ti261 2619   2.157   0.492   7.717
    1H151 Ti262 2620   1.399   4.597   7.717
    1H151 Ti262 2621   3.483   4.083   7.717
    1H151 Ti262 2622   0.073   1.763   9.037
    1H151 Ti262 2623   0.263   4.328   9.037
    1H151 Ti262 2624   5.946   0.224   9.037
    1H151 Ti262 2625   6.704   5.623   7.717
    1H151 Ti262 2626   4.052   3.570   7.717
    1H151 Ti262 2627   0.073   2.789   9.037
    1H151 Ti262 2628   3.294   4.597   7.717
    1H151 Ti262 2629   4.052   2.544   7.717
    1H151 Ti263 2630   4.431   2.544   7.717
    1H151 Ti263 2631   3.862   6.894   9.037
    1H151 Ti263 2632   3.862   5.110   7.717
    1H151 Ti263 2633   6.136   2.789   9.037
    1H151 Ti263 2634   3.104   1.005   7.717
    1H151 Ti263 2635   0.641   2.276   9.037
    1H151 Ti263 2636   6.325   6.381   9.037
    1H151 Ti263 2637   5.946   3.302   9.037
    1H151 Ti263 2638   2.346   4.083   7.717
    1H151 Ti263 2639   2.725  -0.021   7.717
    1H151 Ti264 2640   1.968   4.083   7.717
    1H151 Ti264 2641   5.567   1.518   7.717
    1H151 Ti264 2642   6.515   6.894   9.037
    1H151 Ti264 2643   4.241   3.057   7.717
    1H151 Ti264 2644   3.673   3.570   7.717
    1H151 Ti264 2645   5.946   1.518   7.717
    1H151 Ti264 2646   4.620   5.110   7.717
    1H151 Ti264 2647   5.567   6.381   9.037
    1H151 Ti264 2648   4.241   5.110   7.717
    1H151 Ti264 2649   4.431   5.623   7.717
    1H151 Ti265 2650   6.515   3.815   9.037
    1H151 Ti265 2651   2.536   4.597   7.717
    1H151 Ti265 2652   2.915   0.492   7.717
    1H151 Ti265 2653   2.157   4.597   7.717
    1H151 Ti265 2654   1.020   3.302   9.037
    1H151 Ti265 2655   1.210   2.789   9.037
    1H151 Ti265 2656   3.862   3.057   7.717
    1H151 Ti265 2657   6.515   2.789   9.037
    1H151 Ti265 2658   2.346   1.005   7.717
    1H151 Ti265 2659   2.725   1.005   7.717
    1H151 Ti266 2660   2.536   0.492   7.717
    1H151 Ti266 2661   5.757   6.894   9.037
    1H151 Ti266 2662   0.452   3.815   9.037
    1H151 Ti266 2663   0.452   2.789   9.037
    1H151 Ti266 2664   5.946   6.381   9.037
    1H151 Ti266 2665   6.136   6.894   9.037
    1H151 Ti266 2666   6.325   3.302   9.037
    1H151 Ti266 2667   0.073   3.815   9.037
    1H151 Ti266 2668   0.831   2.789   9.037
    1H151 Ti266 2669   0.641   3.302   9.037
    1H151 Ti267 2670   6.704   3.302   9.037
    1H151 Ti267 2671   0.263   3.302   9.037
    1H151 Ti267 2672   1.399   1.098   8.773
    1H151 Ti267 2673   1.210   0.585   8.773
    1H151 Ti267 2674   2.725   2.183   7.981
    1H151 Ti267 2675   0.831   0.585   8.773
    1H151 Ti267 2676   1.968   1.611   8.773
    1H151 Ti267 2677   3.104   2.183   7.981
    1H151 Ti267 2678   2.346   2.183   7.981
    1H151 Ti267 2679   1.589   1.611   8.773
    1H151 Ti268 2680   1.020   1.098   8.773
    1H151 Ti268 2681   0.641   5.203   8.773
    1H151 Ti268 2682   2.536   2.696   7.981
    1H151 Ti268 2683   1.399   4.177   8.773
    1H151 Ti268 2684   2.157   4.177   8.773
    1H151 Ti268 2685   1.778   4.177   8.773
    1H151 Ti268 2686   1.778   1.098   8.773
    1H151 Ti268 2687   0.831   5.716   8.773
    1H151 Ti268 2688   1.589   4.690   8.773
    1H151 Ti268 2689   3.294   5.203   8.773
    1H151 Ti269 2690   4.999   0.585   8.773
    1H151 Ti269 2691   1.399   1.669   7.981
    1H151 Ti269 2692   2.915   2.696   7.981
    1H151 Ti269 2693   1.210   1.611   8.773
    1H151 Ti269 2694   1.968   4.690   8.773
    1H151 Ti269 2695   4.999   3.664   8.773
    1H151 Ti269 2696   5.188   6.801   7.981
    1H151 Ti269 2697   1.020   5.203   8.773
    1H151 Ti269 2698   2.346   1.611   8.773
    1H151 Ti269 2699   0.452   0.585   8.773
    1H151 Ti270 2700   2.157   2.696   7.981
    1H151 Ti270 2701   4.999   0.130   7.981
    1H151 Ti270 2702   1.020   0.072   8.773
    1H151 Ti270 2703   0.452   5.716   8.773
    1H151 Ti270 2704   3.673   5.203   8.773
    1H151 Ti270 2705   5.188   2.696   7.981
    1H151 Ti270 2706   4.620   0.585   8.773
    1H151 Ti270 2707   1.210   5.716   8.773
    1H151 Ti270 2708   0.263   5.203   8.773
    1H151 Ti270 2709   0.641   0.072   8.773
    1H151 Ti271 2710   4.809   0.643   7.981
    1H151 Ti271 2711   1.210   4.690   8.773
    1H151 Ti271 2712   0.073   5.716   8.773
    1H151 Ti271 2713   4.431   4.177   8.773
    1H151 Ti271 2714   5.378   3.209   7.981
    1H151 Ti271 2715   5.757   1.611   8.773
    1H151 Ti271 2716   2.725   1.611   8.773
    1H151 Ti271 2717   3.483   2.183   7.981
    1H151 Ti271 2718   1.778   2.124   8.773
    1H151 Ti271 2719   3.673   2.124   8.773
    1H151 Ti272 2720   5.567   2.124   8.773
    1H151 Ti272 2721   4.431   0.643   7.981
    1H151 Ti272 2722   4.620   3.664   8.773
    1H151 Ti272 2723   4.809   6.229   8.773
    1H151 Ti272 2724   3.104   1.611   8.773
    1H151 Ti272 2725   3.483   1.611   8.773
    1H151 Ti272 2726   3.862   1.611   8.773
    1H151 Ti272 2727   1.589   0.585   8.773
    1H151 Ti272 2728   4.809   2.124   8.773
    1H151 Ti272 2729   1.778   6.801   7.981
    1H151 Ti273 2730   3.104   4.690   8.773
    1H151 Ti273 2731   4.241   1.611   8.773
    1H151 Ti273 2732   5.188   0.643   7.981
    1H151 Ti273 2733   4.241   4.690   8.773
    1H151 Ti273 2734   1.020   1.669   7.981
    1H151 Ti273 2735   3.294   2.124   8.773
    1H151 Ti273 2736   2.157   1.098   8.773
    1H151 Ti273 2737   4.620   1.611   8.773
    1H151 Ti273 2738   4.052   2.124   8.773
    1H151 Ti273 2739   4.620   0.130   7.981
    1H151 Ti274 2740   1.020   6.229   8.773
    1H151 Ti274 2741   4.809   4.177   8.773
    1H151 Ti274 2742   6.325   1.098   8.773
    1H151 Ti274 2743   1.210   2.183   7.981
    1H151 Ti274 2744   4.052   5.203   8.773
    1H151 Ti274 2745   1.589   6.287   7.981
    1H151 Ti274 2746   4.052   0.643   7.981
    1H151 Ti274 2747   2.157   2.124   8.773
    1H151 Ti274 2748   5.946   1.098   8.773
    1H151 Ti274 2749   1.968   2.183   7.981
    1H151 Ti275 2750   4.809   0.072   8.773
    1H151 Ti275 2751   2.725   3.209   7.981
    1H151 Ti275 2752   2.915   2.124   8.773
    1H151 Ti275 2753   4.809   1.098   8.773
    1H151 Ti275 2754   3.673   1.669   7.981
    1H151 Ti275 2755   4.431   2.124   8.773
    1H151 Ti275 2756   6.515   3.209   7.981
    1H151 Ti275 2757   2.536   2.124   8.773
    1H151 Ti275 2758   5.188   1.098   8.773
    1H151 Ti275 2759   6.136   4.690   8.773
    1H151 Ti276 2760   0.641   1.098   8.773
    1H151 Ti276 2761   3.483   5.716   8.773
    1H151 Ti276 2762   2.346   4.690   8.773
    1H151 Ti276 2763   6.136   3.209   7.981
    1H151 Ti276 2764   4.999   6.287   7.981
    1H151 Ti276 2765   3.483   4.690   8.773
    1H151 Ti276 2766   3.862   0.130   7.981
    1H151 Ti276 2767   5.378   6.287   7.981
    1H151 Ti276 2768   4.241   0.130   7.981
    1H151 Ti276 2769   1.589   0.130   7.981
    1H151 Ti277 2770   1.968   6.287   7.981
    1H151 Ti277 2771   2.536   1.098   8.773
    1H151 Ti277 2772   1.589   3.209   7.981
    1H151 Ti277 2773   5.188   2.124   8.773
    1H151 Ti277 2774   2.157   5.774   7.981
    1H151 Ti277 2775   3.483   2.637   8.773
    1H151 Ti277 2776   1.589   2.183   7.981
    1H151 Ti277 2777   3.862   2.637   8.773
    1H151 Ti277 2778   5.378   1.611   8.773
    1H151 Ti277 2779   1.399   5.203   8.773
    1H151 Ti278 2780   3.294   1.669   7.981
    1H151 Ti278 2781   0.831   4.690   8.773
    1H151 Ti278 2782   3.862   4.690   8.773
    1H151 Ti278 2783   2.346   6.287   7.981
    1H151 Ti278 2784   4.999   1.611   8.773
    1H151 Ti278 2785   2.915   1.669   7.981
    1H151 Ti278 2786   3.104   6.742   8.773
    1H151 Ti278 2787   5.567   1.098   8.773
    1H151 Ti278 2788   3.862   6.287   7.981
    1H151 Ti278 2789   4.999   3.209   7.981
    1H151 Ti279 2790   1.778   1.669   7.981
    1H151 Ti279 2791   3.104   5.716   8.773
    1H151 Ti279 2792   5.757   3.209   7.981
    1H151 Ti279 2793   3.673   0.643   7.981
    1H151 Ti279 2794   3.294   2.696   7.981
    1H151 Ti279 2795   2.536   1.669   7.981
    1H151 Ti279 2796   4.620   1.156   7.981
    1H151 Ti279 2797   6.325   2.696   7.981
    1H151 Ti279 2798   5.188   4.177   8.773
    1H151 Ti279 2799   1.399   0.072   8.773
    1H151 Ti280 2800   2.346   3.209   7.981
    1H151 Ti280 2801   5.567   2.696   7.981
    1H151 Ti280 2802   3.673   6.801   7.981
    1H151 Ti280 2803   3.294   6.229   8.773
    1H151 Ti280 2804   0.831   6.742   8.773
    1H151 Ti280 2805   4.809   6.801   7.981
    1H151 Ti280 2806   6.704   5.203   8.773
    1H151 Ti280 2807   4.052   1.098   8.773
    1H151 Ti280 2808   6.515   0.585   8.773
    1H151 Ti280 2809   5.946   2.696   7.981
    1H151 Ti281 2810   5.378   0.130   7.981
    1H151 Ti281 2811   2.915   5.203   8.773
    1H151 Ti281 2812   0.641   6.229   8.773
    1H151 Ti281 2813   2.157   1.669   7.981
    1H151 Ti281 2814   1.778   5.774   7.981
    1H151 Ti281 2815   5.757   2.637   8.773
    1H151 Ti281 2816   0.641   4.748   7.981
    1H151 Ti281 2817   3.104   3.209   7.981
    1H151 Ti281 2818   1.778   5.203   8.773
    1H151 Ti281 2819   3.294   1.098   8.773
    1H151 Ti282 2820   6.136   1.611   8.773
    1H151 Ti282 2821   5.378   2.637   8.773
    1H151 Ti282 2822   2.536   4.177   8.773
    1H151 Ti282 2823   0.073   0.585   8.773
    1H151 Ti282 2824   1.210   1.156   7.981
    1H151 Ti282 2825   1.399   2.696   7.981
    1H151 Ti282 2826   0.263   2.696   7.981
    1H151 Ti282 2827   4.999   2.637   8.773
    1H151 Ti282 2828   3.862   1.156   7.981
    1H151 Ti282 2829   0.831   0.130   7.981
    1H151 Ti283 2830   5.188   3.150   8.773
    1H151 Ti283 2831   4.620   6.742   8.773
    1H151 Ti283 2832   5.757   4.690   8.773
    1H151 Ti283 2833   0.073   2.183   7.981
    1H151 Ti283 2834   6.704   6.229   8.773
    1H151 Ti283 2835   5.378   0.585   8.773
    1H151 Ti283 2836   0.452   2.183   7.981
    1H151 Ti283 2837   1.968   3.209   7.981
    1H151 Ti283 2838   1.399   2.124   8.773
    1H151 Ti283 2839   4.999   6.742   8.773
    1H151 Ti284 2840   5.946   4.177   8.773
    1H151 Ti284 2841   1.968   3.664   8.773
    1H151 Ti284 2842   3.862   5.716   8.773
    1H151 Ti284 2843   6.515   4.235   7.981
    1H151 Ti284 2844   0.831   2.183   7.981
    1H151 Ti284 2845   1.968   5.261   7.981
    1H151 Ti284 2846   5.378   3.664   8.773
    1H151 Ti284 2847   6.704   2.696   7.981
    1H151 Ti284 2848   6.325   5.203   8.773
    1H151 Ti284 2849   1.589   1.156   7.981
    1H151 Ti285 2850   4.809   3.150   8.773
    1H151 Ti285 2851   0.263   6.229   8.773
    1H151 Ti285 2852   1.589   3.664   8.773
    1H151 Ti285 2853   3.483   0.130   7.981
    1H151 Ti285 2854   1.020   4.177   8.773
    1H151 Ti285 2855   2.157   6.801   7.981
    1H151 Ti285 2856   4.620   4.690   8.773
    1H151 Ti285 2857   4.431   1.098   8.773
    1H151 Ti285 2858   1.778   2.696   7.981
    1H151 Ti285 2859   1.399   6.801   7.981
    1H151 Ti286 2860   4.431   3.722   7.981
    1H151 Ti286 2861   4.052   4.177   8.773
    1H151 Ti286 2862   0.263   0.072   8.773
    1H151 Ti286 2863   4.999   1.156   7.981
    1H151 Ti286 2864   0.452   4.690   8.773
    1H151 Ti286 2865   6.704   1.098   8.773
    1H151 Ti286 2866   6.325   4.748   7.981
    1H151 Ti286 2867   4.241   0.585   8.773
    1H151 Ti286 2868   4.052   6.801   7.981
    1H151 Ti286 2869   5.567   6.801   7.981
    1H151 Ti287 2870   0.831   1.611   8.773
    1H151 Ti287 2871   5.188   0.072   8.773
    1H151 Ti287 2872   1.399   6.229   8.773
    1H151 Ti287 2873   1.210   3.209   7.981
    1H151 Ti287 2874   3.483   6.287   7.981
    1H151 Ti287 2875   3.104   5.261   7.981
    1H151 Ti287 2876   4.241   3.664   8.773
    1H151 Ti287 2877   3.673   3.150   8.773
    1H151 Ti287 2878   4.052   3.150   8.773
    1H151 Ti287 2879   5.378   5.261   7.981
    1H151 Ti288 2880   5.567   4.177   8.773
    1H151 Ti288 2881   3.104   2.637   8.773
    1H151 Ti288 2882   2.915   3.722   7.981
    1H151 Ti288 2883   4.431   0.072   8.773
    1H151 Ti288 2884   2.725   4.690   8.773
    1H151 Ti288 2885   6.325   3.722   7.981
    1H151 Ti288 2886   5.946   2.124   8.773
    1H151 Ti288 2887   2.915   1.098   8.773
    1H151 Ti288 2888   6.704   3.722   7.981
    1H151 Ti288 2889   6.136   4.235   7.981
    1H151 Ti289 2890   4.241   1.156   7.981
    1H151 Ti289 2891   4.809   3.722   7.981
    1H151 Ti289 2892   1.589   6.742   8.773
    1H151 Ti289 2893   4.052   1.669   7.981
    1H151 Ti289 2894   0.263   3.722   7.981
    1H151 Ti289 2895   6.515   5.716   8.773
    1H151 Ti289 2896   4.241   2.637   8.773
    1H151 Ti289 2897   0.831   4.235   7.981
    1H151 Ti289 2898   1.399   5.774   7.981
    1H151 Ti289 2899   6.515   4.690   8.773
    1H151 Ti290 2900   6.136   0.585   8.773
    1H151 Ti290 2901   2.157   5.203   8.773
    1H151 Ti290 2902   3.673   1.098   8.773
    1H151 Ti290 2903   5.567   3.150   8.773
    1H151 Ti290 2904   0.831   3.209   7.981
    1H151 Ti290 2905   0.073   4.235   7.981
    1H151 Ti290 2906   0.452   4.235   7.981
    1H151 Ti290 2907   4.999   2.183   7.981
    1H151 Ti290 2908   6.325   0.643   7.981
    1H151 Ti290 2909   5.188   3.722   7.981
    1H151 Ti291 2910   2.346   3.664   8.773
    1H151 Ti291 2911   4.809   2.696   7.981
    1H151 Ti291 2912   4.620   3.209   7.981
    1H151 Ti291 2913   1.210   6.742   8.773
    1H151 Ti291 2914   1.968   0.130   7.981
    1H151 Ti291 2915   5.188   5.774   7.981
    1H151 Ti291 2916   3.862   2.183   7.981
    1H151 Ti291 2917   0.641   2.696   7.981
    1H151 Ti291 2918   1.399   0.643   7.981
    1H151 Ti291 2919   2.915   6.229   8.773
    1H151 Ti292 2920   6.515   2.183   7.981
    1H151 Ti292 2921   3.483   6.742   8.773
    1H151 Ti292 2922   5.567   4.748   7.981
    1H151 Ti292 2923   4.431   6.229   8.773
    1H151 Ti292 2924   2.536   5.203   8.773
    1H151 Ti292 2925   4.620   5.716   8.773
    1H151 Ti292 2926   5.378   2.183   7.981
    1H151 Ti292 2927   1.968   0.585   8.773
    1H151 Ti292 2928   2.725   6.742   8.773
    1H151 Ti292 2929   2.915   4.177   8.773
    1H151 Ti293 2930   4.809   5.203   8.773
    1H151 Ti293 2931   1.020   0.643   7.981
    1H151 Ti293 2932   2.915   0.072   8.773
    1H151 Ti293 2933   1.210   0.130   7.981
    1H151 Ti293 2934   5.946   4.748   7.981
    1H151 Ti293 2935   5.946   5.203   8.773
    1H151 Ti293 2936   5.567   3.722   7.981
    1H151 Ti293 2937   0.641   3.722   7.981
    1H151 Ti293 2938   0.452   6.742   8.773
    1H151 Ti293 2939   2.346   0.585   8.773
    1H151 Ti294 2940   2.725   2.637   8.773
    1H151 Ti294 2941   3.294   3.150   8.773
    1H151 Ti294 2942   1.020   3.722   7.981
    1H151 Ti294 2943   4.999   5.716   8.773
    1H151 Ti294 2944   1.399   3.722   7.981
    1H151 Ti294 2945   1.020   2.124   8.773
    1H151 Ti294 2946   5.188   6.229   8.773
    1H151 Ti294 2947   3.673   6.229   8.773
    1H151 Ti294 2948   4.431   5.203   8.773
    1H151 Ti294 2949   1.210   6.287   7.981
    1H151 Ti295 2950   2.157   0.072   8.773
    1H151 Ti295 2951   0.073   6.742   8.773
    1H151 Ti295 2952   1.020   2.696   7.981
    1H151 Ti295 2953   4.999   4.690   8.773
    1H151 Ti295 2954   6.704   4.748   7.981
    1H151 Ti295 2955   2.725   0.585   8.773
    1H151 Ti295 2956   1.210   3.664   8.773
    1H151 Ti295 2957   4.431   3.150   8.773
    1H151 Ti295 2958   0.073   3.209   7.981
    1H151 Ti295 2959   3.294   4.177   8.773
    1H151 Ti296 2960   4.241   6.287   7.981
    1H151 Ti296 2961   1.589   5.261   7.981
    1H151 Ti296 2962   6.136   0.130   7.981
    1H151 Ti296 2963   4.431   1.669   7.981
    1H151 Ti296 2964   2.536   3.722   7.981
    1H151 Ti296 2965   5.188   4.748   7.981
    1H151 Ti296 2966   3.862   0.585   8.773
    1H151 Ti296 2967   6.325   4.177   8.773
    1H151 Ti296 2968   3.104   0.585   8.773
    1H151 Ti296 2969   1.589   5.716   8.773
    1H151 Ti297 2970   4.620   2.637   8.773
    1H151 Ti297 2971   1.968   6.742   8.773
    1H151 Ti297 2972   1.778   0.643   7.981
    1H151 Ti297 2973   3.294   6.801   7.981
    1H151 Ti297 2974   5.757   5.261   7.981
    1H151 Ti297 2975   6.704   1.669   7.981
    1H151 Ti297 2976   1.020   4.748   7.981
    1H151 Ti297 2977   1.778   3.722   7.981
    1H151 Ti297 2978   0.641   6.801   7.981
    1H151 Ti297 2979   6.515   0.130   7.981
    1H151 Ti298 2980   4.431   6.801   7.981
    1H151 Ti298 2981   4.241   4.235   7.981
    1H151 Ti298 2982   2.915   5.774   7.981
    1H151 Ti298 2983   2.346   2.637   8.773
    1H151 Ti298 2984   0.263   1.098   8.773
    1H151 Ti298 2985   4.809   1.669   7.981
    1H151 Ti298 2986   3.483   0.585   8.773
    1H151 Ti298 2987   0.641   0.643   7.981
    1H151 Ti298 2988   5.946   3.722   7.981
    1H151 Ti298 2989   2.536   3.150   8.773
    1H151 Ti299 2990   2.725   5.261   7.981
    1H151 Ti299 2991   1.778   0.072   8.773
    1H151 Ti299 2992   0.452   0.130   7.981
    1H151 Ti299 2993   5.757   0.585   8.773
    1H151 Ti299 2994   2.346   6.742   8.773
    1H151 Ti299 2995   1.778   6.229   8.773
    1H151 Ti299 2996   0.263   1.669   7.981
    1H151 Ti299 2997   0.073   4.690   8.773
    1H151 Ti299 2998   2.346   5.716   8.773
    1H151 Ti299 2999   6.136   2.183   7.981
    1H151 Ti300 3000   5.378   1.156   7.981
    1H151 Ti300 3001   0.073   1.156   7.981
    1H151 Ti300 3002   2.536   5.774   7.981
    1H151 Ti300 3003   6.325   1.669   7.981
    1H151 Ti300 3004   5.567   0.643   7.981
    1H151 Ti300 3005   0.263   4.748   7.981
    1H151 Ti300 3006   5.946   0.643   7.981
    1H151 Ti300 3007   4.620   4.235   7.981
    1H151 Ti300 3008   0.831   5.261   7.981
    1H151 Ti300 3009   0.641   1.669   7.981
    1H151 Ti301 3010   3.294   5.774   7.981
    1H151 Ti301 3011   6.704   0.643   7.981
    1H151 Ti301 3012   2.536   6.801   7.981
    1H151 Ti301 3013   3.862   4.235   7.981
    1H151 Ti301 3014   4.241   5.716   8.773
    1H151 Ti301 3015   3.483   1.156   7.981
    1H151 Ti301 3016   0.452   3.209   7.981
    1H151 Ti301 3017   2.725   5.716   8.773
    1H151 Ti301 3018   0.452   5.261   7.981
    1H151 Ti301 3019   5.567   5.203   8.773
    1H151 Ti302 3020   0.263   5.774   7.981
    1H151 Ti302 3021   1.589   2.637   8.773
    1H151 Ti302 3022   3.294   0.643   7.981
    1H151 Ti302 3023   3.673   4.177   8.773
    1H151 Ti302 3024   5.378   4.690   8.773
    1H151 Ti302 3025   2.536   0.072   8.773
    1H151 Ti302 3026   4.999   5.261   7.981
    1H151 Ti302 3027   4.620   6.287   7.981
    1H151 Ti302 3028   1.020   6.801   7.981
    1H151 Ti302 3029   3.294   3.722   7.981
    1H151 Ti303 3030   5.757   0.130   7.981
    1H151 Ti303 3031   4.052   5.774   7.981
    1H151 Ti303 3032   5.757   5.716   8.773
    1H151 Ti303 3033   0.831   1.156   7.981
    1H151 Ti303 3034   1.778   4.748   7.981
    1H151 Ti303 3035   6.325   5.774   7.981
    1H151 Ti303 3036   2.915   4.748   7.981
    1H151 Ti303 3037   5.567   5.774   7.981
    1H151 Ti303 3038   2.346   5.261   7.981
    1H151 Ti303 3039   0.073   6.287   7.981
    1H151 Ti304 3040   2.725   6.287   7.981
    1H151 Ti304 3041   5.757   6.287   7.981
    1H151 Ti304 3042   6.704   0.072   8.773
    1H151 Ti304 3043   6.515   6.287   7.981
    1H151 Ti304 3044   5.757   3.664   8.773
    1H151 Ti304 3045   0.452   6.287   7.981
    1H151 Ti304 3046   3.673   2.696   7.981
    1H151 Ti304 3047   2.157   3.722   7.981
    1H151 Ti304 3048   3.294   0.072   8.773
    1H151 Ti304 3049   6.515   1.611   8.773
    1H151 Ti305 3050   4.052   4.748   7.981
    1H151 Ti305 3051   6.136   6.287   7.981
    1H151 Ti305 3052   1.968   2.637   8.773
    1H151 Ti305 3053   3.104   6.287   7.981
    1H151 Ti305 3054   5.188   5.203   8.773
    1H151 Ti305 3055   6.515   1.156   7.981
    1H151 Ti305 3056   5.757   2.183   7.981
    1H151 Ti305 3057   2.915   3.150   8.773
    1H151 Ti305 3058   5.757   4.235   7.981
    1H151 Ti305 3059   1.968   5.716   8.773
    1H151 Ti306 3060   3.673   4.748   7.981
    1H151 Ti306 3061   1.210   5.261   7.981
    1H151 Ti306 3062   4.620   2.183   7.981
    1H151 Ti306 3063   2.536   6.229   8.773
    1H151 Ti306 3064   4.052   6.229   8.773
    1H151 Ti306 3065   3.862   3.664   8.773
    1H151 Ti306 3066   2.725   3.664   8.773
    1H151 Ti306 3067   6.136   5.261   7.981
    1H151 Ti306 3068   1.210   4.235   7.981
    1H151 Ti306 3069   4.241   6.742   8.773
    1H151 Ti307 3070   5.378   5.716   8.773
    1H151 Ti307 3071   1.968   1.156   7.981
    1H151 Ti307 3072   3.673   5.774   7.981
    1H151 Ti307 3073   6.136   5.716   8.773
    1H151 Ti307 3074   0.263   0.643   7.981
    1H151 Ti307 3075   2.157   3.150   8.773
    1H151 Ti307 3076   6.704   2.124   8.773
    1H151 Ti307 3077   4.052   0.072   8.773
    1H151 Ti307 3078   5.188   1.669   7.981
    1H151 Ti307 3079   4.999   4.235   7.981
    1H151 Ti308 3080   4.241   2.183   7.981
    1H151 Ti308 3081   1.020   5.774   7.981
    1H151 Ti308 3082   0.263   2.124   8.773
    1H151 Ti308 3083   2.157   6.229   8.773
    1H151 Ti308 3084   0.641   4.177   8.773
    1H151 Ti308 3085   0.452   1.156   7.981
    1H151 Ti308 3086   4.809   5.774   7.981
    1H151 Ti308 3087   3.483   3.209   7.981
    1H151 Ti308 3088   3.483   5.261   7.981
    1H151 Ti308 3089   0.452   1.611   8.773
    1H151 Ti309 3090   6.325   2.124   8.773
    1H151 Ti309 3091   0.073   0.130   7.981
    1H151 Ti309 3092   0.073   2.637   8.773
    1H151 Ti309 3093   0.641   5.774   7.981
    1H151 Ti309 3094   5.378   4.235   7.981
    1H151 Ti309 3095   5.946   6.801   7.981
    1H151 Ti309 3096   1.399   4.748   7.981
    1H151 Ti309 3097   6.704   5.774   7.981
    1H151 Ti309 3098   0.831   6.287   7.981
    1H151 Ti309 3099   5.378   6.742   8.773
    1H151 Ti310 3100   5.946   5.774   7.981
    1H151 Ti310 3101   0.263   6.801   7.981
    1H151 Ti310 3102   4.052   3.722   7.981
    1H151 Ti310 3103   6.515   5.261   7.981
    1H151 Ti310 3104   3.104   0.130   7.981
    1H151 Ti310 3105   0.073   5.261   7.981
    1H151 Ti310 3106   2.915   6.801   7.981
    1H151 Ti310 3107   3.862   6.742   8.773
    1H151 Ti310 3108   6.136   2.637   8.773
    1H151 Ti310 3109   5.567   0.072   8.773
    1H151 Ti311 3110   2.346   0.130   7.981
    1H151 Ti311 3111   3.294   4.748   7.981
    1H151 Ti311 3112   6.136   1.156   7.981
    1H151 Ti311 3113   3.673   0.072   8.773
    1H151 Ti311 3114   4.809   4.748   7.981
    1H151 Ti311 3115   0.641   2.124   8.773
    1H151 Ti311 3116   1.778   3.150   8.773
    1H151 Ti311 3117   6.325   6.229   8.773
    1H151 Ti311 3118   0.073   1.611   8.773
    1H151 Ti311 3119   3.104   3.664   8.773
    1H151 Ti312 3120   3.104   1.156   7.981
    1H151 Ti312 3121   5.757   1.156   7.981
    1H151 Ti312 3122   3.483   4.235   7.981
    1H151 Ti312 3123   3.483   3.664   8.773
    1H151 Ti312 3124   6.325   0.072   8.773
    1H151 Ti312 3125   4.431   4.748   7.981
    1H151 Ti312 3126   3.104   4.235   7.981
    1H151 Ti312 3127   4.431   2.696   7.981
    1H151 Ti312 3128   5.946   3.150   8.773
    1H151 Ti312 3129   4.241   3.209   7.981
    1H151 Ti313 3130   6.325   6.801   7.981
    1H151 Ti313 3131   1.589   4.235   7.981
    1H151 Ti313 3132   6.704   4.177   8.773
    1H151 Ti313 3133   2.725   4.235   7.981
    1H151 Ti313 3134   6.136   3.664   8.773
    1H151 Ti313 3135   6.704   6.801   7.981
    1H151 Ti313 3136   4.431   5.774   7.981
    1H151 Ti313 3137   6.515   6.742   8.773
    1H151 Ti313 3138   5.946   1.669   7.981
    1H151 Ti313 3139   2.157   4.748   7.981
    1H151 Ti314 3140   2.157   0.643   7.981
    1H151 Ti314 3141   3.673   3.722   7.981
    1H151 Ti314 3142   1.399   3.150   8.773
    1H151 Ti314 3143   5.567   1.669   7.981
    1H151 Ti314 3144   1.210   2.637   8.773
    1H151 Ti314 3145   2.536   4.748   7.981
    1H151 Ti314 3146   3.862   5.261   7.981
    1H151 Ti314 3147   0.831   3.664   8.773
    1H151 Ti314 3148   4.052   2.696   7.981
    1H151 Ti314 3149   5.567   6.229   8.773
    1H151 Ti315 3150   2.346   1.156   7.981
    1H151 Ti315 3151   0.263   4.177   8.773
    1H151 Ti315 3152   5.946   0.072   8.773
    1H151 Ti315 3153   4.620   5.261   7.981
    1H151 Ti315 3154   1.968   4.235   7.981
    1H151 Ti315 3155   6.515   2.637   8.773
    1H151 Ti315 3156   2.725   0.130   7.981
    1H151 Ti315 3157   2.725   1.156   7.981
    1H151 Ti315 3158   2.346   4.235   7.981
    1H151 Ti315 3159   4.241   5.261   7.981
    1H151 Ti316 3160   2.915   0.643   7.981
    1H151 Ti316 3161   3.862   3.209   7.981
    1H151 Ti316 3162   0.452   2.637   8.773
    1H151 Ti316 3163   5.946   6.229   8.773
    1H151 Ti316 3164   1.020   3.150   8.773
    1H151 Ti316 3165   6.515   3.664   8.773
    1H151 Ti316 3166   0.831   2.637   8.773
    1H151 Ti316 3167   2.536   0.643   7.981
    1H151 Ti316 3168   5.757   6.742   8.773
    1H151 Ti316 3169   6.136   6.742   8.773
    1H151 Ti317 3170   6.325   3.150   8.773
    1H151 Ti317 3171   0.452   3.664   8.773
    1H151 Ti317 3172   6.704   3.150   8.773
    1H151 Ti317 3173   0.073   3.664   8.773
    1H151 Ti317 3174   0.641   3.150   8.773
    1H151 Ti317 3175   0.263   3.150   8.773
    1H151 Ti317 3176   1.210   0.877   8.685
    1H151 Ti317 3177   1.399   1.390   8.685
    1H151 Ti317 3178   2.536   2.404   8.069
    1H151 Ti317 3179   1.778   1.390   8.685
    1H151 Ti318 3180   2.915   2.404   8.069
    1H151 Ti318 3181   0.831   0.877   8.685
    1H151 Ti318 3182   1.020   0.363   8.685
    1H151 Ti318 3183   0.641   5.494   8.685
    1H151 Ti318 3184   1.778   4.468   8.685
    1H151 Ti318 3185   1.968   1.903   8.685
    1H151 Ti318 3186   0.641   0.363   8.685
    1H151 Ti318 3187   2.725   1.891   8.069
    1H151 Ti318 3188   1.399   4.468   8.685
    1H151 Ti318 3189   1.589   0.877   8.685
    1H151 Ti319 3190   3.104   1.891   8.069
    1H151 Ti319 3191   2.157   2.404   8.069
    1H151 Ti319 3192   2.157   4.468   8.685
    1H151 Ti319 3193   1.020   5.494   8.685
    1H151 Ti319 3194   2.157   1.390   8.685
    1H151 Ti319 3195   1.589   1.903   8.685
    1H151 Ti319 3196   1.020   1.390   8.685
    1H151 Ti319 3197   2.346   1.891   8.069
    1H151 Ti319 3198   0.263   5.494   8.685
    1H151 Ti319 3199   2.346   1.903   8.685
    1H151 Ti320 3200   4.809   0.352   8.069
    1H151 Ti320 3201   4.999   0.877   8.685
    1H151 Ti320 3202   4.809   0.363   8.685
    1H151 Ti320 3203   0.831   4.981   8.685
    1H151 Ti320 3204   1.210   1.891   8.069
    1H151 Ti320 3205   2.725   2.917   8.069
    1H151 Ti320 3206   3.294   2.404   8.069
    1H151 Ti320 3207   4.999   3.955   8.685
    1H151 Ti320 3208   3.294   5.494   8.685
    1H151 Ti320 3209   1.399   0.363   8.685
    1H151 Ti321 3210   3.483   1.903   8.685
    1H151 Ti321 3211   4.999   7.022   8.069
    1H151 Ti321 3212   5.188   6.509   8.069
    1H151 Ti321 3213   2.725   1.903   8.685
    1H151 Ti321 3214   3.862   1.903   8.685
    1H151 Ti321 3215   0.831   6.008   8.685
    1H151 Ti321 3216   3.104   1.903   8.685
    1H151 Ti321 3217   3.483   4.981   8.685
    1H151 Ti321 3218   4.620   3.955   8.685
    1H151 Ti321 3219   1.210   4.981   8.685
    1H151 Ti322 3220   1.968   3.955   8.685
    1H151 Ti322 3221   3.483   1.891   8.069
    1H151 Ti322 3222   2.346   2.917   8.069
    1H151 Ti322 3223   1.589   4.981   8.685
    1H151 Ti322 3224   1.589   3.955   8.685
    1H151 Ti322 3225   4.431   0.352   8.069
    1H151 Ti322 3226   4.241   1.903   8.685
    1H151 Ti322 3227   5.378   2.917   8.069
    1H151 Ti322 3228   3.104   4.981   8.685
    1H151 Ti322 3229   1.399   1.378   8.069
    1H151 Ti323 3230   4.620   1.903   8.685
    1H151 Ti323 3231   2.536   1.390   8.685
    1H151 Ti323 3232   1.589   1.891   8.069
    1H151 Ti323 3233   5.188   0.352   8.069
    1H151 Ti323 3234   0.452   4.981   8.685
    1H151 Ti323 3235   3.673   5.494   8.685
    1H151 Ti323 3236   4.620   0.877   8.685
    1H151 Ti323 3237   4.052   0.352   8.069
    1H151 Ti323 3238   1.778   6.509   8.069
    1H151 Ti323 3239   3.862   4.981   8.685
    1H151 Ti324 3240   0.452   0.877   8.685
    1H151 Ti324 3241   5.946   1.390   8.685
    1H151 Ti324 3242   1.210   6.008   8.685
    1H151 Ti324 3243   4.431   4.468   8.685
    1H151 Ti324 3244   1.968   4.981   8.685
    1H151 Ti324 3245   1.210   1.903   8.685
    1H151 Ti324 3246   4.620   0.865   8.069
    1H151 Ti324 3247   3.673   2.416   8.685
    1H151 Ti324 3248   1.968   1.891   8.069
    1H151 Ti324 3249   5.757   1.903   8.685
    1H151 Ti325 3250   4.809   3.442   8.685
    1H151 Ti325 3251   4.999   1.903   8.685
    1H151 Ti325 3252   5.378   1.903   8.685
    1H151 Ti325 3253   0.452   6.008   8.685
    1H151 Ti325 3254   0.831   7.034   8.685
    1H151 Ti325 3255   5.567   1.390   8.685
    1H151 Ti325 3256   4.809   1.390   8.685
    1H151 Ti325 3257   5.567   2.416   8.685
    1H151 Ti325 3258   4.999   0.865   8.069
    1H151 Ti325 3259   4.809   6.521   8.685
    1H151 Ti326 3260   0.073   6.008   8.685
    1H151 Ti326 3261   4.052   1.390   8.685
    1H151 Ti326 3262   3.294   1.390   8.685
    1H151 Ti326 3263   6.136   2.917   8.069
    1H151 Ti326 3264   3.294   2.416   8.685
    1H151 Ti326 3265   5.188   1.390   8.685
    1H151 Ti326 3266   1.589   7.022   8.069
    1H151 Ti326 3267   4.241   4.981   8.685
    1H151 Ti326 3268   5.188   2.404   8.069
    1H151 Ti326 3269   3.104   2.917   8.069
    1H151 Ti327 3270   5.188   3.442   8.685
    1H151 Ti327 3271   0.263   0.363   8.685
    1H151 Ti327 3272   5.188   0.363   8.685
    1H151 Ti327 3273   1.968   0.877   8.685
    1H151 Ti327 3274   1.020   4.468   8.685
    1H151 Ti327 3275   4.999   2.917   8.069
    1H151 Ti327 3276   1.968   5.996   8.069
    1H151 Ti327 3277   1.968   2.917   8.069
    1H151 Ti327 3278   5.378   7.022   8.069
    1H151 Ti327 3279   6.515   0.877   8.685
    1H151 Ti328 3280   5.757   2.917   8.069
    1H151 Ti328 3281   6.515   2.917   8.069
    1H151 Ti328 3282   1.399   5.494   8.685
    1H151 Ti328 3283   4.431   1.390   8.685
    1H151 Ti328 3284   4.052   2.416   8.685
    1H151 Ti328 3285   2.915   1.390   8.685
    1H151 Ti328 3286   3.673   0.352   8.069
    1H151 Ti328 3287   5.188   2.416   8.685
    1H151 Ti328 3288   6.704   5.494   8.685
    1H151 Ti328 3289   5.378   0.877   8.685
    1H151 Ti329 3290   1.589   5.996   8.069
    1H151 Ti329 3291   2.346   3.955   8.685
    1H151 Ti329 3292   4.052   4.468   8.685
    1H151 Ti329 3293   5.946   4.468   8.685
    1H151 Ti329 3294   3.673   1.390   8.685
    1H151 Ti329 3295   6.136   0.877   8.685
    1H151 Ti329 3296   1.020   6.521   8.685
    1H151 Ti329 3297   4.809   2.416   8.685
    1H151 Ti329 3298   1.778   2.404   8.069
    1H151 Ti329 3299   4.241   0.865   8.069
    1H151 Ti330 3300   1.399   2.404   8.069
    1H151 Ti330 3301   1.589   2.917   8.069
    1H151 Ti330 3302   2.157   6.509   8.069
    1H151 Ti330 3303   4.431   0.363   8.685
    1H151 Ti330 3304   1.020   1.378   8.069
    1H151 Ti330 3305   5.188   3.430   8.069
    1H151 Ti330 3306   3.862   0.865   8.069
    1H151 Ti330 3307   4.620   7.022   8.069
    1H151 Ti330 3308   3.673   6.509   8.069
    1H151 Ti330 3309   2.536   4.468   8.685
    1H151 Ti331 3310   6.136   4.981   8.685
    1H151 Ti331 3311   3.862   2.929   8.685
    1H151 Ti331 3312   1.210   3.955   8.685
    1H151 Ti331 3313   3.294   6.521   8.685
    1H151 Ti331 3314   4.241   3.955   8.685
    1H151 Ti331 3315   3.862   7.022   8.069
    1H151 Ti331 3316   2.915   2.416   8.685
    1H151 Ti331 3317   0.263   2.404   8.069
    1H151 Ti331 3318   4.052   5.494   8.685
    1H151 Ti331 3319   6.325   3.430   8.069
    1H151 Ti332 3320   2.915   3.430   8.069
    1H151 Ti332 3321   3.483   2.929   8.685
    1H151 Ti332 3322   4.809   4.468   8.685
    1H151 Ti332 3323   5.567   3.430   8.069
    1H151 Ti332 3324   1.210   7.034   8.685
    1H151 Ti332 3325   2.346   5.996   8.069
    1H151 Ti332 3326   6.325   1.390   8.685
    1H151 Ti332 3327   3.673   1.378   8.069
    1H151 Ti332 3328   3.483   6.008   8.685
    1H151 Ti332 3329   0.831   1.891   8.069
    1H151 Ti333 3330   5.378   3.955   8.685
    1H151 Ti333 3331   4.999   7.034   8.685
    1H151 Ti333 3332   4.809   6.509   8.069
    1H151 Ti333 3333   4.620   7.034   8.685
    1H151 Ti333 3334   1.968   7.022   8.069
    1H151 Ti333 3335   3.294   4.468   8.685
    1H151 Ti333 3336   2.346   0.877   8.685
    1H151 Ti333 3337   2.346   4.981   8.685
    1H151 Ti333 3338   3.862   1.891   8.069
    1H151 Ti333 3339   1.399   6.509   8.069
    1H151 Ti334 3340   4.241   0.877   8.685
    1H151 Ti334 3341   5.378   2.929   8.685
    1H151 Ti334 3342   4.431   2.416   8.685
    1H151 Ti334 3343   2.536   2.416   8.685
    1H151 Ti334 3344   3.104   6.008   8.685
    1H151 Ti334 3345   2.915   5.494   8.685
    1H151 Ti334 3346   6.325   4.457   8.069
    1H151 Ti334 3347   4.999   2.929   8.685
    1H151 Ti334 3348   2.915   4.468   8.685
    1H151 Ti334 3349   2.157   5.483   8.069
    1H151 Ti335 3350   0.073   4.981   8.685
    1H151 Ti335 3351   0.641   6.521   8.685
    1H151 Ti335 3352   0.073   0.877   8.685
    1H151 Ti335 3353   6.515   4.981   8.685
    1H151 Ti335 3354   4.241   7.022   8.069
    1H151 Ti335 3355   2.536   3.430   8.069
    1H151 Ti335 3356   4.809   3.430   8.069
    1H151 Ti335 3357   6.704   2.404   8.069
    1H151 Ti335 3358   1.778   5.483   8.069
    1H151 Ti335 3359   1.778   2.416   8.685
    1H151 Ti336 3360   0.641   4.457   8.069
    1H151 Ti336 3361   1.778   1.378   8.069
    1H151 Ti336 3362   0.452   7.034   8.685
    1H151 Ti336 3363   4.620   6.008   8.685
    1H151 Ti336 3364   1.399   0.352   8.069
    1H151 Ti336 3365   5.757   0.877   8.685
    1H151 Ti336 3366   4.052   1.378   8.069
    1H151 Ti336 3367   0.641   2.404   8.069
    1H151 Ti336 3368   1.399   3.430   8.069
    1H151 Ti336 3369   4.052   6.509   8.069
    1H151 Ti337 3370   1.020   2.404   8.069
    1H151 Ti337 3371   4.999   6.008   8.685
    1H151 Ti337 3372   2.157   2.416   8.685
    1H151 Ti337 3373   4.431   3.442   8.685
    1H151 Ti337 3374   6.704   3.430   8.069
    1H151 Ti337 3375   5.946   3.430   8.069
    1H151 Ti337 3376   2.725   4.981   8.685
    1H151 Ti337 3377   1.778   3.430   8.069
    1H151 Ti337 3378   6.325   4.468   8.685
    1H151 Ti337 3379   0.641   1.390   8.685
    1H151 Ti338 3380   5.378   5.996   8.069
    1H151 Ti338 3381   2.915   6.521   8.685
    1H151 Ti338 3382   1.210   0.865   8.069
    1H151 Ti338 3383   6.515   3.943   8.069
    1H151 Ti338 3384   1.020   0.352   8.069
    1H151 Ti338 3385   3.483   7.022   8.069
    1H151 Ti338 3386   5.567   6.509   8.069
    1H151 Ti338 3387   1.399   6.521   8.685
    1H151 Ti338 3388   4.999   5.996   8.069
    1H151 Ti338 3389   5.567   2.404   8.069
    1H151 Ti339 3390   3.673   4.468   8.685
    1H151 Ti339 3391   6.325   2.404   8.069
    1H151 Ti339 3392   1.210   2.917   8.069
    1H151 Ti339 3393   4.431   1.378   8.069
    1H151 Ti339 3394   2.725   0.877   8.685
    1H151 Ti339 3395   5.567   4.468   8.685
    1H151 Ti339 3396   5.378   4.970   8.069
    1H151 Ti339 3397   3.104   7.034   8.685
    1H151 Ti339 3398   1.589   7.034   8.685
    1H151 Ti339 3399   4.620   4.981   8.685
    1H151 Ti340 3400   3.862   0.877   8.685
    1H151 Ti340 3401   5.188   4.468   8.685
    1H151 Ti340 3402   1.778   0.363   8.685
    1H151 Ti340 3403   4.809   1.378   8.069
    1H151 Ti340 3404   1.778   0.352   8.069
    1H151 Ti340 3405   0.073   3.943   8.069
    1H151 Ti340 3406   6.704   4.457   8.069
    1H151 Ti340 3407   5.378   0.865   8.069
    1H151 Ti340 3408   0.263   6.521   8.685
    1H151 Ti340 3409   1.589   0.865   8.069
    1H151 Ti341 3410   0.073   2.917   8.069
    1H151 Ti341 3411   0.831   7.022   8.069
    1H151 Ti341 3412   5.757   4.981   8.685
    1H151 Ti341 3413   4.241   2.929   8.685
    1H151 Ti341 3414   1.020   3.430   8.069
    1H151 Ti341 3415   3.673   2.404   8.069
    1H151 Ti341 3416   3.104   0.877   8.685
    1H151 Ti341 3417   0.452   3.943   8.069
    1H151 Ti341 3418   3.483   0.877   8.685
    1H151 Ti341 3419   0.073   1.891   8.069
    1H151 Ti342 3420   6.325   0.352   8.069
    1H151 Ti342 3421   4.620   3.943   8.069
    1H151 Ti342 3422   0.452   1.891   8.069
    1H151 Ti342 3423   5.757   2.929   8.685
    1H151 Ti342 3424   3.862   5.996   8.069
    1H151 Ti342 3425   6.136   1.903   8.685
    1H151 Ti342 3426   6.325   5.494   8.685
    1H151 Ti342 3427   5.946   2.416   8.685
    1H151 Ti342 3428   0.641   0.352   8.069
    1H151 Ti342 3429   5.946   2.404   8.069
    1H151 Ti343 3430   1.778   5.494   8.685
    1H151 Ti343 3431   1.210   7.022   8.069
    1H151 Ti343 3432   3.104   2.929   8.685
    1H151 Ti343 3433   0.831   3.943   8.069
    1H151 Ti343 3434   3.294   1.378   8.069
    1H151 Ti343 3435   4.431   6.521   8.685
    1H151 Ti343 3436   2.157   3.430   8.069
    1H151 Ti343 3437   5.757   4.970   8.069
    1H151 Ti343 3438   5.567   3.442   8.685
    1H151 Ti343 3439   6.704   0.363   8.685
    1H151 Ti344 3440   6.136   3.943   8.069
    1H151 Ti344 3441   0.831   4.970   8.069
    1H151 Ti344 3442   0.831   2.917   8.069
    1H151 Ti344 3443   3.862   6.008   8.685
    1H151 Ti344 3444   4.431   3.430   8.069
    1H151 Ti344 3445   6.515   6.008   8.685
    1H151 Ti344 3446   4.809   2.404   8.069
    1H151 Ti344 3447   5.946   4.457   8.069
    1H151 Ti344 3448   2.915   5.483   8.069
    1H151 Ti344 3449   2.536   6.509   8.069
    1H151 Ti345 3450   0.452   4.970   8.069
    1H151 Ti345 3451   0.263   4.457   8.069
    1H151 Ti345 3452   1.778   6.521   8.685
    1H151 Ti345 3453   2.725   7.034   8.685
    1H151 Ti345 3454   5.188   6.521   8.685
    1H151 Ti345 3455   4.620   2.929   8.685
    1H151 Ti345 3456   4.052   3.442   8.685
    1H151 Ti345 3457   6.515   1.891   8.069
    1H151 Ti345 3458   0.831   1.903   8.685
    1H151 Ti345 3459   5.567   0.352   8.069
    1H151 Ti346 3460   0.641   3.430   8.069
    1H151 Ti346 3461   4.809   5.494   8.685
    1H151 Ti346 3462   1.589   6.008   8.685
    1H151 Ti346 3463   5.188   5.483   8.069
    1H151 Ti346 3464   0.263   3.430   8.069
    1H151 Ti346 3465   2.536   5.494   8.685
    1H151 Ti346 3466   0.452   2.917   8.069
    1H151 Ti346 3467   6.704   6.521   8.685
    1H151 Ti346 3468   2.157   0.363   8.685
    1H151 Ti346 3469   0.641   4.468   8.685
    1H151 Ti347 3470   5.757   3.955   8.685
    1H151 Ti347 3471   1.968   7.034   8.685
    1H151 Ti347 3472   3.294   6.509   8.069
    1H151 Ti347 3473   1.210   5.996   8.069
    1H151 Ti347 3474   1.399   5.483   8.069
    1H151 Ti347 3475   2.157   5.494   8.685
    1H151 Ti347 3476   3.483   5.996   8.069
    1H151 Ti347 3477   3.483   0.865   8.069
    1H151 Ti347 3478   1.399   2.416   8.685
    1H151 Ti347 3479   1.968   4.970   8.069
    1H151 Ti348 3480   2.915   0.363   8.685
    1H151 Ti348 3481   4.431   5.494   8.685
    1H151 Ti348 3482   4.241   3.943   8.069
    1H151 Ti348 3483   3.673   6.521   8.685
    1H151 Ti348 3484   2.725   2.929   8.685
    1H151 Ti348 3485   3.104   4.970   8.069
    1H151 Ti348 3486   4.620   2.917   8.069
    1H151 Ti348 3487   1.020   4.457   8.069
    1H151 Ti348 3488   0.073   7.034   8.685
    1H151 Ti348 3489   2.346   7.034   8.685
    1H151 Ti349 3490   4.999   4.981   8.685
    1H151 Ti349 3491   2.157   1.378   8.069
    1H151 Ti349 3492   2.725   3.955   8.685
    1H151 Ti349 3493   4.431   6.509   8.069
    1H151 Ti349 3494   5.946   0.352   8.069
    1H151 Ti349 3495   3.294   5.483   8.069
    1H151 Ti349 3496   6.136   4.970   8.069
    1H151 Ti349 3497   4.999   1.891   8.069
    1H151 Ti349 3498   3.294   3.430   8.069
    1H151 Ti349 3499   3.294   0.352   8.069
    1H151 Ti350 3500   4.999   3.943   8.069
    1H151 Ti350 3501   6.704   1.390   8.685
    1H151 Ti350 3502   0.831   0.865   8.069
    1H151 Ti350 3503   2.915   1.378   8.069
    1H151 Ti350 3504   4.052   0.363   8.685
    1H151 Ti350 3505   2.157   3.442   8.685
    1H151 Ti350 3506   5.946   5.494   8.685
    1H151 Ti350 3507   2.536   5.483   8.069
    1H151 Ti350 3508   5.567   5.483   8.069
    1H151 Ti350 3509   4.241   1.891   8.069
    1H151 Ti351 3510   2.536   0.363   8.685
    1H151 Ti351 3511   1.778   3.442   8.685
    1H151 Ti351 3512   6.325   0.363   8.685
    1H151 Ti351 3513   4.241   6.008   8.685
    1H151 Ti351 3514   1.589   4.970   8.069
    1H151 Ti351 3515   2.536   3.442   8.685
    1H151 Ti351 3516   6.704   1.378   8.069
    1H151 Ti351 3517   6.704   0.352   8.069
    1H151 Ti351 3518   2.346   2.929   8.685
    1H151 Ti351 3519   0.452   7.022   8.069
    1H151 Ti352 3520   2.536   1.378   8.069
    1H151 Ti352 3521   5.567   4.457   8.069
    1H151 Ti352 3522   5.567   0.363   8.685
    1H151 Ti352 3523   3.483   7.034   8.685
    1H151 Ti352 3524   2.725   6.008   8.685
    1H151 Ti352 3525   5.188   1.378   8.069
    1H151 Ti352 3526   4.052   4.457   8.069
    1H151 Ti352 3527   1.210   3.943   8.069
    1H151 Ti352 3528   2.536   6.521   8.685
    1H151 Ti352 3529   6.515   0.865   8.069
    1H151 Ti353 3530   3.862   3.955   8.685
    1H151 Ti353 3531   5.757   7.022   8.069
    1H151 Ti353 3532   6.515   4.970   8.069
    1H151 Ti353 3533   2.725   5.996   8.069
    1H151 Ti353 3534   3.673   3.442   8.685
    1H151 Ti353 3535   3.483   2.917   8.069
    1H151 Ti353 3536   0.263   1.378   8.069
    1H151 Ti353 3537   4.241   5.996   8.069
    1H151 Ti353 3538   1.020   6.509   8.069
    1H151 Ti353 3539   2.346   7.022   8.069
    1H151 Ti354 3540   0.073   0.865   8.069
    1H151 Ti354 3541   5.378   3.943   8.069
    1H151 Ti354 3542   4.620   1.891   8.069
    1H151 Ti354 3543   4.999   4.970   8.069
    1H151 Ti354 3544   5.757   3.943   8.069
    1H151 Ti354 3545   5.567   5.494   8.685
    1H151 Ti354 3546   5.378   4.981   8.685
    1H151 Ti354 3547   3.294   0.363   8.685
    1H151 Ti354 3548   0.641   1.378   8.069
    1H151 Ti354 3549   3.104   5.996   8.069
    1H151 Ti355 3550   6.136   1.891   8.069
    1H151 Ti355 3551   2.157   6.521   8.685
    1H151 Ti355 3552   6.136   3.955   8.685
    1H151 Ti355 3553   0.073   5.996   8.069
    1H151 Ti355 3554   0.641   6.509   8.069
    1H151 Ti355 3555   2.725   4.970   8.069
    1H151 Ti355 3556   6.136   0.865   8.069
    1H151 Ti355 3557   4.241   7.034   8.685
    1H151 Ti355 3558   5.378   1.891   8.069
    1H151 Ti355 3559   0.263   5.483   8.069
    1H151 Ti356 3560   5.188   5.494   8.685
    1H151 Ti356 3561   5.188   4.457   8.069
    1H151 Ti356 3562   0.073   4.970   8.069
    1H151 Ti356 3563   6.704   4.468   8.685
    1H151 Ti356 3564   0.452   5.996   8.069
    1H151 Ti356 3565   1.210   4.970   8.069
    1H151 Ti356 3566   6.515   5.996   8.069
    1H151 Ti356 3567   2.346   6.008   8.685
    1H151 Ti356 3568   2.725   3.943   8.069
    1H151 Ti356 3569   1.399   3.442   8.685
    1H151 Ti357 3570   3.673   0.363   8.685
    1H151 Ti357 3571   0.641   5.483   8.069
    1H151 Ti357 3572   3.104   3.955   8.685
    1H151 Ti357 3573   0.263   0.352   8.069
    1H151 Ti357 3574   6.325   1.378   8.069
    1H151 Ti357 3575   5.757   0.865   8.069
    1H151 Ti357 3576   3.294   3.442   8.685
    1H151 Ti357 3577   1.589   3.943   8.069
    1H151 Ti357 3578   4.431   4.457   8.069
    1H151 Ti357 3579   5.378   7.034   8.685
    1H151 Ti358 3580   0.263   4.468   8.685
    1H151 Ti358 3581   3.104   3.943   8.069
    1H151 Ti358 3582   1.020   5.483   8.069
    1H151 Ti358 3583   0.263   1.390   8.685
    1H151 Ti358 3584   1.968   6.008   8.685
    1H151 Ti358 3585   3.673   4.457   8.069
    1H151 Ti358 3586   6.136   5.996   8.069
    1H151 Ti358 3587   6.136   7.022   8.069
    1H151 Ti358 3588   0.452   0.865   8.069
    1H151 Ti358 3589   5.757   5.996   8.069
    1H151 Ti359 3590   5.378   6.008   8.685
    1H151 Ti359 3591   5.946   0.363   8.685
    1H151 Ti359 3592   4.620   5.996   8.069
    1H151 Ti359 3593   0.831   3.955   8.685
    1H151 Ti359 3594   3.862   3.943   8.069
    1H151 Ti359 3595   2.915   6.509   8.069
    1H151 Ti359 3596   5.946   5.483   8.069
    1H151 Ti359 3597   6.325   5.483   8.069
    1H151 Ti359 3598   3.483   3.955   8.685
    1H151 Ti359 3599   3.104   7.022   8.069
    1H151 Ti360 3600   4.052   6.521   8.685
    1H151 Ti360 3601   1.020   2.416   8.685
    1H151 Ti360 3602   1.968   0.865   8.069
    1H151 Ti360 3603   4.052   2.404   8.069
    1H151 Ti360 3604   0.263   6.509   8.069
    1H151 Ti360 3605   6.515   7.022   8.069
    1H151 Ti360 3606   6.515   1.903   8.685
    1H151 Ti360 3607   5.946   6.509   8.069
    1H151 Ti360 3608   4.809   4.457   8.069
    1H151 Ti360 3609   3.483   4.970   8.069
    1H151 Ti361 3610   2.157   0.352   8.069
    1H151 Ti361 3611   0.831   5.996   8.069
    1H151 Ti361 3612   1.968   2.929   8.685
    1H151 Ti361 3613   2.915   3.442   8.685
    1H151 Ti361 3614   2.346   4.970   8.069
    1H151 Ti361 3615   1.589   2.929   8.685
    1H151 Ti361 3616   1.399   4.457   8.069
    1H151 Ti361 3617   1.968   3.943   8.069
    1H151 Ti361 3618   6.704   6.509   8.069
    1H151 Ti361 3619   2.346   3.943   8.069
    1H151 Ti362 3620   0.452   1.903   8.685
    1H151 Ti362 3621   6.704   2.416   8.685
    1H151 Ti362 3622   1.778   4.457   8.069
    1H151 Ti362 3623   2.915   4.457   8.069
    1H151 Ti362 3624   3.673   5.483   8.069
    1H151 Ti362 3625   4.431   2.404   8.069
    1H151 Ti362 3626   4.809   5.483   8.069
    1H151 Ti362 3627   6.325   6.509   8.069
    1H151 Ti362 3628   3.862   7.034   8.685
    1H151 Ti362 3629   6.704   5.483   8.069
    1H151 Ti363 3630   5.757   1.891   8.069
    1H151 Ti363 3631   0.263   2.416   8.685
    1H151 Ti363 3632   0.073   1.903   8.685
    1H151 Ti363 3633   5.567   1.378   8.069
    1H151 Ti363 3634   3.862   4.970   8.069
    1H151 Ti363 3635   4.052   5.483   8.069
    1H151 Ti363 3636   0.073   7.022   8.069
    1H151 Ti363 3637   6.325   2.416   8.685
    1H151 Ti363 3638   3.483   3.943   8.069
    1H151 Ti363 3639   5.757   6.008   8.685
    1H151 Ti364 3640   2.725   7.022   8.069
    1H151 Ti364 3641   5.946   3.442   8.685
    1H151 Ti364 3642   3.104   0.865   8.069
    1H151 Ti364 3643   3.294   4.457   8.069
    1H151 Ti364 3644   6.136   6.008   8.685
    1H151 Ti364 3645   6.515   7.034   8.685
    1H151 Ti364 3646   4.052   3.430   8.069
    1H151 Ti364 3647   5.946   1.378   8.069
    1H151 Ti364 3648   6.515   3.955   8.685
    1H151 Ti364 3649   4.241   4.970   8.069
    1H151 Ti365 3650   4.241   2.917   8.069
    1H151 Ti365 3651   6.136   2.929   8.685
    1H151 Ti365 3652   1.020   3.442   8.685
    1H151 Ti365 3653   4.620   4.970   8.069
    1H151 Ti365 3654   3.673   3.430   8.069
    1H151 Ti365 3655   3.862   2.917   8.069
    1H151 Ti365 3656   6.325   6.521   8.685
    1H151 Ti365 3657   5.567   6.521   8.685
    1H151 Ti365 3658   0.641   2.416   8.685
    1H151 Ti365 3659   2.157   4.457   8.069
    1H151 Ti366 3660   2.536   4.457   8.069
    1H151 Ti366 3661   2.915   0.352   8.069
    1H151 Ti366 3662   4.431   5.483   8.069
    1H151 Ti366 3663   1.210   2.929   8.685
    1H151 Ti366 3664   2.346   0.865   8.069
    1H151 Ti366 3665   2.536   0.352   8.069
    1H151 Ti366 3666   5.757   7.034   8.685
    1H151 Ti366 3667   0.073   2.929   8.685
    1H151 Ti366 3668   0.452   3.955   8.685
    1H151 Ti366 3669   6.136   7.034   8.685
    1H151 Ti367 3670   2.725   0.865   8.069
    1H151 Ti367 3671   0.073   3.955   8.685
    1H151 Ti367 3672   6.325   3.442   8.685
    1H151 Ti367 3673   6.515   2.929   8.685
    1H151 Ti367 3674   5.946   6.521   8.685
    1H151 Ti367 3675   0.641   3.442   8.685
    1H151 Ti367 3676   0.831   2.929   8.685
    1H151 Ti367 3677   0.452   2.929   8.685
    1H151 Ti367 3678   6.704   3.442   8.685
    1H151 Ti367 3679   0.263   3.442   8.685
    1H151 Ti368 3680   1.399   1.238   8.421
    1H151 Ti368 3681   2.725   2.043   8.333
    1H151 Ti368 3682   1.210   0.725   8.421
    1H151 Ti368 3683   3.104   2.043   8.333
    1H151 Ti368 3684   2.346   2.043   8.333
    1H151 Ti368 3685   1.968   1.751   8.421
    1H151 Ti368 3686   1.589   1.751   8.421
    1H151 Ti368 3687   1.399   1.530   8.333
    1H151 Ti368 3688   0.831   0.725   8.421
    1H151 Ti368 3689   2.536   2.556   8.333
    1H151 Ti369 3690   2.346   1.751   8.421
    1H151 Ti369 3691   1.778   1.238   8.421
    1H151 Ti369 3692   2.915   2.556   8.333
    1H151 Ti369 3693   1.020   1.238   8.421
    1H151 Ti369 3694   4.809   0.503   8.333
    1H151 Ti369 3695   2.725   1.751   8.421
    1H151 Ti369 3696   2.915   2.264   8.421
    1H151 Ti369 3697   4.999   0.725   8.421
    1H151 Ti369 3698   1.210   1.751   8.421
    1H151 Ti369 3699   2.536   2.264   8.421
    1H151 Ti370 3700   3.104   1.751   8.421
    1H151 Ti370 3701   1.968   2.043   8.333
    1H151 Ti370 3702   1.020   0.212   8.421
    1H151 Ti370 3703   3.483   2.043   8.333
    1H151 Ti370 3704   4.809   0.212   8.421
    1H151 Ti370 3705   1.778   1.530   8.333
    1H151 Ti370 3706   3.483   1.751   8.421
    1H151 Ti370 3707   4.620   0.725   8.421
    1H151 Ti370 3708   3.294   2.264   8.421
    1H151 Ti370 3709   1.210   1.016   8.333
    1H151 Ti371 3710   0.641   5.343   8.421
    1H151 Ti371 3711   1.589   2.043   8.333
    1H151 Ti371 3712   2.157   2.556   8.333
    1H151 Ti371 3713   4.999  -0.010   8.333
    1H151 Ti371 3714   2.157   2.264   8.421
    1H151 Ti371 3715   1.589   0.725   8.421
    1H151 Ti371 3716   1.020   1.530   8.333
    1H151 Ti371 3717   4.431   0.503   8.333
    1H151 Ti371 3718   0.641   0.212   8.421
    1H151 Ti371 3719   5.188   0.503   8.333
    1H151 Ti372 3720   1.210   2.043   8.333
    1H151 Ti372 3721   3.862   1.751   8.421
    1H151 Ti372 3722   1.778   4.317   8.421
    1H151 Ti372 3723   3.294   2.556   8.333
    1H151 Ti372 3724   1.020   0.503   8.333
    1H151 Ti372 3725   1.589   1.016   8.333
    1H151 Ti372 3726   1.020   5.343   8.421
    1H151 Ti372 3727   5.378   3.069   8.333
    1H151 Ti372 3728   1.399   4.317   8.421
    1H151 Ti372 3729   4.620   1.016   8.333
    1H151 Ti373 3730   4.999   3.804   8.421
    1H151 Ti373 3731   5.188   2.556   8.333
    1H151 Ti373 3732   3.673   2.264   8.421
    1H151 Ti373 3733   1.778   2.264   8.421
    1H151 Ti373 3734   4.999   1.016   8.333
    1H151 Ti373 3735   3.294   5.343   8.421
    1H151 Ti373 3736   1.589   4.830   8.421
    1H151 Ti373 3737   5.188   6.661   8.333
    1H151 Ti373 3738   2.157   1.530   8.333
    1H151 Ti373 3739   2.157   1.238   8.421
    1H151 Ti374 3740   1.399   0.212   8.421
    1H151 Ti374 3741   4.620  -0.010   8.333
    1H151 Ti374 3742   3.673   1.530   8.333
    1H151 Ti374 3743   4.620   3.804   8.421
    1H151 Ti374 3744   0.831   5.856   8.421
    1H151 Ti374 3745   4.809   1.238   8.421
    1H151 Ti374 3746   0.263   5.343   8.421
    1H151 Ti374 3747   4.241   1.751   8.421
    1H151 Ti374 3748   1.399   0.503   8.333
    1H151 Ti374 3749   5.188   0.212   8.421
    1H151 Ti375 3750   1.968   4.830   8.421
    1H151 Ti375 3751   0.831   4.830   8.421
    1H151 Ti375 3752   2.157   4.317   8.421
    1H151 Ti375 3753   1.210   4.830   8.421
    1H151 Ti375 3754   4.999   6.882   8.421
    1H151 Ti375 3755   0.452   0.725   8.421
    1H151 Ti375 3756   1.210   5.856   8.421
    1H151 Ti375 3757   5.188   2.264   8.421
    1H151 Ti375 3758   5.378   2.777   8.421
    1H151 Ti375 3759   4.431   0.212   8.421
    1H151 Ti376 3760   3.294   1.530   8.333
    1H151 Ti376 3761   5.188   3.290   8.421
    1H151 Ti376 3762   4.809   6.369   8.421
    1H151 Ti376 3763   4.620   1.751   8.421
    1H151 Ti376 3764   4.999   3.069   8.333
    1H151 Ti376 3765   2.725   3.069   8.333
    1H151 Ti376 3766   4.052   0.503   8.333
    1H151 Ti376 3767   1.778   6.661   8.333
    1H151 Ti376 3768   5.567   2.264   8.421
    1H151 Ti376 3769   3.862   2.043   8.333
    1H151 Ti377 3770   2.536   1.530   8.333
    1H151 Ti377 3771   4.052   1.238   8.421
    1H151 Ti377 3772   4.809   6.661   8.333
    1H151 Ti377 3773   0.452   5.856   8.421
    1H151 Ti377 3774   1.589  -0.010   8.333
    1H151 Ti377 3775   0.641   0.503   8.333
    1H151 Ti377 3776   4.241   0.725   8.421
    1H151 Ti377 3777   0.831  -0.010   8.333
    1H151 Ti377 3778   4.431   1.238   8.421
    1H151 Ti377 3779   2.725   2.777   8.421
    1H151 Ti378 3780   4.809   3.290   8.421
    1H151 Ti378 3781   5.567   2.556   8.333
    1H151 Ti378 3782   2.915   1.530   8.333
    1H151 Ti378 3783   5.188   1.238   8.421
    1H151 Ti378 3784   3.104   4.830   8.421
    1H151 Ti378 3785   4.809   2.264   8.421
    1H151 Ti378 3786   4.052   1.530   8.333
    1H151 Ti378 3787   4.809   3.582   8.333
    1H151 Ti378 3788   4.999   2.777   8.421
    1H151 Ti378 3789   4.241   1.016   8.333
    1H151 Ti379 3790   5.188   3.582   8.333
    1H151 Ti379 3791   4.431   4.317   8.421
    1H151 Ti379 3792   1.589   6.148   8.333
    1H151 Ti379 3793   0.831   1.016   8.333
    1H151 Ti379 3794   3.673   5.343   8.421
    1H151 Ti379 3795   4.999   1.751   8.421
    1H151 Ti379 3796   3.104   2.777   8.421
    1H151 Ti379 3797   5.378   0.725   8.421
    1H151 Ti379 3798   1.399   5.343   8.421
    1H151 Ti379 3799   2.346   3.069   8.333
    1H151 Ti380 3800   4.620   6.882   8.421
    1H151 Ti380 3801   0.831   6.882   8.421
    1H151 Ti380 3802   3.862   1.016   8.333
    1H151 Ti380 3803   3.673   1.238   8.421
    1H151 Ti380 3804   0.073   5.856   8.421
    1H151 Ti380 3805   0.452   4.830   8.421
    1H151 Ti380 3806   1.778   2.556   8.333
    1H151 Ti380 3807   4.052   2.264   8.421
    1H151 Ti380 3808   1.399   2.264   8.421
    1H151 Ti380 3809   2.536   1.238   8.421
    1H151 Ti381 3810   5.757   3.069   8.333
    1H151 Ti381 3811   0.831   5.121   8.333
    1H151 Ti381 3812   3.483   4.830   8.421
    1H151 Ti381 3813   1.020   6.369   8.421
    1H151 Ti381 3814   3.483   2.777   8.421
    1H151 Ti381 3815   5.378   1.751   8.421
    1H151 Ti381 3816   4.999   6.148   8.333
    1H151 Ti381 3817   3.294   1.238   8.421
    1H151 Ti381 3818   1.210  -0.010   8.333
    1H151 Ti381 3819   1.589   6.882   8.421
    1H151 Ti382 3820   1.399   6.661   8.333
    1H151 Ti382 3821   6.136   4.830   8.421
    1H151 Ti382 3822   5.757   2.777   8.421
    1H151 Ti382 3823   2.346   2.777   8.421
    1H151 Ti382 3824   4.431   1.530   8.333
    1H151 Ti382 3825   5.757   1.751   8.421
    1H151 Ti382 3826   3.104   3.069   8.333
    1H151 Ti382 3827   3.483   5.856   8.421
    1H151 Ti382 3828   1.589   3.804   8.421
    1H151 Ti382 3829   1.968   6.148   8.333
    1H151 Ti383 3830   1.399   6.369   8.421
    1H151 Ti383 3831   3.104   5.121   8.333
    1H151 Ti383 3832   4.241  -0.010   8.333
    1H151 Ti383 3833   4.809   1.530   8.333
    1H151 Ti383 3834   4.809   4.317   8.421
    1H151 Ti383 3835   1.968   3.804   8.421
    1H151 Ti383 3836   0.452   5.121   8.333
    1H151 Ti383 3837   1.020   4.317   8.421
    1H151 Ti383 3838   1.968   5.121   8.333
    1H151 Ti383 3839   3.862   4.830   8.421
    1H151 Ti384 3840   0.641   1.238   8.421
    1H151 Ti384 3841   0.641   4.608   8.333
    1H151 Ti384 3842   5.946   1.238   8.421
    1H151 Ti384 3843   4.620   4.095   8.333
    1H151 Ti384 3844   1.210   6.882   8.421
    1H151 Ti384 3845   5.378  -0.010   8.333
    1H151 Ti384 3846   1.778   5.343   8.421
    1H151 Ti384 3847   2.915   5.343   8.421
    1H151 Ti384 3848   1.778   5.634   8.333
    1H151 Ti384 3849   4.999   2.043   8.333
    1H151 Ti385 3850   5.567   1.238   8.421
    1H151 Ti385 3851   3.673   0.503   8.333
    1H151 Ti385 3852   5.567   3.290   8.421
    1H151 Ti385 3853   5.188   6.369   8.421
    1H151 Ti385 3854   6.325   4.608   8.333
    1H151 Ti385 3855   0.831   1.751   8.421
    1H151 Ti385 3856   3.294   6.369   8.421
    1H151 Ti385 3857   1.399   5.634   8.333
    1H151 Ti385 3858   3.862   0.725   8.421
    1H151 Ti385 3859   1.210   6.148   8.333
    1H151 Ti386 3860   5.946   4.317   8.421
    1H151 Ti386 3861   2.157   5.634   8.333
    1H151 Ti386 3862   6.515   0.725   8.421
    1H151 Ti386 3863   5.378   3.804   8.421
    1H151 Ti386 3864   6.325   1.238   8.421
    1H151 Ti386 3865   3.673   6.661   8.333
    1H151 Ti386 3866   4.241   4.830   8.421
    1H151 Ti386 3867   4.431   2.264   8.421
    1H151 Ti386 3868   5.378   1.016   8.333
    1H151 Ti386 3869   1.589   5.121   8.333
    1H151 Ti387 3870   1.399   2.556   8.333
    1H151 Ti387 3871   4.809   2.556   8.333
    1H151 Ti387 3872   0.831   2.043   8.333
    1H151 Ti387 3873   1.778   6.369   8.421
    1H151 Ti387 3874   0.641   5.634   8.333
    1H151 Ti387 3875   4.431   3.582   8.333
    1H151 Ti387 3876   1.020   4.608   8.333
    1H151 Ti387 3877   3.104   5.856   8.421
    1H151 Ti387 3878   3.673   2.556   8.333
    1H151 Ti387 3879   3.862  -0.010   8.333
    1H151 Ti388 3880   5.378   2.043   8.333
    1H151 Ti388 3881   1.778   4.608   8.333
    1H151 Ti388 3882   0.263   0.212   8.421
    1H151 Ti388 3883   1.968   3.069   8.333
    1H151 Ti388 3884   3.294   5.634   8.333
    1H151 Ti388 3885   2.157   6.661   8.333
    1H151 Ti388 3886   5.567   3.582   8.333
    1H151 Ti388 3887   2.915   1.238   8.421
    1H151 Ti388 3888   4.052   4.317   8.421
    1H151 Ti388 3889   1.589   5.856   8.421
    1H151 Ti389 3890   5.946   2.556   8.333
    1H151 Ti389 3891   5.946   4.608   8.333
    1H151 Ti389 3892   2.346   6.148   8.333
    1H151 Ti389 3893   1.778   0.503   8.333
    1H151 Ti389 3894   0.263   5.634   8.333
    1H151 Ti389 3895   0.073   0.725   8.421
    1H151 Ti389 3896   6.704   5.343   8.421
    1H151 Ti389 3897   1.020   5.634   8.333
    1H151 Ti389 3898   4.241   3.804   8.421
    1H151 Ti389 3899   2.346   4.830   8.421
    1H151 Ti390 3900   0.641   6.369   8.421
    1H151 Ti390 3901   3.483   6.148   8.333
    1H151 Ti390 3902   1.589   3.069   8.333
    1H151 Ti390 3903   5.757   4.830   8.421
    1H151 Ti390 3904   4.052   5.343   8.421
    1H151 Ti390 3905   3.862   6.148   8.333
    1H151 Ti390 3906   1.968  -0.010   8.333
    1H151 Ti390 3907   6.136   3.069   8.333
    1H151 Ti390 3908   1.778   0.212   8.421
    1H151 Ti390 3909   1.210   5.121   8.333
    1H151 Ti391 3910   1.968   0.725   8.421
    1H151 Ti391 3911   3.862   2.777   8.421
    1H151 Ti391 3912   1.399   4.608   8.333
    1H151 Ti391 3913   5.188   4.317   8.421
    1H151 Ti391 3914   6.136   0.725   8.421
    1H151 Ti391 3915   1.968   6.882   8.421
    1H151 Ti391 3916   6.515   4.830   8.421
    1H151 Ti391 3917   4.241   2.043   8.333
    1H151 Ti391 3918   2.157   5.343   8.421
    1H151 Ti391 3919   6.325   4.317   8.421
    1H151 Ti392 3920   4.999   4.095   8.333
    1H151 Ti392 3921   5.378   6.148   8.333
    1H151 Ti392 3922   3.673   6.369   8.421
    1H151 Ti392 3923   3.862   5.856   8.421
    1H151 Ti392 3924   4.241   4.095   8.333
    1H151 Ti392 3925   4.620   2.043   8.333
    1H151 Ti392 3926   5.946   2.264   8.421
    1H151 Ti392 3927   4.052   0.212   8.421
    1H151 Ti392 3928   2.346   3.804   8.421
    1H151 Ti392 3929   4.999   5.856   8.421
    1H151 Ti393 3930   1.968   1.016   8.333
    1H151 Ti393 3931   4.431   3.290   8.421
    1H151 Ti393 3932   1.210   3.804   8.421
    1H151 Ti393 3933   4.620   3.069   8.333
    1H151 Ti393 3934   0.452  -0.010   8.333
    1H151 Ti393 3935   1.020   6.661   8.333
    1H151 Ti393 3936   3.294   6.661   8.333
    1H151 Ti393 3937   5.567   4.317   8.421
    1H151 Ti393 3938   3.483  -0.010   8.333
    1H151 Ti393 3939   1.778   3.582   8.333
    1H151 Ti394 3940   2.915   5.634   8.333
    1H151 Ti394 3941   3.104   6.882   8.421
    1H151 Ti394 3942   2.536   3.290   8.421
    1H151 Ti394 3943   2.536   4.317   8.421
    1H151 Ti394 3944   2.725   4.830   8.421
    1H151 Ti394 3945   5.188   1.530   8.333
    1H151 Ti394 3946   1.589   4.095   8.333
    1H151 Ti394 3947   0.452   6.882   8.421
    1H151 Ti394 3948   6.136   1.751   8.421
    1H151 Ti394 3949   3.483   5.121   8.333
    1H151 Ti395 3950   3.483   1.016   8.333
    1H151 Ti395 3951   2.536   3.582   8.333
    1H151 Ti395 3952   1.399   3.582   8.333
    1H151 Ti395 3953   4.052   6.661   8.333
    1H151 Ti395 3954   3.483   6.882   8.421
    1H151 Ti395 3955   6.325   0.503   8.333
    1H151 Ti395 3956   0.263   6.369   8.421
    1H151 Ti395 3957   4.431   6.369   8.421
    1H151 Ti395 3958   0.073   4.830   8.421
    1H151 Ti395 3959   4.431   6.661   8.333
    1H151 Ti396 3960   1.968   2.777   8.421
    1H151 Ti396 3961   6.136   4.095   8.333
    1H151 Ti396 3962   6.515   3.069   8.333
    1H151 Ti396 3963   5.567   4.608   8.333
    1H151 Ti396 3964   1.210   4.095   8.333
    1H151 Ti396 3965   1.020   2.264   8.421
    1H151 Ti396 3966   3.483   0.725   8.421
    1H151 Ti396 3967   2.915   3.582   8.333
    1H151 Ti396 3968   0.831   6.148   8.333
    1H151 Ti396 3969   6.325   2.556   8.333
    1H151 Ti397 3970   0.263   0.503   8.333
    1H151 Ti397 3971   0.452   6.148   8.333
    1H151 Ti397 3972   4.620   2.777   8.421
    1H151 Ti397 3973   6.325   5.343   8.421
    1H151 Ti397 3974   0.641   6.661   8.333
    1H151 Ti397 3975   5.378   5.121   8.333
    1H151 Ti397 3976   6.704   4.608   8.333
    1H151 Ti397 3977   5.757   0.725   8.421
    1H151 Ti397 3978   5.757   5.121   8.333
    1H151 Ti397 3979   2.536   5.343   8.421
    1H151 Ti398 3980   5.567   0.503   8.333
    1H151 Ti398 3981   4.052   4.608   8.333
    1H151 Ti398 3982   2.915   6.369   8.421
    1H151 Ti398 3983   0.263   2.556   8.333
    1H151 Ti398 3984   6.515   4.095   8.333
    1H151 Ti398 3985   1.968   5.856   8.421
    1H151 Ti398 3986   0.641   1.530   8.333
    1H151 Ti398 3987   0.831   4.095   8.333
    1H151 Ti398 3988   6.704   1.238   8.421
    1H151 Ti398 3989   0.452   1.016   8.333
    1H151 Ti399 3990   6.704   2.556   8.333
    1H151 Ti399 3991   2.725   5.121   8.333
    1H151 Ti399 3992   6.515   1.016   8.333
    1H151 Ti399 3993   2.346   5.856   8.421
    1H151 Ti399 3994   0.452   2.043   8.333
    1H151 Ti399 3995   0.073   6.148   8.333
    1H151 Ti399 3996   3.673   5.634   8.333
    1H151 Ti399 3997   2.157   6.369   8.421
    1H151 Ti399 3998   1.968   4.095   8.333
    1H151 Ti399 3999   4.620   4.830   8.421
    1H151 Ti400 4000   5.757   2.043   8.333
    1H151 Ti400 4001   4.620   5.856   8.421
    1H151 Ti400 4002   2.157   3.582   8.333
    1H151 Ti400 4003   1.589   2.777   8.421
    1H151 Ti400 4004   6.704   0.503   8.333
    1H151 Ti400 4005   6.136   5.121   8.333
    1H151 Ti400 4006   2.915   4.317   8.421
    1H151 Ti400 4007   4.620   6.148   8.333
    1H151 Ti400 4008   0.263   4.608   8.333
    1H151 Ti400 4009   0.073   1.016   8.333
    1H151 Ti401 4010   0.073   2.043   8.333
    1H151 Ti401 4011   3.104   6.148   8.333
    1H151 Ti401 4012   5.378   6.882   8.421
    1H151 Ti401 4013   6.515   5.856   8.421
    1H151 Ti401 4014   2.157   4.608   8.333
    1H151 Ti401 4015   0.641   4.317   8.421
    1H151 Ti401 4016   0.073   5.121   8.333
    1H151 Ti401 4017   2.536   5.634   8.333
    1H151 Ti401 4018   5.188   5.634   8.333
    1H151 Ti401 4019   2.915   3.290   8.421
    1H151 Ti402 4020   6.136   1.016   8.333
    1H151 Ti402 4021   2.157   3.290   8.421
    1H151 Ti402 4022   4.241   6.882   8.421
    1H151 Ti402 4023   6.325   1.530   8.333
    1H151 Ti402 4024   5.378   4.095   8.333
    1H151 Ti402 4025   4.431   4.608   8.333
    1H151 Ti402 4026   5.188   4.608   8.333
    1H151 Ti402 4027   4.241   2.777   8.421
    1H151 Ti402 4028   1.020   2.556   8.333
    1H151 Ti402 4029   6.704   6.369   8.421
    1H151 Ti403 4030   3.673   0.212   8.421
    1H151 Ti403 4031   5.378   4.830   8.421
    1H151 Ti403 4032   5.946   3.582   8.333
    1H151 Ti403 4033   2.346   6.882   8.421
    1H151 Ti403 4034   2.346   5.121   8.333
    1H151 Ti403 4035   3.294   4.317   8.421
    1H151 Ti403 4036   5.567   6.661   8.333
    1H151 Ti403 4037   2.536   6.661   8.333
    1H151 Ti403 4038   6.325   3.582   8.333
    1H151 Ti403 4039   6.136   2.043   8.333
    1H151 Ti404 4040   6.515   5.121   8.333
    1H151 Ti404 4041   4.999   4.830   8.421
    1H151 Ti404 4042   4.241   6.148   8.333
    1H151 Ti404 4043   3.483   3.069   8.333
    1H151 Ti404 4044   3.673   4.608   8.333
    1H151 Ti404 4045   1.778   3.290   8.421
    1H151 Ti404 4046   3.673   4.317   8.421
    1H151 Ti404 4047   5.757   3.804   8.421
    1H151 Ti404 4048   6.515   2.043   8.333
    1H151 Ti404 4049   2.157   0.212   8.421
    1H151 Ti405 4050   3.294   3.290   8.421
    1H151 Ti405 4051   1.210   3.069   8.333
    1H151 Ti405 4052   5.757   1.016   8.333
    1H151 Ti405 4053   3.862   5.121   8.333
    1H151 Ti405 4054   5.567   1.530   8.333
    1H151 Ti405 4055   2.725   5.856   8.421
    1H151 Ti405 4056   2.346   0.725   8.421
    1H151 Ti405 4057   2.915   4.608   8.333
    1H151 Ti405 4058   5.946   5.343   8.421
    1H151 Ti405 4059   5.946   0.503   8.333
    1H151 Ti406 4060   2.725   6.882   8.421
    1H151 Ti406 4061   6.704   5.634   8.333
    1H151 Ti406 4062   5.757   4.095   8.333
    1H151 Ti406 4063   1.020   3.582   8.333
    1H151 Ti406 4064   4.052   3.290   8.421
    1H151 Ti406 4065   4.052   6.369   8.421
    1H151 Ti406 4066   2.536   6.369   8.421
    1H151 Ti406 4067   0.452   4.095   8.333
    1H151 Ti406 4068   6.704   0.212   8.421
    1H151 Ti406 4069   3.862   6.882   8.421
    1H151 Ti407 4070   4.052   5.634   8.333
    1H151 Ti407 4071   6.704   1.530   8.333
    1H151 Ti407 4072   0.641   2.556   8.333
    1H151 Ti407 4073   3.294   0.503   8.333
    1H151 Ti407 4074   0.263   1.238   8.421
    1H151 Ti407 4075   4.052   2.556   8.333
    1H151 Ti407 4076   3.104   0.725   8.421
    1H151 Ti407 4077   5.946   1.530   8.333
    1H151 Ti407 4078   4.809   5.343   8.421
    1H151 Ti407 4079   5.567   5.343   8.421
    1H151 Ti408 4080   2.725   6.148   8.333
    1H151 Ti408 4081   0.073   4.095   8.333
    1H151 Ti408 4082   3.294   4.608   8.333
    1H151 Ti408 4083   5.567   0.212   8.421
    1H151 Ti408 4084   4.241   5.856   8.421
    1H151 Ti408 4085   4.809   4.608   8.333
    1H151 Ti408 4086   6.136   2.777   8.421
    1H151 Ti408 4087   2.346   4.095   8.333
    1H151 Ti408 4088   2.725   3.804   8.421
    1H151 Ti408 4089   4.999   5.121   8.333
    1H151 Ti409 4090   5.378   5.856   8.421
    1H151 Ti409 4091   5.188   5.343   8.421
    1H151 Ti409 4092   2.915   6.661   8.333
    1H151 Ti409 4093   4.431   2.556   8.333
    1H151 Ti409 4094   3.673   3.290   8.421
    1H151 Ti409 4095   3.862   4.095   8.333
    1H151 Ti409 4096   3.294   0.212   8.421
    1H151 Ti409 4097   0.073   6.882   8.421
    1H151 Ti409 4098   0.263   1.530   8.333
    1H151 Ti409 4099   0.263   2.264   8.421
    1H151 Ti410 4100   1.399   3.290   8.421
    1H151 Ti410 4101   4.431   5.343   8.421
    1H151 Ti410 4102   5.946   3.290   8.421
    1H151 Ti410 4103   6.704   4.317   8.421
    1H151 Ti410 4104   6.704   3.582   8.333
    1H151 Ti410 4105   6.325   5.634   8.333
    1H151 Ti410 4106   6.704   2.264   8.421
    1H151 Ti410 4107   2.725   0.725   8.421
    1H151 Ti410 4108   5.567   5.634   8.333
    1H151 Ti410 4109   6.515   1.751   8.421
    1H151 Ti411 4110   0.263   6.661   8.333
    1H151 Ti411 4111   6.515   6.148   8.333
    1H151 Ti411 4112   2.915   0.212   8.421
    1H151 Ti411 4113   3.104   1.016   8.333
    1H151 Ti411 4114   3.294   3.582   8.333
    1H151 Ti411 4115   6.136   3.804   8.421
    1H151 Ti411 4116   6.325   2.264   8.421
    1H151 Ti411 4117   0.452   1.751   8.421
    1H151 Ti411 4118   3.104  -0.010   8.333
    1H151 Ti411 4119   2.346   1.016   8.333
    1H151 Ti412 4120   2.346  -0.010   8.333
    1H151 Ti412 4121   2.536   4.608   8.333
    1H151 Ti412 4122   6.325   0.212   8.421
    1H151 Ti412 4123   4.809   5.634   8.333
    1H151 Ti412 4124   0.073   3.069   8.333
    1H151 Ti412 4125   2.725   4.095   8.333
    1H151 Ti412 4126   4.241   5.121   8.333
    1H151 Ti412 4127   0.641   2.264   8.421
    1H151 Ti412 4128   0.831   3.069   8.333
    1H151 Ti412 4129   0.073  -0.010   8.333
    1H151 Ti413 4130   2.157   0.503   8.333
    1H151 Ti413 4131   0.641   3.582   8.333
    1H151 Ti413 4132   0.263   4.317   8.421
    1H151 Ti413 4133   3.862   3.804   8.421
    1H151 Ti413 4134   0.831   3.804   8.421
    1H151 Ti413 4135   4.052   3.582   8.333
    1H151 Ti413 4136   4.241   3.069   8.333
    1H151 Ti413 4137   0.073   1.751   8.421
    1H151 Ti413 4138   0.263   3.582   8.333
    1H151 Ti413 4139   2.536   0.212   8.421
    1H151 Ti414 4140   5.757  -0.010   8.333
    1H151 Ti414 4141   6.515  -0.010   8.333
    1H151 Ti414 4142   3.862   3.069   8.333
    1H151 Ti414 4143   3.104   3.804   8.421
    1H151 Ti414 4144   3.104   4.095   8.333
    1H151 Ti414 4145   5.946   5.634   8.333
    1H151 Ti414 4146   6.515   2.777   8.421
    1H151 Ti414 4147   1.210   2.777   8.421
    1H151 Ti414 4148   2.725   1.016   8.333
    1H151 Ti414 4149   0.073   2.777   8.421
    1H151 Ti415 4150   5.757   5.856   8.421
    1H151 Ti415 4151   5.567   6.369   8.421
    1H151 Ti415 4152   5.946   0.212   8.421
    1H151 Ti415 4153   4.620   5.121   8.333
    1H151 Ti415 4154   6.136  -0.010   8.333
    1H151 Ti415 4155   0.452   3.069   8.333
    1H151 Ti415 4156   6.704   6.661   8.333
    1H151 Ti415 4157   5.757   6.148   8.333
    1H151 Ti415 4158   4.431   5.634   8.333
    1H151 Ti415 4159   2.725  -0.010   8.333
    1H151 Ti416 4160   6.515   3.804   8.421
    1H151 Ti416 4161   6.136   5.856   8.421
    1H151 Ti416 4162   3.483   4.095   8.333
    1H151 Ti416 4163   6.325   3.290   8.421
    1H151 Ti416 4164   6.136   6.148   8.333
    1H151 Ti416 4165   1.020   3.290   8.421
    1H151 Ti416 4166   3.483   3.804   8.421
    1H151 Ti416 4167   2.915   0.503   8.333
    1H151 Ti416 4168   3.673   3.582   8.333
    1H151 Ti416 4169   6.515   6.882   8.421
    1H151 Ti417 4170   0.452   3.804   8.421
    1H151 Ti417 4171   2.536   0.503   8.333
    1H151 Ti417 4172   0.831   2.777   8.421
    1H151 Ti417 4173   6.325   6.369   8.421
    1H151 Ti417 4174   0.452   2.777   8.421
    1H151 Ti417 4175   0.073   3.804   8.421
    1H151 Ti417 4176   6.704   3.290   8.421
    1H151 Ti417 4177   5.946   6.661   8.333
    1H151 Ti417 4178   5.757   6.882   8.421
    1H151 Ti417 4179   6.325   6.661   8.333
    1H151 Ti418 4180   0.641   3.290   8.421
    1H151 Ti418 4181   0.263   3.290   8.421
    1H151 Ti418 4182   5.946   6.369   8.421
    1H151 Ti418 4183   6.136   6.882   8.421
    1H151 Ti418 4184   1.399   1.705   9.830
    1H151 Ti418 4185   3.673   4.783   9.830
    1H151 Ti418 4186   5.567   3.115   6.925
    1H151 Ti418 4187   1.778   3.757   9.830
    1H151 Ti418 4188   5.378   2.218   9.830
    1H151 Ti418 4189   1.778   6.194   6.925
    1H151 Ti419 4190   1.968   6.707   6.925
    1H151 Ti419 4191   1.778   2.089   6.925
    1H151 Ti419 4192   0.263   0.678   9.830
    1H151 Ti419 4193   5.188   1.705   9.830
    1H151 Ti419 4194   4.431   0.678   9.830
    1H151 Ti419 4195   4.431   4.783   9.830
    1H151 Ti419 4196   1.778   3.115   6.925
    1H151 Ti419 4197   4.999   3.629   6.925
    1H151 Ti419 4198   1.210   6.322   9.830
    1H151 Ti419 4199   1.210   3.629   6.925
    1H151 Ti420 4200   2.725   4.270   9.830
    1H151 Ti420 4201   2.725   5.296   9.830
    1H151 Ti420 4202   0.452   6.322   9.830
    1H151 Ti420 4203   0.641   5.809   9.830
    1H151 Ti420 4204   1.210   0.550   6.925
    1H151 Ti420 4205   1.399   4.783   9.830
    1H151 Ti420 4206   2.915   2.731   9.830
    1H151 Ti420 4207   1.020   4.783   9.830
    1H151 Ti420 4208   2.346   1.191   9.830
    1H151 Ti420 4209   4.241   1.576   6.925
    1H151 Ti421 4210   0.263   5.809   9.830
    1H151 Ti421 4211   2.536   6.836   9.830
    1H151 Ti421 4212   0.831   1.191   9.830
    1H151 Ti421 4213   2.915   0.678   9.830
    1H151 Ti421 4214   3.673   0.678   9.830
    1H151 Ti421 4215   2.536   3.115   6.925
    1H151 Ti421 4216   4.809   0.037   6.925
    1H151 Ti421 4217   4.620   4.270   9.830
    1H151 Ti421 4218   6.704   6.194   6.925
    1H151 Ti421 4219   2.157   4.783   9.830
    1H151 Ti422 4220   4.809   1.063   6.925
    1H151 Ti422 4221   1.778   0.678   9.830
    1H151 Ti422 4222   1.968   2.602   6.925
    1H151 Ti422 4223   5.946   1.705   9.830
    1H151 Ti422 4224   5.946   4.783   9.830
    1H151 Ti422 4225   5.378   1.191   9.830
    1H151 Ti422 4226   5.378   0.550   6.925
    1H151 Ti422 4227   6.515   5.296   9.830
    1H151 Ti422 4228   2.915   4.783   9.830
    1H151 Ti422 4229   5.946   0.678   9.830
    1H151 Ti423 4230   0.263   4.783   9.830
    1H151 Ti423 4231   6.515   2.602   6.925
    1H151 Ti423 4232   1.399   0.037   6.925
    1H151 Ti423 4233   6.704   3.115   6.925
    1H151 Ti423 4234   3.483   2.602   6.925
    1H151 Ti423 4235   4.620   2.218   9.830
    1H151 Ti423 4236   1.968   2.218   9.830
    1H151 Ti423 4237   1.399   5.809   9.830
    1H151 Ti423 4238   4.620   3.244   9.830
    1H151 Ti423 4239   6.136   3.629   6.925
    1H151 Ti424 4240   4.809   3.115   6.925
    1H151 Ti424 4241   6.515   1.191   9.830
    1H151 Ti424 4242   0.452   4.655   6.925
    1H151 Ti424 4243   5.188   2.731   9.830
    1H151 Ti424 4244   3.483   1.576   6.925
    1H151 Ti424 4245   5.378   3.244   9.830
    1H151 Ti424 4246   6.704   4.142   6.925
    1H151 Ti424 4247   1.589   5.681   6.925
    1H151 Ti424 4248   6.704   2.089   6.925
    1H151 Ti424 4249   5.567   0.678   9.830
    1H151 Ti425 4250   3.673   6.194   6.925
    1H151 Ti425 4251   1.589   5.296   9.830
    1H151 Ti425 4252   0.641   4.142   6.925
    1H151 Ti425 4253   3.294   6.836   9.830
    1H151 Ti425 4254   0.641   2.089   6.925
    1H151 Ti425 4255   5.757   2.602   6.925
    1H151 Ti425 4256   1.589   0.165   9.830
    1H151 Ti425 4257   0.831   1.576   6.925
    1H151 Ti425 4258   3.862   4.270   9.830
    1H151 Ti425 4259   0.073   4.655   6.925
    1H151 Ti426 4260   6.704   4.783   9.830
    1H151 Ti426 4261   5.378   4.270   9.830
    1H151 Ti426 4262   4.241   5.296   9.830
    1H151 Ti426 4263   4.241   6.707   6.925
    1H151 Ti426 4264   5.757   3.629   6.925
    1H151 Ti426 4265   2.157   0.678   9.830
    1H151 Ti426 4266   1.968   1.576   6.925
    1H151 Ti426 4267   0.831   2.602   6.925
    1H151 Ti426 4268   0.073   0.165   9.830
    1H151 Ti426 4269   2.346   5.681   6.925
    1H151 Ti427 4270   5.567   3.757   9.830
    1H151 Ti427 4271   1.020   0.037   6.925
    1H151 Ti427 4272   2.346   3.629   6.925
    1H151 Ti427 4273   3.483   4.270   9.830
    1H151 Ti427 4274   5.567   0.037   6.925
    1H151 Ti427 4275   0.073   3.629   6.925
    1H151 Ti427 4276   0.831   4.270   9.830
    1H151 Ti427 4277   6.136   5.296   9.830
    1H151 Ti427 4278   1.968   3.629   6.925
    1H151 Ti427 4279   5.567   6.194   6.925
    1H151 Ti428 4280   4.809   6.194   6.925
    1H151 Ti428 4281   4.241   0.165   9.830
    1H151 Ti428 4282   2.725   5.681   6.925
    1H151 Ti428 4283   4.052   2.089   6.925
    1H151 Ti428 4284   2.725   6.322   9.830
    1H151 Ti428 4285   1.968   5.296   9.830
    1H151 Ti428 4286   5.378   0.165   9.830
    1H151 Ti428 4287   1.020   3.115   6.925
    1H151 Ti428 4288   1.210   6.707   6.925
    1H151 Ti428 4289   0.452   3.629   6.925
    1H151 Ti429 4290   2.536   6.194   6.925
    1H151 Ti429 4291   5.757   4.655   6.925
    1H151 Ti429 4292   4.052   3.757   9.830
    1H151 Ti429 4293   5.946   5.168   6.925
    1H151 Ti429 4294   4.431   5.809   9.830
    1H151 Ti429 4295   2.536   3.757   9.830
    1H151 Ti429 4296   4.620   6.707   6.925
    1H151 Ti429 4297   2.157   0.037   6.925
    1H151 Ti429 4298   0.452   0.550   6.925
    1H151 Ti429 4299   5.188   5.809   9.830
    1H151 Ti430 4300   2.157   5.168   6.925
    1H151 Ti430 4301   1.020   5.168   6.925
    1H151 Ti430 4302   1.778   6.836   9.830
    1H151 Ti430 4303   6.515   4.270   9.830
    1H151 Ti430 4304   1.210   2.218   9.830
    1H151 Ti430 4305   4.809   4.142   6.925
    1H151 Ti430 4306   3.862   2.218   9.830
    1H151 Ti430 4307   3.483   2.218   9.830
    1H151 Ti430 4308   1.020   3.757   9.830
    1H151 Ti430 4309   4.052   4.142   6.925
    1H151 Ti431 4310   2.915   3.115   6.925
    1H151 Ti431 4311   3.294   5.168   6.925
    1H151 Ti431 4312   4.999   1.576   6.925
    1H151 Ti431 4313   5.757   0.550   6.925
    1H151 Ti431 4314   1.968   6.322   9.830
    1H151 Ti431 4315   4.241   3.629   6.925
    1H151 Ti431 4316   1.968   0.550   6.925
    1H151 Ti431 4317   6.515   1.576   6.925
    1H151 Ti431 4318   5.946   2.731   9.830
    1H151 Ti431 4319   6.515   6.322   9.830
    1H151 Ti432 4320   4.431   2.731   9.830
    1H151 Ti432 4321   4.241   4.655   6.925
    1H151 Ti432 4322   5.757   6.707   6.925
    1H151 Ti432 4323   4.241   6.322   9.830
    1H151 Ti432 4324   0.073   0.550   6.925
    1H151 Ti432 4325   6.136   2.218   9.830
    1H151 Ti432 4326   3.862   6.322   9.830
    1H151 Ti432 4327   4.431   6.194   6.925
    1H151 Ti432 4328   3.294   5.809   9.830
    1H151 Ti432 4329   1.399   5.168   6.925
    1H151 Ti433 4330   3.104   6.707   6.925
    1H151 Ti433 4331   3.673   0.037   6.925
    1H151 Ti433 4332   2.536   5.168   6.925
    1H151 Ti433 4333   0.452   1.576   6.925
    1H151 Ti433 4334   6.325   5.809   9.830
    1H151 Ti433 4335   2.725   6.707   6.925
    1H151 Ti433 4336   1.020   6.194   6.925
    1H151 Ti433 4337   5.188   4.783   9.830
    1H151 Ti433 4338   4.620   2.602   6.925
    1H151 Ti433 4339   2.725   1.191   9.830
    1H151 Ti434 4340   5.946   6.194   6.925
    1H151 Ti434 4341   4.809   6.836   9.830
    1H151 Ti434 4342   4.241   2.218   9.830
    1H151 Ti434 4343   0.641   1.705   9.830
    1H151 Ti434 4344   4.999   4.270   9.830
    1H151 Ti434 4345   4.431   1.063   6.925
    1H151 Ti434 4346   4.999   1.191   9.830
    1H151 Ti434 4347   5.378   6.322   9.830
    1H151 Ti434 4348   5.567   1.063   6.925
    1H151 Ti434 4349   0.263   5.168   6.925
    1H151 Ti435 4350   5.378   5.296   9.830
    1H151 Ti435 4351   3.483   5.681   6.925
    1H151 Ti435 4352   1.210   4.655   6.925
    1H151 Ti435 4353   3.104   2.218   9.830
    1H151 Ti435 4354   0.641   6.194   6.925
    1H151 Ti435 4355   0.263   0.037   6.925
    1H151 Ti435 4356   3.483   3.629   6.925
    1H151 Ti435 4357   2.346   2.218   9.830
    1H151 Ti435 4358   6.515   2.218   9.830
    1H151 Ti435 4359   2.157   2.731   9.830
    1H151 Ti436 4360   4.620   1.191   9.830
    1H151 Ti436 4361   6.136   2.602   6.925
    1H151 Ti436 4362   5.946   2.089   6.925
    1H151 Ti436 4363   4.809   5.168   6.925
    1H151 Ti436 4364   3.104   0.550   6.925
    1H151 Ti436 4365   4.241   1.191   9.830
    1H151 Ti436 4366   2.725   2.218   9.830
    1H151 Ti436 4367   3.104   1.191   9.830
    1H151 Ti436 4368   0.263   2.089   6.925
    1H151 Ti436 4369   4.052   0.037   6.925
    1H151 Ti437 4370   3.862   1.191   9.830
    1H151 Ti437 4371   3.483   1.191   9.830
    1H151 Ti437 4372   4.052   1.063   6.925
    1H151 Ti437 4373   3.483   4.655   6.925
    1H151 Ti437 4374   0.452   2.218   9.830
    1H151 Ti437 4375   1.020   6.836   9.830
    1H151 Ti437 4376   1.210   2.602   6.925
    1H151 Ti437 4377   0.641   6.836   9.830
    1H151 Ti437 4378   3.673   5.809   9.830
    1H151 Ti437 4379   2.536   4.783   9.830
    1H151 Ti438 4380   6.325   4.142   6.925
    1H151 Ti438 4381   4.431   0.037   6.925
    1H151 Ti438 4382   3.673   1.063   6.925
    1H151 Ti438 4383   1.399   1.063   6.925
    1H151 Ti438 4384   1.589   2.602   6.925
    1H151 Ti438 4385   5.378   5.681   6.925
    1H151 Ti438 4386   4.809   2.731   9.830
    1H151 Ti438 4387   5.567   4.783   9.830
    1H151 Ti438 4388   1.399   6.836   9.830
    1H151 Ti438 4389   0.263   3.115   6.925
    1H151 Ti439 4390   3.104   1.576   6.925
    1H151 Ti439 4391   4.241   3.244   9.830
    1H151 Ti439 4392   4.620   5.296   9.830
    1H151 Ti439 4393   2.915   5.809   9.830
    1H151 Ti439 4394   0.641   3.115   6.925
    1H151 Ti439 4395   2.346   1.576   6.925
    1H151 Ti439 4396   3.294   6.194   6.925
    1H151 Ti439 4397   1.020   4.142   6.925
    1H151 Ti439 4398   2.725   1.576   6.925
    1H151 Ti439 4399   3.294   3.115   6.925
    1H151 Ti440 4400   0.263   6.836   9.830
    1H151 Ti440 4401   1.020   1.063   6.925
    1H151 Ti440 4402   4.431   6.836   9.830
    1H151 Ti440 4403   3.862   3.244   9.830
    1H151 Ti440 4404   4.999   5.296   9.830
    1H151 Ti440 4405   5.188   6.836   9.830
    1H151 Ti440 4406   2.725   0.165   9.830
    1H151 Ti440 4407   3.294   0.037   6.925
    1H151 Ti440 4408   6.515   0.165   9.830
    1H151 Ti440 4409   6.325   5.168   6.925
    1H151 Ti441 4410   5.946   3.757   9.830
    1H151 Ti441 4411   5.378   4.655   6.925
    1H151 Ti441 4412   2.346   0.165   9.830
    1H151 Ti441 4413   3.104   0.165   9.830
    1H151 Ti441 4414   1.778   1.063   6.925
    1H151 Ti441 4415   4.809   2.089   6.925
    1H151 Ti441 4416   5.188   2.089   6.925
    1H151 Ti441 4417   4.999   5.681   6.925
    1H151 Ti441 4418   3.483   3.244   9.830
    1H151 Ti441 4419   0.452   1.191   9.830
    1H151 Ti442 4420   6.325   1.063   6.925
    1H151 Ti442 4421   6.704   1.063   6.925
    1H151 Ti442 4422   4.052   5.809   9.830
    1H151 Ti442 4423   2.346   3.244   9.830
    1H151 Ti442 4424   6.325   0.037   6.925
    1H151 Ti442 4425   0.452   6.707   6.925
    1H151 Ti442 4426   6.325   1.705   9.830
    1H151 Ti442 4427   0.452   5.681   6.925
    1H151 Ti442 4428   2.915   4.142   6.925
    1H151 Ti442 4429   1.968   0.165   9.830
    1H151 Ti443 4430   2.346   6.322   9.830
    1H151 Ti443 4431   0.073   1.191   9.830
    1H151 Ti443 4432   1.778   5.809   9.830
    1H151 Ti443 4433   2.915   6.194   6.925
    1H151 Ti443 4434   1.210   5.681   6.925
    1H151 Ti443 4435   5.946   0.037   6.925
    1H151 Ti443 4436   0.831   6.707   6.925
    1H151 Ti443 4437   4.431   2.089   6.925
    1H151 Ti443 4438   5.946   4.142   6.925
    1H151 Ti443 4439   0.831   2.218   9.830
    1H151 Ti444 4440   5.188   4.142   6.925
    1H151 Ti444 4441   3.862   2.602   6.925
    1H151 Ti444 4442   5.757   3.244   9.830
    1H151 Ti444 4443   3.862   0.165   9.830
    1H151 Ti444 4444   6.704   5.168   6.925
    1H151 Ti444 4445   2.915   3.757   9.830
    1H151 Ti444 4446   5.757   5.681   6.925
    1H151 Ti444 4447   3.673   6.836   9.830
    1H151 Ti444 4448   5.567   2.089   6.925
    1H151 Ti444 4449   4.431   3.115   6.925
    1H151 Ti445 4450   5.946   1.063   6.925
    1H151 Ti445 4451   5.567   5.809   9.830
    1H151 Ti445 4452   6.704   0.037   6.925
    1H151 Ti445 4453   4.620   4.655   6.925
    1H151 Ti445 4454   2.536   5.809   9.830
    1H151 Ti445 4455   3.673   4.142   6.925
    1H151 Ti445 4456   0.641   1.063   6.925
    1H151 Ti445 4457   0.452   4.270   9.830
    1H151 Ti445 4458   3.483   0.165   9.830
    1H151 Ti445 4459   3.673   5.168   6.925
    1H151 Ti446 4460   3.294   1.063   6.925
    1H151 Ti446 4461   1.968   3.244   9.830
    1H151 Ti446 4462   6.136   6.707   6.925
    1H151 Ti446 4463   0.831   5.681   6.925
    1H151 Ti446 4464   1.399   4.142   6.925
    1H151 Ti446 4465   4.999   4.655   6.925
    1H151 Ti446 4466   0.263   1.063   6.925
    1H151 Ti446 4467   3.104   3.244   9.830
    1H151 Ti446 4468   2.725   3.244   9.830
    1H151 Ti446 4469   5.946   5.809   9.830
    1H151 Ti447 4470   0.263   1.705   9.830
    1H151 Ti447 4471   5.378   1.576   6.925
    1H151 Ti447 4472   2.536   0.037   6.925
    1H151 Ti447 4473   1.778   2.731   9.830
    1H151 Ti447 4474   5.567   4.142   6.925
    1H151 Ti447 4475   3.862   5.681   6.925
    1H151 Ti447 4476   3.294   4.142   6.925
    1H151 Ti447 4477   6.136   1.576   6.925
    1H151 Ti447 4478   0.073   6.707   6.925
    1H151 Ti447 4479   0.073   5.681   6.925
    1H151 Ti448 4480   1.589   4.655   6.925
    1H151 Ti448 4481   2.157   5.809   9.830
    1H151 Ti448 4482   3.104   4.655   6.925
    1H151 Ti448 4483   6.704   1.705   9.830
    1H151 Ti448 4484   6.704   6.836   9.830
    1H151 Ti448 4485   6.136   0.165   9.830
    1H151 Ti448 4486   1.589   3.244   9.830
    1H151 Ti448 4487   6.136   5.681   6.925
    1H151 Ti448 4488   6.515   6.707   6.925
    1H151 Ti448 4489   6.515   5.681   6.925
    1H151 Ti449 4490   2.536   4.142   6.925
    1H151 Ti449 4491   3.294   3.757   9.830
    1H151 Ti449 4492   6.325   3.757   9.830
    1H151 Ti449 4493   1.778   4.142   6.925
    1H151 Ti449 4494   4.241   5.681   6.925
    1H151 Ti449 4495   4.052   5.168   6.925
    1H151 Ti449 4496   2.725   4.655   6.925
    1H151 Ti449 4497   1.399   2.731   9.830
    1H151 Ti449 4498   1.968   4.655   6.925
    1H151 Ti449 4499   1.210   3.244   9.830
    1H151 Ti450 4500   6.704   2.731   9.830
    1H151 Ti450 4501   3.673   3.757   9.830
    1H151 Ti450 4502   3.862   3.629   6.925
    1H151 Ti450 4503   5.757   0.165   9.830
    1H151 Ti450 4504   0.263   2.731   9.830
    1H151 Ti450 4505   0.073   4.270   9.830
    1H151 Ti450 4506   4.052   6.836   9.830
    1H151 Ti450 4507   4.241   2.602   6.925
    1H151 Ti450 4508   6.325   2.731   9.830
    1H151 Ti450 4509   2.915   0.037   6.925
    1H151 Ti451 4510   4.620   5.681   6.925
    1H151 Ti451 4511   4.431   5.168   6.925
    1H151 Ti451 4512   2.346   0.550   6.925
    1H151 Ti451 4513   6.136   6.322   9.830
    1H151 Ti451 4514   0.641   3.757   9.830
    1H151 Ti451 4515   3.673   3.115   6.925
    1H151 Ti451 4516   2.157   1.063   6.925
    1H151 Ti451 4517   5.757   1.576   6.925
    1H151 Ti451 4518   2.157   4.142   6.925
    1H151 Ti451 4519   5.567   6.836   9.830
    1H151 Ti452 4520   5.757   6.322   9.830
    1H151 Ti452 4521   2.346   4.655   6.925
    1H151 Ti452 4522   2.725   0.550   6.925
    1H151 Ti452 4523   4.052   3.115   6.925
    1H151 Ti452 4524   2.915   1.063   6.925
    1H151 Ti452 4525   6.136   3.244   9.830
    1H151 Ti452 4526   6.325   6.836   9.830
    1H151 Ti452 4527   1.020   2.731   9.830
    1H151 Ti452 4528   6.704   3.757   9.830
    1H151 Ti452 4529   0.641   2.731   9.830
    1H151 Ti453 4530   0.831   3.244   9.830
    1H151 Ti453 4531   2.536   1.063   6.925
    1H151 Ti453 4532   5.946   6.836   9.830
    1H151 Ti453 4533   0.263   3.757   9.830
    1H151 Ti453 4534   6.515   3.244   9.830
    1H151 Ti453 4535   0.452   3.244   9.830
    1H151 Ti453 4536   0.073   3.244   9.830
    1H151    O1 4537   2.725   2.127   6.939
    1H151    O2 4538   3.104   2.127   6.939
    1H151    O3 4539   0.831   0.641   9.815
    1H151    O4 4540   1.210   0.641   9.815
    1H151    O5 4541   0.641   5.259   9.815
    1H151    O6 4542   1.399   1.154   9.815
    1H151    O7 4543   1.968   1.667   9.815
    1H151    O8 4544   2.346   2.127   6.939
    1H151    O9 4545   1.778   4.233   9.815
    1H151   O10 4546   2.157   4.233   9.815
    1H151   O11 4547   1.399   4.233   9.815
    1H151   O12 4548   3.294   5.259   9.815
    1H151   O13 4549   4.999   3.720   9.815
    1H151   O14 4550   2.346   1.667   9.815
    1H151   O15 4551   2.536   2.640   6.939
    1H151   O16 4552   1.778   1.154   9.815
    1H151   O17 4553   4.999   0.641   9.815
    1H151   O18 4554   1.399   1.613   6.939
    1H151   O19 4555   5.188   6.744   6.939
    1H151   O20 4556   2.725   1.667   9.815
    1H151   O21 4557   2.915   2.640   6.939
    1H151   O22 4558   3.104   1.667   9.815
    1H151   O23 4559   3.483   1.667   9.815
    1H151   O24 4560   3.862   1.667   9.815
    1H151   O25 4561   4.431   0.587   6.939
    1H151   O26 4562   1.020   5.259   9.815
    1H151   O27 4563   4.241   1.667   9.815
    1H151   O28 4564   1.020   0.128   9.815
    1H151   O29 4565   4.052   0.587   6.939
    1H151   O30 4566   3.673   5.259   9.815
    1H151   O31 4567   0.263   5.259   9.815
    1H151   O32 4568   5.188   2.640   6.939
    1H151   O33 4569   4.809   0.587   6.939
    1H151   O34 4570   0.641   0.128   9.815
    1H151   O35 4571   3.483   2.127   6.939
    1H151   O36 4572   4.809   6.285   9.815
    1H151   O37 4573   4.620   3.720   9.815
    1H151   O38 4574   4.620   1.667   9.815
    1H151   O39 4575   3.483   2.693   9.815
    1H151   O40 4576   3.862   2.693   9.815
    1H151   O41 4577   3.673   0.587   6.939
    1H151   O42 4578   1.210   2.127   6.939
    1H151   O43 4579   5.946   1.154   9.815
    1H151   O44 4580   4.809   0.128   9.815
    1H151   O45 4581   6.136   3.153   6.939
    1H151   O46 4582   6.515   0.641   9.815
    1H151   O47 4583   3.673   6.744   6.939
    1H151   O48 4584   3.294   6.285   9.815
    1H151   O49 4585   5.946   4.233   9.815
    1H151   O50 4586   0.263   2.640   6.939
    1H151   O51 4587   6.325   4.692   6.939
    1H151   O52 4588   5.378   5.205   6.939
    1H151   O53 4589   2.915   3.666   6.939
    1H151   O54 4590   6.325   0.587   6.939
    1H151   O55 4591   1.589   1.667   9.815
    1H151   O56 4592   2.915   2.273   6.998
    1H151   O57 4593   1.020   0.494   9.756
    1H151   O58 4594   2.536   2.273   6.998
    1H151   O59 4595   0.452   0.641   9.815
    1H151   O60 4596   1.020   1.154   9.815
    1H151   O61 4597   4.620   0.641   9.815
    1H151   O62 4598   1.210   1.667   9.815
    1H151   O63 4599   2.157   2.640   6.939
    1H151   O64 4600   5.378   3.153   6.939
    1H151   O65 4601   0.831   5.772   9.815
    1H151   O66 4602   1.778   1.520   9.756
    1H151   O67 4603   1.589   1.007   9.756
    1H151   O68 4604   1.778   6.744   6.939
    1H151   O69 4605   5.567   2.180   9.815
    1H151   O70 4606   1.968   4.086   9.756
    1H151   O71 4607   1.589   4.086   9.756
    1H151   O72 4608   5.188   0.587   6.939
    1H151   O73 4609   1.210   1.007   9.756
    1H151   O74 4610   1.589   4.746   9.815
    1H151   O75 4611   2.157   1.520   9.756
    1H151   O76 4612   4.241   4.746   9.815
    1H151   O77 4613   1.020   1.613   6.939
    1H151   O78 4614   0.831   5.112   9.756
    1H151   O79 4615   1.968   4.746   9.815
    1H151   O80 4616   6.325   1.154   9.815
    1H151   O81 4617   1.589   6.231   6.939
    1H151   O82 4618   3.294   2.273   6.998
    1H151   O83 4619   0.641   0.494   9.756
    1H151   O84 4620   4.999   0.074   6.939
    1H151   O85 4621   1.968   2.127   6.939
    1H151   O86 4622   6.515   3.153   6.939
    1H151   O87 4623   0.452   5.112   9.756
    1H151   O88 4624   4.052   5.259   9.815
    1H151   O89 4625   1.020   6.285   9.815
    1H151   O90 4626   0.073   5.772   9.815
    1H151   O91 4627   1.589   2.127   6.939
    1H151   O92 4628   3.483   5.112   9.756
    1H151   O93 4629   1.589   3.153   6.939
    1H151   O94 4630   4.431   4.233   9.815
    1H151   O95 4631   1.210   5.772   9.815
    1H151   O96 4632   5.757   1.667   9.815
    1H151   O97 4633   5.757   3.153   6.939
    1H151   O98 4634   3.104   4.746   9.815
    1H151   O99 4635   4.999   1.667   9.815
    1H151  O100 4636   1.589   0.641   9.815
    1H151  O101 4637   2.157   1.154   9.815
    1H151  O102 4638   4.809   3.573   9.756
    1H151  O103 4639   0.073   0.641   9.815
    1H151  O104 4640   3.483   4.746   9.815
    1H151  O105 4641   2.536   4.233   9.815
    1H151  O106 4642   4.809   2.180   9.815
    1H151  O107 4643   2.915   5.259   9.815
    1H151  O108 4644   4.809   0.494   9.756
    1H151  O109 4645   6.136   4.746   9.815
    1H151  O110 4646   1.778   2.180   9.815
    1H151  O111 4647   1.968   6.231   6.939
    1H151  O112 4648   3.862   4.746   9.815
    1H151  O113 4649   1.589   0.074   6.939
    1H151  O114 4650   3.673   1.613   6.939
    1H151  O115 4651   5.188   2.180   9.815
    1H151  O116 4652   1.210   1.760   6.998
    1H151  O117 4653   4.999   6.231   6.939
    1H151  O118 4654   5.378   6.231   6.939
    1H151  O119 4655   5.378   1.667   9.815
    1H151  O120 4656   2.157   5.718   6.939
    1H151  O121 4657   3.104   6.798   9.815
    1H151  O122 4658   2.346   6.231   6.939
    1H151  O123 4659   3.862   6.231   6.939
    1H151  O124 4660   6.704   5.259   9.815
    1H151  O125 4661   3.294   2.640   6.939
    1H151  O126 4662   5.567   1.154   9.815
    1H151  O127 4663   0.641   4.692   6.939
    1H151  O128 4664   3.104   2.693   9.815
    1H151  O129 4665   1.968   3.720   9.815
    1H151  O130 4666   1.399   5.259   9.815
    1H151  O131 4667   1.589   3.720   9.815
    1H151  O132 4668   2.157   6.744   6.939
    1H151  O133 4669   5.567   2.640   6.939
    1H151  O134 4670   1.778   1.613   6.939
    1H151  O135 4671   1.399   0.128   9.815
    1H151  O136 4672   2.725   2.787   6.998
    1H151  O137 4673   0.831   0.074   6.939
    1H151  O138 4674   1.968   3.153   6.939
    1H151  O139 4675   5.378   0.641   9.815
    1H151  O140 4676   4.809   6.744   6.939
    1H151  O141 4677   5.757   2.693   9.815
    1H151  O142 4678   0.831   2.127   6.939
    1H151  O143 4679   1.968   5.205   6.939
    1H151  O144 4680   6.704   6.285   9.815
    1H151  O145 4681   4.431   3.666   6.939
    1H151  O146 4682   5.378   3.720   9.815
    1H151  O147 4683   6.704   2.640   6.939
    1H151  O148 4684   1.020   4.233   9.815
    1H151  O149 4685   1.399   0.494   9.756
    1H151  O150 4686   0.641   6.285   9.815
    1H151  O151 4687   0.831   4.746   9.815
    1H151  O152 4688   6.136   0.641   9.815
    1H151  O153 4689   4.241   0.641   9.815
    1H151  O154 4690   4.999   3.153   6.939
    1H151  O155 4691   2.536   1.520   9.756
    1H151  O156 4692   4.809   3.666   6.939
    1H151  O157 4693   3.104   5.205   6.939
    1H151  O158 4694   0.263   0.128   9.815
    1H151  O159 4695   4.620   4.746   9.815
    1H151  O160 4696   5.567   6.744   6.939
    1H151  O161 4697   5.188   0.128   9.815
    1H151  O162 4698   0.263   6.285   9.815
    1H151  O163 4699   5.188   3.666   6.939
    1H151  O164 4700   1.399   6.285   9.815
    1H151  O165 4701   4.052   6.744   6.939
    1H151  O166 4702   4.241   3.720   9.815
    1H151  O167 4703   2.157   2.273   6.998
    1H151  O168 4704   5.567   4.233   9.815
    1H151  O169 4705   2.346   2.787   6.998
    1H151  O170 4706   3.862   2.127   6.939
    1H151  O171 4707   2.346   3.153   6.939
    1H151  O172 4708   4.052   1.613   6.939
    1H151  O173 4709   4.431   0.128   9.815
    1H151  O174 4710   0.831  -0.019   9.756
    1H151  O175 4711   4.620   0.734   6.998
    1H151  O176 4712   2.725   6.798   9.815
    1H151  O177 4713   1.399   3.666   6.939
    1H151  O178 4714   2.915   4.233   9.815
    1H151  O179 4715   2.915   1.520   9.756
    1H151  O180 4716   2.915   6.285   9.815
    1H151  O181 4717   4.431   6.285   9.815
    1H151  O182 4718   1.778   5.718   6.939
    1H151  O183 4719   3.294   1.520   9.756
    1H151  O184 4720   3.673   1.520   9.756
    1H151  O185 4721   4.052   1.520   9.756
    1H151  O186 4722   5.946   4.692   6.939
    1H151  O187 4723   4.241   0.734   6.998
    1H151  O188 4724   1.399   0.587   6.939
    1H151  O189 4725   4.809   2.640   6.939
    1H151  O190 4726   1.020   3.666   6.939
    1H151  O191 4727   5.378   0.074   6.939
    1H151  O192 4728   0.641   2.640   6.939
    1H151  O193 4729   1.020   0.587   6.939
    1H151  O194 4730   6.704   4.692   6.939
    1H151  O195 4731   2.536   5.259   9.815
    1H151  O196 4732   6.325   4.233   9.815
    1H151  O197 4733   5.188   6.285   9.815
    1H151  O198 4734   5.188   3.207   9.815
    1H151  O199 4735   5.378   2.693   9.815
    1H151  O200 4736   4.999   1.100   6.939
    1H151  O201 4737   4.431   1.520   9.756
    1H151  O202 4738   2.536   3.666   6.939
    1H151  O203 4739   0.452   4.746   9.815
    1H151  O204 4740   4.241   2.693   9.815
    1H151  O205 4741   4.809   3.207   9.815
    1H151  O206 4742   4.052   4.233   9.815
    1H151  O207 4743   5.757   5.205   6.939
    1H151  O208 4744   2.725   2.693   9.815
    1H151  O209 4745   3.862   0.641   9.815
    1H151  O210 4746   1.399   6.744   6.939
    1H151  O211 4747   2.346   4.086   9.756
    1H151  O212 4748   3.862   5.112   9.756
    1H151  O213 4749   4.999   0.734   6.998
    1H151  O214 4750   3.104   5.112   9.756
    1H151  O215 4751   1.589   1.760   6.998
    1H151  O216 4752   3.104   0.641   9.815
    1H151  O217 4753   4.431   1.613   6.939
    1H151  O218 4754   1.778   4.599   9.756
    1H151  O219 4755   2.725   0.641   9.815
    1H151  O220 4756   3.862   0.734   6.998
    1H151  O221 4757   3.673   6.285   9.815
    1H151  O222 4758   2.346   6.798   9.815
    1H151  O223 4759   3.483   0.641   9.815
    1H151  O224 4760   1.399   2.180   9.815
    1H151  O225 4761   5.946   0.587   6.939
    1H151  O226 4762   1.210   3.153   6.939
    1H151  O227 4763   3.294   6.744   6.939
    1H151  O228 4764   1.020   5.625   9.756
    1H151  O229 4765   6.704   0.587   6.939
    1H151  O230 4766   6.325   3.666   6.939
    1H151  O231 4767   3.673   2.547   9.756
    1H151  O232 4768   6.515   4.746   9.815
    1H151  O233 4769   1.210   4.086   9.756
    1H151  O234 4770   1.968   0.074   6.939
    1H151  O235 4771   4.999   6.891   6.998
    1H151  O236 4772   5.946   2.180   9.815
    1H151  O237 4773   5.188   0.494   9.756
    1H151  O238 4774   6.704   3.666   6.939
    1H151  O239 4775   5.378   2.787   6.998
    1H151  O240 4776   3.294   0.587   6.939
    1H151  O241 4777   0.073   4.179   6.939
    1H151  O242 4778   2.346   3.720   9.815
    1H151  O243 4779   6.136   1.007   9.756
    1H151  O244 4780   0.073   6.231   6.939
    1H151  O245 4781   6.515   6.231   6.939
    1H151  O246 4782   5.188   3.573   9.756
    1H151  O247 4783   0.452   4.179   6.939
    1H151  O248 4784   6.515   5.772   9.815
    1H151  O249 4785   5.378   6.891   6.998
    1H151  O250 4786   4.999   5.205   6.939
    1H151  O251 4787   3.294   3.666   6.939
    1H151  O252 4788   6.515   2.127   6.939
    1H151  O253 4789   4.620   5.772   9.815
    1H151  O254 4790   0.831   1.667   9.815
    1H151  O255 4791   1.210   3.720   9.815
    1H151  O256 4792   5.567   3.666   6.939
    1H151  O257 4793   4.999   5.772   9.815
    1H151  O258 4794   2.157   5.259   9.815
    1H151  O259 4795   0.641   3.666   6.939
    1H151  O260 4796   6.325   3.300   6.998
    1H151  O261 4797   3.294   4.233   9.815
    1H151  O262 4798   1.778   3.666   6.939
    1H151  O263 4799   5.946   5.259   9.815
    1H151  O264 4800   1.210   6.231   6.939
    1H151  O265 4801   4.241   4.179   6.939
    1H151  O266 4802   4.241   6.231   6.939
    1H151  O267 4803   4.999   2.787   6.998
    1H151  O268 4804   2.346   0.641   9.815
    1H151  O269 4805   0.641   0.587   6.939
    1H151  O270 4806   2.915   5.718   6.939
    1H151  O271 4807   1.589   5.205   6.939
    1H151  O272 4808   1.968   6.798   9.815
    1H151  O273 4809   1.778   0.587   6.939
    1H151  O274 4810   2.725   5.205   6.939
    1H151  O275 4811   4.620   6.138   9.756
    1H151  O276 4812   1.020   4.692   6.939
    1H151  O277 4813   4.620   4.179   6.939
    1H151  O278 4814   0.831   5.205   6.939
    1H151  O279 4815   4.999   6.138   9.756
    1H151  O280 4816   6.704   1.613   6.939
    1H151  O281 4817   0.452   0.074   6.939
    1H151  O282 4818   2.536   6.744   6.939
    1H151  O283 4819   1.778   6.285   9.815
    1H151  O284 4820   4.809   1.613   6.939
    1H151  O285 4821   5.378   1.100   6.939
    1H151  O286 4822   4.999   4.746   9.815
    1H151  O287 4823   5.188   6.378   6.998
    1H151  O288 4824   1.968   1.007   9.756
    1H151  O289 4825   3.294   5.718   6.939
    1H151  O290 4826   0.452   5.205   6.939
    1H151  O291 4827   0.263   1.613   6.939
    1H151  O292 4828   2.346   2.693   9.815
    1H151  O293 4829   6.136   2.127   6.939
    1H151  O294 4830   5.567   5.259   9.815
    1H151  O295 4831   4.052   4.692   6.939
    1H151  O296 4832   6.136   6.231   6.939
    1H151  O297 4833   0.452   6.231   6.939
    1H151  O298 4834   1.210   5.112   9.756
    1H151  O299 4835   3.673   4.692   6.939
    1H151  O300 4836   6.704   2.180   9.815
    1H151  O301 4837   0.073   5.112   9.756
    1H151  O302 4838   0.263   2.180   9.815
    1H151  O303 4839   3.104   2.787   6.998
    1H151  O304 4840   1.210  -0.019   9.756
    1H151  O305 4841   1.399   2.273   6.998
    1H151  O306 4842   4.809   1.520   9.756
    1H151  O307 4843   5.757   1.007   9.756
    1H151  O308 4844   5.946   3.300   6.998
    1H151  O309 4845   5.188   3.300   6.998
    1H151  O310 4846   4.431   3.573   9.756
    1H151  O311 4847   3.673   2.273   6.998
    1H151  O312 4848   0.452  -0.019   9.756
    1H151  O313 4849   1.020   2.273   6.998
    1H151  O314 4850   5.567   1.520   9.756
    1H151  O315 4851   5.188   0.221   6.998
    1H151  O316 4852   3.294   4.599   9.756
    1H151  O317 4853   4.999   2.033   9.756
    1H151  O318 4854   4.052   4.599   9.756
    1H151  O319 4855   6.704   0.494   9.756
    1H151  O320 4856   3.294   2.547   9.756
    1H151  O321 4857   4.999  -0.019   9.756
    1H151  O322 4858   2.157   6.378   6.998
    1H151  O323 4859   1.020   1.520   9.756
    1H151  O324 4860   1.589   2.033   9.756
    1H151  O325 4861   4.620  -0.019   9.756
    1H151  O326 4862   0.831   6.138   9.756
    1H151  O327 4863   1.589   6.891   6.998
    1H151  O328 4864   4.052   2.547   9.756
    1H151  O329 4865   3.862   6.891   6.998
    1H151  O330 4866   4.241   4.086   9.756
    1H151  O331 4867   0.073   2.787   6.998
    1H151  O332 4868   6.704   5.625   9.756
    1H151  O333 4869   5.757   2.033   9.756
    1H151  O334 4870   1.968   5.865   6.998
    1H151  O335 4871   6.325   0.494   9.756
    1H151  O336 4872   3.104   6.138   9.756
    1H151  O337 4873   5.757   4.086   9.756
    1H151  O338 4874   3.862   1.760   6.998
    1H151  O339 4875   1.399   3.300   6.998
    1H151  O340 4876   6.136   4.839   6.998
    1H151  O341 4877   3.483   0.734   6.998
    1H151  O342 4878   6.136   4.086   9.756
    1H151  O343 4879   2.915   6.651   9.756
    1H151  O344 4880   3.483   6.138   9.756
    1H151  O345 4881   0.452   2.787   6.998
    1H151  O346 4882   3.483   6.891   6.998
    1H151  O347 4883   6.325   4.599   9.756
    1H151  O348 4884   5.567   2.547   9.756
    1H151  O349 4885   1.399   6.378   6.998
    1H151  O350 4886   0.073   6.138   9.756
    1H151  O351 4887   1.778   0.221   6.998
    1H151  O352 4888   6.515   4.839   6.998
    1H151  O353 4889   5.567   5.352   6.998
    1H151  O354 4890   2.725   3.813   6.998
    1H151  O355 4891   4.052   6.378   6.998
    1H151  O356 4892   4.620   3.813   6.998
    1H151  O357 4893   5.188   5.352   6.998
    1H151  O358 4894   6.136   0.734   6.998
    1H151  O359 4895   6.515   0.734   6.998
    1H151  O360 4896   3.104   3.813   6.998
    1H151  O361 4897   1.778   5.352   6.998
    1H151  O362 4898   0.831   4.839   6.998
    1H151  O363 4899   0.641   0.221   6.998
    1H151  O364 4900   2.915   5.352   6.998
    1H151  O365 4901   2.157   3.300   6.998
    1H151  O366 4902   0.641   4.599   9.756
    1H151  O367 4903   4.999   3.060   9.756
    1H151  O368 4904   2.157   3.573   9.756
    1H151  O369 4905   1.399   3.573   9.756
    1H151  O370 4906   4.052   0.494   9.756
    1H151  O371 4907   2.346   6.891   6.998
    1H151  O372 4908   6.515   3.813   6.998
    1H151  O373 4909   0.263   4.326   6.998
    1H151  O374 4910   4.809   4.599   9.756
    1H151  O375 4911   2.346   5.112   9.756
    1H151  O376 4912   0.831   3.813   6.998
    1H151  O377 4913   5.378   3.813   6.998
    1H151  O378 4914   4.809   5.625   9.756
    1H151  O379 4915   1.589   6.138   9.756
    1H151  O380 4916   5.188   1.247   6.998
    1H151  O381 4917   1.589   0.734   6.998
    1H151  O382 4918   3.104   4.086   9.756
    1H151  O383 4919   1.589   3.813   6.998
    1H151  O384 4920   0.831   0.734   6.998
    1H151  O385 4921   2.157   6.651   9.756
    1H151  O386 4922   3.294   0.494   9.756
    1H151  O387 4923   6.325   2.273   6.998
    1H151  O388 4924   4.431   4.326   6.998
    1H151  O389 4925   2.536   2.547   9.756
    1H151  O390 4926   2.536   0.494   9.756
    1H151  O391 4927   5.757   5.112   9.756
    1H151  O392 4928   0.073   1.760   6.998
    1H151  O393 4929   4.620   1.760   6.998
    1H151  O394 4930   3.104   5.865   6.998
    1H151  O395 4931   0.641   5.352   6.998
    1H151  O396 4932   0.263   6.378   6.998
    1H151  O397 4933   6.325   6.378   6.998
    1H151  O398 4934   2.725   2.495   7.086
    1H151  O399 4935   3.862   4.839   6.998
    1H151  O400 4936   0.073   2.033   9.756
    1H151  O401 4937   0.831   0.273   9.668
    1H151  O402 4938   1.399   0.786   9.668
    1H151  O403 4939   2.346   2.495   7.086
    1H151  O404 4940   3.104   2.495   7.086
    1H151  O405 4941   1.968   1.299   9.668
    1H151  O406 4942   1.210   0.273   9.668
    1H151  O407 4943   1.020   0.786   9.668
    1H151  O408 4944   1.589   1.299   9.668
    1H151  O409 4945   1.399   1.982   7.086
    1H151  O410 4946   1.589   4.377   9.668
    1H151  O411 4947   0.831   5.404   9.668
    1H151  O412 4948   1.968   4.377   9.668
    1H151  O413 4949   4.999   0.273   9.668
    1H151  O414 4950   3.294   4.891   9.668
    1H151  O415 4951   0.641   4.891   9.668
    1H151  O416 4952   1.210   1.299   9.668
    1H151  O417 4953   0.452   5.772   9.815
    1H151  O418 4954   5.188   3.008   7.086
    1H151  O419 4955   2.157   3.864   9.668
    1H151  O420 4956   5.188   7.113   7.086
    1H151  O421 4957   1.399   3.864   9.668
    1H151  O422 4958   1.778   1.812   9.668
    1H151  O423 4959   1.210   4.746   9.815
    1H151  O424 4960   4.999   3.351   9.668
    1H151  O425 4961   1.399   1.520   9.756
    1H151  O426 4962   0.452   0.273   9.668
    1H151  O427 4963   4.999   0.443   7.086
    1H151  O428 4964   0.452   5.404   9.668
    1H151  O429 4965   4.620   0.273   9.668
    1H151  O430 4966   4.809   5.917   9.668
    1H151  O431 4967   1.210   5.404   9.668
    1H151  O432 4968   0.073   5.404   9.668
    1H151  O433 4969   2.915   1.982   7.086
    1H151  O434 4970   1.020   1.982   7.086
    1H151  O435 4971   4.809   1.812   9.668
    1H151  O436 4972   4.999   6.600   7.086
    1H151  O437 4973   5.378   6.600   7.086
    1H151  O438 4974   2.157   1.812   9.668
    1H151  O439 4975   2.536   1.982   7.086
    1H151  O440 4976   4.431   3.864   9.668
    1H151  O441 4977   6.325   0.786   9.668
    1H151  O442 4978   5.757   1.299   9.668
    1H151  O443 4979   3.673   1.982   7.086
    1H151  O444 4980   3.294   1.982   7.086
    1H151  O445 4981   4.809   3.864   9.668
    1H151  O446 4982   6.136   4.377   9.668
    1H151  O447 4983   3.862   6.600   7.086
    1H151  O448 4984   3.104   6.430   9.668
    1H151  O449 4985   4.620   0.443   7.086
    1H151  O450 4986   3.483   5.404   9.668
    1H151  O451 4987   4.809   4.233   9.815
    1H151  O452 4988   4.431   1.812   9.668
    1H151  O453 4989   2.536   1.812   9.668
    1H151  O454 4990   3.673   1.812   9.668
    1H151  O455 4991   2.725   3.153   6.939
    1H151  O456 4992   4.052   1.812   9.668
    1H151  O457 4993   3.294   1.812   9.668
    1H151  O458 4994   1.020   5.917   9.668
    1H151  O459 4995   2.915   1.812   9.668
    1H151  O460 4996   4.241   0.443   7.086
    1H151  O461 4997   4.620   0.074   6.939
    1H151  O462 4998   6.325   5.259   9.815
    1H151  O463 4999   4.052   4.891   9.668
    1H151  O464 5000   5.567   1.812   9.668
    1H151  O465 5001   3.862   0.443   7.086
    1H151  O466 5002   4.431   2.180   9.815
    1H151  O467 5003   2.536   1.154   9.815
    1H151  O468 5004   2.157   2.180   9.815
    1H151  O469 5005   2.346   4.746   9.815
    1H151  O470 5006   1.589   6.600   7.086
    1H151  O471 5007   4.241   4.377   9.668
    1H151  O472 5008   5.188   1.154   9.815
    1H151  O473 5009   0.641   0.786   9.668
    1H151  O474 5010   1.778   5.259   9.815
    1H151  O475 5011   2.157   3.008   7.086
    1H151  O476 5012   1.778   7.113   7.086
    1H151  O477 5013   4.620   1.100   6.939
    1H151  O478 5014   3.673   2.838   9.668
    1H151  O479 5015   6.325   2.640   6.939
    1H151  O480 5016   3.673   2.180   9.815
    1H151  O481 5017   1.210   4.377   9.668
    1H151  O482 5018   2.157   6.087   7.086
    1H151  O483 5019   5.378   3.521   7.086
    1H151  O484 5020   0.641   1.154   9.815
    1H151  O485 5021   0.263   3.666   6.939
    1H151  O486 5022   5.188   4.233   9.815
    1H151  O487 5023   3.294   1.613   6.939
    1H151  O488 5024   5.757   2.325   9.668
    1H151  O489 5025   5.188   0.956   7.086
    1H151  O490 5026   0.073   2.127   6.939
    1H151  O491 5027   5.946   2.640   6.939
    1H151  O492 5028   5.757   4.746   9.815
    1H151  O493 5029   6.515   3.521   7.086
    1H151  O494 5030   2.346   4.377   9.668
    1H151  O495 5031   6.704   5.917   9.668
    1H151  O496 5032   4.052   2.180   9.815
    1H151  O497 5033   2.157   1.982   7.086
    1H151  O498 5034   1.589   3.521   7.086
    1H151  O499 5035   1.968   5.574   7.086
    1H151  O500 5036   0.452   2.127   6.939
    1H151  O501 5037   4.809   0.786   9.668
    1H151  O502 5038   3.294   2.180   9.815
    1H151  O503 5039   6.515   4.179   6.939
    1H151  O504 5040   3.104   4.377   9.668
    1H151  O505 5041   2.346   6.600   7.086
    1H151  O506 5042   5.188   0.786   9.668
    1H151  O507 5043   5.188   3.864   9.668
    1H151  O508 5044   1.589   0.443   7.086
    1H151  O509 5045   6.136   1.667   9.815
    1H151  O510 5046   6.325   3.008   7.086
    1H151  O511 5047   0.831   0.443   7.086
    1H151  O512 5048   3.862   0.074   6.939
    1H151  O513 5049   1.210   1.469   7.086
    1H151  O514 5050   3.104   5.404   9.668
    1H151  O515 5051   6.136   1.299   9.668
    1H151  O516 5052   4.999   2.693   9.815
    1H151  O517 5053   3.483   5.772   9.815
    1H151  O518 5054   2.157   1.613   6.939
    1H151  O519 5055   2.915   2.180   9.815
    1H151  O520 5056   2.536   2.180   9.815
    1H151  O521 5057   5.946   3.008   7.086
    1H151  O522 5058   3.483   6.231   6.939
    1H151  O523 5059   0.641   5.061   7.086
    1H151  O524 5060   4.431   4.034   7.086
    1H151  O525 5061   3.862   5.404   9.668
    1H151  O526 5062   4.809   1.154   9.815
    1H151  O527 5063   3.104   5.574   7.086
    1H151  O528 5064   6.704   1.154   9.815
    1H151  O529 5065   1.589   1.469   7.086
    1H151  O530 5066   6.704   0.786   9.668
    1H151  O531 5067   0.641   5.625   9.756
    1H151  O532 5068   4.241   0.074   6.939
    1H151  O533 5069   0.073   2.495   7.086
    1H151  O534 5070   2.725   3.521   7.086
    1H151  O535 5071   0.831   4.179   6.939
    1H151  O536 5072   5.757   4.377   9.668
    1H151  O537 5073   4.620   6.430   9.668
    1H151  O538 5074   0.452   2.495   7.086
    1H151  O539 5075   5.378   2.495   7.086
    1H151  O540 5076   4.999   6.430   9.668
    1H151  O541 5077   5.567   4.692   6.939
    1H151  O542 5078   1.210   0.074   6.939
    1H151  O543 5079   0.263   0.494   9.756
    1H151  O544 5080   6.515   4.547   7.086
    1H151  O545 5081   4.999   2.495   7.086
    1H151  O546 5082   0.831   3.153   6.939
    1H151  O547 5083   3.483   6.600   7.086
    1H151  O548 5084   1.589   6.798   9.815
    1H151  O549 5085   3.483   6.798   9.815
    1H151  O550 5086   1.399   5.718   6.939
    1H151  O551 5087   3.104   5.772   9.815
    1H151  O552 5088   4.620   3.153   6.939
    1H151  O553 5089   3.483   6.430   9.668
    1H151  O554 5090   3.104   3.153   6.939
    1H151  O555 5091   5.567   5.061   7.086
    1H151  O556 5092   1.399   4.599   9.756
    1H151  O557 5093   3.294   2.838   9.668
    1H151  O558 5094   1.968   0.641   9.815
    1H151  O559 5095   5.567   3.207   9.815
    1H151  O560 5096   4.052   2.838   9.668
    1H151  O561 5097   3.483   0.443   7.086
    1H151  O562 5098   0.831   1.007   9.756
    1H151  O563 5099   1.778   4.891   9.668
    1H151  O564 5100   4.052   1.154   9.815
    1H151  O565 5101   5.378   2.033   9.756
    1H151  O566 5102   3.294   1.154   9.815
    1H151  O567 5103   5.567   3.300   6.998
    1H151  O568 5104   0.263   5.625   9.756
    1H151  O569 5105   1.778   6.378   6.998
    1H151  O570 5106   5.757   0.641   9.815
    1H151  O571 5107   0.831   6.798   9.815
    1H151  O572 5108   3.104   3.521   7.086
    1H151  O573 5109   0.263   4.692   6.939
    1H151  O574 5110   6.136   4.547   7.086
    1H151  O575 5111   3.483   0.074   6.939
    1H151  O576 5112   4.620   6.798   9.815
    1H151  O577 5113   2.915   1.613   6.939
    1H151  O578 5114   4.999   6.798   9.815
    1H151  O579 5115   3.862   1.100   6.939
    1H151  O580 5116   1.399   2.640   6.939
    1H151  O581 5117   5.567   0.587   6.939
    1H151  O582 5118   4.431   0.494   9.756
    1H151  O583 5119   2.536   1.613   6.939
    1H151  O584 5120   0.073   4.746   9.815
    1H151  O585 5121   6.136   0.443   7.086
    1H151  O586 5122   1.020   2.180   9.815
    1H151  O587 5123   5.188   5.061   7.086
    1H151  O588 5124   6.515   0.443   7.086
    1H151  O589 5125   5.946   3.666   6.939
    1H151  O590 5126   1.778   2.640   6.939
    1H151  O591 5127   1.210   1.100   6.939
    1H151  O592 5128   2.536   5.718   6.939
    1H151  O593 5129   2.157   4.599   9.756
    1H151  O594 5130   3.862   5.772   9.815
    1H151  O595 5131   1.968   6.891   6.998
    1H151  O596 5132   2.725   4.746   9.815
    1H151  O597 5133   4.809   0.221   6.998
    1H151  O598 5134   1.589   1.100   6.939
    1H151  O599 5135   6.325   4.891   9.668
    1H151  O600 5136   4.620   4.086   9.756
    1H151  O601 5137   3.862   4.179   6.939
    1H151  O602 5138   4.999   2.325   9.668
    1H151  O603 5139   4.431   6.744   6.939
    1H151  O604 5140   6.325   1.613   6.939
    1H151  O605 5141   4.052   3.207   9.815
    1H151  O606 5142   3.673   4.233   9.815
    1H151  O607 5143   0.641   1.613   6.939
    1H151  O608 5144   3.673   3.207   9.815
    1H151  O609 5145   4.431   4.599   9.756
    1H151  O610 5146   6.136   4.179   6.939
    1H151  O611 5147   1.020   1.812   9.668
    1H151  O612 5148   2.157   3.666   6.939
    1H151  O613 5149   4.620   6.231   6.939
    1H151  O614 5150   1.968   2.033   9.756
    1H151  O615 5151   0.831   6.430   9.668
    1H151  O616 5152   1.399   6.087   7.086
    1H151  O617 5153   1.210   6.138   9.756
    1H151  O618 5154   1.778   3.300   6.998
    1H151  O619 5155   5.188   5.718   6.939
    1H151  O620 5156   5.188   6.087   7.086
    1H151  O621 5157   4.620   3.521   7.086
    1H151  O622 5158   2.346   5.205   6.939
    1H151  O623 5159   4.620   2.033   9.756
    1H151  O624 5160   5.757   6.231   6.939
    1H151  O625 5161   1.399   3.008   7.086
    1H151  O626 5162   5.567   2.838   9.668
    1H151  O627 5163   0.263   4.034   7.086
    1H151  O628 5164   3.862   1.469   7.086
    1H151  O629 5165   4.809   5.259   9.815
    1H151  O630 5166   4.999   2.127   6.939
    1H151  O631 5167   2.536   0.786   9.668
    1H151  O632 5168   0.831   4.547   7.086
    1H151  O633 5169   0.073   3.153   6.939
    1H151  O634 5170   5.946   1.520   9.756
    1H151  O635 5171   1.020   2.640   6.939
    1H151  O636 5172   3.483   1.760   6.998
    1H151  O637 5173   4.620   1.469   7.086
    1H151  O638 5174   4.431   5.259   9.815
    1H151  O639 5175   2.915   0.128   9.815
    1H151  O640 5176   4.431   3.207   9.815
    1H151  O641 5177   2.915   6.943   9.668
    1H151  O642 5178   4.052   0.786   9.668
    1H151  O643 5179   0.263   0.587   6.939
    1H151  O644 5180   0.831   3.521   7.086
    1H151  O645 5181   5.946   4.599   9.756
    1H151  O646 5182   1.589   6.430   9.668
    1H151  O647 5183   1.210   5.205   6.939
    1H151  O648 5184   5.378   2.127   6.939
    1H151  O649 5185   0.073   6.430   9.668
    1H151  O650 5186   6.515   1.007   9.756
    1H151  O651 5187   6.136   0.074   6.939
    1H151  O652 5188   1.589   2.325   9.668
    1H151  O653 5189   3.294   0.786   9.668
    1H151  O654 5190   5.188   4.692   6.939
    1H151  O655 5191   3.294   3.207   9.815
    1H151  O656 5192   4.052   6.285   9.815
    1H151  O657 5193   2.157   0.128   9.815
    1H151  O658 5194   2.915   1.154   9.815
    1H151  O659 5195   4.431   1.154   9.815
    1H151  O660 5196   6.515   0.074   6.939
    1H151  O661 5197   0.641   7.113   7.086
    1H151  O662 5198   4.241   1.100   6.939
    1H151  O663 5199   4.052   6.087   7.086
    1H151  O664 5200   4.809   4.891   9.668
    1H151  O665 5201   1.589   5.772   9.815
    1H151  O666 5202   6.325   1.982   7.086
    1H151  O667 5203   1.778   5.061   7.086
    1H151  O668 5204   0.073   6.798   9.815
    1H151  O669 5205   0.641   6.744   6.939
    1H151  O670 5206   2.915   5.061   7.086
    1H151  O671 5207   3.673   1.154   9.815
    1H151  O672 5208   2.157   6.943   9.668
    1H151  O673 5209   2.915   6.744   6.939
    1H151  O674 5210   6.325   2.180   9.815
    1H151  O675 5211   2.346   5.404   9.668
    1H151  O676 5212   4.620   2.693   9.815
    1H151  O677 5213   3.862   4.547   7.086
    1H151  O678 5214   0.831   6.231   6.939
    1H151  O679 5215   3.673   6.378   6.998
    1H151  O680 5216   0.073   1.100   6.939
    1H151  O681 5217   2.536   3.207   9.815
    1H151  O682 5218   2.536   2.838   9.668
    1H151  O683 5219   1.778   0.128   9.815
    1H151  O684 5220   3.294   6.651   9.756
    1H151  O685 5221   0.263   5.718   6.939
    1H151  O686 5222   5.757   5.404   9.668
    1H151  O687 5223   0.263   6.087   7.086
    1H151  O688 5224   0.073   1.469   7.086
    1H151  O689 5225   4.241   5.772   9.815
    1H151  O690 5226   5.378   4.746   9.815
    1H151  O691 5227   6.325   6.087   7.086
    1H151  O692 5228   1.778   2.273   6.998
    1H151  O693 5229   5.757   0.074   6.939
    1H151  O694 5230   1.210   6.798   9.815
    1H151  O695 5231   3.673   4.599   9.756
    1H151  O696 5232   5.757   3.720   9.815
    1H151  O697 5233   6.704   0.128   9.815
    1H151  O698 5234   5.757   5.772   9.815
    1H151  O699 5235   2.346   5.772   9.815
    1H151  O700 5236   1.020   6.744   6.939
    1H151  O701 5237   3.673   2.640   6.939
    1H151  O702 5238   2.725   6.231   6.939
    1H151  O703 5239   6.136   5.205   6.939
    1H151  O704 5240   0.073   2.325   9.668
    1H151  O705 5241   1.589   2.693   9.815
    1H151  O706 5242   4.052   5.718   6.939
    1H151  O707 5243   0.452   6.798   9.815
    1H151  O708 5244   6.325   5.718   6.939
    1H151  O709 5245   2.915   4.692   6.939
    1H151  O710 5246   1.778   4.692   6.939
    1H151  O711 5247   2.536   6.285   9.815
    1H151  O712 5248   5.188   1.520   9.756
    1H151  O713 5249   5.188   5.259   9.815
    1H151  O714 5250   5.378   5.772   9.815
    1H151  O715 5251   4.241   2.127   6.939
    1H151  O716 5252   3.483   5.205   6.939
    1H151  O717 5253   4.052   0.128   9.815
    1H151  O718 5254   1.020   4.599   9.756
    1H151  O719 5255   2.725   3.720   9.815
    1H151  O720 5256   0.641   4.233   9.815
    1H151  O721 5257   2.157   6.285   9.815
    1H151  O722 5258   6.136   5.772   9.815
    1H151  O723 5259   4.999   4.179   6.939
    1H151  O724 5260   0.073   2.693   9.815
    1H151  O725 5261   5.757   2.127   6.939
    1H151  O726 5262   0.452   3.153   6.939
    1H151  O727 5263   2.346   0.074   6.939
    1H151  O728 5264   0.073   0.074   6.939
    1H151  O729 5265   3.673   5.718   6.939
    1H151  O730 5266   4.052   3.666   6.939
    1H151  O731 5267   1.968   2.693   9.815
    1H151  O732 5268   5.188   1.613   6.939
    1H151  O733 5269   3.862   3.720   9.815
    1H151  O734 5270   5.946   6.744   6.939
    1H151  O735 5271   1.399   4.692   6.939
    1H151  O736 5272   0.641   2.180   9.815
    1H151  O737 5273   4.431   4.692   6.939
    1H151  O738 5274   6.136   2.693   9.815
    1H151  O739 5275   2.536   0.128   9.815
    1H151  O740 5276   2.346   1.007   9.756
    1H151  O741 5277   5.567   0.128   9.815
    1H151  O742 5278   0.452   6.138   9.756
    1H151  O743 5279   1.968   2.787   6.998
    1H151  O744 5280   3.294   4.692   6.939
    1H151  O745 5281   0.263   1.154   9.815
    1H151  O746 5282   6.325   6.285   9.815
    1H151  O747 5283   0.452   1.667   9.815
    1H151  O748 5284   0.073   5.205   6.939
    1H151  O749 5285   1.778   3.573   9.756
    1H151  O750 5286   6.704   4.233   9.815
    1H151  O751 5287   2.725   5.772   9.815
    1H151  O752 5288   3.483   1.100   6.939
    1H151  O753 5289   2.536   3.300   6.998
    1H151  O754 5290   5.757   1.100   6.939
    1H151  O755 5291   5.378   1.007   9.756
    1H151  O756 5292   2.725   5.112   9.756
    1H151  O757 5293   5.567   5.718   6.939
    1H151  O758 5294   3.862   2.033   9.756
    1H151  O759 5295   3.483   2.033   9.756
    1H151  O760 5296   2.725   4.086   9.756
    1H151  O761 5297   5.757   2.787   6.998
    1H151  O762 5298   3.104   6.231   6.939
    1H151  O763 5299   0.831   3.720   9.815
    1H151  O764 5300   1.968   1.760   6.998
    1H151  O765 5301   6.515   2.787   6.998
    1H151  O766 5302   2.157   0.587   6.939
    1H151  O767 5303   4.999   3.813   6.998
    1H151  O768 5304   6.515   5.112   9.756
    1H151  O769 5305   4.241   2.033   9.756
    1H151  O770 5306   4.431   2.640   6.939
    1H151  O771 5307   6.515   1.100   6.939
    1H151  O772 5308   3.673   3.666   6.939
    1H151  O773 5309   2.346   2.033   9.756
    1H151  O774 5310   0.831   1.100   6.939
    1H151  O775 5311   2.915   4.599   9.756
    1H151  O776 5312   4.999   4.086   9.756
    1H151  O777 5313   1.589   5.112   9.756
    1H151  O778 5314   5.378   0.734   6.998
    1H151  O779 5315   1.399   0.221   6.998
    1H151  O780 5316   4.620   2.127   6.939
    1H151  O781 5317   0.831   1.760   6.998
    1H151  O782 5318   5.567   6.285   9.815
    1H151  O783 5319   1.210   4.179   6.939
    1H151  O784 5320   3.294   0.128   9.815
    1H151  O785 5321   1.399   5.625   9.756
    1H151  O786 5322   2.915   2.547   9.756
    1H151  O787 5323   3.104   2.033   9.756
    1H151  O788 5324   4.620   5.205   6.939
    1H151  O789 5325   4.241   5.112   9.756
    1H151  O790 5326   5.188   2.547   9.756
    1H151  O791 5327   4.809   1.247   6.998
    1H151  O792 5328   0.641   2.273   6.998
    1H151  O793 5329   6.515   1.667   9.815
    1H151  O794 5330   2.725   2.033   9.756
    1H151  O795 5331   5.378   4.086   9.756
    1H151  O796 5332   6.704   3.300   6.998
    1H151  O797 5333   4.809   3.300   6.998
    1H151  O798 5334   4.431   0.221   6.998
    1H151  O799 5335   2.915   3.207   9.815
    1H151  O800 5336   1.210   3.813   6.998
    1H151  O801 5337   2.915   0.587   6.939
    1H151  O802 5338   2.157   3.207   9.815
    1H151  O803 5339   4.241   1.760   6.998
    1H151  O804 5340   1.589   5.865   6.998
    1H151  O805 5341   4.052   0.221   6.998
    1H151  O806 5342   0.641   5.718   6.939
    1H151  O807 5343   1.968   5.772   9.815
    1H151  O808 5344   2.536   6.651   9.756
    1H151  O809 5345   6.704   2.273   6.998
    1H151  O810 5346   3.294   5.625   9.756
    1H151  O811 5347   6.515   5.205   6.939
    1H151  O812 5348   0.263   6.744   6.939
    1H151  O813 5349   1.020   5.718   6.939
    1H151  O814 5350   4.241   6.798   9.815
    1H151  O815 5351   6.704   4.326   6.998
    1H151  O816 5352   5.757   4.179   6.939
    1H151  O817 5353   2.915   3.300   6.998
    1H151  O818 5354   3.104   1.760   6.998
    1H151  O819 5355   1.020   0.221   6.998
    1H151  O820 5356   6.704   5.718   6.939
    1H151  O821 5357   4.999   1.007   9.756
    1H151  O822 5358   6.136   2.787   6.998
    1H151  O823 5359   1.210   0.734   6.998
    1H151  O824 5360   4.809   6.378   6.998
    1H151  O825 5361   6.136   1.100   6.939
    1H151  O826 5362   3.104   0.074   6.939
    1H151  O827 5363   3.483   3.153   6.939
    1H151  O828 5364   0.452   1.100   6.939
    1H151  O829 5365   0.452   4.839   6.998
    1H151  O830 5366   3.673   0.221   6.998
    1H151  O831 5367   4.809   5.718   6.939
    1H151  O832 5368   5.567   6.378   6.998
    1H151  O833 5369   4.809   4.692   6.939
    1H151  O834 5370   1.968   1.100   6.939
    1H151  O835 5371   5.946   5.718   6.939
    1H151  O836 5372   6.325   0.128   9.815
    1H151  O837 5373   1.968   5.112   9.756
    1H151  O838 5374   2.346   5.865   6.998
    1H151  O839 5375   5.378   6.798   9.815
    1H151  O840 5376   3.483   4.179   6.939
    1H151  O841 5377   0.263   2.273   6.998
    1H151  O842 5378   6.136   3.720   9.815
    1H151  O843 5379   6.136   5.112   9.756
    1H151  O844 5380   5.378   3.060   9.756
    1H151  O845 5381   3.104   4.179   6.939
    1H151  O846 5382   5.757   4.839   6.998
    1H151  O847 5383   1.210   2.033   9.756
    1H151  O848 5384   2.915   0.494   9.756
    1H151  O849 5385   5.378   4.179   6.939
    1H151  O850 5386   3.673   0.128   9.815
    1H151  O851 5387   3.673   5.625   9.756
    1H151  O852 5388   2.725   1.760   6.998
    1H151  O853 5389   0.073   3.813   6.998
    1H151  O854 5390   1.020   3.300   6.998
    1H151  O855 5391   3.673   0.494   9.756
    1H151  O856 5392   3.862   6.798   9.815
    1H151  O857 5393   0.641   4.326   6.998
    1H151  O858 5394   2.725   4.179   6.939
    1H151  O859 5395   2.346   1.760   6.998
    1H151  O860 5396   0.073   1.667   9.815
    1H151  O861 5397   0.452   3.813   6.998
    1H151  O862 5398   3.104   3.720   9.815
    1H151  O863 5399   6.325   6.744   6.939
    1H151  O864 5400   1.778   3.207   9.815
    1H151  O865 5401   2.157   5.352   6.998
    1H151  O866 5402   4.809   6.651   9.756
    1H151  O867 5403   6.704   6.744   6.939
    1H151  O868 5404   4.241   3.153   6.939
    1H151  O869 5405   5.946   3.207   9.815
    1H151  O870 5406   3.862   5.205   6.939
    1H151  O871 5407   1.589   4.179   6.939
    1H151  O872 5408   6.704   6.378   6.998
    1H151  O873 5409   5.946   1.613   6.939
    1H151  O874 5410   2.536   6.378   6.998
    1H151  O875 5411   4.431   5.718   6.939
    1H151  O876 5412   6.325   4.326   6.998
    1H151  O877 5413   3.483   3.720   9.815
    1H151  O878 5414   4.052   2.640   6.939
    1H151  O879 5415   6.515   2.693   9.815
    1H151  O880 5416   1.399   3.207   9.815
    1H151  O881 5417   6.515   6.798   9.815
    1H151  O882 5418   0.263   4.233   9.815
    1H151  O883 5419   2.157   4.692   6.939
    1H151  O884 5420   2.536   4.692   6.939
    1H151  O885 5421   1.778   6.651   9.756
    1H151  O886 5422   1.399   1.247   6.998
    1H151  O887 5423   3.104   1.100   6.939
    1H151  O888 5424   5.946   0.128   9.815
    1H151  O889 5425   2.725   0.074   6.939
    1H151  O890 5426   5.567   1.613   6.939
    1H151  O891 5427   1.210   2.693   9.815
    1H151  O892 5428   5.946   2.547   9.756
    1H151  O893 5429   4.241   3.813   6.998
    1H151  O894 5430   6.515   6.138   9.756
    1H151  O895 5431   4.241   5.205   6.939
    1H151  O896 5432   6.515   1.760   6.998
    1H151  O897 5433   3.294   5.352   6.998
    1H151  O898 5434   4.052   4.326   6.998
    1H151  O899 5435   3.862   3.060   9.756
    1H151  O900 5436   0.452   2.693   9.815
    1H151  O901 5437   2.346   4.179   6.939
    1H151  O902 5438   1.968   4.179   6.939
    1H151  O903 5439   3.483   3.060   9.756
    1H151  O904 5440   6.515   3.720   9.815
    1H151  O905 5441   5.378   4.839   6.998
    1H151  O906 5442   5.946   6.285   9.815
    1H151  O907 5443   1.778   0.494   9.756
    1H151  O908 5444   1.020   3.207   9.815
    1H151  O909 5445   3.862   3.153   6.939
    1H151  O910 5446   2.346   1.100   6.939
    1H151  O911 5447   2.536   0.587   6.939
    1H151  O912 5448   5.188   2.273   6.998
    1H151  O913 5449   2.725   1.100   6.939
    1H151  O914 5450   0.831   2.693   9.815
    1H151  O915 5451   5.757   6.798   9.815
    1H151  O916 5452   0.452   3.720   9.815
    1H151  O917 5453   6.325   0.221   6.998
    1H151  O918 5454   6.136   6.798   9.815
    1H151  O919 5455   6.325   3.207   9.815
    1H151  O920 5456   0.073   3.720   9.815
    1H151  O921 5457   0.641   3.207   9.815
    1H151  O922 5458   6.704   3.207   9.815
    1H151  O923 5459   0.263   3.207   9.815
    1H151  O924 5460   2.536   4.599   9.756
    1H151  O925 5461   5.567   0.494   9.756
    1H151  O926 5462   4.620   6.891   6.998
    1H151  O927 5463   5.946   0.494   9.756
    1H151  O928 5464   4.620   1.007   9.756
    1H151  O929 5465   4.620   3.060   9.756
    1H151  O930 5466   1.589  -0.019   9.756
    1H151  O931 5467   5.567   0.221   6.998
    1H151  O932 5468   0.073   4.839   6.998
    1H151  O933 5469   2.725   1.007   9.756
    1H151  O934 5470   4.241   6.891   6.998
    1H151  O935 5471   6.136   3.813   6.998
    1H151  O936 5472   0.263   4.599   9.756
    1H151  O937 5473   0.831   2.787   6.998
    1H151  O938 5474   4.431   1.247   6.998
    1H151  O939 5475   1.210   6.891   6.998
    1H151  O940 5476   3.483   2.787   6.998
    1H151  O941 5477   5.567   3.573   9.756
    1H151  O942 5478   3.862   4.086   9.756
    1H151  O943 5479   6.704   4.599   9.756
    1H151  O944 5480   2.725   5.865   6.998
    1H151  O945 5481   4.241   1.007   9.756
    1H151  O946 5482   4.431   6.378   6.998
    1H151  O947 5483   1.589   2.787   6.998
    1H151  O948 5484   4.431   2.547   9.756
    1H151  O949 5485   5.757   0.734   6.998
    1H151  O950 5486   2.157   0.494   9.756
    1H151  O951 5487   0.831   4.086   9.756
    1H151  O952 5488   0.452   1.007   9.756
    1H151  O953 5489   4.241   6.138   9.756
    1H151  O954 5490   2.536   5.352   6.998
    1H151  O955 5491   3.104   1.007   9.756
    1H151  O956 5492   4.052   1.247   6.998
    1H151  O957 5493   1.020   6.651   9.756
    1H151  O958 5494   3.862   1.007   9.756
    1H151  O959 5495   5.567   4.599   9.756
    1H151  O960 5496   0.073  -0.019   9.756
    1H151  O961 5497   5.757   3.813   6.998
    1H151  O962 5498   3.483   1.007   9.756
    1H151  O963 5499   4.431   5.625   9.756
    1H151  O964 5500   2.346   3.813   6.998
    1H151  O965 5501   0.641   6.651   9.756
    1H151  O966 5502   1.210   2.787   6.998
    1H151  O967 5503   0.452   1.760   6.998
    1H151  O968 5504   6.325   5.625   9.756
    1H151  O969 5505   6.136   2.033   9.756
    1H151  O970 5506   4.052   3.573   9.756
    1H151  O971 5507   4.809   2.547   9.756
    1H151  O972 5508   2.725   6.138   9.756
    1H151  O973 5509   5.757   6.891   6.998
    1H151  O974 5510   3.483   4.086   9.756
    1H151  O975 5511   2.915   5.625   9.756
    1H151  O976 5512   4.052   2.273   6.998
    1H151  O977 5513   4.241  -0.019   9.756
    1H151  O978 5514   1.399   6.651   9.756
    1H151  O979 5515   3.862   6.138   9.756
    1H151  O980 5516   5.188   5.625   9.756
    1H151  O981 5517   1.399   5.352   6.998
    1H151  O982 5518   0.073   1.007   9.756
    1H151  O983 5519   5.378  -0.019   9.756
    1H151  O984 5520   1.968   3.813   6.998
    1H151  O985 5521   4.241   3.060   9.756
    1H151  O986 5522   2.157   0.221   6.998
    1H151  O987 5523   5.946   5.352   6.998
    1H151  O988 5524   4.620   5.112   9.756
    1H151  O989 5525   5.188   4.599   9.756
    1H151  O990 5526   0.452   0.734   6.998
    1H151  O991 5527   1.020   6.378   6.998
    1H151  O992 5528   0.073   0.734   6.998
    1H151  O993 5529   1.020   5.352   6.998
    1H151  O994 5530   4.620   2.787   6.998
    1H151  O995 5531   0.641   1.520   9.756
    1H151  O996 5532   5.946   6.378   6.998
    1H151  O997 5533   0.263   0.221   6.998
    1H151  O998 5534   2.536   3.573   9.756
    1H151  O999 5535   1.210   4.839   6.998
    1H151 O1000 5536   3.104   6.891   6.998
    1H151 O1001 5537   3.294   6.378   6.998
    1H151 O1002 5538   3.673   1.247   6.998
    1H151 O1003 5539   5.378   6.138   9.756
    1H151 O1004 5540   4.052   5.625   9.756
    1H151 O1005 5541   6.515   4.086   9.756
    1H151 O1006 5542   2.157   2.547   9.756
    1H151 O1007 5543   6.325   1.520   9.756
    1H151 O1008 5544   5.946   2.273   6.998
    1H151 O1009 5545   1.020   1.247   6.998
    1H151 O1010 5546   0.641   3.300   6.998
    1H151 O1011 5547   3.483   5.865   6.998
    1H151 O1012 5548   5.378   5.112   9.756
    1H151 O1013 5549   4.999   1.760   6.998
    1H151 O1014 5550   4.809   4.326   6.998
    1H151 O1015 5551   1.968   6.138   9.756
    1H151 O1016 5552   0.263   6.651   9.756
    1H151 O1017 5553   4.431   6.651   9.756
    1H151 O1018 5554   5.378   5.865   6.998
    1H151 O1019 5555   2.725   6.891   6.998
    1H151 O1020 5556   2.725  -0.019   9.756
    1H151 O1021 5557   3.294   3.300   6.998
    1H151 O1022 5558   1.778   1.247   6.998
    1H151 O1023 5559   0.641   6.378   6.998
    1H151 O1024 5560   1.020   3.573   9.756
    1H151 O1025 5561   5.188   6.651   9.756
    1H151 O1026 5562   1.020   4.326   6.998
    1H151 O1027 5563   1.968   0.734   6.998
    1H151 O1028 5564   3.294   0.221   6.998
    1H151 O1029 5565   5.946   0.221   6.998
    1H151 O1030 5566   2.346  -0.019   9.756
    1H151 O1031 5567   4.999   5.112   9.756
    1H151 O1032 5568   6.515   2.033   9.756
    1H151 O1033 5569   4.809   2.273   6.998
    1H151 O1034 5570   5.567   2.273   6.998
    1H151 O1035 5571   3.483   3.813   6.998
    1H151 O1036 5572   3.483   4.839   6.998
    1H151 O1037 5573   4.241   4.839   6.998
    1H151 O1038 5574   0.452   2.033   9.756
    1H151 O1039 5575   3.104   3.060   9.756
    1H151 O1040 5576   4.809   5.352   6.998
    1H151 O1041 5577   0.831   2.033   9.756
    1H151 O1042 5578   3.673   6.651   9.756
    1H151 O1043 5579   1.968  -0.019   9.756
    1H151 O1044 5580   0.263   5.352   6.998
    1H151 O1045 5581   3.104   0.734   6.998
    1H151 O1046 5582   6.704   0.221   6.998
    1H151 O1047 5583   3.104  -0.019   9.756
    1H151 O1048 5584   5.567   1.247   6.998
    1H151 O1049 5585   5.946   4.326   6.998
    1H151 O1050 5586   0.831   6.891   6.998
    1H151 O1051 5587   1.210   5.865   6.998
    1H151 O1052 5588   4.999   5.865   6.998
    1H151 O1053 5589   2.536   5.625   9.756
    1H151 O1054 5590   4.431   3.300   6.998
    1H151 O1055 5591   5.757   3.060   9.756
    1H151 O1056 5592   6.704   1.247   6.998
    1H151 O1057 5593   2.725   3.060   9.756
    1H151 O1058 5594   1.778   2.547   9.756
    1H151 O1059 5595   4.999   4.839   6.998
    1H151 O1060 5596   0.452   6.891   6.998
    1H151 O1061 5597   5.567   5.625   9.756
    1H151 O1062 5598   5.946   5.625   9.756
    1H151 O1063 5599   3.862   5.865   6.998
    1H151 O1064 5600   2.346   3.060   9.756
    1H151 O1065 5601   0.452   5.865   6.998
    1H151 O1066 5602   0.073   5.865   6.998
    1H151 O1067 5603   3.673   4.326   6.998
    1H151 O1068 5604   1.589   4.839   6.998
    1H151 O1069 5605   3.104   4.839   6.998
    1H151 O1070 5606   6.515   5.865   6.998
    1H151 O1071 5607   6.136   1.760   6.998
    1H151 O1072 5608   2.157   5.625   9.756
    1H151 O1073 5609   0.263   1.247   6.998
    1H151 O1074 5610   6.704   6.651   9.756
    1H151 O1075 5611   6.136   5.865   6.998
    1H151 O1076 5612   4.241   5.865   6.998
    1H151 O1077 5613   1.399   2.547   9.756
    1H151 O1078 5614   1.968   4.839   6.998
    1H151 O1079 5615   2.725   4.839   6.998
    1H151 O1080 5616   1.020   0.639  10.028
    1H151 O1081 5617   6.704   2.547   9.756
    1H151 O1082 5618   0.263   2.547   9.756
    1H151 O1083 5619   0.263   3.300   6.998
    1H151 O1084 5620   2.915   2.127   6.726
    1H151 O1085 5621   1.590   1.153  10.028
    1H151 O1086 5622   2.726   2.641   6.726
    1H151 O1087 5623   2.536   2.127   6.726
    1H151 O1088 5624   1.589   4.232  10.028
    1H151 O1089 5625   1.969   4.232  10.028
    1H151 O1090 5626   0.832   5.258  10.028
    1H151 O1091 5627   0.832   0.126  10.028
    1H151 O1092 5628   1.778   5.625   9.756
    1H151 O1093 5629   2.158   1.666  10.028
    1H151 O1094 5630   0.452   5.258  10.029
    1H151 O1095 5631   3.295   2.128   6.726
    1H151 O1096 5632   2.915   6.378   6.998
    1H151 O1097 5633   3.484   5.258  10.029
    1H151 O1098 5634   4.810   3.718  10.028
    1H151 O1099 5635   2.537   1.665  10.028
    1H151 O1100 5636   5.757   5.865   6.998
    1H151 O1101 5637   2.346   6.138   9.756
    1H151 O1102 5638   0.641   1.247   6.998
    1H151 O1103 5639   4.431   2.273   6.998
    1H151 O1104 5640   6.325   5.352   6.998
    1H151 O1105 5641   3.673   1.665  10.028
    1H151 O1106 5642   6.325   1.247   6.998
    1H151 O1107 5643   2.915   1.665  10.028
    1H151 O1108 5644   4.620   0.588   6.726
    1H151 O1109 5645   3.294   1.665  10.028
    1H151 O1110 5646   4.052   1.665  10.028
    1H151 O1111 5647   5.946   3.573   9.756
    1H151 O1112 5648   4.241   0.588   6.726
    1H151 O1113 5649   6.515  -0.019   9.756
    1H151 O1114 5650   0.831   5.865   6.998
    1H151 O1115 5651   4.431   1.665  10.028
    1H151 O1116 5652   3.294   1.247   6.998
    1H151 O1117 5653   3.862   3.813   6.998
    1H151 O1118 5654   1.775   1.666  10.028
    1H151 O1119 5655   3.673   5.352   6.998
    1H151 O1120 5656   4.620   4.839   6.998
    1H151 O1121 5657   3.862   0.588   6.726
    1H151 O1122 5658   1.207   1.153  10.029
    1H151 O1123 5659   3.483  -0.019   9.756
    1H151 O1124 5660   1.404   0.639  10.028
    1H151 O1125 5661   6.704   1.520   9.756
    1H151 O1126 5662   5.567   4.326   6.998
    1H151 O1127 5663   5.188   4.326   6.998
    1H151 O1128 5664   6.325   2.547   9.756
    1H151 O1129 5665   4.052   6.651   9.756
    1H151 O1130 5666   3.862  -0.019   9.756
    1H151 O1131 5667   2.343   2.641   6.726
    1H151 O1132 5668   2.915   3.573   9.756
    1H151 O1133 5669   6.704   5.352   6.998
    1H151 O1134 5670   0.263   1.520   9.756
    1H151 O1135 5671   6.136   6.891   6.998
    1H151 O1136 5672   1.399   4.326   6.998
    1H151 O1137 5673   3.673   2.692  10.028
    1H151 O1138 5674   1.968   3.060   9.756
    1H151 O1139 5675   3.862   2.787   6.998
    1H151 O1140 5676   4.620   5.865   6.998
    1H151 O1141 5677   0.073   6.891   6.998
    1H151 O1142 5678   5.946   1.247   6.998
    1H151 O1143 5679   5.378   1.760   6.998
    1H151 O1144 5680   3.294   4.326   6.998
    1H151 O1145 5681   2.915   4.326   6.998
    1H151 O1146 5682   1.778   3.864   9.668
    1H151 O1147 5683   0.452   4.086   9.756
    1H151 O1148 5684   3.673   3.573   9.756
    1H151 O1149 5685   2.536   0.221   6.998
    1H151 O1150 5686   0.638   0.640  10.028
    1H151 O1151 5687   2.346   4.839   6.998
    1H151 O1152 5688   6.136   6.138   9.756
    1H151 O1153 5689   1.972   1.153  10.028
    1H151 O1154 5690   6.515   6.891   6.998
    1H151 O1155 5691   2.157   1.247   6.998
    1H151 O1156 5692   3.673   4.891   9.668
    1H151 O1157 5693   3.294   3.573   9.756
    1H151 O1158 5694   3.109   2.641   6.726
    1H151 O1159 5695   2.915   0.221   6.998
    1H151 O1160 5696   1.589   3.060   9.756
    1H151 O1161 5697   4.241   2.787   6.998
    1H151 O1162 5698   5.757  -0.019   9.756
    1H151 O1163 5699   1.215   0.126  10.028
    1H151 O1164 5700   3.673   3.300   6.998
    1H151 O1165 5701   5.757   1.760   6.998
    1H151 O1166 5702   0.073   4.086   9.756
    1H151 O1167 5703   6.136  -0.019   9.756
    1H151 O1168 5704   4.052   5.352   6.998
    1H151 O1169 5705   1.778   4.326   6.998
    1H151 O1170 5706   2.536   4.326   6.998
    1H151 O1171 5707   5.757   6.138   9.756
    1H151 O1172 5708   1.403   2.129   6.726
    1H151 O1173 5709   5.003   0.588   6.726
    1H151 O1174 5710   4.052   3.300   6.998
    1H151 O1175 5711   4.806   0.640  10.028
    1H151 O1176 5712   5.567   6.651   9.756
    1H151 O1177 5713   4.431   5.352   6.998
    1H151 O1178 5714   6.325   3.573   9.756
    1H151 O1179 5715   1.020   2.547   9.756
    1H151 O1180 5716   6.136   3.060   9.756
    1H151 O1181 5717   2.346   0.734   6.998
    1H151 O1182 5718   2.153   2.128   6.726
    1H151 O1183 5719   1.210   3.060   9.756
    1H151 O1184 5720   6.325   6.651   9.756
    1H151 O1185 5721   2.915   1.247   6.998
    1H151 O1186 5722   0.641   2.547   9.756
    1H151 O1187 5723   0.641   3.573   9.756
    1H151 O1188 5724   4.995   6.745   6.726
    1H151 O1189 5725   1.206   1.614   6.726
    1H151 O1190 5726   2.725   0.734   6.998
    1H151 O1191 5727   5.004   0.126  10.028
    1H151 O1192 5728   5.382   6.745   6.726
    1H151 O1193 5729   2.352   4.232  10.029
    1H151 O1194 5730   1.215   5.258  10.028
    1H151 O1195 5731   2.536   1.247   6.998
    1H151 O1196 5732   0.068   5.258  10.028
    1H151 O1197 5733   4.814   1.665  10.028
    1H151 O1198 5734   1.206   4.232  10.029
    1H151 O1199 5735   0.449   0.126  10.028
    1H151 O1200 5736   2.157   4.326   6.998
    1H151 O1201 5737   3.101   5.258  10.029
    1H151 O1202 5738   3.867   5.259  10.029
    1H151 O1203 5739   5.193   3.718  10.028
    1H151 O1204 5740   4.427   3.718  10.028
    1H151 O1205 5741   3.677   2.128   6.726
    1H151 O1206 5742   5.754   1.153  10.028
    1H151 O1207 5743   5.193   0.640  10.028
    1H151 O1208 5744   1.017   2.128   6.726
    1H151 O1209 5745   1.593   1.614   6.726
    1H151 O1210 5746   6.140   1.153  10.029
    1H151 O1211 5747   4.617   0.126  10.028
    1H151 O1212 5748   6.329   3.154   6.726
    1H151 O1213 5749   5.946   6.651   9.756
    1H151 O1214 5750   5.382   2.640   6.726
    1H151 O1215 5751   6.322   0.639  10.028
    1H151 O1216 5752   0.831   3.060   9.756
    1H151 O1217 5753   6.704   3.573   9.756
    1H151 O1218 5754   6.515   3.060   9.756
    1H151 O1219 5755   2.346   1.299   9.668
    1H151 O1220 5756   3.866   6.746   6.726
    1H151 O1221 5757   0.073   3.060   9.756
    1H151 O1222 5758   0.263   3.573   9.756
    1H151 O1223 5759   3.102   6.284  10.028
    1H151 O1224 5760   5.943   3.154   6.726
    1H151 O1225 5761   4.995   2.640   6.726
    1H151 O1226 5762   4.617   6.285  10.029
    1H151 O1227 5763   0.452   3.060   9.756
    1H151 O1228 5764   6.140   4.231  10.028
    1H151 O1229 5765   5.004   6.285  10.029
    1H151 O1230 5766   6.707   0.639  10.028
    1H151 O1231 5767   1.020   4.891   9.668
    1H151 O1232 5768   3.290   2.692  10.028
    1H151 O1233 5769   2.536   3.008   7.086
    1H151 O1234 5770   0.069   2.641   6.726
    1H151 O1235 5771   4.056   2.692  10.028
    1H151 O1236 5772   5.754   4.232  10.028
    1H151 O1237 5773   3.479   0.588   6.726
    1H151 O1238 5774   0.456   2.641   6.726
    1H151 O1239 5775   1.778   0.786   9.668
    1H151 O1240 5776   6.518   4.693   6.726
    1H151 O1241 5777   3.488   6.284  10.028
    1H151 O1242 5778   3.480   6.746   6.726
    1H151 O1243 5779   2.722   3.667   6.726
    1H151 O1244 5780   6.132   4.693   6.726
    1H151 O1245 5781   5.571   5.207   6.726
    1H151 O1246 5782   3.294   4.744  10.028
    1H151 O1247 5783   5.189   3.155   6.726
    1H151 O1248 5784   1.021   5.770  10.028
    1H151 O1249 5785   3.108   3.667   6.726
    1H151 O1250 5786   6.132   0.588   6.726
    1H151 O1251 5787   4.809   0.956   7.086
    1H151 O1252 5788   6.518   0.588   6.726
    1H151 O1253 5789   5.185   5.207   6.726
    1H151 O1254 5790   5.189   0.076   6.726
    1H151 O1255 5791   4.052   4.744  10.028
    1H151 O1256 5792   1.779   4.745  10.028
    1H151 O1257 5793   0.263   4.891   9.668
    1H151 O1258 5794   5.567   1.665  10.028
    1H151 O1259 5795   3.483   2.495   7.086
    1H151 O1260 5796   1.399   1.812   9.668
    1H151 O1261 5797   0.642   4.743  10.028
    1H151 O1262 5798   4.620   3.351   9.668
    1H151 O1263 5799   1.589   6.746   6.726
    1H151 O1264 5800   2.158   6.233   6.726
    1H151 O1265 5801   2.158   3.717  10.028
    1H151 O1266 5802   1.399   3.717  10.028
    1H151 O1267 5803   4.242   4.232  10.028
    1H151 O1268 5804   5.000   3.205  10.028
    1H151 O1269 5805   5.758   2.179  10.028
    1H151 O1270 5806   5.946   0.786   9.668
    1H151 O1271 5807   5.567   3.008   7.086
    1H151 O1272 5808   6.703   5.770  10.028
    1H151 O1273 5809   1.968   5.719   6.726
    1H151 O1274 5810   1.779   0.076   6.726
    1H151 O1275 5811   1.968   6.600   7.086
    1H151 O1276 5812   6.136   3.521   7.086
    1H151 O1277 5813   2.157   3.155   6.726
    1H151 O1278 5814   5.189   6.232   6.726
    1H151 O1279 5815   5.000   2.180  10.029
    1H151 O1280 5816   1.778   1.982   7.086
    1H151 O1281 5817   4.810   5.769  10.028
    1H151 O1282 5818   1.020   1.666  10.028
    1H151 O1283 5819   5.188   1.812   9.668
    1H151 O1284 5820   0.831   6.284  10.029
    1H151 O1285 5821   5.378   3.667   6.726
    1H151 O1286 5822   6.326   4.744  10.028
    1H151 O1287 5823   1.399   3.154   6.726
    1H151 O1288 5824   1.778   6.087   7.086
    1H151 O1289 5825   3.863   1.614   6.726
    1H151 O1290 5826   1.399   6.233   6.726
    1H151 O1291 5827   5.378   2.325   9.668
    1H151 O1292 5828   2.347   6.746   6.726
    1H151 O1293 5829   1.589   3.667   6.726
    1H151 O1294 5830   6.515   3.667   6.726
    1H151 O1295 5831   2.915   6.797  10.028
    1H151 O1296 5832   4.620   3.667   6.726
    1H151 O1297 5833   1.589   2.180  10.029
    1H151 O1298 5834   3.105   4.231  10.028
    1H151 O1299 5835   2.915   3.008   7.086
    1H151 O1300 5836   5.189   1.102   6.726
    1H151 O1301 5837   5.568   2.692  10.028
    1H151 O1302 5838   0.072   6.285  10.029
    1H151 O1303 5839   1.589   0.589   6.726
    1H151 O1304 5840   0.831   0.589   6.726
    1H151 O1305 5841   0.831   4.693   6.726
    1H151 O1306 5842   2.725   1.299   9.668
    1H151 O1307 5843   4.052   6.233   6.726
    1H151 O1308 5844   4.431   4.181   6.726
    1H151 O1309 5845   3.483   2.325   9.668
    1H151 O1310 5846   4.431   0.956   7.086
    1H151 O1311 5847   3.862   2.325   9.668
    1H151 O1312 5848   0.642   0.075   6.726
    1H151 O1313 5849   1.778   5.206   6.726
    1H151 O1314 5850   3.105   5.720   6.726
    1H151 O1315 5851   4.052   0.639  10.028
    1H151 O1316 5852   0.642   5.207   6.726
    1H151 O1317 5853   2.915   5.207   6.726
    1H151 O1318 5854   4.999   3.521   7.086
    1H151 O1319 5855   0.263   4.181   6.726
    1H151 O1320 5856   3.104   1.299   9.668
    1H151 O1321 5857   0.831   3.667   6.726
    1H151 O1322 5858   4.241   1.299   9.668
    1H151 O1323 5859   1.590   6.284  10.028
    1H151 O1324 5860   3.862   1.299   9.668
    1H151 O1325 5861   3.483   1.299   9.668
    1H151 O1326 5862   3.294   0.639  10.028
    1H151 O1327 5863   2.536   0.639  10.028
    1H151 O1328 5864   4.810   4.744  10.028
    1H151 O1329 5865   2.347   5.258  10.029
    1H151 O1330 5866   4.052   0.956   7.086
    1H151 O1331 5867   4.620   1.615   6.726
    1H151 O1332 5868   2.158   6.796  10.028
    1H151 O1333 5869   4.620   1.299   9.668
    1H151 O1334 5870   6.326   2.128   6.726
    1H151 O1335 5871   2.536   2.692  10.028
    1H151 O1336 5872   1.020   6.943   9.668
    1H151 O1337 5873   1.399   4.891   9.668
    1H151 O1338 5874   1.210   3.521   7.086
    1H151 O1339 5875   5.758   5.258  10.029
    1H151 O1340 5876   0.263   6.233   6.726
    1H151 O1341 5877   0.641   5.917   9.668
    1H151 O1342 5878   6.326   6.233   6.726
    1H151 O1343 5879   0.073   1.614   6.726
    1H151 O1344 5880   0.641   6.943   9.668
    1H151 O1345 5881   1.968   2.495   7.086
    1H151 O1346 5882   3.294   5.917   9.668
    1H151 O1347 5883   4.809   6.943   9.668
    1H151 O1348 5884   3.862   4.693   6.726
    1H151 O1349 5885   3.673   7.113   7.086
    1H151 O1350 5886   0.263   5.917   9.668
    1H151 O1351 5887   0.072   2.179  10.028
    1H151 O1352 5888   1.210   2.495   7.086
    1H151 O1353 5889   4.809   7.113   7.086
    1H151 O1354 5890   3.673   0.956   7.086
    1H151 O1355 5891   4.620   4.377   9.668
    1H151 O1356 5892   2.915   4.891   9.668
    1H151 O1357 5893   5.378   1.299   9.668
    1H151 O1358 5894   0.831   1.299   9.668
    1H151 O1359 5895   2.157   4.891   9.668
    1H151 O1360 5896   6.704   3.008   7.086
    1H151 O1361 5897   5.946   1.812   9.668
    1H151 O1362 5898   0.263   3.008   7.086
    1H151 O1363 5899   5.378   5.574   7.086
    1H151 O1364 5900   5.757   3.521   7.086
    1H151 O1365 5901   5.378   0.443   7.086
    1H151 O1366 5902   1.589   0.273   9.668
    1H151 O1367 5903   0.073   0.273   9.668
    1H151 O1368 5904   5.567   0.786   9.668
    1H151 O1369 5905   1.399   5.917   9.668
    1H151 O1370 5906   5.946   4.891   9.668
    1H151 O1371 5907   2.157   0.786   9.668
    1H151 O1372 5908   5.378   3.351   9.668
    1H151 O1373 5909   6.515   5.404   9.668
    1H151 O1374 5910   3.862   4.377   9.668
    1H151 O1375 5911   6.515   0.273   9.668
    1H151 O1376 5912   4.809   3.008   7.086
    1H151 O1377 5913   1.399   7.113   7.086
    1H151 O1378 5914   6.704   4.891   9.668
    1H151 O1379 5915   3.483   4.377   9.668
    1H151 O1380 5916   5.946   3.864   9.668
    1H151 O1381 5917   6.515   2.495   7.086
    1H151 O1382 5918   2.536   3.864   9.668
    1H151 O1383 5919   6.325   5.061   7.086
    1H151 O1384 5920   5.188   2.838   9.668
    1H151 O1385 5921   0.831   2.495   7.086
    1H151 O1386 5922   0.452   4.547   7.086
    1H151 O1387 5923   6.704   4.034   7.086
    1H151 O1388 5924   5.567   3.864   9.668
    1H151 O1389 5925   6.325   0.956   7.086
    1H151 O1390 5926   1.968   3.521   7.086
    1H151 O1391 5927   5.378   0.273   9.668
    1H151 O1392 5928   5.567   7.113   7.086
    1H151 O1393 5929   4.241   0.273   9.668
    1H151 O1394 5930   0.831   4.377   9.668
    1H151 O1395 5931   1.589   5.574   7.086
    1H151 O1396 5932   2.346   3.521   7.086
    1H151 O1397 5933   4.052   1.982   7.086
    1H151 O1398 5934   2.915   4.034   7.086
    1H151 O1399 5935   0.641   4.034   7.086
    1H151 O1400 5936   2.157   7.113   7.086
    1H151 O1401 5937   6.704   1.982   7.086
    1H151 O1402 5938   2.725   6.430   9.668
    1H151 O1403 5939   0.073   4.547   7.086
    1H151 O1404 5940   4.431   5.917   9.668
    1H151 O1405 5941   5.946   5.061   7.086
    1H151 O1406 5942   1.778   3.008   7.086
    1H151 O1407 5943   4.241   6.600   7.086
    1H151 O1408 5944   1.020   3.864   9.668
    1H151 O1409 5945   0.263   0.786   9.668
    1H151 O1410 5946   4.809   4.034   7.086
    1H151 O1411 5947   5.188   5.917   9.668
    1H151 O1412 5948   4.431   0.786   9.668
    1H151 O1413 5949   4.052   3.864   9.668
    1H151 O1414 5950   4.999   1.299   9.668
    1H151 O1415 5951   4.431   4.891   9.668
    1H151 O1416 5952   1.210   6.600   7.086
    1H151 O1417 5953   2.725   5.574   7.086
    1H151 O1418 5954   6.515   4.377   9.668
    1H151 O1419 5955   2.725   4.377   9.668
    1H151 O1420 5956   4.999   1.469   7.086
    1H151 O1421 5957   1.210   0.443   7.086
    1H151 O1422 5958   3.104   2.325   9.668
    1H151 O1423 5959   0.452   0.443   7.086
    1H151 O1424 5960   1.020   5.061   7.086
    1H151 O1425 5961   1.210   6.430   9.668
    1H151 O1426 5962   1.968   0.443   7.086
    1H151 O1427 5963   1.968   6.430   9.668
    1H151 O1428 5964   1.589   2.495   7.086
    1H151 O1429 5965   4.241   2.325   9.668
    1H151 O1430 5966   4.241   4.547   7.086
    1H151 O1431 5967   4.052   7.113   7.086
    1H151 O1432 5968   2.725   2.325   9.668
    1H151 O1433 5969   0.452   6.430   9.668
    1H151 O1434 5970   4.241   1.469   7.086
    1H151 O1435 5971   2.536   4.891   9.668
    1H151 O1436 5972   2.725   5.404   9.668
    1H151 O1437 5973   4.999   4.377   9.668
    1H151 O1438 5974   2.915   0.786   9.668
    1H151 O1439 5975   3.673   5.917   9.668
    1H151 O1440 5976   3.673   0.786   9.668
    1H151 O1441 5977   1.399   0.956   7.086
    1H151 O1442 5978   2.346   2.325   9.668
    1H151 O1443 5979   1.399   6.943   9.668
    1H151 O1444 5980   6.136   2.495   7.086
    1H151 O1445 5981   0.263   1.982   7.086
    1H151 O1446 5982   6.325   4.034   7.086
    1H151 O1447 5983   2.915   2.838   9.668
    1H151 O1448 5984   2.536   6.943   9.668
    1H151 O1449 5985   4.241   3.351   9.668
    1H151 O1450 5986   3.294   3.008   7.086
    1H151 O1451 5987   4.809   2.838   9.668
    1H151 O1452 5988   2.915   5.917   9.668
    1H151 O1453 5989   0.641   3.008   7.086
    1H151 O1454 5990   0.263   6.943   9.668
    1H151 O1455 5991   1.020   4.034   7.086
    1H151 O1456 5992   4.431   6.943   9.668
    1H151 O1457 5993   5.188   6.943   9.668
    1H151 O1458 5994   6.704   6.087   7.086
    1H151 O1459 5995   1.020   0.956   7.086
    1H151 O1460 5996   4.620   2.325   9.668
    1H151 O1461 5997   4.620   5.404   9.668
    1H151 O1462 5998   2.725   0.273   9.668
    1H151 O1463 5999   5.567   4.891   9.668
    1H151 O1464 6000   3.294   7.113   7.086
    1H151 O1465 6001   0.641   1.982   7.086
    1H151 O1466 6002   3.104   0.273   9.668
    1H151 O1467 6003   6.704   0.956   7.086
    1H151 O1468 6004   4.999   5.404   9.668
    1H151 O1469 6005   3.294   6.087   7.086
    1H151 O1470 6006   1.968   2.325   9.668
    1H151 O1471 6007   4.999   5.574   7.086
    1H151 O1472 6008   1.589   5.404   9.668
    1H151 O1473 6009   2.346   5.574   7.086
    1H151 O1474 6010   2.346   6.430   9.668
    1H151 O1475 6011   2.346   0.273   9.668
    1H151 O1476 6012   3.862   2.495   7.086
    1H151 O1477 6013   1.968   3.351   9.668
    1H151 O1478 6014   5.188   4.034   7.086
    1H151 O1479 6015   1.778   0.956   7.086
    1H151 O1480 6016   2.536   6.087   7.086
    1H151 O1481 6017   4.431   1.982   7.086
    1H151 O1482 6018   2.915   3.864   9.668
    1H151 O1483 6019   2.346   3.351   9.668
    1H151 O1484 6020   4.809   1.982   7.086
    1H151 O1485 6021   6.704   5.061   7.086
    1H151 O1486 6022   4.620   6.600   7.086
    1H151 O1487 6023   0.073   3.521   7.086
    1H151 O1488 6024   5.378   4.377   9.668
    1H151 O1489 6025   3.862   0.273   9.668
    1H151 O1490 6026   4.241   5.404   9.668
    1H151 O1491 6027   3.673   6.087   7.086
    1H151 O1492 6028   1.589   3.351   9.668
    1H151 O1493 6029   3.483   1.469   7.086
    1H151 O1494 6030   5.757   5.574   7.086
    1H151 O1495 6031   5.757   2.495   7.086
    1H151 O1496 6032   1.399   4.034   7.086
    1H151 O1497 6033   6.515   1.299   9.668
    1H151 O1498 6034   5.946   0.956   7.086
    1H151 O1499 6035   6.136   0.273   9.668
    1H151 O1500 6036   1.020   7.113   7.086
    1H151 O1501 6037   1.020   3.008   7.086
    1H151 O1502 6038   2.915   6.087   7.086
    1H151 O1503 6039   3.483   0.273   9.668
    1H151 O1504 6040   0.452   4.377   9.668
    1H151 O1505 6041   1.778   5.917   9.668
    1H151 O1506 6042   0.452   6.600   7.086
    1H151 O1507 6043   0.452   5.574   7.086
    1H151 O1508 6044   3.294   0.956   7.086
    1H151 O1509 6045   6.136   5.404   9.668
    1H151 O1510 6046   0.073   6.600   7.086
    1H151 O1511 6047   2.536   4.034   7.086
    1H151 O1512 6048   3.294   4.034   7.086
    1H151 O1513 6049   0.831   1.469   7.086
    1H151 O1514 6050   6.325   3.864   9.668
    1H151 O1515 6051   3.294   6.943   9.668
    1H151 O1516 6052   0.641   0.956   7.086
    1H151 O1517 6053   5.757   6.600   7.086
    1H151 O1518 6054   1.778   6.943   9.668
    1H151 O1519 6055   5.567   4.034   7.086
    1H151 O1520 6056   6.515   6.600   7.086
    1H151 O1521 6057   4.620   4.547   7.086
    1H151 O1522 6058   2.536   7.113   7.086
    1H151 O1523 6059   0.831   5.574   7.086
    1H151 O1524 6060   0.452   3.521   7.086
    1H151 O1525 6061   4.431   2.838   9.668
    1H151 O1526 6062   5.757   0.443   7.086
    1H151 O1527 6063   1.968   1.469   7.086
    1H151 O1528 6064   6.136   6.600   7.086
    1H151 O1529 6065   5.378   1.469   7.086
    1H151 O1530 6066   5.567   0.956   7.086
    1H151 O1531 6067   5.567   6.087   7.086
    1H151 O1532 6068   0.263   5.061   7.086
    1H151 O1533 6069   3.294   3.864   9.668
    1H151 O1534 6070   3.673   5.061   7.086
    1H151 O1535 6071   1.968   5.404   9.668
    1H151 O1536 6072   1.778   4.034   7.086
    1H151 O1537 6073   0.263   1.812   9.668
    1H151 O1538 6074   4.052   4.034   7.086
    1H151 O1539 6075   4.809   6.087   7.086
    1H151 O1540 6076   6.704   1.812   9.668
    1H151 O1541 6077   1.210   3.351   9.668
    1H151 O1542 6078   5.757   4.547   7.086
    1H151 O1543 6079   3.294   5.061   7.086
    1H151 O1544 6080   0.073   0.443   7.086
    1H151 O1545 6081   4.052   5.061   7.086
    1H151 O1546 6082   2.725   6.600   7.086
    1H151 O1547 6083   6.136   2.325   9.668
    1H151 O1548 6084   1.399   5.061   7.086
    1H151 O1549 6085   5.188   4.891   9.668
    1H151 O1550 6086   2.157   5.061   7.086
    1H151 O1551 6087   6.515   1.469   7.086
    1H151 O1552 6088   1.210   2.325   9.668
    1H151 O1553 6089   6.325   5.917   9.668
    1H151 O1554 6090   4.241   6.430   9.668
    1H151 O1555 6091   3.104   6.600   7.086
    1H151 O1556 6092   5.378   5.404   9.668
    1H151 O1557 6093   0.641   1.812   9.668
    1H151 O1558 6094   4.431   7.113   7.086
    1H151 O1559 6095   3.483   5.574   7.086
    1H151 O1560 6096   4.241   3.521   7.086
    1H151 O1561 6097   5.946   2.838   9.668
    1H151 O1562 6098   3.862   6.430   9.668
    1H151 O1563 6099   6.515   6.430   9.668
    1H151 O1564 6100   4.620   2.495   7.086
    1H151 O1565 6101   0.452   1.469   7.086
    1H151 O1566 6102   1.020   6.087   7.086
    1H151 O1567 6103   4.431   6.087   7.086
    1H151 O1568 6104   5.946   6.087   7.086
    1H151 O1569 6105   2.536   5.061   7.086
    1H151 O1570 6106   1.210   4.547   7.086
    1H151 O1571 6107   5.378   6.430   9.668
    1H151 O1572 6108   0.641   6.087   7.086
    1H151 O1573 6109   0.263   7.113   7.086
    1H151 O1574 6110   3.483   3.521   7.086
    1H151 O1575 6111   2.157   2.838   9.668
    1H151 O1576 6112   4.809   5.061   7.086
    1H151 O1577 6113   3.104   0.443   7.086
    1H151 O1578 6114   6.515   2.325   9.668
    1H151 O1579 6115   5.946   1.982   7.086
    1H151 O1580 6116   3.483   4.547   7.086
    1H151 O1581 6117   0.452   2.325   9.668
    1H151 O1582 6118   1.968   0.273   9.668
    1H151 O1583 6119   4.052   5.917   9.668
    1H151 O1584 6120   5.946   4.034   7.086
    1H151 O1585 6121   6.325   1.812   9.668
    1H151 O1586 6122   3.862   3.351   9.668
    1H151 O1587 6123   1.210   5.574   7.086
    1H151 O1588 6124   0.831   6.600   7.086
    1H151 O1589 6125   3.104   1.469   7.086
    1H151 O1590 6126   5.188   1.982   7.086
    1H151 O1591 6127   0.452   1.299   9.668
    1H151 O1592 6128   0.263   0.956   7.086
    1H151 O1593 6129   2.346   1.469   7.086
    1H151 O1594 6130   5.378   4.547   7.086
    1H151 O1595 6131   5.757   3.351   9.668
    1H151 O1596 6132   5.946   7.113   7.086
    1H151 O1597 6133   5.757   0.273   9.668
    1H151 O1598 6134   2.725   1.469   7.086
    1H151 O1599 6135   2.536   5.917   9.668
    1H151 O1600 6136   0.073   4.377   9.668
    1H151 O1601 6137   3.673   3.864   9.668
    1H151 O1602 6138   3.483   3.351   9.668
    1H151 O1603 6139   4.431   3.008   7.086
    1H151 O1604 6140   6.704   6.943   9.668
    1H151 O1605 6141   2.725   3.351   9.668
    1H151 O1606 6142   6.325   7.113   7.086
    1H151 O1607 6143   4.999   4.547   7.086
    1H151 O1608 6144   0.073   1.299   9.668
    1H151 O1609 6145   3.673   4.034   7.086
    1H151 O1610 6146   2.157   5.917   9.668
    1H151 O1611 6147   6.136   5.574   7.086
    1H151 O1612 6148   5.567   5.917   9.668
    1H151 O1613 6149   0.073   5.574   7.086
    1H151 O1614 6150   3.673   6.943   9.668
    1H151 O1615 6151   2.915   7.113   7.086
    1H151 O1616 6152   2.157   4.034   7.086
    1H151 O1617 6153   6.704   7.113   7.086
    1H151 O1618 6154   5.567   1.982   7.086
    1H151 O1619 6155   6.136   1.469   7.086
    1H151 O1620 6156   3.104   3.351   9.668
    1H151 O1621 6157   0.831   2.325   9.668
    1H151 O1622 6158   4.052   6.943   9.668
    1H151 O1623 6159   6.515   5.574   7.086
    1H151 O1624 6160   3.104   4.547   7.086
    1H151 O1625 6161   1.778   2.838   9.668
    1H151 O1626 6162   4.241   2.495   7.086
    1H151 O1627 6163   3.862   5.574   7.086
    1H151 O1628 6164   1.589   4.547   7.086
    1H151 O1629 6165   5.946   5.917   9.668
    1H151 O1630 6166   3.673   3.008   7.086
    1H151 O1631 6167   0.641   3.864   9.668
    1H151 O1632 6168   2.346   0.443   7.086
    1H151 O1633 6169   4.431   5.061   7.086
    1H151 O1634 6170   2.725   4.547   7.086
    1H151 O1635 6171   4.620   5.574   7.086
    1H151 O1636 6172   5.567   6.943   9.668
    1H151 O1637 6173   5.757   1.469   7.086
    1H151 O1638 6174   1.399   2.838   9.668
    1H151 O1639 6175   4.241   5.574   7.086
    1H151 O1640 6176   2.157   0.956   7.086
    1H151 O1641 6177   1.968   4.547   7.086
    1H151 O1642 6178   3.862   3.521   7.086
    1H151 O1643 6179   6.704   3.864   9.668
    1H151 O1644 6180   2.915   0.956   7.086
    1H151 O1645 6181   0.831   3.351   9.668
    1H151 O1646 6182   6.704   2.838   9.668
    1H151 O1647 6183   0.263   2.838   9.668
    1H151 O1648 6184   6.325   2.838   9.668
    1H151 O1649 6185   6.136   3.351   9.668
    1H151 O1650 6186   6.325   6.943   9.668
    1H151 O1651 6187   2.725   0.443   7.086
    1H151 O1652 6188   4.052   3.008   7.086
    1H151 O1653 6189   6.136   6.430   9.668
    1H151 O1654 6190   2.346   4.547   7.086
    1H151 O1655 6191   5.757   6.430   9.668
    1H151 O1656 6192   0.263   3.864   9.668
    1H151 O1657 6193   1.020   2.838   9.668
    1H151 O1658 6194   5.946   6.943   9.668
    1H151 O1659 6195   2.536   0.956   7.086
    1H151 O1660 6196   0.641   2.838   9.668
    1H151 O1661 6197   6.515   3.351   9.668
    1H151 O1662 6198   0.452   3.351   9.668
    1H151 O1663 6199   0.073   3.351   9.668
    1H151 O1664 6200   2.725   2.278   7.203
    1H151 O1665 6201   0.831   0.489   9.551
    1H151 O1666 6202   3.104   2.278   7.203
    1H151 O1667 6203   1.399   1.003   9.551
    1H151 O1668 6204   1.210   0.489   9.551
    1H151 O1669 6205   1.968   1.516   9.551
    1H151 O1670 6206   2.346   2.278   7.203
    1H151 O1671 6207   0.641   5.107   9.551
    1H151 O1672 6208   1.399   1.765   7.203
    1H151 O1673 6209   4.999   0.489   9.551
    1H151 O1674 6210   2.157   4.081   9.551
    1H151 O1675 6211   3.294   5.107   9.551
    1H151 O1676 6212   1.399   4.081   9.551
    1H151 O1677 6213   4.999   3.568   9.551
    1H151 O1678 6214   5.188   6.896   7.203
    1H151 O1679 6215   5.188   2.791   7.203
    1H151 O1680 6216   4.809   6.134   9.551
    1H151 O1681 6217   1.589   1.516   9.551
    1H151 O1682 6218   1.020   1.003   9.551
    1H151 O1683 6219   0.831   5.621   9.551
    1H151 O1684 6220   1.589   4.594   9.551
    1H151 O1685 6221   1.968   4.594   9.551
    1H151 O1686 6222   0.452   0.489   9.551
    1H151 O1687 6223   1.210   1.516   9.551
    1H151 O1688 6224   4.620   0.489   9.551
    1H151 O1689 6225   4.999   0.226   7.203
    1H151 O1690 6226   1.778   2.029   9.551
    1H151 O1691 6227   1.778   4.081   9.551
    1H151 O1692 6228   1.020   1.765   7.203
    1H151 O1693 6229   0.073   5.621   9.551
    1H151 O1694 6230   1.210   5.621   9.551
    1H151 O1695 6231   6.325   1.003   9.551
    1H151 O1696 6232   4.431   4.081   9.551
    1H151 O1697 6233   5.757   1.516   9.551
    1H151 O1698 6234   2.157   2.791   7.203
    1H151 O1699 6235   4.809   2.029   9.551
    1H151 O1700 6236   5.567   2.029   9.551
    1H151 O1701 6237   5.378   3.304   7.203
    1H151 O1702 6238   4.999   6.383   7.203
    1H151 O1703 6239   3.673   1.765   7.203
    1H151 O1704 6240   1.020   6.134   9.551
    1H151 O1705 6241   5.378   6.383   7.203
    1H151 O1706 6242   4.052   5.107   9.551
    1H151 O1707 6243   4.241   4.594   9.551
    1H151 O1708 6244   1.778   6.896   7.203
    1H151 O1709 6245   6.136   4.594   9.551
    1H151 O1710 6246   1.589   6.383   7.203
    1H151 O1711 6247   5.188   0.739   7.203
    1H151 O1712 6248   3.673   5.107   9.551
    1H151 O1713 6249   3.104   6.647   9.551
    1H151 O1714 6250   3.862   6.383   7.203
    1H151 O1715 6251   2.346   1.516   9.551
    1H151 O1716 6252   6.515   3.304   7.203
    1H151 O1717 6253   2.536   2.791   7.203
    1H151 O1718 6254   1.589   3.304   7.203
    1H151 O1719 6255   1.778   1.003   9.551
    1H151 O1720 6256   3.104   4.594   9.551
    1H151 O1721 6257   1.020   5.107   9.551
    1H151 O1722 6258   2.157   5.870   7.203
    1H151 O1723 6259   1.589   0.226   7.203
    1H151 O1724 6260   2.346   6.383   7.203
    1H151 O1725 6261   5.757   2.542   9.551
    1H151 O1726 6262   4.809   0.739   7.203
    1H151 O1727 6263   6.704   6.134   9.551
    1H151 O1728 6264   1.968   5.357   7.203
    1H151 O1729 6265   0.263   5.107   9.551
    1H151 O1730 6266   3.483   2.278   7.203
    1H151 O1731 6267   0.831   0.226   7.203
    1H151 O1732 6268   0.641   4.844   7.203
    1H151 O1733 6269   2.915   2.791   7.203
    1H151 O1734 6270   4.431   3.817   7.203
    1H151 O1735 6271   4.620   3.568   9.551
    1H151 O1736 6272   2.725   1.516   9.551
    1H151 O1737 6273   0.452   5.621   9.551
    1H151 O1738 6274   3.104   5.357   7.203
    1H151 O1739 6275   4.431   0.739   7.203
    1H151 O1740 6276   3.104   1.516   9.551
    1H151 O1741 6277   3.483   1.516   9.551
    1H151 O1742 6278   3.862   1.516   9.551
    1H151 O1743 6279   4.241   1.516   9.551
    1H151 O1744 6280   4.052   0.739   7.203
    1H151 O1745 6281   1.020  -0.024   9.551
    1H151 O1746 6282   5.946   1.003   9.551
    1H151 O1747 6283   0.641  -0.024   9.551
    1H151 O1748 6284   6.136   3.304   7.203
    1H151 O1749 6285   4.620   1.516   9.551
    1H151 O1750 6286   3.483   2.542   9.551
    1H151 O1751 6287   3.862   2.542   9.551
    1H151 O1752 6288   2.157   2.029   9.551
    1H151 O1753 6289   4.809   4.081   9.551
    1H151 O1754 6290   1.210   4.594   9.551
    1H151 O1755 6291   1.210   2.278   7.203
    1H151 O1756 6292   4.620   0.226   7.203
    1H151 O1757 6293   3.673   0.739   7.203
    1H151 O1758 6294   4.809  -0.024   9.551
    1H151 O1759 6295   4.431   2.029   9.551
    1H151 O1760 6296   3.294   1.765   7.203
    1H151 O1761 6297   3.673   2.029   9.551
    1H151 O1762 6298   4.052   2.029   9.551
    1H151 O1763 6299   3.294   6.134   9.551
    1H151 O1764 6300   3.673   6.896   7.203
    1H151 O1765 6301   3.294   2.029   9.551
    1H151 O1766 6302   2.915   1.765   7.203
    1H151 O1767 6303   2.536   2.029   9.551
    1H151 O1768 6304   3.483   5.621   9.551
    1H151 O1769 6305   2.915   2.029   9.551
    1H151 O1770 6306   0.641   1.003   9.551
    1H151 O1771 6307   2.536   1.765   7.203
    1H151 O1772 6308   6.515   0.489   9.551
    1H151 O1773 6309   4.241   0.226   7.203
    1H151 O1774 6310   3.862   0.226   7.203
    1H151 O1775 6311   2.346   4.594   9.551
    1H151 O1776 6312   0.263   2.791   7.203
    1H151 O1777 6313   5.946   4.081   9.551
    1H151 O1778 6314   5.188   1.003   9.551
    1H151 O1779 6315   5.378   5.357   7.203
    1H151 O1780 6316   6.325   4.844   7.203
    1H151 O1781 6317   2.725   3.304   7.203
    1H151 O1782 6318   5.188   4.081   9.551
    1H151 O1783 6319   6.325   2.791   7.203
    1H151 O1784 6320   2.157   1.765   7.203
    1H151 O1785 6321   4.809   1.003   9.551
    1H151 O1786 6322   6.325   0.739   7.203
    1H151 O1787 6323   5.946   2.791   7.203
    1H151 O1788 6324   2.915   3.817   7.203
    1H151 O1789 6325   6.136   1.516   9.551
    1H151 O1790 6326   0.073   2.278   7.203
    1H151 O1791 6327   5.757   4.594   9.551
    1H151 O1792 6328   3.673   3.055   9.551
    1H151 O1793 6329   0.452   2.278   7.203
    1H151 O1794 6330   1.778   5.107   9.551
    1H151 O1795 6331   3.104   5.621   9.551
    1H151 O1796 6332   6.515   4.330   7.203
    1H151 O1797 6333   6.704   1.003   9.551
    1H151 O1798 6334   6.325   5.107   9.551
    1H151 O1799 6335   3.483   6.383   7.203
    1H151 O1800 6336   1.210   1.252   7.203
    1H151 O1801 6337   3.862   5.621   9.551
    1H151 O1802 6338   4.620   6.647   9.551
    1H151 O1803 6339   2.536   1.003   9.551
    1H151 O1804 6340   5.567   4.844   7.203
    1H151 O1805 6341   4.999   6.647   9.551
    1H151 O1806 6342   3.483   6.647   9.551
    1H151 O1807 6343   1.589   1.252   7.203
    1H151 O1808 6344   3.483   0.226   7.203
    1H151 O1809 6345   3.104   3.304   7.203
    1H151 O1810 6346   4.999   2.542   9.551
    1H151 O1811 6347   1.968   6.383   7.203
    1H151 O1812 6348   4.620   1.252   7.203
    1H151 O1813 6349   0.263   3.817   7.203
    1H151 O1814 6350   4.052   3.055   9.551
    1H151 O1815 6351   5.188   2.029   9.551
    1H151 O1816 6352   1.968   2.278   7.203
    1H151 O1817 6353   4.999   2.278   7.203
    1H151 O1818 6354   5.567   2.791   7.203
    1H151 O1819 6355   5.378   2.278   7.203
    1H151 O1820 6356   6.136   4.330   7.203
    1H151 O1821 6357   1.778   1.765   7.203
    1H151 O1822 6358   3.294   3.055   9.551
    1H151 O1823 6359   0.831   6.647   9.551
    1H151 O1824 6360   1.399   5.870   7.203
    1H151 O1825 6361   4.620   3.304   7.203
    1H151 O1826 6362   0.831   4.330   7.203
    1H151 O1827 6363   1.399   2.791   7.203
    1H151 O1828 6364   1.020   2.029   9.551
    1H151 O1829 6365   5.567   3.055   9.551
    1H151 O1830 6366   4.052   1.003   9.551
    1H151 O1831 6367   3.862   1.252   7.203
    1H151 O1832 6368   0.831   3.304   7.203
    1H151 O1833 6369   6.136   0.226   7.203
    1H151 O1834 6370   1.589   6.647   9.551
    1H151 O1835 6371   5.188   4.844   7.203
    1H151 O1836 6372   3.294   1.003   9.551
    1H151 O1837 6373   6.515   0.226   7.203
    1H151 O1838 6374   1.399   2.029   9.551
    1H151 O1839 6375   1.589   0.489   9.551
    1H151 O1840 6376   1.399   5.107   9.551
    1H151 O1841 6377   2.915   5.107   9.551
    1H151 O1842 6378   5.757   3.304   7.203
    1H151 O1843 6379   4.999   3.304   7.203
    1H151 O1844 6380   1.778   5.870   7.203
    1H151 O1845 6381   2.157   1.003   9.551
    1H151 O1846 6382   5.188   5.870   7.203
    1H151 O1847 6383   5.378   1.516   9.551
    1H151 O1848 6384   0.073   0.489   9.551
    1H151 O1849 6385   5.378   2.542   9.551
    1H151 O1850 6386   0.641   6.134   9.551
    1H151 O1851 6387   3.483   4.594   9.551
    1H151 O1852 6388   3.862   4.594   9.551
    1H151 O1853 6389   2.915  -0.024   9.551
    1H151 O1854 6390   2.536   4.081   9.551
    1H151 O1855 6391   4.809   6.896   7.203
    1H151 O1856 6392   6.325   1.765   7.203
    1H151 O1857 6393   4.809   5.107   9.551
    1H151 O1858 6394   3.862   4.330   7.203
    1H151 O1859 6395   5.567   1.003   9.551
    1H151 O1860 6396   0.263   6.134   9.551
    1H151 O1861 6397   4.999   1.516   9.551
    1H151 O1862 6398   0.073   6.647   9.551
    1H151 O1863 6399   6.704   5.107   9.551
    1H151 O1864 6400   1.589   2.278   7.203
    1H151 O1865 6401   4.620   4.594   9.551
    1H151 O1866 6402   2.157  -0.024   9.551
    1H151 O1867 6403   0.641   6.896   7.203
    1H151 O1868 6404   6.704   2.791   7.203
    1H151 O1869 6405   1.210   3.304   7.203
    1H151 O1870 6406   5.378   3.568   9.551
    1H151 O1871 6407   0.831   2.278   7.203
    1H151 O1872 6408   1.589   2.542   9.551
    1H151 O1873 6409   5.378   0.489   9.551
    1H151 O1874 6410   1.968   3.304   7.203
    1H151 O1875 6411   2.536   3.055   9.551
    1H151 O1876 6412   2.346   5.621   9.551
    1H151 O1877 6413   2.157   6.896   7.203
    1H151 O1878 6414   4.052   5.870   7.203
    1H151 O1879 6415   0.831   4.594   9.551
    1H151 O1880 6416   1.399   6.134   9.551
    1H151 O1881 6417   5.378   0.226   7.203
    1H151 O1882 6418   0.073   1.252   7.203
    1H151 O1883 6419   0.263   5.870   7.203
    1H151 O1884 6420   1.778   4.844   7.203
    1H151 O1885 6421   4.241   0.489   9.551
    1H151 O1886 6422   2.915   4.844   7.203
    1H151 O1887 6423   5.757   5.621   9.551
    1H151 O1888 6424   5.567   6.896   7.203
    1H151 O1889 6425   1.020   4.081   9.551
    1H151 O1890 6426   5.567   4.081   9.551
    1H151 O1891 6427   2.346   3.304   7.203
    1H151 O1892 6428   4.809   2.791   7.203
    1H151 O1893 6429   3.104   2.542   9.551
    1H151 O1894 6430   0.831   1.516   9.551
    1H151 O1895 6431   6.325   5.870   7.203
    1H151 O1896 6432   1.399   6.896   7.203
    1H151 O1897 6433   4.052   1.765   7.203
    1H151 O1898 6434   5.188   3.055   9.551
    1H151 O1899 6435   4.809   3.817   7.203
    1H151 O1900 6436   5.946   2.029   9.551
    1H151 O1901 6437   2.725   6.647   9.551
    1H151 O1902 6438   2.157   5.107   9.551
    1H151 O1903 6439   4.431   6.134   9.551
    1H151 O1904 6440   5.946   4.844   7.203
    1H151 O1905 6441   6.515   5.621   9.551
    1H151 O1906 6442   4.052   4.081   9.551
    1H151 O1907 6443   6.515   2.278   7.203
    1H151 O1908 6444   3.294   2.791   7.203
    1H151 O1909 6445   1.399  -0.024   9.551
    1H151 O1910 6446   5.188   6.134   9.551
    1H151 O1911 6447   0.073   2.542   9.551
    1H151 O1912 6448   6.704   3.817   7.203
    1H151 O1913 6449   0.452   4.330   7.203
    1H151 O1914 6450   5.946   5.107   9.551
    1H151 O1915 6451   0.073   4.330   7.203
    1H151 O1916 6452   4.999   1.252   7.203
    1H151 O1917 6453   4.052   6.896   7.203
    1H151 O1918 6454   6.515   4.594   9.551
    1H151 O1919 6455   4.241   2.542   9.551
    1H151 O1920 6456   0.641   3.817   7.203
    1H151 O1921 6457   4.241   6.383   7.203
    1H151 O1922 6458   4.241   3.568   9.551
    1H151 O1923 6459   1.589   5.357   7.203
    1H151 O1924 6460   0.263  -0.024   9.551
    1H151 O1925 6461   2.536   5.107   9.551
    1H151 O1926 6462   1.968   0.226   7.203
    1H151 O1927 6463   1.968   3.568   9.551
    1H151 O1928 6464   1.210   6.383   7.203
    1H151 O1929 6465   5.188  -0.024   9.551
    1H151 O1930 6466   6.704   1.765   7.203
    1H151 O1931 6467   2.725   2.542   9.551
    1H151 O1932 6468   1.589   3.568   9.551
    1H151 O1933 6469   1.399   0.739   7.203
    1H151 O1934 6470   4.431  -0.024   9.551
    1H151 O1935 6471   2.725   5.357   7.203
    1H151 O1936 6472   2.915   6.134   9.551
    1H151 O1937 6473   0.641   2.791   7.203
    1H151 O1938 6474   3.673   6.134   9.551
    1H151 O1939 6475   4.809   3.055   9.551
    1H151 O1940 6476   1.020   4.844   7.203
    1H151 O1941 6477   1.020   3.817   7.203
    1H151 O1942 6478   1.968   6.647   9.551
    1H151 O1943 6479   0.452   0.226   7.203
    1H151 O1944 6480   6.136   0.489   9.551
    1H151 O1945 6481   3.862   2.278   7.203
    1H151 O1946 6482   4.241   4.330   7.203
    1H151 O1947 6483   6.325   3.817   7.203
    1H151 O1948 6484   1.020   0.739   7.203
    1H151 O1949 6485   5.188   3.817   7.203
    1H151 O1950 6486   2.915   4.081   9.551
    1H151 O1951 6487   1.399   3.817   7.203
    1H151 O1952 6488   6.704   4.844   7.203
    1H151 O1953 6489   2.725   0.489   9.551
    1H151 O1954 6490   3.294   6.896   7.203
    1H151 O1955 6491   3.104   0.489   9.551
    1H151 O1956 6492   4.999   4.594   9.551
    1H151 O1957 6493   0.452   4.594   9.551
    1H151 O1958 6494   2.346   6.647   9.551
    1H151 O1959 6495   3.862   0.489   9.551
    1H151 O1960 6496   4.620   5.621   9.551
    1H151 O1961 6497   4.431   1.765   7.203
    1H151 O1962 6498   5.757   5.357   7.203
    1H151 O1963 6499   6.704   0.739   7.203
    1H151 O1964 6500   6.325   4.081   9.551
    1H151 O1965 6501   5.946   0.739   7.203
    1H151 O1966 6502   2.536   3.817   7.203
    1H151 O1967 6503   2.346   3.568   9.551
    1H151 O1968 6504   0.263   1.765   7.203
    1H151 O1969 6505   4.999   5.621   9.551
    1H151 O1970 6506   3.483   0.489   9.551
    1H151 O1971 6507   2.346   2.542   9.551
    1H151 O1972 6508   6.136   2.278   7.203
    1H151 O1973 6509   4.999   5.357   7.203
    1H151 O1974 6510   2.346   0.489   9.551
    1H151 O1975 6511   3.294   0.739   7.203
    1H151 O1976 6512   5.567   3.817   7.203
    1H151 O1977 6513   0.073   6.383   7.203
    1H151 O1978 6514   3.294   3.817   7.203
    1H151 O1979 6515   1.778   0.739   7.203
    1H151 O1980 6516   2.915   5.870   7.203
    1H151 O1981 6517   5.567   5.107   9.551
    1H151 O1982 6518   6.515   6.383   7.203
    1H151 O1983 6519   3.294   5.870   7.203
    1H151 O1984 6520   4.809   1.765   7.203
    1H151 O1985 6521   0.641   0.739   7.203
    1H151 O1986 6522   3.294   4.081   9.551
    1H151 O1987 6523   1.778   6.134   9.551
    1H151 O1988 6524   1.210   3.568   9.551
    1H151 O1989 6525   1.778   3.817   7.203
    1H151 O1990 6526   4.620   4.330   7.203
    1H151 O1991 6527   2.536   6.896   7.203
    1H151 O1992 6528   0.831   5.357   7.203
    1H151 O1993 6529   0.452   5.357   7.203
    1H151 O1994 6530   5.378   1.252   7.203
    1H151 O1995 6531   0.452   6.383   7.203
    1H151 O1996 6532   6.136   6.383   7.203
    1H151 O1997 6533   3.673   4.844   7.203
    1H151 O1998 6534   4.052   4.844   7.203
    1H151 O1999 6535   6.704   2.029   9.551
    1H151 O2000 6536   0.263   2.029   9.551
    1H151 O2001 6537   1.210   0.226   7.203
    1H151 O2002 6538   1.778   2.791   7.203
    1H151 O2003 6539   2.725   4.594   9.551
    1H151 O2004 6540   4.431   5.107   9.551
    1H151 O2005 6541   4.431   1.003   9.551
    1H151 O2006 6542   4.241   1.252   7.203
    1H151 O2007 6543   1.210   6.647   9.551
    1H151 O2008 6544   2.915   1.003   9.551
    1H151 O2009 6545   0.263   1.003   9.551
    1H151 O2010 6546   3.673   1.003   9.551
    1H151 O2011 6547   0.641   1.765   7.203
    1H151 O2012 6548   2.536   5.870   7.203
    1H151 O2013 6549   0.452   6.647   9.551
    1H151 O2014 6550   4.620   6.383   7.203
    1H151 O2015 6551   0.263   4.844   7.203
    1H151 O2016 6552   2.346   5.357   7.203
    1H151 O2017 6553   5.567   0.739   7.203
    1H151 O2018 6554   0.073   3.304   7.203
    1H151 O2019 6555   4.620   2.542   9.551
    1H151 O2020 6556   1.589   5.621   9.551
    1H151 O2021 6557   1.020   2.791   7.203
    1H151 O2022 6558   2.725   5.621   9.551
    1H151 O2023 6559   5.757   6.383   7.203
    1H151 O2024 6560   2.536  -0.024   9.551
    1H151 O2025 6561   4.431   3.055   9.551
    1H151 O2026 6562   5.378   4.594   9.551
    1H151 O2027 6563   4.241   5.621   9.551
    1H151 O2028 6564   4.431   6.896   7.203
    1H151 O2029 6565   1.968   0.489   9.551
    1H151 O2030 6566   1.020   6.896   7.203
    1H151 O2031 6567   1.778  -0.024   9.551
    1H151 O2032 6568   2.915   3.055   9.551
    1H151 O2033 6569   5.757   0.226   7.203
    1H151 O2034 6570   1.968   2.542   9.551
    1H151 O2035 6571   5.757   2.278   7.203
    1H151 O2036 6572   3.673   5.870   7.203
    1H151 O2037 6573   5.946   3.817   7.203
    1H151 O2038 6574   6.136   5.621   9.551
    1H151 O2039 6575   2.725   6.383   7.203
    1H151 O2040 6576   3.483   1.252   7.203
    1H151 O2041 6577   0.452   3.304   7.203
    1H151 O2042 6578   5.757   0.489   9.551
    1H151 O2043 6579   6.704   5.870   7.203
    1H151 O2044 6580   5.188   5.107   9.551
    1H151 O2045 6581   0.073   4.594   9.551
    1H151 O2046 6582   0.831   1.252   7.203
    1H151 O2047 6583   5.378   5.621   9.551
    1H151 O2048 6584   4.052   3.817   7.203
    1H151 O2049 6585   0.073   0.226   7.203
    1H151 O2050 6586   6.515   1.516   9.551
    1H151 O2051 6587   5.567   5.870   7.203
    1H151 O2052 6588   4.052   6.134   9.551
    1H151 O2053 6589   3.483   5.357   7.203
    1H151 O2054 6590   3.673   4.081   9.551
    1H151 O2055 6591   6.136   2.542   9.551
    1H151 O2056 6592   1.399   4.844   7.203
    1H151 O2057 6593   3.294   4.844   7.203
    1H151 O2058 6594   3.294  -0.024   9.551
    1H151 O2059 6595   1.210   5.357   7.203
    1H151 O2060 6596   0.641   2.029   9.551
    1H151 O2061 6597   3.104   6.383   7.203
    1H151 O2062 6598   6.325   6.134   9.551
    1H151 O2063 6599   1.968   5.621   9.551
    1H151 O2064 6600   6.325   2.029   9.551
    1H151 O2065 6601   0.263   0.739   7.203
    1H151 O2066 6602   1.968   1.252   7.203
    1H151 O2067 6603   6.515   1.252   7.203
    1H151 O2068 6604   5.757   4.330   7.203
    1H151 O2069 6605   2.157   3.817   7.203
    1H151 O2070 6606   0.831   6.383   7.203
    1H151 O2071 6607   4.809   5.870   7.203
    1H151 O2072 6608   4.620   2.278   7.203
    1H151 O2073 6609   4.241   6.647   9.551
    1H151 O2074 6610   1.210   4.330   7.203
    1H151 O2075 6611   5.757   3.568   9.551
    1H151 O2076 6612   1.020   5.870   7.203
    1H151 O2077 6613   0.452   1.252   7.203
    1H151 O2078 6614   0.641   5.870   7.203
    1H151 O2079 6615   3.862   6.647   9.551
    1H151 O2080 6616   3.862   3.568   9.551
    1H151 O2081 6617   6.704  -0.024   9.551
    1H151 O2082 6618   2.915   6.896   7.203
    1H151 O2083 6619   5.946   5.870   7.203
    1H151 O2084 6620   2.157   3.055   9.551
    1H151 O2085 6621   0.263   6.896   7.203
    1H151 O2086 6622   2.536   6.134   9.551
    1H151 O2087 6623   3.483   3.304   7.203
    1H151 O2088 6624   5.378   6.647   9.551
    1H151 O2089 6625   3.104   0.226   7.203
    1H151 O2090 6626   4.809   4.844   7.203
    1H151 O2091 6627   6.136   5.357   7.203
    1H151 O2092 6628   5.188   1.765   7.203
    1H151 O2093 6629   0.452   1.516   9.551
    1H151 O2094 6630   4.241   3.304   7.203
    1H151 O2095 6631   2.157   4.844   7.203
    1H151 O2096 6632   5.946   3.055   9.551
    1H151 O2097 6633   5.946   6.896   7.203
    1H151 O2098 6634   3.483   4.330   7.203
    1H151 O2099 6635   2.725   3.568   9.551
    1H151 O2100 6636   4.431   5.870   7.203
    1H151 O2101 6637   3.673   2.791   7.203
    1H151 O2102 6638   1.210   2.542   9.551
    1H151 O2103 6639   2.157   6.134   9.551
    1H151 O2104 6640   4.999   4.330   7.203
    1H151 O2105 6641   6.515   6.647   9.551
    1H151 O2106 6642   2.536   4.844   7.203
    1H151 O2107 6643   4.241   2.278   7.203
    1H151 O2108 6644   4.052  -0.024   9.551
    1H151 O2109 6645   5.946   1.765   7.203
    1H151 O2110 6646   6.515   2.542   9.551
    1H151 O2111 6647   0.641   4.081   9.551
    1H151 O2112 6648   0.073   5.357   7.203
    1H151 O2113 6649   4.431   2.791   7.203
    1H151 O2114 6650   3.673   3.817   7.203
    1H151 O2115 6651   2.346   0.226   7.203
    1H151 O2116 6652   5.567   6.134   9.551
    1H151 O2117 6653   4.431   4.844   7.203
    1H151 O2118 6654   5.567  -0.024   9.551
    1H151 O2119 6655   5.378   4.330   7.203
    1H151 O2120 6656   0.452   2.542   9.551
    1H151 O2121 6657   5.757   1.252   7.203
    1H151 O2122 6658   3.104   1.252   7.203
    1H151 O2123 6659   0.073   1.516   9.551
    1H151 O2124 6660   6.704   4.081   9.551
    1H151 O2125 6661   6.515   5.357   7.203
    1H151 O2126 6662   6.136   1.252   7.203
    1H151 O2127 6663   2.157   0.739   7.203
    1H151 O2128 6664   3.673  -0.024   9.551
    1H151 O2129 6665   6.325   6.896   7.203
    1H151 O2130 6666   4.620   5.357   7.203
    1H151 O2131 6667   3.483   3.568   9.551
    1H151 O2132 6668   0.831   3.568   9.551
    1H151 O2133 6669   3.104   4.330   7.203
    1H151 O2134 6670   3.104   3.568   9.551
    1H151 O2135 6671   6.704   6.896   7.203
    1H151 O2136 6672   1.778   3.055   9.551
    1H151 O2137 6673   2.346   1.252   7.203
    1H151 O2138 6674   2.915   0.739   7.203
    1H151 O2139 6675   3.862   5.357   7.203
    1H151 O2140 6676   1.589   4.330   7.203
    1H151 O2141 6677   5.567   1.765   7.203
    1H151 O2142 6678   2.725   4.330   7.203
    1H151 O2143 6679   2.725   1.252   7.203
    1H151 O2144 6680   6.325  -0.024   9.551
    1H151 O2145 6681   6.136   3.568   9.551
    1H151 O2146 6682   1.399   3.055   9.551
    1H151 O2147 6683   5.946   6.134   9.551
    1H151 O2148 6684   4.241   5.357   7.203
    1H151 O2149 6685   4.052   2.791   7.203
    1H151 O2150 6686   0.831   2.542   9.551
    1H151 O2151 6687   1.968   4.330   7.203
    1H151 O2152 6688   2.725   0.226   7.203
    1H151 O2153 6689   3.862   3.304   7.203
    1H151 O2154 6690   0.263   4.081   9.551
    1H151 O2155 6691   5.946  -0.024   9.551
    1H151 O2156 6692   2.346   4.330   7.203
    1H151 O2157 6693   6.325   3.055   9.551
    1H151 O2158 6694   1.020   3.055   9.551
    1H151 O2159 6695   5.757   6.647   9.551
    1H151 O2160 6696   2.536   0.739   7.203
    1H151 O2161 6697   6.136   6.647   9.551
    1H151 O2162 6698   6.515   3.568   9.551
    1H151 O2163 6699   6.704   3.055   9.551
    1H151 O2164 6700   0.263   3.055   9.551
    1H151 O2165 6701   0.452   3.568   9.551
    1H151 O2166 6702   0.641   3.055   9.551
    1H151 O2167 6703   0.073   3.568   9.551
    1H151 O2168 6704   1.210   0.781   9.463
    1H151 O2169 6705   2.536   2.500   7.292
    1H151 O2170 6706   2.915   2.500   7.292
    1H151 O2171 6707   1.399   1.294   9.463
    1H151 O2172 6708   1.020   0.268   9.463
    1H151 O2173 6709   1.778   1.294   9.463
    1H151 O2174 6710   1.778   4.373   9.463
    1H151 O2175 6711   0.831   0.781   9.463
    1H151 O2176 6712   0.641   0.268   9.463
    1H151 O2177 6713   0.641   5.399   9.463
    1H151 O2178 6714   1.968   1.807   9.463
    1H151 O2179 6715   2.725   1.987   7.292
    1H151 O2180 6716   1.399   4.373   9.463
    1H151 O2181 6717   3.104   1.987   7.292
    1H151 O2182 6718   1.020   5.399   9.463
    1H151 O2183 6719   2.157   4.373   9.463
    1H151 O2184 6720   1.210   1.987   7.292
    1H151 O2185 6721   4.809   0.268   9.463
    1H151 O2186 6722   5.188   6.605   7.292
    1H151 O2187 6723   2.346   1.987   7.292
    1H151 O2188 6724   0.263   5.399   9.463
    1H151 O2189 6725   2.346   1.807   9.463
    1H151 O2190 6726   4.809   0.447   7.292
    1H151 O2191 6727   3.483   1.987   7.292
    1H151 O2192 6728   4.620   3.860   9.463
    1H151 O2193 6729   4.999   3.860   9.463
    1H151 O2194 6730   4.620   1.807   9.463
    1H151 O2195 6731   3.294   5.399   9.463
    1H151 O2196 6732   2.725   1.807   9.463
    1H151 O2197 6733   4.241   1.807   9.463
    1H151 O2198 6734   4.431   0.447   7.292
    1H151 O2199 6735   3.862   1.807   9.463
    1H151 O2200 6736   3.483   1.807   9.463
    1H151 O2201 6737   3.104   1.807   9.463
    1H151 O2202 6738   4.999   0.781   9.463
    1H151 O2203 6739   4.052   0.447   7.292
    1H151 O2204 6740   3.673   5.399   9.463
    1H151 O2205 6741   5.946   1.294   9.463
    1H151 O2206 6742   1.399   1.474   7.292
    1H151 O2207 6743   6.515   0.781   9.463
    1H151 O2208 6744   2.157   1.294   9.463
    1H151 O2209 6745   1.589   0.781   9.463
    1H151 O2210 6746   5.188   2.500   7.292
    1H151 O2211 6747   5.946   4.373   9.463
    1H151 O2212 6748   4.809   6.425   9.463
    1H151 O2213 6749   6.136   3.013   7.292
    1H151 O2214 6750   3.673   6.605   7.292
    1H151 O2215 6751   3.294   6.425   9.463
    1H151 O2216 6752   1.589   1.807   9.463
    1H151 O2217 6753   2.157   2.500   7.292
    1H151 O2218 6754   3.673   0.447   7.292
    1H151 O2219 6755   3.483   2.833   9.463
    1H151 O2220 6756   3.862   2.833   9.463
    1H151 O2221 6757   3.483   4.886   9.463
    1H151 O2222 6758   3.294   2.500   7.292
    1H151 O2223 6759   0.263   2.500   7.292
    1H151 O2224 6760   1.968   3.860   9.463
    1H151 O2225 6761   1.020   1.294   9.463
    1H151 O2226 6762   1.589   3.860   9.463
    1H151 O2227 6763   5.378   3.013   7.292
    1H151 O2228 6764   0.831   4.886   9.463
    1H151 O2229 6765   2.915   3.526   7.292
    1H151 O2230 6766   1.589   1.987   7.292
    1H151 O2231 6767   6.325   4.552   7.292
    1H151 O2232 6768   5.378   5.065   7.292
    1H151 O2233 6769   4.999   7.118   7.292
    1H151 O2234 6770   3.104   4.886   9.463
    1H151 O2235 6771   3.862   4.886   9.463
    1H151 O2236 6772   0.452   4.886   9.463
    1H151 O2237 6773   6.325   0.447   7.292
    1H151 O2238 6774   1.399   0.268   9.463
    1H151 O2239 6775   0.831   5.912   9.463
    1H151 O2240 6776   1.778   6.605   7.292
    1H151 O2241 6777   4.809   3.347   9.463
    1H151 O2242 6778   5.188   0.447   7.292
    1H151 O2243 6779   4.999   1.807   9.463
    1H151 O2244 6780   2.346   3.013   7.292
    1H151 O2245 6781   1.020   0.634   9.404
    1H151 O2246 6782   5.567   2.320   9.463
    1H151 O2247 6783   4.431   4.373   9.463
    1H151 O2248 6784   1.210   5.912   9.463
    1H151 O2249 6785   6.136   0.781   9.463
    1H151 O2250 6786   0.452   0.781   9.463
    1H151 O2251 6787   5.378   1.807   9.463
    1H151 O2252 6788   1.589   4.886   9.463
    1H151 O2253 6789   1.968   1.987   7.292
    1H151 O2254 6790   1.210   1.807   9.463
    1H151 O2255 6791   5.757   1.807   9.463
    1H151 O2256 6792   5.188   0.268   9.463
    1H151 O2257 6793   4.999   3.013   7.292
    1H151 O2258 6794   0.073   5.912   9.463
    1H151 O2259 6795   5.567   1.294   9.463
    1H151 O2260 6796   4.999   0.960   7.292
    1H151 O2261 6797   0.263   0.268   9.463
    1H151 O2262 6798   1.968   6.091   7.292
    1H151 O2263 6799   5.188   3.347   9.463
    1H151 O2264 6800   5.378   7.118   7.292
    1H151 O2265 6801   5.757   3.013   7.292
    1H151 O2266 6802   4.241   4.886   9.463
    1H151 O2267 6803   1.968   4.886   9.463
    1H151 O2268 6804   2.346   3.860   9.463
    1H151 O2269 6805   6.704   5.399   9.463
    1H151 O2270 6806   4.620   0.781   9.463
    1H151 O2271 6807   1.589   7.118   7.292
    1H151 O2272 6808   6.515   3.013   7.292
    1H151 O2273 6809   2.157   6.605   7.292
    1H151 O2274 6810   1.589   1.147   9.404
    1H151 O2275 6811   1.589   6.091   7.292
    1H151 O2276 6812   4.431   0.268   9.463
    1H151 O2277 6813   6.325   3.526   7.292
    1H151 O2278 6814   1.210   3.860   9.463
    1H151 O2279 6815   2.725   2.647   7.350
    1H151 O2280 6816   5.188   3.526   7.292
    1H151 O2281 6817   5.188   2.320   9.463
    1H151 O2282 6818   4.241   3.860   9.463
    1H151 O2283 6819   3.862   1.987   7.292
    1H151 O2284 6820   4.052   4.373   9.463
    1H151 O2285 6821   4.620   5.912   9.463
    1H151 O2286 6822   1.968   3.013   7.292
    1H151 O2287 6823   1.399   5.399   9.463
    1H151 O2288 6824   2.915   2.133   7.350
    1H151 O2289 6825   1.020   4.373   9.463
    1H151 O2290 6826   5.378   0.781   9.463
    1H151 O2291 6827   4.999   5.912   9.463
    1H151 O2292 6828   6.136   4.886   9.463
    1H151 O2293 6829   4.052   6.605   7.292
    1H151 O2294 6830   1.399   3.526   7.292
    1H151 O2295 6831   0.831   1.987   7.292
    1H151 O2296 6832   2.915   6.425   9.463
    1H151 O2297 6833   2.536   4.373   9.463
    1H151 O2298 6834   5.567   3.526   7.292
    1H151 O2299 6835   2.536   2.133   7.350
    1H151 O2300 6836   1.210   1.147   9.404
    1H151 O2301 6837   4.809   6.605   7.292
    1H151 O2302 6838   1.589   4.226   9.404
    1H151 O2303 6839   5.378   3.860   9.463
    1H151 O2304 6840   1.968   4.226   9.404
    1H151 O2305 6841   1.399   6.605   7.292
    1H151 O2306 6842   1.399   0.634   9.404
    1H151 O2307 6843   1.778   5.578   7.292
    1H151 O2308 6844   1.968   7.118   7.292
    1H151 O2309 6845   2.346   6.091   7.292
    1H151 O2310 6846   6.325   4.373   9.463
    1H151 O2311 6847   0.831   5.252   9.404
    1H151 O2312 6848   6.325   1.294   9.463
    1H151 O2313 6849   0.831   0.121   9.404
    1H151 O2314 6850   2.157   5.578   7.292
    1H151 O2315 6851   0.073   0.781   9.463
    1H151 O2316 6852   1.778   1.660   9.404
    1H151 O2317 6853   6.704   2.500   7.292
    1H151 O2318 6854   1.020   1.474   7.292
    1H151 O2319 6855   4.052   5.399   9.463
    1H151 O2320 6856   1.589   3.013   7.292
    1H151 O2321 6857   3.294   4.373   9.463
    1H151 O2322 6858   5.567   6.605   7.292
    1H151 O2323 6859   2.346   2.647   7.350
    1H151 O2324 6860   1.020   6.425   9.463
    1H151 O2325 6861   4.809   3.526   7.292
    1H151 O2326 6862   1.778   3.526   7.292
    1H151 O2327 6863   2.915   5.399   9.463
    1H151 O2328 6864   2.915   4.373   9.463
    1H151 O2329 6865   4.809   2.320   9.463
    1H151 O2330 6866   0.641   2.500   7.292
    1H151 O2331 6867   0.641   4.552   7.292
    1H151 O2332 6868   1.399   0.447   7.292
    1H151 O2333 6869   2.536   3.526   7.292
    1H151 O2334 6870   6.515   4.886   9.463
    1H151 O2335 6871   1.020   0.447   7.292
    1H151 O2336 6872   6.704   4.552   7.292
    1H151 O2337 6873   1.210   4.886   9.463
    1H151 O2338 6874   1.020   3.526   7.292
    1H151 O2339 6875   2.725   3.013   7.292
    1H151 O2340 6876   2.536   1.294   9.463
    1H151 O2341 6877   5.378   2.833   9.463
    1H151 O2342 6878   2.157   1.660   9.404
    1H151 O2343 6879   1.778   0.447   7.292
    1H151 O2344 6880   4.620   4.039   7.292
    1H151 O2345 6881   0.452   5.252   9.404
    1H151 O2346 6882   5.757   5.065   7.292
    1H151 O2347 6883   6.704   3.526   7.292
    1H151 O2348 6884   0.641   0.447   7.292
    1H151 O2349 6885   2.915   5.578   7.292
    1H151 O2350 6886   2.346   0.781   9.463
    1H151 O2351 6887   1.778   2.320   9.463
    1H151 O2352 6888   5.567   2.500   7.292
    1H151 O2353 6889   3.673   1.474   7.292
    1H151 O2354 6890   0.073   4.039   7.292
    1H151 O2355 6891   0.831   5.065   7.292
    1H151 O2356 6892   1.968   1.147   9.404
    1H151 O2357 6893   1.778   1.474   7.292
    1H151 O2358 6894   4.241   0.781   9.463
    1H151 O2359 6895   3.294   2.133   7.350
    1H151 O2360 6896   0.452   4.039   7.292
    1H151 O2361 6897   3.104   2.833   9.463
    1H151 O2362 6898   5.567   4.373   9.463
    1H151 O2363 6899   0.641   6.425   9.463
    1H151 O2364 6900   0.641   0.634   9.404
    1H151 O2365 6901   5.378   6.091   7.292
    1H151 O2366 6902   5.946   2.320   9.463
    1H151 O2367 6903   4.620   4.886   9.463
    1H151 O2368 6904   4.999   6.091   7.292
    1H151 O2369 6905   4.620   0.960   7.292
    1H151 O2370 6906   1.399   6.425   9.463
    1H151 O2371 6907   5.378   0.960   7.292
    1H151 O2372 6908   3.104   6.938   9.463
    1H151 O2373 6909   6.515   5.912   9.463
    1H151 O2374 6910   3.862   6.091   7.292
    1H151 O2375 6911   4.052   1.474   7.292
    1H151 O2376 6912   3.104   2.647   7.350
    1H151 O2377 6913   6.515   1.987   7.292
    1H151 O2378 6914   0.263   6.425   9.463
    1H151 O2379 6915   3.673   2.320   9.463
    1H151 O2380 6916   0.831   7.118   7.292
    1H151 O2381 6917   4.241   2.833   9.463
    1H151 O2382 6918   2.725   0.781   9.463
    1H151 O2383 6919   0.452   5.912   9.463
    1H151 O2384 6920   2.536   6.605   7.292
    1H151 O2385 6921   4.809   1.474   7.292
    1H151 O2386 6922   4.431   6.425   9.463
    1H151 O2387 6923   4.431   1.474   7.292
    1H151 O2388 6924   4.241   4.039   7.292
    1H151 O2389 6925   5.757   2.833   9.463
    1H151 O2390 6926   3.483   5.252   9.404
    1H151 O2391 6927   2.725   6.938   9.463
    1H151 O2392 6928   1.210   3.013   7.292
    1H151 O2393 6929   4.809   3.713   9.404
    1H151 O2394 6930   4.431   3.526   7.292
    1H151 O2395 6931   1.210   0.121   9.404
    1H151 O2396 6932   0.452   5.065   7.292
    1H151 O2397 6933   3.862   0.781   9.463
    1H151 O2398 6934   1.778   6.425   9.463
    1H151 O2399 6935   5.946   4.552   7.292
    1H151 O2400 6936   4.809   2.500   7.292
    1H151 O2401 6937   3.104   0.781   9.463
    1H151 O2402 6938   3.483   0.781   9.463
    1H151 O2403 6939   2.536   5.399   9.463
    1H151 O2404 6940   5.188   6.425   9.463
    1H151 O2405 6941   3.294   6.605   7.292
    1H151 O2406 6942   6.704   6.425   9.463
    1H151 O2407 6943   5.946   0.447   7.292
    1H151 O2408 6944   3.673   6.425   9.463
    1H151 O2409 6945   1.968   5.065   7.292
    1H151 O2410 6946   3.104   5.065   7.292
    1H151 O2411 6947   4.052   1.294   9.463
    1H151 O2412 6948   3.294   1.294   9.463
    1H151 O2413 6949   3.294   5.578   7.292
    1H151 O2414 6950   0.831   1.807   9.463
    1H151 O2415 6951   2.346   6.938   9.463
    1H151 O2416 6952   2.725   2.833   9.463
    1H151 O2417 6953   6.704   0.447   7.292
    1H151 O2418 6954   0.641   3.526   7.292
    1H151 O2419 6955   4.999   0.594   7.350
    1H151 O2420 6956   1.399   2.133   7.350
    1H151 O2421 6957   4.052   4.552   7.292
    1H151 O2422 6958   2.536   1.660   9.404
    1H151 O2423 6959   3.294   0.447   7.292
    1H151 O2424 6960   0.831   6.938   9.463
    1H151 O2425 6961   1.399   2.320   9.463
    1H151 O2426 6962   4.809   0.634   9.404
    1H151 O2427 6963   3.294   3.526   7.292
    1H151 O2428 6964   1.210   6.091   7.292
    1H151 O2429 6965   4.620   0.594   7.350
    1H151 O2430 6966   2.915   1.294   9.463
    1H151 O2431 6967   3.294   2.320   9.463
    1H151 O2432 6968   3.862   0.960   7.292
    1H151 O2433 6969   2.157   5.399   9.463
    1H151 O2434 6970   1.968   6.938   9.463
    1H151 O2435 6971   1.968   0.781   9.463
    1H151 O2436 6972   1.020   5.765   9.404
    1H151 O2437 6973   5.946   5.399   9.463
    1H151 O2438 6974   4.999   5.065   7.292
    1H151 O2439 6975   3.294   4.739   9.404
    1H151 O2440 6976   2.157   2.133   7.350
    1H151 O2441 6977   4.241   0.960   7.292
    1H151 O2442 6978   4.052   2.320   9.463
    1H151 O2443 6979   0.073   6.091   7.292
    1H151 O2444 6980   4.809   1.294   9.463
    1H151 O2445 6981   1.020   4.552   7.292
    1H151 O2446 6982   3.673   1.294   9.463
    1H151 O2447 6983   4.431   1.294   9.463
    1H151 O2448 6984   3.673   1.660   9.404
    1H151 O2449 6985   6.515   6.091   7.292
    1H151 O2450 6986   2.915   1.660   9.404
    1H151 O2451 6987   4.052   1.660   9.404
    1H151 O2452 6988   3.294   1.660   9.404
    1H151 O2453 6989   4.999   4.886   9.463
    1H151 O2454 6990   4.431   1.660   9.404
    1H151 O2455 6991   1.589   5.065   7.292
    1H151 O2456 6992   4.999   6.751   7.350
    1H151 O2457 6993   4.999   0.121   9.404
    1H151 O2458 6994   4.241   0.594   7.350
    1H151 O2459 6995   5.188   1.294   9.463
    1H151 O2460 6996   4.241   6.091   7.292
    1H151 O2461 6997   1.210   1.620   7.350
    1H151 O2462 6998   5.188   3.160   7.350
    1H151 O2463 6999   5.378   6.751   7.350
    1H151 O2464 7000   0.452   7.118   7.292
    1H151 O2465 7001   1.210   5.252   9.404
    1H151 O2466 7002   6.704   1.474   7.292
    1H151 O2467 7003   5.188   0.081   7.350
    1H151 O2468 7004   0.452   0.121   9.404
    1H151 O2469 7005   2.725   5.065   7.292
    1H151 O2470 7006   1.210   4.226   9.404
    1H151 O2471 7007   0.073   4.886   9.463
    1H151 O2472 7008   2.346   4.226   9.404
    1H151 O2473 7009   3.862   7.118   7.292
    1H151 O2474 7010   4.809   4.373   9.463
    1H151 O2475 7011   5.757   0.781   9.463
    1H151 O2476 7012   3.104   3.013   7.292
    1H151 O2477 7013   5.567   5.399   9.463
    1H151 O2478 7014   0.073   5.252   9.404
    1H151 O2479 7015   0.263   1.474   7.292
    1H151 O2480 7016   6.136   1.987   7.292
    1H151 O2481 7017   5.946   3.526   7.292
    1H151 O2482 7018   3.483   5.912   9.463
    1H151 O2483 7019   2.346   2.833   9.463
    1H151 O2484 7020   1.778   4.739   9.404
    1H151 O2485 7021   3.862   0.594   7.350
    1H151 O2486 7022   1.399   2.500   7.292
    1H151 O2487 7023   4.809   1.660   9.404
    1H151 O2488 7024   2.346   4.886   9.463
    1H151 O2489 7025   6.136   6.091   7.292
    1H151 O2490 7026   0.452   6.091   7.292
    1H151 O2491 7027   3.673   4.552   7.292
    1H151 O2492 7028   5.188   0.634   9.404
    1H151 O2493 7029   3.104   5.252   9.404
    1H151 O2494 7030   1.778   2.500   7.292
    1H151 O2495 7031   5.757   1.147   9.404
    1H151 O2496 7032   5.188   3.713   9.404
    1H151 O2497 7033   1.020   2.133   7.350
    1H151 O2498 7034   3.862   5.252   9.404
    1H151 O2499 7035   3.104   5.912   9.463
    1H151 O2500 7036   4.620   0.121   9.404
    1H151 O2501 7037   4.431   3.713   9.404
    1H151 O2502 7038   6.136   1.147   9.404
    1H151 O2503 7039   3.673   2.686   9.404
    1H151 O2504 7040   0.641   4.739   9.404
    1H151 O2505 7041   3.673   2.133   7.350
    1H151 O2506 7042   1.589   1.620   7.350
    1H151 O2507 7043   4.620   6.938   9.463
    1H151 O2508 7044   2.915   2.320   9.463
    1H151 O2509 7045   5.567   1.660   9.404
    1H151 O2510 7046   4.620   7.118   7.292
    1H151 O2511 7047   4.999   6.938   9.463
    1H151 O2512 7048   4.052   4.739   9.404
    1H151 O2513 7049   6.704   2.320   9.463
    1H151 O2514 7050   4.431   3.347   9.463
    1H151 O2515 7051   1.020   2.500   7.292
    1H151 O2516 7052   6.325   3.160   7.350
    1H151 O2517 7053   6.325   2.500   7.292
    1H151 O2518 7054   3.483   7.118   7.292
    1H151 O2519 7055   0.263   2.320   9.463
    1H151 O2520 7056   0.073   3.013   7.292
    1H151 O2521 7057   2.725   4.886   9.463
    1H151 O2522 7058   6.325   0.634   9.404
    1H151 O2523 7059   6.515   4.039   7.292
    1H151 O2524 7060   1.210   6.938   9.463
    1H151 O2525 7061   5.378   2.647   7.350
    1H151 O2526 7062   4.431   2.320   9.463
    1H151 O2527 7063   5.757   4.886   9.463
    1H151 O2528 7064   0.073   1.987   7.292
    1H151 O2529 7065   4.999   2.833   9.463
    1H151 O2530 7066   2.536   2.320   9.463
    1H151 O2531 7067   4.241   4.226   9.404
    1H151 O2532 7068   3.673   4.373   9.463
    1H151 O2533 7069   2.157   3.713   9.404
    1H151 O2534 7070   1.589   6.751   7.350
    1H151 O2535 7071   4.999   3.199   9.404
    1H151 O2536 7072   2.157   6.238   7.350
    1H151 O2537 7073   3.673   2.500   7.292
    1H151 O2538 7074   6.704   0.268   9.463
    1H151 O2539 7075   0.452   6.938   9.463
    1H151 O2540 7076   1.399   3.713   9.404
    1H151 O2541 7077   3.862   6.751   7.350
    1H151 O2542 7078   5.946   3.160   7.350
    1H151 O2543 7079   6.325   5.399   9.463
    1H151 O2544 7080   3.104   6.278   9.404
    1H151 O2545 7081   0.263   4.552   7.292
    1H151 O2546 7082   2.157   2.320   9.463
    1H151 O2547 7083   4.999   2.647   7.350
    1H151 O2548 7084   0.831   4.039   7.292
    1H151 O2549 7085   4.620   6.278   9.404
    1H151 O2550 7086   0.641   1.294   9.463
    1H151 O2551 7087   5.188   5.578   7.292
    1H151 O2552 7088   6.136   4.226   9.404
    1H151 O2553 7089   4.999   6.278   9.404
    1H151 O2554 7090   5.757   3.860   9.463
    1H151 O2555 7091   2.157   3.526   7.292
    1H151 O2556 7092   5.757   2.173   9.404
    1H151 O2557 7093   6.704   5.765   9.404
    1H151 O2558 7094   1.778   0.081   7.350
    1H151 O2559 7095   5.188   4.373   9.463
    1H151 O2560 7096   0.452   1.987   7.292
    1H151 O2561 7097   1.968   5.725   7.350
    1H151 O2562 7098   4.241   7.118   7.292
    1H151 O2563 7099   1.210   0.960   7.292
    1H151 O2564 7100   6.704   0.634   9.404
    1H151 O2565 7101   6.136   5.065   7.292
    1H151 O2566 7102   5.946   2.500   7.292
    1H151 O2567 7103   6.136   1.807   9.463
    1H151 O2568 7104   2.157   3.160   7.350
    1H151 O2569 7105   1.399   1.660   9.404
    1H151 O2570 7106   1.210   7.118   7.292
    1H151 O2571 7107   0.452   3.013   7.292
    1H151 O2572 7108   4.999   2.173   9.404
    1H151 O2573 7109   5.188   6.238   7.350
    1H151 O2574 7110   1.589   0.960   7.292
    1H151 O2575 7111   0.073   2.647   7.350
    1H151 O2576 7112   4.809   5.765   9.404
    1H151 O2577 7113   3.483   0.960   7.292
    1H151 O2578 7114   5.567   0.447   7.292
    1H151 O2579 7115   1.589   6.938   9.463
    1H151 O2580 7116   5.757   4.226   9.404
    1H151 O2581 7117   1.589   5.912   9.463
    1H151 O2582 7118   1.020   1.660   9.404
    1H151 O2583 7119   3.294   2.686   9.404
    1H151 O2584 7120   0.831   3.013   7.292
    1H151 O2585 7121   3.483   6.091   7.292
    1H151 O2586 7122   4.431   6.605   7.292
    1H151 O2587 7123   0.452   2.647   7.350
    1H151 O2588 7124   4.052   2.686   9.404
    1H151 O2589 7125   5.567   3.347   9.463
    1H151 O2590 7126   2.536   5.578   7.292
    1H151 O2591 7127   1.778   5.399   9.463
    1H151 O2592 7128   2.915   0.268   9.463
    1H151 O2593 7129   4.809   5.399   9.463
    1H151 O2594 7130   1.399   5.578   7.292
    1H151 O2595 7131   6.325   4.739   9.404
    1H151 O2596 7132   5.567   5.578   7.292
    1H151 O2597 7133   2.725   3.860   9.463
    1H151 O2598 7134   0.831   6.278   9.404
    1H151 O2599 7135   4.620   3.013   7.292
    1H151 O2600 7136   3.862   5.912   9.463
    1H151 O2601 7137   0.263   3.526   7.292
    1H151 O2602 7138   3.483   6.278   9.404
    1H151 O2603 7139   3.483   6.751   7.350
    1H151 O2604 7140   2.725   3.673   7.350
    1H151 O2605 7141   6.515   4.699   7.350
    1H151 O2606 7142   1.778   0.268   9.463
    1H151 O2607 7143   6.515   0.960   7.292
    1H151 O2608 7144   2.536   6.425   9.463
    1H151 O2609 7145   3.483   0.594   7.350
    1H151 O2610 7146   5.378   3.673   7.350
    1H151 O2611 7147   4.052   0.268   9.463
    1H151 O2612 7148   4.241   1.987   7.292
    1H151 O2613 7149   6.515   3.673   7.350
    1H151 O2614 7150   1.399   3.160   7.350
    1H151 O2615 7151   6.136   4.699   7.350
    1H151 O2616 7152   0.641   4.373   9.463
    1H151 O2617 7153   5.567   5.212   7.350
    1H151 O2618 7154   6.515   5.065   7.292
    1H151 O2619 7155   4.999   4.039   7.292
    1H151 O2620 7156   6.325   0.268   9.463
    1H151 O2621 7157   1.399   6.238   7.350
    1H151 O2622 7158   3.862   1.620   7.350
    1H151 O2623 7159   6.136   4.039   7.292
    1H151 O2624 7160   1.589   2.173   9.404
    1H151 O2625 7161   5.188   1.107   7.350
    1H151 O2626 7162   4.052   3.347   9.463
    1H151 O2627 7163   4.431   5.399   9.463
    1H151 O2628 7164   5.567   2.686   9.404
    1H151 O2629 7165   3.294   1.474   7.292
    1H151 O2630 7166   2.346   6.751   7.350
    1H151 O2631 7167   6.136   0.960   7.292
    1H151 O2632 7168   2.157   6.425   9.463
    1H151 O2633 7169   2.346   7.118   7.292
    1H151 O2634 7170   1.589   3.673   7.350
    1H151 O2635 7171   6.136   3.860   9.463
    1H151 O2636 7172   4.620   3.673   7.350
    1H151 O2637 7173   3.104   4.226   9.404
    1H151 O2638 7174   4.620   2.833   9.463
    1H151 O2639 7175   2.915   6.791   9.404
    1H151 O2640 7176   3.104   3.673   7.350
    1H151 O2641 7177   4.241   5.912   9.463
    1H151 O2642 7178   2.536   0.268   9.463
    1H151 O2643 7179   6.136   0.594   7.350
    1H151 O2644 7180   3.104   4.039   7.292
    1H151 O2645 7181   2.725   2.355   7.438
    1H151 O2646 7182   0.263   0.447   7.292
    1H151 O2647 7183   1.589   0.594   7.350
    1H151 O2648 7184   5.188   5.212   7.350
    1H151 O2649 7185   6.515   0.594   7.350
    1H151 O2650 7186   2.725   4.039   7.292
    1H151 O2651 7187   3.673   4.739   9.404
    1H151 O2652 7188   0.073   6.278   9.404
    1H151 O2653 7189   2.157   0.268   9.463
    1H151 O2654 7190   1.210   5.065   7.292
    1H151 O2655 7191   5.188   1.474   7.292
    1H151 O2656 7192   5.757   7.118   7.292
    1H151 O2657 7193   0.831   4.699   7.350
    1H151 O2658 7194   0.831   0.594   7.350
    1H151 O2659 7195   1.210   4.039   7.292
    1H151 O2660 7196   2.725   6.091   7.292
    1H151 O2661 7197   2.157   1.474   7.292
    1H151 O2662 7198   0.641   5.765   9.404
    1H151 O2663 7199   6.704   1.294   9.463
    1H151 O2664 7200   0.831   0.960   7.292
    1H151 O2665 7201   4.999   1.987   7.292
    1H151 O2666 7202   1.020   6.605   7.292
    1H151 O2667 7203   4.431   4.552   7.292
    1H151 O2668 7204   0.073   6.938   9.463
    1H151 O2669 7205   3.294   0.268   9.463
    1H151 O2670 7206   4.052   6.238   7.350
    1H151 O2671 7207   0.831   0.412   9.316
    1H151 O2672 7208   3.104   6.091   7.292
    1H151 O2673 7209   5.378   4.886   9.463
    1H151 O2674 7210   1.399   4.739   9.404
    1H151 O2675 7211   4.620   1.987   7.292
    1H151 O2676 7212   2.157   3.347   9.463
    1H151 O2677 7213   4.431   4.186   7.350
    1H151 O2678 7214   5.567   3.160   7.350
    1H151 O2679 7215   1.778   3.713   9.404
    1H151 O2680 7216   5.567   0.268   9.463
    1H151 O2681 7217   2.346   1.147   9.404
    1H151 O2682 7218   0.073   0.960   7.292
    1H151 O2683 7219   1.020   4.739   9.404
    1H151 O2684 7220   5.567   4.552   7.292
    1H151 O2685 7221   0.641   0.081   7.350
    1H151 O2686 7222   0.641   6.605   7.292
    1H151 O2687 7223   3.862   3.860   9.463
    1H151 O2688 7224   0.263   4.186   7.350
    1H151 O2689 7225   1.778   5.212   7.350
    1H151 O2690 7226   1.778   3.347   9.463
    1H151 O2691 7227   0.641   5.212   7.350
    1H151 O2692 7228   3.104   5.725   7.350
    1H151 O2693 7229   5.378   5.912   9.463
    1H151 O2694 7230   3.483   6.938   9.463
    1H151 O2695 7231   5.188   5.399   9.463
    1H151 O2696 7232   0.641   1.474   7.292
    1H151 O2697 7233   0.073   5.065   7.292
    1H151 O2698 7234   3.673   0.268   9.463
    1H151 O2699 7235   0.263   5.765   9.404
    1H151 O2700 7236   5.378   4.039   7.292
    1H151 O2701 7237   2.536   3.347   9.463
    1H151 O2702 7238   1.399   0.925   9.316
    1H151 O2703 7239   2.915   5.212   7.350
    1H151 O2704 7240   5.757   0.960   7.292
    1H151 O2705 7241   0.263   6.605   7.292
    1H151 O2706 7242   2.725   5.912   9.463
    1H151 O2707 7243   4.052   0.634   9.404
    1H151 O2708 7244   5.378   2.173   9.404
    1H151 O2709 7245   6.704   4.373   9.463
    1H151 O2710 7246   5.946   6.605   7.292
    1H151 O2711 7247   1.968   6.751   7.350
    1H151 O2712 7248   0.831   1.147   9.404
    1H151 O2713 7249   1.778   6.238   7.350
    1H151 O2714 7250   0.641   5.578   7.292
    1H151 O2715 7251   2.915   1.474   7.292
    1H151 O2716 7252   3.104   3.860   9.463
    1H151 O2717 7253   2.536   3.160   7.350
    1H151 O2718 7254   3.862   4.039   7.292
    1H151 O2719 7255   4.620   6.091   7.292
    1H151 O2720 7256   5.757   6.091   7.292
    1H151 O2721 7257   0.831   3.673   7.350
    1H151 O2722 7258   2.536   0.634   9.404
    1H151 O2723 7259   0.263   5.578   7.292
    1H151 O2724 7260   1.589   6.278   9.404
    1H151 O2725 7261   3.483   5.065   7.292
    1H151 O2726 7262   4.809   0.081   7.350
    1H151 O2727 7263   2.536   1.474   7.292
    1H151 O2728 7264   1.210   0.412   9.316
    1H151 O2729 7265   3.673   3.347   9.463
    1H151 O2730 7266   4.809   4.739   9.404
    1H151 O2731 7267   1.589   4.039   7.292
    1H151 O2732 7268   6.704   6.605   7.292
    1H151 O2733 7269   0.831   3.860   9.463
    1H151 O2734 7270   1.399   3.347   9.463
    1H151 O2735 7271   1.778   2.133   7.350
    1H151 O2736 7272   6.325   6.605   7.292
    1H151 O2737 7273   2.346   5.065   7.292
    1H151 O2738 7274   2.915   6.605   7.292
    1H151 O2739 7275   3.104   2.355   7.438
    1H151 O2740 7276   4.620   4.226   9.404
    1H151 O2741 7277   1.020   2.320   9.463
    1H151 O2742 7278   1.968   1.439   9.316
    1H151 O2743 7279   4.620   1.620   7.350
    1H151 O2744 7280   4.052   6.425   9.463
    1H151 O2745 7281   2.346   5.252   9.404
    1H151 O2746 7282   2.346   2.355   7.438
    1H151 O2747 7283   6.325   1.474   7.292
    1H151 O2748 7284   0.452   1.807   9.463
    1H151 O2749 7285   3.294   0.634   9.404
    1H151 O2750 7286   5.757   4.039   7.292
    1H151 O2751 7287   2.157   4.739   9.404
    1H151 O2752 7288   3.483   3.013   7.292
    1H151 O2753 7289   0.073   1.807   9.463
    1H151 O2754 7290   4.241   6.938   9.463
    1H151 O2755 7291   2.157   0.447   7.292
    1H151 O2756 7292   6.325   2.133   7.350
    1H151 O2757 7293   5.188   1.660   9.404
    1H151 O2758 7294   6.325   2.320   9.463
    1H151 O2759 7295   3.104   7.118   7.292
    1H151 O2760 7296   6.515   1.807   9.463
    1H151 O2761 7297   1.020   5.578   7.292
    1H151 O2762 7298   3.483   2.173   9.404
    1H151 O2763 7299   3.862   5.065   7.292
    1H151 O2764 7300   3.862   2.173   9.404
    1H151 O2765 7301   2.157   6.791   9.404
    1H151 O2766 7302   6.136   7.118   7.292
    1H151 O2767 7303   5.378   1.987   7.292
    1H151 O2768 7304   5.188   4.552   7.292
    1H151 O2769 7305   4.809   1.107   7.350
    1H151 O2770 7306   0.452   0.960   7.292
    1H151 O2771 7307   0.831   6.091   7.292
    1H151 O2772 7308   1.968   5.912   9.463
    1H151 O2773 7309   5.946   5.578   7.292
    1H151 O2774 7310   5.378   6.938   9.463
    1H151 O2775 7311   0.263   0.634   9.404
    1H151 O2776 7312   1.968   2.647   7.350
    1H151 O2777 7313   2.536   2.686   9.404
    1H151 O2778 7314   1.778   0.634   9.404
    1H151 O2779 7315   5.946   0.268   9.463
    1H151 O2780 7316   5.757   5.252   9.404
    1H151 O2781 7317   2.346   5.912   9.463
    1H151 O2782 7318   3.294   3.347   9.463
    1H151 O2783 7319   0.263   4.373   9.463
    1H151 O2784 7320   2.915   3.160   7.350
    1H151 O2785 7321   4.809   5.578   7.292
    1H151 O2786 7322   3.483   4.039   7.292
    1H151 O2787 7323   4.809   4.552   7.292
    1H151 O2788 7324   0.073   1.620   7.350
    1H151 O2789 7325   6.515   7.118   7.292
    1H151 O2790 7326   1.968   0.960   7.292
    1H151 O2791 7327   1.589   1.439   9.316
    1H151 O2792 7328   5.946   1.660   9.404
    1H151 O2793 7329   4.052   2.500   7.292
    1H151 O2794 7330   3.483   3.860   9.463
    1H151 O2795 7331   0.263   1.294   9.463
    1H151 O2796 7332   4.431   0.634   9.404
    1H151 O2797 7333   1.020   0.925   9.316
    1H151 O2798 7334   6.136   5.912   9.463
    1H151 O2799 7335   0.263   6.238   7.350
    1H151 O2800 7336   3.673   5.578   7.292
    1H151 O2801 7337   6.325   5.578   7.292
    1H151 O2802 7338   6.325   6.238   7.350
    1H151 O2803 7339   3.862   4.699   7.350
    1H151 O2804 7340   2.346   4.039   7.292
    1H151 O2805 7341   5.757   5.912   9.463
    1H151 O2806 7342   5.946   4.739   9.404
    1H151 O2807 7343   2.725   7.118   7.292
    1H151 O2808 7344   5.378   1.147   9.404
    1H151 O2809 7345   0.073   7.118   7.292
    1H151 O2810 7346   5.757   1.987   7.292
    1H151 O2811 7347   1.968   2.833   9.463
    1H151 O2812 7348   2.915   4.739   9.404
    1H151 O2813 7349   1.968   4.039   7.292
    1H151 O2814 7350   4.431   4.739   9.404
    1H151 O2815 7351   3.104   0.960   7.292
    1H151 O2816 7352   0.641   5.030   9.316
    1H151 O2817 7353   1.399   4.552   7.292
    1H151 O2818 7354   1.778   3.160   7.350
    1H151 O2819 7355   4.431   2.500   7.292
    1H151 O2820 7356   4.052   3.526   7.292
    1H151 O2821 7357   3.294   5.765   9.404
    1H151 O2822 7358   5.567   1.474   7.292
    1H151 O2823 7359   3.294   4.552   7.292
    1H151 O2824 7360   1.399   1.842   7.438
    1H151 O2825 7361   2.915   4.552   7.292
    1H151 O2826 7362   1.589   2.833   9.463
    1H151 O2827 7363   4.052   5.578   7.292
    1H151 O2828 7364   3.673   0.081   7.350
    1H151 O2829 7365   6.136   2.833   9.463
    1H151 O2830 7366   4.999   0.412   9.316
    1H151 O2831 7367   1.778   4.552   7.292
    1H151 O2832 7368   0.641   2.320   9.463
    1H151 O2833 7369   6.515   3.860   9.463
    1H151 O2834 7370   2.725   1.147   9.404
    1H151 O2835 7371   4.999   3.673   7.350
    1H151 O2836 7372   4.241   5.065   7.292
    1H151 O2837 7373   0.073   2.173   9.404
    1H151 O2838 7374   2.915   3.347   9.463
    1H151 O2839 7375   4.620   2.173   9.404
    1H151 O2840 7376   6.325   6.425   9.463
    1H151 O2841 7377   1.210   6.278   9.404
    1H151 O2842 7378   4.620   5.065   7.292
    1H151 O2843 7379   3.104   2.173   9.404
    1H151 O2844 7380   3.673   3.526   7.292
    1H151 O2845 7381   4.999   1.147   9.404
    1H151 O2846 7382   3.294   5.030   9.316
    1H151 O2847 7383   0.263   4.739   9.404
    1H151 O2848 7384   2.157   4.004   9.316
    1H151 O2849 7385   4.431   1.107   7.350
    1H151 O2850 7386   4.241   2.173   9.404
    1H151 O2851 7387   3.483   2.647   7.350
    1H151 O2852 7388   6.704   5.578   7.292
    1H151 O2853 7389   1.020   3.347   9.463
    1H151 O2854 7390   1.968   2.173   9.404
    1H151 O2855 7391   1.399   4.004   9.316
    1H151 O2856 7392   4.809   6.791   9.404
    1H151 O2857 7393   4.620   3.199   9.404
    1H151 O2858 7394   1.399   5.765   9.404
    1H151 O2859 7395   5.378   0.594   7.350
    1H151 O2860 7396   6.515   5.252   9.404
    1H151 O2861 7397   6.704   3.160   7.350
    1H151 O2862 7398   4.620   1.147   9.404
    1H151 O2863 7399   0.831   5.544   9.316
    1H151 O2864 7400   3.862   6.938   9.463
    1H151 O2865 7401   6.515   2.647   7.350
    1H151 O2866 7402   5.567   6.425   9.463
    1H151 O2867 7403   5.946   0.634   9.404
    1H151 O2868 7404   1.399   0.081   7.350
    1H151 O2869 7405   1.589   4.517   9.316
    1H151 O2870 7406   4.241   1.147   9.404
    1H151 O2871 7407   2.915   0.447   7.292
    1H151 O2872 7408   3.104   1.147   9.404
    1H151 O2873 7409   4.809   3.160   7.350
    1H151 O2874 7410   3.862   1.147   9.404
    1H151 O2875 7411   1.210   3.673   7.350
    1H151 O2876 7412   3.483   1.147   9.404
    1H151 O2877 7413   5.188   6.973   7.438
    1H151 O2878 7414   1.968   4.517   9.316
    1H151 O2879 7415   5.946   3.347   9.463
    1H151 O2880 7416   0.073   2.833   9.463
    1H151 O2881 7417   4.052   1.107   7.350
    1H151 O2882 7418   2.725   2.173   9.404
    1H151 O2883 7419   4.052   0.081   7.350
    1H151 O2884 7420   5.188   2.686   9.404
    1H151 O2885 7421   4.999   4.226   9.404
    1H151 O2886 7422   6.136   3.673   7.350
    1H151 O2887 7423   4.999   3.491   9.316
    1H151 O2888 7424   5.378   3.199   9.404
    1H151 O2889 7425   4.241   3.013   7.292
    1H151 O2890 7426   2.346   2.173   9.404
    1H151 O2891 7427   3.483   1.620   7.350
    1H151 O2892 7428   5.946   1.474   7.292
    1H151 O2893 7429   6.515   6.938   9.463
    1H151 O2894 7430   2.725   4.226   9.404
    1H151 O2895 7431   1.020   6.791   9.404
    1H151 O2896 7432   6.515   1.147   9.404
    1H151 O2897 7433   6.704   4.186   7.350
    1H151 O2898 7434   5.188   2.868   7.438
    1H151 O2899 7435   1.210   1.439   9.316
    1H151 O2900 7436   1.589   5.725   7.350
    1H151 O2901 7437   4.431   5.578   7.292
    1H151 O2902 7438   0.641   6.791   9.404
    1H151 O2903 7439   0.452   4.699   7.350
    1H151 O2904 7440   6.704   2.133   7.350
    1H151 O2905 7441   3.673   5.765   9.404
    1H151 O2906 7442   0.452   6.278   9.404
    1H151 O2907 7443   3.673   6.238   7.350
    1H151 O2908 7444   6.136   2.647   7.350
    1H151 O2909 7445   1.210   2.647   7.350
    1H151 O2910 7446   0.641   4.186   7.350
    1H151 O2911 7447   5.567   0.634   9.404
    1H151 O2912 7448   2.536   4.552   7.292
    1H151 O2913 7449   3.862   3.013   7.292
    1H151 O2914 7450   1.589   0.121   9.404
    1H151 O2915 7451   2.157   4.552   7.292
    1H151 O2916 7452   0.263   2.133   7.350
    1H151 O2917 7453   2.725   5.252   9.404
    1H151 O2918 7454   0.641   2.133   7.350
    1H151 O2919 7455   1.589   5.252   9.404
    1H151 O2920 7456   1.210   0.594   7.350
    1H151 O2921 7457   0.452   0.412   9.316
    1H151 O2922 7458   1.210   2.833   9.463
    1H151 O2923 7459   2.536   0.447   7.292
    1H151 O2924 7460   6.515   2.833   9.463
    1H151 O2925 7461   5.757   2.647   7.350
    1H151 O2926 7462   4.431   0.081   7.350
    1H151 O2927 7463   3.294   6.791   9.404
    1H151 O2928 7464   3.673   1.107   7.350
    1H151 O2929 7465   2.346   0.960   7.292
    1H151 O2930 7466   2.536   4.739   9.404
    1H151 O2931 7467   3.862   4.226   9.404
    1H151 O2932 7468   0.452   3.860   9.463
    1H151 O2933 7469   1.589   2.647   7.350
    1H151 O2934 7470   5.757   6.938   9.463
    1H151 O2935 7471   0.073   0.121   9.404
    1H151 O2936 7472   6.704   4.739   9.404
    1H151 O2937 7473   2.157   0.634   9.404
    1H151 O2938 7474   4.809   6.057   9.316
    1H151 O2939 7475   1.399   1.107   7.350
    1H151 O2940 7476   5.757   3.673   7.350
    1H151 O2941 7477   4.241   5.252   9.404
    1H151 O2942 7478   5.378   4.226   9.404
    1H151 O2943 7479   6.325   4.186   7.350
    1H151 O2944 7480   2.725   0.960   7.292
    1H151 O2945 7481   4.999   0.303   7.438
    1H151 O2946 7482   0.831   2.647   7.350
    1H151 O2947 7483   1.778   1.952   9.316
    1H151 O2948 7484   4.241   1.620   7.350
    1H151 O2949 7485   5.946   6.425   9.463
    1H151 O2950 7486   5.567   0.081   7.350
    1H151 O2951 7487   2.346   5.725   7.350
    1H151 O2952 7488   0.452   2.833   9.463
    1H151 O2953 7489   4.620   0.412   9.316
    1H151 O2954 7490   0.073   3.860   9.463
    1H151 O2955 7491   1.968   1.620   7.350
    1H151 O2956 7492   5.567   3.713   9.404
    1H151 O2957 7493   2.915   2.686   9.404
    1H151 O2958 7494   6.136   6.938   9.463
    1H151 O2959 7495   0.831   1.620   7.350
    1H151 O2960 7496   1.020   0.081   7.350
    1H151 O2961 7497   6.325   3.347   9.463
    1H151 O2962 7498   4.241   6.751   7.350
    1H151 O2963 7499   3.483   4.226   9.404
    1H151 O2964 7500   1.210   5.544   9.316
    1H151 O2965 7501   2.536   6.791   9.404
    1H151 O2966 7502   0.073   4.699   7.350
    1H151 O2967 7503   2.915   0.634   9.404
    1H151 O2968 7504   0.641   3.347   9.463
    1H151 O2969 7505   0.073   3.673   7.350
    1H151 O2970 7506   0.073   5.544   9.316
    1H151 O2971 7507   0.831   2.833   9.463
    1H151 O2972 7508   2.536   3.713   9.404
    1H151 O2973 7509   0.831   4.226   9.404
    1H151 O2974 7510   1.020   3.160   7.350
    1H151 O2975 7511   2.536   6.238   7.350
    1H151 O2976 7512   3.673   0.634   9.404
    1H151 O2977 7513   0.452   5.544   9.316
    1H151 O2978 7514   1.210   6.751   7.350
    1H151 O2979 7515   6.136   5.252   9.404
    1H151 O2980 7516   4.241   0.121   9.404
    1H151 O2981 7517   4.431   5.765   9.404
    1H151 O2982 7518   4.431   4.004   9.316
    1H151 O2983 7519   5.378   0.121   9.404
    1H151 O2984 7520   5.757   1.439   9.316
    1H151 O2985 7521   5.378   5.725   7.350
    1H151 O2986 7522   2.346   3.673   7.350
    1H151 O2987 7523   1.968   3.673   7.350
    1H151 O2988 7524   2.725   6.278   9.404
    1H151 O2989 7525   1.020   1.842   7.438
    1H151 O2990 7526   4.052   2.133   7.350
    1H151 O2991 7527   1.968   5.252   9.404
    1H151 O2992 7528   6.704   3.347   9.463
    1H151 O2993 7529   4.809   1.952   9.316
    1H151 O2994 7530   5.567   6.238   7.350
    1H151 O2995 7531   2.157   2.868   7.438
    1H151 O2996 7532   1.399   6.791   9.404
    1H151 O2997 7533   4.809   6.238   7.350
    1H151 O2998 7534   2.157   0.081   7.350
    1H151 O2999 7535   0.263   3.347   9.463
    1H151 O3000 7536   2.725   5.725   7.350
    1H151 O3001 7537   4.052   3.713   9.404
    1H151 O3002 7538   6.325   0.925   9.316
    1H151 O3003 7539   0.452   3.673   7.350
    1H151 O3004 7540   5.946   5.212   7.350
    1H151 O3005 7541   4.620   6.751   7.350
    1H151 O3006 7542   5.188   5.765   9.404
    1H151 O3007 7543   4.241   3.199   9.404
    1H151 O3008 7544   5.757   4.699   7.350
    1H151 O3009 7545   1.778   6.791   9.404
    1H151 O3010 7546   2.915   5.765   9.404
    1H151 O3011 7547   0.263   3.160   7.350
    1H151 O3012 7548   3.104   1.620   7.350
    1H151 O3013 7549   4.809   2.686   9.404
    1H151 O3014 7550   5.567   1.952   9.316
    1H151 O3015 7551   4.999   6.460   7.438
    1H151 O3016 7552   5.378   6.460   7.438
    1H151 O3017 7553   3.673   1.842   7.438
    1H151 O3018 7554   1.210   2.173   9.404
    1H151 O3019 7555   5.567   4.739   9.404
    1H151 O3020 7556   4.809   4.186   7.350
    1H151 O3021 7557   1.020   6.057   9.316
    1H151 O3022 7558   5.378   3.381   7.438
    1H151 O3023 7559   6.704   6.238   7.350
    1H151 O3024 7560   1.020   3.713   9.404
    1H151 O3025 7561   6.136   4.517   9.316
    1H151 O3026 7562   0.452   0.594   7.350
    1H151 O3027 7563   4.241   4.517   9.316
    1H151 O3028 7564   4.052   5.030   9.316
    1H151 O3029 7565   0.641   3.160   7.350
    1H151 O3030 7566   1.778   6.973   7.438
    1H151 O3031 7567   3.294   3.160   7.350
    1H151 O3032 7568   6.515   4.226   9.404
    1H151 O3033 7569   1.020   5.212   7.350
    1H151 O3034 7570   2.157   5.212   7.350
    1H151 O3035 7571   0.263   6.791   9.404
    1H151 O3036 7572   1.589   6.460   7.438
    1H151 O3037 7573   4.620   5.252   9.404
    1H151 O3038 7574   1.020   1.107   7.350
    1H151 O3039 7575   2.157   1.952   9.316
    1H151 O3040 7576   2.346   1.620   7.350
    1H151 O3041 7577   2.725   1.620   7.350
    1H151 O3042 7578   4.052   4.186   7.350
    1H151 O3043 7579   4.999   1.620   7.350
    1H151 O3044 7580   4.431   6.791   9.404
    1H151 O3045 7581   4.809   4.004   9.316
    1H151 O3046 7582   3.294   5.212   7.350
    1H151 O3047 7583   3.104   6.570   9.316
    1H151 O3048 7584   3.862   6.460   7.438
    1H151 O3049 7585   3.673   1.952   9.316
    1H151 O3050 7586   1.968   6.278   9.404
    1H151 O3051 7587   3.862   3.199   9.404
    1H151 O3052 7588   5.188   0.816   7.438
    1H151 O3053 7589   1.020   4.186   7.350
    1H151 O3054 7590   5.188   6.791   9.404
    1H151 O3055 7591   4.431   2.686   9.404
    1H151 O3056 7592   2.725   0.121   9.404
    1H151 O3057 7593   3.294   0.081   7.350
    1H151 O3058 7594   3.294   6.238   7.350
    1H151 O3059 7595   3.104   4.517   9.316
    1H151 O3060 7596   4.620   0.303   7.438
    1H151 O3061 7597   1.210   4.517   9.316
    1H151 O3062 7598   1.968   0.594   7.350
    1H151 O3063 7599   5.946   2.686   9.404
    1H151 O3064 7600   6.515   1.620   7.350
    1H151 O3065 7601   4.052   1.952   9.316
    1H151 O3066 7602   3.294   1.952   9.316
    1H151 O3067 7603   5.757   0.594   7.350
    1H151 O3068 7604   5.757   6.751   7.350
    1H151 O3069 7605   4.241   3.673   7.350
    1H151 O3070 7606   3.294   1.842   7.438
    1H151 O3071 7607   6.515   3.381   7.438
    1H151 O3072 7608   2.915   1.842   7.438
    1H151 O3073 7609   4.431   1.952   9.316
    1H151 O3074 7610   2.157   5.947   7.438
    1H151 O3075 7611   6.515   6.278   9.404
    1H151 O3076 7612   3.483   5.544   9.316
    1H151 O3077 7613   3.104   0.121   9.404
    1H151 O3078 7614   2.346   0.121   9.404
    1H151 O3079 7615   4.999   5.252   9.404
    1H151 O3080 7616   2.536   1.952   9.316
    1H151 O3081 7617   4.241   4.699   7.350
    1H151 O3082 7618   2.536   1.842   7.438
    1H151 O3083 7619   2.915   1.952   9.316
    1H151 O3084 7620   1.778   1.107   7.350
    1H151 O3085 7621   6.515   0.121   9.404
    1H151 O3086 7622   5.188   2.133   7.350
    1H151 O3087 7623   1.589   3.381   7.438
    1H151 O3088 7624   4.999   5.725   7.350
    1H151 O3089 7625   4.809   2.133   7.350
    1H151 O3090 7626   6.325   5.212   7.350
    1H151 O3091 7627   5.946   3.713   9.404
    1H151 O3092 7628   0.452   1.147   9.404
    1H151 O3093 7629   5.378   4.699   7.350
    1H151 O3094 7630   0.641   0.925   9.316
    1H151 O3095 7631   6.704   1.107   7.350
    1H151 O3096 7632   3.483   3.199   9.404
    1H151 O3097 7633   1.589   0.303   7.438
    1H151 O3098 7634   3.862   0.303   7.438
    1H151 O3099 7635   6.136   2.173   9.404
    1H151 O3100 7636   4.241   0.303   7.438
    1H151 O3101 7637   4.241   6.278   9.404
    1H151 O3102 7638   4.052   5.765   9.404
    1H151 O3103 7639   2.346   6.460   7.438
    1H151 O3104 7640   6.325   1.107   7.350
    1H151 O3105 7641   6.325   5.765   9.404
    1H151 O3106 7642   5.188   4.739   9.404
    1H151 O3107 7643   1.778   4.004   9.316
    1H151 O3108 7644   1.399   5.212   7.350
    1H151 O3109 7645   0.073   0.594   7.350
    1H151 O3110 7646   5.757   2.465   9.316
    1H151 O3111 7647   4.431   6.238   7.350
    1H151 O3112 7648   2.346   4.517   9.316
    1H151 O3113 7649   0.641   1.660   9.404
    1H151 O3114 7650   2.346   3.199   9.404
    1H151 O3115 7651   6.704   6.057   9.316
    1H151 O3116 7652   0.452   1.620   7.350
    1H151 O3117 7653   6.325   1.660   9.404
    1H151 O3118 7654   5.567   1.107   7.350
    1H151 O3119 7655   3.862   6.278   9.404
    1H151 O3120 7656   1.968   5.434   7.438
    1H151 O3121 7657   1.968   0.121   9.404
    1H151 O3122 7658   0.263   5.212   7.350
    1H151 O3123 7659   2.536   5.212   7.350
    1H151 O3124 7660   4.809   0.925   9.316
    1H151 O3125 7661   3.104   6.751   7.350
    1H151 O3126 7662   0.452   6.751   7.350
    1H151 O3127 7663   6.325   0.081   7.350
    1H151 O3128 7664   2.725   6.751   7.350
    1H151 O3129 7665   5.188   0.925   9.316
    1H151 O3130 7666   4.620   2.647   7.350
    1H151 O3131 7667   1.020   6.238   7.350
    1H151 O3132 7668   5.378   5.252   9.404
    1H151 O3133 7669   0.452   5.725   7.350
    1H151 O3134 7670   0.641   4.921   7.438
    1H151 O3135 7671   0.831   0.303   7.438
    1H151 O3136 7672   3.483   5.725   7.350
    1H151 O3137 7673   2.915   4.186   7.350
    1H151 O3138 7674   0.073   1.147   9.404
    1H151 O3139 7675   5.946   6.238   7.350
    1H151 O3140 7676   5.946   4.186   7.350
    1H151 O3141 7677   1.210   4.699   7.350
    1H151 O3142 7678   2.725   3.381   7.438
    1H151 O3143 7679   0.263   0.081   7.350
    1H151 O3144 7680   5.188   4.004   9.316
    1H151 O3145 7681   2.157   1.842   7.438
    1H151 O3146 7682   6.325   2.868   7.438
    1H151 O3147 7683   1.210   5.725   7.350
    1H151 O3148 7684   1.778   5.765   9.404
    1H151 O3149 7685   4.431   3.894   7.438
    1H151 O3150 7686   5.378   6.278   9.404
    1H151 O3151 7687   0.831   6.751   7.350
    1H151 O3152 7688   2.157   2.686   9.404
    1H151 O3153 7689   2.915   6.238   7.350
    1H151 O3154 7690   3.104   5.544   9.316
    1H151 O3155 7691   2.346   6.278   9.404
    1H151 O3156 7692   5.946   0.081   7.350
    1H151 O3157 7693   5.946   2.133   7.350
    1H151 O3158 7694   3.104   5.434   7.438
    1H151 O3159 7695   5.946   2.868   7.438
    1H151 O3160 7696   4.431   2.133   7.350
    1H151 O3161 7697   0.641   6.238   7.350
    1H151 O3162 7698   6.136   1.439   9.316
    1H151 O3163 7699   5.757   5.725   7.350
    1H151 O3164 7700   2.536   2.868   7.438
    1H151 O3165 7701   3.673   2.978   9.316
    1H151 O3166 7702   3.673   5.030   9.316
    1H151 O3167 7703   3.483   3.673   7.350
    1H151 O3168 7704   1.210   1.329   7.438
    1H151 O3169 7705   2.536   5.765   9.404
    1H151 O3170 7706   5.188   4.186   7.350
    1H151 O3171 7707   6.515   2.173   9.404
    1H151 O3172 7708   4.809   5.212   7.350
    1H151 O3173 7709   1.778   0.925   9.316
    1H151 O3174 7710   3.862   2.647   7.350
    1H151 O3175 7711   5.757   3.199   9.404
    1H151 O3176 7712   0.073   2.355   7.438
    1H151 O3177 7713   2.915   3.713   9.404
    1H151 O3178 7714   3.483   4.699   7.350
    1H151 O3179 7715   3.104   0.594   7.350
    1H151 O3180 7716   3.862   0.121   9.404
    1H151 O3181 7717   5.757   4.517   9.316
    1H151 O3182 7718   0.641   1.107   7.350
    1H151 O3183 7719   2.346   1.439   9.316
    1H151 O3184 7720   6.704   5.212   7.350
    1H151 O3185 7721   3.294   1.107   7.350
    1H151 O3186 7722   3.483   0.121   9.404
    1H151 O3187 7723   1.968   3.199   9.404
    1H151 O3188 7724   3.862   5.544   9.316
    1H151 O3189 7725   0.263   1.107   7.350
    1H151 O3190 7726   0.452   2.355   7.438
    1H151 O3191 7727   4.431   3.160   7.350
    1H151 O3192 7728   1.778   5.030   9.316
    1H151 O3193 7729   6.515   4.407   7.438
    1H151 O3194 7730   1.399   4.186   7.350
    1H151 O3195 7731   1.020   5.030   9.316
    1H151 O3196 7732   4.620   6.570   9.316
    1H151 O3197 7733   5.946   1.107   7.350
    1H151 O3198 7734   5.567   2.133   7.350
    1H151 O3199 7735   3.673   6.791   9.404
    1H151 O3200 7736   2.725   3.199   9.404
    1H151 O3201 7737   1.589   1.329   7.438
    1H151 O3202 7738   6.704   0.925   9.316
    1H151 O3203 7739   0.452   2.173   9.404
    1H151 O3204 7740   4.999   6.570   9.316
    1H151 O3205 7741   4.999   4.699   7.350
    1H151 O3206 7742   5.567   4.186   7.350
    1H151 O3207 7743   3.104   3.199   9.404
    1H151 O3208 7744   0.831   5.725   7.350
    1H151 O3209 7745   5.567   5.765   9.404
    1H151 O3210 7746   3.673   4.186   7.350
    1H151 O3211 7747   2.157   5.765   9.404
    1H151 O3212 7748   0.452   4.226   9.404
    1H151 O3213 7749   6.704   0.081   7.350
    1H151 O3214 7750   4.620   4.699   7.350
    1H151 O3215 7751   3.483   0.303   7.438
    1H151 O3216 7752   0.831   2.173   9.404
    1H151 O3217 7753   3.104   3.381   7.438
    1H151 O3218 7754   0.073   6.751   7.350
    1H151 O3219 7755   3.294   4.186   7.350
    1H151 O3220 7756   0.073   5.725   7.350
    1H151 O3221 7757   3.483   6.460   7.438
    1H151 O3222 7758   6.704   6.791   9.404
    1H151 O3223 7759   2.536   0.925   9.316
    1H151 O3224 7760   1.589   3.199   9.404
    1H151 O3225 7761   6.136   6.751   7.350
    1H151 O3226 7762   6.136   0.121   9.404
    1H151 O3227 7763   6.704   1.660   9.404
    1H151 O3228 7764   3.673   5.212   7.350
    1H151 O3229 7765   6.136   5.725   7.350
    1H151 O3230 7766   6.325   5.030   9.316
    1H151 O3231 7767   5.378   1.620   7.350
    1H151 O3232 7768   2.536   0.081   7.350
    1H151 O3233 7769   4.999   2.465   9.316
    1H151 O3234 7770   0.263   1.660   9.404
    1H151 O3235 7771   1.778   2.686   9.404
    1H151 O3236 7772   5.946   5.765   9.404
    1H151 O3237 7773   4.052   2.978   9.316
    1H151 O3238 7774   3.862   5.725   7.350
    1H151 O3239 7775   6.515   6.751   7.350
    1H151 O3240 7776   4.999   2.355   7.438
    1H151 O3241 7777   0.831   6.570   9.316
    1H151 O3242 7778   6.515   5.725   7.350
    1H151 O3243 7779   3.483   6.570   9.316
    1H151 O3244 7780   4.620   1.329   7.438
    1H151 O3245 7781   5.567   4.921   7.438
    1H151 O3246 7782   6.136   1.620   7.350
    1H151 O3247 7783   5.378   2.355   7.438
    1H151 O3248 7784   2.536   4.186   7.350
    1H151 O3249 7785   3.294   3.713   9.404
    1H151 O3250 7786   1.589   4.699   7.350
    1H151 O3251 7787   3.104   4.699   7.350
    1H151 O3252 7788   4.809   0.816   7.438
    1H151 O3253 7789   6.136   4.407   7.438
    1H151 O3254 7790   2.915   2.868   7.438
    1H151 O3255 7791   6.325   3.713   9.404
    1H151 O3256 7792   3.862   1.329   7.438
    1H151 O3257 7793   0.263   5.030   9.316
    1H151 O3258 7794   1.399   2.868   7.438
    1H151 O3259 7795   4.052   0.925   9.316
    1H151 O3260 7796   3.294   2.978   9.316
    1H151 O3261 7797   1.778   4.186   7.350
    1H151 O3262 7798   3.483   2.355   7.438
    1H151 O3263 7799   3.294   0.925   9.316
    1H151 O3264 7800   1.399   5.947   7.438
    1H151 O3265 7801   0.263   3.894   7.438
    1H151 O3266 7802   4.241   5.725   7.350
    1H151 O3267 7803   2.725   4.699   7.350
    1H151 O3268 7804   4.052   5.212   7.350
    1H151 O3269 7805   1.210   3.199   9.404
    1H151 O3270 7806   1.399   2.686   9.404
    1H151 O3271 7807   4.620   3.491   9.316
    1H151 O3272 7808   0.831   4.407   7.438
    1H151 O3273 7809   4.620   3.381   7.438
    1H151 O3274 7810   3.673   3.713   9.404
    1H151 O3275 7811   1.968   4.699   7.350
    1H151 O3276 7812   5.188   5.947   7.438
    1H151 O3277 7813   6.136   0.303   7.438
    1H151 O3278 7814   5.567   2.978   9.316
    1H151 O3279 7815   1.020   1.952   9.316
    1H151 O3280 7816   5.188   4.921   7.438
    1H151 O3281 7817   5.757   0.121   9.404
    1H151 O3282 7818   6.515   0.303   7.438
    1H151 O3283 7819   0.831   3.381   7.438
    1H151 O3284 7820   1.589   6.570   9.316
    1H151 O3285 7821   1.020   7.083   9.316
    1H151 O3286 7822   2.725   1.439   9.316
    1H151 O3287 7823   4.052   6.791   9.404
    1H151 O3288 7824   0.073   4.226   9.404
    1H151 O3289 7825   5.946   0.925   9.316
    1H151 O3290 7826   2.915   7.083   9.316
    1H151 O3291 7827   4.431   0.816   7.438
    1H151 O3292 7828   6.704   2.686   9.404
    1H151 O3293 7829   2.915   0.081   7.350
    1H151 O3294 7830   0.641   7.083   9.316
    1H151 O3295 7831   3.104   1.439   9.316
    1H151 O3296 7832   3.862   1.439   9.316
    1H151 O3297 7833   3.483   1.439   9.316
    1H151 O3298 7834   4.241   1.439   9.316
    1H151 O3299 7835   0.263   2.686   9.404
    1H151 O3300 7836   4.809   5.030   9.316
    1H151 O3301 7837   0.073   6.570   9.316
    1H151 O3302 7838   4.620   5.725   7.350
    1H151 O3303 7839   6.136   3.381   7.438
    1H151 O3304 7840   3.862   3.673   7.350
    1H151 O3305 7841   4.052   0.816   7.438
    1H151 O3306 7842   4.241   2.647   7.350
    1H151 O3307 7843   4.620   1.439   9.316
    1H151 O3308 7844   3.673   3.160   7.350
    1H151 O3309 7845   2.157   7.083   9.316
    1H151 O3310 7846   0.641   6.973   7.438
    1H151 O3311 7847   3.483   2.465   9.316
    1H151 O3312 7848   3.862   2.465   9.316
    1H151 O3313 7849   2.157   1.107   7.350
    1H151 O3314 7850   2.157   4.186   7.350
    1H151 O3315 7851   6.325   1.842   7.438
    1H151 O3316 7852   6.325   2.686   9.404
    1H151 O3317 7853   5.757   1.620   7.350
    1H151 O3318 7854   1.589   2.465   9.316
    1H151 O3319 7855   3.862   4.407   7.438
    1H151 O3320 7856   1.210   2.355   7.438
    1H151 O3321 7857   4.809   7.083   9.316
    1H151 O3322 7858   5.567   6.791   9.404
    1H151 O3323 7859   4.431   5.212   7.350
    1H151 O3324 7860   2.346   0.594   7.350
    1H151 O3325 7861   2.346   5.544   9.316
    1H151 O3326 7862   2.536   2.978   9.316
    1H151 O3327 7863   0.641   3.713   9.404
    1H151 O3328 7864   1.968   6.460   7.438
    1H151 O3329 7865   4.052   5.947   7.438
    1H151 O3330 7866   0.073   1.329   7.438
    1H151 O3331 7867   1.778   4.921   7.438
    1H151 O3332 7868   0.263   5.947   7.438
    1H151 O3333 7869   2.346   4.699   7.350
    1H151 O3334 7870   6.136   6.278   9.404
    1H151 O3335 7871   2.915   1.107   7.350
    1H151 O3336 7872   2.915   4.921   7.438
    1H151 O3337 7873   5.188   1.952   9.316
    1H151 O3338 7874   4.052   3.160   7.350
    1H151 O3339 7875   5.757   5.544   9.316
    1H151 O3340 7876   5.567   2.868   7.438
    1H151 O3341 7877   3.294   6.057   9.316
    1H151 O3342 7878   1.778   1.842   7.438
    1H151 O3343 7879   6.325   5.947   7.438
    1H151 O3344 7880   3.673   6.973   7.438
    1H151 O3345 7881   1.968   2.355   7.438
    1H151 O3346 7882   6.136   3.199   9.404
    1H151 O3347 7883   3.673   0.816   7.438
    1H151 O3348 7884   5.757   6.278   9.404
    1H151 O3349 7885   1.399   1.952   9.316
    1H151 O3350 7886   6.325   6.791   9.404
    1H151 O3351 7887   2.725   0.594   7.350
    1H151 O3352 7888   1.020   2.686   9.404
    1H151 O3353 7889   6.704   3.713   9.404
    1H151 O3354 7890   1.778   5.947   7.438
    1H151 O3355 7891   2.536   1.107   7.350
    1H151 O3356 7892   1.399   5.030   9.316
    1H151 O3357 7893   4.999   3.381   7.438
    1H151 O3358 7894   0.831   3.199   9.404
    1H151 O3359 7895   1.589   0.412   9.316
    1H151 O3360 7896   5.378   2.465   9.316
    1H151 O3361 7897   2.157   0.925   9.316
    1H151 O3362 7898   0.641   2.686   9.404
    1H151 O3363 7899   0.073   2.465   9.316
    1H151 O3364 7900   5.378   1.439   9.316
    1H151 O3365 7901   6.515   0.412   9.316
    1H151 O3366 7902   5.946   6.791   9.404
    1H151 O3367 7903   0.263   2.868   7.438
    1H151 O3368 7904   0.641   6.057   9.316
    1H151 O3369 7905   0.263   3.713   9.404
    1H151 O3370 7906   4.809   6.973   7.438
    1H151 O3371 7907   3.483   4.517   9.316
    1H151 O3372 7908   5.946   4.004   9.316
    1H151 O3373 7909   2.915   5.030   9.316
    1H151 O3374 7910   3.862   4.517   9.316
    1H151 O3375 7911   6.515   3.199   9.404
    1H151 O3376 7912   5.757   3.381   7.438
    1H151 O3377 7913   5.378   5.434   7.438
    1H151 O3378 7914   0.263   6.057   9.316
    1H151 O3379 7915   0.452   3.199   9.404
    1H151 O3380 7916   5.567   0.925   9.316
    1H151 O3381 7917   0.073   3.199   9.404
    1H151 O3382 7918   6.325   4.921   7.438
    1H151 O3383 7919   4.620   4.517   9.316
    1H151 O3384 7920   0.073   0.412   9.316
    1H151 O3385 7921   6.704   5.030   9.316
    1H151 O3386 7922   5.378   0.303   7.438
    1H151 O3387 7923   4.999   1.439   9.316
    1H151 O3388 7924   1.210   3.381   7.438
    1H151 O3389 7925   0.831   4.517   9.316
    1H151 O3390 7926   6.704   2.868   7.438
    1H151 O3391 7927   1.589   2.355   7.438
    1H151 O3392 7928   2.536   4.004   9.316
    1H151 O3393 7929   6.325   0.816   7.438
    1H151 O3394 7930   2.915   3.894   7.438
    1H151 O3395 7931   5.378   3.491   9.316
    1H151 O3396 7932   0.831   1.439   9.316
    1H151 O3397 7933   2.346   3.381   7.438
    1H151 O3398 7934   0.831   2.355   7.438
    1H151 O3399 7935   5.188   2.978   9.316
    1H151 O3400 7936   1.399   6.973   7.438
    1H151 O3401 7937   5.378   0.412   9.316
    1H151 O3402 7938   1.968   3.381   7.438
    1H151 O3403 7939   1.399   6.057   9.316
    1H151 O3404 7940   5.946   1.952   9.316
    1H151 O3405 7941   2.157   6.973   7.438
    1H151 O3406 7942   2.157   5.030   9.316
    1H151 O3407 7943   5.567   6.973   7.438
    1H151 O3408 7944   6.515   5.544   9.316
    1H151 O3409 7945   4.809   2.868   7.438
    1H151 O3410 7946   5.567   4.004   9.316
    1H151 O3411 7947   1.020   4.004   9.316
    1H151 O3412 7948   4.241   0.412   9.316
    1H151 O3413 7949   6.515   2.355   7.438
    1H151 O3414 7950   4.052   4.004   9.316
    1H151 O3415 7951   6.704   3.894   7.438
    1H151 O3416 7952   0.452   4.407   7.438
    1H151 O3417 7953   3.104   2.465   9.316
    1H151 O3418 7954   5.946   5.030   9.316
    1H151 O3419 7955   3.294   2.868   7.438
    1H151 O3420 7956   1.399   7.083   9.316
    1H151 O3421 7957   4.052   1.842   7.438
    1H151 O3422 7958   4.809   3.894   7.438
    1H151 O3423 7959   4.999   1.329   7.438
    1H151 O3424 7960   0.073   4.407   7.438
    1H151 O3425 7961   2.725   6.570   9.316
    1H151 O3426 7962   4.431   6.057   9.316
    1H151 O3427 7963   4.052   6.973   7.438
    1H151 O3428 7964   5.946   4.921   7.438
    1H151 O3429 7965   6.515   4.517   9.316
    1H151 O3430 7966   0.641   3.894   7.438
    1H151 O3431 7967   4.241   2.465   9.316
    1H151 O3432 7968   5.188   6.057   9.316
    1H151 O3433 7969   1.589   5.434   7.438
    1H151 O3434 7970   1.968   0.303   7.438
    1H151 O3435 7971   4.809   2.978   9.316
    1H151 O3436 7972   4.241   6.460   7.438
    1H151 O3437 7973   0.263   7.083   9.316
    1H151 O3438 7974   4.241   3.491   9.316
    1H151 O3439 7975   1.778   2.868   7.438
    1H151 O3440 7976   6.704   1.842   7.438
    1H151 O3441 7977   1.210   6.460   7.438
    1H151 O3442 7978   6.325   3.894   7.438
    1H151 O3443 7979   4.431   0.925   9.316
    1H151 O3444 7980   2.536   5.030   9.316
    1H151 O3445 7981   1.968   3.491   9.316
    1H151 O3446 7982   5.188   7.083   9.316
    1H151 O3447 7983   1.399   0.816   7.438
    1H151 O3448 7984   2.725   2.465   9.316
    1H151 O3449 7985   4.431   7.083   9.316
    1H151 O3450 7986   2.725   5.434   7.438
    1H151 O3451 7987   2.915   6.057   9.316
    1H151 O3452 7988   1.589   3.491   9.316
    1H151 O3453 7989   2.725   4.517   9.316
    1H151 O3454 7990   3.673   6.057   9.316
    1H151 O3455 7991   0.641   2.868   7.438
    1H151 O3456 7992   1.020   4.921   7.438
    1H151 O3457 7993   0.452   0.303   7.438
    1H151 O3458 7994   1.968   6.570   9.316
    1H151 O3459 7995   4.241   4.407   7.438
    1H151 O3460 7996   4.999   4.517   9.316
    1H151 O3461 7997   1.020   3.894   7.438
    1H151 O3462 7998   4.620   5.544   9.316
    1H151 O3463 7999   1.210   0.303   7.438
    1H151 O3464 8000   1.020   0.816   7.438
    1H151 O3465 8001   0.452   4.517   9.316
    1H151 O3466 8002   6.136   0.412   9.316
    1H151 O3467 8003   3.862   2.355   7.438
    1H151 O3468 8004   4.431   5.030   9.316
    1H151 O3469 8005   5.188   3.894   7.438
    1H151 O3470 8006   1.210   6.570   9.316
    1H151 O3471 8007   2.346   3.491   9.316
    1H151 O3472 8008   4.999   5.544   9.316
    1H151 O3473 8009   2.346   2.465   9.316
    1H151 O3474 8010   6.136   2.355   7.438
    1H151 O3475 8011   4.241   1.329   7.438
    1H151 O3476 8012   0.263   1.842   7.438
    1H151 O3477 8013   2.915   4.004   9.316
    1H151 O3478 8014   2.915   0.925   9.316
    1H151 O3479 8015   2.725   0.412   9.316
    1H151 O3480 8016   1.399   3.894   7.438
    1H151 O3481 8017   3.294   6.973   7.438
    1H151 O3482 8018   6.704   4.921   7.438
    1H151 O3483 8019   3.673   0.925   9.316
    1H151 O3484 8020   0.263   0.925   9.316
    1H151 O3485 8021   3.104   0.412   9.316
    1H151 O3486 8022   2.346   0.412   9.316
    1H151 O3487 8023   5.757   5.434   7.438
    1H151 O3488 8024   2.346   6.570   9.316
    1H151 O3489 8025   0.452   6.570   9.316
    1H151 O3490 8026   4.431   1.842   7.438
    1H151 O3491 8027   6.704   0.816   7.438
    1H151 O3492 8028   1.778   0.816   7.438
    1H151 O3493 8029   3.862   0.412   9.316
    1H151 O3494 8030   5.567   3.894   7.438
    1H151 O3495 8031   6.325   4.004   9.316
    1H151 O3496 8032   5.567   5.030   9.316
    1H151 O3497 8033   3.294   5.947   7.438
    1H151 O3498 8034   2.915   5.947   7.438
    1H151 O3499 8035   2.536   3.894   7.438
    1H151 O3500 8036   4.999   5.434   7.438
    1H151 O3501 8037   5.946   0.816   7.438
    1H151 O3502 8038   4.809   1.842   7.438
    1H151 O3503 8039   3.483   0.412   9.316
    1H151 O3504 8040   1.778   6.057   9.316
    1H151 O3505 8041   0.641   0.816   7.438
    1H151 O3506 8042   1.210   3.491   9.316
    1H151 O3507 8043   3.294   4.004   9.316
    1H151 O3508 8044   3.294   0.816   7.438
    1H151 O3509 8045   4.620   4.407   7.438
    1H151 O3510 8046   1.778   3.894   7.438
    1H151 O3511 8047   0.831   5.434   7.438
    1H151 O3512 8048   0.452   5.434   7.438
    1H151 O3513 8049   2.725   5.544   9.316
    1H151 O3514 8050   2.536   6.973   7.438
    1H151 O3515 8051   3.294   3.894   7.438
    1H151 O3516 8052   4.620   2.465   9.316
    1H151 O3517 8053   5.378   1.329   7.438
    1H151 O3518 8054   0.073   3.381   7.438
    1H151 O3519 8055   0.073   6.460   7.438
    1H151 O3520 8056   1.589   5.544   9.316
    1H151 O3521 8057   0.641   1.842   7.438
    1H151 O3522 8058   1.020   2.868   7.438
    1H151 O3523 8059   6.515   6.460   7.438
    1H151 O3524 8060   2.536   7.083   9.316
    1H151 O3525 8061   2.536   5.947   7.438
    1H151 O3526 8062   0.452   6.460   7.438
    1H151 O3527 8063   4.431   2.978   9.316
    1H151 O3528 8064   6.136   6.460   7.438
    1H151 O3529 8065   4.620   6.460   7.438
    1H151 O3530 8066   2.346   5.434   7.438
    1H151 O3531 8067   4.241   5.544   9.316
    1H151 O3532 8068   0.263   4.921   7.438
    1H151 O3533 8069   5.378   4.517   9.316
    1H151 O3534 8070   3.483   1.329   7.438
    1H151 O3535 8071   5.567   0.816   7.438
    1H151 O3536 8072   3.673   4.921   7.438
    1H151 O3537 8073   4.052   4.921   7.438
    1H151 O3538 8074   2.915   2.978   9.316
    1H151 O3539 8075   1.020   6.973   7.438
    1H151 O3540 8076   4.431   6.973   7.438
    1H151 O3541 8077   6.704   1.952   9.316
    1H151 O3542 8078   1.778   7.083   9.316
    1H151 O3543 8079   0.263   1.952   9.316
    1H151 O3544 8080   0.452   3.381   7.438
    1H151 O3545 8081   1.968   2.465   9.316
    1H151 O3546 8082   1.968   0.412   9.316
    1H151 O3547 8083   5.757   6.460   7.438
    1H151 O3548 8084   5.757   0.303   7.438
    1H151 O3549 8085   0.831   1.329   7.438
    1H151 O3550 8086   5.757   2.355   7.438
    1H151 O3551 8087   6.515   1.439   9.316
    1H151 O3552 8088   5.567   5.947   7.438
    1H151 O3553 8089   3.673   5.947   7.438
    1H151 O3554 8090   6.704   5.947   7.438
    1H151 O3555 8091   3.294   7.083   9.316
    1H151 O3556 8092   6.136   5.544   9.316
    1H151 O3557 8093   2.725   6.460   7.438
    1H151 O3558 8094   5.946   3.894   7.438
    1H151 O3559 8095   5.188   5.030   9.316
    1H151 O3560 8096   1.968   1.329   7.438
    1H151 O3561 8097   1.968   5.544   9.316
    1H151 O3562 8098   6.515   1.329   7.438
    1H151 O3563 8099   5.757   4.407   7.438
    1H151 O3564 8100   3.104   6.460   7.438
    1H151 O3565 8101   5.378   5.544   9.316
    1H151 O3566 8102   5.757   0.412   9.316
    1H151 O3567 8103   4.052   3.894   7.438
    1H151 O3568 8104   4.809   5.947   7.438
    1H151 O3569 8105   0.073   0.303   7.438
    1H151 O3570 8106   0.073   4.517   9.316
    1H151 O3571 8107   3.483   5.434   7.438
    1H151 O3572 8108   3.294   4.921   7.438
    1H151 O3573 8109   4.241   6.570   9.316
    1H151 O3574 8110   1.399   4.921   7.438
    1H151 O3575 8111   6.136   2.465   9.316
    1H151 O3576 8112   4.620   2.355   7.438
    1H151 O3577 8113   1.210   4.407   7.438
    1H151 O3578 8114   0.641   1.952   9.316
    1H151 O3579 8115   3.673   4.004   9.316
    1H151 O3580 8116   6.325   6.057   9.316
    1H151 O3581 8117   4.052   6.057   9.316
    1H151 O3582 8118   1.020   5.947   7.438
    1H151 O3583 8119   0.452   1.329   7.438
    1H151 O3584 8120   1.210   5.434   7.438
    1H151 O3585 8121   2.157   2.978   9.316
    1H151 O3586 8122   0.641   5.947   7.438
    1H151 O3587 8123   0.263   6.973   7.438
    1H151 O3588 8124   5.757   3.491   9.316
    1H151 O3589 8125   5.946   5.947   7.438
    1H151 O3590 8126   3.862   6.570   9.316
    1H151 O3591 8127   6.325   1.952   9.316
    1H151 O3592 8128   3.483   3.381   7.438
    1H151 O3593 8129   5.378   6.570   9.316
    1H151 O3594 8130   3.862   3.491   9.316
    1H151 O3595 8131   0.263   0.816   7.438
    1H151 O3596 8132   3.104   0.303   7.438
    1H151 O3597 8133   2.157   4.921   7.438
    1H151 O3598 8134   6.704   7.083   9.316
    1H151 O3599 8135   4.241   3.381   7.438
    1H151 O3600 8136   5.946   2.978   9.316
    1H151 O3601 8137   4.809   4.921   7.438
    1H151 O3602 8138   5.188   1.842   7.438
    1H151 O3603 8139   0.831   6.460   7.438
    1H151 O3604 8140   1.210   2.465   9.316
    1H151 O3605 8141   2.536   6.057   9.316
    1H151 O3606 8142   0.452   1.439   9.316
    1H151 O3607 8143   2.157   3.894   7.438
    1H151 O3608 8144   4.431   5.947   7.438
    1H151 O3609 8145   3.483   4.407   7.438
    1H151 O3610 8146   6.515   6.570   9.316
    1H151 O3611 8147   6.136   5.434   7.438
    1H151 O3612 8148   2.725   3.491   9.316
    1H151 O3613 8149   5.946   6.973   7.438
    1H151 O3614 8150   2.536   4.921   7.438
    1H151 O3615 8151   4.999   4.407   7.438
    1H151 O3616 8152   2.157   6.057   9.316
    1H151 O3617 8153   3.673   2.868   7.438
    1H151 O3618 8154   5.946   1.842   7.438
    1H151 O3619 8155   5.378   4.407   7.438
    1H151 O3620 8156   6.515   2.465   9.316
    1H151 O3621 8157   3.104   1.329   7.438
    1H151 O3622 8158   4.052   7.083   9.316
    1H151 O3623 8159   4.241   2.355   7.438
    1H151 O3624 8160   2.915   6.973   7.438
    1H151 O3625 8161   0.073   5.434   7.438
    1H151 O3626 8162   0.073   1.439   9.316
    1H151 O3627 8163   0.641   4.004   9.316
    1H151 O3628 8164   4.431   2.868   7.438
    1H151 O3629 8165   6.325   6.973   7.438
    1H151 O3630 8166   3.673   7.083   9.316
    1H151 O3631 8167   6.136   1.329   7.438
    1H151 O3632 8168   6.515   5.434   7.438
    1H151 O3633 8169   3.483   3.491   9.316
    1H151 O3634 8170   2.346   0.303   7.438
    1H151 O3635 8171   0.452   2.465   9.316
    1H151 O3636 8172   3.673   3.894   7.438
    1H151 O3637 8173   3.104   4.407   7.438
    1H151 O3638 8174   5.567   6.057   9.316
    1H151 O3639 8175   4.431   4.921   7.438
    1H151 O3640 8176   3.104   3.491   9.316
    1H151 O3641 8177   5.567   7.083   9.316
    1H151 O3642 8178   6.704   6.973   7.438
    1H151 O3643 8179   2.346   1.329   7.438
    1H151 O3644 8180   1.778   2.978   9.316
    1H151 O3645 8181   5.757   1.329   7.438
    1H151 O3646 8182   1.589   4.407   7.438
    1H151 O3647 8183   2.725   1.329   7.438
    1H151 O3648 8184   3.862   5.434   7.438
    1H151 O3649 8185   2.725   4.407   7.438
    1H151 O3650 8186   5.567   1.842   7.438
    1H151 O3651 8187   2.157   0.816   7.438
    1H151 O3652 8188   6.704   4.004   9.316
    1H151 O3653 8189   6.325   7.083   9.316
    1H151 O3654 8190   4.620   5.434   7.438
    1H151 O3655 8191   1.399   2.978   9.316
    1H151 O3656 8192   6.136   3.491   9.316
    1H151 O3657 8193   0.831   3.491   9.316
    1H151 O3658 8194   4.241   5.434   7.438
    1H151 O3659 8195   5.946   6.057   9.316
    1H151 O3660 8196   1.968   4.407   7.438
    1H151 O3661 8197   0.831   2.465   9.316
    1H151 O3662 8198   2.915   0.816   7.438
    1H151 O3663 8199   4.052   2.868   7.438
    1H151 O3664 8200   2.725   0.303   7.438
    1H151 O3665 8201   3.862   3.381   7.438
    1H151 O3666 8202   2.346   4.407   7.438
    1H151 O3667 8203   0.263   4.004   9.316
    1H151 O3668 8204   5.946   7.083   9.316
    1H151 O3669 8205   6.325   2.978   9.316
    1H151 O3670 8206   1.020   2.978   9.316
    1H151 O3671 8207   5.757   6.570   9.316
    1H151 O3672 8208   6.136   6.570   9.316
    1H151 O3673 8209   6.515   3.491   9.316
    1H151 O3674 8210   6.704   2.978   9.316
    1H151 O3675 8211   2.536   0.816   7.438
    1H151 O3676 8212   0.263   2.978   9.316
    1H151 O3677 8213   0.452   3.491   9.316
    1H151 O3678 8214   0.641   2.978   9.316
    1H151 O3679 8215   0.073   3.491   9.316
    1H151 O3680 8216   1.210   0.629   9.199
    1H151 O3681 8217   2.725   2.138   7.556
    1H151 O3682 8218   1.399   1.142   9.199
    1H151 O3683 8219   0.831   0.629   9.199
    1H151 O3684 8220   3.104   2.138   7.556
    1H151 O3685 8221   1.968   1.656   9.199
    1H151 O3686 8222   2.346   2.138   7.556
    1H151 O3687 8223   0.641   5.247   9.199
    1H151 O3688 8224   1.399   4.221   9.199
    1H151 O3689 8225   2.157   4.221   9.199
    1H151 O3690 8226   1.589   1.656   9.199
    1H151 O3691 8227   3.294   5.247   9.199
    1H151 O3692 8228   4.999   0.629   9.199
    1H151 O3693 8229   1.399   1.625   7.556
    1H151 O3694 8230   5.188   6.756   7.556
    1H151 O3695 8231   4.999   3.708   9.199
    1H151 O3696 8232   1.778   4.221   9.199
    1H151 O3697 8233   1.020   1.142   9.199
    1H151 O3698 8234   2.536   2.651   7.556
    1H151 O3699 8235   1.778   1.142   9.199
    1H151 O3700 8236   5.188   2.651   7.556
    1H151 O3701 8237   2.915   2.651   7.556
    1H151 O3702 8238   0.831   5.760   9.199
    1H151 O3703 8239   4.809   6.274   9.199
    1H151 O3704 8240   1.589   4.734   9.199
    1H151 O3705 8241   1.020   5.247   9.199
    1H151 O3706 8242   2.346   1.656   9.199
    1H151 O3707 8243   1.020   0.116   9.199
    1H151 O3708 8244   0.452   0.629   9.199
    1H151 O3709 8245   1.210   1.656   9.199
    1H151 O3710 8246   1.968   4.734   9.199
    1H151 O3711 8247   2.157   2.651   7.556
    1H151 O3712 8248   4.999   0.086   7.556
    1H151 O3713 8249   3.673   5.247   9.199
    1H151 O3714 8250   0.641   0.116   9.199
    1H151 O3715 8251   0.263   5.247   9.199
    1H151 O3716 8252   4.809   0.599   7.556
    1H151 O3717 8253   4.620   0.629   9.199
    1H151 O3718 8254   5.378   3.164   7.556
    1H151 O3719 8255   3.483   2.138   7.556
    1H151 O3720 8256   1.210   5.760   9.199
    1H151 O3721 8257   0.073   5.760   9.199
    1H151 O3722 8258   4.620   3.708   9.199
    1H151 O3723 8259   4.431   4.221   9.199
    1H151 O3724 8260   2.725   1.656   9.199
    1H151 O3725 8261   5.757   1.656   9.199
    1H151 O3726 8262   4.431   0.599   7.556
    1H151 O3727 8263   3.862   1.656   9.199
    1H151 O3728 8264   3.483   1.656   9.199
    1H151 O3729 8265   3.104   1.656   9.199
    1H151 O3730 8266   1.778   6.756   7.556
    1H151 O3731 8267   5.567   2.169   9.199
    1H151 O3732 8268   4.241   1.656   9.199
    1H151 O3733 8269   3.104   4.734   9.199
    1H151 O3734 8270   5.188   0.599   7.556
    1H151 O3735 8271   4.620   1.656   9.199
    1H151 O3736 8272   1.210   2.138   7.556
    1H151 O3737 8273   4.052   0.599   7.556
    1H151 O3738 8274   4.241   4.734   9.199
    1H151 O3739 8275   1.020   1.625   7.556
    1H151 O3740 8276   4.809   0.116   9.199
    1H151 O3741 8277   5.946   1.142   9.199
    1H151 O3742 8278   6.325   1.142   9.199
    1H151 O3743 8279   1.778   2.169   9.199
    1H151 O3744 8280   4.809   2.169   9.199
    1H151 O3745 8281   1.589   6.243   7.556
    1H151 O3746 8282   6.515   3.164   7.556
    1H151 O3747 8283   4.052   5.247   9.199
    1H151 O3748 8284   6.136   4.734   9.199
    1H151 O3749 8285   1.020   6.274   9.199
    1H151 O3750 8286   0.452   5.760   9.199
    1H151 O3751 8287   6.136   3.164   7.556
    1H151 O3752 8288   3.673   1.625   7.556
    1H151 O3753 8289   1.589   0.086   7.556
    1H151 O3754 8290   3.483   2.682   9.199
    1H151 O3755 8291   3.862   2.682   9.199
    1H151 O3756 8292   4.999   6.243   7.556
    1H151 O3757 8293   5.378   6.243   7.556
    1H151 O3758 8294   1.589   3.164   7.556
    1H151 O3759 8295   1.210   4.734   9.199
    1H151 O3760 8296   2.157   5.730   7.556
    1H151 O3761 8297   3.673   0.599   7.556
    1H151 O3762 8298   2.346   6.243   7.556
    1H151 O3763 8299   3.104   6.787   9.199
    1H151 O3764 8300   3.862   6.243   7.556
    1H151 O3765 8301   1.589   0.629   9.199
    1H151 O3766 8302   3.673   6.756   7.556
    1H151 O3767 8303   3.294   6.274   9.199
    1H151 O3768 8304   6.515   0.629   9.199
    1H151 O3769 8305   2.157   1.142   9.199
    1H151 O3770 8306   3.673   2.169   9.199
    1H151 O3771 8307   5.946   4.221   9.199
    1H151 O3772 8308   0.641   4.704   7.556
    1H151 O3773 8309   0.263   2.651   7.556
    1H151 O3774 8310   4.809   4.221   9.199
    1H151 O3775 8311   3.483   4.734   9.199
    1H151 O3776 8312   3.294   2.169   9.199
    1H151 O3777 8313   1.968   2.138   7.556
    1H151 O3778 8314   4.052   2.169   9.199
    1H151 O3779 8315   2.725   3.164   7.556
    1H151 O3780 8316   5.757   2.682   9.199
    1H151 O3781 8317   0.831   0.086   7.556
    1H151 O3782 8318   4.620   0.086   7.556
    1H151 O3783 8319   1.968   6.243   7.556
    1H151 O3784 8320   6.704   6.274   9.199
    1H151 O3785 8321   1.968   5.217   7.556
    1H151 O3786 8322   3.862   4.734   9.199
    1H151 O3787 8323   2.157   2.169   9.199
    1H151 O3788 8324   6.325   4.704   7.556
    1H151 O3789 8325   1.589   2.138   7.556
    1H151 O3790 8326   4.431   2.169   9.199
    1H151 O3791 8327   4.431   3.677   7.556
    1H151 O3792 8328   3.483   5.760   9.199
    1H151 O3793 8329   5.378   5.217   7.556
    1H151 O3794 8330   5.188   2.169   9.199
    1H151 O3795 8331   0.831   4.734   9.199
    1H151 O3796 8332   5.188   1.142   9.199
    1H151 O3797 8333   2.915   3.677   7.556
    1H151 O3798 8334   2.915   2.169   9.199
    1H151 O3799 8335   3.862   0.086   7.556
    1H151 O3800 8336   5.378   1.656   9.199
    1H151 O3801 8337   2.536   1.142   9.199
    1H151 O3802 8338   2.346   4.734   9.199
    1H151 O3803 8339   4.809   1.142   9.199
    1H151 O3804 8340   2.536   2.169   9.199
    1H151 O3805 8341   4.999   3.164   7.556
    1H151 O3806 8342   3.104   5.217   7.556
    1H151 O3807 8343   5.757   3.164   7.556
    1H151 O3808 8344   4.999   1.656   9.199
    1H151 O3809 8345   6.325   0.599   7.556
    1H151 O3810 8346   3.294   2.651   7.556
    1H151 O3811 8347   0.641   1.142   9.199
    1H151 O3812 8348   1.399   5.247   9.199
    1H151 O3813 8349   5.567   1.142   9.199
    1H151 O3814 8350   4.241   0.086   7.556
    1H151 O3815 8351   4.620   1.112   7.556
    1H151 O3816 8352   6.704   5.247   9.199
    1H151 O3817 8353   2.346   3.164   7.556
    1H151 O3818 8354   3.294   1.625   7.556
    1H151 O3819 8355   5.567   2.651   7.556
    1H151 O3820 8356   1.778   1.625   7.556
    1H151 O3821 8357   1.399   0.116   9.199
    1H151 O3822 8358   6.325   2.651   7.556
    1H151 O3823 8359   1.778   5.730   7.556
    1H151 O3824 8360   1.968   3.708   9.199
    1H151 O3825 8361   2.536   4.221   9.199
    1H151 O3826 8362   4.809   6.756   7.556
    1H151 O3827 8363   5.378   0.086   7.556
    1H151 O3828 8364   2.915   5.247   9.199
    1H151 O3829 8365   0.073   0.629   9.199
    1H151 O3830 8366   3.104   5.760   9.199
    1H151 O3831 8367   1.589   3.708   9.199
    1H151 O3832 8368   5.188   4.221   9.199
    1H151 O3833 8369   2.157   6.756   7.556
    1H151 O3834 8370   5.188   3.195   9.199
    1H151 O3835 8371   5.946   2.651   7.556
    1H151 O3836 8372   5.378   2.682   9.199
    1H151 O3837 8373   4.052   1.142   9.199
    1H151 O3838 8374   5.378   0.629   9.199
    1H151 O3839 8375   0.073   2.138   7.556
    1H151 O3840 8376   1.968   3.164   7.556
    1H151 O3841 8377   0.831   6.787   9.199
    1H151 O3842 8378   3.104   3.164   7.556
    1H151 O3843 8379   0.831   2.138   7.556
    1H151 O3844 8380   5.757   4.734   9.199
    1H151 O3845 8381   2.915   1.625   7.556
    1H151 O3846 8382   5.378   3.708   9.199
    1H151 O3847 8383   0.641   6.274   9.199
    1H151 O3848 8384   3.294   1.142   9.199
    1H151 O3849 8385   6.704   2.651   7.556
    1H151 O3850 8386   6.515   4.191   7.556
    1H151 O3851 8387   6.136   1.656   9.199
    1H151 O3852 8388   0.452   2.138   7.556
    1H151 O3853 8389   1.020   4.221   9.199
    1H151 O3854 8390   4.620   6.787   9.199
    1H151 O3855 8391   4.809   3.195   9.199
    1H151 O3856 8392   2.536   1.625   7.556
    1H151 O3857 8393   3.862   1.112   7.556
    1H151 O3858 8394   4.999   1.112   7.556
    1H151 O3859 8395   4.999   6.787   9.199
    1H151 O3860 8396   0.263   0.116   9.199
    1H151 O3861 8397   6.325   5.247   9.199
    1H151 O3862 8398   0.452   4.734   9.199
    1H151 O3863 8399   3.483   0.086   7.556
    1H151 O3864 8400   1.399   6.756   7.556
    1H151 O3865 8401   1.399   2.169   9.199
    1H151 O3866 8402   1.778   5.247   9.199
    1H151 O3867 8403   4.052   4.221   9.199
    1H151 O3868 8404   2.157   1.625   7.556
    1H151 O3869 8405   4.999   2.682   9.199
    1H151 O3870 8406   1.399   2.651   7.556
    1H151 O3871 8407   5.188   0.116   9.199
    1H151 O3872 8408   1.210   1.112   7.556
    1H151 O3873 8409   5.567   6.756   7.556
    1H151 O3874 8410   4.620   4.734   9.199
    1H151 O3875 8411   0.263   6.274   9.199
    1H151 O3876 8412   6.136   0.629   9.199
    1H151 O3877 8413   4.052   6.756   7.556
    1H151 O3878 8414   3.862   5.760   9.199
    1H151 O3879 8415   4.809   3.677   7.556
    1H151 O3880 8416   4.241   0.629   9.199
    1H151 O3881 8417   4.241   3.708   9.199
    1H151 O3882 8418   1.589   1.112   7.556
    1H151 O3883 8419   1.210   3.164   7.556
    1H151 O3884 8420   4.431   0.116   9.199
    1H151 O3885 8421   3.483   6.243   7.556
    1H151 O3886 8422   5.567   4.221   9.199
    1H151 O3887 8423   1.399   6.274   9.199
    1H151 O3888 8424   6.325   3.677   7.556
    1H151 O3889 8425   3.104   2.682   9.199
    1H151 O3890 8426   6.704   1.142   9.199
    1H151 O3891 8427   5.946   2.169   9.199
    1H151 O3892 8428   6.704   3.677   7.556
    1H151 O3893 8429   5.188   3.677   7.556
    1H151 O3894 8430   1.968   0.086   7.556
    1H151 O3895 8431   6.515   4.734   9.199
    1H151 O3896 8432   4.052   1.625   7.556
    1H151 O3897 8433   3.862   2.138   7.556
    1H151 O3898 8434   2.915   6.274   9.199
    1H151 O3899 8435   2.346   3.708   9.199
    1H151 O3900 8436   6.515   5.760   9.199
    1H151 O3901 8437   0.831   4.191   7.556
    1H151 O3902 8438   0.073   4.191   7.556
    1H151 O3903 8439   3.673   3.195   9.199
    1H151 O3904 8440   0.831   1.656   9.199
    1H151 O3905 8441   0.452   4.191   7.556
    1H151 O3906 8442   0.263   3.677   7.556
    1H151 O3907 8443   4.052   3.195   9.199
    1H151 O3908 8444   4.809   2.651   7.556
    1H151 O3909 8445   0.641   2.651   7.556
    1H151 O3910 8446   4.431   6.274   9.199
    1H151 O3911 8447   6.515   2.138   7.556
    1H151 O3912 8448   2.725   6.787   9.199
    1H151 O3913 8449   1.399   0.599   7.556
    1H151 O3914 8450   4.620   5.760   9.199
    1H151 O3915 8451   6.136   4.191   7.556
    1H151 O3916 8452   1.399   5.730   7.556
    1H151 O3917 8453   1.589   6.787   9.199
    1H151 O3918 8454   0.831   3.164   7.556
    1H151 O3919 8455   1.399   3.677   7.556
    1H151 O3920 8456   5.946   4.704   7.556
    1H151 O3921 8457   4.241   2.682   9.199
    1H151 O3922 8458   2.915   4.221   9.199
    1H151 O3923 8459   5.188   5.730   7.556
    1H151 O3924 8460   5.567   3.195   9.199
    1H151 O3925 8461   5.567   4.704   7.556
    1H151 O3926 8462   4.620   3.164   7.556
    1H151 O3927 8463   2.157   5.247   9.199
    1H151 O3928 8464   3.483   6.787   9.199
    1H151 O3929 8465   4.999   5.760   9.199
    1H151 O3930 8466   1.020   0.599   7.556
    1H151 O3931 8467   1.020   3.677   7.556
    1H151 O3932 8468   4.999   2.138   7.556
    1H151 O3933 8469   5.188   6.274   9.199
    1H151 O3934 8470   1.210   3.708   9.199
    1H151 O3935 8471   5.567   3.677   7.556
    1H151 O3936 8472   2.536   5.247   9.199
    1H151 O3937 8473   6.704   4.704   7.556
    1H151 O3938 8474   6.325   4.221   9.199
    1H151 O3939 8475   5.946   5.247   9.199
    1H151 O3940 8476   0.641   3.677   7.556
    1H151 O3941 8477   2.536   3.677   7.556
    1H151 O3942 8478   2.915   0.116   9.199
    1H151 O3943 8479   4.809   5.247   9.199
    1H151 O3944 8480   3.673   6.274   9.199
    1H151 O3945 8481   2.725   2.682   9.199
    1H151 O3946 8482   5.757   5.217   7.556
    1H151 O3947 8483   3.294   4.221   9.199
    1H151 O3948 8484   2.346   0.629   9.199
    1H151 O3949 8485   1.210   6.243   7.556
    1H151 O3950 8486   5.378   2.138   7.556
    1H151 O3951 8487   2.725   0.629   9.199
    1H151 O3952 8488   4.241   4.191   7.556
    1H151 O3953 8489   4.241   6.243   7.556
    1H151 O3954 8490   1.589   5.217   7.556
    1H151 O3955 8491   1.778   3.677   7.556
    1H151 O3956 8492   4.431   1.625   7.556
    1H151 O3957 8493   1.020   2.169   9.199
    1H151 O3958 8494   3.104   0.629   9.199
    1H151 O3959 8495   1.778   0.599   7.556
    1H151 O3960 8496   3.294   3.195   9.199
    1H151 O3961 8497   3.862   0.629   9.199
    1H151 O3962 8498   3.294   6.756   7.556
    1H151 O3963 8499   1.968   6.787   9.199
    1H151 O3964 8500   2.915   5.730   7.556
    1H151 O3965 8501   1.020   4.704   7.556
    1H151 O3966 8502   6.704   1.625   7.556
    1H151 O3967 8503   0.641   0.599   7.556
    1H151 O3968 8504   1.778   2.651   7.556
    1H151 O3969 8505   4.431   1.142   9.199
    1H151 O3970 8506   2.157   0.116   9.199
    1H151 O3971 8507   6.136   0.086   7.556
    1H151 O3972 8508   0.073   6.787   9.199
    1H151 O3973 8509   2.725   5.217   7.556
    1H151 O3974 8510   4.999   4.734   9.199
    1H151 O3975 8511   5.188   4.704   7.556
    1H151 O3976 8512   4.620   4.191   7.556
    1H151 O3977 8513   2.346   6.787   9.199
    1H151 O3978 8514   3.483   0.629   9.199
    1H151 O3979 8515   5.946   0.599   7.556
    1H151 O3980 8516   0.452   0.086   7.556
    1H151 O3981 8517   6.704   0.599   7.556
    1H151 O3982 8518   0.831   5.217   7.556
    1H151 O3983 8519   4.809   1.625   7.556
    1H151 O3984 8520   6.515   0.086   7.556
    1H151 O3985 8521   5.378   1.112   7.556
    1H151 O3986 8522   1.778   6.274   9.199
    1H151 O3987 8523   2.915   1.142   9.199
    1H151 O3988 8524   2.536   6.756   7.556
    1H151 O3989 8525   0.641   6.756   7.556
    1H151 O3990 8526   2.725   4.734   9.199
    1H151 O3991 8527   4.241   1.112   7.556
    1H151 O3992 8528   3.294   5.730   7.556
    1H151 O3993 8529   3.862   4.191   7.556
    1H151 O3994 8530   3.294   0.599   7.556
    1H151 O3995 8531   6.325   1.625   7.556
    1H151 O3996 8532   4.999   5.217   7.556
    1H151 O3997 8533   0.263   1.625   7.556
    1H151 O3998 8534   0.452   5.217   7.556
    1H151 O3999 8535   3.673   1.142   9.199
    1H151 O4000 8536   0.073   1.112   7.556
    1H151 O4001 8537   6.136   2.138   7.556
    1H151 O4002 8538   2.346   2.682   9.199
    1H151 O4003 8539   2.536   3.195   9.199
    1H151 O4004 8540   3.294   3.677   7.556
    1H151 O4005 8541   5.567   5.247   9.199
    1H151 O4006 8542   0.073   6.243   7.556
    1H151 O4007 8543   6.515   6.243   7.556
    1H151 O4008 8544   0.263   5.730   7.556
    1H151 O4009 8545   1.210   0.086   7.556
    1H151 O4010 8546   2.346   5.760   9.199
    1H151 O4011 8547   1.210   6.787   9.199
    1H151 O4012 8548   1.968   0.629   9.199
    1H151 O4013 8549   4.052   4.704   7.556
    1H151 O4014 8550   1.589   2.682   9.199
    1H151 O4015 8551   5.757   5.760   9.199
    1H151 O4016 8552   0.452   6.243   7.556
    1H151 O4017 8553   4.052   5.730   7.556
    1H151 O4018 8554   6.325   5.730   7.556
    1H151 O4019 8555   6.136   6.243   7.556
    1H151 O4020 8556   0.452   6.787   9.199
    1H151 O4021 8557   1.020   2.651   7.556
    1H151 O4022 8558   0.073   3.164   7.556
    1H151 O4023 8559   2.915   4.704   7.556
    1H151 O4024 8560   1.778   4.704   7.556
    1H151 O4025 8561   4.431   5.247   9.199
    1H151 O4026 8562   4.431   3.195   9.199
    1H151 O4027 8563   3.673   4.704   7.556
    1H151 O4028 8564   0.263   4.704   7.556
    1H151 O4029 8565   6.704   2.169   9.199
    1H151 O4030 8566   5.757   0.629   9.199
    1H151 O4031 8567   5.946   3.677   7.556
    1H151 O4032 8568   0.073   4.734   9.199
    1H151 O4033 8569   0.263   2.169   9.199
    1H151 O4034 8570   2.536   5.730   7.556
    1H151 O4035 8571   1.589   5.760   9.199
    1H151 O4036 8572   5.567   0.599   7.556
    1H151 O4037 8573   4.431   6.756   7.556
    1H151 O4038 8574   4.620   2.682   9.199
    1H151 O4039 8575   0.073   2.682   9.199
    1H151 O4040 8576   1.778   0.116   9.199
    1H151 O4041 8577   0.641   1.625   7.556
    1H151 O4042 8578   3.673   4.221   9.199
    1H151 O4043 8579   0.452   3.164   7.556
    1H151 O4044 8580   4.241   5.760   9.199
    1H151 O4045 8581   3.483   1.112   7.556
    1H151 O4046 8582   2.536   0.116   9.199
    1H151 O4047 8583   0.263   1.142   9.199
    1H151 O4048 8584   4.620   6.243   7.556
    1H151 O4049 8585   2.725   5.760   9.199
    1H151 O4050 8586   5.378   4.734   9.199
    1H151 O4051 8587   5.757   0.086   7.556
    1H151 O4052 8588   1.020   6.756   7.556
    1H151 O4053 8589   2.346   5.217   7.556
    1H151 O4054 8590   2.157   3.677   7.556
    1H151 O4055 8591   5.567   5.730   7.556
    1H151 O4056 8592   5.757   6.243   7.556
    1H151 O4057 8593   6.704   0.116   9.199
    1H151 O4058 8594   5.757   3.708   9.199
    1H151 O4059 8595   2.725   6.243   7.556
    1H151 O4060 8596   3.673   2.651   7.556
    1H151 O4061 8597   0.831   1.112   7.556
    1H151 O4062 8598   6.515   1.112   7.556
    1H151 O4063 8599   6.136   5.217   7.556
    1H151 O4064 8600   3.294   0.116   9.199
    1H151 O4065 8601   5.188   5.247   9.199
    1H151 O4066 8602   1.210   5.217   7.556
    1H151 O4067 8603   3.104   6.243   7.556
    1H151 O4068 8604   5.378   5.760   9.199
    1H151 O4069 8605   0.263   0.599   7.556
    1H151 O4070 8606   2.536   6.274   9.199
    1H151 O4071 8607   2.725   3.708   9.199
    1H151 O4072 8608   6.515   1.656   9.199
    1H151 O4073 8609   4.620   2.138   7.556
    1H151 O4074 8610   1.210   4.191   7.556
    1H151 O4075 8611   4.052   6.274   9.199
    1H151 O4076 8612   1.968   2.682   9.199
    1H151 O4077 8613   5.757   2.138   7.556
    1H151 O4078 8614   2.915   3.195   9.199
    1H151 O4079 8615   3.483   5.217   7.556
    1H151 O4080 8616   4.241   2.138   7.556
    1H151 O4081 8617   6.136   5.760   9.199
    1H151 O4082 8618   4.052   0.116   9.199
    1H151 O4083 8619   3.673   5.730   7.556
    1H151 O4084 8620   4.999   4.191   7.556
    1H151 O4085 8621   5.757   4.191   7.556
    1H151 O4086 8622   3.862   3.708   9.199
    1H151 O4087 8623   2.157   6.274   9.199
    1H151 O4088 8624   2.157   3.195   9.199
    1H151 O4089 8625   5.188   1.625   7.556
    1H151 O4090 8626   1.968   5.760   9.199
    1H151 O4091 8627   0.641   4.221   9.199
    1H151 O4092 8628   4.241   6.787   9.199
    1H151 O4093 8629   6.325   2.169   9.199
    1H151 O4094 8630   0.073   0.086   7.556
    1H151 O4095 8631   1.968   1.112   7.556
    1H151 O4096 8632   0.641   5.730   7.556
    1H151 O4097 8633   0.263   6.756   7.556
    1H151 O4098 8634   1.020   5.730   7.556
    1H151 O4099 8635   5.946   6.756   7.556
    1H151 O4100 8636   2.346   0.086   7.556
    1H151 O4101 8637   0.831   6.243   7.556
    1H151 O4102 8638   4.809   5.730   7.556
    1H151 O4103 8639   6.704   5.730   7.556
    1H151 O4104 8640   4.052   3.677   7.556
    1H151 O4105 8641   1.399   4.704   7.556
    1H151 O4106 8642   0.452   1.112   7.556
    1H151 O4107 8643   3.483   3.164   7.556
    1H151 O4108 8644   2.915   6.756   7.556
    1H151 O4109 8645   6.515   5.217   7.556
    1H151 O4110 8646   0.452   1.656   9.199
    1H151 O4111 8647   3.104   0.086   7.556
    1H151 O4112 8648   6.136   2.682   9.199
    1H151 O4113 8649   5.946   5.730   7.556
    1H151 O4114 8650   3.294   4.704   7.556
    1H151 O4115 8651   6.136   1.112   7.556
    1H151 O4116 8652   0.073   5.217   7.556
    1H151 O4117 8653   5.378   6.787   9.199
    1H151 O4118 8654   5.567   0.116   9.199
    1H151 O4119 8655   0.641   2.169   9.199
    1H151 O4120 8656   5.378   4.191   7.556
    1H151 O4121 8657   4.431   4.704   7.556
    1H151 O4122 8658   6.325   6.274   9.199
    1H151 O4123 8659   4.809   4.704   7.556
    1H151 O4124 8660   3.104   4.191   7.556
    1H151 O4125 8661   6.325   0.116   9.199
    1H151 O4126 8662   3.483   4.191   7.556
    1H151 O4127 8663   3.673   0.116   9.199
    1H151 O4128 8664   5.757   1.112   7.556
    1H151 O4129 8665   3.862   6.787   9.199
    1H151 O4130 8666   1.778   3.195   9.199
    1H151 O4131 8667   6.704   4.221   9.199
    1H151 O4132 8668   2.725   4.191   7.556
    1H151 O4133 8669   6.136   3.708   9.199
    1H151 O4134 8670   3.104   3.708   9.199
    1H151 O4135 8671   0.073   1.656   9.199
    1H151 O4136 8672   6.325   6.756   7.556
    1H151 O4137 8673   4.431   2.651   7.556
    1H151 O4138 8674   6.704   6.756   7.556
    1H151 O4139 8675   5.946   3.195   9.199
    1H151 O4140 8676   0.831   3.708   9.199
    1H151 O4141 8677   2.157   0.599   7.556
    1H151 O4142 8678   1.589   4.191   7.556
    1H151 O4143 8679   4.241   3.164   7.556
    1H151 O4144 8680   3.483   3.708   9.199
    1H151 O4145 8681   3.104   1.112   7.556
    1H151 O4146 8682   6.515   6.787   9.199
    1H151 O4147 8683   4.431   5.730   7.556
    1H151 O4148 8684   3.673   3.677   7.556
    1H151 O4149 8685   3.862   5.217   7.556
    1H151 O4150 8686   5.946   1.625   7.556
    1H151 O4151 8687   1.399   3.195   9.199
    1H151 O4152 8688   2.157   4.704   7.556
    1H151 O4153 8689   5.567   6.274   9.199
    1H151 O4154 8690   2.536   4.704   7.556
    1H151 O4155 8691   1.210   2.682   9.199
    1H151 O4156 8692   5.567   1.625   7.556
    1H151 O4157 8693   4.052   2.651   7.556
    1H151 O4158 8694   4.620   5.217   7.556
    1H151 O4159 8695   6.515   2.682   9.199
    1H151 O4160 8696   0.263   4.221   9.199
    1H151 O4161 8697   5.946   0.116   9.199
    1H151 O4162 8698   2.725   0.086   7.556
    1H151 O4163 8699   1.968   4.191   7.556
    1H151 O4164 8700   2.915   0.599   7.556
    1H151 O4165 8701   2.346   4.191   7.556
    1H151 O4166 8702   4.241   5.217   7.556
    1H151 O4167 8703   0.452   2.682   9.199
    1H151 O4168 8704   2.346   1.112   7.556
    1H151 O4169 8705   2.725   1.112   7.556
    1H151 O4170 8706   3.862   3.164   7.556
    1H151 O4171 8707   6.515   3.708   9.199
    1H151 O4172 8708   1.020   3.195   9.199
    1H151 O4173 8709   5.946   6.274   9.199
    1H151 O4174 8710   0.831   2.682   9.199
    1H151 O4175 8711   2.536   0.599   7.556
    1H151 O4176 8712   5.757   6.787   9.199
    1H151 O4177 8713   6.136   6.787   9.199
    1H151 O4178 8714   6.325   3.195   9.199
    1H151 O4179 8715   0.452   3.708   9.199
    1H151 O4180 8716   0.073   3.708   9.199
    1H151 O4181 8717   6.704   3.195   9.199
    1H151 O4182 8718   0.641   3.195   9.199
    1H151 O4183 8719   0.263   3.195   9.199
    1H151 O4184 8720   2.536   2.360   7.644
    1H151 O4185 8721   2.915   2.360   7.644
    1H151 O4186 8722   1.210   0.921   9.111
    1H151 O4187 8723   1.020   0.408   9.111
    1H151 O4188 8724   1.778   1.434   9.111
    1H151 O4189 8725   1.399   1.434   9.111
    1H151 O4190 8726   0.641   0.408   9.111
    1H151 O4191 8727   1.778   4.513   9.111
    1H151 O4192 8728   0.641   5.539   9.111
    1H151 O4193 8729   0.831   0.921   9.111
    1H151 O4194 8730   1.589   0.921   9.111
    1H151 O4195 8731   2.157   1.434   9.111
    1H151 O4196 8732   1.020   5.539   9.111
    1H151 O4197 8733   1.399   4.513   9.111
    1H151 O4198 8734   4.809   0.408   9.111
    1H151 O4199 8735   1.210   1.847   7.644
    1H151 O4200 8736   1.968   1.947   9.111
    1H151 O4201 8737   2.157   4.513   9.111
    1H151 O4202 8738   1.968   3.999   9.111
    1H151 O4203 8739   2.157   2.360   7.644
    1H151 O4204 8740   3.294   2.360   7.644
    1H151 O4205 8741   1.589   3.999   9.111
    1H151 O4206 8742   0.263   5.539   9.111
    1H151 O4207 8743   0.831   5.026   9.111
    1H151 O4208 8744   3.483   5.026   9.111
    1H151 O4209 8745   4.809   0.307   7.644
    1H151 O4210 8746   1.399   0.408   9.111
    1H151 O4211 8747   2.725   1.847   7.644
    1H151 O4212 8748   0.452   5.026   9.111
    1H151 O4213 8749   3.104   1.847   7.644
    1H151 O4214 8750   4.620   3.999   9.111
    1H151 O4215 8751   5.188   6.465   7.644
    1H151 O4216 8752   2.346   1.947   9.111
    1H151 O4217 8753   4.620   1.947   9.111
    1H151 O4218 8754   2.346   2.873   7.644
    1H151 O4219 8755   3.483   1.947   9.111
    1H151 O4220 8756   3.862   1.947   9.111
    1H151 O4221 8757   3.483   1.847   7.644
    1H151 O4222 8758   2.346   1.847   7.644
    1H151 O4223 8759   4.241   1.947   9.111
    1H151 O4224 8760   1.589   1.947   9.111
    1H151 O4225 8761   1.589   1.847   7.644
    1H151 O4226 8762   4.999   3.999   9.111
    1H151 O4227 8763   3.104   1.947   9.111
    1H151 O4228 8764   4.809   3.486   9.111
    1H151 O4229 8765   2.725   1.947   9.111
    1H151 O4230 8766   1.020   1.434   9.111
    1H151 O4231 8767   3.862   5.026   9.111
    1H151 O4232 8768   4.431   0.307   7.644
    1H151 O4233 8769   3.104   5.026   9.111
    1H151 O4234 8770   5.378   2.873   7.644
    1H151 O4235 8771   4.999   6.978   7.644
    1H151 O4236 8772   4.999   0.921   9.111
    1H151 O4237 8773   3.294   5.539   9.111
    1H151 O4238 8774   2.725   2.873   7.644
    1H151 O4239 8775   5.946   1.434   9.111
    1H151 O4240 8776   4.052   0.307   7.644
    1H151 O4241 8777   3.673   5.539   9.111
    1H151 O4242 8778   2.536   1.434   9.111
    1H151 O4243 8779   6.515   0.921   9.111
    1H151 O4244 8780   4.999   0.820   7.644
    1H151 O4245 8781   5.188   0.307   7.644
    1H151 O4246 8782   0.831   6.052   9.111
    1H151 O4247 8783   1.778   6.465   7.644
    1H151 O4248 8784   2.346   3.999   9.111
    1H151 O4249 8785   4.999   1.947   9.111
    1H151 O4250 8786   5.188   0.408   9.111
    1H151 O4251 8787   6.136   0.921   9.111
    1H151 O4252 8788   5.378   1.947   9.111
    1H151 O4253 8789   5.946   4.513   9.111
    1H151 O4254 8790   0.263   0.408   9.111
    1H151 O4255 8791   5.188   3.486   9.111
    1H151 O4256 8792   1.210   5.026   9.111
    1H151 O4257 8793   5.567   1.434   9.111
    1H151 O4258 8794   5.378   6.978   7.644
    1H151 O4259 8795   6.136   2.873   7.644
    1H151 O4260 8796   1.399   1.334   7.644
    1H151 O4261 8797   1.210   3.999   9.111
    1H151 O4262 8798   4.620   0.820   7.644
    1H151 O4263 8799   4.999   2.873   7.644
    1H151 O4264 8800   4.431   4.513   9.111
    1H151 O4265 8801   3.673   0.307   7.644
    1H151 O4266 8802   3.673   6.465   7.644
    1H151 O4267 8803   5.757   1.947   9.111
    1H151 O4268 8804   1.210   6.052   9.111
    1H151 O4269 8805   3.294   6.565   9.111
    1H151 O4270 8806   1.589   5.026   9.111
    1H151 O4271 8807   6.325   3.386   7.644
    1H151 O4272 8808   0.831   7.078   9.111
    1H151 O4273 8809   4.809   6.565   9.111
    1H151 O4274 8810   6.704   5.539   9.111
    1H151 O4275 8811   5.188   3.386   7.644
    1H151 O4276 8812   1.968   5.952   7.644
    1H151 O4277 8813   1.968   1.847   7.644
    1H151 O4278 8814   1.968   0.921   9.111
    1H151 O4279 8815   4.052   4.513   9.111
    1H151 O4280 8816   2.157   6.465   7.644
    1H151 O4281 8817   5.567   2.460   9.111
    1H151 O4282 8818   3.294   1.434   9.111
    1H151 O4283 8819   4.052   1.434   9.111
    1H151 O4284 8820   1.589   6.978   7.644
    1H151 O4285 8821   4.431   0.408   9.111
    1H151 O4286 8822   1.020   4.513   9.111
    1H151 O4287 8823   0.263   2.360   7.644
    1H151 O4288 8824   2.915   3.386   7.644
    1H151 O4289 8825   2.915   1.434   9.111
    1H151 O4290 8826   5.567   3.386   7.644
    1H151 O4291 8827   3.673   2.460   9.111
    1H151 O4292 8828   5.757   2.873   7.644
    1H151 O4293 8829   1.968   2.873   7.644
    1H151 O4294 8830   0.073   6.052   9.111
    1H151 O4295 8831   3.862   2.973   9.111
    1H151 O4296 8832   4.241   3.999   9.111
    1H151 O4297 8833   3.673   1.434   9.111
    1H151 O4298 8834   5.188   2.360   7.644
    1H151 O4299 8835   3.294   4.513   9.111
    1H151 O4300 8836   4.241   0.820   7.644
    1H151 O4301 8837   4.431   1.434   9.111
    1H151 O4302 8838   4.620   0.921   9.111
    1H151 O4303 8839   4.241   5.026   9.111
    1H151 O4304 8840   5.378   0.921   9.111
    1H151 O4305 8841   3.483   2.973   9.111
    1H151 O4306 8842   6.515   2.873   7.644
    1H151 O4307 8843   0.452   0.921   9.111
    1H151 O4308 8844   4.620   6.052   9.111
    1H151 O4309 8845   1.210   1.947   9.111
    1H151 O4310 8846   1.968   5.026   9.111
    1H151 O4311 8847   1.968   6.978   7.644
    1H151 O4312 8848   2.725   2.507   7.702
    1H151 O4313 8849   1.399   5.539   9.111
    1H151 O4314 8850   4.999   6.052   9.111
    1H151 O4315 8851   6.325   4.412   7.644
    1H151 O4316 8852   1.020   0.774   9.052
    1H151 O4317 8853   3.862   1.847   7.644
    1H151 O4318 8854   3.104   2.873   7.644
    1H151 O4319 8855   4.809   1.434   9.111
    1H151 O4320 8856   3.862   0.820   7.644
    1H151 O4321 8857   5.188   2.460   9.111
    1H151 O4322 8858   1.589   5.952   7.644
    1H151 O4323 8859   1.399   3.386   7.644
    1H151 O4324 8860   2.536   4.513   9.111
    1H151 O4325 8861   1.399   6.465   7.644
    1H151 O4326 8862   2.346   0.921   9.111
    1H151 O4327 8863   1.589   1.287   9.052
    1H151 O4328 8864   0.831   1.847   7.644
    1H151 O4329 8865   0.073   5.026   9.111
    1H151 O4330 8866   0.452   6.052   9.111
    1H151 O4331 8867   1.778   3.386   7.644
    1H151 O4332 8868   6.325   4.513   9.111
    1H151 O4333 8869   2.915   4.513   9.111
    1H151 O4334 8870   1.399   0.774   9.052
    1H151 O4335 8871   2.915   6.565   9.111
    1H151 O4336 8872   5.378   3.999   9.111
    1H151 O4337 8873   2.536   3.386   7.644
    1H151 O4338 8874   4.052   6.465   7.644
    1H151 O4339 8875   1.399   2.360   7.644
    1H151 O4340 8876   5.188   1.434   9.111
    1H151 O4341 8877   3.294   2.460   9.111
    1H151 O4342 8878   0.831   0.261   9.052
    1H151 O4343 8879   5.757   0.921   9.111
    1H151 O4344 8880   1.778   2.360   7.644
    1H151 O4345 8881   6.136   5.026   9.111
    1H151 O4346 8882   6.515   5.026   9.111
    1H151 O4347 8883   5.378   4.925   7.644
    1H151 O4348 8884   4.809   6.465   7.644
    1H151 O4349 8885   0.641   2.360   7.644
    1H151 O4350 8886   2.346   5.952   7.644
[truncated: 2,284,052 more chars]
