# Supplementary material for: Atomistic Molecular Dynamics Simulations of Lipids Near TiO2 Nanosurfaces
Source: J Phys Chem B. 2021 Jul 16;125(29):8048–59. doi: 10.1021/acs.jpcb.1c04547 (PMC8389913; doi:10.1021/acs.jpcb.1c04547)
Supplement: Supplementary file 2 — jp1c04547_si_002.zip [file jp1c04547_si_002.zip › MD_setup/anatase-101-82POPE/H151O9223Ti4536_1.itp]

[ moleculetype ]
; molname            nrexcl
H151O9223Ti4536_1    1

[ atoms ]
; nr      atype     resnr   resname  atname    cgnr     NAC      mass    desc                  
    1    TiA      1        H151        Ti1       1    2.24805  47.867   ; Ti-O6     [2.24805]
    2    TiA      1        H151        Ti2       2    2.24806  47.867   ; Ti-O6     [4.49611]
    3    TiA      1        H151        Ti3       3    2.24805  47.867   ; Ti-O6     [6.74416]
    4    TiA      1        H151        Ti4       4    2.24805  47.867   ; Ti-O6     [8.99221]
    5    TiA      1        H151        Ti5       5    2.24806  47.867   ; Ti-O6     [11.2403]
    6    TiA      1        H151        Ti6       6    2.24805  47.867   ; Ti-O6     [13.4883]
    7    TiA      1        H151        Ti7       7    2.24805  47.867   ; Ti-O6     [15.7364]
    8    TiA      1        H151        Ti8       8    2.24805  47.867   ; Ti-O6     [17.9844]
    9    TiA      1        H151        Ti9       9    2.24806  47.867   ; Ti-O6     [20.2325]
   10    TiA      1        H151       Ti10      10    2.24805  47.867   ; Ti-O6     [22.4805]
   11    TiA      1        H151       Ti11      11    2.24805  47.867   ; Ti-O6     [24.7286]
   12    TiA      1        H151       Ti12      12    2.24806  47.867   ; Ti-O6     [26.9766]
   13    TiA      1        H151       Ti13      13    2.24805  47.867   ; Ti-O6     [29.2247]
   14    TiA      1        H151       Ti14      14    2.24805  47.867   ; Ti-O6     [31.4727]
   15    TiA      1        H151       Ti15      15    2.24806  47.867   ; Ti-O6     [33.7208]
   16    TiA      1        H151       Ti16      16    2.24805  47.867   ; Ti-O6     [35.9688]
   17    TiA      1        H151       Ti17      17    2.24805  47.867   ; Ti-O6     [38.2169]
   18    TiA      1        H151       Ti18      18    2.24806  47.867   ; Ti-O6      [40.465]
   19    TiA      1        H151       Ti19      19    2.24805  47.867   ; Ti-O6      [42.713]
   20    TiA      1        H151       Ti20      20    2.24805  47.867   ; Ti-O6     [44.9611]
   21    TiA      1        H151       Ti21      21    2.24805  47.867   ; Ti-O6     [47.2091]
   22    TiA      1        H151       Ti22      22    2.24806  47.867   ; Ti-O6     [49.4572]
   23    TiA      1        H151       Ti23      23    2.24805  47.867   ; Ti-O6     [51.7052]
   24    TiA      1        H151       Ti24      24    2.24805  47.867   ; Ti-O6     [53.9533]
   25    TiA      1        H151       Ti25      25    2.24806  47.867   ; Ti-O6     [56.2013]
   26    TiA      1        H151       Ti26      26    2.24805  47.867   ; Ti-O6     [58.4494]
   27    TiA      1        H151       Ti27      27    2.24805  47.867   ; Ti-O6     [60.6974]
   28    TiA      1        H151       Ti28      28    2.24806  47.867   ; Ti-O6     [62.9455]
   29    TiA      1        H151       Ti29      29    2.24805  47.867   ; Ti-O6     [65.1935]
   30    TiA      1        H151       Ti30      30    2.24805  47.867   ; Ti-O6     [67.4416]
   31    TiA      1        H151       Ti31      31    2.24806  47.867   ; Ti-O6     [69.6896]
   32    TiA      1        H151       Ti32      32    2.24805  47.867   ; Ti-O6     [71.9377]
   33    TiA      1        H151       Ti33      33    2.24805  47.867   ; Ti-O6     [74.1858]
   34    TiA      1        H151       Ti34      34    2.24805  47.867   ; Ti-O6     [76.4338]
   35    TiA      1        H151       Ti35      35    2.24806  47.867   ; Ti-O6     [78.6819]
   36    TiA      1        H151       Ti36      36    2.24805  47.867   ; Ti-O6     [80.9299]
   37    TiA      1        H151       Ti37      37    2.24805  47.867   ; Ti-O6      [83.178]
   38    TiA      1        H151       Ti38      38    2.24806  47.867   ; Ti-O6      [85.426]
   39    TiA      1        H151       Ti39      39    2.24805  47.867   ; Ti-O6     [87.6741]
   40    TiA      1        H151       Ti40      40    2.24805  47.867   ; Ti-O6     [89.9221]
   41    TiA      1        H151       Ti41      41    2.24806  47.867   ; Ti-O6     [92.1702]
   42    TiA      1        H151       Ti42      42    2.24805  47.867   ; Ti-O6     [94.4182]
   43    TiA      1        H151       Ti43      43    2.24805  47.867   ; Ti-O6     [96.6663]
   44    TiA      1        H151       Ti44      44    2.24805  47.867   ; Ti-O6     [98.9143]
   45    TiA      1        H151       Ti45      45    2.24806  47.867   ; Ti-O6     [101.162]
   46    TiA      1        H151       Ti46      46    2.24805  47.867   ; Ti-O6      [103.41]
   47    TiA      1        H151       Ti47      47    2.24805  47.867   ; Ti-O6     [105.658]
   48    TiA      1        H151       Ti48      48    2.24806  47.867   ; Ti-O6     [107.907]
   49    TiA      1        H151       Ti49      49    2.24805  47.867   ; Ti-O6     [110.155]
   50    TiA      1        H151       Ti50      50    2.24805  47.867   ; Ti-O6     [112.403]
   51    TiA      1        H151       Ti51      51    2.24806  47.867   ; Ti-O6     [114.651]
   52    TiA      1        H151       Ti52      52    2.24805  47.867   ; Ti-O6     [116.899]
   53    TiA      1        H151       Ti53      53    2.24805  47.867   ; Ti-O6     [119.147]
   54    TiA      1        H151       Ti54      54    2.24806  47.867   ; Ti-O6     [121.395]
   55    TiA      1        H151       Ti55      55    2.24805  47.867   ; Ti-O6     [123.643]
   56    TiA      1        H151       Ti56      56    2.24805  47.867   ; Ti-O6     [125.891]
   57    TiA      1        H151       Ti57      57    2.24805  47.867   ; Ti-O6     [128.139]
   58    TiA      1        H151       Ti58      58    2.24806  47.867   ; Ti-O6     [130.387]
   59    TiA      1        H151       Ti59      59    2.24805  47.867   ; Ti-O6     [132.635]
   60    TiA      1        H151       Ti60      60    2.24805  47.867   ; Ti-O6     [134.883]
   61    TiA      1        H151       Ti61      61    2.24806  47.867   ; Ti-O6     [137.131]
   62    TiA      1        H151       Ti62      62    2.24805  47.867   ; Ti-O6     [139.379]
   63    TiA      1        H151       Ti63      63    2.24805  47.867   ; Ti-O6     [141.627]
   64    TiA      1        H151       Ti64      64    2.24806  47.867   ; Ti-O6     [143.875]
   65    TiA      1        H151       Ti65      65    2.24805  47.867   ; Ti-O6     [146.123]
   66    TiA      1        H151       Ti66      66    2.24805  47.867   ; Ti-O6     [148.372]
   67    TiA      1        H151       Ti67      67    2.24806  47.867   ; Ti-O6      [150.62]
   68    TiA      1        H151       Ti68      68    2.24805  47.867   ; Ti-O6     [152.868]
   69    TiA      1        H151       Ti69      69    2.24805  47.867   ; Ti-O6     [155.116]
   70    TiA      1        H151       Ti70      70    2.24805  47.867   ; Ti-O6     [157.364]
   71    TiA      1        H151       Ti71      71    2.24806  47.867   ; Ti-O6     [159.612]
   72    TiA      1        H151       Ti72      72    2.24805  47.867   ; Ti-O6      [161.86]
   73    TiA      1        H151       Ti73      73    2.24805  47.867   ; Ti-O6     [164.108]
   74    TiA      1        H151       Ti74      74    2.24806  47.867   ; Ti-O6     [166.356]
   75    TiA      1        H151       Ti75      75    2.24805  47.867   ; Ti-O6     [168.604]
   76    TiA      1        H151       Ti76      76    2.24805  47.867   ; Ti-O6     [170.852]
   77    TiA      1        H151       Ti77      77    2.24806  47.867   ; Ti-O6       [173.1]
   78    TiA      1        H151       Ti78      78    2.24805  47.867   ; Ti-O6     [175.348]
   79    TiA      1        H151       Ti79      79    2.24805  47.867   ; Ti-O6     [177.596]
   80    TiA      1        H151       Ti80      80    2.24806  47.867   ; Ti-O6     [179.844]
   81    TiA      1        H151       Ti81      81    2.24805  47.867   ; Ti-O6     [182.092]
   82    TiA      1        H151       Ti82      82    2.24805  47.867   ; Ti-O6      [184.34]
   83    TiA      1        H151       Ti83      83    2.24805  47.867   ; Ti-O6     [186.588]
   84    TiA      1        H151       Ti84      84    2.24806  47.867   ; Ti-O6     [188.836]
   85    TiA      1        H151       Ti85      85    2.24805  47.867   ; Ti-O6     [191.085]
   86    TiA      1        H151       Ti86      86    2.24805  47.867   ; Ti-O6     [193.333]
   87    TiA      1        H151       Ti87      87    2.24806  47.867   ; Ti-O6     [195.581]
   88    TiA      1        H151       Ti88      88    2.24805  47.867   ; Ti-O6     [197.829]
   89    TiA      1        H151       Ti89      89    2.24805  47.867   ; Ti-O6     [200.077]
   90    TiA      1        H151       Ti90      90    2.24806  47.867   ; Ti-O6     [202.325]
   91    TiA      1        H151       Ti91      91    2.24805  47.867   ; Ti-O6     [204.573]
   92    TiA      1        H151       Ti92      92    2.24805  47.867   ; Ti-O6     [206.821]
   93    TiA      1        H151       Ti93      93    2.24806  47.867   ; Ti-O6     [209.069]
   94    TiA      1        H151       Ti94      94    2.24805  47.867   ; Ti-O6     [211.317]
   95    TiA      1        H151       Ti95      95    2.24805  47.867   ; Ti-O6     [213.565]
   96    TiA      1        H151       Ti96      96    2.24805  47.867   ; Ti-O6     [215.813]
   97    TiA      1        H151       Ti97      97    2.24806  47.867   ; Ti-O6     [218.061]
   98    TiA      1        H151       Ti98      98    2.24805  47.867   ; Ti-O6     [220.309]
   99    TiA      1        H151       Ti99      99    2.24805  47.867   ; Ti-O6     [222.557]
  100    TiA      1        H151      Ti100     100    2.24806  47.867   ; Ti-O6     [224.805]
  101    TiA      1        H151      Ti101     101    2.24805  47.867   ; Ti-O6     [227.053]
  102    TiA      1        H151      Ti102     102    2.24805  47.867   ; Ti-O6     [229.301]
  103    TiA      1        H151      Ti103     103    2.24806  47.867   ; Ti-O6     [231.549]
  104    TiA      1        H151      Ti104     104    2.24805  47.867   ; Ti-O6     [233.798]
  105    TiA      1        H151      Ti105     105    2.24805  47.867   ; Ti-O6     [236.046]
  106    TiA      1        H151      Ti106     106    2.24806  47.867   ; Ti-O6     [238.294]
  107    TiA      1        H151      Ti107     107    2.24805  47.867   ; Ti-O6     [240.542]
  108    TiA      1        H151      Ti108     108    2.24805  47.867   ; Ti-O6      [242.79]
  109    TiA      1        H151      Ti109     109    2.24805  47.867   ; Ti-O6     [245.038]
  110    TiA      1        H151      Ti110     110    2.24806  47.867   ; Ti-O6     [247.286]
  111    TiA      1        H151      Ti111     111    2.24805  47.867   ; Ti-O6     [249.534]
  112    TiA      1        H151      Ti112     112    2.24805  47.867   ; Ti-O6     [251.782]
  113    TiA      1        H151      Ti113     113    2.24806  47.867   ; Ti-O6      [254.03]
  114    TiA      1        H151      Ti114     114    2.24805  47.867   ; Ti-O6     [256.278]
  115    TiA      1        H151      Ti115     115    2.24805  47.867   ; Ti-O6     [258.526]
  116    TiA      1        H151      Ti116     116    2.24806  47.867   ; Ti-O6     [260.774]
  117    TiA      1        H151      Ti117     117    2.24805  47.867   ; Ti-O6     [263.022]
  118    TiA      1        H151      Ti118     118    2.24805  47.867   ; Ti-O6      [265.27]
  119    TiA      1        H151      Ti119     119    2.24805  47.867   ; Ti-O6     [267.518]
  120    TiA      1        H151      Ti120     120    2.24806  47.867   ; Ti-O6     [269.766]
  121    TiA      1        H151      Ti121     121    2.24805  47.867   ; Ti-O6     [272.014]
  122    TiA      1        H151      Ti122     122    2.24805  47.867   ; Ti-O6     [274.262]
  123    TiA      1        H151      Ti123     123    2.24806  47.867   ; Ti-O6     [276.511]
  124    TiA      1        H151      Ti124     124    2.24805  47.867   ; Ti-O6     [278.759]
  125    TiA      1        H151      Ti125     125    2.24805  47.867   ; Ti-O6     [281.007]
  126    TiA      1        H151      Ti126     126    2.24806  47.867   ; Ti-O6     [283.255]
  127    TiA      1        H151      Ti127     127    2.24805  47.867   ; Ti-O6     [285.503]
  128    TiA      1        H151      Ti128     128    2.24805  47.867   ; Ti-O6     [287.751]
  129    TiA      1        H151      Ti129     129    2.24806  47.867   ; Ti-O6     [289.999]
  130    TiA      1        H151      Ti130     130    2.24805  47.867   ; Ti-O6     [292.247]
  131    TiA      1        H151      Ti131     131    2.24805  47.867   ; Ti-O6     [294.495]
  132    TiA      1        H151      Ti132     132    2.24805  47.867   ; Ti-O6     [296.743]
  133    TiA      1        H151      Ti133     133    2.24806  47.867   ; Ti-O6     [298.991]
  134    TiA      1        H151      Ti134     134    2.24805  47.867   ; Ti-O6     [301.239]
  135    TiA      1        H151      Ti135     135    2.24805  47.867   ; Ti-O6     [303.487]
  136    TiA      1        H151      Ti136     136    2.24806  47.867   ; Ti-O6     [305.735]
  137    TiA      1        H151      Ti137     137    2.24805  47.867   ; Ti-O6     [307.983]
  138    TiA      1        H151      Ti138     138    2.24805  47.867   ; Ti-O6     [310.231]
  139    TiA      1        H151      Ti139     139    2.24806  47.867   ; Ti-O6     [312.479]
  140    TiA      1        H151      Ti140     140    2.24805  47.867   ; Ti-O6     [314.727]
  141    TiA      1        H151      Ti141     141    2.24805  47.867   ; Ti-O6     [316.975]
  142    TiA      1        H151      Ti142     142    2.24806  47.867   ; Ti-O6     [319.224]
  143    TiA      1        H151      Ti143     143    2.24805  47.867   ; Ti-O6     [321.472]
  144    TiA      1        H151      Ti144     144    2.24805  47.867   ; Ti-O6      [323.72]
  145    TiA      1        H151      Ti145     145    2.24805  47.867   ; Ti-O6     [325.968]
  146    TiA      1        H151      Ti146     146    2.24806  47.867   ; Ti-O6     [328.216]
  147    TiA      1        H151      Ti147     147    2.24805  47.867   ; Ti-O6     [330.464]
  148    TiA      1        H151      Ti148     148    2.24805  47.867   ; Ti-O6     [332.712]
  149    TiA      1        H151      Ti149     149    2.24806  47.867   ; Ti-O6      [334.96]
  150    TiA      1        H151      Ti150     150    2.24805  47.867   ; Ti-O6     [337.208]
  151    TiA      1        H151      Ti151     151    2.24805  47.867   ; Ti-O6     [339.456]
  152    TiA      1        H151      Ti152     152    2.24806  47.867   ; Ti-O6     [341.704]
  153    TiA      1        H151      Ti153     153    2.24805  47.867   ; Ti-O6     [343.952]
  154    TiA      1        H151      Ti154     154    2.24805  47.867   ; Ti-O6       [346.2]
  155    TiA      1        H151      Ti155     155    2.24806  47.867   ; Ti-O6     [348.448]
  156    TiA      1        H151      Ti156     156    2.24805  47.867   ; Ti-O6     [350.696]
  157    TiA      1        H151      Ti157     157    2.24805  47.867   ; Ti-O6     [352.944]
  158    TiA      1        H151      Ti158     158    2.24805  47.867   ; Ti-O6     [355.192]
  159    TiA      1        H151      Ti159     159    2.24806  47.867   ; Ti-O6      [357.44]
  160    TiA      1        H151      Ti160     160    2.24805  47.867   ; Ti-O6     [359.688]
  161    TiA      1        H151      Ti161     161    2.24805  47.867   ; Ti-O6     [361.937]
  162    TiA      1        H151      Ti162     162    2.24806  47.867   ; Ti-O6     [364.185]
  163    TiA      1        H151      Ti163     163    2.24805  47.867   ; Ti-O6     [366.433]
  164    TiA      1        H151      Ti164     164    2.24805  47.867   ; Ti-O6     [368.681]
  165    TiA      1        H151      Ti165     165    2.24806  47.867   ; Ti-O6     [370.929]
  166    TiA      1        H151      Ti166     166    2.24805  47.867   ; Ti-O6     [373.177]
  167    TiA      1        H151      Ti167     167    2.24805  47.867   ; Ti-O6     [375.425]
  168    TiA      1        H151      Ti168     168    2.24806  47.867   ; Ti-O6     [377.673]
  169    TiA      1        H151      Ti169     169    2.24805  47.867   ; Ti-O6     [379.921]
  170    TiA      1        H151      Ti170     170    2.24805  47.867   ; Ti-O6     [382.169]
  171    TiA      1        H151      Ti171     171    2.24805  47.867   ; Ti-O6     [384.417]
  172    TiA      1        H151      Ti172     172    2.24806  47.867   ; Ti-O6     [386.665]
  173    TiA      1        H151      Ti173     173    2.24805  47.867   ; Ti-O6     [388.913]
  174    TiA      1        H151      Ti174     174    2.24805  47.867   ; Ti-O6     [391.161]
  175    TiA      1        H151      Ti175     175    2.24806  47.867   ; Ti-O6     [393.409]
  176    TiA      1        H151      Ti176     176    2.24805  47.867   ; Ti-O6     [395.657]
  177    TiA      1        H151      Ti177     177    2.24805  47.867   ; Ti-O6     [397.905]
  178    TiA      1        H151      Ti178     178    2.24806  47.867   ; Ti-O6     [400.153]
  179    TiA      1        H151      Ti179     179    2.24805  47.867   ; Ti-O6     [402.401]
  180    TiA      1        H151      Ti180     180    2.24805  47.867   ; Ti-O6      [404.65]
  181    TiA      1        H151      Ti181     181    2.24805  47.867   ; Ti-O6     [406.898]
  182    TiA      1        H151      Ti182     182    2.24806  47.867   ; Ti-O6     [409.146]
  183    TiA      1        H151      Ti183     183    2.24805  47.867   ; Ti-O6     [411.394]
  184    TiA      1        H151      Ti184     184    2.24805  47.867   ; Ti-O6     [413.642]
  185    TiA      1        H151      Ti185     185    2.24806  47.867   ; Ti-O6      [415.89]
  186    TiA      1        H151      Ti186     186    2.24805  47.867   ; Ti-O6     [418.138]
  187    TiA      1        H151      Ti187     187    2.24805  47.867   ; Ti-O6     [420.386]
  188    TiA      1        H151      Ti188     188    2.24806  47.867   ; Ti-O6     [422.634]
  189    TiA      1        H151      Ti189     189    2.24805  47.867   ; Ti-O6     [424.882]
  190    TiA      1        H151      Ti190     190    2.24805  47.867   ; Ti-O6      [427.13]
  191    TiA      1        H151      Ti191     191    2.24806  47.867   ; Ti-O6     [429.378]
  192    TiA      1        H151      Ti192     192    2.24805  47.867   ; Ti-O6     [431.626]
  193    TiA      1        H151      Ti193     193    2.24805  47.867   ; Ti-O6     [433.874]
  194    TiA      1        H151      Ti194     194    2.24805  47.867   ; Ti-O6     [436.122]
  195    TiA      1        H151      Ti195     195    2.24806  47.867   ; Ti-O6      [438.37]
  196    TiA      1        H151      Ti196     196    2.24805  47.867   ; Ti-O6     [440.618]
  197    TiA      1        H151      Ti197     197    2.24805  47.867   ; Ti-O6     [442.866]
  198    TiA      1        H151      Ti198     198    2.24806  47.867   ; Ti-O6     [445.115]
  199    TiA      1        H151      Ti199     199    2.24805  47.867   ; Ti-O6     [447.363]
  200    TiA      1        H151      Ti200     200    2.24805  47.867   ; Ti-O6     [449.611]
  201    TiA      1        H151      Ti201     201    2.24806  47.867   ; Ti-O6     [451.859]
  202    TiA      1        H151      Ti202     202    2.24805  47.867   ; Ti-O6     [454.107]
  203    TiA      1        H151      Ti203     203    2.24805  47.867   ; Ti-O6     [456.355]
  204    TiA      1        H151      Ti204     204    2.24806  47.867   ; Ti-O6     [458.603]
  205    TiA      1        H151      Ti205     205    2.24805  47.867   ; Ti-O6     [460.851]
  206    TiA      1        H151      Ti206     206    2.24805  47.867   ; Ti-O6     [463.099]
  207    TiA      1        H151      Ti207     207    2.24805  47.867   ; Ti-O6     [465.347]
  208    TiA      1        H151      Ti208     208    2.24806  47.867   ; Ti-O6     [467.595]
  209    TiA      1        H151      Ti209     209    2.24805  47.867   ; Ti-O6     [469.843]
  210    TiA      1        H151      Ti210     210    2.24805  47.867   ; Ti-O6     [472.091]
  211    TiA      1        H151      Ti211     211    2.24806  47.867   ; Ti-O6     [474.339]
  212    TiA      1        H151      Ti212     212    2.24805  47.867   ; Ti-O6     [476.587]
  213    TiA      1        H151      Ti213     213    2.24805  47.867   ; Ti-O6     [478.835]
  214    TiA      1        H151      Ti214     214    2.24806  47.867   ; Ti-O6     [481.083]
  215    TiA      1        H151      Ti215     215    2.24805  47.867   ; Ti-O6     [483.331]
  216    TiA      1        H151      Ti216     216    2.24805  47.867   ; Ti-O6     [485.579]
  217    TiA      1        H151      Ti217     217    2.24806  47.867   ; Ti-O6     [487.828]
  218    TiA      1        H151      Ti218     218    2.24805  47.867   ; Ti-O6     [490.076]
  219    TiA      1        H151      Ti219     219    2.24805  47.867   ; Ti-O6     [492.324]
  220    TiA      1        H151      Ti220     220    2.24805  47.867   ; Ti-O6     [494.572]
  221    TiA      1        H151      Ti221     221    2.24806  47.867   ; Ti-O6      [496.82]
  222    TiA      1        H151      Ti222     222    2.24805  47.867   ; Ti-O6     [499.068]
  223    TiA      1        H151      Ti223     223    2.24805  47.867   ; Ti-O6     [501.316]
  224    TiA      1        H151      Ti224     224    2.24806  47.867   ; Ti-O6     [503.564]
  225    TiA      1        H151      Ti225     225    2.24805  47.867   ; Ti-O6     [505.812]
  226    TiA      1        H151      Ti226     226    2.24805  47.867   ; Ti-O6      [508.06]
  227    TiA      1        H151      Ti227     227    2.24806  47.867   ; Ti-O6     [510.308]
  228    TiA      1        H151      Ti228     228    2.24805  47.867   ; Ti-O6     [512.556]
  229    TiA      1        H151      Ti229     229    2.24805  47.867   ; Ti-O6     [514.804]
  230    TiA      1        H151      Ti230     230    2.24806  47.867   ; Ti-O6     [517.052]
  231    TiA      1        H151      Ti231     231    2.24805  47.867   ; Ti-O6       [519.3]
  232    TiA      1        H151      Ti232     232    2.24805  47.867   ; Ti-O6     [521.548]
  233    TiA      1        H151      Ti233     233    2.24805  47.867   ; Ti-O6     [523.796]
  234    TiA      1        H151      Ti234     234    2.24806  47.867   ; Ti-O6     [526.044]
  235    TiA      1        H151      Ti235     235    2.24805  47.867   ; Ti-O6     [528.292]
  236    TiA      1        H151      Ti236     236    2.24805  47.867   ; Ti-O6     [530.541]
  237    TiA      1        H151      Ti237     237    2.24806  47.867   ; Ti-O6     [532.789]
  238    TiA      1        H151      Ti238     238    2.24805  47.867   ; Ti-O6     [535.037]
  239    TiA      1        H151      Ti239     239    2.24805  47.867   ; Ti-O6     [537.285]
  240    TiA      1        H151      Ti240     240    2.24806  47.867   ; Ti-O6     [539.533]
  241    TiA      1        H151      Ti241     241    2.24805  47.867   ; Ti-O6     [541.781]
  242    TiA      1        H151      Ti242     242    2.24805  47.867   ; Ti-O6     [544.029]
  243    TiA      1        H151      Ti243     243    2.24806  47.867   ; Ti-O6     [546.277]
  244    TiA      1        H151      Ti244     244    2.24805  47.867   ; Ti-O6     [548.525]
  245    TiA      1        H151      Ti245     245    2.24805  47.867   ; Ti-O6     [550.773]
  246    TiA      1        H151      Ti246     246    2.24805  47.867   ; Ti-O6     [553.021]
  247    TiA      1        H151      Ti247     247    2.24806  47.867   ; Ti-O6     [555.269]
  248    TiA      1        H151      Ti248     248    2.24805  47.867   ; Ti-O6     [557.517]
  249    TiA      1        H151      Ti249     249    2.24805  47.867   ; Ti-O6     [559.765]
  250    TiA      1        H151      Ti250     250    2.24806  47.867   ; Ti-O6     [562.013]
  251    TiA      1        H151      Ti251     251    2.24805  47.867   ; Ti-O6     [564.261]
  252    TiA      1        H151      Ti252     252    2.24805  47.867   ; Ti-O6     [566.509]
  253    TiA      1        H151      Ti253     253    2.24806  47.867   ; Ti-O6     [568.757]
  254    TiA      1        H151      Ti254     254    2.24805  47.867   ; Ti-O6     [571.005]
  255    TiA      1        H151      Ti255     255    2.24805  47.867   ; Ti-O6     [573.254]
  256    TiA      1        H151      Ti256     256    2.24805  47.867   ; Ti-O6     [575.502]
  257    TiA      1        H151      Ti257     257    2.24806  47.867   ; Ti-O6      [577.75]
  258    TiA      1        H151      Ti258     258    2.24805  47.867   ; Ti-O6     [579.998]
  259    TiA      1        H151      Ti259     259    2.24805  47.867   ; Ti-O6     [582.246]
  260    TiA      1        H151      Ti260     260    2.24806  47.867   ; Ti-O6     [584.494]
  261    TiA      1        H151      Ti261     261    2.24805  47.867   ; Ti-O6     [586.742]
  262    TiA      1        H151      Ti262     262    2.24805  47.867   ; Ti-O6      [588.99]
  263    TiA      1        H151      Ti263     263    2.24806  47.867   ; Ti-O6     [591.238]
  264    TiA      1        H151      Ti264     264    2.24805  47.867   ; Ti-O6     [593.486]
  265    TiA      1        H151      Ti265     265    2.24805  47.867   ; Ti-O6     [595.734]
  266    TiA      1        H151      Ti266     266    2.24806  47.867   ; Ti-O6     [597.982]
  267    TiA      1        H151      Ti267     267    2.24805  47.867   ; Ti-O6      [600.23]
  268    TiA      1        H151      Ti268     268    2.24805  47.867   ; Ti-O6     [602.478]
  269    TiA      1        H151      Ti269     269    2.24805  47.867   ; Ti-O6     [604.726]
  270    TiA      1        H151      Ti270     270    2.24806  47.867   ; Ti-O6     [606.974]
  271    TiA      1        H151      Ti271     271    2.24805  47.867   ; Ti-O6     [609.222]
  272    TiA      1        H151      Ti272     272    2.24805  47.867   ; Ti-O6      [611.47]
  273    TiA      1        H151      Ti273     273    2.24806  47.867   ; Ti-O6     [613.718]
  274    TiA      1        H151      Ti274     274    2.24805  47.867   ; Ti-O6     [615.967]
  275    TiA      1        H151      Ti275     275    2.24805  47.867   ; Ti-O6     [618.215]
  276    TiA      1        H151      Ti276     276    2.24806  47.867   ; Ti-O6     [620.463]
  277    TiA      1        H151      Ti277     277    2.24805  47.867   ; Ti-O6     [622.711]
  278    TiA      1        H151      Ti278     278    2.24805  47.867   ; Ti-O6     [624.959]
  279    TiA      1        H151      Ti279     279    2.24806  47.867   ; Ti-O6     [627.207]
  280    TiA      1        H151      Ti280     280    2.24805  47.867   ; Ti-O6     [629.455]
  281    TiA      1        H151      Ti281     281    2.24805  47.867   ; Ti-O6     [631.703]
  282    TiA      1        H151      Ti282     282    2.24805  47.867   ; Ti-O6     [633.951]
  283    TiA      1        H151      Ti283     283    2.24806  47.867   ; Ti-O6     [636.199]
  284    TiA      1        H151      Ti284     284    2.24805  47.867   ; Ti-O6     [638.447]
  285    TiA      1        H151      Ti285     285    2.24805  47.867   ; Ti-O6     [640.695]
  286    TiA      1        H151      Ti286     286    2.24806  47.867   ; Ti-O6     [642.943]
  287    TiA      1        H151      Ti287     287    2.24805  47.867   ; Ti-O6     [645.191]
  288    TiA      1        H151      Ti288     288    2.24805  47.867   ; Ti-O6     [647.439]
  289    TiA      1        H151      Ti289     289    2.24806  47.867   ; Ti-O6     [649.687]
  290    TiA      1        H151      Ti290     290    2.24805  47.867   ; Ti-O6     [651.935]
  291    TiA      1        H151      Ti291     291    2.24805  47.867   ; Ti-O6     [654.183]
  292    TiA      1        H151      Ti292     292    2.24806  47.867   ; Ti-O6     [656.431]
  293    TiA      1        H151      Ti293     293    2.24805  47.867   ; Ti-O6      [658.68]
  294    TiA      1        H151      Ti294     294    2.24805  47.867   ; Ti-O6     [660.928]
  295    TiA      1        H151      Ti295     295    2.24805  47.867   ; Ti-O6     [663.176]
  296    TiA      1        H151      Ti296     296    2.24806  47.867   ; Ti-O6     [665.424]
  297    TiA      1        H151      Ti297     297    2.24805  47.867   ; Ti-O6     [667.672]
  298    TiA      1        H151      Ti298     298    2.24805  47.867   ; Ti-O6      [669.92]
  299    TiA      1        H151      Ti299     299    2.24806  47.867   ; Ti-O6     [672.168]
  300    TiA      1        H151      Ti300     300    2.24805  47.867   ; Ti-O6     [674.416]
  301    TiA      1        H151      Ti301     301    2.24805  47.867   ; Ti-O6     [676.664]
  302    TiA      1        H151      Ti302     302    2.24806  47.867   ; Ti-O6     [678.912]
  303    TiA      1        H151      Ti303     303    2.24805  47.867   ; Ti-O6      [681.16]
  304    TiA      1        H151      Ti304     304    2.24805  47.867   ; Ti-O6     [683.408]
  305    TiA      1        H151      Ti305     305    2.24806  47.867   ; Ti-O6     [685.656]
  306    TiA      1        H151      Ti306     306    2.24805  47.867   ; Ti-O6     [687.904]
  307    TiA      1        H151      Ti307     307    2.24805  47.867   ; Ti-O6     [690.152]
  308    TiA      1        H151      Ti308     308    2.24805  47.867   ; Ti-O6       [692.4]
  309    TiA      1        H151      Ti309     309    2.24806  47.867   ; Ti-O6     [694.648]
  310    TiA      1        H151      Ti310     310    2.24805  47.867   ; Ti-O6     [696.896]
  311    TiA      1        H151      Ti311     311    2.24805  47.867   ; Ti-O6     [699.145]
  312    TiA      1        H151      Ti312     312    2.24806  47.867   ; Ti-O6     [701.393]
  313    TiA      1        H151      Ti313     313    2.24805  47.867   ; Ti-O6     [703.641]
  314    TiA      1        H151      Ti314     314    2.24805  47.867   ; Ti-O6     [705.889]
  315    TiA      1        H151      Ti315     315    2.24806  47.867   ; Ti-O6     [708.137]
  316    TiA      1        H151      Ti316     316    2.24805  47.867   ; Ti-O6     [710.385]
  317    TiA      1        H151      Ti317     317    2.24805  47.867   ; Ti-O6     [712.633]
  318    TiA      1        H151      Ti318     318    2.24806  47.867   ; Ti-O6     [714.881]
  319    TiA      1        H151      Ti319     319    2.24805  47.867   ; Ti-O6     [717.129]
  320    TiA      1        H151      Ti320     320    2.24805  47.867   ; Ti-O6     [719.377]
  321    TiA      1        H151      Ti321     321    2.24805  47.867   ; Ti-O6     [721.625]
  322    TiA      1        H151      Ti322     322    2.24806  47.867   ; Ti-O6     [723.873]
  323    TiA      1        H151      Ti323     323    2.24805  47.867   ; Ti-O6     [726.121]
  324    TiA      1        H151      Ti324     324    2.24805  47.867   ; Ti-O6     [728.369]
  325    TiA      1        H151      Ti325     325    2.24806  47.867   ; Ti-O6     [730.617]
  326    TiA      1        H151      Ti326     326    2.24805  47.867   ; Ti-O6     [732.865]
  327    TiA      1        H151      Ti327     327    2.24805  47.867   ; Ti-O6     [735.113]
  328    TiA      1        H151      Ti328     328    2.24806  47.867   ; Ti-O6     [737.361]
  329    TiA      1        H151      Ti329     329    2.24805  47.867   ; Ti-O6     [739.609]
  330    TiA      1        H151      Ti330     330    2.24805  47.867   ; Ti-O6     [741.858]
  331    TiA      1        H151      Ti331     331    2.24805  47.867   ; Ti-O6     [744.106]
  332    TiA      1        H151      Ti332     332    2.24806  47.867   ; Ti-O6     [746.354]
  333    TiA      1        H151      Ti333     333    2.24805  47.867   ; Ti-O6     [748.602]
  334    TiA      1        H151      Ti334     334    2.24805  47.867   ; Ti-O6      [750.85]
  335    TiA      1        H151      Ti335     335    2.24806  47.867   ; Ti-O6     [753.098]
  336    TiA      1        H151      Ti336     336    2.24805  47.867   ; Ti-O6     [755.346]
  337    TiA      1        H151      Ti337     337    2.24805  47.867   ; Ti-O6     [757.594]
  338    TiA      1        H151      Ti338     338    2.24806  47.867   ; Ti-O6     [759.842]
  339    TiA      1        H151      Ti339     339    2.24805  47.867   ; Ti-O6      [762.09]
  340    TiA      1        H151      Ti340     340    2.24805  47.867   ; Ti-O6     [764.338]
  341    TiA      1        H151      Ti341     341    2.24806  47.867   ; Ti-O6     [766.586]
  342    TiA      1        H151      Ti342     342    2.24805  47.867   ; Ti-O6     [768.834]
  343    TiA      1        H151      Ti343     343    2.24805  47.867   ; Ti-O6     [771.082]
  344    TiA      1        H151      Ti344     344    2.24805  47.867   ; Ti-O6      [773.33]
  345    TiA      1        H151      Ti345     345    2.24806  47.867   ; Ti-O6     [775.578]
  346    TiA      1        H151      Ti346     346    2.24805  47.867   ; Ti-O6     [777.826]
  347    TiA      1        H151      Ti347     347    2.24805  47.867   ; Ti-O6     [780.074]
  348    TiA      1        H151      Ti348     348    2.24806  47.867   ; Ti-O6     [782.322]
  349    TiA      1        H151      Ti349     349    2.24805  47.867   ; Ti-O6     [784.571]
  350    TiA      1        H151      Ti350     350    2.24805  47.867   ; Ti-O6     [786.819]
  351    TiA      1        H151      Ti351     351    2.24806  47.867   ; Ti-O6     [789.067]
  352    TiA      1        H151      Ti352     352    2.24805  47.867   ; Ti-O6     [791.315]
  353    TiA      1        H151      Ti353     353    2.24805  47.867   ; Ti-O6     [793.563]
  354    TiA      1        H151      Ti354     354    2.24806  47.867   ; Ti-O6     [795.811]
  355    TiA      1        H151      Ti355     355    2.24805  47.867   ; Ti-O6     [798.059]
  356    TiA      1        H151      Ti356     356    2.24805  47.867   ; Ti-O6     [800.307]
  357    TiA      1        H151      Ti357     357    2.24805  47.867   ; Ti-O6     [802.555]
  358    TiA      1        H151      Ti358     358    2.24806  47.867   ; Ti-O6     [804.803]
  359    TiA      1        H151      Ti359     359    2.24805  47.867   ; Ti-O6     [807.051]
  360    TiA      1        H151      Ti360     360    2.24805  47.867   ; Ti-O6     [809.299]
  361    TiA      1        H151      Ti361     361    2.24806  47.867   ; Ti-O6     [811.547]
  362    TiA      1        H151      Ti362     362    2.24805  47.867   ; Ti-O6     [813.795]
  363    TiA      1        H151      Ti363     363    2.24805  47.867   ; Ti-O6     [816.043]
  364    TiA      1        H151      Ti364     364    2.24806  47.867   ; Ti-O6     [818.291]
  365    TiA      1        H151      Ti365     365    2.24805  47.867   ; Ti-O6     [820.539]
  366    TiA      1        H151      Ti366     366    2.24805  47.867   ; Ti-O6     [822.787]
  367    TiA      1        H151      Ti367     367    2.24806  47.867   ; Ti-O6     [825.035]
  368    TiA      1        H151      Ti368     368    2.24805  47.867   ; Ti-O6     [827.284]
  369    TiA      1        H151      Ti369     369    2.24805  47.867   ; Ti-O6     [829.532]
  370    TiA      1        H151      Ti370     370    2.24805  47.867   ; Ti-O6      [831.78]
  371    TiA      1        H151      Ti371     371    2.24806  47.867   ; Ti-O6     [834.028]
  372    TiA      1        H151      Ti372     372    2.24805  47.867   ; Ti-O6     [836.276]
  373    TiA      1        H151      Ti373     373    2.24805  47.867   ; Ti-O6     [838.524]
  374    TiA      1        H151      Ti374     374    2.24806  47.867   ; Ti-O6     [840.772]
  375    TiA      1        H151      Ti375     375    2.24805  47.867   ; Ti-O6      [843.02]
  376    TiA      1        H151      Ti376     376    2.24805  47.867   ; Ti-O6     [845.268]
  377    TiA      1        H151      Ti377     377    2.24806  47.867   ; Ti-O6     [847.516]
  378    TiA      1        H151      Ti378     378    2.24805  47.867   ; Ti-O6     [849.764]
  379    TiA      1        H151      Ti379     379    2.24805  47.867   ; Ti-O6     [852.012]
  380    TiA      1        H151      Ti380     380    2.24806  47.867   ; Ti-O6      [854.26]
  381    TiA      1        H151      Ti381     381    2.24805  47.867   ; Ti-O6     [856.508]
  382    TiA      1        H151      Ti382     382    2.24805  47.867   ; Ti-O6     [858.756]
  383    TiA      1        H151      Ti383     383    2.24805  47.867   ; Ti-O6     [861.004]
  384    TiA      1        H151      Ti384     384    2.24806  47.867   ; Ti-O6     [863.252]
  385    TiA      1        H151      Ti385     385    2.24805  47.867   ; Ti-O6       [865.5]
  386    TiA      1        H151      Ti386     386    2.24805  47.867   ; Ti-O6     [867.748]
  387    TiA      1        H151      Ti387     387    2.24806  47.867   ; Ti-O6     [869.997]
  388    TiA      1        H151      Ti388     388    2.24805  47.867   ; Ti-O6     [872.245]
  389    TiA      1        H151      Ti389     389    2.24805  47.867   ; Ti-O6     [874.493]
  390    TiA      1        H151      Ti390     390    2.24806  47.867   ; Ti-O6     [876.741]
  391    TiA      1        H151      Ti391     391    2.24805  47.867   ; Ti-O6     [878.989]
  392    TiA      1        H151      Ti392     392    2.24805  47.867   ; Ti-O6     [881.237]
  393    TiA      1        H151      Ti393     393    2.24806  47.867   ; Ti-O6     [883.485]
  394    TiA      1        H151      Ti394     394    2.24805  47.867   ; Ti-O6     [885.733]
  395    TiA      1        H151      Ti395     395    2.24805  47.867   ; Ti-O6     [887.981]
  396    TiA      1        H151      Ti396     396    2.24805  47.867   ; Ti-O6     [890.229]
  397    TiA      1        H151      Ti397     397    2.24806  47.867   ; Ti-O6     [892.477]
  398    TiA      1        H151      Ti398     398    2.24805  47.867   ; Ti-O6     [894.725]
  399    TiA      1        H151      Ti399     399    2.24805  47.867   ; Ti-O6     [896.973]
  400    TiA      1        H151      Ti400     400    2.24806  47.867   ; Ti-O6     [899.221]
  401    TiA      1        H151      Ti401     401    2.24805  47.867   ; Ti-O6     [901.469]
  402    TiA      1        H151      Ti402     402    2.24805  47.867   ; Ti-O6     [903.717]
  403    TiA      1        H151      Ti403     403    2.24806  47.867   ; Ti-O6     [905.965]
  404    TiA      1        H151      Ti404     404    2.24805  47.867   ; Ti-O6     [908.213]
  405    TiA      1        H151      Ti405     405    2.24805  47.867   ; Ti-O6     [910.461]
  406    TiA      1        H151      Ti406     406    2.24805  47.867   ; Ti-O6      [912.71]
  407    TiA      1        H151      Ti407     407    2.24806  47.867   ; Ti-O6     [914.958]
  408    TiA      1        H151      Ti408     408    2.24805  47.867   ; Ti-O6     [917.206]
  409    TiA      1        H151      Ti409     409    2.24805  47.867   ; Ti-O6     [919.454]
  410    TiA      1        H151      Ti410     410    2.24806  47.867   ; Ti-O6     [921.702]
  411    TiA      1        H151      Ti411     411    2.24805  47.867   ; Ti-O6      [923.95]
  412    TiA      1        H151      Ti412     412    2.24805  47.867   ; Ti-O6     [926.198]
  413    TiA      1        H151      Ti413     413    2.24806  47.867   ; Ti-O6     [928.446]
  414    TiA      1        H151      Ti414     414    2.24805  47.867   ; Ti-O6     [930.694]
  415    TiA      1        H151      Ti415     415    2.24805  47.867   ; Ti-O6     [932.942]
  416    TiA      1        H151      Ti416     416    2.24806  47.867   ; Ti-O6      [935.19]
  417    TiA      1        H151      Ti417     417    2.24805  47.867   ; Ti-O6     [937.438]
  418    TiA      1        H151      Ti418     418    2.24805  47.867   ; Ti-O6     [939.686]
  419    TiA      1        H151      Ti419     419    2.24805  47.867   ; Ti-O6     [941.934]
  420    TiA      1        H151      Ti420     420    2.24806  47.867   ; Ti-O6     [944.182]
  421    TiA      1        H151      Ti421     421    2.24805  47.867   ; Ti-O6      [946.43]
  422    TiA      1        H151      Ti422     422    2.24805  47.867   ; Ti-O6     [948.678]
  423    TiA      1        H151      Ti423     423    2.24806  47.867   ; Ti-O6     [950.926]
  424    TiA      1        H151      Ti424     424    2.24805  47.867   ; Ti-O6     [953.175]
  425    TiA      1        H151      Ti425     425    2.24805  47.867   ; Ti-O6     [955.423]
  426    TiA      1        H151      Ti426     426    2.24806  47.867   ; Ti-O6     [957.671]
  427    TiA      1        H151      Ti427     427    2.24805  47.867   ; Ti-O6     [959.919]
  428    TiA      1        H151      Ti428     428    2.24805  47.867   ; Ti-O6     [962.167]
  429    TiA      1        H151      Ti429     429    2.24806  47.867   ; Ti-O6     [964.415]
  430    TiA      1        H151      Ti430     430    2.24805  47.867   ; Ti-O6     [966.663]
  431    TiA      1        H151      Ti431     431    2.24805  47.867   ; Ti-O6     [968.911]
  432    TiA      1        H151      Ti432     432    2.24805  47.867   ; Ti-O6     [971.159]
  433    TiA      1        H151      Ti433     433    2.24806  47.867   ; Ti-O6     [973.407]
  434    TiA      1        H151      Ti434     434    2.24805  47.867   ; Ti-O6     [975.655]
  435    TiA      1        H151      Ti435     435    2.24805  47.867   ; Ti-O6     [977.903]
  436    TiA      1        H151      Ti436     436    2.24806  47.867   ; Ti-O6     [980.151]
  437    TiA      1        H151      Ti437     437    2.24805  47.867   ; Ti-O6     [982.399]
  438    TiA      1        H151      Ti438     438    2.24805  47.867   ; Ti-O6     [984.647]
  439    TiA      1        H151      Ti439     439    2.24806  47.867   ; Ti-O6     [986.895]
  440    TiA      1        H151      Ti440     440    2.24805  47.867   ; Ti-O6     [989.143]
  441    TiA      1        H151      Ti441     441    2.24805  47.867   ; Ti-O6     [991.391]
  442    TiA      1        H151      Ti442     442    2.24806  47.867   ; Ti-O6     [993.639]
  443    TiA      1        H151      Ti443     443    2.24805  47.867   ; Ti-O6     [995.888]
  444    TiA      1        H151      Ti444     444    2.24805  47.867   ; Ti-O6     [998.136]
  445    TiA      1        H151      Ti445     445    2.24805  47.867   ; Ti-O6     [1000.38]
  446    TiA      1        H151      Ti446     446    2.24806  47.867   ; Ti-O6     [1002.63]
  447    TiA      1        H151      Ti447     447    2.24805  47.867   ; Ti-O6     [1004.88]
  448    TiA      1        H151      Ti448     448    2.24805  47.867   ; Ti-O6     [1007.13]
  449    TiA      1        H151      Ti449     449    2.24806  47.867   ; Ti-O6     [1009.38]
  450    TiA      1        H151      Ti450     450    2.24805  47.867   ; Ti-O6     [1011.62]
  451    TiA      1        H151      Ti451     451    2.24805  47.867   ; Ti-O6     [1013.87]
  452    TiA      1        H151      Ti452     452    2.24806  47.867   ; Ti-O6     [1016.12]
  453    TiA      1        H151      Ti453     453    2.24805  47.867   ; Ti-O6     [1018.37]
  454    TiA      1        H151      Ti454     454    2.24805  47.867   ; Ti-O6     [1020.62]
  455    TiA      1        H151      Ti455     455    2.24806  47.867   ; Ti-O6     [1022.86]
  456    TiA      1        H151      Ti456     456    2.24805  47.867   ; Ti-O6     [1025.11]
  457    TiA      1        H151      Ti457     457    2.24805  47.867   ; Ti-O6     [1027.36]
  458    TiA      1        H151      Ti458     458    2.24805  47.867   ; Ti-O6     [1029.61]
  459    TiA      1        H151      Ti459     459    2.24806  47.867   ; Ti-O6     [1031.86]
  460    TiA      1        H151      Ti460     460    2.24805  47.867   ; Ti-O6      [1034.1]
  461    TiA      1        H151      Ti461     461    2.24805  47.867   ; Ti-O6     [1036.35]
  462    TiA      1        H151      Ti462     462    2.24806  47.867   ; Ti-O6      [1038.6]
  463    TiA      1        H151      Ti463     463    2.24805  47.867   ; Ti-O6     [1040.85]
  464    TiA      1        H151      Ti464     464    2.24805  47.867   ; Ti-O6      [1043.1]
  465    TiA      1        H151      Ti465     465    2.24806  47.867   ; Ti-O6     [1045.34]
  466    TiA      1        H151      Ti466     466    2.24805  47.867   ; Ti-O6     [1047.59]
  467    TiA      1        H151      Ti467     467    2.24805  47.867   ; Ti-O6     [1049.84]
  468    TiA      1        H151      Ti468     468    2.24806  47.867   ; Ti-O6     [1052.09]
  469    TiA      1        H151      Ti469     469    2.24805  47.867   ; Ti-O6     [1054.34]
  470    TiA      1        H151      Ti470     470    2.24805  47.867   ; Ti-O6     [1056.58]
  471    TiA      1        H151      Ti471     471    2.24805  47.867   ; Ti-O6     [1058.83]
  472    TiA      1        H151      Ti472     472    2.24806  47.867   ; Ti-O6     [1061.08]
  473    TiA      1        H151      Ti473     473    2.24805  47.867   ; Ti-O6     [1063.33]
  474    TiA      1        H151      Ti474     474    2.24805  47.867   ; Ti-O6     [1065.58]
  475    TiA      1        H151      Ti475     475    2.24806  47.867   ; Ti-O6     [1067.83]
  476    TiA      1        H151      Ti476     476    2.24805  47.867   ; Ti-O6     [1070.07]
  477    TiA      1        H151      Ti477     477    2.24805  47.867   ; Ti-O6     [1072.32]
  478    TiA      1        H151      Ti478     478    2.24806  47.867   ; Ti-O6     [1074.57]
  479    TiA      1        H151      Ti479     479    2.24805  47.867   ; Ti-O6     [1076.82]
  480    TiA      1        H151      Ti480     480    2.24805  47.867   ; Ti-O6     [1079.07]
  481    TiA      1        H151      Ti481     481    2.24805  47.867   ; Ti-O6     [1081.31]
  482    TiA      1        H151      Ti482     482    2.24806  47.867   ; Ti-O6     [1083.56]
  483    TiA      1        H151      Ti483     483    2.24805  47.867   ; Ti-O6     [1085.81]
  484    TiA      1        H151      Ti484     484    2.24805  47.867   ; Ti-O6     [1088.06]
  485    TiA      1        H151      Ti485     485    2.24806  47.867   ; Ti-O6     [1090.31]
  486    TiA      1        H151      Ti486     486    2.24805  47.867   ; Ti-O6     [1092.55]
  487    TiA      1        H151      Ti487     487    2.24805  47.867   ; Ti-O6      [1094.8]
  488    TiA      1        H151      Ti488     488    2.24806  47.867   ; Ti-O6     [1097.05]
  489    TiA      1        H151      Ti489     489    2.24805  47.867   ; Ti-O6      [1099.3]
  490    TiA      1        H151      Ti490     490    2.24805  47.867   ; Ti-O6     [1101.55]
  491    TiA      1        H151      Ti491     491    2.24806  47.867   ; Ti-O6     [1103.79]
  492    TiA      1        H151      Ti492     492    2.24805  47.867   ; Ti-O6     [1106.04]
  493    TiA      1        H151      Ti493     493    2.24805  47.867   ; Ti-O6     [1108.29]
  494    TiA      1        H151      Ti494     494    2.24805  47.867   ; Ti-O6     [1110.54]
  495    TiA      1        H151      Ti495     495    2.24806  47.867   ; Ti-O6     [1112.79]
  496    TiA      1        H151      Ti496     496    2.24805  47.867   ; Ti-O6     [1115.03]
  497    TiA      1        H151      Ti497     497    2.24805  47.867   ; Ti-O6     [1117.28]
  498    TiA      1        H151      Ti498     498    2.24806  47.867   ; Ti-O6     [1119.53]
  499    TiA      1        H151      Ti499     499    2.24805  47.867   ; Ti-O6     [1121.78]
  500    TiA      1        H151      Ti500     500    2.24805  47.867   ; Ti-O6     [1124.03]
  501    TiA      1        H151      Ti501     501    2.24806  47.867   ; Ti-O6     [1126.27]
  502    TiA      1        H151      Ti502     502    2.24805  47.867   ; Ti-O6     [1128.52]
  503    TiA      1        H151      Ti503     503    2.24805  47.867   ; Ti-O6     [1130.77]
  504    TiA      1        H151      Ti504     504    2.24806  47.867   ; Ti-O6     [1133.02]
  505    TiA      1        H151      Ti505     505    2.24805  47.867   ; Ti-O6     [1135.27]
  506    TiA      1        H151      Ti506     506    2.24805  47.867   ; Ti-O6     [1137.51]
  507    TiA      1        H151      Ti507     507    2.24805  47.867   ; Ti-O6     [1139.76]
  508    TiA      1        H151      Ti508     508    2.24806  47.867   ; Ti-O6     [1142.01]
  509    TiA      1        H151      Ti509     509    2.24805  47.867   ; Ti-O6     [1144.26]
  510    TiA      1        H151      Ti510     510    2.24805  47.867   ; Ti-O6     [1146.51]
  511    TiA      1        H151      Ti511     511    2.24806  47.867   ; Ti-O6     [1148.76]
  512    TiA      1        H151      Ti512     512    2.24805  47.867   ; Ti-O6        [1151]
  513    TiA      1        H151      Ti513     513    2.24805  47.867   ; Ti-O6     [1153.25]
  514    TiA      1        H151      Ti514     514    2.24806  47.867   ; Ti-O6      [1155.5]
  515    TiA      1        H151      Ti515     515    2.24805  47.867   ; Ti-O6     [1157.75]
  516    TiA      1        H151      Ti516     516    2.24805  47.867   ; Ti-O6        [1160]
  517    TiA      1        H151      Ti517     517    2.24806  47.867   ; Ti-O6     [1162.24]
  518    TiA      1        H151      Ti518     518    2.24805  47.867   ; Ti-O6     [1164.49]
  519    TiA      1        H151      Ti519     519    2.24805  47.867   ; Ti-O6     [1166.74]
  520    TiA      1        H151      Ti520     520    2.24805  47.867   ; Ti-O6     [1168.99]
  521    TiA      1        H151      Ti521     521    2.24806  47.867   ; Ti-O6     [1171.24]
  522    TiA      1        H151      Ti522     522    2.24805  47.867   ; Ti-O6     [1173.48]
  523    TiA      1        H151      Ti523     523    2.24805  47.867   ; Ti-O6     [1175.73]
  524    TiA      1        H151      Ti524     524    2.24806  47.867   ; Ti-O6     [1177.98]
  525    TiA      1        H151      Ti525     525    2.24805  47.867   ; Ti-O6     [1180.23]
  526    TiA      1        H151      Ti526     526    2.24805  47.867   ; Ti-O6     [1182.48]
  527    TiA      1        H151      Ti527     527    2.24806  47.867   ; Ti-O6     [1184.72]
  528    TiA      1        H151      Ti528     528    2.24805  47.867   ; Ti-O6     [1186.97]
  529    TiA      1        H151      Ti529     529    2.24805  47.867   ; Ti-O6     [1189.22]
  530    TiA      1        H151      Ti530     530    2.24806  47.867   ; Ti-O6     [1191.47]
  531    TiA      1        H151      Ti531     531    2.24805  47.867   ; Ti-O6     [1193.72]
  532    TiA      1        H151      Ti532     532    2.24805  47.867   ; Ti-O6     [1195.96]
  533    TiA      1        H151      Ti533     533    2.24805  47.867   ; Ti-O6     [1198.21]
  534    TiA      1        H151      Ti534     534    2.24806  47.867   ; Ti-O6     [1200.46]
  535    TiA      1        H151      Ti535     535    2.24805  47.867   ; Ti-O6     [1202.71]
  536    TiA      1        H151      Ti536     536    2.24805  47.867   ; Ti-O6     [1204.96]
  537    TiA      1        H151      Ti537     537    2.24806  47.867   ; Ti-O6      [1207.2]
  538    TiA      1        H151      Ti538     538    2.24805  47.867   ; Ti-O6     [1209.45]
  539    TiA      1        H151      Ti539     539    2.24805  47.867   ; Ti-O6      [1211.7]
  540    TiA      1        H151      Ti540     540    2.24806  47.867   ; Ti-O6     [1213.95]
  541    TiA      1        H151      Ti541     541    2.24805  47.867   ; Ti-O6      [1216.2]
  542    TiA      1        H151      Ti542     542    2.24805  47.867   ; Ti-O6     [1218.44]
  543    TiA      1        H151      Ti543     543    2.24805  47.867   ; Ti-O6     [1220.69]
  544    TiA      1        H151      Ti544     544    2.24806  47.867   ; Ti-O6     [1222.94]
  545    TiA      1        H151      Ti545     545    2.24805  47.867   ; Ti-O6     [1225.19]
  546    TiA      1        H151      Ti546     546    2.24805  47.867   ; Ti-O6     [1227.44]
  547    TiA      1        H151      Ti547     547    2.24806  47.867   ; Ti-O6     [1229.69]
  548    TiA      1        H151      Ti548     548    2.24805  47.867   ; Ti-O6     [1231.93]
  549    TiA      1        H151      Ti549     549    2.24805  47.867   ; Ti-O6     [1234.18]
  550    TiA      1        H151      Ti550     550    2.24806  47.867   ; Ti-O6     [1236.43]
  551    TiA      1        H151      Ti551     551    2.24805  47.867   ; Ti-O6     [1238.68]
  552    TiA      1        H151      Ti552     552    2.24805  47.867   ; Ti-O6     [1240.93]
  553    TiA      1        H151      Ti553     553    2.24806  47.867   ; Ti-O6     [1243.17]
  554    TiA      1        H151      Ti554     554    2.24805  47.867   ; Ti-O6     [1245.42]
  555    TiA      1        H151      Ti555     555    2.24805  47.867   ; Ti-O6     [1247.67]
  556    TiA      1        H151      Ti556     556    2.24805  47.867   ; Ti-O6     [1249.92]
  557    TiA      1        H151      Ti557     557    2.24806  47.867   ; Ti-O6     [1252.17]
  558    TiA      1        H151      Ti558     558    2.24805  47.867   ; Ti-O6     [1254.41]
  559    TiA      1        H151      Ti559     559    2.24805  47.867   ; Ti-O6     [1256.66]
  560    TiA      1        H151      Ti560     560    2.24806  47.867   ; Ti-O6     [1258.91]
  561    TiA      1        H151      Ti561     561    2.24805  47.867   ; Ti-O6     [1261.16]
  562    TiA      1        H151      Ti562     562    2.24805  47.867   ; Ti-O6     [1263.41]
  563    TiA      1        H151      Ti563     563    2.24806  47.867   ; Ti-O6     [1265.65]
  564    TiA      1        H151      Ti564     564    2.24805  47.867   ; Ti-O6      [1267.9]
  565    TiA      1        H151      Ti565     565    2.24805  47.867   ; Ti-O6     [1270.15]
  566    TiA      1        H151      Ti566     566    2.24806  47.867   ; Ti-O6      [1272.4]
  567    TiA      1        H151      Ti567     567    2.24805  47.867   ; Ti-O6     [1274.65]
  568    TiA      1        H151      Ti568     568    2.24805  47.867   ; Ti-O6     [1276.89]
  569    TiA      1        H151      Ti569     569    2.24805  47.867   ; Ti-O6     [1279.14]
  570    TiA      1        H151      Ti570     570    2.24806  47.867   ; Ti-O6     [1281.39]
  571    TiA      1        H151      Ti571     571    2.24805  47.867   ; Ti-O6     [1283.64]
  572    TiA      1        H151      Ti572     572    2.24805  47.867   ; Ti-O6     [1285.89]
  573    TiA      1        H151      Ti573     573    2.24806  47.867   ; Ti-O6     [1288.13]
  574    TiA      1        H151      Ti574     574    2.24805  47.867   ; Ti-O6     [1290.38]
  575    TiA      1        H151      Ti575     575    2.24805  47.867   ; Ti-O6     [1292.63]
  576    TiA      1        H151      Ti576     576    2.24806  47.867   ; Ti-O6     [1294.88]
  577    TiA      1        H151      Ti577     577    2.24805  47.867   ; Ti-O6     [1297.13]
  578    TiA      1        H151      Ti578     578    2.24805  47.867   ; Ti-O6     [1299.37]
  579    TiA      1        H151      Ti579     579    2.24806  47.867   ; Ti-O6     [1301.62]
  580    TiA      1        H151      Ti580     580    2.24805  47.867   ; Ti-O6     [1303.87]
  581    TiA      1        H151      Ti581     581    2.24805  47.867   ; Ti-O6     [1306.12]
  582    TiA      1        H151      Ti582     582    2.24805  47.867   ; Ti-O6     [1308.37]
  583    TiA      1        H151      Ti583     583    2.24806  47.867   ; Ti-O6     [1310.61]
  584    TiA      1        H151      Ti584     584    2.24805  47.867   ; Ti-O6     [1312.86]
  585    TiA      1        H151      Ti585     585    2.24805  47.867   ; Ti-O6     [1315.11]
  586    TiA      1        H151      Ti586     586    2.24806  47.867   ; Ti-O6     [1317.36]
  587    TiA      1        H151      Ti587     587    2.24805  47.867   ; Ti-O6     [1319.61]
  588    TiA      1        H151      Ti588     588    2.24805  47.867   ; Ti-O6     [1321.86]
  589    TiA      1        H151      Ti589     589    2.24806  47.867   ; Ti-O6      [1324.1]
  590    TiA      1        H151      Ti590     590    2.24805  47.867   ; Ti-O6     [1326.35]
  591    TiA      1        H151      Ti591     591    2.24805  47.867   ; Ti-O6      [1328.6]
  592    TiA      1        H151      Ti592     592    2.24806  47.867   ; Ti-O6     [1330.85]
  593    TiA      1        H151      Ti593     593    2.24805  47.867   ; Ti-O6      [1333.1]
  594    TiA      1        H151      Ti594     594    2.24805  47.867   ; Ti-O6     [1335.34]
  595    TiA      1        H151      Ti595     595    2.24805  47.867   ; Ti-O6     [1337.59]
  596    TiA      1        H151      Ti596     596    2.24806  47.867   ; Ti-O6     [1339.84]
  597    TiA      1        H151      Ti597     597    2.24805  47.867   ; Ti-O6     [1342.09]
  598    TiA      1        H151      Ti598     598    2.24805  47.867   ; Ti-O6     [1344.34]
  599    TiA      1        H151      Ti599     599    2.24806  47.867   ; Ti-O6     [1346.58]
  600    TiA      1        H151      Ti600     600    2.24805  47.867   ; Ti-O6     [1348.83]
  601    TiA      1        H151      Ti601     601    2.24805  47.867   ; Ti-O6     [1351.08]
  602    TiA      1        H151      Ti602     602    2.24806  47.867   ; Ti-O6     [1353.33]
  603    TiA      1        H151      Ti603     603    2.24805  47.867   ; Ti-O6     [1355.58]
  604    TiA      1        H151      Ti604     604    2.24805  47.867   ; Ti-O6     [1357.82]
  605    TiA      1        H151      Ti605     605    2.24806  47.867   ; Ti-O6     [1360.07]
  606    TiA      1        H151      Ti606     606    2.24805  47.867   ; Ti-O6     [1362.32]
  607    TiA      1        H151      Ti607     607    2.24805  47.867   ; Ti-O6     [1364.57]
  608    TiA      1        H151      Ti608     608    2.24805  47.867   ; Ti-O6     [1366.82]
  609    TiA      1        H151      Ti609     609    2.24806  47.867   ; Ti-O6     [1369.06]
  610    TiA      1        H151      Ti610     610    2.24805  47.867   ; Ti-O6     [1371.31]
  611    TiA      1        H151      Ti611     611    2.24805  47.867   ; Ti-O6     [1373.56]
  612    TiA      1        H151      Ti612     612    2.24806  47.867   ; Ti-O6     [1375.81]
  613    TiA      1        H151      Ti613     613    2.24805  47.867   ; Ti-O6     [1378.06]
  614    TiA      1        H151      Ti614     614    2.24805  47.867   ; Ti-O6      [1380.3]
  615    TiA      1        H151      Ti615     615    2.24806  47.867   ; Ti-O6     [1382.55]
  616    TiA      1        H151      Ti616     616    2.24805  47.867   ; Ti-O6      [1384.8]
  617    TiA      1        H151      Ti617     617    2.24805  47.867   ; Ti-O6     [1387.05]
  618    TiA      1        H151      Ti618     618    2.24805  47.867   ; Ti-O6      [1389.3]
  619    TiA      1        H151      Ti619     619    2.24806  47.867   ; Ti-O6     [1391.54]
  620    TiA      1        H151      Ti620     620    2.24805  47.867   ; Ti-O6     [1393.79]
  621    TiA      1        H151      Ti621     621    2.24805  47.867   ; Ti-O6     [1396.04]
  622    TiA      1        H151      Ti622     622    2.24806  47.867   ; Ti-O6     [1398.29]
  623    TiA      1        H151      Ti623     623    2.24805  47.867   ; Ti-O6     [1400.54]
  624    TiA      1        H151      Ti624     624    2.24805  47.867   ; Ti-O6     [1402.79]
  625    TiA      1        H151      Ti625     625    2.24806  47.867   ; Ti-O6     [1405.03]
  626    TiA      1        H151      Ti626     626    2.24805  47.867   ; Ti-O6     [1407.28]
  627    TiA      1        H151      Ti627     627    2.24805  47.867   ; Ti-O6     [1409.53]
  628    TiA      1        H151      Ti628     628    2.24806  47.867   ; Ti-O6     [1411.78]
  629    TiA      1        H151      Ti629     629    2.24805  47.867   ; Ti-O6     [1414.03]
  630    TiA      1        H151      Ti630     630    2.24805  47.867   ; Ti-O6     [1416.27]
  631    TiA      1        H151      Ti631     631    2.24805  47.867   ; Ti-O6     [1418.52]
  632    TiA      1        H151      Ti632     632    2.24806  47.867   ; Ti-O6     [1420.77]
  633    TiA      1        H151      Ti633     633    2.24805  47.867   ; Ti-O6     [1423.02]
  634    TiA      1        H151      Ti634     634    2.24805  47.867   ; Ti-O6     [1425.27]
  635    TiA      1        H151      Ti635     635    2.24806  47.867   ; Ti-O6     [1427.51]
  636    TiA      1        H151      Ti636     636    2.24805  47.867   ; Ti-O6     [1429.76]
  637    TiA      1        H151      Ti637     637    2.24805  47.867   ; Ti-O6     [1432.01]
  638    TiA      1        H151      Ti638     638    2.24806  47.867   ; Ti-O6     [1434.26]
  639    TiA      1        H151      Ti639     639    2.24805  47.867   ; Ti-O6     [1436.51]
  640    TiA      1        H151      Ti640     640    2.24805  47.867   ; Ti-O6     [1438.75]
  641    TiA      1        H151      Ti641     641    2.24806  47.867   ; Ti-O6        [1441]
  642    TiA      1        H151      Ti642     642    2.24805  47.867   ; Ti-O6     [1443.25]
  643    TiA      1        H151      Ti643     643    2.24805  47.867   ; Ti-O6      [1445.5]
  644    TiA      1        H151      Ti644     644    2.24805  47.867   ; Ti-O6     [1447.75]
  645    TiA      1        H151      Ti645     645    2.24806  47.867   ; Ti-O6     [1449.99]
  646    TiA      1        H151      Ti646     646    2.24805  47.867   ; Ti-O6     [1452.24]
  647    TiA      1        H151      Ti647     647    2.24805  47.867   ; Ti-O6     [1454.49]
  648    TiA      1        H151      Ti648     648    2.24806  47.867   ; Ti-O6     [1456.74]
  649    TiA      1        H151      Ti649     649    2.24805  47.867   ; Ti-O6     [1458.99]
  650    TiA      1        H151      Ti650     650    2.24805  47.867   ; Ti-O6     [1461.23]
  651    TiA      1        H151      Ti651     651    2.24806  47.867   ; Ti-O6     [1463.48]
  652    TiA      1        H151      Ti652     652    2.24805  47.867   ; Ti-O6     [1465.73]
  653    TiA      1        H151      Ti653     653    2.24805  47.867   ; Ti-O6     [1467.98]
  654    TiA      1        H151      Ti654     654    2.24806  47.867   ; Ti-O6     [1470.23]
  655    TiA      1        H151      Ti655     655    2.24805  47.867   ; Ti-O6     [1472.47]
  656    TiA      1        H151      Ti656     656    2.24805  47.867   ; Ti-O6     [1474.72]
  657    TiA      1        H151      Ti657     657    2.24805  47.867   ; Ti-O6     [1476.97]
  658    TiA      1        H151      Ti658     658    2.24806  47.867   ; Ti-O6     [1479.22]
  659    TiA      1        H151      Ti659     659    2.24805  47.867   ; Ti-O6     [1481.47]
  660    TiA      1        H151      Ti660     660    2.24805  47.867   ; Ti-O6     [1483.72]
  661    TiA      1        H151      Ti661     661    2.24806  47.867   ; Ti-O6     [1485.96]
  662    TiA      1        H151      Ti662     662    2.24805  47.867   ; Ti-O6     [1488.21]
  663    TiA      1        H151      Ti663     663    2.24805  47.867   ; Ti-O6     [1490.46]
  664    TiA      1        H151      Ti664     664    2.24806  47.867   ; Ti-O6     [1492.71]
  665    TiA      1        H151      Ti665     665    2.24805  47.867   ; Ti-O6     [1494.96]
  666    TiA      1        H151      Ti666     666    2.24805  47.867   ; Ti-O6      [1497.2]
  667    TiA      1        H151      Ti667     667    2.24806  47.867   ; Ti-O6     [1499.45]
  668    TiA      1        H151      Ti668     668    2.24805  47.867   ; Ti-O6      [1501.7]
  669    TiA      1        H151      Ti669     669    2.24805  47.867   ; Ti-O6     [1503.95]
  670    TiA      1        H151      Ti670     670    2.24805  47.867   ; Ti-O6      [1506.2]
  671    TiA      1        H151      Ti671     671    2.24806  47.867   ; Ti-O6     [1508.44]
  672    TiA      1        H151      Ti672     672    2.24805  47.867   ; Ti-O6     [1510.69]
  673    TiA      1        H151      Ti673     673    2.24805  47.867   ; Ti-O6     [1512.94]
  674    TiA      1        H151      Ti674     674    2.24806  47.867   ; Ti-O6     [1515.19]
  675    TiA      1        H151      Ti675     675    2.24805  47.867   ; Ti-O6     [1517.44]
  676    TiA      1        H151      Ti676     676    2.24805  47.867   ; Ti-O6     [1519.68]
  677    TiA      1        H151      Ti677     677    2.24806  47.867   ; Ti-O6     [1521.93]
  678    TiA      1        H151      Ti678     678    2.24805  47.867   ; Ti-O6     [1524.18]
  679    TiA      1        H151      Ti679     679    2.24805  47.867   ; Ti-O6     [1526.43]
  680    TiA      1        H151      Ti680     680    2.24806  47.867   ; Ti-O6     [1528.68]
  681    TiA      1        H151      Ti681     681    2.24805  47.867   ; Ti-O6     [1530.92]
  682    TiA      1        H151      Ti682     682    2.24805  47.867   ; Ti-O6     [1533.17]
  683    TiA      1        H151      Ti683     683    2.24805  47.867   ; Ti-O6     [1535.42]
  684    TiA      1        H151      Ti684     684    2.24806  47.867   ; Ti-O6     [1537.67]
  685    TiA      1        H151      Ti685     685    2.24805  47.867   ; Ti-O6     [1539.92]
  686    TiA      1        H151      Ti686     686    2.24805  47.867   ; Ti-O6     [1542.16]
  687    TiA      1        H151      Ti687     687    2.24806  47.867   ; Ti-O6     [1544.41]
  688    TiA      1        H151      Ti688     688    2.24805  47.867   ; Ti-O6     [1546.66]
  689    TiA      1        H151      Ti689     689    2.24805  47.867   ; Ti-O6     [1548.91]
  690    TiA      1        H151      Ti690     690    2.24806  47.867   ; Ti-O6     [1551.16]
  691    TiA      1        H151      Ti691     691    2.24805  47.867   ; Ti-O6      [1553.4]
  692    TiA      1        H151      Ti692     692    2.24805  47.867   ; Ti-O6     [1555.65]
  693    TiA      1        H151      Ti693     693    2.24805  47.867   ; Ti-O6      [1557.9]
  694    TiA      1        H151      Ti694     694    2.24806  47.867   ; Ti-O6     [1560.15]
  695    TiA      1        H151      Ti695     695    2.24805  47.867   ; Ti-O6      [1562.4]
  696    TiA      1        H151      Ti696     696    2.24805  47.867   ; Ti-O6     [1564.64]
  697    TiA      1        H151      Ti697     697    2.24806  47.867   ; Ti-O6     [1566.89]
  698    TiA      1        H151      Ti698     698    2.24805  47.867   ; Ti-O6     [1569.14]
  699    TiA      1        H151      Ti699     699    2.24805  47.867   ; Ti-O6     [1571.39]
  700    TiA      1        H151      Ti700     700    2.24806  47.867   ; Ti-O6     [1573.64]
  701    TiA      1        H151      Ti701     701    2.24805  47.867   ; Ti-O6     [1575.89]
  702    TiA      1        H151      Ti702     702    2.24805  47.867   ; Ti-O6     [1578.13]
  703    TiA      1        H151      Ti703     703    2.24806  47.867   ; Ti-O6     [1580.38]
  704    TiA      1        H151      Ti704     704    2.24805  47.867   ; Ti-O6     [1582.63]
  705    TiA      1        H151      Ti705     705    2.24805  47.867   ; Ti-O6     [1584.88]
  706    TiA      1        H151      Ti706     706    2.24805  47.867   ; Ti-O6     [1587.13]
  707    TiA      1        H151      Ti707     707    2.24806  47.867   ; Ti-O6     [1589.37]
  708    TiA      1        H151      Ti708     708    2.24805  47.867   ; Ti-O6     [1591.62]
  709    TiA      1        H151      Ti709     709    2.24805  47.867   ; Ti-O6     [1593.87]
  710    TiA      1        H151      Ti710     710    2.24806  47.867   ; Ti-O6     [1596.12]
  711    TiA      1        H151      Ti711     711    2.24805  47.867   ; Ti-O6     [1598.37]
  712    TiA      1        H151      Ti712     712    2.24805  47.867   ; Ti-O6     [1600.61]
  713    TiA      1        H151      Ti713     713    2.24806  47.867   ; Ti-O6     [1602.86]
  714    TiA      1        H151      Ti714     714    2.24805  47.867   ; Ti-O6     [1605.11]
  715    TiA      1        H151      Ti715     715    2.24805  47.867   ; Ti-O6     [1607.36]
  716    TiA      1        H151      Ti716     716    2.24806  47.867   ; Ti-O6     [1609.61]
  717    TiA      1        H151      Ti717     717    2.24805  47.867   ; Ti-O6     [1611.85]
  718    TiA      1        H151      Ti718     718    2.24805  47.867   ; Ti-O6      [1614.1]
  719    TiA      1        H151      Ti719     719    2.24805  47.867   ; Ti-O6     [1616.35]
  720    TiA      1        H151      Ti720     720    2.24806  47.867   ; Ti-O6      [1618.6]
  721    TiA      1        H151      Ti721     721    2.24805  47.867   ; Ti-O6     [1620.85]
  722    TiA      1        H151      Ti722     722    2.24805  47.867   ; Ti-O6     [1623.09]
  723    TiA      1        H151      Ti723     723    2.24806  47.867   ; Ti-O6     [1625.34]
  724    TiA      1        H151      Ti724     724    2.24805  47.867   ; Ti-O6     [1627.59]
  725    TiA      1        H151      Ti725     725    2.24805  47.867   ; Ti-O6     [1629.84]
  726    TiA      1        H151      Ti726     726    2.24806  47.867   ; Ti-O6     [1632.09]
  727    TiA      1        H151      Ti727     727    2.24805  47.867   ; Ti-O6     [1634.33]
  728    TiA      1        H151      Ti728     728    2.24805  47.867   ; Ti-O6     [1636.58]
  729    TiA      1        H151      Ti729     729    2.24806  47.867   ; Ti-O6     [1638.83]
  730    TiA      1        H151      Ti730     730    2.24805  47.867   ; Ti-O6     [1641.08]
  731    TiA      1        H151      Ti731     731    2.24805  47.867   ; Ti-O6     [1643.33]
  732    TiA      1        H151      Ti732     732    2.24805  47.867   ; Ti-O6     [1645.57]
  733    TiA      1        H151      Ti733     733    2.24806  47.867   ; Ti-O6     [1647.82]
  734    TiA      1        H151      Ti734     734    2.24805  47.867   ; Ti-O6     [1650.07]
  735    TiA      1        H151      Ti735     735    2.24805  47.867   ; Ti-O6     [1652.32]
  736    TiA      1        H151      Ti736     736    2.24806  47.867   ; Ti-O6     [1654.57]
  737    TiA      1        H151      Ti737     737    2.24805  47.867   ; Ti-O6     [1656.82]
  738    TiA      1        H151      Ti738     738    2.24805  47.867   ; Ti-O6     [1659.06]
  739    TiA      1        H151      Ti739     739    2.24806  47.867   ; Ti-O6     [1661.31]
  740    TiA      1        H151      Ti740     740    2.24805  47.867   ; Ti-O6     [1663.56]
  741    TiA      1        H151      Ti741     741    2.24805  47.867   ; Ti-O6     [1665.81]
  742    TiA      1        H151      Ti742     742    2.24806  47.867   ; Ti-O6     [1668.06]
  743    TiA      1        H151      Ti743     743    2.24805  47.867   ; Ti-O6      [1670.3]
  744    TiA      1        H151      Ti744     744    2.24805  47.867   ; Ti-O6     [1672.55]
  745    TiA      1        H151      Ti745     745    2.24805  47.867   ; Ti-O6      [1674.8]
  746    TiA      1        H151      Ti746     746    2.24806  47.867   ; Ti-O6     [1677.05]
  747    TiA      1        H151      Ti747     747    2.24805  47.867   ; Ti-O6      [1679.3]
  748    TiA      1        H151      Ti748     748    2.24805  47.867   ; Ti-O6     [1681.54]
  749    TiA      1        H151      Ti749     749    2.24806  47.867   ; Ti-O6     [1683.79]
  750    TiA      1        H151      Ti750     750    2.24805  47.867   ; Ti-O6     [1686.04]
  751    TiA      1        H151      Ti751     751    2.24805  47.867   ; Ti-O6     [1688.29]
  752    TiA      1        H151      Ti752     752    2.24806  47.867   ; Ti-O6     [1690.54]
  753    TiA      1        H151      Ti753     753    2.24805  47.867   ; Ti-O6     [1692.78]
  754    TiA      1        H151      Ti754     754    2.24805  47.867   ; Ti-O6     [1695.03]
  755    TiA      1        H151      Ti755     755    2.24806  47.867   ; Ti-O6     [1697.28]
  756    TiA      1        H151      Ti756     756    2.24805  47.867   ; Ti-O6     [1699.53]
  757    TiA      1        H151      Ti757     757    2.24805  47.867   ; Ti-O6     [1701.78]
  758    TiA      1        H151      Ti758     758    2.24805  47.867   ; Ti-O6     [1704.02]
  759    TiA      1        H151      Ti759     759    2.24806  47.867   ; Ti-O6     [1706.27]
  760    TiA      1        H151      Ti760     760    2.24805  47.867   ; Ti-O6     [1708.52]
  761    TiA      1        H151      Ti761     761    2.24805  47.867   ; Ti-O6     [1710.77]
  762    TiA      1        H151      Ti762     762    2.24806  47.867   ; Ti-O6     [1713.02]
  763    TiA      1        H151      Ti763     763    2.24805  47.867   ; Ti-O6     [1715.26]
  764    TiA      1        H151      Ti764     764    2.24805  47.867   ; Ti-O6     [1717.51]
  765    TiA      1        H151      Ti765     765    2.24806  47.867   ; Ti-O6     [1719.76]
  766    TiA      1        H151      Ti766     766    2.24805  47.867   ; Ti-O6     [1722.01]
  767    TiA      1        H151      Ti767     767    2.24805  47.867   ; Ti-O6     [1724.26]
  768    TiA      1        H151      Ti768     768    2.24805  47.867   ; Ti-O6      [1726.5]
  769    TiA      1        H151      Ti769     769    2.24806  47.867   ; Ti-O6     [1728.75]
  770    TiA      1        H151      Ti770     770    2.24805  47.867   ; Ti-O6        [1731]
  771    TiA      1        H151      Ti771     771    2.24805  47.867   ; Ti-O6     [1733.25]
  772    TiA      1        H151      Ti772     772    2.24806  47.867   ; Ti-O6      [1735.5]
  773    TiA      1        H151      Ti773     773    2.24805  47.867   ; Ti-O6     [1737.75]
  774    TiA      1        H151      Ti774     774    2.24805  47.867   ; Ti-O6     [1739.99]
  775    TiA      1        H151      Ti775     775    2.24806  47.867   ; Ti-O6     [1742.24]
  776    TiA      1        H151      Ti776     776    2.24805  47.867   ; Ti-O6     [1744.49]
  777    TiA      1        H151      Ti777     777    2.24805  47.867   ; Ti-O6     [1746.74]
  778    TiA      1        H151      Ti778     778    2.24806  47.867   ; Ti-O6     [1748.99]
  779    TiA      1        H151      Ti779     779    2.24805  47.867   ; Ti-O6     [1751.23]
  780    TiA      1        H151      Ti780     780    2.24805  47.867   ; Ti-O6     [1753.48]
  781    TiA      1        H151      Ti781     781    2.24805  47.867   ; Ti-O6     [1755.73]
  782    TiA      1        H151      Ti782     782    2.24806  47.867   ; Ti-O6     [1757.98]
  783    TiA      1        H151      Ti783     783    2.24805  47.867   ; Ti-O6     [1760.23]
  784    TiA      1        H151      Ti784     784    2.24805  47.867   ; Ti-O6     [1762.47]
  785    TiA      1        H151      Ti785     785    2.24806  47.867   ; Ti-O6     [1764.72]
  786    TiA      1        H151      Ti786     786    2.24805  47.867   ; Ti-O6     [1766.97]
  787    TiA      1        H151      Ti787     787    2.24805  47.867   ; Ti-O6     [1769.22]
  788    TiA      1        H151      Ti788     788    2.24806  47.867   ; Ti-O6     [1771.47]
  789    TiA      1        H151      Ti789     789    2.24805  47.867   ; Ti-O6     [1773.71]
  790    TiA      1        H151      Ti790     790    2.24805  47.867   ; Ti-O6     [1775.96]
  791    TiA      1        H151      Ti791     791    2.24806  47.867   ; Ti-O6     [1778.21]
  792    TiA      1        H151      Ti792     792    2.24805  47.867   ; Ti-O6     [1780.46]
  793    TiA      1        H151      Ti793     793    2.24805  47.867   ; Ti-O6     [1782.71]
  794    TiA      1        H151      Ti794     794    2.24805  47.867   ; Ti-O6     [1784.95]
  795    TiA      1        H151      Ti795     795    2.24806  47.867   ; Ti-O6      [1787.2]
  796    TiA      1        H151      Ti796     796    2.24805  47.867   ; Ti-O6     [1789.45]
  797    TiA      1        H151      Ti797     797    2.24805  47.867   ; Ti-O6      [1791.7]
  798    TiA      1        H151      Ti798     798    2.24806  47.867   ; Ti-O6     [1793.95]
  799    TiA      1        H151      Ti799     799    2.24805  47.867   ; Ti-O6     [1796.19]
  800    TiA      1        H151      Ti800     800    2.24805  47.867   ; Ti-O6     [1798.44]
  801    TiA      1        H151      Ti801     801    2.24806  47.867   ; Ti-O6     [1800.69]
  802    TiA      1        H151      Ti802     802    2.24805  47.867   ; Ti-O6     [1802.94]
  803    TiA      1        H151      Ti803     803    2.24805  47.867   ; Ti-O6     [1805.19]
  804    TiA      1        H151      Ti804     804    2.24806  47.867   ; Ti-O6     [1807.43]
  805    TiA      1        H151      Ti805     805    2.24805  47.867   ; Ti-O6     [1809.68]
  806    TiA      1        H151      Ti806     806    2.24805  47.867   ; Ti-O6     [1811.93]
  807    TiA      1        H151      Ti807     807    2.24805  47.867   ; Ti-O6     [1814.18]
  808    TiA      1        H151      Ti808     808    2.24806  47.867   ; Ti-O6     [1816.43]
  809    TiA      1        H151      Ti809     809    2.24805  47.867   ; Ti-O6     [1818.67]
  810    TiA      1        H151      Ti810     810    2.24805  47.867   ; Ti-O6     [1820.92]
  811    TiA      1        H151      Ti811     811    2.24806  47.867   ; Ti-O6     [1823.17]
  812    TiA      1        H151      Ti812     812    2.24805  47.867   ; Ti-O6     [1825.42]
  813    TiA      1        H151      Ti813     813    2.24805  47.867   ; Ti-O6     [1827.67]
  814    TiA      1        H151      Ti814     814    2.24806  47.867   ; Ti-O6     [1829.92]
  815    TiA      1        H151      Ti815     815    2.24805  47.867   ; Ti-O6     [1832.16]
  816    TiA      1        H151      Ti816     816    2.24805  47.867   ; Ti-O6     [1834.41]
  817    TiA      1        H151      Ti817     817    2.24806  47.867   ; Ti-O6     [1836.66]
  818    TiA      1        H151      Ti818     818    2.24805  47.867   ; Ti-O6     [1838.91]
  819    TiA      1        H151      Ti819     819    2.24805  47.867   ; Ti-O6     [1841.16]
  820    TiA      1        H151      Ti820     820    2.24805  47.867   ; Ti-O6      [1843.4]
  821    TiA      1        H151      Ti821     821    2.24806  47.867   ; Ti-O6     [1845.65]
  822    TiA      1        H151      Ti822     822    2.24805  47.867   ; Ti-O6      [1847.9]
  823    TiA      1        H151      Ti823     823    2.24805  47.867   ; Ti-O6     [1850.15]
  824    TiA      1        H151      Ti824     824    2.24806  47.867   ; Ti-O6      [1852.4]
  825    TiA      1        H151      Ti825     825    2.24805  47.867   ; Ti-O6     [1854.64]
  826    TiA      1        H151      Ti826     826    2.24805  47.867   ; Ti-O6     [1856.89]
  827    TiA      1        H151      Ti827     827    2.24806  47.867   ; Ti-O6     [1859.14]
  828    TiA      1        H151      Ti828     828    2.24805  47.867   ; Ti-O6     [1861.39]
  829    TiA      1        H151      Ti829     829    2.24805  47.867   ; Ti-O6     [1863.64]
  830    TiA      1        H151      Ti830     830    2.24805  47.867   ; Ti-O6     [1865.88]
  831    TiA      1        H151      Ti831     831    2.24806  47.867   ; Ti-O6     [1868.13]
  832    TiA      1        H151      Ti832     832    2.24805  47.867   ; Ti-O6     [1870.38]
  833    TiA      1        H151      Ti833     833    2.24805  47.867   ; Ti-O6     [1872.63]
  834    TiA      1        H151      Ti834     834    2.24806  47.867   ; Ti-O6     [1874.88]
  835    TiA      1        H151      Ti835     835    2.24805  47.867   ; Ti-O6     [1877.12]
  836    TiA      1        H151      Ti836     836    2.24805  47.867   ; Ti-O6     [1879.37]
  837    TiA      1        H151      Ti837     837    2.24806  47.867   ; Ti-O6     [1881.62]
  838    TiA      1        H151      Ti838     838    2.24805  47.867   ; Ti-O6     [1883.87]
  839    TiA      1        H151      Ti839     839    2.24805  47.867   ; Ti-O6     [1886.12]
  840    TiA      1        H151      Ti840     840    2.24806  47.867   ; Ti-O6     [1888.36]
  841    TiA      1        H151      Ti841     841    2.24805  47.867   ; Ti-O6     [1890.61]
  842    TiA      1        H151      Ti842     842    2.24805  47.867   ; Ti-O6     [1892.86]
  843    TiA      1        H151      Ti843     843    2.24805  47.867   ; Ti-O6     [1895.11]
  844    TiA      1        H151      Ti844     844    2.24806  47.867   ; Ti-O6     [1897.36]
  845    TiA      1        H151      Ti845     845    2.24805  47.867   ; Ti-O6      [1899.6]
  846    TiA      1        H151      Ti846     846    2.24805  47.867   ; Ti-O6     [1901.85]
  847    TiA      1        H151      Ti847     847    2.24806  47.867   ; Ti-O6      [1904.1]
  848    TiA      1        H151      Ti848     848    2.24805  47.867   ; Ti-O6     [1906.35]
  849    TiA      1        H151      Ti849     849    2.24805  47.867   ; Ti-O6      [1908.6]
  850    TiA      1        H151      Ti850     850    2.24806  47.867   ; Ti-O6     [1910.85]
  851    TiA      1        H151      Ti851     851    2.24805  47.867   ; Ti-O6     [1913.09]
  852    TiA      1        H151      Ti852     852    2.24805  47.867   ; Ti-O6     [1915.34]
  853    TiA      1        H151      Ti853     853    2.24806  47.867   ; Ti-O6     [1917.59]
  854    TiA      1        H151      Ti854     854    2.24805  47.867   ; Ti-O6     [1919.84]
  855    TiA      1        H151      Ti855     855    2.24805  47.867   ; Ti-O6     [1922.09]
  856    TiA      1        H151      Ti856     856    2.24805  47.867   ; Ti-O6     [1924.33]
  857    TiA      1        H151      Ti857     857    2.24806  47.867   ; Ti-O6     [1926.58]
  858    TiA      1        H151      Ti858     858    2.24805  47.867   ; Ti-O6     [1928.83]
  859    TiA      1        H151      Ti859     859    2.24805  47.867   ; Ti-O6     [1931.08]
  860    TiA      1        H151      Ti860     860    2.24806  47.867   ; Ti-O6     [1933.33]
  861    TiA      1        H151      Ti861     861    2.24805  47.867   ; Ti-O6     [1935.57]
  862    TiA      1        H151      Ti862     862    2.24805  47.867   ; Ti-O6     [1937.82]
  863    TiA      1        H151      Ti863     863    2.24806  47.867   ; Ti-O6     [1940.07]
  864    TiA      1        H151      Ti864     864    2.24805  47.867   ; Ti-O6     [1942.32]
  865    TiA      1        H151      Ti865     865    2.24805  47.867   ; Ti-O6     [1944.57]
  866    TiA      1        H151      Ti866     866    2.24806  47.867   ; Ti-O6     [1946.81]
  867    TiA      1        H151      Ti867     867    2.24805  47.867   ; Ti-O6     [1949.06]
  868    TiA      1        H151      Ti868     868    2.24805  47.867   ; Ti-O6     [1951.31]
  869    TiA      1        H151      Ti869     869    2.24805  47.867   ; Ti-O6     [1953.56]
  870    TiA      1        H151      Ti870     870    2.24806  47.867   ; Ti-O6     [1955.81]
  871    TiA      1        H151      Ti871     871    2.24805  47.867   ; Ti-O6     [1958.05]
  872    TiA      1        H151      Ti872     872    2.24805  47.867   ; Ti-O6      [1960.3]
  873    TiA      1        H151      Ti873     873    2.24806  47.867   ; Ti-O6     [1962.55]
  874    TiA      1        H151      Ti874     874    2.24805  47.867   ; Ti-O6      [1964.8]
  875    TiA      1        H151      Ti875     875    2.24805  47.867   ; Ti-O6     [1967.05]
  876    TiA      1        H151      Ti876     876    2.24806  47.867   ; Ti-O6     [1969.29]
  877    TiA      1        H151      Ti877     877    2.24805  47.867   ; Ti-O6     [1971.54]
  878    TiA      1        H151      Ti878     878    2.24805  47.867   ; Ti-O6     [1973.79]
  879    TiA      1        H151      Ti879     879    2.24806  47.867   ; Ti-O6     [1976.04]
  880    TiA      1        H151      Ti880     880    2.24805  47.867   ; Ti-O6     [1978.29]
  881    TiA      1        H151      Ti881     881    2.24805  47.867   ; Ti-O6     [1980.53]
  882    TiA      1        H151      Ti882     882    2.24805  47.867   ; Ti-O6     [1982.78]
  883    TiA      1        H151      Ti883     883    2.24806  47.867   ; Ti-O6     [1985.03]
  884    TiA      1        H151      Ti884     884    2.24805  47.867   ; Ti-O6     [1987.28]
  885    TiA      1        H151      Ti885     885    2.24805  47.867   ; Ti-O6     [1989.53]
  886    TiA      1        H151      Ti886     886    2.24806  47.867   ; Ti-O6     [1991.78]
  887    TiA      1        H151      Ti887     887    2.24805  47.867   ; Ti-O6     [1994.02]
  888    TiA      1        H151      Ti888     888    2.24805  47.867   ; Ti-O6     [1996.27]
  889    TiA      1        H151      Ti889     889    2.24806  47.867   ; Ti-O6     [1998.52]
  890    TiA      1        H151      Ti890     890    2.24805  47.867   ; Ti-O6     [2000.77]
  891    TiA      1        H151      Ti891     891    2.24805  47.867   ; Ti-O6     [2003.02]
  892    TiA      1        H151      Ti892     892    2.24806  47.867   ; Ti-O6     [2005.26]
  893    TiA      1        H151      Ti893     893    2.24805  47.867   ; Ti-O6     [2007.51]
  894    TiA      1        H151      Ti894     894    2.24805  47.867   ; Ti-O6     [2009.76]
  895    TiA      1        H151      Ti895     895    2.24805  47.867   ; Ti-O6     [2012.01]
  896    TiA      1        H151      Ti896     896    2.24806  47.867   ; Ti-O6     [2014.26]
  897    TiA      1        H151      Ti897     897    2.24805  47.867   ; Ti-O6      [2016.5]
  898    TiA      1        H151      Ti898     898    2.24805  47.867   ; Ti-O6     [2018.75]
  899    TiA      1        H151      Ti899     899    2.24806  47.867   ; Ti-O6        [2021]
  900    TiA      1        H151      Ti900     900    2.24805  47.867   ; Ti-O6     [2023.25]
  901    TiA      1        H151      Ti901     901    2.24805  47.867   ; Ti-O6      [2025.5]
  902    TiA      1        H151      Ti902     902    2.24806  47.867   ; Ti-O6     [2027.74]
  903    TiA      1        H151      Ti903     903    2.24805  47.867   ; Ti-O6     [2029.99]
  904    TiA      1        H151      Ti904     904    2.24805  47.867   ; Ti-O6     [2032.24]
  905    TiA      1        H151      Ti905     905    2.24805  47.867   ; Ti-O6     [2034.49]
  906    TiA      1        H151      Ti906     906    2.24806  47.867   ; Ti-O6     [2036.74]
  907    TiA      1        H151      Ti907     907    2.24805  47.867   ; Ti-O6     [2038.98]
  908    TiA      1        H151      Ti908     908    2.24805  47.867   ; Ti-O6     [2041.23]
  909    TiA      1        H151      Ti909     909    2.24806  47.867   ; Ti-O6     [2043.48]
  910    TiA      1        H151      Ti910     910    2.24805  47.867   ; Ti-O6     [2045.73]
  911    TiA      1        H151      Ti911     911    2.24805  47.867   ; Ti-O6     [2047.98]
  912    TiA      1        H151      Ti912     912    2.24806  47.867   ; Ti-O6     [2050.22]
  913    TiA      1        H151      Ti913     913    2.24805  47.867   ; Ti-O6     [2052.47]
  914    TiA      1        H151      Ti914     914    2.24805  47.867   ; Ti-O6     [2054.72]
  915    TiA      1        H151      Ti915     915    2.24806  47.867   ; Ti-O6     [2056.97]
  916    TiA      1        H151      Ti916     916    2.24805  47.867   ; Ti-O6     [2059.22]
  917    TiA      1        H151      Ti917     917    2.24805  47.867   ; Ti-O6     [2061.46]
  918    TiA      1        H151      Ti918     918    2.24805  47.867   ; Ti-O6     [2063.71]
  919    TiA      1        H151      Ti919     919    2.24806  47.867   ; Ti-O6     [2065.96]
  920    TiA      1        H151      Ti920     920    2.24805  47.867   ; Ti-O6     [2068.21]
  921    TiA      1        H151      Ti921     921    2.24805  47.867   ; Ti-O6     [2070.46]
  922    TiA      1        H151      Ti922     922    2.24806  47.867   ; Ti-O6      [2072.7]
  923    TiA      1        H151      Ti923     923    2.24805  47.867   ; Ti-O6     [2074.95]
  924    TiA      1        H151      Ti924     924    2.24805  47.867   ; Ti-O6      [2077.2]
  925    TiA      1        H151      Ti925     925    2.24806  47.867   ; Ti-O6     [2079.45]
  926    TiA      1        H151      Ti926     926    2.24805  47.867   ; Ti-O6      [2081.7]
  927    TiA      1        H151      Ti927     927    2.24805  47.867   ; Ti-O6     [2083.95]
  928    TiA      1        H151      Ti928     928    2.24806  47.867   ; Ti-O6     [2086.19]
  929    TiA      1        H151      Ti929     929    2.24805  47.867   ; Ti-O6     [2088.44]
  930    TiA      1        H151      Ti930     930    2.24805  47.867   ; Ti-O6     [2090.69]
  931    TiA      1        H151      Ti931     931    2.24805  47.867   ; Ti-O6     [2092.94]
  932    TiA      1        H151      Ti932     932    2.24806  47.867   ; Ti-O6     [2095.19]
  933    TiA      1        H151      Ti933     933    2.24805  47.867   ; Ti-O6     [2097.43]
  934    TiA      1        H151      Ti934     934    2.24805  47.867   ; Ti-O6     [2099.68]
  935    TiA      1        H151      Ti935     935    2.24806  47.867   ; Ti-O6     [2101.93]
  936    TiA      1        H151      Ti936     936    2.24805  47.867   ; Ti-O6     [2104.18]
  937    TiA      1        H151      Ti937     937    2.24805  47.867   ; Ti-O6     [2106.43]
  938    TiA      1        H151      Ti938     938    2.24806  47.867   ; Ti-O6     [2108.67]
  939    TiA      1        H151      Ti939     939    2.24805  47.867   ; Ti-O6     [2110.92]
  940    TiA      1        H151      Ti940     940    2.24805  47.867   ; Ti-O6     [2113.17]
  941    TiA      1        H151      Ti941     941    2.24806  47.867   ; Ti-O6     [2115.42]
  942    TiA      1        H151      Ti942     942    2.24805  47.867   ; Ti-O6     [2117.67]
  943    TiA      1        H151      Ti943     943    2.24805  47.867   ; Ti-O6     [2119.91]
  944    TiA      1        H151      Ti944     944    2.24805  47.867   ; Ti-O6     [2122.16]
  945    TiA      1        H151      Ti945     945    2.24806  47.867   ; Ti-O6     [2124.41]
  946    TiA      1        H151      Ti946     946    2.24805  47.867   ; Ti-O6     [2126.66]
  947    TiA      1        H151      Ti947     947    2.24805  47.867   ; Ti-O6     [2128.91]
  948    TiA      1        H151      Ti948     948    2.24806  47.867   ; Ti-O6     [2131.15]
  949    TiA      1        H151      Ti949     949    2.24805  47.867   ; Ti-O6      [2133.4]
  950    TiA      1        H151      Ti950     950    2.24805  47.867   ; Ti-O6     [2135.65]
  951    TiA      1        H151      Ti951     951    2.24806  47.867   ; Ti-O6      [2137.9]
  952    TiA      1        H151      Ti952     952    2.24805  47.867   ; Ti-O6     [2140.15]
  953    TiA      1        H151      Ti953     953    2.24805  47.867   ; Ti-O6     [2142.39]
  954    TiA      1        H151      Ti954     954    2.24806  47.867   ; Ti-O6     [2144.64]
  955    TiA      1        H151      Ti955     955    2.24805  47.867   ; Ti-O6     [2146.89]
  956    TiA      1        H151      Ti956     956    2.24805  47.867   ; Ti-O6     [2149.14]
  957    TiA      1        H151      Ti957     957    2.24805  47.867   ; Ti-O6     [2151.39]
  958    TiA      1        H151      Ti958     958    2.24806  47.867   ; Ti-O6     [2153.63]
  959    TiA      1        H151      Ti959     959    2.24805  47.867   ; Ti-O6     [2155.88]
  960    TiA      1        H151      Ti960     960    2.24805  47.867   ; Ti-O6     [2158.13]
  961    TiA      1        H151      Ti961     961    2.24806  47.867   ; Ti-O6     [2160.38]
  962    TiA      1        H151      Ti962     962    2.24805  47.867   ; Ti-O6     [2162.63]
  963    TiA      1        H151      Ti963     963    2.24805  47.867   ; Ti-O6     [2164.88]
  964    TiA      1        H151      Ti964     964    2.24806  47.867   ; Ti-O6     [2167.12]
  965    TiA      1        H151      Ti965     965    2.24805  47.867   ; Ti-O6     [2169.37]
  966    TiA      1        H151      Ti966     966    2.24805  47.867   ; Ti-O6     [2171.62]
  967    TiA      1        H151      Ti967     967    2.24806  47.867   ; Ti-O6     [2173.87]
  968    TiA      1        H151      Ti968     968    2.24805  47.867   ; Ti-O6     [2176.12]
  969    TiA      1        H151      Ti969     969    2.24805  47.867   ; Ti-O6     [2178.36]
  970    TiA      1        H151      Ti970     970    2.24805  47.867   ; Ti-O6     [2180.61]
  971    TiA      1        H151      Ti971     971    2.24806  47.867   ; Ti-O6     [2182.86]
  972    TiA      1        H151      Ti972     972    2.24805  47.867   ; Ti-O6     [2185.11]
  973    TiA      1        H151      Ti973     973    2.24805  47.867   ; Ti-O6     [2187.36]
  974    TiA      1        H151      Ti974     974    2.24806  47.867   ; Ti-O6      [2189.6]
  975    TiA      1        H151      Ti975     975    2.24805  47.867   ; Ti-O6     [2191.85]
  976    TiA      1        H151      Ti976     976    2.24805  47.867   ; Ti-O6      [2194.1]
  977    TiA      1        H151      Ti977     977    2.24806  47.867   ; Ti-O6     [2196.35]
  978    TiA      1        H151      Ti978     978    2.24805  47.867   ; Ti-O6      [2198.6]
  979    TiA      1        H151      Ti979     979    2.24805  47.867   ; Ti-O6     [2200.84]
  980    TiA      1        H151      Ti980     980    2.24805  47.867   ; Ti-O6     [2203.09]
  981    TiA      1        H151      Ti981     981    2.24806  47.867   ; Ti-O6     [2205.34]
  982    TiA      1        H151      Ti982     982    2.24805  47.867   ; Ti-O6     [2207.59]
  983    TiA      1        H151      Ti983     983    2.24805  47.867   ; Ti-O6     [2209.84]
  984    TiA      1        H151      Ti984     984    2.24806  47.867   ; Ti-O6     [2212.08]
  985    TiA      1        H151      Ti985     985    2.24805  47.867   ; Ti-O6     [2214.33]
  986    TiA      1        H151      Ti986     986    2.24805  47.867   ; Ti-O6     [2216.58]
  987    TiA      1        H151      Ti987     987    2.24806  47.867   ; Ti-O6     [2218.83]
  988    TiA      1        H151      Ti988     988    2.24805  47.867   ; Ti-O6     [2221.08]
  989    TiA      1        H151      Ti989     989    2.24805  47.867   ; Ti-O6     [2223.32]
  990    TiA      1        H151      Ti990     990    2.24806  47.867   ; Ti-O6     [2225.57]
  991    TiA      1        H151      Ti991     991    2.24805  47.867   ; Ti-O6     [2227.82]
  992    TiA      1        H151      Ti992     992    2.24805  47.867   ; Ti-O6     [2230.07]
  993    TiA      1        H151      Ti993     993    2.24805  47.867   ; Ti-O6     [2232.32]
  994    TiA      1        H151      Ti994     994    2.24806  47.867   ; Ti-O6     [2234.56]
  995    TiA      1        H151      Ti995     995    2.24805  47.867   ; Ti-O6     [2236.81]
  996    TiA      1        H151      Ti996     996    2.24805  47.867   ; Ti-O6     [2239.06]
  997    TiA      1        H151      Ti997     997    2.24806  47.867   ; Ti-O6     [2241.31]
  998    TiA      1        H151      Ti998     998    2.24805  47.867   ; Ti-O6     [2243.56]
  999    TiA      1        H151      Ti999     999    2.24805  47.867   ; Ti-O6     [2245.81]
 1000    TiA      1        H151     Ti1000    1000    2.24806  47.867   ; Ti-O6     [2248.05]
 1001    TiA      1        H151     Ti1001    1001    2.24805  47.867   ; Ti-O6      [2250.3]
 1002    TiA      1        H151     Ti1002    1002    2.24805  47.867   ; Ti-O6     [2252.55]
 1003    TiA      1        H151     Ti1003    1003    2.24806  47.867   ; Ti-O6      [2254.8]
 1004    TiA      1        H151     Ti1004    1004    2.24805  47.867   ; Ti-O6     [2257.05]
 1005    TiA      1        H151     Ti1005    1005    2.24805  47.867   ; Ti-O6     [2259.29]
 1006    TiA      1        H151     Ti1006    1006    2.24805  47.867   ; Ti-O6     [2261.54]
 1007    TiA      1        H151     Ti1007    1007    2.24806  47.867   ; Ti-O6     [2263.79]
 1008    TiA      1        H151     Ti1008    1008    2.24805  47.867   ; Ti-O6     [2266.04]
 1009    TiA      1        H151     Ti1009    1009    2.24805  47.867   ; Ti-O6     [2268.29]
 1010    TiA      1        H151     Ti1010    1010    2.24806  47.867   ; Ti-O6     [2270.53]
 1011    TiA      1        H151     Ti1011    1011    2.24805  47.867   ; Ti-O6     [2272.78]
 1012    TiA      1        H151     Ti1012    1012    2.24805  47.867   ; Ti-O6     [2275.03]
 1013    TiA      1        H151     Ti1013    1013    2.24806  47.867   ; Ti-O6     [2277.28]
 1014    TiA      1        H151     Ti1014    1014    2.24805  47.867   ; Ti-O6     [2279.53]
 1015    TiA      1        H151     Ti1015    1015    2.24805  47.867   ; Ti-O6     [2281.77]
 1016    TiA      1        H151     Ti1016    1016    2.24806  47.867   ; Ti-O6     [2284.02]
 1017    TiA      1        H151     Ti1017    1017    2.24805  47.867   ; Ti-O6     [2286.27]
 1018    TiA      1        H151     Ti1018    1018    2.24805  47.867   ; Ti-O6     [2288.52]
 1019    TiA      1        H151     Ti1019    1019    2.24805  47.867   ; Ti-O6     [2290.77]
 1020    TiA      1        H151     Ti1020    1020    2.24806  47.867   ; Ti-O6     [2293.01]
 1021    TiA      1        H151     Ti1021    1021    2.24805  47.867   ; Ti-O6     [2295.26]
 1022    TiA      1        H151     Ti1022    1022    2.24805  47.867   ; Ti-O6     [2297.51]
 1023    TiA      1        H151     Ti1023    1023    2.24806  47.867   ; Ti-O6     [2299.76]
 1024    TiA      1        H151     Ti1024    1024    2.24805  47.867   ; Ti-O6     [2302.01]
 1025    TiA      1        H151     Ti1025    1025    2.24805  47.867   ; Ti-O6     [2304.25]
 1026    TiA      1        H151     Ti1026    1026    2.24806  47.867   ; Ti-O6      [2306.5]
 1027    TiA      1        H151     Ti1027    1027    2.24805  47.867   ; Ti-O6     [2308.75]
 1028    TiA      1        H151     Ti1028    1028    2.24805  47.867   ; Ti-O6        [2311]
 1029    TiA      1        H151     Ti1029    1029    2.24806  47.867   ; Ti-O6     [2313.25]
 1030    TiA      1        H151     Ti1030    1030    2.24805  47.867   ; Ti-O6     [2315.49]
 1031    TiA      1        H151     Ti1031    1031    2.24805  47.867   ; Ti-O6     [2317.74]
 1032    TiA      1        H151     Ti1032    1032    2.24805  47.867   ; Ti-O6     [2319.99]
 1033    TiA      1        H151     Ti1033    1033    2.24806  47.867   ; Ti-O6     [2322.24]
 1034    TiA      1        H151     Ti1034    1034    2.24805  47.867   ; Ti-O6     [2324.49]
 1035    TiA      1        H151     Ti1035    1035    2.24805  47.867   ; Ti-O6     [2326.73]
 1036    TiA      1        H151     Ti1036    1036    2.24806  47.867   ; Ti-O6     [2328.98]
 1037    TiA      1        H151     Ti1037    1037    2.24805  47.867   ; Ti-O6     [2331.23]
 1038    TiA      1        H151     Ti1038    1038    2.24805  47.867   ; Ti-O6     [2333.48]
 1039    TiA      1        H151     Ti1039    1039    2.24806  47.867   ; Ti-O6     [2335.73]
 1040    TiA      1        H151     Ti1040    1040    2.24805  47.867   ; Ti-O6     [2337.98]
 1041    TiA      1        H151     Ti1041    1041    2.24805  47.867   ; Ti-O6     [2340.22]
 1042    TiA      1        H151     Ti1042    1042    2.24806  47.867   ; Ti-O6     [2342.47]
 1043    TiA      1        H151     Ti1043    1043    2.24805  47.867   ; Ti-O6     [2344.72]
 1044    TiA      1        H151     Ti1044    1044    2.24805  47.867   ; Ti-O6     [2346.97]
 1045    TiA      1        H151     Ti1045    1045    2.24805  47.867   ; Ti-O6     [2349.22]
 1046    TiA      1        H151     Ti1046    1046    2.24806  47.867   ; Ti-O6     [2351.46]
 1047    TiA      1        H151     Ti1047    1047    2.24805  47.867   ; Ti-O6     [2353.71]
 1048    TiA      1        H151     Ti1048    1048    2.24805  47.867   ; Ti-O6     [2355.96]
 1049    TiA      1        H151     Ti1049    1049    2.24806  47.867   ; Ti-O6     [2358.21]
 1050    TiA      1        H151     Ti1050    1050    2.24805  47.867   ; Ti-O6     [2360.46]
 1051    TiA      1        H151     Ti1051    1051    2.24805  47.867   ; Ti-O6      [2362.7]
 1052    TiA      1        H151     Ti1052    1052    2.24806  47.867   ; Ti-O6     [2364.95]
 1053    TiA      1        H151     Ti1053    1053    2.24805  47.867   ; Ti-O6      [2367.2]
 1054    TiA      1        H151     Ti1054    1054    2.24805  47.867   ; Ti-O6     [2369.45]
 1055    TiA      1        H151     Ti1055    1055    2.24805  47.867   ; Ti-O6      [2371.7]
 1056    TiA      1        H151     Ti1056    1056    2.24806  47.867   ; Ti-O6     [2373.94]
 1057    TiA      1        H151     Ti1057    1057    2.24805  47.867   ; Ti-O6     [2376.19]
 1058    TiA      1        H151     Ti1058    1058    2.24805  47.867   ; Ti-O6     [2378.44]
 1059    TiA      1        H151     Ti1059    1059    2.24806  47.867   ; Ti-O6     [2380.69]
 1060    TiA      1        H151     Ti1060    1060    2.24805  47.867   ; Ti-O6     [2382.94]
 1061    TiA      1        H151     Ti1061    1061    2.24805  47.867   ; Ti-O6     [2385.18]
 1062    TiA      1        H151     Ti1062    1062    2.24806  47.867   ; Ti-O6     [2387.43]
 1063    TiA      1        H151     Ti1063    1063    2.24805  47.867   ; Ti-O6     [2389.68]
 1064    TiA      1        H151     Ti1064    1064    2.24805  47.867   ; Ti-O6     [2391.93]
 1065    TiA      1        H151     Ti1065    1065    2.24806  47.867   ; Ti-O6     [2394.18]
 1066    TiA      1        H151     Ti1066    1066    2.24805  47.867   ; Ti-O6     [2396.42]
 1067    TiA      1        H151     Ti1067    1067    2.24805  47.867   ; Ti-O6     [2398.67]
 1068    TiA      1        H151     Ti1068    1068    2.24805  47.867   ; Ti-O6     [2400.92]
 1069    TiA      1        H151     Ti1069    1069    2.24806  47.867   ; Ti-O6     [2403.17]
 1070    TiA      1        H151     Ti1070    1070    2.24805  47.867   ; Ti-O6     [2405.42]
 1071    TiA      1        H151     Ti1071    1071    2.24805  47.867   ; Ti-O6     [2407.66]
 1072    TiA      1        H151     Ti1072    1072    2.24806  47.867   ; Ti-O6     [2409.91]
 1073    TiA      1        H151     Ti1073    1073    2.24805  47.867   ; Ti-O6     [2412.16]
 1074    TiA      1        H151     Ti1074    1074    2.24805  47.867   ; Ti-O6     [2414.41]
 1075    TiA      1        H151     Ti1075    1075    2.24806  47.867   ; Ti-O6     [2416.66]
 1076    TiA      1        H151     Ti1076    1076    2.24805  47.867   ; Ti-O6     [2418.91]
 1077    TiA      1        H151     Ti1077    1077    2.24805  47.867   ; Ti-O6     [2421.15]
 1078    TiA      1        H151     Ti1078    1078    2.24806  47.867   ; Ti-O6      [2423.4]
 1079    TiA      1        H151     Ti1079    1079    2.24805  47.867   ; Ti-O6     [2425.65]
 1080    TiA      1        H151     Ti1080    1080    2.24805  47.867   ; Ti-O6      [2427.9]
 1081    TiA      1        H151     Ti1081    1081    2.24805  47.867   ; Ti-O6     [2430.15]
 1082    TiA      1        H151     Ti1082    1082    2.24806  47.867   ; Ti-O6     [2432.39]
 1083    TiA      1        H151     Ti1083    1083    2.24805  47.867   ; Ti-O6     [2434.64]
 1084    TiA      1        H151     Ti1084    1084    2.24805  47.867   ; Ti-O6     [2436.89]
 1085    TiA      1        H151     Ti1085    1085    2.24806  47.867   ; Ti-O6     [2439.14]
 1086    TiA      1        H151     Ti1086    1086    2.24805  47.867   ; Ti-O6     [2441.39]
 1087    TiA      1        H151     Ti1087    1087    2.24805  47.867   ; Ti-O6     [2443.63]
 1088    TiA      1        H151     Ti1088    1088    2.24806  47.867   ; Ti-O6     [2445.88]
 1089    TiA      1        H151     Ti1089    1089    2.24805  47.867   ; Ti-O6     [2448.13]
 1090    TiA      1        H151     Ti1090    1090    2.24805  47.867   ; Ti-O6     [2450.38]
 1091    TiA      1        H151     Ti1091    1091    2.24806  47.867   ; Ti-O6     [2452.63]
 1092    TiA      1        H151     Ti1092    1092    2.24805  47.867   ; Ti-O6     [2454.87]
 1093    TiA      1        H151     Ti1093    1093    2.24805  47.867   ; Ti-O6     [2457.12]
 1094    TiA      1        H151     Ti1094    1094    2.24805  47.867   ; Ti-O6     [2459.37]
 1095    TiA      1        H151     Ti1095    1095    2.24806  47.867   ; Ti-O6     [2461.62]
 1096    TiA      1        H151     Ti1096    1096    2.24805  47.867   ; Ti-O6     [2463.87]
 1097    TiA      1        H151     Ti1097    1097    2.24805  47.867   ; Ti-O6     [2466.11]
 1098    TiA      1        H151     Ti1098    1098    2.24806  47.867   ; Ti-O6     [2468.36]
 1099    TiA      1        H151     Ti1099    1099    2.24805  47.867   ; Ti-O6     [2470.61]
 1100    TiA      1        H151     Ti1100    1100    2.24805  47.867   ; Ti-O6     [2472.86]
 1101    TiA      1        H151     Ti1101    1101    2.24806  47.867   ; Ti-O6     [2475.11]
 1102    TiA      1        H151     Ti1102    1102    2.24805  47.867   ; Ti-O6     [2477.35]
 1103    TiA      1        H151     Ti1103    1103    2.24805  47.867   ; Ti-O6      [2479.6]
 1104    TiA      1        H151     Ti1104    1104    2.24806  47.867   ; Ti-O6     [2481.85]
 1105    TiA      1        H151     Ti1105    1105    2.24805  47.867   ; Ti-O6      [2484.1]
 1106    TiA      1        H151     Ti1106    1106    2.24805  47.867   ; Ti-O6     [2486.35]
 1107    TiA      1        H151     Ti1107    1107    2.24805  47.867   ; Ti-O6     [2488.59]
 1108    TiA      1        H151     Ti1108    1108    2.24806  47.867   ; Ti-O6     [2490.84]
 1109    TiA      1        H151     Ti1109    1109    2.24805  47.867   ; Ti-O6     [2493.09]
 1110    TiA      1        H151     Ti1110    1110    2.24805  47.867   ; Ti-O6     [2495.34]
 1111    TiA      1        H151     Ti1111    1111    2.24806  47.867   ; Ti-O6     [2497.59]
 1112    TiA      1        H151     Ti1112    1112    2.24805  47.867   ; Ti-O6     [2499.84]
 1113    TiA      1        H151     Ti1113    1113    2.24805  47.867   ; Ti-O6     [2502.08]
 1114    TiA      1        H151     Ti1114    1114    2.24806  47.867   ; Ti-O6     [2504.33]
 1115    TiA      1        H151     Ti1115    1115    2.24805  47.867   ; Ti-O6     [2506.58]
 1116    TiA      1        H151     Ti1116    1116    2.24805  47.867   ; Ti-O6     [2508.83]
 1117    TiA      1        H151     Ti1117    1117    2.24806  47.867   ; Ti-O6     [2511.08]
 1118    TiA      1        H151     Ti1118    1118    2.24805  47.867   ; Ti-O6     [2513.32]
 1119    TiA      1        H151     Ti1119    1119    2.24805  47.867   ; Ti-O6     [2515.57]
 1120    TiA      1        H151     Ti1120    1120    2.24805  47.867   ; Ti-O6     [2517.82]
 1121    TiA      1        H151     Ti1121    1121    2.24806  47.867   ; Ti-O6     [2520.07]
 1122    TiA      1        H151     Ti1122    1122    2.24805  47.867   ; Ti-O6     [2522.32]
 1123    TiA      1        H151     Ti1123    1123    2.24805  47.867   ; Ti-O6     [2524.56]
 1124    TiA      1        H151     Ti1124    1124    2.24806  47.867   ; Ti-O6     [2526.81]
 1125    TiA      1        H151     Ti1125    1125    2.24805  47.867   ; Ti-O6     [2529.06]
 1126    TiA      1        H151     Ti1126    1126    2.24805  47.867   ; Ti-O6     [2531.31]
 1127    TiA      1        H151     Ti1127    1127    2.24806  47.867   ; Ti-O6     [2533.56]
 1128    TiA      1        H151     Ti1128    1128    2.24805  47.867   ; Ti-O6      [2535.8]
 1129    TiA      1        H151     Ti1129    1129    2.24805  47.867   ; Ti-O6     [2538.05]
 1130    TiA      1        H151     Ti1130    1130    2.24805  47.867   ; Ti-O6      [2540.3]
 1131    TiA      1        H151     Ti1131    1131    2.24806  47.867   ; Ti-O6     [2542.55]
 1132    TiA      1        H151     Ti1132    1132    2.24805  47.867   ; Ti-O6      [2544.8]
 1133    TiA      1        H151     Ti1133    1133    2.24805  47.867   ; Ti-O6     [2547.04]
 1134    TiA      1        H151     Ti1134    1134    2.24806  47.867   ; Ti-O6     [2549.29]
 1135    TiA      1        H151     Ti1135    1135    2.24805  47.867   ; Ti-O6     [2551.54]
 1136    TiA      1        H151     Ti1136    1136    2.24805  47.867   ; Ti-O6     [2553.79]
 1137    TiA      1        H151     Ti1137    1137    2.24806  47.867   ; Ti-O6     [2556.04]
 1138    TiA      1        H151     Ti1138    1138    2.24805  47.867   ; Ti-O6     [2558.28]
 1139    TiA      1        H151     Ti1139    1139    2.24805  47.867   ; Ti-O6     [2560.53]
 1140    TiA      1        H151     Ti1140    1140    2.24806  47.867   ; Ti-O6     [2562.78]
 1141    TiA      1        H151     Ti1141    1141    2.24805  47.867   ; Ti-O6     [2565.03]
 1142    TiA      1        H151     Ti1142    1142    2.24805  47.867   ; Ti-O6     [2567.28]
 1143    TiA      1        H151     Ti1143    1143    2.24805  47.867   ; Ti-O6     [2569.52]
 1144    TiA      1        H151     Ti1144    1144    2.24806  47.867   ; Ti-O6     [2571.77]
 1145    TiA      1        H151     Ti1145    1145    2.24805  47.867   ; Ti-O6     [2574.02]
 1146    TiA      1        H151     Ti1146    1146    2.24805  47.867   ; Ti-O6     [2576.27]
 1147    TiA      1        H151     Ti1147    1147    2.24806  47.867   ; Ti-O6     [2578.52]
 1148    TiA      1        H151     Ti1148    1148    2.24805  47.867   ; Ti-O6     [2580.76]
 1149    TiA      1        H151     Ti1149    1149    2.24805  47.867   ; Ti-O6     [2583.01]
 1150    TiA      1        H151     Ti1150    1150    2.24806  47.867   ; Ti-O6     [2585.26]
 1151    TiA      1        H151     Ti1151    1151    2.24805  47.867   ; Ti-O6     [2587.51]
 1152    TiA      1        H151     Ti1152    1152    2.24805  47.867   ; Ti-O6     [2589.76]
 1153    TiA      1        H151     Ti1153    1153    2.24806  47.867   ; Ti-O6     [2592.01]
 1154    TiA      1        H151     Ti1154    1154    2.24805  47.867   ; Ti-O6     [2594.25]
 1155    TiA      1        H151     Ti1155    1155    2.24805  47.867   ; Ti-O6      [2596.5]
 1156    TiA      1        H151     Ti1156    1156    2.24805  47.867   ; Ti-O6     [2598.75]
 1157    TiA      1        H151     Ti1157    1157    2.24806  47.867   ; Ti-O6        [2601]
 1158    TiA      1        H151     Ti1158    1158    2.24805  47.867   ; Ti-O6     [2603.25]
 1159    TiA      1        H151     Ti1159    1159    2.24805  47.867   ; Ti-O6     [2605.49]
 1160    TiA      1        H151     Ti1160    1160    2.24806  47.867   ; Ti-O6     [2607.74]
 1161    TiA      1        H151     Ti1161    1161    2.24805  47.867   ; Ti-O6     [2609.99]
 1162    TiA      1        H151     Ti1162    1162    2.24805  47.867   ; Ti-O6     [2612.24]
 1163    TiA      1        H151     Ti1163    1163    2.24806  47.867   ; Ti-O6     [2614.49]
 1164    TiA      1        H151     Ti1164    1164    2.24805  47.867   ; Ti-O6     [2616.73]
 1165    TiA      1        H151     Ti1165    1165    2.24805  47.867   ; Ti-O6     [2618.98]
 1166    TiA      1        H151     Ti1166    1166    2.24806  47.867   ; Ti-O6     [2621.23]
 1167    TiA      1        H151     Ti1167    1167    2.24805  47.867   ; Ti-O6     [2623.48]
 1168    TiA      1        H151     Ti1168    1168    2.24805  47.867   ; Ti-O6     [2625.73]
 1169    TiA      1        H151     Ti1169    1169    2.24805  47.867   ; Ti-O6     [2627.97]
 1170    TiA      1        H151     Ti1170    1170    2.24806  47.867   ; Ti-O6     [2630.22]
 1171    TiA      1        H151     Ti1171    1171    2.24805  47.867   ; Ti-O6     [2632.47]
 1172    TiA      1        H151     Ti1172    1172    2.24805  47.867   ; Ti-O6     [2634.72]
 1173    TiA      1        H151     Ti1173    1173    2.24806  47.867   ; Ti-O6     [2636.97]
 1174    TiA      1        H151     Ti1174    1174    2.24805  47.867   ; Ti-O6     [2639.21]
 1175    TiA      1        H151     Ti1175    1175    2.24805  47.867   ; Ti-O6     [2641.46]
 1176    TiA      1        H151     Ti1176    1176    2.24806  47.867   ; Ti-O6     [2643.71]
 1177    TiA      1        H151     Ti1177    1177    2.24805  47.867   ; Ti-O6     [2645.96]
 1178    TiA      1        H151     Ti1178    1178    2.24805  47.867   ; Ti-O6     [2648.21]
 1179    TiA      1        H151     Ti1179    1179    2.24806  47.867   ; Ti-O6     [2650.45]
 1180    TiA      1        H151     Ti1180    1180    2.24805  47.867   ; Ti-O6      [2652.7]
 1181    TiA      1        H151     Ti1181    1181    2.24805  47.867   ; Ti-O6     [2654.95]
 1182    TiA      1        H151     Ti1182    1182    2.24805  47.867   ; Ti-O6      [2657.2]
 1183    TiA      1        H151     Ti1183    1183    2.24806  47.867   ; Ti-O6     [2659.45]
 1184    TiA      1        H151     Ti1184    1184    2.24805  47.867   ; Ti-O6     [2661.69]
 1185    TiA      1        H151     Ti1185    1185    2.24805  47.867   ; Ti-O6     [2663.94]
 1186    TiA      1        H151     Ti1186    1186    2.24806  47.867   ; Ti-O6     [2666.19]
 1187    TiA      1        H151     Ti1187    1187    2.24805  47.867   ; Ti-O6     [2668.44]
 1188    TiA      1        H151     Ti1188    1188    2.24805  47.867   ; Ti-O6     [2670.69]
 1189    TiA      1        H151     Ti1189    1189    2.24806  47.867   ; Ti-O6     [2672.94]
 1190    TiA      1        H151     Ti1190    1190    2.24805  47.867   ; Ti-O6     [2675.18]
 1191    TiA      1        H151     Ti1191    1191    2.24805  47.867   ; Ti-O6     [2677.43]
 1192    TiA      1        H151     Ti1192    1192    2.24805  47.867   ; Ti-O6     [2679.68]
 1193    TiA      1        H151     Ti1193    1193    2.24806  47.867   ; Ti-O6     [2681.93]
 1194    TiA      1        H151     Ti1194    1194    2.24805  47.867   ; Ti-O6     [2684.18]
 1195    TiA      1        H151     Ti1195    1195    2.24805  47.867   ; Ti-O6     [2686.42]
 1196    TiA      1        H151     Ti1196    1196    2.24806  47.867   ; Ti-O6     [2688.67]
 1197    TiA      1        H151     Ti1197    1197    2.24805  47.867   ; Ti-O6     [2690.92]
 1198    TiA      1        H151     Ti1198    1198    2.24805  47.867   ; Ti-O6     [2693.17]
 1199    TiA      1        H151     Ti1199    1199    2.24806  47.867   ; Ti-O6     [2695.42]
 1200    TiA      1        H151     Ti1200    1200    2.24805  47.867   ; Ti-O6     [2697.66]
 1201    TiA      1        H151     Ti1201    1201    2.24805  47.867   ; Ti-O6     [2699.91]
 1202    TiA      1        H151     Ti1202    1202    2.24806  47.867   ; Ti-O6     [2702.16]
 1203    TiA      1        H151     Ti1203    1203    2.24805  47.867   ; Ti-O6     [2704.41]
 1204    TiA      1        H151     Ti1204    1204    2.24805  47.867   ; Ti-O6     [2706.66]
 1205    TiA      1        H151     Ti1205    1205    2.24805  47.867   ; Ti-O6      [2708.9]
 1206    TiA      1        H151     Ti1206    1206    2.24806  47.867   ; Ti-O6     [2711.15]
 1207    TiA      1        H151     Ti1207    1207    2.24805  47.867   ; Ti-O6      [2713.4]
 1208    TiA      1        H151     Ti1208    1208    2.24805  47.867   ; Ti-O6     [2715.65]
 1209    TiA      1        H151     Ti1209    1209    2.24806  47.867   ; Ti-O6      [2717.9]
 1210    TiA      1        H151     Ti1210    1210    2.24805  47.867   ; Ti-O6     [2720.14]
 1211    TiA      1        H151     Ti1211    1211    2.24805  47.867   ; Ti-O6     [2722.39]
 1212    TiA      1        H151     Ti1212    1212    2.24806  47.867   ; Ti-O6     [2724.64]
 1213    TiA      1        H151     Ti1213    1213    2.24805  47.867   ; Ti-O6     [2726.89]
 1214    TiA      1        H151     Ti1214    1214    2.24805  47.867   ; Ti-O6     [2729.14]
 1215    TiA      1        H151     Ti1215    1215    2.24806  47.867   ; Ti-O6     [2731.38]
 1216    TiA      1        H151     Ti1216    1216    2.24805  47.867   ; Ti-O6     [2733.63]
 1217    TiA      1        H151     Ti1217    1217    2.24805  47.867   ; Ti-O6     [2735.88]
 1218    TiA      1        H151     Ti1218    1218    2.24805  47.867   ; Ti-O6     [2738.13]
 1219    TiA      1        H151     Ti1219    1219    2.24806  47.867   ; Ti-O6     [2740.38]
 1220    TiA      1        H151     Ti1220    1220    2.24805  47.867   ; Ti-O6     [2742.62]
 1221    TiA      1        H151     Ti1221    1221    2.24805  47.867   ; Ti-O6     [2744.87]
 1222    TiA      1        H151     Ti1222    1222    2.24806  47.867   ; Ti-O6     [2747.12]
 1223    TiA      1        H151     Ti1223    1223    2.24805  47.867   ; Ti-O6     [2749.37]
 1224    TiA      1        H151     Ti1224    1224    2.24805  47.867   ; Ti-O6     [2751.62]
 1225    TiA      1        H151     Ti1225    1225    2.24806  47.867   ; Ti-O6     [2753.87]
 1226    TiA      1        H151     Ti1226    1226    2.24805  47.867   ; Ti-O6     [2756.11]
 1227    TiA      1        H151     Ti1227    1227    2.24805  47.867   ; Ti-O6     [2758.36]
 1228    TiA      1        H151     Ti1228    1228    2.24806  47.867   ; Ti-O6     [2760.61]
 1229    TiA      1        H151     Ti1229    1229    2.24805  47.867   ; Ti-O6     [2762.86]
 1230    TiA      1        H151     Ti1230    1230    2.24805  47.867   ; Ti-O6     [2765.11]
 1231    TiA      1        H151     Ti1231    1231    2.24805  47.867   ; Ti-O6     [2767.35]
 1232    TiA      1        H151     Ti1232    1232    2.24806  47.867   ; Ti-O6      [2769.6]
 1233    TiA      1        H151     Ti1233    1233    2.24805  47.867   ; Ti-O6     [2771.85]
 1234    TiA      1        H151     Ti1234    1234    2.24805  47.867   ; Ti-O6      [2774.1]
 1235    TiA      1        H151     Ti1235    1235    2.24806  47.867   ; Ti-O6     [2776.35]
 1236    TiA      1        H151     Ti1236    1236    2.24805  47.867   ; Ti-O6     [2778.59]
 1237    TiA      1        H151     Ti1237    1237    2.24805  47.867   ; Ti-O6     [2780.84]
 1238    TiA      1        H151     Ti1238    1238    2.24806  47.867   ; Ti-O6     [2783.09]
 1239    TiA      1        H151     Ti1239    1239    2.24805  47.867   ; Ti-O6     [2785.34]
 1240    TiA      1        H151     Ti1240    1240    2.24805  47.867   ; Ti-O6     [2787.59]
 1241    TiA      1        H151     Ti1241    1241    2.24806  47.867   ; Ti-O6     [2789.83]
 1242    TiA      1        H151     Ti1242    1242    2.24805  47.867   ; Ti-O6     [2792.08]
 1243    TiA      1        H151     Ti1243    1243    2.24805  47.867   ; Ti-O6     [2794.33]
 1244    TiA      1        H151     Ti1244    1244    2.24805  47.867   ; Ti-O6     [2796.58]
 1245    TiA      1        H151     Ti1245    1245    2.24806  47.867   ; Ti-O6     [2798.83]
 1246    TiA      1        H151     Ti1246    1246    2.24805  47.867   ; Ti-O6     [2801.07]
 1247    TiA      1        H151     Ti1247    1247    2.24805  47.867   ; Ti-O6     [2803.32]
 1248    TiA      1        H151     Ti1248    1248    2.24806  47.867   ; Ti-O6     [2805.57]
 1249    TiA      1        H151     Ti1249    1249    2.24805  47.867   ; Ti-O6     [2807.82]
 1250    TiA      1        H151     Ti1250    1250    2.24805  47.867   ; Ti-O6     [2810.07]
 1251    TiA      1        H151     Ti1251    1251    2.24806  47.867   ; Ti-O6     [2812.31]
 1252    TiA      1        H151     Ti1252    1252    2.24805  47.867   ; Ti-O6     [2814.56]
 1253    TiA      1        H151     Ti1253    1253    2.24805  47.867   ; Ti-O6     [2816.81]
 1254    TiA      1        H151     Ti1254    1254    2.24806  47.867   ; Ti-O6     [2819.06]
 1255    TiA      1        H151     Ti1255    1255    2.24805  47.867   ; Ti-O6     [2821.31]
 1256    TiA      1        H151     Ti1256    1256    2.24805  47.867   ; Ti-O6     [2823.55]
 1257    TiA      1        H151     Ti1257    1257    2.24805  47.867   ; Ti-O6      [2825.8]
 1258    TiA      1        H151     Ti1258    1258    2.24806  47.867   ; Ti-O6     [2828.05]
 1259    TiA      1        H151     Ti1259    1259    2.24805  47.867   ; Ti-O6      [2830.3]
 1260    TiA      1        H151     Ti1260    1260    2.24805  47.867   ; Ti-O6     [2832.55]
 1261    TiA      1        H151     Ti1261    1261    2.24806  47.867   ; Ti-O6     [2834.79]
 1262    TiA      1        H151     Ti1262    1262    2.24805  47.867   ; Ti-O6     [2837.04]
 1263    TiA      1        H151     Ti1263    1263    2.24805  47.867   ; Ti-O6     [2839.29]
 1264    TiA      1        H151     Ti1264    1264    2.24806  47.867   ; Ti-O6     [2841.54]
 1265    TiA      1        H151     Ti1265    1265    2.24805  47.867   ; Ti-O6     [2843.79]
 1266    TiA      1        H151     Ti1266    1266    2.24805  47.867   ; Ti-O6     [2846.04]
 1267    TiA      1        H151     Ti1267    1267    2.24805  47.867   ; Ti-O6     [2848.28]
 1268    TiA      1        H151     Ti1268    1268    2.24806  47.867   ; Ti-O6     [2850.53]
 1269    TiA      1        H151     Ti1269    1269    2.24805  47.867   ; Ti-O6     [2852.78]
 1270    TiA      1        H151     Ti1270    1270    2.24805  47.867   ; Ti-O6     [2855.03]
 1271    TiA      1        H151     Ti1271    1271    2.24806  47.867   ; Ti-O6     [2857.28]
 1272    TiA      1        H151     Ti1272    1272    2.24805  47.867   ; Ti-O6     [2859.52]
 1273    TiA      1        H151     Ti1273    1273    2.24805  47.867   ; Ti-O6     [2861.77]
 1274    TiA      1        H151     Ti1274    1274    2.24806  47.867   ; Ti-O6     [2864.02]
 1275    TiA      1        H151     Ti1275    1275    2.24805  47.867   ; Ti-O6     [2866.27]
 1276    TiA      1        H151     Ti1276    1276    2.24805  47.867   ; Ti-O6     [2868.52]
 1277    TiA      1        H151     Ti1277    1277    2.24806  47.867   ; Ti-O6     [2870.76]
 1278    TiA      1        H151     Ti1278    1278    2.24805  47.867   ; Ti-O6     [2873.01]
 1279    TiA      1        H151     Ti1279    1279    2.24805  47.867   ; Ti-O6     [2875.26]
 1280    TiA      1        H151     Ti1280    1280    2.24805  47.867   ; Ti-O6     [2877.51]
 1281    TiA      1        H151     Ti1281    1281    2.24806  47.867   ; Ti-O6     [2879.76]
 1282    TiA      1        H151     Ti1282    1282    2.24805  47.867   ; Ti-O6        [2882]
 1283    TiA      1        H151     Ti1283    1283    2.24805  47.867   ; Ti-O6     [2884.25]
 1284    TiA      1        H151     Ti1284    1284    2.24806  47.867   ; Ti-O6      [2886.5]
 1285    TiA      1        H151     Ti1285    1285    2.24805  47.867   ; Ti-O6     [2888.75]
 1286    TiA      1        H151     Ti1286    1286    2.24805  47.867   ; Ti-O6        [2891]
 1287    TiA      1        H151     Ti1287    1287    2.24806  47.867   ; Ti-O6     [2893.24]
 1288    TiA      1        H151     Ti1288    1288    2.24805  47.867   ; Ti-O6     [2895.49]
 1289    TiA      1        H151     Ti1289    1289    2.24805  47.867   ; Ti-O6     [2897.74]
 1290    TiA      1        H151     Ti1290    1290    2.24806  47.867   ; Ti-O6     [2899.99]
 1291    TiA      1        H151     Ti1291    1291    2.24805  47.867   ; Ti-O6     [2902.24]
 1292    TiA      1        H151     Ti1292    1292    2.24805  47.867   ; Ti-O6     [2904.48]
 1293    TiA      1        H151     Ti1293    1293    2.24805  47.867   ; Ti-O6     [2906.73]
 1294    TiA      1        H151     Ti1294    1294    2.24806  47.867   ; Ti-O6     [2908.98]
 1295    TiA      1        H151     Ti1295    1295    2.24805  47.867   ; Ti-O6     [2911.23]
 1296    TiA      1        H151     Ti1296    1296    2.24805  47.867   ; Ti-O6     [2913.48]
 1297    TiA      1        H151     Ti1297    1297    2.24806  47.867   ; Ti-O6     [2915.72]
 1298    TiA      1        H151     Ti1298    1298    2.24805  47.867   ; Ti-O6     [2917.97]
 1299    TiA      1        H151     Ti1299    1299    2.24805  47.867   ; Ti-O6     [2920.22]
 1300    TiA      1        H151     Ti1300    1300    2.24806  47.867   ; Ti-O6     [2922.47]
 1301    TiA      1        H151     Ti1301    1301    2.24805  47.867   ; Ti-O6     [2924.72]
 1302    TiA      1        H151     Ti1302    1302    2.24805  47.867   ; Ti-O6     [2926.97]
 1303    TiA      1        H151     Ti1303    1303    2.24806  47.867   ; Ti-O6     [2929.21]
 1304    TiA      1        H151     Ti1304    1304    2.24805  47.867   ; Ti-O6     [2931.46]
 1305    TiA      1        H151     Ti1305    1305    2.24805  47.867   ; Ti-O6     [2933.71]
 1306    TiA      1        H151     Ti1306    1306    2.24805  47.867   ; Ti-O6     [2935.96]
 1307    TiA      1        H151     Ti1307    1307    2.24806  47.867   ; Ti-O6     [2938.21]
 1308    TiA      1        H151     Ti1308    1308    2.24805  47.867   ; Ti-O6     [2940.45]
 1309    TiA      1        H151     Ti1309    1309    2.24805  47.867   ; Ti-O6      [2942.7]
 1310    TiA      1        H151     Ti1310    1310    2.24806  47.867   ; Ti-O6     [2944.95]
 1311    TiA      1        H151     Ti1311    1311    2.24805  47.867   ; Ti-O6      [2947.2]
 1312    TiA      1        H151     Ti1312    1312    2.24805  47.867   ; Ti-O6     [2949.45]
 1313    TiA      1        H151     Ti1313    1313    2.24806  47.867   ; Ti-O6     [2951.69]
 1314    TiA      1        H151     Ti1314    1314    2.24805  47.867   ; Ti-O6     [2953.94]
 1315    TiA      1        H151     Ti1315    1315    2.24805  47.867   ; Ti-O6     [2956.19]
 1316    TiA      1        H151     Ti1316    1316    2.24806  47.867   ; Ti-O6     [2958.44]
 1317    TiA      1        H151     Ti1317    1317    2.24805  47.867   ; Ti-O6     [2960.69]
 1318    TiA      1        H151     Ti1318    1318    2.24805  47.867   ; Ti-O6     [2962.93]
 1319    TiA      1        H151     Ti1319    1319    2.24805  47.867   ; Ti-O6     [2965.18]
 1320    TiA      1        H151     Ti1320    1320    2.24806  47.867   ; Ti-O6     [2967.43]
 1321    TiA      1        H151     Ti1321    1321    2.24805  47.867   ; Ti-O6     [2969.68]
 1322    TiA      1        H151     Ti1322    1322    2.24805  47.867   ; Ti-O6     [2971.93]
 1323    TiA      1        H151     Ti1323    1323    2.24806  47.867   ; Ti-O6     [2974.17]
 1324    TiA      1        H151     Ti1324    1324    2.24805  47.867   ; Ti-O6     [2976.42]
 1325    TiA      1        H151     Ti1325    1325    2.24805  47.867   ; Ti-O6     [2978.67]
 1326    TiA      1        H151     Ti1326    1326    2.24806  47.867   ; Ti-O6     [2980.92]
 1327    TiA      1        H151     Ti1327    1327    2.24805  47.867   ; Ti-O6     [2983.17]
 1328    TiA      1        H151     Ti1328    1328    2.24805  47.867   ; Ti-O6     [2985.41]
 1329    TiA      1        H151     Ti1329    1329    2.24806  47.867   ; Ti-O6     [2987.66]
 1330    TiA      1        H151     Ti1330    1330    2.24805  47.867   ; Ti-O6     [2989.91]
 1331    TiA      1        H151     Ti1331    1331    2.24805  47.867   ; Ti-O6     [2992.16]
 1332    TiA      1        H151     Ti1332    1332    2.24805  47.867   ; Ti-O6     [2994.41]
 1333    TiA      1        H151     Ti1333    1333    2.24806  47.867   ; Ti-O6     [2996.65]
 1334    TiA      1        H151     Ti1334    1334    2.24805  47.867   ; Ti-O6      [2998.9]
 1335    TiA      1        H151     Ti1335    1335    2.24805  47.867   ; Ti-O6     [3001.15]
 1336    TiA      1        H151     Ti1336    1336    2.24806  47.867   ; Ti-O6      [3003.4]
 1337    TiA      1        H151     Ti1337    1337    2.24805  47.867   ; Ti-O6     [3005.65]
 1338    TiA      1        H151     Ti1338    1338    2.24805  47.867   ; Ti-O6      [3007.9]
 1339    TiA      1        H151     Ti1339    1339    2.24806  47.867   ; Ti-O6     [3010.14]
 1340    TiA      1        H151     Ti1340    1340    2.24805  47.867   ; Ti-O6     [3012.39]
 1341    TiA      1        H151     Ti1341    1341    2.24805  47.867   ; Ti-O6     [3014.64]
 1342    TiA      1        H151     Ti1342    1342    2.24805  47.867   ; Ti-O6     [3016.89]
 1343    TiA      1        H151     Ti1343    1343    2.24806  47.867   ; Ti-O6     [3019.14]
 1344    TiA      1        H151     Ti1344    1344    2.24805  47.867   ; Ti-O6     [3021.38]
 1345    TiA      1        H151     Ti1345    1345    2.24805  47.867   ; Ti-O6     [3023.63]
 1346    TiA      1        H151     Ti1346    1346    2.24806  47.867   ; Ti-O6     [3025.88]
 1347    TiA      1        H151     Ti1347    1347    2.24805  47.867   ; Ti-O6     [3028.13]
 1348    TiA      1        H151     Ti1348    1348    2.24805  47.867   ; Ti-O6     [3030.38]
 1349    TiA      1        H151     Ti1349    1349    2.24806  47.867   ; Ti-O6     [3032.62]
 1350    TiA      1        H151     Ti1350    1350    2.24805  47.867   ; Ti-O6     [3034.87]
 1351    TiA      1        H151     Ti1351    1351    2.24805  47.867   ; Ti-O6     [3037.12]
 1352    TiA      1        H151     Ti1352    1352    2.24806  47.867   ; Ti-O6     [3039.37]
 1353    TiA      1        H151     Ti1353    1353    2.24805  47.867   ; Ti-O6     [3041.62]
 1354    TiA      1        H151     Ti1354    1354    2.24805  47.867   ; Ti-O6     [3043.86]
 1355    TiA      1        H151     Ti1355    1355    2.24805  47.867   ; Ti-O6     [3046.11]
 1356    TiA      1        H151     Ti1356    1356    2.24806  47.867   ; Ti-O6     [3048.36]
 1357    TiA      1        H151     Ti1357    1357    2.24805  47.867   ; Ti-O6     [3050.61]
 1358    TiA      1        H151     Ti1358    1358    2.24805  47.867   ; Ti-O6     [3052.86]
 1359    TiA      1        H151     Ti1359    1359    2.24806  47.867   ; Ti-O6      [3055.1]
 1360    TiA      1        H151     Ti1360    1360    2.24805  47.867   ; Ti-O6     [3057.35]
 1361    TiA      1        H151     Ti1361    1361    2.24805  47.867   ; Ti-O6      [3059.6]
 1362    TiA      1        H151     Ti1362    1362    2.24806  47.867   ; Ti-O6     [3061.85]
 1363    TiA      1        H151     Ti1363    1363    2.24805  47.867   ; Ti-O6      [3064.1]
 1364    TiA      1        H151     Ti1364    1364    2.24805  47.867   ; Ti-O6     [3066.34]
 1365    TiA      1        H151     Ti1365    1365    2.24806  47.867   ; Ti-O6     [3068.59]
 1366    TiA      1        H151     Ti1366    1366    2.24805  47.867   ; Ti-O6     [3070.84]
 1367    TiA      1        H151     Ti1367    1367    2.24805  47.867   ; Ti-O6     [3073.09]
 1368    TiA      1        H151     Ti1368    1368    2.24805  47.867   ; Ti-O6     [3075.34]
 1369    TiA      1        H151     Ti1369    1369    2.24806  47.867   ; Ti-O6     [3077.58]
 1370    TiA      1        H151     Ti1370    1370    2.24805  47.867   ; Ti-O6     [3079.83]
 1371    TiA      1        H151     Ti1371    1371    2.24805  47.867   ; Ti-O6     [3082.08]
 1372    TiA      1        H151     Ti1372    1372    2.24806  47.867   ; Ti-O6     [3084.33]
 1373    TiA      1        H151     Ti1373    1373    2.24805  47.867   ; Ti-O6     [3086.58]
 1374    TiA      1        H151     Ti1374    1374    2.24805  47.867   ; Ti-O6     [3088.82]
 1375    TiA      1        H151     Ti1375    1375    2.24806  47.867   ; Ti-O6     [3091.07]
 1376    TiA      1        H151     Ti1376    1376    2.24805  47.867   ; Ti-O6     [3093.32]
 1377    TiA      1        H151     Ti1377    1377    2.24805  47.867   ; Ti-O6     [3095.57]
 1378    TiA      1        H151     Ti1378    1378    2.24806  47.867   ; Ti-O6     [3097.82]
 1379    TiA      1        H151     Ti1379    1379    2.24805  47.867   ; Ti-O6     [3100.07]
 1380    TiA      1        H151     Ti1380    1380    2.24805  47.867   ; Ti-O6     [3102.31]
 1381    TiA      1        H151     Ti1381    1381    2.24805  47.867   ; Ti-O6     [3104.56]
 1382    TiA      1        H151     Ti1382    1382    2.24806  47.867   ; Ti-O6     [3106.81]
 1383    TiA      1        H151     Ti1383    1383    2.24805  47.867   ; Ti-O6     [3109.06]
 1384    TiA      1        H151     Ti1384    1384    2.24805  47.867   ; Ti-O6     [3111.31]
 1385    TiA      1        H151     Ti1385    1385    2.24806  47.867   ; Ti-O6     [3113.55]
 1386    TiA      1        H151     Ti1386    1386    2.24805  47.867   ; Ti-O6      [3115.8]
 1387    TiA      1        H151     Ti1387    1387    2.24805  47.867   ; Ti-O6     [3118.05]
 1388    TiA      1        H151     Ti1388    1388    2.24806  47.867   ; Ti-O6      [3120.3]
 1389    TiA      1        H151     Ti1389    1389    2.24805  47.867   ; Ti-O6     [3122.55]
 1390    TiA      1        H151     Ti1390    1390    2.24805  47.867   ; Ti-O6     [3124.79]
 1391    TiA      1        H151     Ti1391    1391    2.24806  47.867   ; Ti-O6     [3127.04]
 1392    TiA      1        H151     Ti1392    1392    2.24805  47.867   ; Ti-O6     [3129.29]
 1393    TiA      1        H151     Ti1393    1393    2.24805  47.867   ; Ti-O6     [3131.54]
 1394    TiA      1        H151     Ti1394    1394    2.24805  47.867   ; Ti-O6     [3133.79]
 1395    TiA      1        H151     Ti1395    1395    2.24806  47.867   ; Ti-O6     [3136.03]
 1396    TiA      1        H151     Ti1396    1396    2.24805  47.867   ; Ti-O6     [3138.28]
 1397    TiA      1        H151     Ti1397    1397    2.24805  47.867   ; Ti-O6     [3140.53]
 1398    TiA      1        H151     Ti1398    1398    2.24806  47.867   ; Ti-O6     [3142.78]
 1399    TiA      1        H151     Ti1399    1399    2.24805  47.867   ; Ti-O6     [3145.03]
 1400    TiA      1        H151     Ti1400    1400    2.24805  47.867   ; Ti-O6     [3147.27]
 1401    TiA      1        H151     Ti1401    1401    2.24806  47.867   ; Ti-O6     [3149.52]
 1402    TiA      1        H151     Ti1402    1402    2.24805  47.867   ; Ti-O6     [3151.77]
 1403    TiA      1        H151     Ti1403    1403    2.24805  47.867   ; Ti-O6     [3154.02]
 1404    TiA      1        H151     Ti1404    1404    2.24806  47.867   ; Ti-O6     [3156.27]
 1405    TiA      1        H151     Ti1405    1405    2.24805  47.867   ; Ti-O6     [3158.51]
 1406    TiA      1        H151     Ti1406    1406    2.24805  47.867   ; Ti-O6     [3160.76]
 1407    TiA      1        H151     Ti1407    1407    2.24805  47.867   ; Ti-O6     [3163.01]
 1408    TiA      1        H151     Ti1408    1408    2.24806  47.867   ; Ti-O6     [3165.26]
 1409    TiA      1        H151     Ti1409    1409    2.24805  47.867   ; Ti-O6     [3167.51]
 1410    TiA      1        H151     Ti1410    1410    2.24805  47.867   ; Ti-O6     [3169.75]
 1411    TiA      1        H151     Ti1411    1411    2.24806  47.867   ; Ti-O6        [3172]
 1412    TiA      1        H151     Ti1412    1412    2.24805  47.867   ; Ti-O6     [3174.25]
 1413    TiA      1        H151     Ti1413    1413    2.24805  47.867   ; Ti-O6      [3176.5]
 1414    TiA      1        H151     Ti1414    1414    2.24806  47.867   ; Ti-O6     [3178.75]
 1415    TiA      1        H151     Ti1415    1415    2.24805  47.867   ; Ti-O6        [3181]
 1416    TiA      1        H151     Ti1416    1416    2.24805  47.867   ; Ti-O6     [3183.24]
 1417    TiA      1        H151     Ti1417    1417    2.24805  47.867   ; Ti-O6     [3185.49]
 1418    TiA      1        H151     Ti1418    1418    2.24806  47.867   ; Ti-O6     [3187.74]
 1419    TiA      1        H151     Ti1419    1419    2.24805  47.867   ; Ti-O6     [3189.99]
 1420    TiA      1        H151     Ti1420    1420    2.24805  47.867   ; Ti-O6     [3192.24]
 1421    TiA      1        H151     Ti1421    1421    2.24806  47.867   ; Ti-O6     [3194.48]
 1422    TiA      1        H151     Ti1422    1422    2.24805  47.867   ; Ti-O6     [3196.73]
 1423    TiA      1        H151     Ti1423    1423    2.24805  47.867   ; Ti-O6     [3198.98]
 1424    TiA      1        H151     Ti1424    1424    2.24806  47.867   ; Ti-O6     [3201.23]
 1425    TiA      1        H151     Ti1425    1425    2.24805  47.867   ; Ti-O6     [3203.48]
 1426    TiA      1        H151     Ti1426    1426    2.24805  47.867   ; Ti-O6     [3205.72]
 1427    TiA      1        H151     Ti1427    1427    2.24806  47.867   ; Ti-O6     [3207.97]
 1428    TiA      1        H151     Ti1428    1428    2.24805  47.867   ; Ti-O6     [3210.22]
 1429    TiA      1        H151     Ti1429    1429    2.24805  47.867   ; Ti-O6     [3212.47]
 1430    TiA      1        H151     Ti1430    1430    2.24805  47.867   ; Ti-O6     [3214.72]
 1431    TiA      1        H151     Ti1431    1431    2.24806  47.867   ; Ti-O6     [3216.96]
 1432    TiA      1        H151     Ti1432    1432    2.24805  47.867   ; Ti-O6     [3219.21]
 1433    TiA      1        H151     Ti1433    1433    2.24805  47.867   ; Ti-O6     [3221.46]
 1434    TiA      1        H151     Ti1434    1434    2.24806  47.867   ; Ti-O6     [3223.71]
 1435    TiA      1        H151     Ti1435    1435    2.24805  47.867   ; Ti-O6     [3225.96]
 1436    TiA      1        H151     Ti1436    1436    2.24805  47.867   ; Ti-O6      [3228.2]
 1437    TiA      1        H151     Ti1437    1437    2.24806  47.867   ; Ti-O6     [3230.45]
 1438    TiA      1        H151     Ti1438    1438    2.24805  47.867   ; Ti-O6      [3232.7]
 1439    TiA      1        H151     Ti1439    1439    2.24805  47.867   ; Ti-O6     [3234.95]
 1440    TiA      1        H151     Ti1440    1440    2.24806  47.867   ; Ti-O6      [3237.2]
 1441    TiA      1        H151     Ti1441    1441    2.24805  47.867   ; Ti-O6     [3239.44]
 1442    TiA      1        H151     Ti1442    1442    2.24805  47.867   ; Ti-O6     [3241.69]
 1443    TiA      1        H151     Ti1443    1443    2.24805  47.867   ; Ti-O6     [3243.94]
 1444    TiA      1        H151     Ti1444    1444    2.24806  47.867   ; Ti-O6     [3246.19]
 1445    TiA      1        H151     Ti1445    1445    2.24805  47.867   ; Ti-O6     [3248.44]
 1446    TiA      1        H151     Ti1446    1446    2.24805  47.867   ; Ti-O6     [3250.68]
 1447    TiA      1        H151     Ti1447    1447    2.24806  47.867   ; Ti-O6     [3252.93]
 1448    TiA      1        H151     Ti1448    1448    2.24805  47.867   ; Ti-O6     [3255.18]
 1449    TiA      1        H151     Ti1449    1449    2.24805  47.867   ; Ti-O6     [3257.43]
 1450    TiA      1        H151     Ti1450    1450    2.24806  47.867   ; Ti-O6     [3259.68]
 1451    TiA      1        H151     Ti1451    1451    2.24805  47.867   ; Ti-O6     [3261.92]
 1452    TiA      1        H151     Ti1452    1452    2.24805  47.867   ; Ti-O6     [3264.17]
 1453    TiA      1        H151     Ti1453    1453    2.24806  47.867   ; Ti-O6     [3266.42]
 1454    TiA      1        H151     Ti1454    1454    2.24805  47.867   ; Ti-O6     [3268.67]
 1455    TiA      1        H151     Ti1455    1455    2.24805  47.867   ; Ti-O6     [3270.92]
 1456    TiA      1        H151     Ti1456    1456    2.24805  47.867   ; Ti-O6     [3273.17]
 1457    TiA      1        H151     Ti1457    1457    2.24806  47.867   ; Ti-O6     [3275.41]
 1458    TiA      1        H151     Ti1458    1458    2.24805  47.867   ; Ti-O6     [3277.66]
 1459    TiA      1        H151     Ti1459    1459    2.24805  47.867   ; Ti-O6     [3279.91]
 1460    TiA      1        H151     Ti1460    1460    2.24806  47.867   ; Ti-O6     [3282.16]
 1461    TiA      1        H151     Ti1461    1461    2.24805  47.867   ; Ti-O6     [3284.41]
 1462    TiA      1        H151     Ti1462    1462    2.24805  47.867   ; Ti-O6     [3286.65]
 1463    TiA      1        H151     Ti1463    1463    2.24806  47.867   ; Ti-O6      [3288.9]
 1464    TiA      1        H151     Ti1464    1464    2.24805  47.867   ; Ti-O6     [3291.15]
 1465    TiA      1        H151     Ti1465    1465    2.24805  47.867   ; Ti-O6      [3293.4]
 1466    TiA      1        H151     Ti1466    1466    2.24806  47.867   ; Ti-O6     [3295.65]
 1467    TiA      1        H151     Ti1467    1467    2.24805  47.867   ; Ti-O6     [3297.89]
 1468    TiA      1        H151     Ti1468    1468    2.24805  47.867   ; Ti-O6     [3300.14]
 1469    TiA      1        H151     Ti1469    1469    2.24805  47.867   ; Ti-O6     [3302.39]
 1470    TiA      1        H151     Ti1470    1470    2.24806  47.867   ; Ti-O6     [3304.64]
 1471    TiA      1        H151     Ti1471    1471    2.24805  47.867   ; Ti-O6     [3306.89]
 1472    TiA      1        H151     Ti1472    1472    2.24805  47.867   ; Ti-O6     [3309.13]
 1473    TiA      1        H151     Ti1473    1473    2.24806  47.867   ; Ti-O6     [3311.38]
 1474    TiA      1        H151     Ti1474    1474    2.24805  47.867   ; Ti-O6     [3313.63]
 1475    TiA      1        H151     Ti1475    1475    2.24805  47.867   ; Ti-O6     [3315.88]
 1476    TiA      1        H151     Ti1476    1476    2.24806  47.867   ; Ti-O6     [3318.13]
 1477    TiA      1        H151     Ti1477    1477    2.24805  47.867   ; Ti-O6     [3320.37]
 1478    TiA      1        H151     Ti1478    1478    2.24805  47.867   ; Ti-O6     [3322.62]
 1479    TiA      1        H151     Ti1479    1479    2.24805  47.867   ; Ti-O6     [3324.87]
 1480    TiA      1        H151     Ti1480    1480    2.24806  47.867   ; Ti-O6     [3327.12]
 1481    TiA      1        H151     Ti1481    1481    2.24805  47.867   ; Ti-O6     [3329.37]
 1482    TiA      1        H151     Ti1482    1482    2.24805  47.867   ; Ti-O6     [3331.61]
 1483    TiA      1        H151     Ti1483    1483    2.24806  47.867   ; Ti-O6     [3333.86]
 1484    TiA      1        H151     Ti1484    1484    2.24805  47.867   ; Ti-O6     [3336.11]
 1485    TiA      1        H151     Ti1485    1485    2.24805  47.867   ; Ti-O6     [3338.36]
 1486    TiA      1        H151     Ti1486    1486    2.24806  47.867   ; Ti-O6     [3340.61]
 1487    TiA      1        H151     Ti1487    1487    2.24805  47.867   ; Ti-O6     [3342.85]
 1488    TiA      1        H151     Ti1488    1488    2.24805  47.867   ; Ti-O6      [3345.1]
 1489    TiA      1        H151     Ti1489    1489    2.24806  47.867   ; Ti-O6     [3347.35]
 1490    TiA      1        H151     Ti1490    1490    2.24805  47.867   ; Ti-O6      [3349.6]
 1491    TiA      1        H151     Ti1491    1491    2.24805  47.867   ; Ti-O6     [3351.85]
 1492    TiA      1        H151     Ti1492    1492    2.24805  47.867   ; Ti-O6      [3354.1]
 1493    TiA      1        H151     Ti1493    1493    2.24806  47.867   ; Ti-O6     [3356.34]
 1494    TiA      1        H151     Ti1494    1494    2.24805  47.867   ; Ti-O6     [3358.59]
 1495    TiA      1        H151     Ti1495    1495    2.24805  47.867   ; Ti-O6     [3360.84]
 1496    TiA      1        H151     Ti1496    1496    2.24806  47.867   ; Ti-O6     [3363.09]
 1497    TiA      1        H151     Ti1497    1497    2.24805  47.867   ; Ti-O6     [3365.34]
 1498    TiA      1        H151     Ti1498    1498    2.24805  47.867   ; Ti-O6     [3367.58]
 1499    TiA      1        H151     Ti1499    1499    2.24806  47.867   ; Ti-O6     [3369.83]
 1500    TiA      1        H151     Ti1500    1500    2.24805  47.867   ; Ti-O6     [3372.08]
 1501    TiA      1        H151     Ti1501    1501    2.24805  47.867   ; Ti-O6     [3374.33]
 1502    TiA      1        H151     Ti1502    1502    2.24806  47.867   ; Ti-O6     [3376.58]
 1503    TiA      1        H151     Ti1503    1503    2.24805  47.867   ; Ti-O6     [3378.82]
 1504    TiA      1        H151     Ti1504    1504    2.24805  47.867   ; Ti-O6     [3381.07]
 1505    TiA      1        H151     Ti1505    1505    2.24805  47.867   ; Ti-O6     [3383.32]
 1506    TiA      1        H151     Ti1506    1506    2.24806  47.867   ; Ti-O6     [3385.57]
 1507    TiA      1        H151     Ti1507    1507    2.24805  47.867   ; Ti-O6     [3387.82]
 1508    TiA      1        H151     Ti1508    1508    2.24805  47.867   ; Ti-O6     [3390.06]
 1509    TiA      1        H151     Ti1509    1509    2.24806  47.867   ; Ti-O6     [3392.31]
 1510    TiA      1        H151     Ti1510    1510    2.24805  47.867   ; Ti-O6     [3394.56]
 1511    TiA      1        H151     Ti1511    1511    2.24805  47.867   ; Ti-O6     [3396.81]
 1512    TiA      1        H151     Ti1512    1512    2.24806  47.867   ; Ti-O6     [3399.06]
 1513    TiA      1        H151     Ti1513    1513    2.24805  47.867   ; Ti-O6      [3401.3]
 1514    TiA      1        H151     Ti1514    1514    2.24805  47.867   ; Ti-O6     [3403.55]
 1515    TiA      1        H151     Ti1515    1515    2.24806  47.867   ; Ti-O6      [3405.8]
 1516    TiA      1        H151     Ti1516    1516    2.24805  47.867   ; Ti-O6     [3408.05]
 1517    TiA      1        H151     Ti1517    1517    2.24805  47.867   ; Ti-O6      [3410.3]
 1518    TiA      1        H151     Ti1518    1518    2.24805  47.867   ; Ti-O6     [3412.54]
 1519    TiA      1        H151     Ti1519    1519    2.24806  47.867   ; Ti-O6     [3414.79]
 1520    TiA      1        H151     Ti1520    1520    2.24805  47.867   ; Ti-O6     [3417.04]
 1521    TiA      1        H151     Ti1521    1521    2.24805  47.867   ; Ti-O6     [3419.29]
 1522    TiA      1        H151     Ti1522    1522    2.24806  47.867   ; Ti-O6     [3421.54]
 1523    TiA      1        H151     Ti1523    1523    2.24805  47.867   ; Ti-O6     [3423.78]
 1524    TiA      1        H151     Ti1524    1524    2.24805  47.867   ; Ti-O6     [3426.03]
 1525    TiA      1        H151     Ti1525    1525    2.24806  47.867   ; Ti-O6     [3428.28]
 1526    TiA      1        H151     Ti1526    1526    2.24805  47.867   ; Ti-O6     [3430.53]
 1527    TiA      1        H151     Ti1527    1527    2.24805  47.867   ; Ti-O6     [3432.78]
 1528    TiA      1        H151     Ti1528    1528    2.24806  47.867   ; Ti-O6     [3435.03]
 1529    TiA      1        H151     Ti1529    1529    2.24805  47.867   ; Ti-O6     [3437.27]
 1530    TiA      1        H151     Ti1530    1530    2.24805  47.867   ; Ti-O6     [3439.52]
 1531    TiA      1        H151     Ti1531    1531    2.24805  47.867   ; Ti-O6     [3441.77]
 1532    TiA      1        H151     Ti1532    1532    2.24806  47.867   ; Ti-O6     [3444.02]
 1533    TiA      1        H151     Ti1533    1533    2.24805  47.867   ; Ti-O6     [3446.27]
 1534    TiA      1        H151     Ti1534    1534    2.24805  47.867   ; Ti-O6     [3448.51]
 1535    TiA      1        H151     Ti1535    1535    2.24806  47.867   ; Ti-O6     [3450.76]
 1536    TiA      1        H151     Ti1536    1536    2.24805  47.867   ; Ti-O6     [3453.01]
 1537    TiA      1        H151     Ti1537    1537    2.24805  47.867   ; Ti-O6     [3455.26]
 1538    TiA      1        H151     Ti1538    1538    2.24806  47.867   ; Ti-O6     [3457.51]
 1539    TiA      1        H151     Ti1539    1539    2.24805  47.867   ; Ti-O6     [3459.75]
 1540    TiA      1        H151     Ti1540    1540    2.24805  47.867   ; Ti-O6        [3462]
 1541    TiA      1        H151     Ti1541    1541    2.24806  47.867   ; Ti-O6     [3464.25]
 1542    TiA      1        H151     Ti1542    1542    2.24805  47.867   ; Ti-O6      [3466.5]
 1543    TiA      1        H151     Ti1543    1543    2.24805  47.867   ; Ti-O6     [3468.75]
 1544    TiA      1        H151     Ti1544    1544    2.24805  47.867   ; Ti-O6     [3470.99]
 1545    TiA      1        H151     Ti1545    1545    2.24806  47.867   ; Ti-O6     [3473.24]
 1546    TiA      1        H151     Ti1546    1546    2.24805  47.867   ; Ti-O6     [3475.49]
 1547    TiA      1        H151     Ti1547    1547    2.24805  47.867   ; Ti-O6     [3477.74]
 1548    TiA      1        H151     Ti1548    1548    2.24806  47.867   ; Ti-O6     [3479.99]
 1549    TiA      1        H151     Ti1549    1549    2.24805  47.867   ; Ti-O6     [3482.23]
 1550    TiA      1        H151     Ti1550    1550    2.24805  47.867   ; Ti-O6     [3484.48]
 1551    TiA      1        H151     Ti1551    1551    2.24806  47.867   ; Ti-O6     [3486.73]
 1552    TiA      1        H151     Ti1552    1552    2.24805  47.867   ; Ti-O6     [3488.98]
 1553    TiA      1        H151     Ti1553    1553    2.24805  47.867   ; Ti-O6     [3491.23]
 1554    TiA      1        H151     Ti1554    1554    2.24805  47.867   ; Ti-O6     [3493.47]
 1555    TiA      1        H151     Ti1555    1555    2.24806  47.867   ; Ti-O6     [3495.72]
 1556    TiA      1        H151     Ti1556    1556    2.24805  47.867   ; Ti-O6     [3497.97]
 1557    TiA      1        H151     Ti1557    1557    2.24805  47.867   ; Ti-O6     [3500.22]
 1558    TiA      1        H151     Ti1558    1558    2.24806  47.867   ; Ti-O6     [3502.47]
 1559    TiA      1        H151     Ti1559    1559    2.24805  47.867   ; Ti-O6     [3504.71]
 1560    TiA      1        H151     Ti1560    1560    2.24805  47.867   ; Ti-O6     [3506.96]
 1561    TiA      1        H151     Ti1561    1561    2.24806  47.867   ; Ti-O6     [3509.21]
 1562    TiA      1        H151     Ti1562    1562    2.24805  47.867   ; Ti-O6     [3511.46]
 1563    TiA      1        H151     Ti1563    1563    2.24805  47.867   ; Ti-O6     [3513.71]
 1564    TiA      1        H151     Ti1564    1564    2.24806  47.867   ; Ti-O6     [3515.95]
 1565    TiA      1        H151     Ti1565    1565    2.24805  47.867   ; Ti-O6      [3518.2]
 1566    TiA      1        H151     Ti1566    1566    2.24805  47.867   ; Ti-O6     [3520.45]
 1567    TiA      1        H151     Ti1567    1567    2.24805  47.867   ; Ti-O6      [3522.7]
 1568    TiA      1        H151     Ti1568    1568    2.24806  47.867   ; Ti-O6     [3524.95]
 1569    TiA      1        H151     Ti1569    1569    2.24805  47.867   ; Ti-O6      [3527.2]
 1570    TiA      1        H151     Ti1570    1570    2.24805  47.867   ; Ti-O6     [3529.44]
 1571    TiA      1        H151     Ti1571    1571    2.24806  47.867   ; Ti-O6     [3531.69]
 1572    TiA      1        H151     Ti1572    1572    2.24805  47.867   ; Ti-O6     [3533.94]
 1573    TiA      1        H151     Ti1573    1573    2.24805  47.867   ; Ti-O6     [3536.19]
 1574    TiA      1        H151     Ti1574    1574    2.24806  47.867   ; Ti-O6     [3538.44]
 1575    TiA      1        H151     Ti1575    1575    2.24805  47.867   ; Ti-O6     [3540.68]
 1576    TiA      1        H151     Ti1576    1576    2.24805  47.867   ; Ti-O6     [3542.93]
 1577    TiA      1        H151     Ti1577    1577    2.24806  47.867   ; Ti-O6     [3545.18]
 1578    TiA      1        H151     Ti1578    1578    2.24805  47.867   ; Ti-O6     [3547.43]
 1579    TiA      1        H151     Ti1579    1579    2.24805  47.867   ; Ti-O6     [3549.68]
 1580    TiA      1        H151     Ti1580    1580    2.24805  47.867   ; Ti-O6     [3551.92]
 1581    TiA      1        H151     Ti1581    1581    2.24806  47.867   ; Ti-O6     [3554.17]
 1582    TiA      1        H151     Ti1582    1582    2.24805  47.867   ; Ti-O6     [3556.42]
 1583    TiA      1        H151     Ti1583    1583    2.24805  47.867   ; Ti-O6     [3558.67]
 1584    TiA      1        H151     Ti1584    1584    2.24806  47.867   ; Ti-O6     [3560.92]
 1585    TiA      1        H151     Ti1585    1585    2.24805  47.867   ; Ti-O6     [3563.16]
 1586    TiA      1        H151     Ti1586    1586    2.24805  47.867   ; Ti-O6     [3565.41]
 1587    TiA      1        H151     Ti1587    1587    2.24806  47.867   ; Ti-O6     [3567.66]
 1588    TiA      1        H151     Ti1588    1588    2.24805  47.867   ; Ti-O6     [3569.91]
 1589    TiA      1        H151     Ti1589    1589    2.24805  47.867   ; Ti-O6     [3572.16]
 1590    TiA      1        H151     Ti1590    1590    2.24806  47.867   ; Ti-O6      [3574.4]
 1591    TiA      1        H151     Ti1591    1591    2.24805  47.867   ; Ti-O6     [3576.65]
 1592    TiA      1        H151     Ti1592    1592    2.24805  47.867   ; Ti-O6      [3578.9]
 1593    TiA      1        H151     Ti1593    1593    2.24805  47.867   ; Ti-O6     [3581.15]
 1594    TiA      1        H151     Ti1594    1594    2.24806  47.867   ; Ti-O6      [3583.4]
 1595    TiA      1        H151     Ti1595    1595    2.24805  47.867   ; Ti-O6     [3585.64]
 1596    TiA      1        H151     Ti1596    1596    2.24805  47.867   ; Ti-O6     [3587.89]
 1597    TiA      1        H151     Ti1597    1597    2.24806  47.867   ; Ti-O6     [3590.14]
 1598    TiA      1        H151     Ti1598    1598    2.24805  47.867   ; Ti-O6     [3592.39]
 1599    TiA      1        H151     Ti1599    1599    2.24805  47.867   ; Ti-O6     [3594.64]
 1600    TiA      1        H151     Ti1600    1600    2.24806  47.867   ; Ti-O6     [3596.88]
 1601    TiA      1        H151     Ti1601    1601    2.24805  47.867   ; Ti-O6     [3599.13]
 1602    TiA      1        H151     Ti1602    1602    2.24805  47.867   ; Ti-O6     [3601.38]
 1603    TiA      1        H151     Ti1603    1603    2.24806  47.867   ; Ti-O6     [3603.63]
 1604    TiA      1        H151     Ti1604    1604    2.24805  47.867   ; Ti-O6     [3605.88]
 1605    TiA      1        H151     Ti1605    1605    2.24805  47.867   ; Ti-O6     [3608.13]
 1606    TiA      1        H151     Ti1606    1606    2.24805  47.867   ; Ti-O6     [3610.37]
 1607    TiA      1        H151     Ti1607    1607    2.24806  47.867   ; Ti-O6     [3612.62]
 1608    TiA      1        H151     Ti1608    1608    2.24805  47.867   ; Ti-O6     [3614.87]
 1609    TiA      1        H151     Ti1609    1609    2.24805  47.867   ; Ti-O6     [3617.12]
 1610    TiA      1        H151     Ti1610    1610    2.24806  47.867   ; Ti-O6     [3619.37]
 1611    TiA      1        H151     Ti1611    1611    2.24805  47.867   ; Ti-O6     [3621.61]
 1612    TiA      1        H151     Ti1612    1612    2.24805  47.867   ; Ti-O6     [3623.86]
 1613    TiA      1        H151     Ti1613    1613    2.24806  47.867   ; Ti-O6     [3626.11]
 1614    TiA      1        H151     Ti1614    1614    2.24805  47.867   ; Ti-O6     [3628.36]
 1615    TiA      1        H151     Ti1615    1615    2.24805  47.867   ; Ti-O6     [3630.61]
 1616    TiA      1        H151     Ti1616    1616    2.24806  47.867   ; Ti-O6     [3632.85]
 1617    TiA      1        H151     Ti1617    1617    2.24805  47.867   ; Ti-O6      [3635.1]
 1618    TiA      1        H151     Ti1618    1618    2.24805  47.867   ; Ti-O6     [3637.35]
 1619    TiA      1        H151     Ti1619    1619    2.24805  47.867   ; Ti-O6      [3639.6]
 1620    TiA      1        H151     Ti1620    1620    2.24806  47.867   ; Ti-O6     [3641.85]
 1621    TiA      1        H151     Ti1621    1621    2.24805  47.867   ; Ti-O6     [3644.09]
 1622    TiA      1        H151     Ti1622    1622    2.24805  47.867   ; Ti-O6     [3646.34]
 1623    TiA      1        H151     Ti1623    1623    2.24806  47.867   ; Ti-O6     [3648.59]
 1624    TiA      1        H151     Ti1624    1624    2.24805  47.867   ; Ti-O6     [3650.84]
 1625    TiA      1        H151     Ti1625    1625    2.24805  47.867   ; Ti-O6     [3653.09]
 1626    TiA      1        H151     Ti1626    1626    2.24806  47.867   ; Ti-O6     [3655.33]
 1627    TiA      1        H151     Ti1627    1627    2.24805  47.867   ; Ti-O6     [3657.58]
 1628    TiA      1        H151     Ti1628    1628    2.24805  47.867   ; Ti-O6     [3659.83]
 1629    TiA      1        H151     Ti1629    1629    2.24805  47.867   ; Ti-O6     [3662.08]
 1630    TiA      1        H151     Ti1630    1630    2.24806  47.867   ; Ti-O6     [3664.33]
 1631    TiA      1        H151     Ti1631    1631    2.24805  47.867   ; Ti-O6     [3666.57]
 1632    TiA      1        H151     Ti1632    1632    2.24805  47.867   ; Ti-O6     [3668.82]
 1633    TiA      1        H151     Ti1633    1633    2.24806  47.867   ; Ti-O6     [3671.07]
 1634    TiA      1        H151     Ti1634    1634    2.24805  47.867   ; Ti-O6     [3673.32]
 1635    TiA      1        H151     Ti1635    1635    2.24805  47.867   ; Ti-O6     [3675.57]
 1636    TiA      1        H151     Ti1636    1636    2.24806  47.867   ; Ti-O6     [3677.81]
 1637    TiA      1        H151     Ti1637    1637    2.24805  47.867   ; Ti-O6     [3680.06]
 1638    TiA      1        H151     Ti1638    1638    2.24805  47.867   ; Ti-O6     [3682.31]
 1639    TiA      1        H151     Ti1639    1639    2.24806  47.867   ; Ti-O6     [3684.56]
 1640    TiA      1        H151     Ti1640    1640    2.24805  47.867   ; Ti-O6     [3686.81]
 1641    TiA      1        H151     Ti1641    1641    2.24805  47.867   ; Ti-O6     [3689.06]
 1642    TiA      1        H151     Ti1642    1642    2.24805  47.867   ; Ti-O6      [3691.3]
 1643    TiA      1        H151     Ti1643    1643    2.24806  47.867   ; Ti-O6     [3693.55]
 1644    TiA      1        H151     Ti1644    1644    2.24805  47.867   ; Ti-O6      [3695.8]
 1645    TiA      1        H151     Ti1645    1645    2.24805  47.867   ; Ti-O6     [3698.05]
 1646    TiA      1        H151     Ti1646    1646    2.24806  47.867   ; Ti-O6      [3700.3]
 1647    TiA      1        H151     Ti1647    1647    2.24805  47.867   ; Ti-O6     [3702.54]
 1648    TiA      1        H151     Ti1648    1648    2.24805  47.867   ; Ti-O6     [3704.79]
 1649    TiA      1        H151     Ti1649    1649    2.24806  47.867   ; Ti-O6     [3707.04]
 1650    TiA      1        H151     Ti1650    1650    2.24805  47.867   ; Ti-O6     [3709.29]
 1651    TiA      1        H151     Ti1651    1651    2.24805  47.867   ; Ti-O6     [3711.54]
 1652    TiA      1        H151     Ti1652    1652    2.24806  47.867   ; Ti-O6     [3713.78]
 1653    TiA      1        H151     Ti1653    1653    2.24805  47.867   ; Ti-O6     [3716.03]
 1654    TiA      1        H151     Ti1654    1654    2.24805  47.867   ; Ti-O6     [3718.28]
 1655    TiA      1        H151     Ti1655    1655    2.24805  47.867   ; Ti-O6     [3720.53]
 1656    TiA      1        H151     Ti1656    1656    2.24806  47.867   ; Ti-O6     [3722.78]
 1657    TiA      1        H151     Ti1657    1657    2.24805  47.867   ; Ti-O6     [3725.02]
 1658    TiA      1        H151     Ti1658    1658    2.24805  47.867   ; Ti-O6     [3727.27]
 1659    TiA      1        H151     Ti1659    1659    2.24806  47.867   ; Ti-O6     [3729.52]
 1660    TiA      1        H151     Ti1660    1660    2.24805  47.867   ; Ti-O6     [3731.77]
 1661    TiA      1        H151     Ti1661    1661    2.24805  47.867   ; Ti-O6     [3734.02]
 1662    TiA      1        H151     Ti1662    1662    2.24806  47.867   ; Ti-O6     [3736.26]
 1663    TiA      1        H151     Ti1663    1663    2.24805  47.867   ; Ti-O6     [3738.51]
 1664    TiA      1        H151     Ti1664    1664    2.24805  47.867   ; Ti-O6     [3740.76]
 1665    TiA      1        H151     Ti1665    1665    2.24806  47.867   ; Ti-O6     [3743.01]
 1666    TiA      1        H151     Ti1666    1666    2.24805  47.867   ; Ti-O6     [3745.26]
 1667    TiA      1        H151     Ti1667    1667    2.24805  47.867   ; Ti-O6      [3747.5]
 1668    TiA      1        H151     Ti1668    1668    2.24805  47.867   ; Ti-O6     [3749.75]
 1669    TiA      1        H151     Ti1669    1669    2.24806  47.867   ; Ti-O6        [3752]
 1670    TiA      1        H151     Ti1670    1670    2.24805  47.867   ; Ti-O6     [3754.25]
 1671    TiA      1        H151     Ti1671    1671    2.24805  47.867   ; Ti-O6      [3756.5]
 1672    TiA      1        H151     Ti1672    1672    2.24806  47.867   ; Ti-O6     [3758.74]
 1673    TiA      1        H151     Ti1673    1673    2.24805  47.867   ; Ti-O6     [3760.99]
 1674    TiA      1        H151     Ti1674    1674    2.24805  47.867   ; Ti-O6     [3763.24]
 1675    TiA      1        H151     Ti1675    1675    2.24806  47.867   ; Ti-O6     [3765.49]
 1676    TiA      1        H151     Ti1676    1676    2.24805  47.867   ; Ti-O6     [3767.74]
 1677    TiA      1        H151     Ti1677    1677    2.24805  47.867   ; Ti-O6     [3769.98]
 1678    TiA      1        H151     Ti1678    1678    2.24806  47.867   ; Ti-O6     [3772.23]
 1679    TiA      1        H151     Ti1679    1679    2.24805  47.867   ; Ti-O6     [3774.48]
 1680    TiA      1        H151     Ti1680    1680    2.24805  47.867   ; Ti-O6     [3776.73]
 1681    TiA      1        H151     Ti1681    1681    2.24805  47.867   ; Ti-O6     [3778.98]
 1682    TiA      1        H151     Ti1682    1682    2.24806  47.867   ; Ti-O6     [3781.23]
 1683    TiA      1        H151     Ti1683    1683    2.24805  47.867   ; Ti-O6     [3783.47]
 1684    TiA      1        H151     Ti1684    1684    2.24805  47.867   ; Ti-O6     [3785.72]
 1685    TiA      1        H151     Ti1685    1685    2.24806  47.867   ; Ti-O6     [3787.97]
 1686    TiA      1        H151     Ti1686    1686    2.24805  47.867   ; Ti-O6     [3790.22]
 1687    TiA      1        H151     Ti1687    1687    2.24805  47.867   ; Ti-O6     [3792.47]
 1688    TiA      1        H151     Ti1688    1688    2.24806  47.867   ; Ti-O6     [3794.71]
 1689    TiA      1        H151     Ti1689    1689    2.24805  47.867   ; Ti-O6     [3796.96]
 1690    TiA      1        H151     Ti1690    1690    2.24805  47.867   ; Ti-O6     [3799.21]
 1691    TiA      1        H151     Ti1691    1691    2.24806  47.867   ; Ti-O6     [3801.46]
 1692    TiA      1        H151     Ti1692    1692    2.24805  47.867   ; Ti-O6     [3803.71]
 1693    TiA      1        H151     Ti1693    1693    2.24805  47.867   ; Ti-O6     [3805.95]
 1694    TiA      1        H151     Ti1694    1694    2.24805  47.867   ; Ti-O6      [3808.2]
 1695    TiA      1        H151     Ti1695    1695    2.24806  47.867   ; Ti-O6     [3810.45]
 1696    TiA      1        H151     Ti1696    1696    2.24805  47.867   ; Ti-O6      [3812.7]
 1697    TiA      1        H151     Ti1697    1697    2.24805  47.867   ; Ti-O6     [3814.95]
 1698    TiA      1        H151     Ti1698    1698    2.24806  47.867   ; Ti-O6     [3817.19]
 1699    TiA      1        H151     Ti1699    1699    2.24805  47.867   ; Ti-O6     [3819.44]
 1700    TiA      1        H151     Ti1700    1700    2.24805  47.867   ; Ti-O6     [3821.69]
 1701    TiA      1        H151     Ti1701    1701    2.24806  47.867   ; Ti-O6     [3823.94]
 1702    TiA      1        H151     Ti1702    1702    2.24805  47.867   ; Ti-O6     [3826.19]
 1703    TiA      1        H151     Ti1703    1703    2.24805  47.867   ; Ti-O6     [3828.43]
 1704    TiA      1        H151     Ti1704    1704    2.24805  47.867   ; Ti-O6     [3830.68]
 1705    TiA      1        H151     Ti1705    1705    2.24806  47.867   ; Ti-O6     [3832.93]
 1706    TiA      1        H151     Ti1706    1706    2.24805  47.867   ; Ti-O6     [3835.18]
 1707    TiA      1        H151     Ti1707    1707    2.24805  47.867   ; Ti-O6     [3837.43]
 1708    TiA      1        H151     Ti1708    1708    2.24806  47.867   ; Ti-O6     [3839.67]
 1709    TiA      1        H151     Ti1709    1709    2.24805  47.867   ; Ti-O6     [3841.92]
 1710    TiA      1        H151     Ti1710    1710    2.24805  47.867   ; Ti-O6     [3844.17]
 1711    TiA      1        H151     Ti1711    1711    2.24806  47.867   ; Ti-O6     [3846.42]
 1712    TiA      1        H151     Ti1712    1712    2.24805  47.867   ; Ti-O6     [3848.67]
 1713    TiA      1        H151     Ti1713    1713    2.24805  47.867   ; Ti-O6     [3850.91]
 1714    TiA      1        H151     Ti1714    1714    2.24806  47.867   ; Ti-O6     [3853.16]
 1715    TiA      1        H151     Ti1715    1715    2.24805  47.867   ; Ti-O6     [3855.41]
 1716    TiA      1        H151     Ti1716    1716    2.24805  47.867   ; Ti-O6     [3857.66]
 1717    TiA      1        H151     Ti1717    1717    2.24805  47.867   ; Ti-O6     [3859.91]
 1718    TiA      1        H151     Ti1718    1718    2.24806  47.867   ; Ti-O6     [3862.16]
 1719    TiA      1        H151     Ti1719    1719    2.24805  47.867   ; Ti-O6      [3864.4]
 1720    TiA      1        H151     Ti1720    1720    2.24805  47.867   ; Ti-O6     [3866.65]
 1721    TiA      1        H151     Ti1721    1721    2.24806  47.867   ; Ti-O6      [3868.9]
 1722    TiA      1        H151     Ti1722    1722    2.24805  47.867   ; Ti-O6     [3871.15]
 1723    TiA      1        H151     Ti1723    1723    2.24805  47.867   ; Ti-O6      [3873.4]
 1724    TiA      1        H151     Ti1724    1724    2.24806  47.867   ; Ti-O6     [3875.64]
 1725    TiA      1        H151     Ti1725    1725    2.24805  47.867   ; Ti-O6     [3877.89]
 1726    TiA      1        H151     Ti1726    1726    2.24805  47.867   ; Ti-O6     [3880.14]
 1727    TiA      1        H151     Ti1727    1727    2.24806  47.867   ; Ti-O6     [3882.39]
 1728    TiA      1        H151     Ti1728    1728    2.24805  47.867   ; Ti-O6     [3884.64]
 1729    TiA      1        H151     Ti1729    1729    2.24805  47.867   ; Ti-O6     [3886.88]
 1730    TiA      1        H151     Ti1730    1730    2.24805  47.867   ; Ti-O6     [3889.13]
 1731    TiA      1        H151     Ti1731    1731    2.24806  47.867   ; Ti-O6     [3891.38]
 1732    TiA      1        H151     Ti1732    1732    2.24805  47.867   ; Ti-O6     [3893.63]
 1733    TiA      1        H151     Ti1733    1733    2.24805  47.867   ; Ti-O6     [3895.88]
 1734    TiA      1        H151     Ti1734    1734    2.24806  47.867   ; Ti-O6     [3898.12]
 1735    TiA      1        H151     Ti1735    1735    2.24805  47.867   ; Ti-O6     [3900.37]
 1736    TiA      1        H151     Ti1736    1736    2.24805  47.867   ; Ti-O6     [3902.62]
 1737    TiA      1        H151     Ti1737    1737    2.24806  47.867   ; Ti-O6     [3904.87]
 1738    TiA      1        H151     Ti1738    1738    2.24805  47.867   ; Ti-O6     [3907.12]
 1739    TiA      1        H151     Ti1739    1739    2.24805  47.867   ; Ti-O6     [3909.36]
 1740    TiA      1        H151     Ti1740    1740    2.24806  47.867   ; Ti-O6     [3911.61]
 1741    TiA      1        H151     Ti1741    1741    2.24805  47.867   ; Ti-O6     [3913.86]
 1742    TiA      1        H151     Ti1742    1742    2.24805  47.867   ; Ti-O6     [3916.11]
 1743    TiA      1        H151     Ti1743    1743    2.24805  47.867   ; Ti-O6     [3918.36]
 1744    TiA      1        H151     Ti1744    1744    2.24806  47.867   ; Ti-O6      [3920.6]
 1745    TiA      1        H151     Ti1745    1745    2.24805  47.867   ; Ti-O6     [3922.85]
 1746    TiA      1        H151     Ti1746    1746    2.24805  47.867   ; Ti-O6      [3925.1]
 1747    TiA      1        H151     Ti1747    1747    2.24806  47.867   ; Ti-O6     [3927.35]
 1748    TiA      1        H151     Ti1748    1748    2.24805  47.867   ; Ti-O6      [3929.6]
 1749    TiA      1        H151     Ti1749    1749    2.24805  47.867   ; Ti-O6     [3931.84]
 1750    TiA      1        H151     Ti1750    1750    2.24806  47.867   ; Ti-O6     [3934.09]
 1751    TiA      1        H151     Ti1751    1751    2.24805  47.867   ; Ti-O6     [3936.34]
 1752    TiA      1        H151     Ti1752    1752    2.24805  47.867   ; Ti-O6     [3938.59]
 1753    TiA      1        H151     Ti1753    1753    2.24806  47.867   ; Ti-O6     [3940.84]
 1754    TiA      1        H151     Ti1754    1754    2.24805  47.867   ; Ti-O6     [3943.09]
 1755    TiA      1        H151     Ti1755    1755    2.24805  47.867   ; Ti-O6     [3945.33]
 1756    TiA      1        H151     Ti1756    1756    2.24805  47.867   ; Ti-O6     [3947.58]
 1757    TiA      1        H151     Ti1757    1757    2.24806  47.867   ; Ti-O6     [3949.83]
 1758    TiA      1        H151     Ti1758    1758    2.24805  47.867   ; Ti-O6     [3952.08]
 1759    TiA      1        H151     Ti1759    1759    2.24805  47.867   ; Ti-O6     [3954.33]
 1760    TiA      1        H151     Ti1760    1760    2.24806  47.867   ; Ti-O6     [3956.57]
 1761    TiA      1        H151     Ti1761    1761    2.24805  47.867   ; Ti-O6     [3958.82]
 1762    TiA      1        H151     Ti1762    1762    2.24805  47.867   ; Ti-O6     [3961.07]
 1763    TiA      1        H151     Ti1763    1763    2.24806  47.867   ; Ti-O6     [3963.32]
 1764    TiA      1        H151     Ti1764    1764    2.24805  47.867   ; Ti-O6     [3965.57]
 1765    TiA      1        H151     Ti1765    1765    2.24805  47.867   ; Ti-O6     [3967.81]
 1766    TiA      1        H151     Ti1766    1766    2.24806  47.867   ; Ti-O6     [3970.06]
 1767    TiA      1        H151     Ti1767    1767    2.24805  47.867   ; Ti-O6     [3972.31]
 1768    TiA      1        H151     Ti1768    1768    2.24805  47.867   ; Ti-O6     [3974.56]
 1769    TiA      1        H151     Ti1769    1769    2.24805  47.867   ; Ti-O6     [3976.81]
 1770    TiA      1        H151     Ti1770    1770    2.24806  47.867   ; Ti-O6     [3979.05]
 1771    TiA      1        H151     Ti1771    1771    2.24805  47.867   ; Ti-O6      [3981.3]
 1772    TiA      1        H151     Ti1772    1772    2.24805  47.867   ; Ti-O6     [3983.55]
 1773    TiA      1        H151     Ti1773    1773    2.24806  47.867   ; Ti-O6      [3985.8]
 1774    TiA      1        H151     Ti1774    1774    2.24805  47.867   ; Ti-O6     [3988.05]
 1775    TiA      1        H151     Ti1775    1775    2.24805  47.867   ; Ti-O6     [3990.29]
 1776    TiA      1        H151     Ti1776    1776    2.24806  47.867   ; Ti-O6     [3992.54]
 1777    TiA      1        H151     Ti1777    1777    2.24805  47.867   ; Ti-O6     [3994.79]
 1778    TiA      1        H151     Ti1778    1778    2.24805  47.867   ; Ti-O6     [3997.04]
 1779    TiA      1        H151     Ti1779    1779    2.24805  47.867   ; Ti-O6     [3999.29]
 1780    TiA      1        H151     Ti1780    1780    2.24806  47.867   ; Ti-O6     [4001.53]
 1781    TiA      1        H151     Ti1781    1781    2.24805  47.867   ; Ti-O6     [4003.78]
 1782    TiA      1        H151     Ti1782    1782    2.24805  47.867   ; Ti-O6     [4006.03]
 1783    TiA      1        H151     Ti1783    1783    2.24806  47.867   ; Ti-O6     [4008.28]
 1784    TiA      1        H151     Ti1784    1784    2.24805  47.867   ; Ti-O6     [4010.53]
 1785    TiA      1        H151     Ti1785    1785    2.24805  47.867   ; Ti-O6     [4012.77]
 1786    TiA      1        H151     Ti1786    1786    2.24806  47.867   ; Ti-O6     [4015.02]
 1787    TiA      1        H151     Ti1787    1787    2.24805  47.867   ; Ti-O6     [4017.27]
 1788    TiA      1        H151     Ti1788    1788    2.24805  47.867   ; Ti-O6     [4019.52]
 1789    TiA      1        H151     Ti1789    1789    2.24806  47.867   ; Ti-O6     [4021.77]
 1790    TiA      1        H151     Ti1790    1790    2.24805  47.867   ; Ti-O6     [4024.01]
 1791    TiA      1        H151     Ti1791    1791    2.24805  47.867   ; Ti-O6     [4026.26]
 1792    TiA      1        H151     Ti1792    1792    2.24805  47.867   ; Ti-O6     [4028.51]
 1793    TiA      1        H151     Ti1793    1793    2.24806  47.867   ; Ti-O6     [4030.76]
 1794    TiA      1        H151     Ti1794    1794    2.24805  47.867   ; Ti-O6     [4033.01]
 1795    TiA      1        H151     Ti1795    1795    2.24805  47.867   ; Ti-O6     [4035.26]
 1796    TiA      1        H151     Ti1796    1796    2.24806  47.867   ; Ti-O6      [4037.5]
 1797    TiA      1        H151     Ti1797    1797    2.24805  47.867   ; Ti-O6     [4039.75]
 1798    TiA      1        H151     Ti1798    1798    2.24805  47.867   ; Ti-O6        [4042]
 1799    TiA      1        H151     Ti1799    1799    2.24806  47.867   ; Ti-O6     [4044.25]
 1800    TiA      1        H151     Ti1800    1800    2.24805  47.867   ; Ti-O6      [4046.5]
 1801    TiA      1        H151     Ti1801    1801    2.24805  47.867   ; Ti-O6     [4048.74]
 1802    TiA      1        H151     Ti1802    1802    2.24806  47.867   ; Ti-O6     [4050.99]
 1803    TiA      1        H151     Ti1803    1803    2.24805  47.867   ; Ti-O6     [4053.24]
 1804    TiA      1        H151     Ti1804    1804    2.24805  47.867   ; Ti-O6     [4055.49]
 1805    TiA      1        H151     Ti1805    1805    2.24805  47.867   ; Ti-O6     [4057.74]
 1806    TiA      1        H151     Ti1806    1806    2.24806  47.867   ; Ti-O6     [4059.98]
 1807    TiA      1        H151     Ti1807    1807    2.24805  47.867   ; Ti-O6     [4062.23]
 1808    TiA      1        H151     Ti1808    1808    2.24805  47.867   ; Ti-O6     [4064.48]
 1809    TiA      1        H151     Ti1809    1809    2.24806  47.867   ; Ti-O6     [4066.73]
 1810    TiA      1        H151     Ti1810    1810    2.24805  47.867   ; Ti-O6     [4068.98]
 1811    TiA      1        H151     Ti1811    1811    2.24805  47.867   ; Ti-O6     [4071.22]
 1812    TiA      1        H151     Ti1812    1812    2.24806  47.867   ; Ti-O6     [4073.47]
 1813    TiA      1        H151     Ti1813    1813    2.24805  47.867   ; Ti-O6     [4075.72]
 1814    TiA      1        H151     Ti1814    1814    2.24805  47.867   ; Ti-O6     [4077.97]
 1815    TiA      1        H151     Ti1815    1815    2.24806  47.867   ; Ti-O6     [4080.22]
 1816    TiA      1        H151     Ti1816    1816    2.24805  47.867   ; Ti-O6     [4082.46]
 1817    TiA      1        H151     Ti1817    1817    2.24805  47.867   ; Ti-O6     [4084.71]
 1818    TiA      1        H151     Ti1818    1818    2.24805  47.867   ; Ti-O6     [4086.96]
 1819    TiA      1        H151     Ti1819    1819    2.24806  47.867   ; Ti-O6     [4089.21]
 1820    TiA      1        H151     Ti1820    1820    2.24805  47.867   ; Ti-O6     [4091.46]
 1821    TiA      1        H151     Ti1821    1821    2.24805  47.867   ; Ti-O6      [4093.7]
 1822    TiA      1        H151     Ti1822    1822    2.24806  47.867   ; Ti-O6     [4095.95]
 1823    TiA      1        H151     Ti1823    1823    2.24805  47.867   ; Ti-O6      [4098.2]
 1824    TiA      1        H151     Ti1824    1824    2.24805  47.867   ; Ti-O6     [4100.45]
 1825    TiA      1        H151     Ti1825    1825    2.24806  47.867   ; Ti-O6      [4102.7]
 1826    TiA      1        H151     Ti1826    1826    2.24805  47.867   ; Ti-O6     [4104.94]
 1827    TiA      1        H151     Ti1827    1827    2.24805  47.867   ; Ti-O6     [4107.19]
 1828    TiA      1        H151     Ti1828    1828    2.24806  47.867   ; Ti-O6     [4109.44]
 1829    TiA      1        H151     Ti1829    1829    2.24805  47.867   ; Ti-O6     [4111.69]
 1830    TiA      1        H151     Ti1830    1830    2.24805  47.867   ; Ti-O6     [4113.94]
 1831    TiA      1        H151     Ti1831    1831    2.24805  47.867   ; Ti-O6     [4116.19]
 1832    TiA      1        H151     Ti1832    1832    2.24806  47.867   ; Ti-O6     [4118.43]
 1833    TiA      1        H151     Ti1833    1833    2.24805  47.867   ; Ti-O6     [4120.68]
 1834    TiA      1        H151     Ti1834    1834    2.24805  47.867   ; Ti-O6     [4122.93]
 1835    TiA      1        H151     Ti1835    1835    2.24806  47.867   ; Ti-O6     [4125.18]
 1836    TiA      1        H151     Ti1836    1836    2.24805  47.867   ; Ti-O6     [4127.43]
 1837    TiA      1        H151     Ti1837    1837    2.24805  47.867   ; Ti-O6     [4129.67]
 1838    TiA      1        H151     Ti1838    1838    2.24806  47.867   ; Ti-O6     [4131.92]
 1839    TiA      1        H151     Ti1839    1839    2.24805  47.867   ; Ti-O6     [4134.17]
 1840    TiA      1        H151     Ti1840    1840    2.24805  47.867   ; Ti-O6     [4136.42]
 1841    TiA      1        H151     Ti1841    1841    2.24805  47.867   ; Ti-O6     [4138.67]
 1842    TiA      1        H151     Ti1842    1842    2.24806  47.867   ; Ti-O6     [4140.91]
 1843    TiA      1        H151     Ti1843    1843    2.24805  47.867   ; Ti-O6     [4143.16]
 1844    TiA      1        H151     Ti1844    1844    2.24805  47.867   ; Ti-O6     [4145.41]
 1845    TiA      1        H151     Ti1845    1845    2.24806  47.867   ; Ti-O6     [4147.66]
 1846    TiA      1        H151     Ti1846    1846    2.24805  47.867   ; Ti-O6     [4149.91]
 1847    TiA      1        H151     Ti1847    1847    2.24805  47.867   ; Ti-O6     [4152.15]
 1848    TiA      1        H151     Ti1848    1848    2.24806  47.867   ; Ti-O6      [4154.4]
 1849    TiA      1        H151     Ti1849    1849    2.24805  47.867   ; Ti-O6     [4156.65]
 1850    TiA      1        H151     Ti1850    1850    2.24805  47.867   ; Ti-O6      [4158.9]
 1851    TiA      1        H151     Ti1851    1851    2.24806  47.867   ; Ti-O6     [4161.15]
 1852    TiA      1        H151     Ti1852    1852    2.24805  47.867   ; Ti-O6     [4163.39]
 1853    TiA      1        H151     Ti1853    1853    2.24805  47.867   ; Ti-O6     [4165.64]
 1854    TiA      1        H151     Ti1854    1854    2.24805  47.867   ; Ti-O6     [4167.89]
 1855    TiA      1        H151     Ti1855    1855    2.24806  47.867   ; Ti-O6     [4170.14]
 1856    TiA      1        H151     Ti1856    1856    2.24805  47.867   ; Ti-O6     [4172.39]
 1857    TiA      1        H151     Ti1857    1857    2.24805  47.867   ; Ti-O6     [4174.63]
 1858    TiA      1        H151     Ti1858    1858    2.24806  47.867   ; Ti-O6     [4176.88]
 1859    TiA      1        H151     Ti1859    1859    2.24805  47.867   ; Ti-O6     [4179.13]
 1860    TiA      1        H151     Ti1860    1860    2.24805  47.867   ; Ti-O6     [4181.38]
 1861    TiA      1        H151     Ti1861    1861    2.24806  47.867   ; Ti-O6     [4183.63]
 1862    TiA      1        H151     Ti1862    1862    2.24805  47.867   ; Ti-O6     [4185.87]
 1863    TiA      1        H151     Ti1863    1863    2.24805  47.867   ; Ti-O6     [4188.12]
 1864    TiA      1        H151     Ti1864    1864    2.24806  47.867   ; Ti-O6     [4190.37]
 1865    TiA      1        H151     Ti1865    1865    2.24805  47.867   ; Ti-O6     [4192.62]
 1866    TiA      1        H151     Ti1866    1866    2.24805  47.867   ; Ti-O6     [4194.87]
 1867    TiA      1        H151     Ti1867    1867    2.24805  47.867   ; Ti-O6     [4197.12]
 1868    TiA      1        H151     Ti1868    1868    2.24806  47.867   ; Ti-O6     [4199.36]
 1869    TiA      1        H151     Ti1869    1869    2.24805  47.867   ; Ti-O6     [4201.61]
 1870    TiA      1        H151     Ti1870    1870    2.24805  47.867   ; Ti-O6     [4203.86]
 1871    TiA      1        H151     Ti1871    1871    2.24806  47.867   ; Ti-O6     [4206.11]
 1872    TiA      1        H151     Ti1872    1872    2.24805  47.867   ; Ti-O6     [4208.36]
 1873    TiA      1        H151     Ti1873    1873    2.24805  47.867   ; Ti-O6      [4210.6]
 1874    TiA      1        H151     Ti1874    1874    2.24806  47.867   ; Ti-O6     [4212.85]
 1875    TiA      1        H151     Ti1875    1875    2.24805  47.867   ; Ti-O6      [4215.1]
 1876    TiA      1        H151     Ti1876    1876    2.24805  47.867   ; Ti-O6     [4217.35]
 1877    TiA      1        H151     Ti1877    1877    2.24806  47.867   ; Ti-O6      [4219.6]
 1878    TiA      1        H151     Ti1878    1878    2.24805  47.867   ; Ti-O6     [4221.84]
 1879    TiA      1        H151     Ti1879    1879    2.24805  47.867   ; Ti-O6     [4224.09]
 1880    TiA      1        H151     Ti1880    1880    2.24805  47.867   ; Ti-O6     [4226.34]
 1881    TiA      1        H151     Ti1881    1881    2.24806  47.867   ; Ti-O6     [4228.59]
 1882    TiA      1        H151     Ti1882    1882    2.24805  47.867   ; Ti-O6     [4230.84]
 1883    TiA      1        H151     Ti1883    1883    2.24805  47.867   ; Ti-O6     [4233.08]
 1884    TiA      1        H151     Ti1884    1884    2.24806  47.867   ; Ti-O6     [4235.33]
 1885    TiA      1        H151     Ti1885    1885    2.24805  47.867   ; Ti-O6     [4237.58]
 1886    TiA      1        H151     Ti1886    1886    2.24805  47.867   ; Ti-O6     [4239.83]
 1887    TiA      1        H151     Ti1887    1887    2.24806  47.867   ; Ti-O6     [4242.08]
 1888    TiA      1        H151     Ti1888    1888    2.24805  47.867   ; Ti-O6     [4244.32]
 1889    TiA      1        H151     Ti1889    1889    2.24805  47.867   ; Ti-O6     [4246.57]
 1890    TiA      1        H151     Ti1890    1890    2.24806  47.867   ; Ti-O6     [4248.82]
 1891    TiA      1        H151     Ti1891    1891    2.24805  47.867   ; Ti-O6     [4251.07]
 1892    TiA      1        H151     Ti1892    1892    2.24805  47.867   ; Ti-O6     [4253.32]
 1893    TiA      1        H151     Ti1893    1893    2.24805  47.867   ; Ti-O6     [4255.56]
 1894    TiA      1        H151     Ti1894    1894    2.24806  47.867   ; Ti-O6     [4257.81]
 1895    TiA      1        H151     Ti1895    1895    2.24805  47.867   ; Ti-O6     [4260.06]
 1896    TiA      1        H151     Ti1896    1896    2.24805  47.867   ; Ti-O6     [4262.31]
 1897    TiA      1        H151     Ti1897    1897    2.24806  47.867   ; Ti-O6     [4264.56]
 1898    TiA      1        H151     Ti1898    1898    2.24805  47.867   ; Ti-O6      [4266.8]
 1899    TiA      1        H151     Ti1899    1899    2.24805  47.867   ; Ti-O6     [4269.05]
 1900    TiA      1        H151     Ti1900    1900    2.24806  47.867   ; Ti-O6      [4271.3]
 1901    TiA      1        H151     Ti1901    1901    2.24805  47.867   ; Ti-O6     [4273.55]
 1902    TiA      1        H151     Ti1902    1902    2.24805  47.867   ; Ti-O6      [4275.8]
 1903    TiA      1        H151     Ti1903    1903    2.24806  47.867   ; Ti-O6     [4278.04]
 1904    TiA      1        H151     Ti1904    1904    2.24805  47.867   ; Ti-O6     [4280.29]
 1905    TiA      1        H151     Ti1905    1905    2.24805  47.867   ; Ti-O6     [4282.54]
 1906    TiA      1        H151     Ti1906    1906    2.24805  47.867   ; Ti-O6     [4284.79]
 1907    TiA      1        H151     Ti1907    1907    2.24806  47.867   ; Ti-O6     [4287.04]
 1908    TiA      1        H151     Ti1908    1908    2.24805  47.867   ; Ti-O6     [4289.29]
 1909    TiA      1        H151     Ti1909    1909    2.24805  47.867   ; Ti-O6     [4291.53]
 1910    TiA      1        H151     Ti1910    1910    2.24806  47.867   ; Ti-O6     [4293.78]
 1911    TiA      1        H151     Ti1911    1911    2.24805  47.867   ; Ti-O6     [4296.03]
 1912    TiA      1        H151     Ti1912    1912    2.24805  47.867   ; Ti-O6     [4298.28]
 1913    TiA      1        H151     Ti1913    1913    2.24806  47.867   ; Ti-O6     [4300.53]
 1914    TiA      1        H151     Ti1914    1914    2.24805  47.867   ; Ti-O6     [4302.77]
 1915    TiA      1        H151     Ti1915    1915    2.24805  47.867   ; Ti-O6     [4305.02]
 1916    TiA      1        H151     Ti1916    1916    2.24805  47.867   ; Ti-O6     [4307.27]
 1917    TiA      1        H151     Ti1917    1917    2.24806  47.867   ; Ti-O6     [4309.52]
 1918    TiA      1        H151     Ti1918    1918    2.24805  47.867   ; Ti-O6     [4311.77]
 1919    TiA      1        H151     Ti1919    1919    2.24805  47.867   ; Ti-O6     [4314.01]
 1920    TiA      1        H151     Ti1920    1920    2.24806  47.867   ; Ti-O6     [4316.26]
 1921    TiA      1        H151     Ti1921    1921    2.24805  47.867   ; Ti-O6     [4318.51]
 1922    TiA      1        H151     Ti1922    1922    2.24805  47.867   ; Ti-O6     [4320.76]
 1923    TiA      1        H151     Ti1923    1923    2.24806  47.867   ; Ti-O6     [4323.01]
 1924    TiA      1        H151     Ti1924    1924    2.24805  47.867   ; Ti-O6     [4325.25]
 1925    TiA      1        H151     Ti1925    1925    2.24805  47.867   ; Ti-O6      [4327.5]
 1926    TiA      1        H151     Ti1926    1926    2.24806  47.867   ; Ti-O6     [4329.75]
 1927    TiA      1        H151     Ti1927    1927    2.24805  47.867   ; Ti-O6        [4332]
 1928    TiA      1        H151     Ti1928    1928    2.24805  47.867   ; Ti-O6     [4334.25]
 1929    TiA      1        H151     Ti1929    1929    2.24805  47.867   ; Ti-O6     [4336.49]
 1930    TiA      1        H151     Ti1930    1930    2.24806  47.867   ; Ti-O6     [4338.74]
 1931    TiA      1        H151     Ti1931    1931    2.24805  47.867   ; Ti-O6     [4340.99]
 1932    TiA      1        H151     Ti1932    1932    2.24805  47.867   ; Ti-O6     [4343.24]
 1933    TiA      1        H151     Ti1933    1933    2.24806  47.867   ; Ti-O6     [4345.49]
 1934    TiA      1        H151     Ti1934    1934    2.24805  47.867   ; Ti-O6     [4347.73]
 1935    TiA      1        H151     Ti1935    1935    2.24805  47.867   ; Ti-O6     [4349.98]
 1936    TiA      1        H151     Ti1936    1936    2.24806  47.867   ; Ti-O6     [4352.23]
 1937    TiA      1        H151     Ti1937    1937    2.24805  47.867   ; Ti-O6     [4354.48]
 1938    TiA      1        H151     Ti1938    1938    2.24805  47.867   ; Ti-O6     [4356.73]
 1939    TiA      1        H151     Ti1939    1939    2.24806  47.867   ; Ti-O6     [4358.97]
 1940    TiA      1        H151     Ti1940    1940    2.24805  47.867   ; Ti-O6     [4361.22]
 1941    TiA      1        H151     Ti1941    1941    2.24805  47.867   ; Ti-O6     [4363.47]
 1942    TiA      1        H151     Ti1942    1942    2.24805  47.867   ; Ti-O6     [4365.72]
 1943    TiA      1        H151     Ti1943    1943    2.24806  47.867   ; Ti-O6     [4367.97]
 1944    TiA      1        H151     Ti1944    1944    2.24805  47.867   ; Ti-O6     [4370.22]
 1945    TiA      1        H151     Ti1945    1945    2.24805  47.867   ; Ti-O6     [4372.46]
 1946    TiA      1        H151     Ti1946    1946    2.24806  47.867   ; Ti-O6     [4374.71]
 1947    TiA      1        H151     Ti1947    1947    2.24805  47.867   ; Ti-O6     [4376.96]
 1948    TiA      1        H151     Ti1948    1948    2.24805  47.867   ; Ti-O6     [4379.21]
 1949    TiA      1        H151     Ti1949    1949    2.24806  47.867   ; Ti-O6     [4381.46]
 1950    TiA      1        H151     Ti1950    1950    2.24805  47.867   ; Ti-O6      [4383.7]
 1951    TiA      1        H151     Ti1951    1951    2.24805  47.867   ; Ti-O6     [4385.95]
 1952    TiA      1        H151     Ti1952    1952    2.24806  47.867   ; Ti-O6      [4388.2]
 1953    TiA      1        H151     Ti1953    1953    2.24805  47.867   ; Ti-O6     [4390.45]
 1954    TiA      1        H151     Ti1954    1954    2.24805  47.867   ; Ti-O6      [4392.7]
 1955    TiA      1        H151     Ti1955    1955    2.24805  47.867   ; Ti-O6     [4394.94]
 1956    TiA      1        H151     Ti1956    1956    2.24806  47.867   ; Ti-O6     [4397.19]
 1957    TiA      1        H151     Ti1957    1957    2.24805  47.867   ; Ti-O6     [4399.44]
 1958    TiA      1        H151     Ti1958    1958    2.24805  47.867   ; Ti-O6     [4401.69]
 1959    TiA      1        H151     Ti1959    1959    2.24806  47.867   ; Ti-O6     [4403.94]
 1960    TiA      1        H151     Ti1960    1960    2.24805  47.867   ; Ti-O6     [4406.18]
 1961    TiA      1        H151     Ti1961    1961    2.24805  47.867   ; Ti-O6     [4408.43]
 1962    TiA      1        H151     Ti1962    1962    2.24806  47.867   ; Ti-O6     [4410.68]
 1963    TiA      1        H151     Ti1963    1963    2.24805  47.867   ; Ti-O6     [4412.93]
 1964    TiA      1        H151     Ti1964    1964    2.24805  47.867   ; Ti-O6     [4415.18]
 1965    TiA      1        H151     Ti1965    1965    2.24806  47.867   ; Ti-O6     [4417.42]
 1966    TiA      1        H151     Ti1966    1966    2.24805  47.867   ; Ti-O6     [4419.67]
 1967    TiA      1        H151     Ti1967    1967    2.24805  47.867   ; Ti-O6     [4421.92]
 1968    TiA      1        H151     Ti1968    1968    2.24805  47.867   ; Ti-O6     [4424.17]
 1969    TiA      1        H151     Ti1969    1969    2.24806  47.867   ; Ti-O6     [4426.42]
 1970    TiA      1        H151     Ti1970    1970    2.24805  47.867   ; Ti-O6     [4428.66]
 1971    TiA      1        H151     Ti1971    1971    2.24805  47.867   ; Ti-O6     [4430.91]
 1972    TiA      1        H151     Ti1972    1972    2.24806  47.867   ; Ti-O6     [4433.16]
 1973    TiA      1        H151     Ti1973    1973    2.24805  47.867   ; Ti-O6     [4435.41]
 1974    TiA      1        H151     Ti1974    1974    2.24805  47.867   ; Ti-O6     [4437.66]
 1975    TiA      1        H151     Ti1975    1975    2.24806  47.867   ; Ti-O6      [4439.9]
 1976    TiA      1        H151     Ti1976    1976    2.24805  47.867   ; Ti-O6     [4442.15]
 1977    TiA      1        H151     Ti1977    1977    2.24805  47.867   ; Ti-O6      [4444.4]
 1978    TiA      1        H151     Ti1978    1978    2.24806  47.867   ; Ti-O6     [4446.65]
 1979    TiA      1        H151     Ti1979    1979    2.24805  47.867   ; Ti-O6      [4448.9]
 1980    TiA      1        H151     Ti1980    1980    2.24805  47.867   ; Ti-O6     [4451.15]
 1981    TiA      1        H151     Ti1981    1981    2.24805  47.867   ; Ti-O6     [4453.39]
 1982    TiA      1        H151     Ti1982    1982    2.24806  47.867   ; Ti-O6     [4455.64]
 1983    TiA      1        H151     Ti1983    1983    2.24805  47.867   ; Ti-O6     [4457.89]
 1984    TiA      1        H151     Ti1984    1984    2.24805  47.867   ; Ti-O6     [4460.14]
 1985    TiA      1        H151     Ti1985    1985    2.24806  47.867   ; Ti-O6     [4462.39]
 1986    TiA      1        H151     Ti1986    1986    2.24805  47.867   ; Ti-O6     [4464.63]
 1987    TiA      1        H151     Ti1987    1987    2.24805  47.867   ; Ti-O6     [4466.88]
 1988    TiA      1        H151     Ti1988    1988    2.24806  47.867   ; Ti-O6     [4469.13]
 1989    TiA      1        H151     Ti1989    1989    2.24805  47.867   ; Ti-O6     [4471.38]
 1990    TiA      1        H151     Ti1990    1990    2.24805  47.867   ; Ti-O6     [4473.63]
 1991    TiA      1        H151     Ti1991    1991    2.24805  47.867   ; Ti-O6     [4475.87]
 1992    TiA      1        H151     Ti1992    1992    2.24806  47.867   ; Ti-O6     [4478.12]
 1993    TiA      1        H151     Ti1993    1993    2.24805  47.867   ; Ti-O6     [4480.37]
 1994    TiA      1        H151     Ti1994    1994    2.24805  47.867   ; Ti-O6     [4482.62]
 1995    TiA      1        H151     Ti1995    1995    2.24806  47.867   ; Ti-O6     [4484.87]
 1996    TiA      1        H151     Ti1996    1996    2.24805  47.867   ; Ti-O6     [4487.11]
 1997    TiA      1        H151     Ti1997    1997    2.24805  47.867   ; Ti-O6     [4489.36]
 1998    TiA      1        H151     Ti1998    1998    2.24806  47.867   ; Ti-O6     [4491.61]
 1999    TiA      1        H151     Ti1999    1999    2.24805  47.867   ; Ti-O6     [4493.86]
 2000    TiA      1        H151     Ti2000    2000    2.24805  47.867   ; Ti-O6     [4496.11]
 2001    TiA      1        H151     Ti2001    2001    2.24806  47.867   ; Ti-O6     [4498.35]
 2002    TiA      1        H151     Ti2002    2002    2.24805  47.867   ; Ti-O6      [4500.6]
 2003    TiA      1        H151     Ti2003    2003    2.24805  47.867   ; Ti-O6     [4502.85]
 2004    TiA      1        H151     Ti2004    2004    2.24805  47.867   ; Ti-O6      [4505.1]
 2005    TiA      1        H151     Ti2005    2005    2.24806  47.867   ; Ti-O6     [4507.35]
 2006    TiA      1        H151     Ti2006    2006    2.24805  47.867   ; Ti-O6     [4509.59]
 2007    TiA      1        H151     Ti2007    2007    2.24805  47.867   ; Ti-O6     [4511.84]
 2008    TiA      1        H151     Ti2008    2008    2.24806  47.867   ; Ti-O6     [4514.09]
 2009    TiA      1        H151     Ti2009    2009    2.24805  47.867   ; Ti-O6     [4516.34]
 2010    TiA      1        H151     Ti2010    2010    2.24805  47.867   ; Ti-O6     [4518.59]
 2011    TiA      1        H151     Ti2011    2011    2.24806  47.867   ; Ti-O6     [4520.83]
 2012    TiA      1        H151     Ti2012    2012    2.24805  47.867   ; Ti-O6     [4523.08]
 2013    TiA      1        H151     Ti2013    2013    2.24805  47.867   ; Ti-O6     [4525.33]
 2014    TiA      1        H151     Ti2014    2014    2.24806  47.867   ; Ti-O6     [4527.58]
 2015    TiA      1        H151     Ti2015    2015    2.24805  47.867   ; Ti-O6     [4529.83]
 2016    TiA      1        H151     Ti2016    2016    2.24805  47.867   ; Ti-O6     [4532.07]
 2017    TiA      1        H151     Ti2017    2017    2.24805  47.867   ; Ti-O6     [4534.32]
 2018    TiA      1        H151     Ti2018    2018    2.24806  47.867   ; Ti-O6     [4536.57]
 2019    TiA      1        H151     Ti2019    2019    2.24805  47.867   ; Ti-O6     [4538.82]
 2020    TiA      1        H151     Ti2020    2020    2.24805  47.867   ; Ti-O6     [4541.07]
 2021    TiA      1        H151     Ti2021    2021    2.24806  47.867   ; Ti-O6     [4543.32]
 2022    TiA      1        H151     Ti2022    2022    2.24805  47.867   ; Ti-O6     [4545.56]
 2023    TiA      1        H151     Ti2023    2023    2.24805  47.867   ; Ti-O6     [4547.81]
 2024    TiA      1        H151     Ti2024    2024    2.24806  47.867   ; Ti-O6     [4550.06]
 2025    TiA      1        H151     Ti2025    2025    2.24805  47.867   ; Ti-O6     [4552.31]
 2026    TiA      1        H151     Ti2026    2026    2.24805  47.867   ; Ti-O6     [4554.56]
 2027    TiA      1        H151     Ti2027    2027    2.24806  47.867   ; Ti-O6      [4556.8]
 2028    TiA      1        H151     Ti2028    2028    2.24805  47.867   ; Ti-O6     [4559.05]
 2029    TiA      1        H151     Ti2029    2029    2.24805  47.867   ; Ti-O6      [4561.3]
 2030    TiA      1        H151     Ti2030    2030    2.24805  47.867   ; Ti-O6     [4563.55]
 2031    TiA      1        H151     Ti2031    2031    2.24806  47.867   ; Ti-O6      [4565.8]
 2032    TiA      1        H151     Ti2032    2032    2.24805  47.867   ; Ti-O6     [4568.04]
 2033    TiA      1        H151     Ti2033    2033    2.24805  47.867   ; Ti-O6     [4570.29]
 2034    TiA      1        H151     Ti2034    2034    2.24806  47.867   ; Ti-O6     [4572.54]
 2035    TiA      1        H151     Ti2035    2035    2.24805  47.867   ; Ti-O6     [4574.79]
 2036    TiA      1        H151     Ti2036    2036    2.24805  47.867   ; Ti-O6     [4577.04]
 2037    TiA      1        H151     Ti2037    2037    2.24806  47.867   ; Ti-O6     [4579.28]
 2038    TiA      1        H151     Ti2038    2038    2.24805  47.867   ; Ti-O6     [4581.53]
 2039    TiA      1        H151     Ti2039    2039    2.24805  47.867   ; Ti-O6     [4583.78]
 2040    TiA      1        H151     Ti2040    2040    2.24806  47.867   ; Ti-O6     [4586.03]
 2041    TiA      1        H151     Ti2041    2041    2.24805  47.867   ; Ti-O6     [4588.28]
 2042    TiA      1        H151     Ti2042    2042    2.24805  47.867   ; Ti-O6     [4590.52]
 2043    TiA      1        H151     Ti2043    2043    2.24805  47.867   ; Ti-O6     [4592.77]
 2044    TiA      1        H151     Ti2044    2044    2.24806  47.867   ; Ti-O6     [4595.02]
 2045    TiA      1        H151     Ti2045    2045    2.24805  47.867   ; Ti-O6     [4597.27]
 2046    TiA      1        H151     Ti2046    2046    2.24805  47.867   ; Ti-O6     [4599.52]
 2047    TiA      1        H151     Ti2047    2047    2.24806  47.867   ; Ti-O6     [4601.76]
 2048    TiA      1        H151     Ti2048    2048    2.24805  47.867   ; Ti-O6     [4604.01]
 2049    TiA      1        H151     Ti2049    2049    2.24805  47.867   ; Ti-O6     [4606.26]
 2050    TiA      1        H151     Ti2050    2050    2.24806  47.867   ; Ti-O6     [4608.51]
 2051    TiA      1        H151     Ti2051    2051    2.24805  47.867   ; Ti-O6     [4610.76]
 2052    TiA      1        H151     Ti2052    2052    2.24805  47.867   ; Ti-O6        [4613]
 2053    TiA      1        H151     Ti2053    2053    2.24806  47.867   ; Ti-O6     [4615.25]
 2054    TiA      1        H151     Ti2054    2054    2.24805  47.867   ; Ti-O6      [4617.5]
 2055    TiA      1        H151     Ti2055    2055    2.24805  47.867   ; Ti-O6     [4619.75]
 2056    TiA      1        H151     Ti2056    2056    2.24805  47.867   ; Ti-O6        [4622]
 2057    TiA      1        H151     Ti2057    2057    2.24806  47.867   ; Ti-O6     [4624.25]
 2058    TiA      1        H151     Ti2058    2058    2.24805  47.867   ; Ti-O6     [4626.49]
 2059    TiA      1        H151     Ti2059    2059    2.24805  47.867   ; Ti-O6     [4628.74]
 2060    TiA      1        H151     Ti2060    2060    2.24806  47.867   ; Ti-O6     [4630.99]
 2061    TiA      1        H151     Ti2061    2061    2.24805  47.867   ; Ti-O6     [4633.24]
 2062    TiA      1        H151     Ti2062    2062    2.24805  47.867   ; Ti-O6     [4635.49]
 2063    TiA      1        H151     Ti2063    2063    2.24806  47.867   ; Ti-O6     [4637.73]
 2064    TiA      1        H151     Ti2064    2064    2.24805  47.867   ; Ti-O6     [4639.98]
 2065    TiA      1        H151     Ti2065    2065    2.24805  47.867   ; Ti-O6     [4642.23]
 2066    TiA      1        H151     Ti2066    2066    2.24805  47.867   ; Ti-O6     [4644.48]
 2067    TiA      1        H151     Ti2067    2067    2.24806  47.867   ; Ti-O6     [4646.73]
 2068    TiA      1        H151     Ti2068    2068    2.24805  47.867   ; Ti-O6     [4648.97]
 2069    TiA      1        H151     Ti2069    2069    2.24805  47.867   ; Ti-O6     [4651.22]
 2070    TiA      1        H151     Ti2070    2070    2.24806  47.867   ; Ti-O6     [4653.47]
 2071    TiA      1        H151     Ti2071    2071    2.24805  47.867   ; Ti-O6     [4655.72]
 2072    TiA      1        H151     Ti2072    2072    2.24805  47.867   ; Ti-O6     [4657.97]
 2073    TiA      1        H151     Ti2073    2073    2.24806  47.867   ; Ti-O6     [4660.21]
 2074    TiA      1        H151     Ti2074    2074    2.24805  47.867   ; Ti-O6     [4662.46]
 2075    TiA      1        H151     Ti2075    2075    2.24805  47.867   ; Ti-O6     [4664.71]
 2076    TiA      1        H151     Ti2076    2076    2.24806  47.867   ; Ti-O6     [4666.96]
 2077    TiA      1        H151     Ti2077    2077    2.24805  47.867   ; Ti-O6     [4669.21]
 2078    TiA      1        H151     Ti2078    2078    2.24805  47.867   ; Ti-O6     [4671.45]
 2079    TiA      1        H151     Ti2079    2079    2.24805  47.867   ; Ti-O6      [4673.7]
 2080    TiA      1        H151     Ti2080    2080    2.24806  47.867   ; Ti-O6     [4675.95]
 2081    TiA      1        H151     Ti2081    2081    2.24805  47.867   ; Ti-O6      [4678.2]
 2082    TiA      1        H151     Ti2082    2082    2.24805  47.867   ; Ti-O6     [4680.45]
 2083    TiA      1        H151     Ti2083    2083    2.24806  47.867   ; Ti-O6     [4682.69]
 2084    TiA      1        H151     Ti2084    2084    2.24805  47.867   ; Ti-O6     [4684.94]
 2085    TiA      1        H151     Ti2085    2085    2.24805  47.867   ; Ti-O6     [4687.19]
 2086    TiA      1        H151     Ti2086    2086    2.24806  47.867   ; Ti-O6     [4689.44]
 2087    TiA      1        H151     Ti2087    2087    2.24805  47.867   ; Ti-O6     [4691.69]
 2088    TiA      1        H151     Ti2088    2088    2.24805  47.867   ; Ti-O6     [4693.93]
 2089    TiA      1        H151     Ti2089    2089    2.24806  47.867   ; Ti-O6     [4696.18]
 2090    TiA      1        H151     Ti2090    2090    2.24805  47.867   ; Ti-O6     [4698.43]
 2091    TiA      1        H151     Ti2091    2091    2.24805  47.867   ; Ti-O6     [4700.68]
 2092    TiA      1        H151     Ti2092    2092    2.24805  47.867   ; Ti-O6     [4702.93]
 2093    TiA      1        H151     Ti2093    2093    2.24806  47.867   ; Ti-O6     [4705.18]
 2094    TiA      1        H151     Ti2094    2094    2.24805  47.867   ; Ti-O6     [4707.42]
 2095    TiA      1        H151     Ti2095    2095    2.24805  47.867   ; Ti-O6     [4709.67]
 2096    TiA      1        H151     Ti2096    2096    2.24806  47.867   ; Ti-O6     [4711.92]
 2097    TiA      1        H151     Ti2097    2097    2.24805  47.867   ; Ti-O6     [4714.17]
 2098    TiA      1        H151     Ti2098    2098    2.24805  47.867   ; Ti-O6     [4716.42]
 2099    TiA      1        H151     Ti2099    2099    2.24806  47.867   ; Ti-O6     [4718.66]
 2100    TiA      1        H151     Ti2100    2100    2.24805  47.867   ; Ti-O6     [4720.91]
 2101    TiA      1        H151     Ti2101    2101    2.24805  47.867   ; Ti-O6     [4723.16]
 2102    TiA      1        H151     Ti2102    2102    2.24806  47.867   ; Ti-O6     [4725.41]
 2103    TiA      1        H151     Ti2103    2103    2.24805  47.867   ; Ti-O6     [4727.66]
 2104    TiA      1        H151     Ti2104    2104    2.24805  47.867   ; Ti-O6      [4729.9]
 2105    TiA      1        H151     Ti2105    2105    2.24805  47.867   ; Ti-O6     [4732.15]
 2106    TiA      1        H151     Ti2106    2106    2.24806  47.867   ; Ti-O6      [4734.4]
 2107    TiA      1        H151     Ti2107    2107    2.24805  47.867   ; Ti-O6     [4736.65]
 2108    TiA      1        H151     Ti2108    2108    2.24805  47.867   ; Ti-O6      [4738.9]
 2109    TiA      1        H151     Ti2109    2109    2.24806  47.867   ; Ti-O6     [4741.14]
 2110    TiA      1        H151     Ti2110    2110    2.24805  47.867   ; Ti-O6     [4743.39]
 2111    TiA      1        H151     Ti2111    2111    2.24805  47.867   ; Ti-O6     [4745.64]
 2112    TiA      1        H151     Ti2112    2112    2.24806  47.867   ; Ti-O6     [4747.89]
 2113    TiA      1        H151     Ti2113    2113    2.24805  47.867   ; Ti-O6     [4750.14]
 2114    TiA      1        H151     Ti2114    2114    2.24805  47.867   ; Ti-O6     [4752.38]
 2115    TiA      1        H151     Ti2115    2115    2.24806  47.867   ; Ti-O6     [4754.63]
 2116    TiA      1        H151     Ti2116    2116    2.24805  47.867   ; Ti-O6     [4756.88]
 2117    TiA      1        H151     Ti2117    2117    2.24805  47.867   ; Ti-O6     [4759.13]
 2118    TiA      1        H151     Ti2118    2118    2.24805  47.867   ; Ti-O6     [4761.38]
 2119    TiA      1        H151     Ti2119    2119    2.24806  47.867   ; Ti-O6     [4763.62]
 2120    TiA      1        H151     Ti2120    2120    2.24805  47.867   ; Ti-O6     [4765.87]
 2121    TiA      1        H151     Ti2121    2121    2.24805  47.867   ; Ti-O6     [4768.12]
 2122    TiA      1        H151     Ti2122    2122    2.24806  47.867   ; Ti-O6     [4770.37]
 2123    TiA      1        H151     Ti2123    2123    2.24805  47.867   ; Ti-O6     [4772.62]
 2124    TiA      1        H151     Ti2124    2124    2.24805  47.867   ; Ti-O6     [4774.86]
 2125    TiA      1        H151     Ti2125    2125    2.24806  47.867   ; Ti-O6     [4777.11]
 2126    TiA      1        H151     Ti2126    2126    2.24805  47.867   ; Ti-O6     [4779.36]
 2127    TiA      1        H151     Ti2127    2127    2.24805  47.867   ; Ti-O6     [4781.61]
 2128    TiA      1        H151     Ti2128    2128    2.24806  47.867   ; Ti-O6     [4783.86]
 2129    TiA      1        H151     Ti2129    2129    2.24805  47.867   ; Ti-O6      [4786.1]
 2130    TiA      1        H151     Ti2130    2130    2.24805  47.867   ; Ti-O6     [4788.35]
 2131    TiA      1        H151     Ti2131    2131    2.24805  47.867   ; Ti-O6      [4790.6]
 2132    TiA      1        H151     Ti2132    2132    2.24806  47.867   ; Ti-O6     [4792.85]
 2133    TiA      1        H151     Ti2133    2133    2.24805  47.867   ; Ti-O6      [4795.1]
 2134    TiA      1        H151     Ti2134    2134    2.24805  47.867   ; Ti-O6     [4797.35]
 2135    TiA      1        H151     Ti2135    2135    2.24806  47.867   ; Ti-O6     [4799.59]
 2136    TiA      1        H151     Ti2136    2136    2.24805  47.867   ; Ti-O6     [4801.84]
 2137    TiA      1        H151     Ti2137    2137    2.24805  47.867   ; Ti-O6     [4804.09]
 2138    TiA      1        H151     Ti2138    2138    2.24806  47.867   ; Ti-O6     [4806.34]
 2139    TiA      1        H151     Ti2139    2139    2.24805  47.867   ; Ti-O6     [4808.59]
 2140    TiA      1        H151     Ti2140    2140    2.24805  47.867   ; Ti-O6     [4810.83]
 2141    TiA      1        H151     Ti2141    2141    2.24805  47.867   ; Ti-O6     [4813.08]
 2142    TiA      1        H151     Ti2142    2142    2.24806  47.867   ; Ti-O6     [4815.33]
 2143    TiA      1        H151     Ti2143    2143    2.24805  47.867   ; Ti-O6     [4817.58]
 2144    TiA      1        H151     Ti2144    2144    2.24805  47.867   ; Ti-O6     [4819.83]
 2145    TiA      1        H151     Ti2145    2145    2.24806  47.867   ; Ti-O6     [4822.07]
 2146    TiA      1        H151     Ti2146    2146    2.24805  47.867   ; Ti-O6     [4824.32]
 2147    TiA      1        H151     Ti2147    2147    2.24805  47.867   ; Ti-O6     [4826.57]
 2148    TiA      1        H151     Ti2148    2148    2.24806  47.867   ; Ti-O6     [4828.82]
 2149    TiA      1        H151     Ti2149    2149    2.24805  47.867   ; Ti-O6     [4831.07]
 2150    TiA      1        H151     Ti2150    2150    2.24805  47.867   ; Ti-O6     [4833.31]
 2151    TiA      1        H151     Ti2151    2151    2.24806  47.867   ; Ti-O6     [4835.56]
 2152    TiA      1        H151     Ti2152    2152    2.24805  47.867   ; Ti-O6     [4837.81]
 2153    TiA      1        H151     Ti2153    2153    2.24805  47.867   ; Ti-O6     [4840.06]
 2154    TiA      1        H151     Ti2154    2154    2.24805  47.867   ; Ti-O6     [4842.31]
 2155    TiA      1        H151     Ti2155    2155    2.24806  47.867   ; Ti-O6     [4844.55]
 2156    TiA      1        H151     Ti2156    2156    2.24805  47.867   ; Ti-O6      [4846.8]
 2157    TiA      1        H151     Ti2157    2157    2.24805  47.867   ; Ti-O6     [4849.05]
 2158    TiA      1        H151     Ti2158    2158    2.24806  47.867   ; Ti-O6      [4851.3]
 2159    TiA      1        H151     Ti2159    2159    2.24805  47.867   ; Ti-O6     [4853.55]
 2160    TiA      1        H151     Ti2160    2160    2.24805  47.867   ; Ti-O6     [4855.79]
 2161    TiA      1        H151     Ti2161    2161    2.24806  47.867   ; Ti-O6     [4858.04]
 2162    TiA      1        H151     Ti2162    2162    2.24805  47.867   ; Ti-O6     [4860.29]
 2163    TiA      1        H151     Ti2163    2163    2.24805  47.867   ; Ti-O6     [4862.54]
 2164    TiA      1        H151     Ti2164    2164    2.24806  47.867   ; Ti-O6     [4864.79]
 2165    TiA      1        H151     Ti2165    2165    2.24805  47.867   ; Ti-O6     [4867.03]
 2166    TiA      1        H151     Ti2166    2166    2.24805  47.867   ; Ti-O6     [4869.28]
 2167    TiA      1        H151     Ti2167    2167    2.24805  47.867   ; Ti-O6     [4871.53]
 2168    TiA      1        H151     Ti2168    2168    2.24806  47.867   ; Ti-O6     [4873.78]
 2169    TiA      1        H151     Ti2169    2169    2.24805  47.867   ; Ti-O6     [4876.03]
 2170    TiA      1        H151     Ti2170    2170    2.24805  47.867   ; Ti-O6     [4878.28]
 2171    TiA      1        H151     Ti2171    2171    2.24806  47.867   ; Ti-O6     [4880.52]
 2172    TiA      1        H151     Ti2172    2172    2.24805  47.867   ; Ti-O6     [4882.77]
 2173    TiA      1        H151     Ti2173    2173    2.24805  47.867   ; Ti-O6     [4885.02]
 2174    TiA      1        H151     Ti2174    2174    2.24806  47.867   ; Ti-O6     [4887.27]
 2175    TiA      1        H151     Ti2175    2175    2.24805  47.867   ; Ti-O6     [4889.52]
 2176    TiA      1        H151     Ti2176    2176    2.24805  47.867   ; Ti-O6     [4891.76]
 2177    TiA      1        H151     Ti2177    2177    2.24806  47.867   ; Ti-O6     [4894.01]
 2178    TiA      1        H151     Ti2178    2178    2.24805  47.867   ; Ti-O6     [4896.26]
 2179    TiA      1        H151     Ti2179    2179    2.24805  47.867   ; Ti-O6     [4898.51]
 2180    TiA      1        H151     Ti2180    2180    2.24805  47.867   ; Ti-O6     [4900.76]
 2181    TiA      1        H151     Ti2181    2181    2.24806  47.867   ; Ti-O6        [4903]
 2182    TiA      1        H151     Ti2182    2182    2.24805  47.867   ; Ti-O6     [4905.25]
 2183    TiA      1        H151     Ti2183    2183    2.24805  47.867   ; Ti-O6      [4907.5]
 2184    TiA      1        H151     Ti2184    2184    2.24806  47.867   ; Ti-O6     [4909.75]
 2185    TiA      1        H151     Ti2185    2185    2.24805  47.867   ; Ti-O6        [4912]
 2186    TiA      1        H151     Ti2186    2186    2.24805  47.867   ; Ti-O6     [4914.24]
 2187    TiA      1        H151     Ti2187    2187    2.24806  47.867   ; Ti-O6     [4916.49]
 2188    TiA      1        H151     Ti2188    2188    2.24805  47.867   ; Ti-O6     [4918.74]
 2189    TiA      1        H151     Ti2189    2189    2.24805  47.867   ; Ti-O6     [4920.99]
 2190    TiA      1        H151     Ti2190    2190    2.24806  47.867   ; Ti-O6     [4923.24]
 2191    TiA      1        H151     Ti2191    2191    2.24805  47.867   ; Ti-O6     [4925.48]
 2192    TiA      1        H151     Ti2192    2192    2.24805  47.867   ; Ti-O6     [4927.73]
 2193    TiA      1        H151     Ti2193    2193    2.24805  47.867   ; Ti-O6     [4929.98]
 2194    TiA      1        H151     Ti2194    2194    2.24806  47.867   ; Ti-O6     [4932.23]
 2195    TiA      1        H151     Ti2195    2195    2.24805  47.867   ; Ti-O6     [4934.48]
 2196    TiA      1        H151     Ti2196    2196    2.24805  47.867   ; Ti-O6     [4936.72]
 2197    TiA      1        H151     Ti2197    2197    2.24806  47.867   ; Ti-O6     [4938.97]
 2198    TiA      1        H151     Ti2198    2198    2.24805  47.867   ; Ti-O6     [4941.22]
 2199    TiA      1        H151     Ti2199    2199    2.24805  47.867   ; Ti-O6     [4943.47]
 2200    TiA      1        H151     Ti2200    2200    2.24806  47.867   ; Ti-O6     [4945.72]
 2201    TiA      1        H151     Ti2201    2201    2.24805  47.867   ; Ti-O6     [4947.96]
 2202    TiA      1        H151     Ti2202    2202    2.24805  47.867   ; Ti-O6     [4950.21]
 2203    TiA      1        H151     Ti2203    2203    2.24805  47.867   ; Ti-O6     [4952.46]
 2204    TiA      1        H151     Ti2204    2204    2.24806  47.867   ; Ti-O6     [4954.71]
 2205    TiA      1        H151     Ti2205    2205    2.24805  47.867   ; Ti-O6     [4956.96]
 2206    TiA      1        H151     Ti2206    2206    2.24805  47.867   ; Ti-O6     [4959.21]
 2207    TiA      1        H151     Ti2207    2207    2.24806  47.867   ; Ti-O6     [4961.45]
 2208    TiA      1        H151     Ti2208    2208    2.24805  47.867   ; Ti-O6      [4963.7]
 2209    TiA      1        H151     Ti2209    2209    2.24805  47.867   ; Ti-O6     [4965.95]
 2210    TiA      1        H151     Ti2210    2210    2.24806  47.867   ; Ti-O6      [4968.2]
 2211    TiA      1        H151     Ti2211    2211    2.24805  47.867   ; Ti-O6     [4970.45]
 2212    TiA      1        H151     Ti2212    2212    2.24805  47.867   ; Ti-O6     [4972.69]
 2213    TiA      1        H151     Ti2213    2213    2.24806  47.867   ; Ti-O6     [4974.94]
 2214    TiA      1        H151     Ti2214    2214    2.24805  47.867   ; Ti-O6     [4977.19]
 2215    TiA      1        H151     Ti2215    2215    2.24805  47.867   ; Ti-O6     [4979.44]
 2216    TiA      1        H151     Ti2216    2216    2.24805  47.867   ; Ti-O6     [4981.69]
 2217    TiA      1        H151     Ti2217    2217    2.24806  47.867   ; Ti-O6     [4983.93]
 2218    TiA      1        H151     Ti2218    2218    2.24805  47.867   ; Ti-O6     [4986.18]
 2219    TiA      1        H151     Ti2219    2219    2.24805  47.867   ; Ti-O6     [4988.43]
 2220    TiA      1        H151     Ti2220    2220    2.24806  47.867   ; Ti-O6     [4990.68]
 2221    TiA      1        H151     Ti2221    2221    2.24805  47.867   ; Ti-O6     [4992.93]
 2222    TiA      1        H151     Ti2222    2222    2.24805  47.867   ; Ti-O6     [4995.17]
 2223    TiA      1        H151     Ti2223    2223    2.24806  47.867   ; Ti-O6     [4997.42]
 2224    TiA      1        H151     Ti2224    2224    2.24805  47.867   ; Ti-O6     [4999.67]
 2225    TiA      1        H151     Ti2225    2225    2.24805  47.867   ; Ti-O6     [5001.92]
 2226    TiA      1        H151     Ti2226    2226    2.24806  47.867   ; Ti-O6     [5004.17]
 2227    TiA      1        H151     Ti2227    2227    2.24805  47.867   ; Ti-O6     [5006.41]
 2228    TiA      1        H151     Ti2228    2228    2.24805  47.867   ; Ti-O6     [5008.66]
 2229    TiA      1        H151     Ti2229    2229    2.24805  47.867   ; Ti-O6     [5010.91]
 2230    TiA      1        H151     Ti2230    2230    2.24806  47.867   ; Ti-O6     [5013.16]
 2231    TiA      1        H151     Ti2231    2231    2.24805  47.867   ; Ti-O6     [5015.41]
 2232    TiA      1        H151     Ti2232    2232    2.24805  47.867   ; Ti-O6     [5017.65]
 2233    TiA      1        H151     Ti2233    2233    2.24806  47.867   ; Ti-O6      [5019.9]
 2234    TiA      1        H151     Ti2234    2234    2.24805  47.867   ; Ti-O6     [5022.15]
 2235    TiA      1        H151     Ti2235    2235    2.24805  47.867   ; Ti-O6      [5024.4]
 2236    TiA      1        H151     Ti2236    2236    2.24806  47.867   ; Ti-O6     [5026.65]
 2237    TiA      1        H151     Ti2237    2237    2.24805  47.867   ; Ti-O6     [5028.89]
 2238    TiA      1        H151     Ti2238    2238    2.24805  47.867   ; Ti-O6     [5031.14]
 2239    TiA      1        H151     Ti2239    2239    2.24806  47.867   ; Ti-O6     [5033.39]
 2240    TiA      1        H151     Ti2240    2240    2.24805  47.867   ; Ti-O6     [5035.64]
 2241    TiA      1        H151     Ti2241    2241    2.24805  47.867   ; Ti-O6     [5037.89]
 2242    TiA      1        H151     Ti2242    2242    2.24805  47.867   ; Ti-O6     [5040.13]
 2243    TiA      1        H151     Ti2243    2243    2.24806  47.867   ; Ti-O6     [5042.38]
 2244    TiA      1        H151     Ti2244    2244    2.24805  47.867   ; Ti-O6     [5044.63]
 2245    TiA      1        H151     Ti2245    2245    2.24805  47.867   ; Ti-O6     [5046.88]
 2246    TiA      1        H151     Ti2246    2246    2.24806  47.867   ; Ti-O6     [5049.13]
 2247    TiA      1        H151     Ti2247    2247    2.24805  47.867   ; Ti-O6     [5051.38]
 2248    TiA      1        H151     Ti2248    2248    2.24805  47.867   ; Ti-O6     [5053.62]
 2249    TiA      1        H151     Ti2249    2249    2.24806  47.867   ; Ti-O6     [5055.87]
 2250    TiA      1        H151     Ti2250    2250    2.24805  47.867   ; Ti-O6     [5058.12]
 2251    TiA      1        H151     Ti2251    2251    2.24805  47.867   ; Ti-O6     [5060.37]
 2252    TiA      1        H151     Ti2252    2252    2.24806  47.867   ; Ti-O6     [5062.62]
 2253    TiA      1        H151     Ti2253    2253    2.24805  47.867   ; Ti-O6     [5064.86]
 2254    TiA      1        H151     Ti2254    2254    2.24805  47.867   ; Ti-O6     [5067.11]
 2255    TiA      1        H151     Ti2255    2255    2.24805  47.867   ; Ti-O6     [5069.36]
 2256    TiA      1        H151     Ti2256    2256    2.24806  47.867   ; Ti-O6     [5071.61]
 2257    TiA      1        H151     Ti2257    2257    2.24805  47.867   ; Ti-O6     [5073.86]
 2258    TiA      1        H151     Ti2258    2258    2.24805  47.867   ; Ti-O6      [5076.1]
 2259    TiA      1        H151     Ti2259    2259    2.24806  47.867   ; Ti-O6     [5078.35]
 2260    TiA      1        H151     Ti2260    2260    2.24805  47.867   ; Ti-O6      [5080.6]
 2261    TiA      1        H151     Ti2261    2261    2.24805  47.867   ; Ti-O6     [5082.85]
 2262    TiA      1        H151     Ti2262    2262    2.24806  47.867   ; Ti-O6      [5085.1]
 2263    TiA      1        H151     Ti2263    2263    2.24805  47.867   ; Ti-O6     [5087.34]
 2264    TiA      1        H151     Ti2264    2264    2.24805  47.867   ; Ti-O6     [5089.59]
 2265    TiA      1        H151     Ti2265    2265    2.24806  47.867   ; Ti-O6     [5091.84]
 2266    TiA      1        H151     Ti2266    2266    2.24805  47.867   ; Ti-O6     [5094.09]
 2267    TiA      1        H151     Ti2267    2267    2.24805  47.867   ; Ti-O6     [5096.34]
 2268    TiA      1        H151     Ti2268    2268    2.24805  47.867   ; Ti-O6     [5098.58]
 2269    TiA      1        H151     Ti2269    2269    2.24806  47.867   ; Ti-O6     [5100.83]
 2270    TiA      1        H151     Ti2270    2270    2.24805  47.867   ; Ti-O6     [5103.08]
 2271    TiA      1        H151     Ti2271    2271    2.24805  47.867   ; Ti-O6     [5105.33]
 2272    TiA      1        H151     Ti2272    2272    2.24806  47.867   ; Ti-O6     [5107.58]
 2273    TiA      1        H151     Ti2273    2273    2.24805  47.867   ; Ti-O6     [5109.82]
 2274    TiA      1        H151     Ti2274    2274    2.24805  47.867   ; Ti-O6     [5112.07]
 2275    TiA      1        H151     Ti2275    2275    2.24806  47.867   ; Ti-O6     [5114.32]
 2276    TiA      1        H151     Ti2276    2276    2.24805  47.867   ; Ti-O6     [5116.57]
 2277    TiA      1        H151     Ti2277    2277    2.24805  47.867   ; Ti-O6     [5118.82]
 2278    TiA      1        H151     Ti2278    2278    2.24805  47.867   ; Ti-O6     [5121.06]
 2279    TiA      1        H151     Ti2279    2279    2.24806  47.867   ; Ti-O6     [5123.31]
 2280    TiA      1        H151     Ti2280    2280    2.24805  47.867   ; Ti-O6     [5125.56]
 2281    TiA      1        H151     Ti2281    2281    2.24805  47.867   ; Ti-O6     [5127.81]
 2282    TiA      1        H151     Ti2282    2282    2.24806  47.867   ; Ti-O6     [5130.06]
 2283    TiA      1        H151     Ti2283    2283    2.24805  47.867   ; Ti-O6     [5132.31]
 2284    TiA      1        H151     Ti2284    2284    2.24805  47.867   ; Ti-O6     [5134.55]
 2285    TiA      1        H151     Ti2285    2285    2.24806  47.867   ; Ti-O6      [5136.8]
 2286    TiA      1        H151     Ti2286    2286    2.24805  47.867   ; Ti-O6     [5139.05]
 2287    TiA      1        H151     Ti2287    2287    2.24805  47.867   ; Ti-O6      [5141.3]
 2288    TiA      1        H151     Ti2288    2288    2.24806  47.867   ; Ti-O6     [5143.55]
 2289    TiA      1        H151     Ti2289    2289    2.24805  47.867   ; Ti-O6     [5145.79]
 2290    TiA      1        H151     Ti2290    2290    2.24805  47.867   ; Ti-O6     [5148.04]
 2291    TiA      1        H151     Ti2291    2291    2.24805  47.867   ; Ti-O6     [5150.29]
 2292    TiA      1        H151     Ti2292    2292    2.24806  47.867   ; Ti-O6     [5152.54]
 2293    TiA      1        H151     Ti2293    2293    2.24805  47.867   ; Ti-O6     [5154.79]
 2294    TiA      1        H151     Ti2294    2294    2.24805  47.867   ; Ti-O6     [5157.03]
 2295    TiA      1        H151     Ti2295    2295    2.24806  47.867   ; Ti-O6     [5159.28]
 2296    TiA      1        H151     Ti2296    2296    2.24805  47.867   ; Ti-O6     [5161.53]
 2297    TiA      1        H151     Ti2297    2297    2.24805  47.867   ; Ti-O6     [5163.78]
 2298    TiA      1        H151     Ti2298    2298    2.24806  47.867   ; Ti-O6     [5166.03]
 2299    TiA      1        H151     Ti2299    2299    2.24805  47.867   ; Ti-O6     [5168.27]
 2300    TiA      1        H151     Ti2300    2300    2.24805  47.867   ; Ti-O6     [5170.52]
 2301    TiA      1        H151     Ti2301    2301    2.24806  47.867   ; Ti-O6     [5172.77]
 2302    TiA      1        H151     Ti2302    2302    2.24805  47.867   ; Ti-O6     [5175.02]
 2303    TiA      1        H151     Ti2303    2303    2.24805  47.867   ; Ti-O6     [5177.27]
 2304    TiA      1        H151     Ti2304    2304    2.24805  47.867   ; Ti-O6     [5179.51]
 2305    TiA      1        H151     Ti2305    2305    2.24806  47.867   ; Ti-O6     [5181.76]
 2306    TiA      1        H151     Ti2306    2306    2.24805  47.867   ; Ti-O6     [5184.01]
 2307    TiA      1        H151     Ti2307    2307    2.24805  47.867   ; Ti-O6     [5186.26]
 2308    TiA      1        H151     Ti2308    2308    2.24806  47.867   ; Ti-O6     [5188.51]
 2309    TiA      1        H151     Ti2309    2309    2.24805  47.867   ; Ti-O6     [5190.75]
 2310    TiA      1        H151     Ti2310    2310    2.24805  47.867   ; Ti-O6        [5193]
 2311    TiA      1        H151     Ti2311    2311    2.24806  47.867   ; Ti-O6     [5195.25]
 2312    TiA      1        H151     Ti2312    2312    2.24805  47.867   ; Ti-O6      [5197.5]
 2313    TiA      1        H151     Ti2313    2313    2.24805  47.867   ; Ti-O6     [5199.75]
 2314    TiA      1        H151     Ti2314    2314    2.24806  47.867   ; Ti-O6     [5201.99]
 2315    TiA      1        H151     Ti2315    2315    2.24805  47.867   ; Ti-O6     [5204.24]
 2316    TiA      1        H151     Ti2316    2316    2.24805  47.867   ; Ti-O6     [5206.49]
 2317    TiA      1        H151     Ti2317    2317    2.24805  47.867   ; Ti-O6     [5208.74]
 2318    TiA      1        H151     Ti2318    2318    2.24806  47.867   ; Ti-O6     [5210.99]
 2319    TiA      1        H151     Ti2319    2319    2.24805  47.867   ; Ti-O6     [5213.24]
 2320    TiA      1        H151     Ti2320    2320    2.24805  47.867   ; Ti-O6     [5215.48]
 2321    TiA      1        H151     Ti2321    2321    2.24806  47.867   ; Ti-O6     [5217.73]
 2322    TiA      1        H151     Ti2322    2322    2.24805  47.867   ; Ti-O6     [5219.98]
 2323    TiA      1        H151     Ti2323    2323    2.24805  47.867   ; Ti-O6     [5222.23]
 2324    TiA      1        H151     Ti2324    2324    2.24806  47.867   ; Ti-O6     [5224.48]
 2325    TiA      1        H151     Ti2325    2325    2.24805  47.867   ; Ti-O6     [5226.72]
 2326    TiA      1        H151     Ti2326    2326    2.24805  47.867   ; Ti-O6     [5228.97]
 2327    TiA      1        H151     Ti2327    2327    2.24806  47.867   ; Ti-O6     [5231.22]
 2328    TiA      1        H151     Ti2328    2328    2.24805  47.867   ; Ti-O6     [5233.47]
 2329    TiA      1        H151     Ti2329    2329    2.24805  47.867   ; Ti-O6     [5235.72]
 2330    TiA      1        H151     Ti2330    2330    2.24805  47.867   ; Ti-O6     [5237.96]
 2331    TiA      1        H151     Ti2331    2331    2.24806  47.867   ; Ti-O6     [5240.21]
 2332    TiA      1        H151     Ti2332    2332    2.24805  47.867   ; Ti-O6     [5242.46]
 2333    TiA      1        H151     Ti2333    2333    2.24805  47.867   ; Ti-O6     [5244.71]
 2334    TiA      1        H151     Ti2334    2334    2.24806  47.867   ; Ti-O6     [5246.96]
 2335    TiA      1        H151     Ti2335    2335    2.24805  47.867   ; Ti-O6      [5249.2]
 2336    TiA      1        H151     Ti2336    2336    2.24805  47.867   ; Ti-O6     [5251.45]
 2337    TiA      1        H151     Ti2337    2337    2.24806  47.867   ; Ti-O6      [5253.7]
 2338    TiA      1        H151     Ti2338    2338    2.24805  47.867   ; Ti-O6     [5255.95]
 2339    TiA      1        H151     Ti2339    2339    2.24805  47.867   ; Ti-O6      [5258.2]
 2340    TiA      1        H151     Ti2340    2340    2.24806  47.867   ; Ti-O6     [5260.44]
 2341    TiA      1        H151     Ti2341    2341    2.24805  47.867   ; Ti-O6     [5262.69]
 2342    TiA      1        H151     Ti2342    2342    2.24805  47.867   ; Ti-O6     [5264.94]
 2343    TiA      1        H151     Ti2343    2343    2.24805  47.867   ; Ti-O6     [5267.19]
 2344    TiA      1        H151     Ti2344    2344    2.24806  47.867   ; Ti-O6     [5269.44]
 2345    TiA      1        H151     Ti2345    2345    2.24805  47.867   ; Ti-O6     [5271.68]
 2346    TiA      1        H151     Ti2346    2346    2.24805  47.867   ; Ti-O6     [5273.93]
 2347    TiA      1        H151     Ti2347    2347    2.24806  47.867   ; Ti-O6     [5276.18]
 2348    TiA      1        H151     Ti2348    2348    2.24805  47.867   ; Ti-O6     [5278.43]
 2349    TiA      1        H151     Ti2349    2349    2.24805  47.867   ; Ti-O6     [5280.68]
 2350    TiA      1        H151     Ti2350    2350    2.24806  47.867   ; Ti-O6     [5282.92]
 2351    TiA      1        H151     Ti2351    2351    2.24805  47.867   ; Ti-O6     [5285.17]
 2352    TiA      1        H151     Ti2352    2352    2.24805  47.867   ; Ti-O6     [5287.42]
 2353    TiA      1        H151     Ti2353    2353    2.24805  47.867   ; Ti-O6     [5289.67]
 2354    TiA      1        H151     Ti2354    2354    2.24806  47.867   ; Ti-O6     [5291.92]
 2355    TiA      1        H151     Ti2355    2355    2.24805  47.867   ; Ti-O6     [5294.16]
 2356    TiA      1        H151     Ti2356    2356    2.24805  47.867   ; Ti-O6     [5296.41]
 2357    TiA      1        H151     Ti2357    2357    2.24806  47.867   ; Ti-O6     [5298.66]
 2358    TiA      1        H151     Ti2358    2358    2.24805  47.867   ; Ti-O6     [5300.91]
 2359    TiA      1        H151     Ti2359    2359    2.24805  47.867   ; Ti-O6     [5303.16]
 2360    TiA      1        H151     Ti2360    2360    2.24806  47.867   ; Ti-O6     [5305.41]
 2361    TiA      1        H151     Ti2361    2361    2.24805  47.867   ; Ti-O6     [5307.65]
 2362    TiA      1        H151     Ti2362    2362    2.24805  47.867   ; Ti-O6      [5309.9]
 2363    TiA      1        H151     Ti2363    2363    2.24806  47.867   ; Ti-O6     [5312.15]
 2364    TiA      1        H151     Ti2364    2364    2.24805  47.867   ; Ti-O6      [5314.4]
 2365    TiA      1        H151     Ti2365    2365    2.24805  47.867   ; Ti-O6     [5316.65]
 2366    TiA      1        H151     Ti2366    2366    2.24805  47.867   ; Ti-O6     [5318.89]
 2367    TiA      1        H151     Ti2367    2367    2.24806  47.867   ; Ti-O6     [5321.14]
 2368    TiA      1        H151     Ti2368    2368    2.24805  47.867   ; Ti-O6     [5323.39]
 2369    TiA      1        H151     Ti2369    2369    2.24805  47.867   ; Ti-O6     [5325.64]
 2370    TiA      1        H151     Ti2370    2370    2.24806  47.867   ; Ti-O6     [5327.89]
 2371    TiA      1        H151     Ti2371    2371    2.24805  47.867   ; Ti-O6     [5330.13]
 2372    TiA      1        H151     Ti2372    2372    2.24805  47.867   ; Ti-O6     [5332.38]
 2373    TiA      1        H151     Ti2373    2373    2.24806  47.867   ; Ti-O6     [5334.63]
 2374    TiA      1        H151     Ti2374    2374    2.24805  47.867   ; Ti-O6     [5336.88]
 2375    TiA      1        H151     Ti2375    2375    2.24805  47.867   ; Ti-O6     [5339.13]
 2376    TiA      1        H151     Ti2376    2376    2.24806  47.867   ; Ti-O6     [5341.37]
 2377    TiA      1        H151     Ti2377    2377    2.24805  47.867   ; Ti-O6     [5343.62]
 2378    TiA      1        H151     Ti2378    2378    2.24805  47.867   ; Ti-O6     [5345.87]
 2379    TiA      1        H151     Ti2379    2379    2.24805  47.867   ; Ti-O6     [5348.12]
 2380    TiA      1        H151     Ti2380    2380    2.24806  47.867   ; Ti-O6     [5350.37]
 2381    TiA      1        H151     Ti2381    2381    2.24805  47.867   ; Ti-O6     [5352.61]
 2382    TiA      1        H151     Ti2382    2382    2.24805  47.867   ; Ti-O6     [5354.86]
 2383    TiA      1        H151     Ti2383    2383    2.24806  47.867   ; Ti-O6     [5357.11]
 2384    TiA      1        H151     Ti2384    2384    2.24805  47.867   ; Ti-O6     [5359.36]
 2385    TiA      1        H151     Ti2385    2385    2.24805  47.867   ; Ti-O6     [5361.61]
 2386    TiA      1        H151     Ti2386    2386    2.24806  47.867   ; Ti-O6     [5363.85]
 2387    TiA      1        H151     Ti2387    2387    2.24805  47.867   ; Ti-O6      [5366.1]
 2388    TiA      1        H151     Ti2388    2388    2.24805  47.867   ; Ti-O6     [5368.35]
 2389    TiA      1        H151     Ti2389    2389    2.24806  47.867   ; Ti-O6      [5370.6]
 2390    TiA      1        H151     Ti2390    2390    2.24805  47.867   ; Ti-O6     [5372.85]
 2391    TiA      1        H151     Ti2391    2391    2.24805  47.867   ; Ti-O6     [5375.09]
 2392    TiA      1        H151     Ti2392    2392    2.24805  47.867   ; Ti-O6     [5377.34]
 2393    TiA      1        H151     Ti2393    2393    2.24806  47.867   ; Ti-O6     [5379.59]
 2394    TiA      1        H151     Ti2394    2394    2.24805  47.867   ; Ti-O6     [5381.84]
 2395    TiA      1        H151     Ti2395    2395    2.24805  47.867   ; Ti-O6     [5384.09]
 2396    TiA      1        H151     Ti2396    2396    2.24806  47.867   ; Ti-O6     [5386.34]
 2397    TiA      1        H151     Ti2397    2397    2.24805  47.867   ; Ti-O6     [5388.58]
 2398    TiA      1        H151     Ti2398    2398    2.24805  47.867   ; Ti-O6     [5390.83]
 2399    TiA      1        H151     Ti2399    2399    2.24806  47.867   ; Ti-O6     [5393.08]
 2400    TiA      1        H151     Ti2400    2400    2.24805  47.867   ; Ti-O6     [5395.33]
 2401    TiA      1        H151     Ti2401    2401    2.24805  47.867   ; Ti-O6     [5397.58]
 2402    TiA      1        H151     Ti2402    2402    2.24806  47.867   ; Ti-O6     [5399.82]
 2403    TiA      1        H151     Ti2403    2403    2.24805  47.867   ; Ti-O6     [5402.07]
 2404    TiA      1        H151     Ti2404    2404    2.24805  47.867   ; Ti-O6     [5404.32]
 2405    TiA      1        H151     Ti2405    2405    2.24805  47.867   ; Ti-O6     [5406.57]
 2406    TiA      1        H151     Ti2406    2406    2.24806  47.867   ; Ti-O6     [5408.82]
 2407    TiA      1        H151     Ti2407    2407    2.24805  47.867   ; Ti-O6     [5411.06]
 2408    TiA      1        H151     Ti2408    2408    2.24805  47.867   ; Ti-O6     [5413.31]
 2409    TiA      1        H151     Ti2409    2409    2.24806  47.867   ; Ti-O6     [5415.56]
 2410    TiA      1        H151     Ti2410    2410    2.24805  47.867   ; Ti-O6     [5417.81]
 2411    TiA      1        H151     Ti2411    2411    2.24805  47.867   ; Ti-O6     [5420.06]
 2412    TiA      1        H151     Ti2412    2412    2.24806  47.867   ; Ti-O6      [5422.3]
 2413    TiA      1        H151     Ti2413    2413    2.24805  47.867   ; Ti-O6     [5424.55]
 2414    TiA      1        H151     Ti2414    2414    2.24805  47.867   ; Ti-O6      [5426.8]
 2415    TiA      1        H151     Ti2415    2415    2.24806  47.867   ; Ti-O6     [5429.05]
 2416    TiA      1        H151     Ti2416    2416    2.24805  47.867   ; Ti-O6      [5431.3]
 2417    TiA      1        H151     Ti2417    2417    2.24805  47.867   ; Ti-O6     [5433.54]
 2418    TiA      1        H151     Ti2418    2418    2.24805  47.867   ; Ti-O6     [5435.79]
 2419    TiA      1        H151     Ti2419    2419    2.24806  47.867   ; Ti-O6     [5438.04]
 2420    TiA      1        H151     Ti2420    2420    2.24805  47.867   ; Ti-O6     [5440.29]
 2421    TiA      1        H151     Ti2421    2421    2.24805  47.867   ; Ti-O6     [5442.54]
 2422    TiA      1        H151     Ti2422    2422    2.24806  47.867   ; Ti-O6     [5444.78]
 2423    TiA      1        H151     Ti2423    2423    2.24805  47.867   ; Ti-O6     [5447.03]
 2424    TiA      1        H151     Ti2424    2424    2.24805  47.867   ; Ti-O6     [5449.28]
 2425    TiA      1        H151     Ti2425    2425    2.24806  47.867   ; Ti-O6     [5451.53]
 2426    TiA      1        H151     Ti2426    2426    2.24805  47.867   ; Ti-O6     [5453.78]
 2427    TiA      1        H151     Ti2427    2427    2.24805  47.867   ; Ti-O6     [5456.02]
 2428    TiA      1        H151     Ti2428    2428    2.24805  47.867   ; Ti-O6     [5458.27]
 2429    TiA      1        H151     Ti2429    2429    2.24806  47.867   ; Ti-O6     [5460.52]
 2430    TiA      1        H151     Ti2430    2430    2.24805  47.867   ; Ti-O6     [5462.77]
 2431    TiA      1        H151     Ti2431    2431    2.24805  47.867   ; Ti-O6     [5465.02]
 2432    TiA      1        H151     Ti2432    2432    2.24806  47.867   ; Ti-O6     [5467.27]
 2433    TiA      1        H151     Ti2433    2433    2.24805  47.867   ; Ti-O6     [5469.51]
 2434    TiA      1        H151     Ti2434    2434    2.24805  47.867   ; Ti-O6     [5471.76]
 2435    TiA      1        H151     Ti2435    2435    2.24806  47.867   ; Ti-O6     [5474.01]
 2436    TiA      1        H151     Ti2436    2436    2.24805  47.867   ; Ti-O6     [5476.26]
 2437    TiA      1        H151     Ti2437    2437    2.24805  47.867   ; Ti-O6     [5478.51]
 2438    TiA      1        H151     Ti2438    2438    2.24806  47.867   ; Ti-O6     [5480.75]
 2439    TiA      1        H151     Ti2439    2439    2.24805  47.867   ; Ti-O6        [5483]
 2440    TiA      1        H151     Ti2440    2440    2.24805  47.867   ; Ti-O6     [5485.25]
 2441    TiA      1        H151     Ti2441    2441    2.24805  47.867   ; Ti-O6      [5487.5]
 2442    TiA      1        H151     Ti2442    2442    2.24806  47.867   ; Ti-O6     [5489.75]
 2443    TiA      1        H151     Ti2443    2443    2.24805  47.867   ; Ti-O6     [5491.99]
 2444    TiA      1        H151     Ti2444    2444    2.24805  47.867   ; Ti-O6     [5494.24]
 2445    TiA      1        H151     Ti2445    2445    2.24806  47.867   ; Ti-O6     [5496.49]
 2446    TiA      1        H151     Ti2446    2446    2.24805  47.867   ; Ti-O6     [5498.74]
 2447    TiA      1        H151     Ti2447    2447    2.24805  47.867   ; Ti-O6     [5500.99]
 2448    TiA      1        H151     Ti2448    2448    2.24806  47.867   ; Ti-O6     [5503.23]
 2449    TiA      1        H151     Ti2449    2449    2.24805  47.867   ; Ti-O6     [5505.48]
 2450    TiA      1        H151     Ti2450    2450    2.24805  47.867   ; Ti-O6     [5507.73]
 2451    TiA      1        H151     Ti2451    2451    2.24806  47.867   ; Ti-O6     [5509.98]
 2452    TiA      1        H151     Ti2452    2452    2.24805  47.867   ; Ti-O6     [5512.23]
 2453    TiA      1        H151     Ti2453    2453    2.24805  47.867   ; Ti-O6     [5514.47]
 2454    TiA      1        H151     Ti2454    2454    2.24805  47.867   ; Ti-O6     [5516.72]
 2455    TiA      1        H151     Ti2455    2455    2.24806  47.867   ; Ti-O6     [5518.97]
 2456    TiA      1        H151     Ti2456    2456    2.24805  47.867   ; Ti-O6     [5521.22]
 2457    TiA      1        H151     Ti2457    2457    2.24805  47.867   ; Ti-O6     [5523.47]
 2458    TiA      1        H151     Ti2458    2458    2.24806  47.867   ; Ti-O6     [5525.71]
 2459    TiA      1        H151     Ti2459    2459    2.24805  47.867   ; Ti-O6     [5527.96]
 2460    TiA      1        H151     Ti2460    2460    2.24805  47.867   ; Ti-O6     [5530.21]
 2461    TiA      1        H151     Ti2461    2461    2.24806  47.867   ; Ti-O6     [5532.46]
 2462    TiA      1        H151     Ti2462    2462    2.24805  47.867   ; Ti-O6     [5534.71]
 2463    TiA      1        H151     Ti2463    2463    2.24805  47.867   ; Ti-O6     [5536.95]
 2464    TiA      1        H151     Ti2464    2464    2.24806  47.867   ; Ti-O6      [5539.2]
 2465    TiA      1        H151     Ti2465    2465    2.24805  47.867   ; Ti-O6     [5541.45]
 2466    TiA      1        H151     Ti2466    2466    2.24805  47.867   ; Ti-O6      [5543.7]
 2467    TiA      1        H151     Ti2467    2467    2.24805  47.867   ; Ti-O6     [5545.95]
 2468    TiA      1        H151     Ti2468    2468    2.24806  47.867   ; Ti-O6     [5548.19]
 2469    TiA      1        H151     Ti2469    2469    2.24805  47.867   ; Ti-O6     [5550.44]
 2470    TiA      1        H151     Ti2470    2470    2.24805  47.867   ; Ti-O6     [5552.69]
 2471    TiA      1        H151     Ti2471    2471    2.24806  47.867   ; Ti-O6     [5554.94]
 2472    TiA      1        H151     Ti2472    2472    2.24805  47.867   ; Ti-O6     [5557.19]
 2473    TiA      1        H151     Ti2473    2473    2.24805  47.867   ; Ti-O6     [5559.44]
 2474    TiA      1        H151     Ti2474    2474    2.24806  47.867   ; Ti-O6     [5561.68]
 2475    TiA      1        H151     Ti2475    2475    2.24805  47.867   ; Ti-O6     [5563.93]
 2476    TiA      1        H151     Ti2476    2476    2.24805  47.867   ; Ti-O6     [5566.18]
 2477    TiA      1        H151     Ti2477    2477    2.24806  47.867   ; Ti-O6     [5568.43]
 2478    TiA      1        H151     Ti2478    2478    2.24805  47.867   ; Ti-O6     [5570.68]
 2479    TiA      1        H151     Ti2479    2479    2.24805  47.867   ; Ti-O6     [5572.92]
 2480    TiA      1        H151     Ti2480    2480    2.24805  47.867   ; Ti-O6     [5575.17]
 2481    TiA      1        H151     Ti2481    2481    2.24806  47.867   ; Ti-O6     [5577.42]
 2482    TiA      1        H151     Ti2482    2482    2.24805  47.867   ; Ti-O6     [5579.67]
 2483    TiA      1        H151     Ti2483    2483    2.24805  47.867   ; Ti-O6     [5581.92]
 2484    TiA      1        H151     Ti2484    2484    2.24806  47.867   ; Ti-O6     [5584.16]
 2485    TiA      1        H151     Ti2485    2485    2.24805  47.867   ; Ti-O6     [5586.41]
 2486    TiA      1        H151     Ti2486    2486    2.24805  47.867   ; Ti-O6     [5588.66]
 2487    TiA      1        H151     Ti2487    2487    2.24806  47.867   ; Ti-O6     [5590.91]
 2488    TiA      1        H151     Ti2488    2488    2.24805  47.867   ; Ti-O6     [5593.16]
 2489    TiA      1        H151     Ti2489    2489    2.24805  47.867   ; Ti-O6      [5595.4]
 2490    TiA      1        H151     Ti2490    2490    2.24805  47.867   ; Ti-O6     [5597.65]
 2491    TiA      1        H151     Ti2491    2491    2.24806  47.867   ; Ti-O6      [5599.9]
 2492    TiA      1        H151     Ti2492    2492    2.24805  47.867   ; Ti-O6     [5602.15]
 2493    TiA      1        H151     Ti2493    2493    2.24805  47.867   ; Ti-O6      [5604.4]
 2494    TiA      1        H151     Ti2494    2494    2.24806  47.867   ; Ti-O6     [5606.64]
 2495    TiA      1        H151     Ti2495    2495    2.24805  47.867   ; Ti-O6     [5608.89]
 2496    TiA      1        H151     Ti2496    2496    2.24805  47.867   ; Ti-O6     [5611.14]
 2497    TiA      1        H151     Ti2497    2497    2.24806  47.867   ; Ti-O6     [5613.39]
 2498    TiA      1        H151     Ti2498    2498    2.24805  47.867   ; Ti-O6     [5615.64]
 2499    TiA      1        H151     Ti2499    2499    2.24805  47.867   ; Ti-O6     [5617.88]
 2500    TiA      1        H151     Ti2500    2500    2.24806  47.867   ; Ti-O6     [5620.13]
 2501    TiA      1        H151     Ti2501    2501    2.24805  47.867   ; Ti-O6     [5622.38]
 2502    TiA      1        H151     Ti2502    2502    2.24805  47.867   ; Ti-O6     [5624.63]
 2503    TiA      1        H151     Ti2503    2503    2.24805  47.867   ; Ti-O6     [5626.88]
 2504    TiA      1        H151     Ti2504    2504    2.24806  47.867   ; Ti-O6     [5629.12]
 2505    TiA      1        H151     Ti2505    2505    2.24805  47.867   ; Ti-O6     [5631.37]
 2506    TiA      1        H151     Ti2506    2506    2.24805  47.867   ; Ti-O6     [5633.62]
 2507    TiA      1        H151     Ti2507    2507    2.24806  47.867   ; Ti-O6     [5635.87]
 2508    TiA      1        H151     Ti2508    2508    2.24805  47.867   ; Ti-O6     [5638.12]
 2509    TiA      1        H151     Ti2509    2509    2.24805  47.867   ; Ti-O6     [5640.37]
 2510    TiA      1        H151     Ti2510    2510    2.24806  47.867   ; Ti-O6     [5642.61]
 2511    TiA      1        H151     Ti2511    2511    2.24805  47.867   ; Ti-O6     [5644.86]
 2512    TiA      1        H151     Ti2512    2512    2.24805  47.867   ; Ti-O6     [5647.11]
 2513    TiA      1        H151     Ti2513    2513    2.24806  47.867   ; Ti-O6     [5649.36]
 2514    TiA      1        H151     Ti2514    2514    2.24805  47.867   ; Ti-O6     [5651.61]
 2515    TiA      1        H151     Ti2515    2515    2.24805  47.867   ; Ti-O6     [5653.85]
 2516    TiA      1        H151     Ti2516    2516    2.24805  47.867   ; Ti-O6      [5656.1]
 2517    TiA      1        H151     Ti2517    2517    2.24806  47.867   ; Ti-O6     [5658.35]
 2518    TiA      1        H151     Ti2518    2518    2.24805  47.867   ; Ti-O6      [5660.6]
 2519    TiA      1        H151     Ti2519    2519    2.24805  47.867   ; Ti-O6     [5662.85]
 2520    TiA      1        H151     Ti2520    2520    2.24806  47.867   ; Ti-O6     [5665.09]
 2521    TiA      1        H151     Ti2521    2521    2.24805  47.867   ; Ti-O6     [5667.34]
 2522    TiA      1        H151     Ti2522    2522    2.24805  47.867   ; Ti-O6     [5669.59]
 2523    TiA      1        H151     Ti2523    2523    2.24806  47.867   ; Ti-O6     [5671.84]
 2524    TiA      1        H151     Ti2524    2524    2.24805  47.867   ; Ti-O6     [5674.09]
 2525    TiA      1        H151     Ti2525    2525    2.24805  47.867   ; Ti-O6     [5676.33]
 2526    TiA      1        H151     Ti2526    2526    2.24806  47.867   ; Ti-O6     [5678.58]
 2527    TiA      1        H151     Ti2527    2527    2.24805  47.867   ; Ti-O6     [5680.83]
 2528    TiA      1        H151     Ti2528    2528    2.24805  47.867   ; Ti-O6     [5683.08]
 2529    TiA      1        H151     Ti2529    2529    2.24805  47.867   ; Ti-O6     [5685.33]
 2530    TiA      1        H151     Ti2530    2530    2.24806  47.867   ; Ti-O6     [5687.57]
 2531    TiA      1        H151     Ti2531    2531    2.24805  47.867   ; Ti-O6     [5689.82]
 2532    TiA      1        H151     Ti2532    2532    2.24805  47.867   ; Ti-O6     [5692.07]
 2533    TiA      1        H151     Ti2533    2533    2.24806  47.867   ; Ti-O6     [5694.32]
 2534    TiA      1        H151     Ti2534    2534    2.24805  47.867   ; Ti-O6     [5696.57]
 2535    TiA      1        H151     Ti2535    2535    2.24805  47.867   ; Ti-O6     [5698.81]
 2536    TiA      1        H151     Ti2536    2536    2.24806  47.867   ; Ti-O6     [5701.06]
 2537    TiA      1        H151     Ti2537    2537    2.24805  47.867   ; Ti-O6     [5703.31]
 2538    TiA      1        H151     Ti2538    2538    2.24805  47.867   ; Ti-O6     [5705.56]
 2539    TiA      1        H151     Ti2539    2539    2.24806  47.867   ; Ti-O6     [5707.81]
 2540    TiA      1        H151     Ti2540    2540    2.24805  47.867   ; Ti-O6     [5710.05]
 2541    TiA      1        H151     Ti2541    2541    2.24805  47.867   ; Ti-O6      [5712.3]
 2542    TiA      1        H151     Ti2542    2542    2.24805  47.867   ; Ti-O6     [5714.55]
 2543    TiA      1        H151     Ti2543    2543    2.24806  47.867   ; Ti-O6      [5716.8]
 2544    TiA      1        H151     Ti2544    2544    2.24805  47.867   ; Ti-O6     [5719.05]
 2545    TiA      1        H151     Ti2545    2545    2.24805  47.867   ; Ti-O6      [5721.3]
 2546    TiA      1        H151     Ti2546    2546    2.24806  47.867   ; Ti-O6     [5723.54]
 2547    TiA      1        H151     Ti2547    2547    2.24805  47.867   ; Ti-O6     [5725.79]
 2548    TiA      1        H151     Ti2548    2548    2.24805  47.867   ; Ti-O6     [5728.04]
 2549    TiA      1        H151     Ti2549    2549    2.24806  47.867   ; Ti-O6     [5730.29]
 2550    TiA      1        H151     Ti2550    2550    2.24805  47.867   ; Ti-O6     [5732.54]
 2551    TiA      1        H151     Ti2551    2551    2.24805  47.867   ; Ti-O6     [5734.78]
 2552    TiA      1        H151     Ti2552    2552    2.24806  47.867   ; Ti-O6     [5737.03]
 2553    TiA      1        H151     Ti2553    2553    2.24805  47.867   ; Ti-O6     [5739.28]
 2554    TiA      1        H151     Ti2554    2554    2.24805  47.867   ; Ti-O6     [5741.53]
 2555    TiA      1        H151     Ti2555    2555    2.24805  47.867   ; Ti-O6     [5743.78]
 2556    TiA      1        H151     Ti2556    2556    2.24806  47.867   ; Ti-O6     [5746.02]
 2557    TiA      1        H151     Ti2557    2557    2.24805  47.867   ; Ti-O6     [5748.27]
 2558    TiA      1        H151     Ti2558    2558    2.24805  47.867   ; Ti-O6     [5750.52]
 2559    TiA      1        H151     Ti2559    2559    2.24806  47.867   ; Ti-O6     [5752.77]
 2560    TiA      1        H151     Ti2560    2560    2.24805  47.867   ; Ti-O6     [5755.02]
 2561    TiA      1        H151     Ti2561    2561    2.24805  47.867   ; Ti-O6     [5757.26]
 2562    TiA      1        H151     Ti2562    2562    2.24806  47.867   ; Ti-O6     [5759.51]
 2563    TiA      1        H151     Ti2563    2563    2.24805  47.867   ; Ti-O6     [5761.76]
 2564    TiA      1        H151     Ti2564    2564    2.24805  47.867   ; Ti-O6     [5764.01]
 2565    TiA      1        H151     Ti2565    2565    2.24805  47.867   ; Ti-O6     [5766.26]
 2566    TiA      1        H151     Ti2566    2566    2.24806  47.867   ; Ti-O6      [5768.5]
 2567    TiA      1        H151     Ti2567    2567    2.24805  47.867   ; Ti-O6     [5770.75]
 2568    TiA      1        H151     Ti2568    2568    2.24805  47.867   ; Ti-O6        [5773]
 2569    TiA      1        H151     Ti2569    2569    2.24806  47.867   ; Ti-O6     [5775.25]
 2570    TiA      1        H151     Ti2570    2570    2.24805  47.867   ; Ti-O6      [5777.5]
 2571    TiA      1        H151     Ti2571    2571    2.24805  47.867   ; Ti-O6     [5779.74]
 2572    TiA      1        H151     Ti2572    2572    2.24806  47.867   ; Ti-O6     [5781.99]
 2573    TiA      1        H151     Ti2573    2573    2.24805  47.867   ; Ti-O6     [5784.24]
 2574    TiA      1        H151     Ti2574    2574    2.24805  47.867   ; Ti-O6     [5786.49]
 2575    TiA      1        H151     Ti2575    2575    2.24806  47.867   ; Ti-O6     [5788.74]
 2576    TiA      1        H151     Ti2576    2576    2.24805  47.867   ; Ti-O6     [5790.98]
 2577    TiA      1        H151     Ti2577    2577    2.24805  47.867   ; Ti-O6     [5793.23]
 2578    TiA      1        H151     Ti2578    2578    2.24805  47.867   ; Ti-O6     [5795.48]
 2579    TiA      1        H151     Ti2579    2579    2.24806  47.867   ; Ti-O6     [5797.73]
 2580    TiA      1        H151     Ti2580    2580    2.24805  47.867   ; Ti-O6     [5799.98]
 2581    TiA      1        H151     Ti2581    2581    2.24805  47.867   ; Ti-O6     [5802.22]
 2582    TiA      1        H151     Ti2582    2582    2.24806  47.867   ; Ti-O6     [5804.47]
 2583    TiA      1        H151     Ti2583    2583    2.24805  47.867   ; Ti-O6     [5806.72]
 2584    TiA      1        H151     Ti2584    2584    2.24805  47.867   ; Ti-O6     [5808.97]
 2585    TiA      1        H151     Ti2585    2585    2.24806  47.867   ; Ti-O6     [5811.22]
 2586    TiA      1        H151     Ti2586    2586    2.24805  47.867   ; Ti-O6     [5813.47]
 2587    TiA      1        H151     Ti2587    2587    2.24805  47.867   ; Ti-O6     [5815.71]
 2588    TiA      1        H151     Ti2588    2588    2.24806  47.867   ; Ti-O6     [5817.96]
 2589    TiA      1        H151     Ti2589    2589    2.24805  47.867   ; Ti-O6     [5820.21]
 2590    TiA      1        H151     Ti2590    2590    2.24805  47.867   ; Ti-O6     [5822.46]
 2591    TiA      1        H151     Ti2591    2591    2.24805  47.867   ; Ti-O6     [5824.71]
 2592    TiA      1        H151     Ti2592    2592    2.24806  47.867   ; Ti-O6     [5826.95]
 2593    TiA      1        H151     Ti2593    2593    2.24805  47.867   ; Ti-O6      [5829.2]
 2594    TiA      1        H151     Ti2594    2594    2.24805  47.867   ; Ti-O6     [5831.45]
 2595    TiA      1        H151     Ti2595    2595    2.24806  47.867   ; Ti-O6      [5833.7]
 2596    TiA      1        H151     Ti2596    2596    2.24805  47.867   ; Ti-O6     [5835.95]
 2597    TiA      1        H151     Ti2597    2597    2.24805  47.867   ; Ti-O6     [5838.19]
 2598    TiA      1        H151     Ti2598    2598    2.24806  47.867   ; Ti-O6     [5840.44]
 2599    TiA      1        H151     Ti2599    2599    2.24805  47.867   ; Ti-O6     [5842.69]
 2600    TiA      1        H151     Ti2600    2600    2.24805  47.867   ; Ti-O6     [5844.94]
 2601    TiA      1        H151     Ti2601    2601    2.24806  47.867   ; Ti-O6     [5847.19]
 2602    TiA      1        H151     Ti2602    2602    2.24805  47.867   ; Ti-O6     [5849.43]
 2603    TiA      1        H151     Ti2603    2603    2.24805  47.867   ; Ti-O6     [5851.68]
 2604    TiA      1        H151     Ti2604    2604    2.24805  47.867   ; Ti-O6     [5853.93]
 2605    TiA      1        H151     Ti2605    2605    2.24806  47.867   ; Ti-O6     [5856.18]
 2606    TiA      1        H151     Ti2606    2606    2.24805  47.867   ; Ti-O6     [5858.43]
 2607    TiA      1        H151     Ti2607    2607    2.24805  47.867   ; Ti-O6     [5860.67]
 2608    TiA      1        H151     Ti2608    2608    2.24806  47.867   ; Ti-O6     [5862.92]
 2609    TiA      1        H151     Ti2609    2609    2.24805  47.867   ; Ti-O6     [5865.17]
 2610    TiA      1        H151     Ti2610    2610    2.24805  47.867   ; Ti-O6     [5867.42]
 2611    TiA      1        H151     Ti2611    2611    2.24806  47.867   ; Ti-O6     [5869.67]
 2612    TiA      1        H151     Ti2612    2612    2.24805  47.867   ; Ti-O6     [5871.91]
 2613    TiA      1        H151     Ti2613    2613    2.24805  47.867   ; Ti-O6     [5874.16]
 2614    TiA      1        H151     Ti2614    2614    2.24806  47.867   ; Ti-O6     [5876.41]
 2615    TiA      1        H151     Ti2615    2615    2.24805  47.867   ; Ti-O6     [5878.66]
 2616    TiA      1        H151     Ti2616    2616    2.24805  47.867   ; Ti-O6     [5880.91]
 2617    TiA      1        H151     Ti2617    2617    2.24805  47.867   ; Ti-O6     [5883.15]
 2618    TiA      1        H151     Ti2618    2618    2.24806  47.867   ; Ti-O6      [5885.4]
 2619    TiA      1        H151     Ti2619    2619    2.24805  47.867   ; Ti-O6     [5887.65]
 2620    TiA      1        H151     Ti2620    2620    2.24805  47.867   ; Ti-O6      [5889.9]
 2621    TiA      1        H151     Ti2621    2621    2.24806  47.867   ; Ti-O6     [5892.15]
 2622    TiA      1        H151     Ti2622    2622    2.24805  47.867   ; Ti-O6      [5894.4]
 2623    TiA      1        H151     Ti2623    2623    2.24805  47.867   ; Ti-O6     [5896.64]
 2624    TiA      1        H151     Ti2624    2624    2.24806  47.867   ; Ti-O6     [5898.89]
 2625    TiA      1        H151     Ti2625    2625    2.24805  47.867   ; Ti-O6     [5901.14]
 2626    TiA      1        H151     Ti2626    2626    2.24805  47.867   ; Ti-O6     [5903.39]
 2627    TiA      1        H151     Ti2627    2627    2.24806  47.867   ; Ti-O6     [5905.64]
 2628    TiA      1        H151     Ti2628    2628    2.24805  47.867   ; Ti-O6     [5907.88]
 2629    TiA      1        H151     Ti2629    2629    2.24805  47.867   ; Ti-O6     [5910.13]
 2630    TiA      1        H151     Ti2630    2630    2.24805  47.867   ; Ti-O6     [5912.38]
 2631    TiA      1        H151     Ti2631    2631    2.24806  47.867   ; Ti-O6     [5914.63]
 2632    TiA      1        H151     Ti2632    2632    2.24805  47.867   ; Ti-O6     [5916.88]
 2633    TiA      1        H151     Ti2633    2633    2.24805  47.867   ; Ti-O6     [5919.12]
 2634    TiA      1        H151     Ti2634    2634    2.24806  47.867   ; Ti-O6     [5921.37]
 2635    TiA      1        H151     Ti2635    2635    2.24805  47.867   ; Ti-O6     [5923.62]
 2636    TiA      1        H151     Ti2636    2636    2.24805  47.867   ; Ti-O6     [5925.87]
 2637    TiA      1        H151     Ti2637    2637    2.24806  47.867   ; Ti-O6     [5928.12]
 2638    TiA      1        H151     Ti2638    2638    2.24805  47.867   ; Ti-O6     [5930.36]
 2639    TiA      1        H151     Ti2639    2639    2.24805  47.867   ; Ti-O6     [5932.61]
 2640    TiA      1        H151     Ti2640    2640    2.24805  47.867   ; Ti-O6     [5934.86]
 2641    TiA      1        H151     Ti2641    2641    2.24806  47.867   ; Ti-O6     [5937.11]
 2642    TiA      1        H151     Ti2642    2642    2.24805  47.867   ; Ti-O6     [5939.36]
 2643    TiA      1        H151     Ti2643    2643    2.24805  47.867   ; Ti-O6      [5941.6]
 2644    TiA      1        H151     Ti2644    2644    2.24806  47.867   ; Ti-O6     [5943.85]
 2645    TiA      1        H151     Ti2645    2645    2.24805  47.867   ; Ti-O6      [5946.1]
 2646    TiA      1        H151     Ti2646    2646    2.24805  47.867   ; Ti-O6     [5948.35]
 2647    TiA      1        H151     Ti2647    2647    2.24806  47.867   ; Ti-O6      [5950.6]
 2648    TiA      1        H151     Ti2648    2648    2.24805  47.867   ; Ti-O6     [5952.84]
 2649    TiA      1        H151     Ti2649    2649    2.24805  47.867   ; Ti-O6     [5955.09]
 2650    TiA      1        H151     Ti2650    2650    2.24806  47.867   ; Ti-O6     [5957.34]
 2651    TiA      1        H151     Ti2651    2651    2.24805  47.867   ; Ti-O6     [5959.59]
 2652    TiA      1        H151     Ti2652    2652    2.24805  47.867   ; Ti-O6     [5961.84]
 2653    TiA      1        H151     Ti2653    2653    2.24805  47.867   ; Ti-O6     [5964.08]
 2654    TiA      1        H151     Ti2654    2654    2.24806  47.867   ; Ti-O6     [5966.33]
 2655    TiA      1        H151     Ti2655    2655    2.24805  47.867   ; Ti-O6     [5968.58]
 2656    TiA      1        H151     Ti2656    2656    2.24805  47.867   ; Ti-O6     [5970.83]
 2657    TiA      1        H151     Ti2657    2657    2.24806  47.867   ; Ti-O6     [5973.08]
 2658    TiA      1        H151     Ti2658    2658    2.24805  47.867   ; Ti-O6     [5975.33]
 2659    TiA      1        H151     Ti2659    2659    2.24805  47.867   ; Ti-O6     [5977.57]
 2660    TiA      1        H151     Ti2660    2660    2.24806  47.867   ; Ti-O6     [5979.82]
 2661    TiA      1        H151     Ti2661    2661    2.24805  47.867   ; Ti-O6     [5982.07]
 2662    TiA      1        H151     Ti2662    2662    2.24805  47.867   ; Ti-O6     [5984.32]
 2663    TiA      1        H151     Ti2663    2663    2.24806  47.867   ; Ti-O6     [5986.57]
 2664    TiA      1        H151     Ti2664    2664    2.24805  47.867   ; Ti-O6     [5988.81]
 2665    TiA      1        H151     Ti2665    2665    2.24805  47.867   ; Ti-O6     [5991.06]
 2666    TiA      1        H151     Ti2666    2666    2.24805  47.867   ; Ti-O6     [5993.31]
 2667    TiA      1        H151     Ti2667    2667    2.24806  47.867   ; Ti-O6     [5995.56]
 2668    TiA      1        H151     Ti2668    2668    2.24805  47.867   ; Ti-O6     [5997.81]
 2669    TiA      1        H151     Ti2669    2669    2.24805  47.867   ; Ti-O6     [6000.05]
 2670    TiA      1        H151     Ti2670    2670    2.24806  47.867   ; Ti-O6      [6002.3]
 2671    TiA      1        H151     Ti2671    2671    2.24805  47.867   ; Ti-O6     [6004.55]
 2672    TiA      1        H151     Ti2672    2672    2.24805  47.867   ; Ti-O6      [6006.8]
 2673    TiA      1        H151     Ti2673    2673    2.24806  47.867   ; Ti-O6     [6009.05]
 2674    TiA      1        H151     Ti2674    2674    2.24805  47.867   ; Ti-O6     [6011.29]
 2675    TiA      1        H151     Ti2675    2675    2.24805  47.867   ; Ti-O6     [6013.54]
 2676    TiA      1        H151     Ti2676    2676    2.24806  47.867   ; Ti-O6     [6015.79]
 2677    TiA      1        H151     Ti2677    2677    2.24805  47.867   ; Ti-O6     [6018.04]
 2678    TiA      1        H151     Ti2678    2678    2.24805  47.867   ; Ti-O6     [6020.29]
 2679    TiA      1        H151     Ti2679    2679    2.24805  47.867   ; Ti-O6     [6022.53]
 2680    TiA      1        H151     Ti2680    2680    2.24806  47.867   ; Ti-O6     [6024.78]
 2681    TiA      1        H151     Ti2681    2681    2.24805  47.867   ; Ti-O6     [6027.03]
 2682    TiA      1        H151     Ti2682    2682    2.24805  47.867   ; Ti-O6     [6029.28]
 2683    TiA      1        H151     Ti2683    2683    2.24806  47.867   ; Ti-O6     [6031.53]
 2684    TiA      1        H151     Ti2684    2684    2.24805  47.867   ; Ti-O6     [6033.77]
 2685    TiA      1        H151     Ti2685    2685    2.24805  47.867   ; Ti-O6     [6036.02]
 2686    TiA      1        H151     Ti2686    2686    2.24806  47.867   ; Ti-O6     [6038.27]
 2687    TiA      1        H151     Ti2687    2687    2.24805  47.867   ; Ti-O6     [6040.52]
 2688    TiA      1        H151     Ti2688    2688    2.24805  47.867   ; Ti-O6     [6042.77]
 2689    TiA      1        H151     Ti2689    2689    2.24806  47.867   ; Ti-O6     [6045.01]
 2690    TiA      1        H151     Ti2690    2690    2.24805  47.867   ; Ti-O6     [6047.26]
 2691    TiA      1        H151     Ti2691    2691    2.24805  47.867   ; Ti-O6     [6049.51]
 2692    TiA      1        H151     Ti2692    2692    2.24805  47.867   ; Ti-O6     [6051.76]
 2693    TiA      1        H151     Ti2693    2693    2.24806  47.867   ; Ti-O6     [6054.01]
 2694    TiA      1        H151     Ti2694    2694    2.24805  47.867   ; Ti-O6     [6056.25]
 2695    TiA      1        H151     Ti2695    2695    2.24805  47.867   ; Ti-O6      [6058.5]
 2696    TiA      1        H151     Ti2696    2696    2.24806  47.867   ; Ti-O6     [6060.75]
 2697    TiA      1        H151     Ti2697    2697    2.24805  47.867   ; Ti-O6        [6063]
 2698    TiA      1        H151     Ti2698    2698    2.24805  47.867   ; Ti-O6     [6065.25]
 2699    TiA      1        H151     Ti2699    2699    2.24806  47.867   ; Ti-O6      [6067.5]
 2700    TiA      1        H151     Ti2700    2700    2.24805  47.867   ; Ti-O6     [6069.74]
 2701    TiA      1        H151     Ti2701    2701    2.24805  47.867   ; Ti-O6     [6071.99]
 2702    TiA      1        H151     Ti2702    2702    2.24806  47.867   ; Ti-O6     [6074.24]
 2703    TiA      1        H151     Ti2703    2703    2.24805  47.867   ; Ti-O6     [6076.49]
 2704    TiA      1        H151     Ti2704    2704    2.24805  47.867   ; Ti-O6     [6078.74]
 2705    TiA      1        H151     Ti2705    2705    2.24805  47.867   ; Ti-O6     [6080.98]
 2706    TiA      1        H151     Ti2706    2706    2.24806  47.867   ; Ti-O6     [6083.23]
 2707    TiA      1        H151     Ti2707    2707    2.24805  47.867   ; Ti-O6     [6085.48]
 2708    TiA      1        H151     Ti2708    2708    2.24805  47.867   ; Ti-O6     [6087.73]
 2709    TiA      1        H151     Ti2709    2709    2.24806  47.867   ; Ti-O6     [6089.98]
 2710    TiA      1        H151     Ti2710    2710    2.24805  47.867   ; Ti-O6     [6092.22]
 2711    TiA      1        H151     Ti2711    2711    2.24805  47.867   ; Ti-O6     [6094.47]
 2712    TiA      1        H151     Ti2712    2712    2.24806  47.867   ; Ti-O6     [6096.72]
 2713    TiA      1        H151     Ti2713    2713    2.24805  47.867   ; Ti-O6     [6098.97]
 2714    TiA      1        H151     Ti2714    2714    2.24805  47.867   ; Ti-O6     [6101.22]
 2715    TiA      1        H151     Ti2715    2715    2.24805  47.867   ; Ti-O6     [6103.46]
 2716    TiA      1        H151     Ti2716    2716    2.24806  47.867   ; Ti-O6     [6105.71]
 2717    TiA      1        H151     Ti2717    2717    2.24805  47.867   ; Ti-O6     [6107.96]
 2718    TiA      1        H151     Ti2718    2718    2.24805  47.867   ; Ti-O6     [6110.21]
 2719    TiA      1        H151     Ti2719    2719    2.24806  47.867   ; Ti-O6     [6112.46]
 2720    TiA      1        H151     Ti2720    2720    2.24805  47.867   ; Ti-O6      [6114.7]
 2721    TiA      1        H151     Ti2721    2721    2.24805  47.867   ; Ti-O6     [6116.95]
 2722    TiA      1        H151     Ti2722    2722    2.24806  47.867   ; Ti-O6      [6119.2]
 2723    TiA      1        H151     Ti2723    2723    2.24805  47.867   ; Ti-O6     [6121.45]
 2724    TiA      1        H151     Ti2724    2724    2.24805  47.867   ; Ti-O6      [6123.7]
 2725    TiA      1        H151     Ti2725    2725    2.24806  47.867   ; Ti-O6     [6125.94]
 2726    TiA      1        H151     Ti2726    2726    2.24805  47.867   ; Ti-O6     [6128.19]
 2727    TiA      1        H151     Ti2727    2727    2.24805  47.867   ; Ti-O6     [6130.44]
 2728    TiA      1        H151     Ti2728    2728    2.24805  47.867   ; Ti-O6     [6132.69]
 2729    TiA      1        H151     Ti2729    2729    2.24806  47.867   ; Ti-O6     [6134.94]
 2730    TiA      1        H151     Ti2730    2730    2.24805  47.867   ; Ti-O6     [6137.18]
 2731    TiA      1        H151     Ti2731    2731    2.24805  47.867   ; Ti-O6     [6139.43]
 2732    TiA      1        H151     Ti2732    2732    2.24806  47.867   ; Ti-O6     [6141.68]
 2733    TiA      1        H151     Ti2733    2733    2.24805  47.867   ; Ti-O6     [6143.93]
 2734    TiA      1        H151     Ti2734    2734    2.24805  47.867   ; Ti-O6     [6146.18]
 2735    TiA      1        H151     Ti2735    2735    2.24806  47.867   ; Ti-O6     [6148.43]
 2736    TiA      1        H151     Ti2736    2736    2.24805  47.867   ; Ti-O6     [6150.67]
 2737    TiA      1        H151     Ti2737    2737    2.24805  47.867   ; Ti-O6     [6152.92]
 2738    TiA      1        H151     Ti2738    2738    2.24806  47.867   ; Ti-O6     [6155.17]
 2739    TiA      1        H151     Ti2739    2739    2.24805  47.867   ; Ti-O6     [6157.42]
 2740    TiA      1        H151     Ti2740    2740    2.24805  47.867   ; Ti-O6     [6159.67]
 2741    TiA      1        H151     Ti2741    2741    2.24805  47.867   ; Ti-O6     [6161.91]
 2742    TiA      1        H151     Ti2742    2742    2.24806  47.867   ; Ti-O6     [6164.16]
 2743    TiA      1        H151     Ti2743    2743    2.24805  47.867   ; Ti-O6     [6166.41]
 2744    TiA      1        H151     Ti2744    2744    2.24805  47.867   ; Ti-O6     [6168.66]
 2745    TiA      1        H151     Ti2745    2745    2.24806  47.867   ; Ti-O6     [6170.91]
 2746    TiA      1        H151     Ti2746    2746    2.24805  47.867   ; Ti-O6     [6173.15]
 2747    TiA      1        H151     Ti2747    2747    2.24805  47.867   ; Ti-O6      [6175.4]
 2748    TiA      1        H151     Ti2748    2748    2.24806  47.867   ; Ti-O6     [6177.65]
 2749    TiA      1        H151     Ti2749    2749    2.24805  47.867   ; Ti-O6      [6179.9]
 2750    TiA      1        H151     Ti2750    2750    2.24805  47.867   ; Ti-O6     [6182.15]
 2751    TiA      1        H151     Ti2751    2751    2.24806  47.867   ; Ti-O6     [6184.39]
 2752    TiA      1        H151     Ti2752    2752    2.24805  47.867   ; Ti-O6     [6186.64]
 2753    TiA      1        H151     Ti2753    2753    2.24805  47.867   ; Ti-O6     [6188.89]
 2754    TiA      1        H151     Ti2754    2754    2.24805  47.867   ; Ti-O6     [6191.14]
 2755    TiA      1        H151     Ti2755    2755    2.24806  47.867   ; Ti-O6     [6193.39]
 2756    TiA      1        H151     Ti2756    2756    2.24805  47.867   ; Ti-O6     [6195.63]
 2757    TiA      1        H151     Ti2757    2757    2.24805  47.867   ; Ti-O6     [6197.88]
 2758    TiA      1        H151     Ti2758    2758    2.24806  47.867   ; Ti-O6     [6200.13]
 2759    TiA      1        H151     Ti2759    2759    2.24805  47.867   ; Ti-O6     [6202.38]
 2760    TiA      1        H151     Ti2760    2760    2.24805  47.867   ; Ti-O6     [6204.63]
 2761    TiA      1        H151     Ti2761    2761    2.24806  47.867   ; Ti-O6     [6206.87]
 2762    TiA      1        H151     Ti2762    2762    2.24805  47.867   ; Ti-O6     [6209.12]
 2763    TiA      1        H151     Ti2763    2763    2.24805  47.867   ; Ti-O6     [6211.37]
 2764    TiA      1        H151     Ti2764    2764    2.24806  47.867   ; Ti-O6     [6213.62]
 2765    TiA      1        H151     Ti2765    2765    2.24805  47.867   ; Ti-O6     [6215.87]
 2766    TiA      1        H151     Ti2766    2766    2.24805  47.867   ; Ti-O6     [6218.11]
 2767    TiA      1        H151     Ti2767    2767    2.24805  47.867   ; Ti-O6     [6220.36]
 2768    TiA      1        H151     Ti2768    2768    2.24806  47.867   ; Ti-O6     [6222.61]
 2769    TiA      1        H151     Ti2769    2769    2.24805  47.867   ; Ti-O6     [6224.86]
 2770    TiA      1        H151     Ti2770    2770    2.24805  47.867   ; Ti-O6     [6227.11]
 2771    TiA      1        H151     Ti2771    2771    2.24806  47.867   ; Ti-O6     [6229.36]
 2772    TiA      1        H151     Ti2772    2772    2.24805  47.867   ; Ti-O6      [6231.6]
 2773    TiA      1        H151     Ti2773    2773    2.24805  47.867   ; Ti-O6     [6233.85]
 2774    TiA      1        H151     Ti2774    2774    2.24806  47.867   ; Ti-O6      [6236.1]
 2775    TiA      1        H151     Ti2775    2775    2.24805  47.867   ; Ti-O6     [6238.35]
 2776    TiA      1        H151     Ti2776    2776    2.24805  47.867   ; Ti-O6      [6240.6]
 2777    TiA      1        H151     Ti2777    2777    2.24806  47.867   ; Ti-O6     [6242.84]
 2778    TiA      1        H151     Ti2778    2778    2.24805  47.867   ; Ti-O6     [6245.09]
 2779    TiA      1        H151     Ti2779    2779    2.24805  47.867   ; Ti-O6     [6247.34]
 2780    TiA      1        H151     Ti2780    2780    2.24805  47.867   ; Ti-O6     [6249.59]
 2781    TiA      1        H151     Ti2781    2781    2.24806  47.867   ; Ti-O6     [6251.84]
 2782    TiA      1        H151     Ti2782    2782    2.24805  47.867   ; Ti-O6     [6254.08]
 2783    TiA      1        H151     Ti2783    2783    2.24805  47.867   ; Ti-O6     [6256.33]
 2784    TiA      1        H151     Ti2784    2784    2.24806  47.867   ; Ti-O6     [6258.58]
 2785    TiA      1        H151     Ti2785    2785    2.24805  47.867   ; Ti-O6     [6260.83]
 2786    TiA      1        H151     Ti2786    2786    2.24805  47.867   ; Ti-O6     [6263.08]
 2787    TiA      1        H151     Ti2787    2787    2.24806  47.867   ; Ti-O6     [6265.32]
 2788    TiA      1        H151     Ti2788    2788    2.24805  47.867   ; Ti-O6     [6267.57]
 2789    TiA      1        H151     Ti2789    2789    2.24805  47.867   ; Ti-O6     [6269.82]
 2790    TiA      1        H151     Ti2790    2790    2.24805  47.867   ; Ti-O6     [6272.07]
 2791    TiA      1        H151     Ti2791    2791    2.24806  47.867   ; Ti-O6     [6274.32]
 2792    TiA      1        H151     Ti2792    2792    2.24805  47.867   ; Ti-O6     [6276.56]
 2793    TiA      1        H151     Ti2793    2793    2.24805  47.867   ; Ti-O6     [6278.81]
 2794    TiA      1        H151     Ti2794    2794    2.24806  47.867   ; Ti-O6     [6281.06]
 2795    TiA      1        H151     Ti2795    2795    2.24805  47.867   ; Ti-O6     [6283.31]
 2796    TiA      1        H151     Ti2796    2796    2.24805  47.867   ; Ti-O6     [6285.56]
 2797    TiA      1        H151     Ti2797    2797    2.24806  47.867   ; Ti-O6      [6287.8]
 2798    TiA      1        H151     Ti2798    2798    2.24805  47.867   ; Ti-O6     [6290.05]
 2799    TiA      1        H151     Ti2799    2799    2.24805  47.867   ; Ti-O6      [6292.3]
 2800    TiA      1        H151     Ti2800    2800    2.24806  47.867   ; Ti-O6     [6294.55]
 2801    TiA      1        H151     Ti2801    2801    2.24805  47.867   ; Ti-O6      [6296.8]
 2802    TiA      1        H151     Ti2802    2802    2.24805  47.867   ; Ti-O6     [6299.04]
 2803    TiA      1        H151     Ti2803    2803    2.24805  47.867   ; Ti-O6     [6301.29]
 2804    TiA      1        H151     Ti2804    2804    2.24806  47.867   ; Ti-O6     [6303.54]
 2805    TiA      1        H151     Ti2805    2805    2.24805  47.867   ; Ti-O6     [6305.79]
 2806    TiA      1        H151     Ti2806    2806    2.24805  47.867   ; Ti-O6     [6308.04]
 2807    TiA      1        H151     Ti2807    2807    2.24806  47.867   ; Ti-O6     [6310.28]
 2808    TiA      1        H151     Ti2808    2808    2.24805  47.867   ; Ti-O6     [6312.53]
 2809    TiA      1        H151     Ti2809    2809    2.24805  47.867   ; Ti-O6     [6314.78]
 2810    TiA      1        H151     Ti2810    2810    2.24806  47.867   ; Ti-O6     [6317.03]
 2811    TiA      1        H151     Ti2811    2811    2.24805  47.867   ; Ti-O6     [6319.28]
 2812    TiA      1        H151     Ti2812    2812    2.24805  47.867   ; Ti-O6     [6321.53]
 2813    TiA      1        H151     Ti2813    2813    2.24806  47.867   ; Ti-O6     [6323.77]
 2814    TiA      1        H151     Ti2814    2814    2.24805  47.867   ; Ti-O6     [6326.02]
 2815    TiA      1        H151     Ti2815    2815    2.24805  47.867   ; Ti-O6     [6328.27]
 2816    TiA      1        H151     Ti2816    2816    2.24805  47.867   ; Ti-O6     [6330.52]
 2817    TiA      1        H151     Ti2817    2817    2.24806  47.867   ; Ti-O6     [6332.77]
 2818    TiA      1        H151     Ti2818    2818    2.24805  47.867   ; Ti-O6     [6335.01]
 2819    TiA      1        H151     Ti2819    2819    2.24805  47.867   ; Ti-O6     [6337.26]
 2820    TiA      1        H151     Ti2820    2820    2.24806  47.867   ; Ti-O6     [6339.51]
 2821    TiA      1        H151     Ti2821    2821    2.24805  47.867   ; Ti-O6     [6341.76]
 2822    TiA      1        H151     Ti2822    2822    2.24805  47.867   ; Ti-O6     [6344.01]
 2823    TiA      1        H151     Ti2823    2823    2.24806  47.867   ; Ti-O6     [6346.25]
 2824    TiA      1        H151     Ti2824    2824    2.24805  47.867   ; Ti-O6      [6348.5]
 2825    TiA      1        H151     Ti2825    2825    2.24805  47.867   ; Ti-O6     [6350.75]
 2826    TiA      1        H151     Ti2826    2826    2.24806  47.867   ; Ti-O6        [6353]
 2827    TiA      1        H151     Ti2827    2827    2.24805  47.867   ; Ti-O6     [6355.25]
 2828    TiA      1        H151     Ti2828    2828    2.24805  47.867   ; Ti-O6     [6357.49]
 2829    TiA      1        H151     Ti2829    2829    2.24805  47.867   ; Ti-O6     [6359.74]
 2830    TiA      1        H151     Ti2830    2830    2.24806  47.867   ; Ti-O6     [6361.99]
 2831    TiA      1        H151     Ti2831    2831    2.24805  47.867   ; Ti-O6     [6364.24]
 2832    TiA      1        H151     Ti2832    2832    2.24805  47.867   ; Ti-O6     [6366.49]
 2833    TiA      1        H151     Ti2833    2833    2.24806  47.867   ; Ti-O6     [6368.73]
 2834    TiA      1        H151     Ti2834    2834    2.24805  47.867   ; Ti-O6     [6370.98]
 2835    TiA      1        H151     Ti2835    2835    2.24805  47.867   ; Ti-O6     [6373.23]
 2836    TiA      1        H151     Ti2836    2836    2.24806  47.867   ; Ti-O6     [6375.48]
 2837    TiA      1        H151     Ti2837    2837    2.24805  47.867   ; Ti-O6     [6377.73]
 2838    TiA      1        H151     Ti2838    2838    2.24805  47.867   ; Ti-O6     [6379.97]
 2839    TiA      1        H151     Ti2839    2839    2.24806  47.867   ; Ti-O6     [6382.22]
 2840    TiA      1        H151     Ti2840    2840    2.24805  47.867   ; Ti-O6     [6384.47]
 2841    TiA      1        H151     Ti2841    2841    2.24805  47.867   ; Ti-O6     [6386.72]
 2842    TiA      1        H151     Ti2842    2842    2.24805  47.867   ; Ti-O6     [6388.97]
 2843    TiA      1        H151     Ti2843    2843    2.24806  47.867   ; Ti-O6     [6391.21]
 2844    TiA      1        H151     Ti2844    2844    2.24805  47.867   ; Ti-O6     [6393.46]
 2845    TiA      1        H151     Ti2845    2845    2.24805  47.867   ; Ti-O6     [6395.71]
 2846    TiA      1        H151     Ti2846    2846    2.24806  47.867   ; Ti-O6     [6397.96]
 2847    TiA      1        H151     Ti2847    2847    2.24805  47.867   ; Ti-O6     [6400.21]
 2848    TiA      1        H151     Ti2848    2848    2.24805  47.867   ; Ti-O6     [6402.46]
 2849    TiA      1        H151     Ti2849    2849    2.24806  47.867   ; Ti-O6      [6404.7]
 2850    TiA      1        H151     Ti2850    2850    2.24805  47.867   ; Ti-O6     [6406.95]
 2851    TiA      1        H151     Ti2851    2851    2.24805  47.867   ; Ti-O6      [6409.2]
 2852    TiA      1        H151     Ti2852    2852    2.24805  47.867   ; Ti-O6     [6411.45]
 2853    TiA      1        H151     Ti2853    2853    2.24806  47.867   ; Ti-O6      [6413.7]
 2854    TiA      1        H151     Ti2854    2854    2.24805  47.867   ; Ti-O6     [6415.94]
 2855    TiA      1        H151     Ti2855    2855    2.24805  47.867   ; Ti-O6     [6418.19]
 2856    TiA      1        H151     Ti2856    2856    2.24806  47.867   ; Ti-O6     [6420.44]
 2857    TiA      1        H151     Ti2857    2857    2.24805  47.867   ; Ti-O6     [6422.69]
 2858    TiA      1        H151     Ti2858    2858    2.24805  47.867   ; Ti-O6     [6424.94]
 2859    TiA      1        H151     Ti2859    2859    2.24806  47.867   ; Ti-O6     [6427.18]
 2860    TiA      1        H151     Ti2860    2860    2.24805  47.867   ; Ti-O6     [6429.43]
 2861    TiA      1        H151     Ti2861    2861    2.24805  47.867   ; Ti-O6     [6431.68]
 2862    TiA      1        H151     Ti2862    2862    2.24806  47.867   ; Ti-O6     [6433.93]
 2863    TiA      1        H151     Ti2863    2863    2.24805  47.867   ; Ti-O6     [6436.18]
 2864    TiA      1        H151     Ti2864    2864    2.24805  47.867   ; Ti-O6     [6438.42]
 2865    TiA      1        H151     Ti2865    2865    2.24805  47.867   ; Ti-O6     [6440.67]
 2866    TiA      1        H151     Ti2866    2866    2.24806  47.867   ; Ti-O6     [6442.92]
 2867    TiA      1        H151     Ti2867    2867    2.24805  47.867   ; Ti-O6     [6445.17]
 2868    TiA      1        H151     Ti2868    2868    2.24805  47.867   ; Ti-O6     [6447.42]
 2869    TiA      1        H151     Ti2869    2869    2.24806  47.867   ; Ti-O6     [6449.66]
 2870    TiA      1        H151     Ti2870    2870    2.24805  47.867   ; Ti-O6     [6451.91]
 2871    TiA      1        H151     Ti2871    2871    2.24805  47.867   ; Ti-O6     [6454.16]
 2872    TiA      1        H151     Ti2872    2872    2.24806  47.867   ; Ti-O6     [6456.41]
 2873    TiA      1        H151     Ti2873    2873    2.24805  47.867   ; Ti-O6     [6458.66]
 2874    TiA      1        H151     Ti2874    2874    2.24805  47.867   ; Ti-O6      [6460.9]
 2875    TiA      1        H151     Ti2875    2875    2.24806  47.867   ; Ti-O6     [6463.15]
 2876    TiA      1        H151     Ti2876    2876    2.24805  47.867   ; Ti-O6      [6465.4]
 2877    TiA      1        H151     Ti2877    2877    2.24805  47.867   ; Ti-O6     [6467.65]
 2878    TiA      1        H151     Ti2878    2878    2.24805  47.867   ; Ti-O6      [6469.9]
 2879    TiA      1        H151     Ti2879    2879    2.24806  47.867   ; Ti-O6     [6472.14]
 2880    TiA      1        H151     Ti2880    2880    2.24805  47.867   ; Ti-O6     [6474.39]
 2881    TiA      1        H151     Ti2881    2881    2.24805  47.867   ; Ti-O6     [6476.64]
 2882    TiA      1        H151     Ti2882    2882    2.24806  47.867   ; Ti-O6     [6478.89]
 2883    TiA      1        H151     Ti2883    2883    2.24805  47.867   ; Ti-O6     [6481.14]
 2884    TiA      1        H151     Ti2884    2884    2.24805  47.867   ; Ti-O6     [6483.39]
 2885    TiA      1        H151     Ti2885    2885    2.24806  47.867   ; Ti-O6     [6485.63]
 2886    TiA      1        H151     Ti2886    2886    2.24805  47.867   ; Ti-O6     [6487.88]
 2887    TiA      1        H151     Ti2887    2887    2.24805  47.867   ; Ti-O6     [6490.13]
 2888    TiA      1        H151     Ti2888    2888    2.24806  47.867   ; Ti-O6     [6492.38]
 2889    TiA      1        H151     Ti2889    2889    2.24805  47.867   ; Ti-O6     [6494.63]
 2890    TiA      1        H151     Ti2890    2890    2.24805  47.867   ; Ti-O6     [6496.87]
 2891    TiA      1        H151     Ti2891    2891    2.24805  47.867   ; Ti-O6     [6499.12]
 2892    TiA      1        H151     Ti2892    2892    2.24806  47.867   ; Ti-O6     [6501.37]
 2893    TiA      1        H151     Ti2893    2893    2.24805  47.867   ; Ti-O6     [6503.62]
 2894    TiA      1        H151     Ti2894    2894    2.24805  47.867   ; Ti-O6     [6505.87]
 2895    TiA      1        H151     Ti2895    2895    2.24806  47.867   ; Ti-O6     [6508.11]
 2896    TiA      1        H151     Ti2896    2896    2.24805  47.867   ; Ti-O6     [6510.36]
 2897    TiA      1        H151     Ti2897    2897    2.24805  47.867   ; Ti-O6     [6512.61]
 2898    TiA      1        H151     Ti2898    2898    2.24806  47.867   ; Ti-O6     [6514.86]
 2899    TiA      1        H151     Ti2899    2899    2.24805  47.867   ; Ti-O6     [6517.11]
 2900    TiA      1        H151     Ti2900    2900    2.24805  47.867   ; Ti-O6     [6519.35]
 2901    TiA      1        H151     Ti2901    2901    2.24806  47.867   ; Ti-O6      [6521.6]
 2902    TiA      1        H151     Ti2902    2902    2.24805  47.867   ; Ti-O6     [6523.85]
 2903    TiA      1        H151     Ti2903    2903    2.24805  47.867   ; Ti-O6      [6526.1]
 2904    TiA      1        H151     Ti2904    2904    2.24805  47.867   ; Ti-O6     [6528.35]
 2905    TiA      1        H151     Ti2905    2905    2.24806  47.867   ; Ti-O6     [6530.59]
 2906    TiA      1        H151     Ti2906    2906    2.24805  47.867   ; Ti-O6     [6532.84]
 2907    TiA      1        H151     Ti2907    2907    2.24805  47.867   ; Ti-O6     [6535.09]
 2908    TiA      1        H151     Ti2908    2908    2.24806  47.867   ; Ti-O6     [6537.34]
 2909    TiA      1        H151     Ti2909    2909    2.24805  47.867   ; Ti-O6     [6539.59]
 2910    TiA      1        H151     Ti2910    2910    2.24805  47.867   ; Ti-O6     [6541.83]
 2911    TiA      1        H151     Ti2911    2911    2.24806  47.867   ; Ti-O6     [6544.08]
 2912    TiA      1        H151     Ti2912    2912    2.24805  47.867   ; Ti-O6     [6546.33]
 2913    TiA      1        H151     Ti2913    2913    2.24805  47.867   ; Ti-O6     [6548.58]
 2914    TiA      1        H151     Ti2914    2914    2.24806  47.867   ; Ti-O6     [6550.83]
 2915    TiA      1        H151     Ti2915    2915    2.24805  47.867   ; Ti-O6     [6553.07]
 2916    TiA      1        H151     Ti2916    2916    2.24805  47.867   ; Ti-O6     [6555.32]
 2917    TiA      1        H151     Ti2917    2917    2.24805  47.867   ; Ti-O6     [6557.57]
 2918    TiA      1        H151     Ti2918    2918    2.24806  47.867   ; Ti-O6     [6559.82]
 2919    TiA      1        H151     Ti2919    2919    2.24805  47.867   ; Ti-O6     [6562.07]
 2920    TiA      1        H151     Ti2920    2920    2.24805  47.867   ; Ti-O6     [6564.31]
 2921    TiA      1        H151     Ti2921    2921    2.24806  47.867   ; Ti-O6     [6566.56]
 2922    TiA      1        H151     Ti2922    2922    2.24805  47.867   ; Ti-O6     [6568.81]
 2923    TiA      1        H151     Ti2923    2923    2.24805  47.867   ; Ti-O6     [6571.06]
 2924    TiA      1        H151     Ti2924    2924    2.24806  47.867   ; Ti-O6     [6573.31]
 2925    TiA      1        H151     Ti2925    2925    2.24805  47.867   ; Ti-O6     [6575.56]
 2926    TiA      1        H151     Ti2926    2926    2.24805  47.867   ; Ti-O6      [6577.8]
 2927    TiA      1        H151     Ti2927    2927    2.24805  47.867   ; Ti-O6     [6580.05]
 2928    TiA      1        H151     Ti2928    2928    2.24806  47.867   ; Ti-O6      [6582.3]
 2929    TiA      1        H151     Ti2929    2929    2.24805  47.867   ; Ti-O6     [6584.55]
 2930    TiA      1        H151     Ti2930    2930    2.24805  47.867   ; Ti-O6      [6586.8]
 2931    TiA      1        H151     Ti2931    2931    2.24806  47.867   ; Ti-O6     [6589.04]
 2932    TiA      1        H151     Ti2932    2932    2.24805  47.867   ; Ti-O6     [6591.29]
 2933    TiA      1        H151     Ti2933    2933    2.24805  47.867   ; Ti-O6     [6593.54]
 2934    TiA      1        H151     Ti2934    2934    2.24806  47.867   ; Ti-O6     [6595.79]
 2935    TiA      1        H151     Ti2935    2935    2.24805  47.867   ; Ti-O6     [6598.04]
 2936    TiA      1        H151     Ti2936    2936    2.24805  47.867   ; Ti-O6     [6600.28]
 2937    TiA      1        H151     Ti2937    2937    2.24806  47.867   ; Ti-O6     [6602.53]
 2938    TiA      1        H151     Ti2938    2938    2.24805  47.867   ; Ti-O6     [6604.78]
 2939    TiA      1        H151     Ti2939    2939    2.24805  47.867   ; Ti-O6     [6607.03]
 2940    TiA      1        H151     Ti2940    2940    2.24805  47.867   ; Ti-O6     [6609.28]
 2941    TiA      1        H151     Ti2941    2941    2.24806  47.867   ; Ti-O6     [6611.52]
 2942    TiA      1        H151     Ti2942    2942    2.24805  47.867   ; Ti-O6     [6613.77]
 2943    TiA      1        H151     Ti2943    2943    2.24805  47.867   ; Ti-O6     [6616.02]
 2944    TiA      1        H151     Ti2944    2944    2.24806  47.867   ; Ti-O6     [6618.27]
 2945    TiA      1        H151     Ti2945    2945    2.24805  47.867   ; Ti-O6     [6620.52]
 2946    TiA      1        H151     Ti2946    2946    2.24805  47.867   ; Ti-O6     [6622.76]
 2947    TiA      1        H151     Ti2947    2947    2.24806  47.867   ; Ti-O6     [6625.01]
 2948    TiA      1        H151     Ti2948    2948    2.24805  47.867   ; Ti-O6     [6627.26]
 2949    TiA      1        H151     Ti2949    2949    2.24805  47.867   ; Ti-O6     [6629.51]
 2950    TiA      1        H151     Ti2950    2950    2.24806  47.867   ; Ti-O6     [6631.76]
 2951    TiA      1        H151     Ti2951    2951    2.24805  47.867   ; Ti-O6        [6634]
 2952    TiA      1        H151     Ti2952    2952    2.24805  47.867   ; Ti-O6     [6636.25]
 2953    TiA      1        H151     Ti2953    2953    2.24805  47.867   ; Ti-O6      [6638.5]
 2954    TiA      1        H151     Ti2954    2954    2.24806  47.867   ; Ti-O6     [6640.75]
 2955    TiA      1        H151     Ti2955    2955    2.24805  47.867   ; Ti-O6        [6643]
 2956    TiA      1        H151     Ti2956    2956    2.24805  47.867   ; Ti-O6     [6645.24]
 2957    TiA      1        H151     Ti2957    2957    2.24806  47.867   ; Ti-O6     [6647.49]
 2958    TiA      1        H151     Ti2958    2958    2.24805  47.867   ; Ti-O6     [6649.74]
 2959    TiA      1        H151     Ti2959    2959    2.24805  47.867   ; Ti-O6     [6651.99]
 2960    TiA      1        H151     Ti2960    2960    2.24806  47.867   ; Ti-O6     [6654.24]
 2961    TiA      1        H151     Ti2961    2961    2.24805  47.867   ; Ti-O6     [6656.49]
 2962    TiA      1        H151     Ti2962    2962    2.24805  47.867   ; Ti-O6     [6658.73]
 2963    TiA      1        H151     Ti2963    2963    2.24806  47.867   ; Ti-O6     [6660.98]
 2964    TiA      1        H151     Ti2964    2964    2.24805  47.867   ; Ti-O6     [6663.23]
 2965    TiA      1        H151     Ti2965    2965    2.24805  47.867   ; Ti-O6     [6665.48]
 2966    TiA      1        H151     Ti2966    2966    2.24805  47.867   ; Ti-O6     [6667.73]
 2967    TiA      1        H151     Ti2967    2967    2.24806  47.867   ; Ti-O6     [6669.97]
 2968    TiA      1        H151     Ti2968    2968    2.24805  47.867   ; Ti-O6     [6672.22]
 2969    TiA      1        H151     Ti2969    2969    2.24805  47.867   ; Ti-O6     [6674.47]
 2970    TiA      1        H151     Ti2970    2970    2.24806  47.867   ; Ti-O6     [6676.72]
 2971    TiA      1        H151     Ti2971    2971    2.24805  47.867   ; Ti-O6     [6678.97]
 2972    TiA      1        H151     Ti2972    2972    2.24805  47.867   ; Ti-O6     [6681.21]
 2973    TiA      1        H151     Ti2973    2973    2.24806  47.867   ; Ti-O6     [6683.46]
 2974    TiA      1        H151     Ti2974    2974    2.24805  47.867   ; Ti-O6     [6685.71]
 2975    TiA      1        H151     Ti2975    2975    2.24805  47.867   ; Ti-O6     [6687.96]
 2976    TiA      1        H151     Ti2976    2976    2.24806  47.867   ; Ti-O6     [6690.21]
 2977    TiA      1        H151     Ti2977    2977    2.24805  47.867   ; Ti-O6     [6692.45]
 2978    TiA      1        H151     Ti2978    2978    2.24805  47.867   ; Ti-O6      [6694.7]
 2979    TiA      1        H151     Ti2979    2979    2.24805  47.867   ; Ti-O6     [6696.95]
 2980    TiA      1        H151     Ti2980    2980    2.24806  47.867   ; Ti-O6      [6699.2]
 2981    TiA      1        H151     Ti2981    2981    2.24805  47.867   ; Ti-O6     [6701.45]
 2982    TiA      1        H151     Ti2982    2982    2.24805  47.867   ; Ti-O6     [6703.69]
 2983    TiA      1        H151     Ti2983    2983    2.24806  47.867   ; Ti-O6     [6705.94]
 2984    TiA      1        H151     Ti2984    2984    2.24805  47.867   ; Ti-O6     [6708.19]
 2985    TiA      1        H151     Ti2985    2985    2.24805  47.867   ; Ti-O6     [6710.44]
 2986    TiA      1        H151     Ti2986    2986    2.24806  47.867   ; Ti-O6     [6712.69]
 2987    TiA      1        H151     Ti2987    2987    2.24805  47.867   ; Ti-O6     [6714.93]
 2988    TiA      1        H151     Ti2988    2988    2.24805  47.867   ; Ti-O6     [6717.18]
 2989    TiA      1        H151     Ti2989    2989    2.24806  47.867   ; Ti-O6     [6719.43]
 2990    TiA      1        H151     Ti2990    2990    2.24805  47.867   ; Ti-O6     [6721.68]
 2991    TiA      1        H151     Ti2991    2991    2.24805  47.867   ; Ti-O6     [6723.93]
 2992    TiA      1        H151     Ti2992    2992    2.24805  47.867   ; Ti-O6     [6726.17]
 2993    TiA      1        H151     Ti2993    2993    2.24806  47.867   ; Ti-O6     [6728.42]
 2994    TiA      1        H151     Ti2994    2994    2.24805  47.867   ; Ti-O6     [6730.67]
 2995    TiA      1        H151     Ti2995    2995    2.24805  47.867   ; Ti-O6     [6732.92]
 2996    TiA      1        H151     Ti2996    2996    2.24806  47.867   ; Ti-O6     [6735.17]
 2997    TiA      1        H151     Ti2997    2997    2.24805  47.867   ; Ti-O6     [6737.42]
 2998    TiA      1        H151     Ti2998    2998    2.24805  47.867   ; Ti-O6     [6739.66]
 2999    TiA      1        H151     Ti2999    2999    2.24806  47.867   ; Ti-O6     [6741.91]
 3000    TiA      1        H151     Ti3000    3000    2.24805  47.867   ; Ti-O6     [6744.16]
 3001    TiA      1        H151     Ti3001    3001    2.24805  47.867   ; Ti-O6     [6746.41]
 3002    TiA      1        H151     Ti3002    3002    2.24805  47.867   ; Ti-O6     [6748.66]
 3003    TiA      1        H151     Ti3003    3003    2.24806  47.867   ; Ti-O6      [6750.9]
 3004    TiA      1        H151     Ti3004    3004    2.24805  47.867   ; Ti-O6     [6753.15]
 3005    TiA      1        H151     Ti3005    3005    2.24805  47.867   ; Ti-O6      [6755.4]
 3006    TiA      1        H151     Ti3006    3006    2.24806  47.867   ; Ti-O6     [6757.65]
 3007    TiA      1        H151     Ti3007    3007    2.24805  47.867   ; Ti-O6      [6759.9]
 3008    TiA      1        H151     Ti3008    3008    2.24805  47.867   ; Ti-O6     [6762.14]
 3009    TiA      1        H151     Ti3009    3009    2.24806  47.867   ; Ti-O6     [6764.39]
 3010    TiA      1        H151     Ti3010    3010    2.24805  47.867   ; Ti-O6     [6766.64]
 3011    TiA      1        H151     Ti3011    3011    2.24805  47.867   ; Ti-O6     [6768.89]
 3012    TiA      1        H151     Ti3012    3012    2.24806  47.867   ; Ti-O6     [6771.14]
 3013    TiA      1        H151     Ti3013    3013    2.24805  47.867   ; Ti-O6     [6773.38]
 3014    TiA      1        H151     Ti3014    3014    2.24805  47.867   ; Ti-O6     [6775.63]
 3015    TiA      1        H151     Ti3015    3015    2.24805  47.867   ; Ti-O6     [6777.88]
 3016    TiA      1        H151     Ti3016    3016    2.24806  47.867   ; Ti-O6     [6780.13]
 3017    TiA      1        H151     Ti3017    3017    2.24805  47.867   ; Ti-O6     [6782.38]
 3018    TiA      1        H151     Ti3018    3018    2.24805  47.867   ; Ti-O6     [6784.62]
 3019    TiA      1        H151     Ti3019    3019    2.24806  47.867   ; Ti-O6     [6786.87]
 3020    TiA      1        H151     Ti3020    3020    2.24805  47.867   ; Ti-O6     [6789.12]
 3021    TiA      1        H151     Ti3021    3021    2.24805  47.867   ; Ti-O6     [6791.37]
 3022    TiA      1        H151     Ti3022    3022    2.24806  47.867   ; Ti-O6     [6793.62]
 3023    TiA      1        H151     Ti3023    3023    2.24805  47.867   ; Ti-O6     [6795.86]
 3024    TiA      1        H151     Ti3024    3024    2.24805  47.867   ; Ti-O6     [6798.11]
 3025    TiA      1        H151     Ti3025    3025    2.24806  47.867   ; Ti-O6     [6800.36]
 3026    TiA      1        H151     Ti3026    3026    2.24805  47.867   ; Ti-O6     [6802.61]
 3027    TiA      1        H151     Ti3027    3027    2.24805  47.867   ; Ti-O6     [6804.86]
 3028    TiA      1        H151     Ti3028    3028    2.24805  47.867   ; Ti-O6      [6807.1]
 3029    TiA      1        H151     Ti3029    3029    2.24806  47.867   ; Ti-O6     [6809.35]
 3030    TiA      1        H151     Ti3030    3030    2.24805  47.867   ; Ti-O6      [6811.6]
 3031    TiA      1        H151     Ti3031    3031    2.24805  47.867   ; Ti-O6     [6813.85]
 3032    TiA      1        H151     Ti3032    3032    2.24806  47.867   ; Ti-O6      [6816.1]
 3033    TiA      1        H151     Ti3033    3033    2.24805  47.867   ; Ti-O6     [6818.34]
 3034    TiA      1        H151     Ti3034    3034    2.24805  47.867   ; Ti-O6     [6820.59]
 3035    TiA      1        H151     Ti3035    3035    2.24806  47.867   ; Ti-O6     [6822.84]
 3036    TiA      1        H151     Ti3036    3036    2.24805  47.867   ; Ti-O6     [6825.09]
 3037    TiA      1        H151     Ti3037    3037    2.24805  47.867   ; Ti-O6     [6827.34]
 3038    TiA      1        H151     Ti3038    3038    2.24806  47.867   ; Ti-O6     [6829.59]
 3039    TiA      1        H151     Ti3039    3039    2.24805  47.867   ; Ti-O6     [6831.83]
 3040    TiA      1        H151     Ti3040    3040    2.24805  47.867   ; Ti-O6     [6834.08]
 3041    TiA      1        H151     Ti3041    3041    2.24805  47.867   ; Ti-O6     [6836.33]
 3042    TiA      1        H151     Ti3042    3042    2.24806  47.867   ; Ti-O6     [6838.58]
 3043    TiA      1        H151     Ti3043    3043    2.24805  47.867   ; Ti-O6     [6840.83]
 3044    TiA      1        H151     Ti3044    3044    2.24805  47.867   ; Ti-O6     [6843.07]
 3045    TiA      1        H151     Ti3045    3045    2.24806  47.867   ; Ti-O6     [6845.32]
 3046    TiA      1        H151     Ti3046    3046    2.24805  47.867   ; Ti-O6     [6847.57]
 3047    TiA      1        H151     Ti3047    3047    2.24805  47.867   ; Ti-O6     [6849.82]
 3048    TiA      1        H151     Ti3048    3048    2.24806  47.867   ; Ti-O6     [6852.07]
 3049    TiA      1        H151     Ti3049    3049    2.24805  47.867   ; Ti-O6     [6854.31]
 3050    TiA      1        H151     Ti3050    3050    2.24805  47.867   ; Ti-O6     [6856.56]
 3051    TiA      1        H151     Ti3051    3051    2.24806  47.867   ; Ti-O6     [6858.81]
 3052    TiA      1        H151     Ti3052    3052    2.24805  47.867   ; Ti-O6     [6861.06]
 3053    TiA      1        H151     Ti3053    3053    2.24805  47.867   ; Ti-O6     [6863.31]
 3054    TiA      1        H151     Ti3054    3054    2.24805  47.867   ; Ti-O6     [6865.55]
 3055    TiA      1        H151     Ti3055    3055    2.24806  47.867   ; Ti-O6      [6867.8]
 3056    TiA      1        H151     Ti3056    3056    2.24805  47.867   ; Ti-O6     [6870.05]
 3057    TiA      1        H151     Ti3057    3057    2.24805  47.867   ; Ti-O6      [6872.3]
 3058    TiA      1        H151     Ti3058    3058    2.24806  47.867   ; Ti-O6     [6874.55]
 3059    TiA      1        H151     Ti3059    3059    2.24805  47.867   ; Ti-O6     [6876.79]
 3060    TiA      1        H151     Ti3060    3060    2.24805  47.867   ; Ti-O6     [6879.04]
 3061    TiA      1        H151     Ti3061    3061    2.24806  47.867   ; Ti-O6     [6881.29]
 3062    TiA      1        H151     Ti3062    3062    2.24805  47.867   ; Ti-O6     [6883.54]
 3063    TiA      1        H151     Ti3063    3063    2.24805  47.867   ; Ti-O6     [6885.79]
 3064    TiA      1        H151     Ti3064    3064    2.24806  47.867   ; Ti-O6     [6888.03]
 3065    TiA      1        H151     Ti3065    3065    2.24805  47.867   ; Ti-O6     [6890.28]
 3066    TiA      1        H151     Ti3066    3066    2.24805  47.867   ; Ti-O6     [6892.53]
 3067    TiA      1        H151     Ti3067    3067    2.24805  47.867   ; Ti-O6     [6894.78]
 3068    TiA      1        H151     Ti3068    3068    2.24806  47.867   ; Ti-O6     [6897.03]
 3069    TiA      1        H151     Ti3069    3069    2.24805  47.867   ; Ti-O6     [6899.27]
 3070    TiA      1        H151     Ti3070    3070    2.24805  47.867   ; Ti-O6     [6901.52]
 3071    TiA      1        H151     Ti3071    3071    2.24806  47.867   ; Ti-O6     [6903.77]
 3072    TiA      1        H151     Ti3072    3072    2.24805  47.867   ; Ti-O6     [6906.02]
 3073    TiA      1        H151     Ti3073    3073    2.24805  47.867   ; Ti-O6     [6908.27]
 3074    TiA      1        H151     Ti3074    3074    2.24806  47.867   ; Ti-O6     [6910.52]
 3075    TiA      1        H151     Ti3075    3075    2.24805  47.867   ; Ti-O6     [6912.76]
 3076    TiA      1        H151     Ti3076    3076    2.24805  47.867   ; Ti-O6     [6915.01]
 3077    TiA      1        H151     Ti3077    3077    2.24805  47.867   ; Ti-O6     [6917.26]
 3078    TiA      1        H151     Ti3078    3078    2.24806  47.867   ; Ti-O6     [6919.51]
 3079    TiA      1        H151     Ti3079    3079    2.24805  47.867   ; Ti-O6     [6921.76]
 3080    TiA      1        H151     Ti3080    3080    2.24805  47.867   ; Ti-O6        [6924]
 3081    TiA      1        H151     Ti3081    3081    2.24806  47.867   ; Ti-O6     [6926.25]
 3082    TiA      1        H151     Ti3082    3082    2.24805  47.867   ; Ti-O6      [6928.5]
 3083    TiA      1        H151     Ti3083    3083    2.24805  47.867   ; Ti-O6     [6930.75]
 3084    TiA      1        H151     Ti3084    3084    2.24806  47.867   ; Ti-O6        [6933]
 3085    TiA      1        H151     Ti3085    3085    2.24805  47.867   ; Ti-O6     [6935.24]
 3086    TiA      1        H151     Ti3086    3086    2.24805  47.867   ; Ti-O6     [6937.49]
 3087    TiA      1        H151     Ti3087    3087    2.24806  47.867   ; Ti-O6     [6939.74]
 3088    TiA      1        H151     Ti3088    3088    2.24805  47.867   ; Ti-O6     [6941.99]
 3089    TiA      1        H151     Ti3089    3089    2.24805  47.867   ; Ti-O6     [6944.24]
 3090    TiA      1        H151     Ti3090    3090    2.24805  47.867   ; Ti-O6     [6946.48]
 3091    TiA      1        H151     Ti3091    3091    2.24806  47.867   ; Ti-O6     [6948.73]
 3092    TiA      1        H151     Ti3092    3092    2.24805  47.867   ; Ti-O6     [6950.98]
 3093    TiA      1        H151     Ti3093    3093    2.24805  47.867   ; Ti-O6     [6953.23]
 3094    TiA      1        H151     Ti3094    3094    2.24806  47.867   ; Ti-O6     [6955.48]
 3095    TiA      1        H151     Ti3095    3095    2.24805  47.867   ; Ti-O6     [6957.72]
 3096    TiA      1        H151     Ti3096    3096    2.24805  47.867   ; Ti-O6     [6959.97]
 3097    TiA      1        H151     Ti3097    3097    2.24806  47.867   ; Ti-O6     [6962.22]
 3098    TiA      1        H151     Ti3098    3098    2.24805  47.867   ; Ti-O6     [6964.47]
 3099    TiA      1        H151     Ti3099    3099    2.24805  47.867   ; Ti-O6     [6966.72]
 3100    TiA      1        H151     Ti3100    3100    2.24806  47.867   ; Ti-O6     [6968.96]
 3101    TiA      1        H151     Ti3101    3101    2.24805  47.867   ; Ti-O6     [6971.21]
 3102    TiA      1        H151     Ti3102    3102    2.24805  47.867   ; Ti-O6     [6973.46]
 3103    TiA      1        H151     Ti3103    3103    2.24805  47.867   ; Ti-O6     [6975.71]
 3104    TiA      1        H151     Ti3104    3104    2.24806  47.867   ; Ti-O6     [6977.96]
 3105    TiA      1        H151     Ti3105    3105    2.24805  47.867   ; Ti-O6      [6980.2]
 3106    TiA      1        H151     Ti3106    3106    2.24805  47.867   ; Ti-O6     [6982.45]
 3107    TiA      1        H151     Ti3107    3107    2.24806  47.867   ; Ti-O6      [6984.7]
 3108    TiA      1        H151     Ti3108    3108    2.24805  47.867   ; Ti-O6     [6986.95]
 3109    TiA      1        H151     Ti3109    3109    2.24805  47.867   ; Ti-O6      [6989.2]
 3110    TiA      1        H151     Ti3110    3110    2.24806  47.867   ; Ti-O6     [6991.45]
 3111    TiA      1        H151     Ti3111    3111    2.24805  47.867   ; Ti-O6     [6993.69]
 3112    TiA      1        H151     Ti3112    3112    2.24805  47.867   ; Ti-O6     [6995.94]
 3113    TiA      1        H151     Ti3113    3113    2.24806  47.867   ; Ti-O6     [6998.19]
 3114    TiA      1        H151     Ti3114    3114    2.24805  47.867   ; Ti-O6     [7000.44]
 3115    TiA      1        H151     Ti3115    3115    2.24805  47.867   ; Ti-O6     [7002.69]
 3116    TiA      1        H151     Ti3116    3116    2.24805  47.867   ; Ti-O6     [7004.93]
 3117    TiA      1        H151     Ti3117    3117    2.24806  47.867   ; Ti-O6     [7007.18]
 3118    TiA      1        H151     Ti3118    3118    2.24805  47.867   ; Ti-O6     [7009.43]
 3119    TiA      1        H151     Ti3119    3119    2.24805  47.867   ; Ti-O6     [7011.68]
 3120    TiA      1        H151     Ti3120    3120    2.24806  47.867   ; Ti-O6     [7013.93]
 3121    TiA      1        H151     Ti3121    3121    2.24805  47.867   ; Ti-O6     [7016.17]
 3122    TiA      1        H151     Ti3122    3122    2.24805  47.867   ; Ti-O6     [7018.42]
 3123    TiA      1        H151     Ti3123    3123    2.24806  47.867   ; Ti-O6     [7020.67]
 3124    TiA      1        H151     Ti3124    3124    2.24805  47.867   ; Ti-O6     [7022.92]
 3125    TiA      1        H151     Ti3125    3125    2.24805  47.867   ; Ti-O6     [7025.17]
 3126    TiA      1        H151     Ti3126    3126    2.24806  47.867   ; Ti-O6     [7027.41]
 3127    TiA      1        H151     Ti3127    3127    2.24805  47.867   ; Ti-O6     [7029.66]
 3128    TiA      1        H151     Ti3128    3128    2.24805  47.867   ; Ti-O6     [7031.91]
 3129    TiA      1        H151     Ti3129    3129    2.24805  47.867   ; Ti-O6     [7034.16]
 3130    TiA      1        H151     Ti3130    3130    2.24806  47.867   ; Ti-O6     [7036.41]
 3131    TiA      1        H151     Ti3131    3131    2.24805  47.867   ; Ti-O6     [7038.65]
 3132    TiA      1        H151     Ti3132    3132    2.24805  47.867   ; Ti-O6      [7040.9]
 3133    TiA      1        H151     Ti3133    3133    2.24806  47.867   ; Ti-O6     [7043.15]
 3134    TiA      1        H151     Ti3134    3134    2.24805  47.867   ; Ti-O6      [7045.4]
 3135    TiA      1        H151     Ti3135    3135    2.24805  47.867   ; Ti-O6     [7047.65]
 3136    TiA      1        H151     Ti3136    3136    2.24806  47.867   ; Ti-O6     [7049.89]
 3137    TiA      1        H151     Ti3137    3137    2.24805  47.867   ; Ti-O6     [7052.14]
 3138    TiA      1        H151     Ti3138    3138    2.24805  47.867   ; Ti-O6     [7054.39]
 3139    TiA      1        H151     Ti3139    3139    2.24805  47.867   ; Ti-O6     [7056.64]
 3140    TiA      1        H151     Ti3140    3140    2.24806  47.867   ; Ti-O6     [7058.89]
 3141    TiA      1        H151     Ti3141    3141    2.24805  47.867   ; Ti-O6     [7061.13]
 3142    TiA      1        H151     Ti3142    3142    2.24805  47.867   ; Ti-O6     [7063.38]
 3143    TiA      1        H151     Ti3143    3143    2.24806  47.867   ; Ti-O6     [7065.63]
 3144    TiA      1        H151     Ti3144    3144    2.24805  47.867   ; Ti-O6     [7067.88]
 3145    TiA      1        H151     Ti3145    3145    2.24805  47.867   ; Ti-O6     [7070.13]
 3146    TiA      1        H151     Ti3146    3146    2.24806  47.867   ; Ti-O6     [7072.37]
 3147    TiA      1        H151     Ti3147    3147    2.24805  47.867   ; Ti-O6     [7074.62]
 3148    TiA      1        H151     Ti3148    3148    2.24805  47.867   ; Ti-O6     [7076.87]
 3149    TiA      1        H151     Ti3149    3149    2.24806  47.867   ; Ti-O6     [7079.12]
 3150    TiA      1        H151     Ti3150    3150    2.24805  47.867   ; Ti-O6     [7081.37]
 3151    TiA      1        H151     Ti3151    3151    2.24805  47.867   ; Ti-O6     [7083.62]
 3152    TiA      1        H151     Ti3152    3152    2.24805  47.867   ; Ti-O6     [7085.86]
 3153    TiA      1        H151     Ti3153    3153    2.24806  47.867   ; Ti-O6     [7088.11]
 3154    TiA      1        H151     Ti3154    3154    2.24805  47.867   ; Ti-O6     [7090.36]
 3155    TiA      1        H151     Ti3155    3155    2.24805  47.867   ; Ti-O6     [7092.61]
 3156    TiA      1        H151     Ti3156    3156    2.24806  47.867   ; Ti-O6     [7094.86]
 3157    TiA      1        H151     Ti3157    3157    2.24805  47.867   ; Ti-O6      [7097.1]
 3158    TiA      1        H151     Ti3158    3158    2.24805  47.867   ; Ti-O6     [7099.35]
 3159    TiA      1        H151     Ti3159    3159    2.24806  47.867   ; Ti-O6      [7101.6]
 3160    TiA      1        H151     Ti3160    3160    2.24805  47.867   ; Ti-O6     [7103.85]
 3161    TiA      1        H151     Ti3161    3161    2.24805  47.867   ; Ti-O6      [7106.1]
 3162    TiA      1        H151     Ti3162    3162    2.24806  47.867   ; Ti-O6     [7108.34]
 3163    TiA      1        H151     Ti3163    3163    2.24805  47.867   ; Ti-O6     [7110.59]
 3164    TiA      1        H151     Ti3164    3164    2.24805  47.867   ; Ti-O6     [7112.84]
 3165    TiA      1        H151     Ti3165    3165    2.24805  47.867   ; Ti-O6     [7115.09]
 3166    TiA      1        H151     Ti3166    3166    2.24806  47.867   ; Ti-O6     [7117.34]
 3167    TiA      1        H151     Ti3167    3167    2.24805  47.867   ; Ti-O6     [7119.58]
 3168    TiA      1        H151     Ti3168    3168    2.24805  47.867   ; Ti-O6     [7121.83]
 3169    TiA      1        H151     Ti3169    3169    2.24806  47.867   ; Ti-O6     [7124.08]
 3170    TiA      1        H151     Ti3170    3170    2.24805  47.867   ; Ti-O6     [7126.33]
 3171    TiA      1        H151     Ti3171    3171    2.24805  47.867   ; Ti-O6     [7128.58]
 3172    TiA      1        H151     Ti3172    3172    2.24806  47.867   ; Ti-O6     [7130.82]
 3173    TiA      1        H151     Ti3173    3173    2.24805  47.867   ; Ti-O6     [7133.07]
 3174    TiA      1        H151     Ti3174    3174    2.24805  47.867   ; Ti-O6     [7135.32]
 3175    TiA      1        H151     Ti3175    3175    2.24806  47.867   ; Ti-O6     [7137.57]
 3176    TiA      1        H151     Ti3176    3176    2.24805  47.867   ; Ti-O6     [7139.82]
 3177    TiA      1        H151     Ti3177    3177    2.24805  47.867   ; Ti-O6     [7142.06]
 3178    TiA      1        H151     Ti3178    3178    2.24805  47.867   ; Ti-O6     [7144.31]
 3179    TiA      1        H151     Ti3179    3179    2.24806  47.867   ; Ti-O6     [7146.56]
 3180    TiA      1        H151     Ti3180    3180    2.24805  47.867   ; Ti-O6     [7148.81]
 3181    TiA      1        H151     Ti3181    3181    2.24805  47.867   ; Ti-O6     [7151.06]
 3182    TiA      1        H151     Ti3182    3182    2.24806  47.867   ; Ti-O6      [7153.3]
 3183    TiA      1        H151     Ti3183    3183    2.24805  47.867   ; Ti-O6     [7155.55]
 3184    TiA      1        H151     Ti3184    3184    2.24805  47.867   ; Ti-O6      [7157.8]
 3185    TiA      1        H151     Ti3185    3185    2.24806  47.867   ; Ti-O6     [7160.05]
 3186    TiA      1        H151     Ti3186    3186    2.24805  47.867   ; Ti-O6      [7162.3]
 3187    TiA      1        H151     Ti3187    3187    2.24805  47.867   ; Ti-O6     [7164.55]
 3188    TiA      1        H151     Ti3188    3188    2.24806  47.867   ; Ti-O6     [7166.79]
 3189    TiA      1        H151     Ti3189    3189    2.24805  47.867   ; Ti-O6     [7169.04]
 3190    TiA      1        H151     Ti3190    3190    2.24805  47.867   ; Ti-O6     [7171.29]
 3191    TiA      1        H151     Ti3191    3191    2.24805  47.867   ; Ti-O6     [7173.54]
 3192    TiA      1        H151     Ti3192    3192    2.24806  47.867   ; Ti-O6     [7175.79]
 3193    TiA      1        H151     Ti3193    3193    2.24805  47.867   ; Ti-O6     [7178.03]
 3194    TiA      1        H151     Ti3194    3194    2.24805  47.867   ; Ti-O6     [7180.28]
 3195    TiA      1        H151     Ti3195    3195    2.24806  47.867   ; Ti-O6     [7182.53]
 3196    TiA      1        H151     Ti3196    3196    2.24805  47.867   ; Ti-O6     [7184.78]
 3197    TiA      1        H151     Ti3197    3197    2.24805  47.867   ; Ti-O6     [7187.03]
 3198    TiA      1        H151     Ti3198    3198    2.24806  47.867   ; Ti-O6     [7189.27]
 3199    TiA      1        H151     Ti3199    3199    2.24805  47.867   ; Ti-O6     [7191.52]
 3200    TiA      1        H151     Ti3200    3200    2.24805  47.867   ; Ti-O6     [7193.77]
 3201    TiA      1        H151     Ti3201    3201    2.24806  47.867   ; Ti-O6     [7196.02]
 3202    TiA      1        H151     Ti3202    3202    2.24805  47.867   ; Ti-O6     [7198.27]
 3203    TiA      1        H151     Ti3203    3203    2.24805  47.867   ; Ti-O6     [7200.51]
 3204    TiA      1        H151     Ti3204    3204    2.24805  47.867   ; Ti-O6     [7202.76]
 3205    TiA      1        H151     Ti3205    3205    2.24806  47.867   ; Ti-O6     [7205.01]
 3206    TiA      1        H151     Ti3206    3206    2.24805  47.867   ; Ti-O6     [7207.26]
 3207    TiA      1        H151     Ti3207    3207    2.24805  47.867   ; Ti-O6     [7209.51]
 3208    TiA      1        H151     Ti3208    3208    2.24806  47.867   ; Ti-O6     [7211.75]
 3209    TiA      1        H151     Ti3209    3209    2.24805  47.867   ; Ti-O6        [7214]
 3210    TiA      1        H151     Ti3210    3210    2.24805  47.867   ; Ti-O6     [7216.25]
 3211    TiA      1        H151     Ti3211    3211    2.24806  47.867   ; Ti-O6      [7218.5]
 3212    TiA      1        H151     Ti3212    3212    2.24805  47.867   ; Ti-O6     [7220.75]
 3213    TiA      1        H151     Ti3213    3213    2.24805  47.867   ; Ti-O6     [7222.99]
 3214    TiA      1        H151     Ti3214    3214    2.24805  47.867   ; Ti-O6     [7225.24]
 3215    TiA      1        H151     Ti3215    3215    2.24806  47.867   ; Ti-O6     [7227.49]
 3216    TiA      1        H151     Ti3216    3216    2.24805  47.867   ; Ti-O6     [7229.74]
 3217    TiA      1        H151     Ti3217    3217    2.24805  47.867   ; Ti-O6     [7231.99]
 3218    TiA      1        H151     Ti3218    3218    2.24806  47.867   ; Ti-O6     [7234.23]
 3219    TiA      1        H151     Ti3219    3219    2.24805  47.867   ; Ti-O6     [7236.48]
 3220    TiA      1        H151     Ti3220    3220    2.24805  47.867   ; Ti-O6     [7238.73]
 3221    TiA      1        H151     Ti3221    3221    2.24806  47.867   ; Ti-O6     [7240.98]
 3222    TiA      1        H151     Ti3222    3222    2.24805  47.867   ; Ti-O6     [7243.23]
 3223    TiA      1        H151     Ti3223    3223    2.24805  47.867   ; Ti-O6     [7245.48]
 3224    TiA      1        H151     Ti3224    3224    2.24806  47.867   ; Ti-O6     [7247.72]
 3225    TiA      1        H151     Ti3225    3225    2.24805  47.867   ; Ti-O6     [7249.97]
 3226    TiA      1        H151     Ti3226    3226    2.24805  47.867   ; Ti-O6     [7252.22]
 3227    TiA      1        H151     Ti3227    3227    2.24805  47.867   ; Ti-O6     [7254.47]
 3228    TiA      1        H151     Ti3228    3228    2.24806  47.867   ; Ti-O6     [7256.72]
 3229    TiA      1        H151     Ti3229    3229    2.24805  47.867   ; Ti-O6     [7258.96]
 3230    TiA      1        H151     Ti3230    3230    2.24805  47.867   ; Ti-O6     [7261.21]
 3231    TiA      1        H151     Ti3231    3231    2.24806  47.867   ; Ti-O6     [7263.46]
 3232    TiA      1        H151     Ti3232    3232    2.24805  47.867   ; Ti-O6     [7265.71]
 3233    TiA      1        H151     Ti3233    3233    2.24805  47.867   ; Ti-O6     [7267.96]
 3234    TiA      1        H151     Ti3234    3234    2.24806  47.867   ; Ti-O6      [7270.2]
 3235    TiA      1        H151     Ti3235    3235    2.24805  47.867   ; Ti-O6     [7272.45]
 3236    TiA      1        H151     Ti3236    3236    2.24805  47.867   ; Ti-O6      [7274.7]
 3237    TiA      1        H151     Ti3237    3237    2.24806  47.867   ; Ti-O6     [7276.95]
 3238    TiA      1        H151     Ti3238    3238    2.24805  47.867   ; Ti-O6      [7279.2]
 3239    TiA      1        H151     Ti3239    3239    2.24805  47.867   ; Ti-O6     [7281.44]
 3240    TiA      1        H151     Ti3240    3240    2.24805  47.867   ; Ti-O6     [7283.69]
 3241    TiA      1        H151     Ti3241    3241    2.24806  47.867   ; Ti-O6     [7285.94]
 3242    TiA      1        H151     Ti3242    3242    2.24805  47.867   ; Ti-O6     [7288.19]
 3243    TiA      1        H151     Ti3243    3243    2.24805  47.867   ; Ti-O6     [7290.44]
 3244    TiA      1        H151     Ti3244    3244    2.24806  47.867   ; Ti-O6     [7292.68]
 3245    TiA      1        H151     Ti3245    3245    2.24805  47.867   ; Ti-O6     [7294.93]
 3246    TiA      1        H151     Ti3246    3246    2.24805  47.867   ; Ti-O6     [7297.18]
 3247    TiA      1        H151     Ti3247    3247    2.24806  47.867   ; Ti-O6     [7299.43]
 3248    TiA      1        H151     Ti3248    3248    2.24805  47.867   ; Ti-O6     [7301.68]
 3249    TiA      1        H151     Ti3249    3249    2.24805  47.867   ; Ti-O6     [7303.92]
 3250    TiA      1        H151     Ti3250    3250    2.24806  47.867   ; Ti-O6     [7306.17]
 3251    TiA      1        H151     Ti3251    3251    2.24805  47.867   ; Ti-O6     [7308.42]
 3252    TiA      1        H151     Ti3252    3252    2.24805  47.867   ; Ti-O6     [7310.67]
 3253    TiA      1        H151     Ti3253    3253    2.24805  47.867   ; Ti-O6     [7312.92]
 3254    TiA      1        H151     Ti3254    3254    2.24806  47.867   ; Ti-O6     [7315.16]
 3255    TiA      1        H151     Ti3255    3255    2.24805  47.867   ; Ti-O6     [7317.41]
 3256    TiA      1        H151     Ti3256    3256    2.24805  47.867   ; Ti-O6     [7319.66]
 3257    TiA      1        H151     Ti3257    3257    2.24806  47.867   ; Ti-O6     [7321.91]
 3258    TiA      1        H151     Ti3258    3258    2.24805  47.867   ; Ti-O6     [7324.16]
 3259    TiA      1        H151     Ti3259    3259    2.24805  47.867   ; Ti-O6      [7326.4]
 3260    TiA      1        H151     Ti3260    3260    2.24806  47.867   ; Ti-O6     [7328.65]
 3261    TiA      1        H151     Ti3261    3261    2.24805  47.867   ; Ti-O6      [7330.9]
 3262    TiA      1        H151     Ti3262    3262    2.24805  47.867   ; Ti-O6     [7333.15]
 3263    TiA      1        H151     Ti3263    3263    2.24806  47.867   ; Ti-O6      [7335.4]
 3264    TiA      1        H151     Ti3264    3264    2.24805  47.867   ; Ti-O6     [7337.65]
 3265    TiA      1        H151     Ti3265    3265    2.24805  47.867   ; Ti-O6     [7339.89]
 3266    TiA      1        H151     Ti3266    3266    2.24805  47.867   ; Ti-O6     [7342.14]
 3267    TiA      1        H151     Ti3267    3267    2.24806  47.867   ; Ti-O6     [7344.39]
 3268    TiA      1        H151     Ti3268    3268    2.24805  47.867   ; Ti-O6     [7346.64]
 3269    TiA      1        H151     Ti3269    3269    2.24805  47.867   ; Ti-O6     [7348.89]
 3270    TiA      1        H151     Ti3270    3270    2.24806  47.867   ; Ti-O6     [7351.13]
 3271    TiA      1        H151     Ti3271    3271    2.24805  47.867   ; Ti-O6     [7353.38]
 3272    TiA      1        H151     Ti3272    3272    2.24805  47.867   ; Ti-O6     [7355.63]
 3273    TiA      1        H151     Ti3273    3273    2.24806  47.867   ; Ti-O6     [7357.88]
 3274    TiA      1        H151     Ti3274    3274    2.24805  47.867   ; Ti-O6     [7360.13]
 3275    TiA      1        H151     Ti3275    3275    2.24805  47.867   ; Ti-O6     [7362.37]
 3276    TiA      1        H151     Ti3276    3276    2.24806  47.867   ; Ti-O6     [7364.62]
 3277    TiA      1        H151     Ti3277    3277    2.24805  47.867   ; Ti-O6     [7366.87]
 3278    TiA      1        H151     Ti3278    3278    2.24805  47.867   ; Ti-O6     [7369.12]
 3279    TiA      1        H151     Ti3279    3279    2.24805  47.867   ; Ti-O6     [7371.37]
 3280    TiA      1        H151     Ti3280    3280    2.24806  47.867   ; Ti-O6     [7373.61]
 3281    TiA      1        H151     Ti3281    3281    2.24805  47.867   ; Ti-O6     [7375.86]
 3282    TiA      1        H151     Ti3282    3282    2.24805  47.867   ; Ti-O6     [7378.11]
 3283    TiA      1        H151     Ti3283    3283    2.24806  47.867   ; Ti-O6     [7380.36]
 3284    TiA      1        H151     Ti3284    3284    2.24805  47.867   ; Ti-O6     [7382.61]
 3285    TiA      1        H151     Ti3285    3285    2.24805  47.867   ; Ti-O6     [7384.85]
 3286    TiA      1        H151     Ti3286    3286    2.24806  47.867   ; Ti-O6      [7387.1]
 3287    TiA      1        H151     Ti3287    3287    2.24805  47.867   ; Ti-O6     [7389.35]
 3288    TiA      1        H151     Ti3288    3288    2.24805  47.867   ; Ti-O6      [7391.6]
 3289    TiA      1        H151     Ti3289    3289    2.24805  47.867   ; Ti-O6     [7393.85]
 3290    TiA      1        H151     Ti3290    3290    2.24806  47.867   ; Ti-O6     [7396.09]
 3291    TiA      1        H151     Ti3291    3291    2.24805  47.867   ; Ti-O6     [7398.34]
 3292    TiA      1        H151     Ti3292    3292    2.24805  47.867   ; Ti-O6     [7400.59]
 3293    TiA      1        H151     Ti3293    3293    2.24806  47.867   ; Ti-O6     [7402.84]
 3294    TiA      1        H151     Ti3294    3294    2.24805  47.867   ; Ti-O6     [7405.09]
 3295    TiA      1        H151     Ti3295    3295    2.24805  47.867   ; Ti-O6     [7407.33]
 3296    TiA      1        H151     Ti3296    3296    2.24806  47.867   ; Ti-O6     [7409.58]
 3297    TiA      1        H151     Ti3297    3297    2.24805  47.867   ; Ti-O6     [7411.83]
 3298    TiA      1        H151     Ti3298    3298    2.24805  47.867   ; Ti-O6     [7414.08]
 3299    TiA      1        H151     Ti3299    3299    2.24806  47.867   ; Ti-O6     [7416.33]
 3300    TiA      1        H151     Ti3300    3300    2.24805  47.867   ; Ti-O6     [7418.58]
 3301    TiA      1        H151     Ti3301    3301    2.24805  47.867   ; Ti-O6     [7420.82]
 3302    TiA      1        H151     Ti3302    3302    2.24805  47.867   ; Ti-O6     [7423.07]
 3303    TiA      1        H151     Ti3303    3303    2.24806  47.867   ; Ti-O6     [7425.32]
 3304    TiA      1        H151     Ti3304    3304    2.24805  47.867   ; Ti-O6     [7427.57]
 3305    TiA      1        H151     Ti3305    3305    2.24805  47.867   ; Ti-O6     [7429.82]
 3306    TiA      1        H151     Ti3306    3306    2.24806  47.867   ; Ti-O6     [7432.06]
 3307    TiA      1        H151     Ti3307    3307    2.24805  47.867   ; Ti-O6     [7434.31]
 3308    TiA      1        H151     Ti3308    3308    2.24805  47.867   ; Ti-O6     [7436.56]
 3309    TiA      1        H151     Ti3309    3309    2.24806  47.867   ; Ti-O6     [7438.81]
 3310    TiA      1        H151     Ti3310    3310    2.24805  47.867   ; Ti-O6     [7441.06]
 3311    TiA      1        H151     Ti3311    3311    2.24805  47.867   ; Ti-O6      [7443.3]
 3312    TiA      1        H151     Ti3312    3312    2.24806  47.867   ; Ti-O6     [7445.55]
 3313    TiA      1        H151     Ti3313    3313    2.24805  47.867   ; Ti-O6      [7447.8]
 3314    TiA      1        H151     Ti3314    3314    2.24805  47.867   ; Ti-O6     [7450.05]
 3315    TiA      1        H151     Ti3315    3315    2.24805  47.867   ; Ti-O6      [7452.3]
 3316    TiA      1        H151     Ti3316    3316    2.24806  47.867   ; Ti-O6     [7454.54]
 3317    TiA      1        H151     Ti3317    3317    2.24805  47.867   ; Ti-O6     [7456.79]
 3318    TiA      1        H151     Ti3318    3318    2.24805  47.867   ; Ti-O6     [7459.04]
 3319    TiA      1        H151     Ti3319    3319    2.24806  47.867   ; Ti-O6     [7461.29]
 3320    TiA      1        H151     Ti3320    3320    2.24805  47.867   ; Ti-O6     [7463.54]
 3321    TiA      1        H151     Ti3321    3321    2.24805  47.867   ; Ti-O6     [7465.78]
 3322    TiA      1        H151     Ti3322    3322    2.24806  47.867   ; Ti-O6     [7468.03]
 3323    TiA      1        H151     Ti3323    3323    2.24805  47.867   ; Ti-O6     [7470.28]
 3324    TiA      1        H151     Ti3324    3324    2.24805  47.867   ; Ti-O6     [7472.53]
 3325    TiA      1        H151     Ti3325    3325    2.24806  47.867   ; Ti-O6     [7474.78]
 3326    TiA      1        H151     Ti3326    3326    2.24805  47.867   ; Ti-O6     [7477.02]
 3327    TiA      1        H151     Ti3327    3327    2.24805  47.867   ; Ti-O6     [7479.27]
 3328    TiA      1        H151     Ti3328    3328    2.24805  47.867   ; Ti-O6     [7481.52]
 3329    TiA      1        H151     Ti3329    3329    2.24806  47.867   ; Ti-O6     [7483.77]
 3330    TiA      1        H151     Ti3330    3330    2.24805  47.867   ; Ti-O6     [7486.02]
 3331    TiA      1        H151     Ti3331    3331    2.24805  47.867   ; Ti-O6     [7488.26]
 3332    TiA      1        H151     Ti3332    3332    2.24806  47.867   ; Ti-O6     [7490.51]
 3333    TiA      1        H151     Ti3333    3333    2.24805  47.867   ; Ti-O6     [7492.76]
 3334    TiA      1        H151     Ti3334    3334    2.24805  47.867   ; Ti-O6     [7495.01]
 3335    TiA      1        H151     Ti3335    3335    2.24806  47.867   ; Ti-O6     [7497.26]
 3336    TiA      1        H151     Ti3336    3336    2.24805  47.867   ; Ti-O6     [7499.51]
 3337    TiA      1        H151     Ti3337    3337    2.24805  47.867   ; Ti-O6     [7501.75]
 3338    TiA      1        H151     Ti3338    3338    2.24806  47.867   ; Ti-O6        [7504]
 3339    TiA      1        H151     Ti3339    3339    2.24805  47.867   ; Ti-O6     [7506.25]
 3340    TiA      1        H151     Ti3340    3340    2.24805  47.867   ; Ti-O6      [7508.5]
 3341    TiA      1        H151     Ti3341    3341    2.24805  47.867   ; Ti-O6     [7510.75]
 3342    TiA      1        H151     Ti3342    3342    2.24806  47.867   ; Ti-O6     [7512.99]
 3343    TiA      1        H151     Ti3343    3343    2.24805  47.867   ; Ti-O6     [7515.24]
 3344    TiA      1        H151     Ti3344    3344    2.24805  47.867   ; Ti-O6     [7517.49]
 3345    TiA      1        H151     Ti3345    3345    2.24806  47.867   ; Ti-O6     [7519.74]
 3346    TiA      1        H151     Ti3346    3346    2.24805  47.867   ; Ti-O6     [7521.99]
 3347    TiA      1        H151     Ti3347    3347    2.24805  47.867   ; Ti-O6     [7524.23]
 3348    TiA      1        H151     Ti3348    3348    2.24806  47.867   ; Ti-O6     [7526.48]
 3349    TiA      1        H151     Ti3349    3349    2.24805  47.867   ; Ti-O6     [7528.73]
 3350    TiA      1        H151     Ti3350    3350    2.24805  47.867   ; Ti-O6     [7530.98]
 3351    TiA      1        H151     Ti3351    3351    2.24806  47.867   ; Ti-O6     [7533.23]
 3352    TiA      1        H151     Ti3352    3352    2.24805  47.867   ; Ti-O6     [7535.47]
 3353    TiA      1        H151     Ti3353    3353    2.24805  47.867   ; Ti-O6     [7537.72]
 3354    TiA      1        H151     Ti3354    3354    2.24805  47.867   ; Ti-O6     [7539.97]
 3355    TiA      1        H151     Ti3355    3355    2.24806  47.867   ; Ti-O6     [7542.22]
 3356    TiA      1        H151     Ti3356    3356    2.24805  47.867   ; Ti-O6     [7544.47]
 3357    TiA      1        H151     Ti3357    3357    2.24805  47.867   ; Ti-O6     [7546.71]
 3358    TiA      1        H151     Ti3358    3358    2.24806  47.867   ; Ti-O6     [7548.96]
 3359    TiA      1        H151     Ti3359    3359    2.24805  47.867   ; Ti-O6     [7551.21]
 3360    TiA      1        H151     Ti3360    3360    2.24805  47.867   ; Ti-O6     [7553.46]
 3361    TiA      1        H151     Ti3361    3361    2.24806  47.867   ; Ti-O6     [7555.71]
 3362    TiA      1        H151     Ti3362    3362    2.24805  47.867   ; Ti-O6     [7557.95]
 3363    TiA      1        H151     Ti3363    3363    2.24805  47.867   ; Ti-O6      [7560.2]
 3364    TiA      1        H151     Ti3364    3364    2.24805  47.867   ; Ti-O6     [7562.45]
 3365    TiA      1        H151     Ti3365    3365    2.24806  47.867   ; Ti-O6      [7564.7]
 3366    TiA      1        H151     Ti3366    3366    2.24805  47.867   ; Ti-O6     [7566.95]
 3367    TiA      1        H151     Ti3367    3367    2.24805  47.867   ; Ti-O6     [7569.19]
 3368    TiA      1        H151     Ti3368    3368    2.24806  47.867   ; Ti-O6     [7571.44]
 3369    TiA      1        H151     Ti3369    3369    2.24805  47.867   ; Ti-O6     [7573.69]
 3370    TiA      1        H151     Ti3370    3370    2.24805  47.867   ; Ti-O6     [7575.94]
 3371    TiA      1        H151     Ti3371    3371    2.24806  47.867   ; Ti-O6     [7578.19]
 3372    TiA      1        H151     Ti3372    3372    2.24805  47.867   ; Ti-O6     [7580.43]
 3373    TiA      1        H151     Ti3373    3373    2.24805  47.867   ; Ti-O6     [7582.68]
 3374    TiA      1        H151     Ti3374    3374    2.24806  47.867   ; Ti-O6     [7584.93]
 3375    TiA      1        H151     Ti3375    3375    2.24805  47.867   ; Ti-O6     [7587.18]
 3376    TiA      1        H151     Ti3376    3376    2.24805  47.867   ; Ti-O6     [7589.43]
 3377    TiA      1        H151     Ti3377    3377    2.24805  47.867   ; Ti-O6     [7591.68]
 3378    TiA      1        H151     Ti3378    3378    2.24806  47.867   ; Ti-O6     [7593.92]
 3379    TiA      1        H151     Ti3379    3379    2.24805  47.867   ; Ti-O6     [7596.17]
 3380    TiA      1        H151     Ti3380    3380    2.24805  47.867   ; Ti-O6     [7598.42]
 3381    TiA      1        H151     Ti3381    3381    2.24806  47.867   ; Ti-O6     [7600.67]
 3382    TiA      1        H151     Ti3382    3382    2.24805  47.867   ; Ti-O6     [7602.92]
 3383    TiA      1        H151     Ti3383    3383    2.24805  47.867   ; Ti-O6     [7605.16]
 3384    TiA      1        H151     Ti3384    3384    2.24806  47.867   ; Ti-O6     [7607.41]
 3385    TiA      1        H151     Ti3385    3385    2.24805  47.867   ; Ti-O6     [7609.66]
 3386    TiA      1        H151     Ti3386    3386    2.24805  47.867   ; Ti-O6     [7611.91]
 3387    TiA      1        H151     Ti3387    3387    2.24806  47.867   ; Ti-O6     [7614.16]
 3388    TiA      1        H151     Ti3388    3388    2.24805  47.867   ; Ti-O6      [7616.4]
 3389    TiA      1        H151     Ti3389    3389    2.24805  47.867   ; Ti-O6     [7618.65]
 3390    TiA      1        H151     Ti3390    3390    2.24805  47.867   ; Ti-O6      [7620.9]
 3391    TiA      1        H151     Ti3391    3391    2.24806  47.867   ; Ti-O6     [7623.15]
 3392    TiA      1        H151     Ti3392    3392    2.24805  47.867   ; Ti-O6      [7625.4]
 3393    TiA      1        H151     Ti3393    3393    2.24805  47.867   ; Ti-O6     [7627.64]
 3394    TiA      1        H151     Ti3394    3394    2.24806  47.867   ; Ti-O6     [7629.89]
 3395    TiA      1        H151     Ti3395    3395    2.24805  47.867   ; Ti-O6     [7632.14]
 3396    TiA      1        H151     Ti3396    3396    2.24805  47.867   ; Ti-O6     [7634.39]
 3397    TiA      1        H151     Ti3397    3397    2.24806  47.867   ; Ti-O6     [7636.64]
 3398    TiA      1        H151     Ti3398    3398    2.24805  47.867   ; Ti-O6     [7638.88]
 3399    TiA      1        H151     Ti3399    3399    2.24805  47.867   ; Ti-O6     [7641.13]
 3400    TiA      1        H151     Ti3400    3400    2.24806  47.867   ; Ti-O6     [7643.38]
 3401    TiA      1        H151     Ti3401    3401    2.24805  47.867   ; Ti-O6     [7645.63]
 3402    TiA      1        H151     Ti3402    3402    2.24805  47.867   ; Ti-O6     [7647.88]
 3403    TiA      1        H151     Ti3403    3403    2.24805  47.867   ; Ti-O6     [7650.12]
 3404    TiA      1        H151     Ti3404    3404    2.24806  47.867   ; Ti-O6     [7652.37]
 3405    TiA      1        H151     Ti3405    3405    2.24805  47.867   ; Ti-O6     [7654.62]
 3406    TiA      1        H151     Ti3406    3406    2.24805  47.867   ; Ti-O6     [7656.87]
 3407    TiA      1        H151     Ti3407    3407    2.24806  47.867   ; Ti-O6     [7659.12]
 3408    TiA      1        H151     Ti3408    3408    2.24805  47.867   ; Ti-O6     [7661.36]
 3409    TiA      1        H151     Ti3409    3409    2.24805  47.867   ; Ti-O6     [7663.61]
 3410    TiA      1        H151     Ti3410    3410    2.24806  47.867   ; Ti-O6     [7665.86]
 3411    TiA      1        H151     Ti3411    3411    2.24805  47.867   ; Ti-O6     [7668.11]
 3412    TiA      1        H151     Ti3412    3412    2.24805  47.867   ; Ti-O6     [7670.36]
 3413    TiA      1        H151     Ti3413    3413    2.24806  47.867   ; Ti-O6     [7672.61]
 3414    TiA      1        H151     Ti3414    3414    2.24805  47.867   ; Ti-O6     [7674.85]
 3415    TiA      1        H151     Ti3415    3415    2.24805  47.867   ; Ti-O6      [7677.1]
 3416    TiA      1        H151     Ti3416    3416    2.24805  47.867   ; Ti-O6     [7679.35]
 3417    TiA      1        H151     Ti3417    3417    2.24806  47.867   ; Ti-O6      [7681.6]
 3418    TiA      1        H151     Ti3418    3418    2.24805  47.867   ; Ti-O6     [7683.85]
 3419    TiA      1        H151     Ti3419    3419    2.24805  47.867   ; Ti-O6     [7686.09]
 3420    TiA      1        H151     Ti3420    3420    2.24806  47.867   ; Ti-O6     [7688.34]
 3421    TiA      1        H151     Ti3421    3421    2.24805  47.867   ; Ti-O6     [7690.59]
 3422    TiA      1        H151     Ti3422    3422    2.24805  47.867   ; Ti-O6     [7692.84]
 3423    TiA      1        H151     Ti3423    3423    2.24806  47.867   ; Ti-O6     [7695.09]
 3424    TiA      1        H151     Ti3424    3424    2.24805  47.867   ; Ti-O6     [7697.33]
 3425    TiA      1        H151     Ti3425    3425    2.24805  47.867   ; Ti-O6     [7699.58]
 3426    TiA      1        H151     Ti3426    3426    2.24806  47.867   ; Ti-O6     [7701.83]
 3427    TiA      1        H151     Ti3427    3427    2.24805  47.867   ; Ti-O6     [7704.08]
 3428    TiA      1        H151     Ti3428    3428    2.24805  47.867   ; Ti-O6     [7706.33]
 3429    TiA      1        H151     Ti3429    3429    2.24805  47.867   ; Ti-O6     [7708.57]
 3430    TiA      1        H151     Ti3430    3430    2.24806  47.867   ; Ti-O6     [7710.82]
 3431    TiA      1        H151     Ti3431    3431    2.24805  47.867   ; Ti-O6     [7713.07]
 3432    TiA      1        H151     Ti3432    3432    2.24805  47.867   ; Ti-O6     [7715.32]
 3433    TiA      1        H151     Ti3433    3433    2.24806  47.867   ; Ti-O6     [7717.57]
 3434    TiA      1        H151     Ti3434    3434    2.24805  47.867   ; Ti-O6     [7719.81]
 3435    TiA      1        H151     Ti3435    3435    2.24805  47.867   ; Ti-O6     [7722.06]
 3436    TiA      1        H151     Ti3436    3436    2.24806  47.867   ; Ti-O6     [7724.31]
 3437    TiA      1        H151     Ti3437    3437    2.24805  47.867   ; Ti-O6     [7726.56]
 3438    TiA      1        H151     Ti3438    3438    2.24805  47.867   ; Ti-O6     [7728.81]
 3439    TiA      1        H151     Ti3439    3439    2.24805  47.867   ; Ti-O6     [7731.05]
 3440    TiA      1        H151     Ti3440    3440    2.24806  47.867   ; Ti-O6      [7733.3]
 3441    TiA      1        H151     Ti3441    3441    2.24805  47.867   ; Ti-O6     [7735.55]
 3442    TiA      1        H151     Ti3442    3442    2.24805  47.867   ; Ti-O6      [7737.8]
 3443    TiA      1        H151     Ti3443    3443    2.24806  47.867   ; Ti-O6     [7740.05]
 3444    TiA      1        H151     Ti3444    3444    2.24805  47.867   ; Ti-O6     [7742.29]
 3445    TiA      1        H151     Ti3445    3445    2.24805  47.867   ; Ti-O6     [7744.54]
 3446    TiA      1        H151     Ti3446    3446    2.24806  47.867   ; Ti-O6     [7746.79]
 3447    TiA      1        H151     Ti3447    3447    2.24805  47.867   ; Ti-O6     [7749.04]
 3448    TiA      1        H151     Ti3448    3448    2.24805  47.867   ; Ti-O6     [7751.29]
 3449    TiA      1        H151     Ti3449    3449    2.24806  47.867   ; Ti-O6     [7753.54]
 3450    TiA      1        H151     Ti3450    3450    2.24805  47.867   ; Ti-O6     [7755.78]
 3451    TiA      1        H151     Ti3451    3451    2.24805  47.867   ; Ti-O6     [7758.03]
 3452    TiA      1        H151     Ti3452    3452    2.24805  47.867   ; Ti-O6     [7760.28]
 3453    TiA      1        H151     Ti3453    3453    2.24806  47.867   ; Ti-O6     [7762.53]
 3454    TiA      1        H151     Ti3454    3454    2.24805  47.867   ; Ti-O6     [7764.78]
 3455    TiA      1        H151     Ti3455    3455    2.24805  47.867   ; Ti-O6     [7767.02]
 3456    TiA      1        H151     Ti3456    3456    2.24806  47.867   ; Ti-O6     [7769.27]
 3457    TiA      1        H151     Ti3457    3457    2.24805  47.867   ; Ti-O6     [7771.52]
 3458    TiA      1        H151     Ti3458    3458    2.24805  47.867   ; Ti-O6     [7773.77]
 3459    TiA      1        H151     Ti3459    3459    2.24806  47.867   ; Ti-O6     [7776.02]
 3460    TiA      1        H151     Ti3460    3460    2.24805  47.867   ; Ti-O6     [7778.26]
 3461    TiA      1        H151     Ti3461    3461    2.24805  47.867   ; Ti-O6     [7780.51]
 3462    TiA      1        H151     Ti3462    3462    2.24806  47.867   ; Ti-O6     [7782.76]
 3463    TiA      1        H151     Ti3463    3463    2.24805  47.867   ; Ti-O6     [7785.01]
 3464    TiA      1        H151     Ti3464    3464    2.24805  47.867   ; Ti-O6     [7787.26]
 3465    TiA      1        H151     Ti3465    3465    2.24805  47.867   ; Ti-O6      [7789.5]
 3466    TiA      1        H151     Ti3466    3466    2.24806  47.867   ; Ti-O6     [7791.75]
 3467    TiA      1        H151     Ti3467    3467    2.24805  47.867   ; Ti-O6        [7794]
 3468    TiA      1        H151     Ti3468    3468    2.24805  47.867   ; Ti-O6     [7796.25]
 3469    TiA      1        H151     Ti3469    3469    2.24806  47.867   ; Ti-O6      [7798.5]
 3470    TiA      1        H151     Ti3470    3470    2.24805  47.867   ; Ti-O6     [7800.74]
 3471    TiA      1        H151     Ti3471    3471    2.24805  47.867   ; Ti-O6     [7802.99]
 3472    TiA      1        H151     Ti3472    3472    2.24806  47.867   ; Ti-O6     [7805.24]
 3473    TiA      1        H151     Ti3473    3473    2.24805  47.867   ; Ti-O6     [7807.49]
 3474    TiA      1        H151     Ti3474    3474    2.24805  47.867   ; Ti-O6     [7809.74]
 3475    TiA      1        H151     Ti3475    3475    2.24806  47.867   ; Ti-O6     [7811.98]
 3476    TiA      1        H151     Ti3476    3476    2.24805  47.867   ; Ti-O6     [7814.23]
 3477    TiA      1        H151     Ti3477    3477    2.24805  47.867   ; Ti-O6     [7816.48]
 3478    TiA      1        H151     Ti3478    3478    2.24805  47.867   ; Ti-O6     [7818.73]
 3479    TiA      1        H151     Ti3479    3479    2.24806  47.867   ; Ti-O6     [7820.98]
 3480    TiA      1        H151     Ti3480    3480    2.24805  47.867   ; Ti-O6     [7823.22]
 3481    TiA      1        H151     Ti3481    3481    2.24805  47.867   ; Ti-O6     [7825.47]
 3482    TiA      1        H151     Ti3482    3482    2.24806  47.867   ; Ti-O6     [7827.72]
 3483    TiA      1        H151     Ti3483    3483    2.24805  47.867   ; Ti-O6     [7829.97]
 3484    TiA      1        H151     Ti3484    3484    2.24805  47.867   ; Ti-O6     [7832.22]
 3485    TiA      1        H151     Ti3485    3485    2.24806  47.867   ; Ti-O6     [7834.46]
 3486    TiA      1        H151     Ti3486    3486    2.24805  47.867   ; Ti-O6     [7836.71]
 3487    TiA      1        H151     Ti3487    3487    2.24805  47.867   ; Ti-O6     [7838.96]
 3488    TiA      1        H151     Ti3488    3488    2.24806  47.867   ; Ti-O6     [7841.21]
 3489    TiA      1        H151     Ti3489    3489    2.24805  47.867   ; Ti-O6     [7843.46]
 3490    TiA      1        H151     Ti3490    3490    2.24805  47.867   ; Ti-O6     [7845.71]
 3491    TiA      1        H151     Ti3491    3491    2.24805  47.867   ; Ti-O6     [7847.95]
 3492    TiA      1        H151     Ti3492    3492    2.24806  47.867   ; Ti-O6      [7850.2]
 3493    TiA      1        H151     Ti3493    3493    2.24805  47.867   ; Ti-O6     [7852.45]
 3494    TiA      1        H151     Ti3494    3494    2.24805  47.867   ; Ti-O6      [7854.7]
 3495    TiA      1        H151     Ti3495    3495    2.24806  47.867   ; Ti-O6     [7856.95]
 3496    TiA      1        H151     Ti3496    3496    2.24805  47.867   ; Ti-O6     [7859.19]
 3497    TiA      1        H151     Ti3497    3497    2.24805  47.867   ; Ti-O6     [7861.44]
 3498    TiA      1        H151     Ti3498    3498    2.24806  47.867   ; Ti-O6     [7863.69]
 3499    TiA      1        H151     Ti3499    3499    2.24805  47.867   ; Ti-O6     [7865.94]
 3500    TiA      1        H151     Ti3500    3500    2.24805  47.867   ; Ti-O6     [7868.19]
 3501    TiA      1        H151     Ti3501    3501    2.24805  47.867   ; Ti-O6     [7870.43]
 3502    TiA      1        H151     Ti3502    3502    2.24806  47.867   ; Ti-O6     [7872.68]
 3503    TiA      1        H151     Ti3503    3503    2.24805  47.867   ; Ti-O6     [7874.93]
 3504    TiA      1        H151     Ti3504    3504    2.24805  47.867   ; Ti-O6     [7877.18]
 3505    TiA      1        H151     Ti3505    3505    2.24806  47.867   ; Ti-O6     [7879.43]
 3506    TiA      1        H151     Ti3506    3506    2.24805  47.867   ; Ti-O6     [7881.67]
 3507    TiA      1        H151     Ti3507    3507    2.24805  47.867   ; Ti-O6     [7883.92]
 3508    TiA      1        H151     Ti3508    3508    2.24806  47.867   ; Ti-O6     [7886.17]
 3509    TiA      1        H151     Ti3509    3509    2.24805  47.867   ; Ti-O6     [7888.42]
 3510    TiA      1        H151     Ti3510    3510    2.24805  47.867   ; Ti-O6     [7890.67]
 3511    TiA      1        H151     Ti3511    3511    2.24806  47.867   ; Ti-O6     [7892.91]
 3512    TiA      1        H151     Ti3512    3512    2.24805  47.867   ; Ti-O6     [7895.16]
 3513    TiA      1        H151     Ti3513    3513    2.24805  47.867   ; Ti-O6     [7897.41]
 3514    TiA      1        H151     Ti3514    3514    2.24805  47.867   ; Ti-O6     [7899.66]
 3515    TiA      1        H151     Ti3515    3515    2.24806  47.867   ; Ti-O6     [7901.91]
 3516    TiA      1        H151     Ti3516    3516    2.24805  47.867   ; Ti-O6     [7904.15]
 3517    TiA      1        H151     Ti3517    3517    2.24805  47.867   ; Ti-O6      [7906.4]
 3518    TiA      1        H151     Ti3518    3518    2.24806  47.867   ; Ti-O6     [7908.65]
 3519    TiA      1        H151     Ti3519    3519    2.24805  47.867   ; Ti-O6      [7910.9]
 3520    TiA      1        H151     Ti3520    3520    2.24805  47.867   ; Ti-O6     [7913.15]
 3521    TiA      1        H151     Ti3521    3521    2.24806  47.867   ; Ti-O6     [7915.39]
 3522    TiA      1        H151     Ti3522    3522    2.24805  47.867   ; Ti-O6     [7917.64]
 3523    TiA      1        H151     Ti3523    3523    2.24805  47.867   ; Ti-O6     [7919.89]
 3524    TiA      1        H151     Ti3524    3524    2.24806  47.867   ; Ti-O6     [7922.14]
 3525    TiA      1        H151     Ti3525    3525    2.24805  47.867   ; Ti-O6     [7924.39]
 3526    TiA      1        H151     Ti3526    3526    2.24805  47.867   ; Ti-O6     [7926.64]
 3527    TiA      1        H151     Ti3527    3527    2.24805  47.867   ; Ti-O6     [7928.88]
 3528    TiA      1        H151     Ti3528    3528    2.24806  47.867   ; Ti-O6     [7931.13]
 3529    TiA      1        H151     Ti3529    3529    2.24805  47.867   ; Ti-O6     [7933.38]
 3530    TiA      1        H151     Ti3530    3530    2.24805  47.867   ; Ti-O6     [7935.63]
 3531    TiA      1        H151     Ti3531    3531    2.24806  47.867   ; Ti-O6     [7937.88]
 3532    TiA      1        H151     Ti3532    3532    2.24805  47.867   ; Ti-O6     [7940.12]
 3533    TiA      1        H151     Ti3533    3533    2.24805  47.867   ; Ti-O6     [7942.37]
 3534    TiA      1        H151     Ti3534    3534    2.24806  47.867   ; Ti-O6     [7944.62]
 3535    TiA      1        H151     Ti3535    3535    2.24805  47.867   ; Ti-O6     [7946.87]
 3536    TiA      1        H151     Ti3536    3536    2.24805  47.867   ; Ti-O6     [7949.12]
 3537    TiA      1        H151     Ti3537    3537    2.24806  47.867   ; Ti-O6     [7951.36]
 3538    TiA      1        H151     Ti3538    3538    2.24805  47.867   ; Ti-O6     [7953.61]
 3539    TiA      1        H151     Ti3539    3539    2.24805  47.867   ; Ti-O6     [7955.86]
 3540    TiA      1        H151     Ti3540    3540    2.24805  47.867   ; Ti-O6     [7958.11]
 3541    TiA      1        H151     Ti3541    3541    2.24806  47.867   ; Ti-O6     [7960.36]
 3542    TiA      1        H151     Ti3542    3542    2.24805  47.867   ; Ti-O6      [7962.6]
 3543    TiA      1        H151     Ti3543    3543    2.24805  47.867   ; Ti-O6     [7964.85]
 3544    TiA      1        H151     Ti3544    3544    2.24806  47.867   ; Ti-O6      [7967.1]
 3545    TiA      1        H151     Ti3545    3545    2.24805  47.867   ; Ti-O6     [7969.35]
 3546    TiA      1        H151     Ti3546    3546    2.24805  47.867   ; Ti-O6      [7971.6]
 3547    TiA      1        H151     Ti3547    3547    2.24806  47.867   ; Ti-O6     [7973.84]
 3548    TiA      1        H151     Ti3548    3548    2.24805  47.867   ; Ti-O6     [7976.09]
 3549    TiA      1        H151     Ti3549    3549    2.24805  47.867   ; Ti-O6     [7978.34]
 3550    TiA      1        H151     Ti3550    3550    2.24806  47.867   ; Ti-O6     [7980.59]
 3551    TiA      1        H151     Ti3551    3551    2.24805  47.867   ; Ti-O6     [7982.84]
 3552    TiA      1        H151     Ti3552    3552    2.24805  47.867   ; Ti-O6     [7985.08]
 3553    TiA      1        H151     Ti3553    3553    2.24805  47.867   ; Ti-O6     [7987.33]
 3554    TiA      1        H151     Ti3554    3554    2.24806  47.867   ; Ti-O6     [7989.58]
 3555    TiA      1        H151     Ti3555    3555    2.24805  47.867   ; Ti-O6     [7991.83]
 3556    TiA      1        H151     Ti3556    3556    2.24805  47.867   ; Ti-O6     [7994.08]
 3557    TiA      1        H151     Ti3557    3557    2.24806  47.867   ; Ti-O6     [7996.32]
 3558    TiA      1        H151     Ti3558    3558    2.24805  47.867   ; Ti-O6     [7998.57]
 3559    TiA      1        H151     Ti3559    3559    2.24805  47.867   ; Ti-O6     [8000.82]
 3560    TiA      1        H151     Ti3560    3560    2.24806  47.867   ; Ti-O6     [8003.07]
 3561    TiA      1        H151     Ti3561    3561    2.24805  47.867   ; Ti-O6     [8005.32]
 3562    TiA      1        H151     Ti3562    3562    2.24805  47.867   ; Ti-O6     [8007.57]
 3563    TiA      1        H151     Ti3563    3563    2.24806  47.867   ; Ti-O6     [8009.81]
 3564    TiA      1        H151     Ti3564    3564    2.24805  47.867   ; Ti-O6     [8012.06]
 3565    TiA      1        H151     Ti3565    3565    2.24805  47.867   ; Ti-O6     [8014.31]
 3566    TiA      1        H151     Ti3566    3566    2.24805  47.867   ; Ti-O6     [8016.56]
 3567    TiA      1        H151     Ti3567    3567    2.24806  47.867   ; Ti-O6     [8018.81]
 3568    TiA      1        H151     Ti3568    3568    2.24805  47.867   ; Ti-O6     [8021.05]
 3569    TiA      1        H151     Ti3569    3569    2.24805  47.867   ; Ti-O6      [8023.3]
 3570    TiA      1        H151     Ti3570    3570    2.24806  47.867   ; Ti-O6     [8025.55]
 3571    TiA      1        H151     Ti3571    3571    2.24805  47.867   ; Ti-O6      [8027.8]
 3572    TiA      1        H151     Ti3572    3572    2.24805  47.867   ; Ti-O6     [8030.05]
 3573    TiA      1        H151     Ti3573    3573    2.24806  47.867   ; Ti-O6     [8032.29]
 3574    TiA      1        H151     Ti3574    3574    2.24805  47.867   ; Ti-O6     [8034.54]
 3575    TiA      1        H151     Ti3575    3575    2.24805  47.867   ; Ti-O6     [8036.79]
 3576    TiA      1        H151     Ti3576    3576    2.24805  47.867   ; Ti-O6     [8039.04]
 3577    TiA      1        H151     Ti3577    3577    2.24806  47.867   ; Ti-O6     [8041.29]
 3578    TiA      1        H151     Ti3578    3578    2.24805  47.867   ; Ti-O6     [8043.53]
 3579    TiA      1        H151     Ti3579    3579    2.24805  47.867   ; Ti-O6     [8045.78]
 3580    TiA      1        H151     Ti3580    3580    2.24806  47.867   ; Ti-O6     [8048.03]
 3581    TiA      1        H151     Ti3581    3581    2.24805  47.867   ; Ti-O6     [8050.28]
 3582    TiA      1        H151     Ti3582    3582    2.24805  47.867   ; Ti-O6     [8052.53]
 3583    TiA      1        H151     Ti3583    3583    2.24806  47.867   ; Ti-O6     [8054.77]
 3584    TiA      1        H151     Ti3584    3584    2.24805  47.867   ; Ti-O6     [8057.02]
 3585    TiA      1        H151     Ti3585    3585    2.24805  47.867   ; Ti-O6     [8059.27]
 3586    TiA      1        H151     Ti3586    3586    2.24806  47.867   ; Ti-O6     [8061.52]
 3587    TiA      1        H151     Ti3587    3587    2.24805  47.867   ; Ti-O6     [8063.77]
 3588    TiA      1        H151     Ti3588    3588    2.24805  47.867   ; Ti-O6     [8066.01]
 3589    TiA      1        H151     Ti3589    3589    2.24805  47.867   ; Ti-O6     [8068.26]
 3590    TiA      1        H151     Ti3590    3590    2.24806  47.867   ; Ti-O6     [8070.51]
 3591    TiA      1        H151     Ti3591    3591    2.24805  47.867   ; Ti-O6     [8072.76]
 3592    TiA      1        H151     Ti3592    3592    2.24805  47.867   ; Ti-O6     [8075.01]
 3593    TiA      1        H151     Ti3593    3593    2.24806  47.867   ; Ti-O6     [8077.25]
 3594    TiA      1        H151     Ti3594    3594    2.24805  47.867   ; Ti-O6      [8079.5]
 3595    TiA      1        H151     Ti3595    3595    2.24805  47.867   ; Ti-O6     [8081.75]
 3596    TiA      1        H151     Ti3596    3596    2.24806  47.867   ; Ti-O6        [8084]
 3597    TiA      1        H151     Ti3597    3597    2.24805  47.867   ; Ti-O6     [8086.25]
 3598    TiA      1        H151     Ti3598    3598    2.24805  47.867   ; Ti-O6     [8088.49]
 3599    TiA      1        H151     Ti3599    3599    2.24806  47.867   ; Ti-O6     [8090.74]
 3600    TiA      1        H151     Ti3600    3600    2.24805  47.867   ; Ti-O6     [8092.99]
 3601    TiA      1        H151     Ti3601    3601    2.24805  47.867   ; Ti-O6     [8095.24]
 3602    TiA      1        H151     Ti3602    3602    2.24805  47.867   ; Ti-O6     [8097.49]
 3603    TiA      1        H151     Ti3603    3603    2.24806  47.867   ; Ti-O6     [8099.74]
 3604    TiA      1        H151     Ti3604    3604    2.24805  47.867   ; Ti-O6     [8101.98]
 3605    TiA      1        H151     Ti3605    3605    2.24805  47.867   ; Ti-O6     [8104.23]
 3606    TiA      1        H151     Ti3606    3606    2.24806  47.867   ; Ti-O6     [8106.48]
 3607    TiA      1        H151     Ti3607    3607    2.24805  47.867   ; Ti-O6     [8108.73]
 3608    TiA      1        H151     Ti3608    3608    2.24805  47.867   ; Ti-O6     [8110.98]
 3609    TiA      1        H151     Ti3609    3609    2.24806  47.867   ; Ti-O6     [8113.22]
 3610    TiA      1        H151     Ti3610    3610    2.24805  47.867   ; Ti-O6     [8115.47]
 3611    TiA      1        H151     Ti3611    3611    2.24805  47.867   ; Ti-O6     [8117.72]
 3612    TiA      1        H151     Ti3612    3612    2.24806  47.867   ; Ti-O6     [8119.97]
 3613    TiA      1        H151     Ti3613    3613    2.24805  47.867   ; Ti-O6     [8122.22]
 3614    TiA      1        H151     Ti3614    3614    2.24805  47.867   ; Ti-O6     [8124.46]
 3615    TiA      1        H151     Ti3615    3615    2.24805  47.867   ; Ti-O6     [8126.71]
 3616    TiA      1        H151     Ti3616    3616    2.24806  47.867   ; Ti-O6     [8128.96]
 3617    TiA      1        H151     Ti3617    3617    2.24805  47.867   ; Ti-O6     [8131.21]
 3618    TiA      1        H151     Ti3618    3618    2.24805  47.867   ; Ti-O6     [8133.46]
 3619    TiA      1        H151     Ti3619    3619    2.24806  47.867   ; Ti-O6      [8135.7]
 3620    TiA      1        H151     Ti3620    3620    2.24805  47.867   ; Ti-O6     [8137.95]
 3621    TiA      1        H151     Ti3621    3621    2.24805  47.867   ; Ti-O6      [8140.2]
 3622    TiA      1        H151     Ti3622    3622    2.24806  47.867   ; Ti-O6     [8142.45]
 3623    TiA      1        H151     Ti3623    3623    2.24805  47.867   ; Ti-O6      [8144.7]
 3624    TiA      1        H151     Ti3624    3624    2.24805  47.867   ; Ti-O6     [8146.94]
 3625    TiA      1        H151     Ti3625    3625    2.24806  47.867   ; Ti-O6     [8149.19]
 3626    TiA      1        H151     Ti3626    3626    2.24805  47.867   ; Ti-O6     [8151.44]
 3627    TiA      1        H151     Ti3627    3627    2.24805  47.867   ; Ti-O6     [8153.69]
 3628    TiA      1        H151     Ti3628    3628    2.24805  47.867   ; Ti-O6     [8155.94]
 3629    TiA      1        H151     Ti3629    3629    2.24806  47.867   ; Ti-O6     [8158.18]
 3630    TiA      1        H151     Ti3630    3630    2.24805  47.867   ; Ti-O6     [8160.43]
 3631    TiA      1        H151     Ti3631    3631    2.24805  47.867   ; Ti-O6     [8162.68]
 3632    TiA      1        H151     Ti3632    3632    2.24806  47.867   ; Ti-O6     [8164.93]
 3633    TiA      1        H151     Ti3633    3633    2.24805  47.867   ; Ti-O6     [8167.18]
 3634    TiA      1        H151     Ti3634    3634    2.24805  47.867   ; Ti-O6     [8169.42]
 3635    TiA      1        H151     Ti3635    3635    2.24806  47.867   ; Ti-O6     [8171.67]
 3636    TiA      1        H151     Ti3636    3636    2.24805  47.867   ; Ti-O6     [8173.92]
 3637    TiA      1        H151     Ti3637    3637    2.24805  47.867   ; Ti-O6     [8176.17]
 3638    TiA      1        H151     Ti3638    3638    2.24806  47.867   ; Ti-O6     [8178.42]
 3639    TiA      1        H151     Ti3639    3639    2.24805  47.867   ; Ti-O6     [8180.67]
 3640    TiA      1        H151     Ti3640    3640    2.24805  47.867   ; Ti-O6     [8182.91]
 3641    TiA      1        H151     Ti3641    3641    2.24805  47.867   ; Ti-O6     [8185.16]
 3642    TiA      1        H151     Ti3642    3642    2.24806  47.867   ; Ti-O6     [8187.41]
 3643    TiA      1        H151     Ti3643    3643    2.24805  47.867   ; Ti-O6     [8189.66]
 3644    TiA      1        H151     Ti3644    3644    2.24805  47.867   ; Ti-O6     [8191.91]
 3645    TiA      1        H151     Ti3645    3645    2.24806  47.867   ; Ti-O6     [8194.15]
 3646    TiA      1        H151     Ti3646    3646    2.24805  47.867   ; Ti-O6      [8196.4]
 3647    TiA      1        H151     Ti3647    3647    2.24805  47.867   ; Ti-O6     [8198.65]
 3648    TiA      1        H151     Ti3648    3648    2.24806  47.867   ; Ti-O6      [8200.9]
 3649    TiA      1        H151     Ti3649    3649    2.24805  47.867   ; Ti-O6     [8203.15]
 3650    TiA      1        H151     Ti3650    3650    2.24805  47.867   ; Ti-O6     [8205.39]
 3651    TiA      1        H151     Ti3651    3651    2.24805  47.867   ; Ti-O6     [8207.64]
 3652    TiA      1        H151     Ti3652    3652    2.24806  47.867   ; Ti-O6     [8209.89]
 3653    TiA      1        H151     Ti3653    3653    2.24805  47.867   ; Ti-O6     [8212.14]
 3654    TiA      1        H151     Ti3654    3654    2.24805  47.867   ; Ti-O6     [8214.39]
 3655    TiA      1        H151     Ti3655    3655    2.24806  47.867   ; Ti-O6     [8216.63]
 3656    TiA      1        H151     Ti3656    3656    2.24805  47.867   ; Ti-O6     [8218.88]
 3657    TiA      1        H151     Ti3657    3657    2.24805  47.867   ; Ti-O6     [8221.13]
 3658    TiA      1        H151     Ti3658    3658    2.24806  47.867   ; Ti-O6     [8223.38]
 3659    TiA      1        H151     Ti3659    3659    2.24805  47.867   ; Ti-O6     [8225.63]
 3660    TiA      1        H151     Ti3660    3660    2.24805  47.867   ; Ti-O6     [8227.87]
 3661    TiA      1        H151     Ti3661    3661    2.24806  47.867   ; Ti-O6     [8230.12]
 3662    TiA      1        H151     Ti3662    3662    2.24805  47.867   ; Ti-O6     [8232.37]
 3663    TiA      1        H151     Ti3663    3663    2.24805  47.867   ; Ti-O6     [8234.62]
 3664    TiA      1        H151     Ti3664    3664    2.24805  47.867   ; Ti-O6     [8236.87]
 3665    TiA      1        H151     Ti3665    3665    2.24806  47.867   ; Ti-O6     [8239.11]
 3666    TiA      1        H151     Ti3666    3666    2.24805  47.867   ; Ti-O6     [8241.36]
 3667    TiA      1        H151     Ti3667    3667    2.24805  47.867   ; Ti-O6     [8243.61]
 3668    TiA      1        H151     Ti3668    3668    2.24806  47.867   ; Ti-O6     [8245.86]
 3669    TiA      1        H151     Ti3669    3669    2.24805  47.867   ; Ti-O6     [8248.11]
 3670    TiA      1        H151     Ti3670    3670    2.24805  47.867   ; Ti-O6     [8250.35]
 3671    TiA      1        H151     Ti3671    3671    2.24806  47.867   ; Ti-O6      [8252.6]
 3672    TiA      1        H151     Ti3672    3672    2.24805  47.867   ; Ti-O6     [8254.85]
 3673    TiA      1        H151     Ti3673    3673    2.24805  47.867   ; Ti-O6      [8257.1]
 3674    TiA      1        H151     Ti3674    3674    2.24806  47.867   ; Ti-O6     [8259.35]
 3675    TiA      1        H151     Ti3675    3675    2.24805  47.867   ; Ti-O6      [8261.6]
 3676    TiA      1        H151     Ti3676    3676    2.24805  47.867   ; Ti-O6     [8263.84]
 3677    TiA      1        H151     Ti3677    3677    2.24805  47.867   ; Ti-O6     [8266.09]
 3678    TiA      1        H151     Ti3678    3678    2.24806  47.867   ; Ti-O6     [8268.34]
 3679    TiA      1        H151     Ti3679    3679    2.24805  47.867   ; Ti-O6     [8270.59]
 3680    TiA      1        H151     Ti3680    3680    2.24805  47.867   ; Ti-O6     [8272.84]
 3681    TiA      1        H151     Ti3681    3681    2.24806  47.867   ; Ti-O6     [8275.08]
 3682    TiA      1        H151     Ti3682    3682    2.24805  47.867   ; Ti-O6     [8277.33]
 3683    TiA      1        H151     Ti3683    3683    2.24805  47.867   ; Ti-O6     [8279.58]
 3684    TiA      1        H151     Ti3684    3684    2.24806  47.867   ; Ti-O6     [8281.83]
 3685    TiA      1        H151     Ti3685    3685    2.24805  47.867   ; Ti-O6     [8284.08]
 3686    TiA      1        H151     Ti3686    3686    2.24805  47.867   ; Ti-O6     [8286.32]
 3687    TiA      1        H151     Ti3687    3687    2.24806  47.867   ; Ti-O6     [8288.57]
 3688    TiA      1        H151     Ti3688    3688    2.24805  47.867   ; Ti-O6     [8290.82]
 3689    TiA      1        H151     Ti3689    3689    2.24805  47.867   ; Ti-O6     [8293.07]
 3690    TiA      1        H151     Ti3690    3690    2.24805  47.867   ; Ti-O6     [8295.32]
 3691    TiA      1        H151     Ti3691    3691    2.24806  47.867   ; Ti-O6     [8297.56]
 3692    TiA      1        H151     Ti3692    3692    2.24805  47.867   ; Ti-O6     [8299.81]
 3693    TiA      1        H151     Ti3693    3693    2.24805  47.867   ; Ti-O6     [8302.06]
 3694    TiA      1        H151     Ti3694    3694    2.24806  47.867   ; Ti-O6     [8304.31]
 3695    TiA      1        H151     Ti3695    3695    2.24805  47.867   ; Ti-O6     [8306.56]
 3696    TiA      1        H151     Ti3696    3696    2.24805  47.867   ; Ti-O6      [8308.8]
 3697    TiA      1        H151     Ti3697    3697    2.24806  47.867   ; Ti-O6     [8311.05]
 3698    TiA      1        H151     Ti3698    3698    2.24805  47.867   ; Ti-O6      [8313.3]
 3699    TiA      1        H151     Ti3699    3699    2.24805  47.867   ; Ti-O6     [8315.55]
 3700    TiA      1        H151     Ti3700    3700    2.24806  47.867   ; Ti-O6      [8317.8]
 3701    TiA      1        H151     Ti3701    3701    2.24805  47.867   ; Ti-O6     [8320.04]
 3702    TiA      1        H151     Ti3702    3702    2.24805  47.867   ; Ti-O6     [8322.29]
 3703    TiA      1        H151     Ti3703    3703    2.24805  47.867   ; Ti-O6     [8324.54]
 3704    TiA      1        H151     Ti3704    3704    2.24806  47.867   ; Ti-O6     [8326.79]
 3705    TiA      1        H151     Ti3705    3705    2.24805  47.867   ; Ti-O6     [8329.04]
 3706    TiA      1        H151     Ti3706    3706    2.24805  47.867   ; Ti-O6     [8331.28]
 3707    TiA      1        H151     Ti3707    3707    2.24806  47.867   ; Ti-O6     [8333.53]
 3708    TiA      1        H151     Ti3708    3708    2.24805  47.867   ; Ti-O6     [8335.78]
 3709    TiA      1        H151     Ti3709    3709    2.24805  47.867   ; Ti-O6     [8338.03]
 3710    TiA      1        H151     Ti3710    3710    2.24806  47.867   ; Ti-O6     [8340.28]
 3711    TiA      1        H151     Ti3711    3711    2.24805  47.867   ; Ti-O6     [8342.52]
 3712    TiA      1        H151     Ti3712    3712    2.24805  47.867   ; Ti-O6     [8344.77]
 3713    TiA      1        H151     Ti3713    3713    2.24806  47.867   ; Ti-O6     [8347.02]
 3714    TiA      1        H151     Ti3714    3714    2.24805  47.867   ; Ti-O6     [8349.27]
 3715    TiA      1        H151     Ti3715    3715    2.24805  47.867   ; Ti-O6     [8351.52]
 3716    TiA      1        H151     Ti3716    3716    2.24805  47.867   ; Ti-O6     [8353.77]
 3717    TiA      1        H151     Ti3717    3717    2.24806  47.867   ; Ti-O6     [8356.01]
 3718    TiA      1        H151     Ti3718    3718    2.24805  47.867   ; Ti-O6     [8358.26]
 3719    TiA      1        H151     Ti3719    3719    2.24805  47.867   ; Ti-O6     [8360.51]
 3720    TiA      1        H151     Ti3720    3720    2.24806  47.867   ; Ti-O6     [8362.76]
 3721    TiA      1        H151     Ti3721    3721    2.24805  47.867   ; Ti-O6     [8365.01]
 3722    TiA      1        H151     Ti3722    3722    2.24805  47.867   ; Ti-O6     [8367.25]
 3723    TiA      1        H151     Ti3723    3723    2.24806  47.867   ; Ti-O6      [8369.5]
 3724    TiA      1        H151     Ti3724    3724    2.24805  47.867   ; Ti-O6     [8371.75]
 3725    TiA      1        H151     Ti3725    3725    2.24805  47.867   ; Ti-O6        [8374]
 3726    TiA      1        H151     Ti3726    3726    2.24805  47.867   ; Ti-O6     [8376.25]
 3727    TiA      1        H151     Ti3727    3727    2.24806  47.867   ; Ti-O6     [8378.49]
 3728    TiA      1        H151     Ti3728    3728    2.24805  47.867   ; Ti-O6     [8380.74]
 3729    TiA      1        H151     Ti3729    3729    2.24805  47.867   ; Ti-O6     [8382.99]
 3730    TiA      1        H151     Ti3730    3730    2.24806  47.867   ; Ti-O6     [8385.24]
 3731    TiA      1        H151     Ti3731    3731    2.24805  47.867   ; Ti-O6     [8387.49]
 3732    TiA      1        H151     Ti3732    3732    2.24805  47.867   ; Ti-O6     [8389.73]
 3733    TiA      1        H151     Ti3733    3733    2.24806  47.867   ; Ti-O6     [8391.98]
 3734    TiA      1        H151     Ti3734    3734    2.24805  47.867   ; Ti-O6     [8394.23]
 3735    TiA      1        H151     Ti3735    3735    2.24805  47.867   ; Ti-O6     [8396.48]
 3736    TiA      1        H151     Ti3736    3736    2.24806  47.867   ; Ti-O6     [8398.73]
 3737    TiA      1        H151     Ti3737    3737    2.24805  47.867   ; Ti-O6     [8400.97]
 3738    TiA      1        H151     Ti3738    3738    2.24805  47.867   ; Ti-O6     [8403.22]
 3739    TiA      1        H151     Ti3739    3739    2.24805  47.867   ; Ti-O6     [8405.47]
 3740    TiA      1        H151     Ti3740    3740    2.24806  47.867   ; Ti-O6     [8407.72]
 3741    TiA      1        H151     Ti3741    3741    2.24805  47.867   ; Ti-O6     [8409.97]
 3742    TiA      1        H151     Ti3742    3742    2.24805  47.867   ; Ti-O6     [8412.21]
 3743    TiA      1        H151     Ti3743    3743    2.24806  47.867   ; Ti-O6     [8414.46]
 3744    TiA      1        H151     Ti3744    3744    2.24805  47.867   ; Ti-O6     [8416.71]
 3745    TiA      1        H151     Ti3745    3745    2.24805  47.867   ; Ti-O6     [8418.96]
 3746    TiA      1        H151     Ti3746    3746    2.24806  47.867   ; Ti-O6     [8421.21]
 3747    TiA      1        H151     Ti3747    3747    2.24805  47.867   ; Ti-O6     [8423.45]
 3748    TiA      1        H151     Ti3748    3748    2.24805  47.867   ; Ti-O6      [8425.7]
 3749    TiA      1        H151     Ti3749    3749    2.24806  47.867   ; Ti-O6     [8427.95]
 3750    TiA      1        H151     Ti3750    3750    2.24805  47.867   ; Ti-O6      [8430.2]
 3751    TiA      1        H151     Ti3751    3751    2.24805  47.867   ; Ti-O6     [8432.45]
 3752    TiA      1        H151     Ti3752    3752    2.24805  47.867   ; Ti-O6      [8434.7]
 3753    TiA      1        H151     Ti3753    3753    2.24806  47.867   ; Ti-O6     [8436.94]
 3754    TiA      1        H151     Ti3754    3754    2.24805  47.867   ; Ti-O6     [8439.19]
 3755    TiA      1        H151     Ti3755    3755    2.24805  47.867   ; Ti-O6     [8441.44]
 3756    TiA      1        H151     Ti3756    3756    2.24806  47.867   ; Ti-O6     [8443.69]
 3757    TiA      1        H151     Ti3757    3757    2.24805  47.867   ; Ti-O6     [8445.94]
 3758    TiA      1        H151     Ti3758    3758    2.24805  47.867   ; Ti-O6     [8448.18]
 3759    TiA      1        H151     Ti3759    3759    2.24806  47.867   ; Ti-O6     [8450.43]
 3760    TiA      1        H151     Ti3760    3760    2.24805  47.867   ; Ti-O6     [8452.68]
 3761    TiA      1        H151     Ti3761    3761    2.24805  47.867   ; Ti-O6     [8454.93]
 3762    TiA      1        H151     Ti3762    3762    2.24806  47.867   ; Ti-O6     [8457.18]
 3763    TiA      1        H151     Ti3763    3763    2.24805  47.867   ; Ti-O6     [8459.42]
 3764    TiA      1        H151     Ti3764    3764    2.24805  47.867   ; Ti-O6     [8461.67]
 3765    TiA      1        H151     Ti3765    3765    2.24805  47.867   ; Ti-O6     [8463.92]
 3766    TiA      1        H151     Ti3766    3766    2.24806  47.867   ; Ti-O6     [8466.17]
 3767    TiA      1        H151     Ti3767    3767    2.24805  47.867   ; Ti-O6     [8468.42]
 3768    TiA      1        H151     Ti3768    3768    2.24805  47.867   ; Ti-O6     [8470.66]
 3769    TiA      1        H151     Ti3769    3769    2.24806  47.867   ; Ti-O6     [8472.91]
 3770    TiA      1        H151     Ti3770    3770    2.24805  47.867   ; Ti-O6     [8475.16]
 3771    TiA      1        H151     Ti3771    3771    2.24805  47.867   ; Ti-O6     [8477.41]
 3772    TiA      1        H151     Ti3772    3772    2.24806  47.867   ; Ti-O6     [8479.66]
 3773    TiA      1        H151     Ti3773    3773    2.24805  47.867   ; Ti-O6      [8481.9]
 3774    TiA      1        H151     Ti3774    3774    2.24805  47.867   ; Ti-O6     [8484.15]
 3775    TiA      1        H151     Ti3775    3775    2.24806  47.867   ; Ti-O6      [8486.4]
 3776    TiA      1        H151     Ti3776    3776    2.24805  47.867   ; Ti-O6     [8488.65]
 3777    TiA      1        H151     Ti3777    3777    2.24805  47.867   ; Ti-O6      [8490.9]
 3778    TiA      1        H151     Ti3778    3778    2.24805  47.867   ; Ti-O6     [8493.14]
 3779    TiA      1        H151     Ti3779    3779    2.24806  47.867   ; Ti-O6     [8495.39]
 3780    TiA      1        H151     Ti3780    3780    2.24805  47.867   ; Ti-O6     [8497.64]
 3781    TiA      1        H151     Ti3781    3781    2.24805  47.867   ; Ti-O6     [8499.89]
 3782    TiA      1        H151     Ti3782    3782    2.24806  47.867   ; Ti-O6     [8502.14]
 3783    TiA      1        H151     Ti3783    3783    2.24805  47.867   ; Ti-O6     [8504.38]
 3784    TiA      1        H151     Ti3784    3784    2.24805  47.867   ; Ti-O6     [8506.63]
 3785    TiA      1        H151     Ti3785    3785    2.24806  47.867   ; Ti-O6     [8508.88]
 3786    TiA      1        H151     Ti3786    3786    2.24805  47.867   ; Ti-O6     [8511.13]
 3787    TiA      1        H151     Ti3787    3787    2.24805  47.867   ; Ti-O6     [8513.38]
 3788    TiA      1        H151     Ti3788    3788    2.24805  47.867   ; Ti-O6     [8515.63]
 3789    TiA      1        H151     Ti3789    3789    2.24806  47.867   ; Ti-O6     [8517.87]
 3790    TiA      1        H151     Ti3790    3790    2.24805  47.867   ; Ti-O6     [8520.12]
 3791    TiA      1        H151     Ti3791    3791    2.24805  47.867   ; Ti-O6     [8522.37]
 3792    TiA      1        H151     Ti3792    3792    2.24806  47.867   ; Ti-O6     [8524.62]
 3793    TiA      1        H151     Ti3793    3793    2.24805  47.867   ; Ti-O6     [8526.87]
 3794    TiA      1        H151     Ti3794    3794    2.24805  47.867   ; Ti-O6     [8529.11]
 3795    TiA      1        H151     Ti3795    3795    2.24806  47.867   ; Ti-O6     [8531.36]
 3796    TiA      1        H151     Ti3796    3796    2.24805  47.867   ; Ti-O6     [8533.61]
 3797    TiA      1        H151     Ti3797    3797    2.24805  47.867   ; Ti-O6     [8535.86]
 3798    TiA      1        H151     Ti3798    3798    2.24806  47.867   ; Ti-O6     [8538.11]
 3799    TiA      1        H151     Ti3799    3799    2.24805  47.867   ; Ti-O6     [8540.35]
 3800    TiA      1        H151     Ti3800    3800    2.24805  47.867   ; Ti-O6      [8542.6]
 3801    TiA      1        H151     Ti3801    3801    2.24805  47.867   ; Ti-O6     [8544.85]
 3802    TiA      1        H151     Ti3802    3802    2.24806  47.867   ; Ti-O6      [8547.1]
 3803    TiA      1        H151     Ti3803    3803    2.24805  47.867   ; Ti-O6     [8549.35]
 3804    TiA      1        H151     Ti3804    3804    2.24805  47.867   ; Ti-O6     [8551.59]
 3805    TiA      1        H151     Ti3805    3805    2.24806  47.867   ; Ti-O6     [8553.84]
 3806    TiA      1        H151     Ti3806    3806    2.24805  47.867   ; Ti-O6     [8556.09]
 3807    TiA      1        H151     Ti3807    3807    2.24805  47.867   ; Ti-O6     [8558.34]
 3808    TiA      1        H151     Ti3808    3808    2.24806  47.867   ; Ti-O6     [8560.59]
 3809    TiA      1        H151     Ti3809    3809    2.24805  47.867   ; Ti-O6     [8562.83]
 3810    TiA      1        H151     Ti3810    3810    2.24805  47.867   ; Ti-O6     [8565.08]
 3811    TiA      1        H151     Ti3811    3811    2.24806  47.867   ; Ti-O6     [8567.33]
 3812    TiA      1        H151     Ti3812    3812    2.24805  47.867   ; Ti-O6     [8569.58]
 3813    TiA      1        H151     Ti3813    3813    2.24805  47.867   ; Ti-O6     [8571.83]
 3814    TiA      1        H151     Ti3814    3814    2.24805  47.867   ; Ti-O6     [8574.07]
 3815    TiA      1        H151     Ti3815    3815    2.24806  47.867   ; Ti-O6     [8576.32]
 3816    TiA      1        H151     Ti3816    3816    2.24805  47.867   ; Ti-O6     [8578.57]
 3817    TiA      1        H151     Ti3817    3817    2.24805  47.867   ; Ti-O6     [8580.82]
 3818    TiA      1        H151     Ti3818    3818    2.24806  47.867   ; Ti-O6     [8583.07]
 3819    TiA      1        H151     Ti3819    3819    2.24805  47.867   ; Ti-O6     [8585.31]
 3820    TiA      1        H151     Ti3820    3820    2.24805  47.867   ; Ti-O6     [8587.56]
 3821    TiA      1        H151     Ti3821    3821    2.24806  47.867   ; Ti-O6     [8589.81]
 3822    TiA      1        H151     Ti3822    3822    2.24805  47.867   ; Ti-O6     [8592.06]
 3823    TiA      1        H151     Ti3823    3823    2.24805  47.867   ; Ti-O6     [8594.31]
 3824    TiA      1        H151     Ti3824    3824    2.24806  47.867   ; Ti-O6     [8596.55]
 3825    TiA      1        H151     Ti3825    3825    2.24805  47.867   ; Ti-O6      [8598.8]
 3826    TiA      1        H151     Ti3826    3826    2.24805  47.867   ; Ti-O6     [8601.05]
 3827    TiA      1        H151     Ti3827    3827    2.24805  47.867   ; Ti-O6      [8603.3]
 3828    TiA      1        H151     Ti3828    3828    2.24806  47.867   ; Ti-O6     [8605.55]
 3829    TiA      1        H151     Ti3829    3829    2.24805  47.867   ; Ti-O6      [8607.8]
 3830    TiA      1        H151     Ti3830    3830    2.24805  47.867   ; Ti-O6     [8610.04]
 3831    TiA      1        H151     Ti3831    3831    2.24806  47.867   ; Ti-O6     [8612.29]
 3832    TiA      1        H151     Ti3832    3832    2.24805  47.867   ; Ti-O6     [8614.54]
 3833    TiA      1        H151     Ti3833    3833    2.24805  47.867   ; Ti-O6     [8616.79]
 3834    TiA      1        H151     Ti3834    3834    2.24806  47.867   ; Ti-O6     [8619.04]
 3835    TiA      1        H151     Ti3835    3835    2.24805  47.867   ; Ti-O6     [8621.28]
 3836    TiA      1        H151     Ti3836    3836    2.24805  47.867   ; Ti-O6     [8623.53]
 3837    TiA      1        H151     Ti3837    3837    2.24806  47.867   ; Ti-O6     [8625.78]
 3838    TiA      1        H151     Ti3838    3838    2.24805  47.867   ; Ti-O6     [8628.03]
 3839    TiA      1        H151     Ti3839    3839    2.24805  47.867   ; Ti-O6     [8630.28]
 3840    TiA      1        H151     Ti3840    3840    2.24805  47.867   ; Ti-O6     [8632.52]
 3841    TiA      1        H151     Ti3841    3841    2.24806  47.867   ; Ti-O6     [8634.77]
 3842    TiA      1        H151     Ti3842    3842    2.24805  47.867   ; Ti-O6     [8637.02]
 3843    TiA      1        H151     Ti3843    3843    2.24805  47.867   ; Ti-O6     [8639.27]
 3844    TiA      1        H151     Ti3844    3844    2.24806  47.867   ; Ti-O6     [8641.52]
 3845    TiA      1        H151     Ti3845    3845    2.24805  47.867   ; Ti-O6     [8643.76]
 3846    TiA      1        H151     Ti3846    3846    2.24805  47.867   ; Ti-O6     [8646.01]
 3847    TiA      1        H151     Ti3847    3847    2.24806  47.867   ; Ti-O6     [8648.26]
 3848    TiA      1        H151     Ti3848    3848    2.24805  47.867   ; Ti-O6     [8650.51]
 3849    TiA      1        H151     Ti3849    3849    2.24805  47.867   ; Ti-O6     [8652.76]
 3850    TiA      1        H151     Ti3850    3850    2.24806  47.867   ; Ti-O6        [8655]
 3851    TiA      1        H151     Ti3851    3851    2.24805  47.867   ; Ti-O6     [8657.25]
 3852    TiA      1        H151     Ti3852    3852    2.24805  47.867   ; Ti-O6      [8659.5]
 3853    TiA      1        H151     Ti3853    3853    2.24805  47.867   ; Ti-O6     [8661.75]
 3854    TiA      1        H151     Ti3854    3854    2.24806  47.867   ; Ti-O6        [8664]
 3855    TiA      1        H151     Ti3855    3855    2.24805  47.867   ; Ti-O6     [8666.24]
 3856    TiA      1        H151     Ti3856    3856    2.24805  47.867   ; Ti-O6     [8668.49]
 3857    TiA      1        H151     Ti3857    3857    2.24806  47.867   ; Ti-O6     [8670.74]
 3858    TiA      1        H151     Ti3858    3858    2.24805  47.867   ; Ti-O6     [8672.99]
 3859    TiA      1        H151     Ti3859    3859    2.24805  47.867   ; Ti-O6     [8675.24]
 3860    TiA      1        H151     Ti3860    3860    2.24806  47.867   ; Ti-O6     [8677.48]
 3861    TiA      1        H151     Ti3861    3861    2.24805  47.867   ; Ti-O6     [8679.73]
 3862    TiA      1        H151     Ti3862    3862    2.24805  47.867   ; Ti-O6     [8681.98]
 3863    TiA      1        H151     Ti3863    3863    2.24805  47.867   ; Ti-O6     [8684.23]
 3864    TiA      1        H151     Ti3864    3864    2.24806  47.867   ; Ti-O6     [8686.48]
 3865    TiA      1        H151     Ti3865    3865    2.24805  47.867   ; Ti-O6     [8688.73]
 3866    TiA      1        H151     Ti3866    3866    2.24805  47.867   ; Ti-O6     [8690.97]
 3867    TiA      1        H151     Ti3867    3867    2.24806  47.867   ; Ti-O6     [8693.22]
 3868    TiA      1        H151     Ti3868    3868    2.24805  47.867   ; Ti-O6     [8695.47]
 3869    TiA      1        H151     Ti3869    3869    2.24805  47.867   ; Ti-O6     [8697.72]
 3870    TiA      1        H151     Ti3870    3870    2.24806  47.867   ; Ti-O6     [8699.97]
 3871    TiA      1        H151     Ti3871    3871    2.24805  47.867   ; Ti-O6     [8702.21]
 3872    TiA      1        H151     Ti3872    3872    2.24805  47.867   ; Ti-O6     [8704.46]
 3873    TiA      1        H151     Ti3873    3873    2.24806  47.867   ; Ti-O6     [8706.71]
 3874    TiA      1        H151     Ti3874    3874    2.24805  47.867   ; Ti-O6     [8708.96]
 3875    TiA      1        H151     Ti3875    3875    2.24805  47.867   ; Ti-O6     [8711.21]
 3876    TiA      1        H151     Ti3876    3876    2.24805  47.867   ; Ti-O6     [8713.45]
 3877    TiA      1        H151     Ti3877    3877    2.24806  47.867   ; Ti-O6      [8715.7]
 3878    TiA      1        H151     Ti3878    3878    2.24805  47.867   ; Ti-O6     [8717.95]
 3879    TiA      1        H151     Ti3879    3879    2.24805  47.867   ; Ti-O6      [8720.2]
 3880    TiA      1        H151     Ti3880    3880    2.24806  47.867   ; Ti-O6     [8722.45]
 3881    TiA      1        H151     Ti3881    3881    2.24805  47.867   ; Ti-O6     [8724.69]
 3882    TiA      1        H151     Ti3882    3882    2.24805  47.867   ; Ti-O6     [8726.94]
 3883    TiA      1        H151     Ti3883    3883    2.24806  47.867   ; Ti-O6     [8729.19]
 3884    TiA      1        H151     Ti3884    3884    2.24805  47.867   ; Ti-O6     [8731.44]
 3885    TiA      1        H151     Ti3885    3885    2.24805  47.867   ; Ti-O6     [8733.69]
 3886    TiA      1        H151     Ti3886    3886    2.24806  47.867   ; Ti-O6     [8735.93]
 3887    TiA      1        H151     Ti3887    3887    2.24805  47.867   ; Ti-O6     [8738.18]
 3888    TiA      1        H151     Ti3888    3888    2.24805  47.867   ; Ti-O6     [8740.43]
 3889    TiA      1        H151     Ti3889    3889    2.24805  47.867   ; Ti-O6     [8742.68]
 3890    TiA      1        H151     Ti3890    3890    2.24806  47.867   ; Ti-O6     [8744.93]
 3891    TiA      1        H151     Ti3891    3891    2.24805  47.867   ; Ti-O6     [8747.17]
 3892    TiA      1        H151     Ti3892    3892    2.24805  47.867   ; Ti-O6     [8749.42]
 3893    TiA      1        H151     Ti3893    3893    2.24806  47.867   ; Ti-O6     [8751.67]
 3894    TiA      1        H151     Ti3894    3894    2.24805  47.867   ; Ti-O6     [8753.92]
 3895    TiA      1        H151     Ti3895    3895    2.24805  47.867   ; Ti-O6     [8756.17]
 3896    TiA      1        H151     Ti3896    3896    2.24806  47.867   ; Ti-O6     [8758.41]
 3897    TiA      1        H151     Ti3897    3897    2.24805  47.867   ; Ti-O6     [8760.66]
 3898    TiA      1        H151     Ti3898    3898    2.24805  47.867   ; Ti-O6     [8762.91]
 3899    TiA      1        H151     Ti3899    3899    2.24806  47.867   ; Ti-O6     [8765.16]
 3900    TiA      1        H151     Ti3900    3900    2.24805  47.867   ; Ti-O6     [8767.41]
 3901    TiA      1        H151     Ti3901    3901    2.24805  47.867   ; Ti-O6     [8769.66]
 3902    TiA      1        H151     Ti3902    3902    2.24805  47.867   ; Ti-O6      [8771.9]
 3903    TiA      1        H151     Ti3903    3903    2.24806  47.867   ; Ti-O6     [8774.15]
 3904    TiA      1        H151     Ti3904    3904    2.24805  47.867   ; Ti-O6      [8776.4]
 3905    TiA      1        H151     Ti3905    3905    2.24805  47.867   ; Ti-O6     [8778.65]
 3906    TiA      1        H151     Ti3906    3906    2.24806  47.867   ; Ti-O6      [8780.9]
 3907    TiA      1        H151     Ti3907    3907    2.24805  47.867   ; Ti-O6     [8783.14]
 3908    TiA      1        H151     Ti3908    3908    2.24805  47.867   ; Ti-O6     [8785.39]
 3909    TiA      1        H151     Ti3909    3909    2.24806  47.867   ; Ti-O6     [8787.64]
 3910    TiA      1        H151     Ti3910    3910    2.24805  47.867   ; Ti-O6     [8789.89]
 3911    TiA      1        H151     Ti3911    3911    2.24805  47.867   ; Ti-O6     [8792.14]
 3912    TiA      1        H151     Ti3912    3912    2.24806  47.867   ; Ti-O6     [8794.38]
 3913    TiA      1        H151     Ti3913    3913    2.24805  47.867   ; Ti-O6     [8796.63]
 3914    TiA      1        H151     Ti3914    3914    2.24805  47.867   ; Ti-O6     [8798.88]
 3915    TiA      1        H151     Ti3915    3915    2.24805  47.867   ; Ti-O6     [8801.13]
 3916    TiA      1        H151     Ti3916    3916    2.24806  47.867   ; Ti-O6     [8803.38]
 3917    TiA      1        H151     Ti3917    3917    2.24805  47.867   ; Ti-O6     [8805.62]
 3918    TiA      1        H151     Ti3918    3918    2.24805  47.867   ; Ti-O6     [8807.87]
 3919    TiA      1        H151     Ti3919    3919    2.24806  47.867   ; Ti-O6     [8810.12]
 3920    TiA      1        H151     Ti3920    3920    2.24805  47.867   ; Ti-O6     [8812.37]
 3921    TiA      1        H151     Ti3921    3921    2.24805  47.867   ; Ti-O6     [8814.62]
 3922    TiA      1        H151     Ti3922    3922    2.24806  47.867   ; Ti-O6     [8816.86]
 3923    TiA      1        H151     Ti3923    3923    2.24805  47.867   ; Ti-O6     [8819.11]
 3924    TiA      1        H151     Ti3924    3924    2.24805  47.867   ; Ti-O6     [8821.36]
 3925    TiA      1        H151     Ti3925    3925    2.24806  47.867   ; Ti-O6     [8823.61]
 3926    TiA      1        H151     Ti3926    3926    2.24805  47.867   ; Ti-O6     [8825.86]
 3927    TiA      1        H151     Ti3927    3927    2.24805  47.867   ; Ti-O6      [8828.1]
 3928    TiA      1        H151     Ti3928    3928    2.24805  47.867   ; Ti-O6     [8830.35]
 3929    TiA      1        H151     Ti3929    3929    2.24806  47.867   ; Ti-O6      [8832.6]
 3930    TiA      1        H151     Ti3930    3930    2.24805  47.867   ; Ti-O6     [8834.85]
 3931    TiA      1        H151     Ti3931    3931    2.24805  47.867   ; Ti-O6      [8837.1]
 3932    TiA      1        H151     Ti3932    3932    2.24806  47.867   ; Ti-O6     [8839.34]
 3933    TiA      1        H151     Ti3933    3933    2.24805  47.867   ; Ti-O6     [8841.59]
 3934    TiA      1        H151     Ti3934    3934    2.24805  47.867   ; Ti-O6     [8843.84]
 3935    TiA      1        H151     Ti3935    3935    2.24806  47.867   ; Ti-O6     [8846.09]
 3936    TiA      1        H151     Ti3936    3936    2.24805  47.867   ; Ti-O6     [8848.34]
 3937    TiA      1        H151     Ti3937    3937    2.24805  47.867   ; Ti-O6     [8850.58]
 3938    TiA      1        H151     Ti3938    3938    2.24805  47.867   ; Ti-O6     [8852.83]
 3939    TiA      1        H151     Ti3939    3939    2.24806  47.867   ; Ti-O6     [8855.08]
 3940    TiA      1        H151     Ti3940    3940    2.24805  47.867   ; Ti-O6     [8857.33]
 3941    TiA      1        H151     Ti3941    3941    2.24805  47.867   ; Ti-O6     [8859.58]
 3942    TiA      1        H151     Ti3942    3942    2.24806  47.867   ; Ti-O6     [8861.83]
 3943    TiA      1        H151     Ti3943    3943    2.24805  47.867   ; Ti-O6     [8864.07]
 3944    TiA      1        H151     Ti3944    3944    2.24805  47.867   ; Ti-O6     [8866.32]
 3945    TiA      1        H151     Ti3945    3945    2.24806  47.867   ; Ti-O6     [8868.57]
 3946    TiA      1        H151     Ti3946    3946    2.24805  47.867   ; Ti-O6     [8870.82]
 3947    TiA      1        H151     Ti3947    3947    2.24805  47.867   ; Ti-O6     [8873.07]
 3948    TiA      1        H151     Ti3948    3948    2.24806  47.867   ; Ti-O6     [8875.31]
 3949    TiA      1        H151     Ti3949    3949    2.24805  47.867   ; Ti-O6     [8877.56]
 3950    TiA      1        H151     Ti3950    3950    2.24805  47.867   ; Ti-O6     [8879.81]
 3951    TiA      1        H151     Ti3951    3951    2.24805  47.867   ; Ti-O6     [8882.06]
 3952    TiA      1        H151     Ti3952    3952    2.24806  47.867   ; Ti-O6     [8884.31]
 3953    TiA      1        H151     Ti3953    3953    2.24805  47.867   ; Ti-O6     [8886.55]
 3954    TiA      1        H151     Ti3954    3954    2.24805  47.867   ; Ti-O6      [8888.8]
 3955    TiA      1        H151     Ti3955    3955    2.24806  47.867   ; Ti-O6     [8891.05]
 3956    TiA      1        H151     Ti3956    3956    2.24805  47.867   ; Ti-O6      [8893.3]
 3957    TiA      1        H151     Ti3957    3957    2.24805  47.867   ; Ti-O6     [8895.55]
 3958    TiA      1        H151     Ti3958    3958    2.24806  47.867   ; Ti-O6     [8897.79]
 3959    TiA      1        H151     Ti3959    3959    2.24805  47.867   ; Ti-O6     [8900.04]
 3960    TiA      1        H151     Ti3960    3960    2.24805  47.867   ; Ti-O6     [8902.29]
 3961    TiA      1        H151     Ti3961    3961    2.24806  47.867   ; Ti-O6     [8904.54]
 3962    TiA      1        H151     Ti3962    3962    2.24805  47.867   ; Ti-O6     [8906.79]
 3963    TiA      1        H151     Ti3963    3963    2.24805  47.867   ; Ti-O6     [8909.03]
 3964    TiA      1        H151     Ti3964    3964    2.24805  47.867   ; Ti-O6     [8911.28]
 3965    TiA      1        H151     Ti3965    3965    2.24806  47.867   ; Ti-O6     [8913.53]
 3966    TiA      1        H151     Ti3966    3966    2.24805  47.867   ; Ti-O6     [8915.78]
 3967    TiA      1        H151     Ti3967    3967    2.24805  47.867   ; Ti-O6     [8918.03]
 3968    TiA      1        H151     Ti3968    3968    2.24806  47.867   ; Ti-O6     [8920.27]
 3969    TiA      1        H151     Ti3969    3969    2.24805  47.867   ; Ti-O6     [8922.52]
 3970    TiA      1        H151     Ti3970    3970    2.24805  47.867   ; Ti-O6     [8924.77]
 3971    TiA      1        H151     Ti3971    3971    2.24806  47.867   ; Ti-O6     [8927.02]
 3972    TiA      1        H151     Ti3972    3972    2.24805  47.867   ; Ti-O6     [8929.27]
 3973    TiA      1        H151     Ti3973    3973    2.24805  47.867   ; Ti-O6     [8931.51]
 3974    TiA      1        H151     Ti3974    3974    2.24806  47.867   ; Ti-O6     [8933.76]
 3975    TiA      1        H151     Ti3975    3975    2.24805  47.867   ; Ti-O6     [8936.01]
 3976    TiA      1        H151     Ti3976    3976    2.24805  47.867   ; Ti-O6     [8938.26]
 3977    TiA      1        H151     Ti3977    3977    2.24805  47.867   ; Ti-O6     [8940.51]
 3978    TiA      1        H151     Ti3978    3978    2.24806  47.867   ; Ti-O6     [8942.76]
 3979    TiA      1        H151     Ti3979    3979    2.24805  47.867   ; Ti-O6        [8945]
 3980    TiA      1        H151     Ti3980    3980    2.24805  47.867   ; Ti-O6     [8947.25]
 3981    TiA      1        H151     Ti3981    3981    2.24806  47.867   ; Ti-O6      [8949.5]
 3982    TiA      1        H151     Ti3982    3982    2.24805  47.867   ; Ti-O6     [8951.75]
 3983    TiA      1        H151     Ti3983    3983    2.24805  47.867   ; Ti-O6        [8954]
 3984    TiA      1        H151     Ti3984    3984    2.24806  47.867   ; Ti-O6     [8956.24]
 3985    TiA      1        H151     Ti3985    3985    2.24805  47.867   ; Ti-O6     [8958.49]
 3986    TiA      1        H151     Ti3986    3986    2.24805  47.867   ; Ti-O6     [8960.74]
 3987    TiA      1        H151     Ti3987    3987    2.24806  47.867   ; Ti-O6     [8962.99]
 3988    TiA      1        H151     Ti3988    3988    2.24805  47.867   ; Ti-O6     [8965.24]
 3989    TiA      1        H151     Ti3989    3989    2.24805  47.867   ; Ti-O6     [8967.48]
 3990    TiA      1        H151     Ti3990    3990    2.24805  47.867   ; Ti-O6     [8969.73]
 3991    TiA      1        H151     Ti3991    3991    2.24806  47.867   ; Ti-O6     [8971.98]
 3992    TiA      1        H151     Ti3992    3992    2.24805  47.867   ; Ti-O6     [8974.23]
 3993    TiA      1        H151     Ti3993    3993    2.24805  47.867   ; Ti-O6     [8976.48]
 3994    TiA      1        H151     Ti3994    3994    2.24806  47.867   ; Ti-O6     [8978.72]
 3995    TiA      1        H151     Ti3995    3995    2.24805  47.867   ; Ti-O6     [8980.97]
 3996    TiA      1        H151     Ti3996    3996    2.24805  47.867   ; Ti-O6     [8983.22]
 3997    TiA      1        H151     Ti3997    3997    2.24806  47.867   ; Ti-O6     [8985.47]
 3998    TiA      1        H151     Ti3998    3998    2.24805  47.867   ; Ti-O6     [8987.72]
 3999    TiA      1        H151     Ti3999    3999    2.24805  47.867   ; Ti-O6     [8989.96]
 4000    TiA      1        H151     Ti4000    4000    2.24806  47.867   ; Ti-O6     [8992.21]
 4001    TiA      1        H151     Ti4001    4001    2.24805  47.867   ; Ti-O6     [8994.46]
 4002    TiA      1        H151     Ti4002    4002    2.24805  47.867   ; Ti-O6     [8996.71]
 4003    TiA      1        H151     Ti4003    4003    2.24805  47.867   ; Ti-O6     [8998.96]
 4004    TiA      1        H151     Ti4004    4004    2.24806  47.867   ; Ti-O6      [9001.2]
 4005    TiA      1        H151     Ti4005    4005    2.24805  47.867   ; Ti-O6     [9003.45]
 4006    TiA      1        H151     Ti4006    4006    2.24805  47.867   ; Ti-O6      [9005.7]
 4007    TiA      1        H151     Ti4007    4007    2.24806  47.867   ; Ti-O6     [9007.95]
 4008    TiA      1        H151     Ti4008    4008    2.24805  47.867   ; Ti-O6      [9010.2]
 4009    TiA      1        H151     Ti4009    4009    2.24805  47.867   ; Ti-O6     [9012.44]
 4010    TiA      1        H151     Ti4010    4010    2.24806  47.867   ; Ti-O6     [9014.69]
 4011    TiA      1        H151     Ti4011    4011    2.24805  47.867   ; Ti-O6     [9016.94]
 4012    TiA      1        H151     Ti4012    4012    2.24805  47.867   ; Ti-O6     [9019.19]
 4013    TiA      1        H151     Ti4013    4013    2.24805  47.867   ; Ti-O6     [9021.44]
 4014    TiA      1        H151     Ti4014    4014    2.24806  47.867   ; Ti-O6     [9023.69]
 4015    TiA      1        H151     Ti4015    4015    2.24805  47.867   ; Ti-O6     [9025.93]
 4016    TiA      1        H151     Ti4016    4016    2.24805  47.867   ; Ti-O6     [9028.18]
 4017    TiA      1        H151     Ti4017    4017    2.24806  47.867   ; Ti-O6     [9030.43]
 4018    TiA      1        H151     Ti4018    4018    2.24805  47.867   ; Ti-O6     [9032.68]
 4019    TiA      1        H151     Ti4019    4019    2.24805  47.867   ; Ti-O6     [9034.93]
 4020    TiA      1        H151     Ti4020    4020    2.24806  47.867   ; Ti-O6     [9037.17]
 4021    TiA      1        H151     Ti4021    4021    2.24805  47.867   ; Ti-O6     [9039.42]
 4022    TiA      1        H151     Ti4022    4022    2.24805  47.867   ; Ti-O6     [9041.67]
 4023    TiA      1        H151     Ti4023    4023    2.24806  47.867   ; Ti-O6     [9043.92]
 4024    TiA      1        H151     Ti4024    4024    2.24805  47.867   ; Ti-O6     [9046.17]
 4025    TiA      1        H151     Ti4025    4025    2.24805  47.867   ; Ti-O6     [9048.41]
 4026    TiA      1        H151     Ti4026    4026    2.24805  47.867   ; Ti-O6     [9050.66]
 4027    TiA      1        H151     Ti4027    4027    2.24806  47.867   ; Ti-O6     [9052.91]
 4028    TiA      1        H151     Ti4028    4028    2.24805  47.867   ; Ti-O6     [9055.16]
 4029    TiA      1        H151     Ti4029    4029    2.24805  47.867   ; Ti-O6     [9057.41]
 4030    TiA      1        H151     Ti4030    4030    2.24806  47.867   ; Ti-O6     [9059.65]
 4031    TiA      1        H151     Ti4031    4031    2.24805  47.867   ; Ti-O6      [9061.9]
 4032    TiA      1        H151     Ti4032    4032    2.24805  47.867   ; Ti-O6     [9064.15]
 4033    TiA      1        H151     Ti4033    4033    2.24806  47.867   ; Ti-O6      [9066.4]
 4034    TiA      1        H151     Ti4034    4034    2.24805  47.867   ; Ti-O6     [9068.65]
 4035    TiA      1        H151     Ti4035    4035    2.24805  47.867   ; Ti-O6     [9070.89]
 4036    TiA      1        H151     Ti4036    4036    2.24806  47.867   ; Ti-O6     [9073.14]
 4037    TiA      1        H151     Ti4037    4037    2.24805  47.867   ; Ti-O6     [9075.39]
 4038    TiA      1        H151     Ti4038    4038    2.24805  47.867   ; Ti-O6     [9077.64]
 4039    TiA      1        H151     Ti4039    4039    2.24805  47.867   ; Ti-O6     [9079.89]
 4040    TiA      1        H151     Ti4040    4040    2.24806  47.867   ; Ti-O6     [9082.13]
 4041    TiA      1        H151     Ti4041    4041    2.24805  47.867   ; Ti-O6     [9084.38]
 4042    TiA      1        H151     Ti4042    4042    2.24805  47.867   ; Ti-O6     [9086.63]
 4043    TiA      1        H151     Ti4043    4043    2.24806  47.867   ; Ti-O6     [9088.88]
 4044    TiA      1        H151     Ti4044    4044    2.24805  47.867   ; Ti-O6     [9091.13]
 4045    TiA      1        H151     Ti4045    4045    2.24805  47.867   ; Ti-O6     [9093.37]
 4046    TiA      1        H151     Ti4046    4046    2.24806  47.867   ; Ti-O6     [9095.62]
 4047    TiA      1        H151     Ti4047    4047    2.24805  47.867   ; Ti-O6     [9097.87]
 4048    TiA      1        H151     Ti4048    4048    2.24805  47.867   ; Ti-O6     [9100.12]
 4049    TiA      1        H151     Ti4049    4049    2.24806  47.867   ; Ti-O6     [9102.37]
 4050    TiA      1        H151     Ti4050    4050    2.24805  47.867   ; Ti-O6     [9104.61]
 4051    TiA      1        H151     Ti4051    4051    2.24805  47.867   ; Ti-O6     [9106.86]
 4052    TiA      1        H151     Ti4052    4052    2.24805  47.867   ; Ti-O6     [9109.11]
 4053    TiA      1        H151     Ti4053    4053    2.24806  47.867   ; Ti-O6     [9111.36]
 4054    TiA      1        H151     Ti4054    4054    2.24805  47.867   ; Ti-O6     [9113.61]
 4055    TiA      1        H151     Ti4055    4055    2.24805  47.867   ; Ti-O6     [9115.86]
 4056    TiA      1        H151     Ti4056    4056    2.24806  47.867   ; Ti-O6      [9118.1]
 4057    TiA      1        H151     Ti4057    4057    2.24805  47.867   ; Ti-O6     [9120.35]
 4058    TiA      1        H151     Ti4058    4058    2.24805  47.867   ; Ti-O6      [9122.6]
 4059    TiA      1        H151     Ti4059    4059    2.24806  47.867   ; Ti-O6     [9124.85]
 4060    TiA      1        H151     Ti4060    4060    2.24805  47.867   ; Ti-O6      [9127.1]
 4061    TiA      1        H151     Ti4061    4061    2.24805  47.867   ; Ti-O6     [9129.34]
 4062    TiA      1        H151     Ti4062    4062    2.24806  47.867   ; Ti-O6     [9131.59]
 4063    TiA      1        H151     Ti4063    4063    2.24805  47.867   ; Ti-O6     [9133.84]
 4064    TiA      1        H151     Ti4064    4064    2.24805  47.867   ; Ti-O6     [9136.09]
 4065    TiA      1        H151     Ti4065    4065    2.24805  47.867   ; Ti-O6     [9138.34]
 4066    TiA      1        H151     Ti4066    4066    2.24806  47.867   ; Ti-O6     [9140.58]
 4067    TiA      1        H151     Ti4067    4067    2.24805  47.867   ; Ti-O6     [9142.83]
 4068    TiA      1        H151     Ti4068    4068    2.24805  47.867   ; Ti-O6     [9145.08]
 4069    TiA      1        H151     Ti4069    4069    2.24806  47.867   ; Ti-O6     [9147.33]
 4070    TiA      1        H151     Ti4070    4070    2.24805  47.867   ; Ti-O6     [9149.58]
 4071    TiA      1        H151     Ti4071    4071    2.24805  47.867   ; Ti-O6     [9151.82]
 4072    TiA      1        H151     Ti4072    4072    2.24806  47.867   ; Ti-O6     [9154.07]
 4073    TiA      1        H151     Ti4073    4073    2.24805  47.867   ; Ti-O6     [9156.32]
 4074    TiA      1        H151     Ti4074    4074    2.24805  47.867   ; Ti-O6     [9158.57]
 4075    TiA      1        H151     Ti4075    4075    2.24806  47.867   ; Ti-O6     [9160.82]
 4076    TiA      1        H151     Ti4076    4076    2.24805  47.867   ; Ti-O6     [9163.06]
 4077    TiA      1        H151     Ti4077    4077    2.24805  47.867   ; Ti-O6     [9165.31]
 4078    TiA      1        H151     Ti4078    4078    2.24805  47.867   ; Ti-O6     [9167.56]
 4079    TiA      1        H151     Ti4079    4079    2.24806  47.867   ; Ti-O6     [9169.81]
 4080    TiA      1        H151     Ti4080    4080    2.24805  47.867   ; Ti-O6     [9172.06]
 4081    TiA      1        H151     Ti4081    4081    2.24805  47.867   ; Ti-O6      [9174.3]
 4082    TiA      1        H151     Ti4082    4082    2.24806  47.867   ; Ti-O6     [9176.55]
 4083    TiA      1        H151     Ti4083    4083    2.24805  47.867   ; Ti-O6      [9178.8]
 4084    TiA      1        H151     Ti4084    4084    2.24805  47.867   ; Ti-O6     [9181.05]
 4085    TiA      1        H151     Ti4085    4085    2.24806  47.867   ; Ti-O6      [9183.3]
 4086    TiA      1        H151     Ti4086    4086    2.24805  47.867   ; Ti-O6     [9185.54]
 4087    TiA      1        H151     Ti4087    4087    2.24805  47.867   ; Ti-O6     [9187.79]
 4088    TiA      1        H151     Ti4088    4088    2.24805  47.867   ; Ti-O6     [9190.04]
 4089    TiA      1        H151     Ti4089    4089    2.24806  47.867   ; Ti-O6     [9192.29]
 4090    TiA      1        H151     Ti4090    4090    2.24805  47.867   ; Ti-O6     [9194.54]
 4091    TiA      1        H151     Ti4091    4091    2.24805  47.867   ; Ti-O6     [9196.79]
 4092    TiA      1        H151     Ti4092    4092    2.24806  47.867   ; Ti-O6     [9199.03]
 4093    TiA      1        H151     Ti4093    4093    2.24805  47.867   ; Ti-O6     [9201.28]
 4094    TiA      1        H151     Ti4094    4094    2.24805  47.867   ; Ti-O6     [9203.53]
 4095    TiA      1        H151     Ti4095    4095    2.24806  47.867   ; Ti-O6     [9205.78]
 4096    TiA      1        H151     Ti4096    4096    2.24805  47.867   ; Ti-O6     [9208.03]
 4097    TiA      1        H151     Ti4097    4097    2.24805  47.867   ; Ti-O6     [9210.27]
 4098    TiA      1        H151     Ti4098    4098    2.24806  47.867   ; Ti-O6     [9212.52]
 4099    TiA      1        H151     Ti4099    4099    2.24805  47.867   ; Ti-O6     [9214.77]
 4100    TiA      1        H151     Ti4100    4100    2.24805  47.867   ; Ti-O6     [9217.02]
 4101    TiA      1        H151     Ti4101    4101    2.24805  47.867   ; Ti-O6     [9219.27]
 4102    TiA      1        H151     Ti4102    4102    2.24806  47.867   ; Ti-O6     [9221.51]
 4103    TiA      1        H151     Ti4103    4103    2.24805  47.867   ; Ti-O6     [9223.76]
 4104    TiA      1        H151     Ti4104    4104    2.24805  47.867   ; Ti-O6     [9226.01]
 4105    TiA      1        H151     Ti4105    4105    2.24806  47.867   ; Ti-O6     [9228.26]
 4106    TiA      1        H151     Ti4106    4106    2.24805  47.867   ; Ti-O6     [9230.51]
 4107    TiA      1        H151     Ti4107    4107    2.24805  47.867   ; Ti-O6     [9232.75]
 4108    TiA      1        H151     Ti4108    4108    2.24806  47.867   ; Ti-O6        [9235]
 4109    TiA      1        H151     Ti4109    4109    2.24805  47.867   ; Ti-O6     [9237.25]
 4110    TiA      1        H151     Ti4110    4110    2.24805  47.867   ; Ti-O6      [9239.5]
 4111    TiA      1        H151     Ti4111    4111    2.24806  47.867   ; Ti-O6     [9241.75]
 4112    TiA      1        H151     Ti4112    4112    2.24805  47.867   ; Ti-O6     [9243.99]
 4113    TiA      1        H151     Ti4113    4113    2.24805  47.867   ; Ti-O6     [9246.24]
 4114    TiA      1        H151     Ti4114    4114    2.24805  47.867   ; Ti-O6     [9248.49]
 4115    TiA      1        H151     Ti4115    4115    2.24806  47.867   ; Ti-O6     [9250.74]
 4116    TiA      1        H151     Ti4116    4116    2.24805  47.867   ; Ti-O6     [9252.99]
 4117    TiA      1        H151     Ti4117    4117    2.24805  47.867   ; Ti-O6     [9255.23]
 4118    TiA      1        H151     Ti4118    4118    2.24806  47.867   ; Ti-O6     [9257.48]
 4119    TiA      1        H151     Ti4119    4119    2.24805  47.867   ; Ti-O6     [9259.73]
 4120    TiA      1        H151     Ti4120    4120    2.24805  47.867   ; Ti-O6     [9261.98]
 4121    TiA      1        H151     Ti4121    4121    2.24806  47.867   ; Ti-O6     [9264.23]
 4122    TiA      1        H151     Ti4122    4122    2.24805  47.867   ; Ti-O6     [9266.47]
 4123    TiA      1        H151     Ti4123    4123    2.24805  47.867   ; Ti-O6     [9268.72]
 4124    TiA      1        H151     Ti4124    4124    2.24806  47.867   ; Ti-O6     [9270.97]
 4125    TiA      1        H151     Ti4125    4125    2.24805  47.867   ; Ti-O6     [9273.22]
 4126    TiA      1        H151     Ti4126    4126    2.24805  47.867   ; Ti-O6     [9275.47]
 4127    TiA      1        H151     Ti4127    4127    2.24805  47.867   ; Ti-O6     [9277.72]
 4128    TiA      1        H151     Ti4128    4128    2.24806  47.867   ; Ti-O6     [9279.96]
 4129    TiA      1        H151     Ti4129    4129    2.24805  47.867   ; Ti-O6     [9282.21]
 4130    TiA      1        H151     Ti4130    4130    2.24805  47.867   ; Ti-O6     [9284.46]
 4131    TiA      1        H151     Ti4131    4131    2.24806  47.867   ; Ti-O6     [9286.71]
 4132    TiA      1        H151     Ti4132    4132    2.24805  47.867   ; Ti-O6     [9288.96]
 4133    TiA      1        H151     Ti4133    4133    2.24805  47.867   ; Ti-O6      [9291.2]
 4134    TiA      1        H151     Ti4134    4134    2.24806  47.867   ; Ti-O6     [9293.45]
 4135    TiA      1        H151     Ti4135    4135    2.24805  47.867   ; Ti-O6      [9295.7]
 4136    TiA      1        H151     Ti4136    4136    2.24805  47.867   ; Ti-O6     [9297.95]
 4137    TiA      1        H151     Ti4137    4137    2.24806  47.867   ; Ti-O6      [9300.2]
 4138    TiA      1        H151     Ti4138    4138    2.24805  47.867   ; Ti-O6     [9302.44]
 4139    TiA      1        H151     Ti4139    4139    2.24805  47.867   ; Ti-O6     [9304.69]
 4140    TiA      1        H151     Ti4140    4140    2.24805  47.867   ; Ti-O6     [9306.94]
 4141    TiA      1        H151     Ti4141    4141    2.24806  47.867   ; Ti-O6     [9309.19]
 4142    TiA      1        H151     Ti4142    4142    2.24805  47.867   ; Ti-O6     [9311.44]
 4143    TiA      1        H151     Ti4143    4143    2.24805  47.867   ; Ti-O6     [9313.68]
 4144    TiA      1        H151     Ti4144    4144    2.24806  47.867   ; Ti-O6     [9315.93]
 4145    TiA      1        H151     Ti4145    4145    2.24805  47.867   ; Ti-O6     [9318.18]
 4146    TiA      1        H151     Ti4146    4146    2.24805  47.867   ; Ti-O6     [9320.43]
 4147    TiA      1        H151     Ti4147    4147    2.24806  47.867   ; Ti-O6     [9322.68]
 4148    TiA      1        H151     Ti4148    4148    2.24805  47.867   ; Ti-O6     [9324.92]
 4149    TiA      1        H151     Ti4149    4149    2.24805  47.867   ; Ti-O6     [9327.17]
 4150    TiA      1        H151     Ti4150    4150    2.24805  47.867   ; Ti-O6     [9329.42]
 4151    TiA      1        H151     Ti4151    4151    2.24806  47.867   ; Ti-O6     [9331.67]
 4152    TiA      1        H151     Ti4152    4152    2.24805  47.867   ; Ti-O6     [9333.92]
 4153    TiA      1        H151     Ti4153    4153    2.24805  47.867   ; Ti-O6     [9336.16]
 4154    TiA      1        H151     Ti4154    4154    2.24806  47.867   ; Ti-O6     [9338.41]
 4155    TiA      1        H151     Ti4155    4155    2.24805  47.867   ; Ti-O6     [9340.66]
 4156    TiA      1        H151     Ti4156    4156    2.24805  47.867   ; Ti-O6     [9342.91]
 4157    TiA      1        H151     Ti4157    4157    2.24806  47.867   ; Ti-O6     [9345.16]
 4158    TiA      1        H151     Ti4158    4158    2.24805  47.867   ; Ti-O6      [9347.4]
 4159    TiA      1        H151     Ti4159    4159    2.24805  47.867   ; Ti-O6     [9349.65]
 4160    TiA      1        H151     Ti4160    4160    2.24806  47.867   ; Ti-O6      [9351.9]
 4161    TiA      1        H151     Ti4161    4161    2.24805  47.867   ; Ti-O6     [9354.15]
 4162    TiA      1        H151     Ti4162    4162    2.24805  47.867   ; Ti-O6      [9356.4]
 4163    TiA      1        H151     Ti4163    4163    2.24805  47.867   ; Ti-O6     [9358.64]
 4164    TiA      1        H151     Ti4164    4164    2.24806  47.867   ; Ti-O6     [9360.89]
 4165    TiA      1        H151     Ti4165    4165    2.24805  47.867   ; Ti-O6     [9363.14]
 4166    TiA      1        H151     Ti4166    4166    2.24805  47.867   ; Ti-O6     [9365.39]
 4167    TiA      1        H151     Ti4167    4167    2.24806  47.867   ; Ti-O6     [9367.64]
 4168    TiA      1        H151     Ti4168    4168    2.24805  47.867   ; Ti-O6     [9369.89]
 4169    TiA      1        H151     Ti4169    4169    2.24805  47.867   ; Ti-O6     [9372.13]
 4170    TiA      1        H151     Ti4170    4170    2.24806  47.867   ; Ti-O6     [9374.38]
 4171    TiA      1        H151     Ti4171    4171    2.24805  47.867   ; Ti-O6     [9376.63]
 4172    TiA      1        H151     Ti4172    4172    2.24805  47.867   ; Ti-O6     [9378.88]
 4173    TiA      1        H151     Ti4173    4173    2.24806  47.867   ; Ti-O6     [9381.13]
 4174    TiA      1        H151     Ti4174    4174    2.24805  47.867   ; Ti-O6     [9383.37]
 4175    TiA      1        H151     Ti4175    4175    2.24805  47.867   ; Ti-O6     [9385.62]
 4176    TiA      1        H151     Ti4176    4176    2.24805  47.867   ; Ti-O6     [9387.87]
 4177    TiA      1        H151     Ti4177    4177    2.24806  47.867   ; Ti-O6     [9390.12]
 4178    TiA      1        H151     Ti4178    4178    2.24805  47.867   ; Ti-O6     [9392.37]
 4179    TiA      1        H151     Ti4179    4179    2.24805  47.867   ; Ti-O6     [9394.61]
 4180    TiA      1        H151     Ti4180    4180    2.24806  47.867   ; Ti-O6     [9396.86]
 4181    TiA      1        H151     Ti4181    4181    2.24805  47.867   ; Ti-O6     [9399.11]
 4182    TiA      1        H151     Ti4182    4182    2.24805  47.867   ; Ti-O6     [9401.36]
 4183    TiA      1        H151     Ti4183    4183    2.24806  47.867   ; Ti-O6     [9403.61]
 4184    TiB      1        H151     Ti4184    4184    2.15900  47.867   ; Ti-O5     [9405.76]
 4185    TiB      1        H151     Ti4185    4185    2.15900  47.867   ; Ti-O5     [9407.92]
 4186    TiB      1        H151     Ti4186    4186    2.15901  47.867   ; Ti-O5     [9410.08]
 4187    TiB      1        H151     Ti4187    4187    2.15900  47.867   ; Ti-O5     [9412.24]
 4188    TiB      1        H151     Ti4188    4188    2.15901  47.867   ; Ti-O5      [9414.4]
 4189    TiB      1        H151     Ti4189    4189    2.15900  47.867   ; Ti-O5     [9416.56]
 4190    TiB      1        H151     Ti4190    4190    2.15901  47.867   ; Ti-O5     [9418.72]
 4191    TiB      1        H151     Ti4191    4191    2.15900  47.867   ; Ti-O5     [9420.88]
 4192    TiB      1        H151     Ti4192    4192    2.15900  47.867   ; Ti-O5     [9423.04]
 4193    TiB      1        H151     Ti4193    4193    2.15901  47.867   ; Ti-O5      [9425.2]
 4194    TiB      1        H151     Ti4194    4194    2.15900  47.867   ; Ti-O5     [9427.36]
 4195    TiB      1        H151     Ti4195    4195    2.15901  47.867   ; Ti-O5     [9429.51]
 4196    TiB      1        H151     Ti4196    4196    2.15900  47.867   ; Ti-O5     [9431.67]
 4197    TiB      1        H151     Ti4197    4197    2.15900  47.867   ; Ti-O5     [9433.83]
 4198    TiB      1        H151     Ti4198    4198    2.15901  47.867   ; Ti-O5     [9435.99]
 4199    TiB      1        H151     Ti4199    4199    2.15900  47.867   ; Ti-O5     [9438.15]
 4200    TiB      1        H151     Ti4200    4200    2.15901  47.867   ; Ti-O5     [9440.31]
 4201    TiB      1        H151     Ti4201    4201    2.15900  47.867   ; Ti-O5     [9442.47]
 4202    TiB      1        H151     Ti4202    4202    2.15900  47.867   ; Ti-O5     [9444.63]
 4203    TiB      1        H151     Ti4203    4203    2.15901  47.867   ; Ti-O5     [9446.79]
 4204    TiB      1        H151     Ti4204    4204    2.15900  47.867   ; Ti-O5     [9448.95]
 4205    TiB      1        H151     Ti4205    4205    2.15901  47.867   ; Ti-O5      [9451.1]
 4206    TiB      1        H151     Ti4206    4206    2.15900  47.867   ; Ti-O5     [9453.26]
 4207    TiB      1        H151     Ti4207    4207    2.15901  47.867   ; Ti-O5     [9455.42]
 4208    TiB      1        H151     Ti4208    4208    2.15900  47.867   ; Ti-O5     [9457.58]
 4209    TiB      1        H151     Ti4209    4209    2.15900  47.867   ; Ti-O5     [9459.74]
 4210    TiB      1        H151     Ti4210    4210    2.15901  47.867   ; Ti-O5      [9461.9]
 4211    TiB      1        H151     Ti4211    4211    2.15900  47.867   ; Ti-O5     [9464.06]
 4212    TiB      1        H151     Ti4212    4212    2.15901  47.867   ; Ti-O5     [9466.22]
 4213    TiB      1        H151     Ti4213    4213    2.15900  47.867   ; Ti-O5     [9468.38]
 4214    TiB      1        H151     Ti4214    4214    2.15900  47.867   ; Ti-O5     [9470.54]
 4215    TiB      1        H151     Ti4215    4215    2.15901  47.867   ; Ti-O5     [9472.69]
 4216    TiB      1        H151     Ti4216    4216    2.15900  47.867   ; Ti-O5     [9474.85]
 4217    TiB      1        H151     Ti4217    4217    2.15901  47.867   ; Ti-O5     [9477.01]
 4218    TiB      1        H151     Ti4218    4218    2.15900  47.867   ; Ti-O5     [9479.17]
 4219    TiB      1        H151     Ti4219    4219    2.15900  47.867   ; Ti-O5     [9481.33]
 4220    TiB      1        H151     Ti4220    4220    2.15901  47.867   ; Ti-O5     [9483.49]
 4221    TiB      1        H151     Ti4221    4221    2.15900  47.867   ; Ti-O5     [9485.65]
 4222    TiB      1        H151     Ti4222    4222    2.15901  47.867   ; Ti-O5     [9487.81]
 4223    TiB      1        H151     Ti4223    4223    2.15900  47.867   ; Ti-O5     [9489.97]
 4224    TiB      1        H151     Ti4224    4224    2.15901  47.867   ; Ti-O5     [9492.13]
 4225    TiB      1        H151     Ti4225    4225    2.15900  47.867   ; Ti-O5     [9494.28]
 4226    TiB      1        H151     Ti4226    4226    2.15900  47.867   ; Ti-O5     [9496.44]
 4227    TiB      1        H151     Ti4227    4227    2.15901  47.867   ; Ti-O5      [9498.6]
 4228    TiB      1        H151     Ti4228    4228    2.15900  47.867   ; Ti-O5     [9500.76]
 4229    TiB      1        H151     Ti4229    4229    2.15901  47.867   ; Ti-O5     [9502.92]
 4230    TiB      1        H151     Ti4230    4230    2.15900  47.867   ; Ti-O5     [9505.08]
 4231    TiB      1        H151     Ti4231    4231    2.15900  47.867   ; Ti-O5     [9507.24]
 4232    TiB      1        H151     Ti4232    4232    2.15901  47.867   ; Ti-O5      [9509.4]
 4233    TiB      1        H151     Ti4233    4233    2.15900  47.867   ; Ti-O5     [9511.56]
 4234    TiB      1        H151     Ti4234    4234    2.15901  47.867   ; Ti-O5     [9513.72]
 4235    TiB      1        H151     Ti4235    4235    2.15900  47.867   ; Ti-O5     [9515.87]
 4236    TiB      1        H151     Ti4236    4236    2.15901  47.867   ; Ti-O5     [9518.03]
 4237    TiB      1        H151     Ti4237    4237    2.15900  47.867   ; Ti-O5     [9520.19]
 4238    TiB      1        H151     Ti4238    4238    2.15900  47.867   ; Ti-O5     [9522.35]
 4239    TiB      1        H151     Ti4239    4239    2.15901  47.867   ; Ti-O5     [9524.51]
 4240    TiB      1        H151     Ti4240    4240    2.15900  47.867   ; Ti-O5     [9526.67]
 4241    TiB      1        H151     Ti4241    4241    2.15901  47.867   ; Ti-O5     [9528.83]
 4242    TiB      1        H151     Ti4242    4242    2.15900  47.867   ; Ti-O5     [9530.99]
 4243    TiB      1        H151     Ti4243    4243    2.15900  47.867   ; Ti-O5     [9533.15]
 4244    TiB      1        H151     Ti4244    4244    2.15901  47.867   ; Ti-O5     [9535.31]
 4245    TiB      1        H151     Ti4245    4245    2.15900  47.867   ; Ti-O5     [9537.46]
 4246    TiB      1        H151     Ti4246    4246    2.15901  47.867   ; Ti-O5     [9539.62]
 4247    TiB      1        H151     Ti4247    4247    2.15900  47.867   ; Ti-O5     [9541.78]
 4248    TiB      1        H151     Ti4248    4248    2.15900  47.867   ; Ti-O5     [9543.94]
 4249    TiB      1        H151     Ti4249    4249    2.15901  47.867   ; Ti-O5      [9546.1]
 4250    TiB      1        H151     Ti4250    4250    2.15900  47.867   ; Ti-O5     [9548.26]
 4251    TiB      1        H151     Ti4251    4251    2.15901  47.867   ; Ti-O5     [9550.42]
 4252    TiB      1        H151     Ti4252    4252    2.15900  47.867   ; Ti-O5     [9552.58]
 4253    TiB      1        H151     Ti4253    4253    2.15901  47.867   ; Ti-O5     [9554.74]
[truncated: 1,866,787 more chars]
