# Supplementary material for: Atomistic Molecular Dynamics Simulations of Lipids Near TiO2 Nanosurfaces
Source: J Phys Chem B. 2021 Jul 16;125(29):8048–59. doi: 10.1021/acs.jpcb.1c04547 (PMC8389913; doi:10.1021/acs.jpcb.1c04547)
Supplement: Supplementary file 2 — jp1c04547_si_002.zip [file jp1c04547_si_002.zip › MD_setup/anatase-101-120POPE/anatase-101-POPE.gro]

Ti4536-O9072-OH151 (30%) anatase(101) + Na+ counterions + 120 POPE in water
64437
    1H151   Ti1    1   1.017   0.714  11.028
    1H151   Ti2    2   2.912   2.125   8.123
    1H151   Ti3    3   1.586   1.227  11.028
    1H151   Ti4    4   2.722   2.638   8.123
    1H151   Ti5    5   2.533   2.125   8.123
    1H151   Ti6    6   1.586   4.306  11.028
    1H151   Ti7    7   1.965   4.306  11.028
    1H151   Ti8    8   0.828   5.332  11.028
    1H151   Ti9    9   0.828   0.201  11.028
    1H151  Ti10   10   2.154   1.741  11.028
    1H151  Ti11   11   0.449   5.332  11.028
    1H151  Ti12   12   3.291   2.125   8.123
    1H151  Ti13   13   3.480   5.332  11.028
    1H151  Ti14   14   4.806   3.793  11.028
    1H151  Ti15   15   2.533   1.741  11.028
    1H151  Ti16   16   3.670   1.741  11.028
    1H151  Ti17   17   2.912   1.741  11.028
    1H151  Ti18   18   4.617   0.586   8.123
    1H151  Ti19   19   3.291   1.741  11.028
    1H151  Ti20   20   4.049   1.741  11.028
    1H151  Ti21   21   4.238   0.586   8.123
    1H151  Ti22   22   4.428   1.741  11.028
    1H151  Ti23   23   1.775   1.741  11.028
    1H151  Ti24   24   3.859   0.586   8.123
    1H151  Ti25   25   1.207   1.227  11.028
    1H151  Ti26   26   1.396   0.714  11.028
    1H151  Ti27   27   2.343   2.638   8.123
    1H151  Ti28   28   3.670   2.767  11.028
    1H151  Ti29   29   0.638   0.714  11.028
    1H151  Ti30   30   1.965   1.227  11.028
    1H151  Ti31   31   3.101   2.638   8.123
    1H151  Ti32   32   1.207   0.201  11.028
    1H151  Ti33   33   1.396   2.125   8.123
    1H151  Ti34   34   4.996   0.586   8.123
    1H151  Ti35   35   4.806   0.714  11.028
    1H151  Ti36   36   2.154   2.125   8.123
    1H151  Ti37   37   4.996   6.743   8.123
    1H151  Ti38   38   1.207   1.612   8.123
    1H151  Ti39   39   4.996   0.201  11.028
    1H151  Ti40   40   5.375   6.743   8.123
    1H151  Ti41   41   2.343   4.306  11.028
    1H151  Ti42   42   1.207   5.332  11.028
    1H151  Ti43   43   0.070   5.332  11.028
    1H151  Ti44   44   4.806   1.741  11.028
    1H151  Ti45   45   1.207   4.306  11.028
    1H151  Ti46   46   0.449   0.201  11.028
    1H151  Ti47   47   3.101   5.332  11.028
    1H151  Ti48   48   3.859   5.332  11.028
    1H151  Ti49   49   5.185   3.793  11.028
    1H151  Ti50   50   4.428   3.793  11.028
    1H151  Ti51   51   3.670   2.125   8.123
    1H151  Ti52   52   5.754   1.227  11.028
    1H151  Ti53   53   5.185   0.714  11.028
    1H151  Ti54   54   1.017   2.125   8.123
    1H151  Ti55   55   1.586   1.612   8.123
    1H151  Ti56   56   6.133   1.227  11.028
    1H151  Ti57   57   4.617   0.201  11.028
    1H151  Ti58   58   6.322   3.151   8.123
    1H151  Ti59   59   5.375   2.638   8.123
    1H151  Ti60   60   6.322   0.714  11.028
    1H151  Ti61   61   3.859   6.743   8.123
    1H151  Ti62   62   3.101   6.358  11.028
    1H151  Ti63   63   5.943   3.151   8.123
    1H151  Ti64   64   4.996   2.638   8.123
    1H151  Ti65   65   4.617   6.358  11.028
    1H151  Ti66   66   6.133   4.306  11.028
    1H151  Ti67   67   4.996   6.358  11.028
    1H151  Ti68   68   6.701   0.714  11.028
    1H151  Ti69   69   3.291   2.767  11.028
    1H151  Ti70   70   0.070   2.638   8.123
    1H151  Ti71   71   4.049   2.767  11.028
    1H151  Ti72   72   5.754   4.306  11.028
    1H151  Ti73   73   3.480   0.586   8.123
    1H151  Ti74   74   0.449   2.638   8.123
    1H151  Ti75   75   6.512   4.691   8.123
    1H151  Ti76   76   3.480   6.358  11.028
    1H151  Ti77   77   3.480   6.743   8.123
    1H151  Ti78   78   2.722   3.665   8.123
    1H151  Ti79   79   6.133   4.691   8.123
    1H151  Ti80   80   5.564   5.204   8.123
    1H151  Ti81   81   3.291   4.819  11.028
    1H151  Ti82   82   5.185   3.151   8.123
    1H151  Ti83   83   1.017   5.845  11.028
    1H151  Ti84   84   3.101   3.665   8.123
    1H151  Ti85   85   6.133   0.586   8.123
    1H151  Ti86   86   6.512   0.586   8.123
    1H151  Ti87   87   5.185   5.204   8.123
    1H151  Ti88   88   5.185   0.073   8.123
    1H151  Ti89   89   4.049   4.819  11.028
    1H151  Ti90   90   1.775   4.819  11.028
    1H151  Ti91   91   5.564   1.741  11.028
    1H151  Ti92   92   0.638   4.819  11.028
    1H151  Ti93   93   1.586   6.743   8.123
    1H151  Ti94   94   2.154   6.230   8.123
    1H151  Ti95   95   2.154   3.793  11.028
    1H151  Ti96   96   1.396   3.793  11.028
    1H151  Ti97   97   4.238   4.306  11.028
    1H151  Ti98   98   4.996   3.280  11.028
    1H151  Ti99   99   5.754   2.254  11.028
    1H151 Ti100  100   6.701   5.845  11.028
    1H151 Ti101  101   1.965   5.717   8.123
    1H151 Ti102  102   1.775   0.073   8.123
    1H151 Ti103  103   2.154   3.151   8.123
    1H151 Ti104  104   5.185   6.230   8.123
    1H151 Ti105  105   4.996   2.254  11.028
    1H151 Ti106  106   4.806   5.845  11.028
    1H151 Ti107  107   1.017   1.741  11.028
    1H151 Ti108  108   0.828   6.358  11.028
    1H151 Ti109  109   5.375   3.665   8.123
    1H151 Ti110  110   6.322   4.819  11.028
    1H151 Ti111  111   1.396   3.151   8.123
    1H151 Ti112  112   3.859   1.612   8.123
    1H151 Ti113  113   1.396   6.230   8.123
    1H151 Ti114  114   2.343   6.743   8.123
    1H151 Ti115  115   1.586   3.665   8.123
    1H151 Ti116  116   6.512   3.665   8.123
    1H151 Ti117  117   2.912   6.872  11.028
    1H151 Ti118  118   4.617   3.665   8.123
    1H151 Ti119  119   1.586   2.254  11.028
    1H151 Ti120  120   3.101   4.306  11.028
    1H151 Ti121  121   5.185   1.099   8.123
    1H151 Ti122  122   5.564   2.767  11.028
    1H151 Ti123  123   0.070   6.358  11.028
    1H151 Ti124  124   1.586   0.586   8.123
    1H151 Ti125  125   0.828   0.586   8.123
    1H151 Ti126  126   0.828   4.691   8.123
    1H151 Ti127  127   4.049   6.230   8.123
    1H151 Ti128  128   4.428   4.178   8.123
    1H151 Ti129  129   0.638   0.073   8.123
    1H151 Ti130  130   1.775   5.204   8.123
    1H151 Ti131  131   3.101   5.717   8.123
    1H151 Ti132  132   4.049   0.714  11.028
    1H151 Ti133  133   0.638   5.204   8.123
    1H151 Ti134  134   2.912   5.204   8.123
    1H151 Ti135  135   0.260   4.178   8.123
    1H151 Ti136  136   0.828   3.665   8.123
    1H151 Ti137  137   1.586   6.358  11.028
    1H151 Ti138  138   3.291   0.714  11.028
    1H151 Ti139  139   2.533   0.714  11.028
    1H151 Ti140  140   4.806   4.819  11.028
    1H151 Ti141  141   2.343   5.332  11.028
    1H151 Ti142  142   4.617   1.612   8.123
    1H151 Ti143  143   2.154   6.872  11.028
    1H151 Ti144  144   6.322   2.125   8.123
    1H151 Ti145  145   2.533   2.767  11.028
    1H151 Ti146  146   5.754   5.332  11.028
    1H151 Ti147  147   0.260   6.230   8.123
    1H151 Ti148  148   6.322   6.230   8.123
    1H151 Ti149  149   0.070   1.612   8.123
    1H151 Ti150  150   3.859   4.691   8.123
    1H151 Ti151  151   0.070   2.254  11.028
    1H151 Ti152  152   2.722   2.347   8.210
    1H151 Ti153  153   0.828   0.493  10.940
    1H151 Ti154  154   3.101   2.347   8.210
    1H151 Ti155  155   1.396   1.006  10.940
    1H151 Ti156  156   1.207   0.493  10.940
    1H151 Ti157  157   1.965   1.519  10.940
    1H151 Ti158  158   2.343   2.347   8.210
    1H151 Ti159  159   0.638   5.111  10.940
    1H151 Ti160  160   2.154   4.085  10.940
    1H151 Ti161  161   1.396   1.834   8.210
    1H151 Ti162  162   3.291   5.111  10.940
    1H151 Ti163  163   1.396   4.085  10.940
    1H151 Ti164  164   4.996   0.493  10.940
    1H151 Ti165  165   4.996   3.571  10.940
    1H151 Ti166  166   5.185   6.965   8.210
    1H151 Ti167  167   5.185   2.860   8.210
    1H151 Ti168  168   4.806   6.137  10.940
    1H151 Ti169  169   1.586   1.519  10.940
    1H151 Ti170  170   1.017   1.006  10.940
    1H151 Ti171  171   1.775   4.085  10.940
    1H151 Ti172  172   0.449   0.493  10.940
    1H151 Ti173  173   0.828   5.624  10.940
    1H151 Ti174  174   1.586   4.598  10.940
    1H151 Ti175  175   1.207   1.519  10.940
    1H151 Ti176  176   1.965   4.598  10.940
    1H151 Ti177  177   4.617   0.493  10.940
    1H151 Ti178  178   2.343   1.519  10.940
    1H151 Ti179  179   3.670   5.111  10.940
    1H151 Ti180  180   1.017   1.834   8.210
    1H151 Ti181  181   6.322   1.006  10.940
    1H151 Ti182  182   4.996   0.294   8.210
    1H151 Ti183  183   2.533   2.860   8.210
    1H151 Ti184  184   1.775   1.006  10.940
    1H151 Ti185  185   1.775   2.032  10.940
    1H151 Ti186  186   1.017   5.111  10.940
    1H151 Ti187  187   0.070   5.624  10.940
    1H151 Ti188  188   1.207   5.624  10.940
    1H151 Ti189  189   2.154   2.860   8.210
    1H151 Ti190  190   4.428   4.085  10.940
    1H151 Ti191  191   5.754   1.519  10.940
    1H151 Ti192  192   4.806   2.032  10.940
    1H151 Ti193  193   5.375   3.373   8.210
    1H151 Ti194  194   5.564   2.032  10.940
    1H151 Ti195  195   4.806   0.807   8.210
    1H151 Ti196  196   0.260   5.111  10.940
    1H151 Ti197  197   4.049   5.111  10.940
    1H151 Ti198  198   4.238   4.598  10.940
    1H151 Ti199  199   1.017   6.137  10.940
    1H151 Ti200  200   1.775   6.965   8.210
    1H151 Ti201  201   3.670   1.834   8.210
    1H151 Ti202  202   1.586   6.452   8.210
    1H151 Ti203  203   3.480   2.347   8.210
    1H151 Ti204  204   4.996   6.452   8.210
    1H151 Ti205  205   5.375   6.452   8.210
    1H151 Ti206  206   5.185   0.807   8.210
    1H151 Ti207  207   6.133   4.598  10.940
    1H151 Ti208  208   2.722   1.519  10.940
    1H151 Ti209  209   4.617   3.571  10.940
    1H151 Ti210  210   4.428   0.807   8.210
    1H151 Ti211  211   3.101   6.650  10.940
    1H151 Ti212  212   3.859   6.452   8.210
    1H151 Ti213  213   6.512   3.373   8.210
    1H151 Ti214  214   3.101   1.519  10.940
    1H151 Ti215  215   3.480   1.519  10.940
    1H151 Ti216  216   3.859   1.519  10.940
    1H151 Ti217  217   1.586   3.373   8.210
    1H151 Ti218  218   4.238   1.519  10.940
    1H151 Ti219  219   2.912   2.860   8.210
    1H151 Ti220  220   4.049   0.807   8.210
    1H151 Ti221  221   3.101   4.598  10.940
    1H151 Ti222  222   1.017   7.163  10.940
    1H151 Ti223  223   2.154   5.938   8.210
    1H151 Ti224  224   5.943   1.006  10.940
    1H151 Ti225  225   0.638   7.163  10.940
    1H151 Ti226  226   1.586   0.294   8.210
    1H151 Ti227  227   4.617   1.519  10.940
    1H151 Ti228  228   6.133   3.373   8.210
    1H151 Ti229  229   2.343   6.452   8.210
    1H151 Ti230  230   3.480   2.545  10.940
    1H151 Ti231  231   5.754   2.545  10.940
    1H151 Ti232  232   3.859   2.545  10.940
    1H151 Ti233  233   6.701   6.137  10.940
    1H151 Ti234  234   1.965   5.425   8.210
    1H151 Ti235  235   0.828   0.294   8.210
    1H151 Ti236  236   0.638   4.912   8.210
    1H151 Ti237  237   4.428   3.886   8.210
    1H151 Ti238  238   3.670   0.807   8.210
    1H151 Ti239  239   3.101   5.425   8.210
    1H151 Ti240  240   1.207   2.347   8.210
    1H151 Ti241  241   4.806   7.163  10.940
    1H151 Ti242  242   3.291   6.137  10.940
    1H151 Ti243  243   3.670   6.965   8.210
    1H151 Ti244  244   6.512   0.493  10.940
    1H151 Ti245  245   0.260   2.860   8.210
    1H151 Ti246  246   5.943   4.085  10.940
    1H151 Ti247  247   5.375   5.425   8.210
    1H151 Ti248  248   6.322   4.912   8.210
    1H151 Ti249  249   6.322   0.807   8.210
    1H151 Ti250  250   2.912   3.886   8.210
    1H151 Ti251  251   0.449   5.624  10.940
    1H151 Ti252  252   1.207   4.598  10.940
    1H151 Ti253  253   4.806   4.085  10.940
    1H151 Ti254  254   2.154   2.032  10.940
    1H151 Ti255  255   4.617   0.294   8.210
    1H151 Ti256  256   4.428   2.032  10.940
    1H151 Ti257  257   3.291   1.834   8.210
    1H151 Ti258  258   3.670   2.032  10.940
    1H151 Ti259  259   4.049   2.032  10.940
    1H151 Ti260  260   3.291   2.032  10.940
    1H151 Ti261  261   0.638   1.006  10.940
    1H151 Ti262  262   2.533   2.032  10.940
    1H151 Ti263  263   2.912   1.834   8.210
    1H151 Ti264  264   2.912   2.032  10.940
    1H151 Ti265  265   2.343   4.598  10.940
    1H151 Ti266  266   3.480   5.624  10.940
    1H151 Ti267  267   2.533   1.834   8.210
    1H151 Ti268  268   4.238   0.294   8.210
    1H151 Ti269  269   3.859   0.294   8.210
    1H151 Ti270  270   1.965   2.347   8.210
    1H151 Ti271  271   1.965   6.452   8.210
    1H151 Ti272  272   5.185   1.006  10.940
    1H151 Ti273  273   5.185   2.032  10.940
    1H151 Ti274  274   5.185   4.085  10.940
    1H151 Ti275  275   6.322   2.860   8.210
    1H151 Ti276  276   2.722   3.373   8.210
    1H151 Ti277  277   2.154   1.834   8.210
    1H151 Ti278  278   5.564   2.860   8.210
    1H151 Ti279  279   1.775   1.834   8.210
    1H151 Ti280  280   5.943   2.860   8.210
    1H151 Ti281  281   6.133   1.519  10.940
    1H151 Ti282  282   0.070   2.347   8.210
    1H151 Ti283  283   1.775   5.111  10.940
    1H151 Ti284  284   5.754   4.598  10.940
    1H151 Ti285  285   0.449   2.347   8.210
    1H151 Ti286  286   5.754   3.373   8.210
    1H151 Ti287  287   2.912   5.111  10.940
    1H151 Ti288  288   4.806   1.006  10.940
    1H151 Ti289  289   6.701   1.006  10.940
    1H151 Ti290  290   6.512   4.399   8.210
    1H151 Ti291  291   6.322   5.111  10.940
    1H151 Ti292  292   0.070   0.493  10.940
    1H151 Ti293  293   3.670   3.058  10.940
    1H151 Ti294  294   3.480   6.452   8.210
    1H151 Ti295  295   2.533   4.085  10.940
    1H151 Ti296  296   1.586   0.493  10.940
    1H151 Ti297  297   1.396   5.111  10.940
    1H151 Ti298  298   2.154   1.006  10.940
    1H151 Ti299  299   3.101   5.624  10.940
    1H151 Ti300  300   1.396   2.032  10.940
    1H151 Ti301  301   5.564   4.912   8.210
    1H151 Ti302  302   5.375   1.519  10.940
    1H151 Ti303  303   4.996   3.373   8.210
    1H151 Ti304  304   3.480   6.650  10.940
    1H151 Ti305  305   1.775   5.938   8.210
    1H151 Ti306  306   3.480   4.598  10.940
    1H151 Ti307  307   3.859   4.598  10.940
    1H151 Ti308  308   0.260   3.886   8.210
    1H151 Ti309  309   2.533   1.006  10.940
    1H151 Ti310  310   0.638   6.137  10.940
    1H151 Ti311  311   5.375   2.545  10.940
    1H151 Ti312  312   3.859   5.624  10.940
    1H151 Ti313  313   4.806   6.965   8.210
    1H151 Ti314  314   1.207   1.321   8.210
    1H151 Ti315  315   4.996   1.519  10.940
    1H151 Ti316  316   1.586   2.347   8.210
    1H151 Ti317  317   5.564   1.006  10.940
    1H151 Ti318  318   6.701   5.111  10.940
    1H151 Ti319  319   0.260   6.137  10.940
    1H151 Ti320  320   4.617   6.650  10.940
    1H151 Ti321  321   4.996   2.545  10.940
    1H151 Ti322  322   4.617   1.321   8.210
    1H151 Ti323  323   4.996   6.650  10.940
    1H151 Ti324  324   3.101   3.373   8.210
    1H151 Ti325  325   3.480   0.294   8.210
    1H151 Ti326  326   1.586   1.321   8.210
    1H151 Ti327  327   4.617   4.598  10.940
    1H151 Ti328  328   6.701   2.860   8.210
    1H151 Ti329  329   4.049   3.058  10.940
    1H151 Ti330  330   1.207   3.373   8.210
    1H151 Ti331  331   5.375   3.571  10.940
    1H151 Ti332  332   5.375   0.493  10.940
    1H151 Ti333  333   0.828   2.347   8.210
    1H151 Ti334  334   1.965   3.373   8.210
    1H151 Ti335  335   2.154   6.965   8.210
    1H151 Ti336  336   4.238   0.493  10.940
    1H151 Ti337  337   6.133   4.399   8.210
    1H151 Ti338  338   4.996   2.347   8.210
    1H151 Ti339  339   1.396   6.137  10.940
    1H151 Ti340  340   5.375   2.347   8.210
    1H151 Ti341  341   1.396   5.938   8.210
    1H151 Ti342  342   4.617   3.373   8.210
    1H151 Ti343  343   0.828   4.399   8.210
    1H151 Ti344  344   3.291   3.058  10.940
    1H151 Ti345  345   3.101   2.545  10.940
    1H151 Ti346  346   1.017   4.085  10.940
    1H151 Ti347  347   5.564   4.085  10.940
    1H151 Ti348  348   1.017   2.032  10.940
    1H151 Ti349  349   5.564   6.965   8.210
    1H151 Ti350  350   0.828   3.373   8.210
    1H151 Ti351  351   5.564   3.058  10.940
    1H151 Ti352  352   1.586   6.650  10.940
    1H151 Ti353  353   4.806   2.860   8.210
    1H151 Ti354  354   4.049   1.834   8.210
    1H151 Ti355  355   4.806   3.886   8.210
    1H151 Ti356  356   2.722   6.650  10.940
    1H151 Ti357  357   0.828   4.598  10.940
    1H151 Ti358  358   6.133   0.294   8.210
    1H151 Ti359  359   5.375   0.294   8.210
    1H151 Ti360  360   4.428   6.137  10.940
    1H151 Ti361  361   5.185   4.912   8.210
    1H151 Ti362  362   0.828   6.650  10.940
    1H151 Ti363  363   5.943   4.912   8.210
    1H151 Ti364  364   6.512   0.294   8.210
    1H151 Ti365  365   2.343   3.373   8.210
    1H151 Ti366  366   1.396   2.860   8.210
    1H151 Ti367  367   4.049   1.006  10.940
    1H151 Ti368  368   3.859   1.321   8.210
    1H151 Ti369  369   5.185   6.137  10.940
    1H151 Ti370  370   0.828   1.519  10.940
    1H151 Ti371  371   3.291   1.006  10.940
    1H151 Ti372  372   1.396   6.965   8.210
    1H151 Ti373  373   5.943   2.032  10.940
    1H151 Ti374  374   5.185   3.058  10.940
    1H151 Ti375  375   2.154   5.111  10.940
    1H151 Ti376  376   6.512   5.624  10.940
    1H151 Ti377  377   1.396   7.163  10.940
    1H151 Ti378  378   3.291   2.860   8.210
    1H151 Ti379  379   6.322   1.834   8.210
    1H151 Ti380  380   3.859   4.399   8.210
    1H151 Ti381  381   4.049   4.085  10.940
    1H151 Ti382  382   6.512   2.347   8.210
    1H151 Ti383  383   6.701   3.886   8.210
    1H151 Ti384  384   5.185   5.938   8.210
    1H151 Ti385  385   0.449   4.399   8.210
    1H151 Ti386  386   4.049   6.965   8.210
    1H151 Ti387  387   0.070   4.399   8.210
    1H151 Ti388  388   5.943   5.111  10.940
    1H151 Ti389  389   4.996   1.321   8.210
    1H151 Ti390  390   6.512   4.598  10.940
    1H151 Ti391  391   4.238   2.545  10.940
    1H151 Ti392  392   4.806   5.111  10.940
    1H151 Ti393  393   2.533   5.111  10.940
    1H151 Ti394  394   2.912   7.163  10.940
    1H151 Ti395  395   0.638   3.886   8.210
    1H151 Ti396  396   4.238   3.571  10.940
    1H151 Ti397  397   0.260   7.163  10.940
    1H151 Ti398  398   4.238   6.452   8.210
    1H151 Ti399  399   1.965   3.571  10.940
    1H151 Ti400  400   1.586   5.425   8.210
    1H151 Ti401  401   1.586   3.571  10.940
    1H151 Ti402  402   2.722   2.545  10.940
    1H151 Ti403  403   1.965   0.294   8.210
    1H151 Ti404  404   1.207   6.452   8.210
    1H151 Ti405  405   5.185   7.163  10.940
    1H151 Ti406  406   1.396   0.807   8.210
    1H151 Ti407  407   0.070   6.650  10.940
    1H151 Ti408  408   2.154   7.163  10.940
    1H151 Ti409  409   4.428   7.163  10.940
    1H151 Ti410  410   0.638   2.860   8.210
    1H151 Ti411  411   2.912   6.137  10.940
    1H151 Ti412  412   2.722   5.425   8.210
    1H151 Ti413  413   6.701   1.834   8.210
    1H151 Ti414  414   3.670   6.137  10.940
    1H151 Ti415  415   0.638   6.965   8.210
    1H151 Ti416  416   1.017   3.886   8.210
    1H151 Ti417  417   6.133   0.493  10.940
    1H151 Ti418  418   3.859   2.347   8.210
    1H151 Ti419  419   5.185   3.886   8.210
    1H151 Ti420  420   1.017   0.807   8.210
    1H151 Ti421  421   1.017   4.912   8.210
    1H151 Ti422  422   1.965   6.650  10.940
    1H151 Ti423  423   2.912   4.085  10.940
    1H151 Ti424  424   0.449   0.294   8.210
    1H151 Ti425  425   4.238   4.399   8.210
    1H151 Ti426  426   1.586   2.545  10.940
    1H151 Ti427  427   2.533   3.058  10.940
    1H151 Ti428  428   6.701   4.912   8.210
    1H151 Ti429  429   2.343   5.624  10.940
    1H151 Ti430  430   1.396   3.886   8.210
    1H151 Ti431  431   4.049   5.938   8.210
    1H151 Ti432  432   0.070   1.321   8.210
    1H151 Ti433  433   0.260   5.938   8.210
    1H151 Ti434  434   2.722   0.493  10.940
    1H151 Ti435  435   5.754   5.624  10.940
    1H151 Ti436  436   3.101   0.493  10.940
    1H151 Ti437  437   3.291   6.965   8.210
    1H151 Ti438  438   2.343   6.650  10.940
    1H151 Ti439  439   4.806   3.058  10.940
    1H151 Ti440  440   1.775   4.912   8.210
    1H151 Ti441  441   3.859   0.493  10.940
    1H151 Ti442  442   2.912   4.912   8.210
    1H151 Ti443  443   4.428   1.834   8.210
    1H151 Ti444  444   6.322   3.886   8.210
    1H151 Ti445  445   6.701   0.807   8.210
    1H151 Ti446  446   5.943   0.807   8.210
    1H151 Ti447  447   5.754   5.425   8.210
    1H151 Ti448  448   6.322   5.938   8.210
    1H151 Ti449  449   2.533   3.886   8.210
    1H151 Ti450  450   6.322   4.085  10.940
    1H151 Ti451  451   3.480   0.493  10.940
    1H151 Ti452  452   4.996   5.425   8.210
    1H151 Ti453  453   0.449   4.598  10.940
    1H151 Ti454  454   4.996   4.598  10.940
    1H151 Ti455  455   3.291   0.807   8.210
    1H151 Ti456  456   4.617   5.624  10.940
    1H151 Ti457  457   0.070   6.452   8.210
    1H151 Ti458  458   6.512   6.452   8.210
    1H151 Ti459  459   3.291   3.886   8.210
    1H151 Ti460  460   0.070   2.545  10.940
    1H151 Ti461  461   0.260   1.834   8.210
    1H151 Ti462  462   2.343   3.571  10.940
    1H151 Ti463  463   4.996   5.624  10.940
    1H151 Ti464  464   6.133   2.347   8.210
    1H151 Ti465  465   2.343   2.545  10.940
    1H151 Ti466  466   2.343   0.493  10.940
    1H151 Ti467  467   5.564   3.886   8.210
    1H151 Ti468  468   2.912   5.938   8.210
    1H151 Ti469  469   1.775   0.807   8.210
    1H151 Ti470  470   5.564   5.111  10.940
    1H151 Ti471  471   3.291   4.085  10.940
    1H151 Ti472  472   3.291   5.938   8.210
    1H151 Ti473  473   0.638   0.807   8.210
    1H151 Ti474  474   1.775   6.137  10.940
    1H151 Ti475  475   1.207   3.571  10.940
    1H151 Ti476  476   4.806   1.834   8.210
    1H151 Ti477  477   1.775   3.886   8.210
    1H151 Ti478  478   2.533   6.965   8.210
    1H151 Ti479  479   4.617   4.399   8.210
    1H151 Ti480  480   0.828   5.425   8.210
    1H151 Ti481  481   5.375   1.321   8.210
    1H151 Ti482  482   0.449   5.425   8.210
    1H151 Ti483  483   0.449   6.452   8.210
    1H151 Ti484  484   6.133   6.452   8.210
    1H151 Ti485  485   3.670   4.912   8.210
    1H151 Ti486  486   4.049   4.912   8.210
    1H151 Ti487  487   6.701   2.032  10.940
    1H151 Ti488  488   0.260   2.032  10.940
    1H151 Ti489  489   1.207   0.294   8.210
    1H151 Ti490  490   1.775   2.860   8.210
    1H151 Ti491  491   2.722   4.598  10.940
    1H151 Ti492  492   4.428   5.111  10.940
    1H151 Ti493  493   4.428   1.006  10.940
    1H151 Ti494  494   0.638   1.834   8.210
    1H151 Ti495  495   2.533   5.938   8.210
    1H151 Ti496  496   5.564   0.807   8.210
    1H151 Ti497  497   4.617   6.452   8.210
    1H151 Ti498  498   0.260   4.912   8.210
    1H151 Ti499  499   2.343   5.425   8.210
    1H151 Ti500  500   4.238   1.321   8.210
    1H151 Ti501  501   2.912   1.006  10.940
    1H151 Ti502  502   1.207   6.650  10.940
    1H151 Ti503  503   0.260   1.006  10.940
    1H151 Ti504  504   3.670   1.006  10.940
    1H151 Ti505  505   5.754   6.452   8.210
    1H151 Ti506  506   0.449   6.650  10.940
    1H151 Ti507  507   0.070   3.373   8.210
    1H151 Ti508  508   4.617   2.545  10.940
    1H151 Ti509  509   1.586   5.624  10.940
    1H151 Ti510  510   1.017   2.860   8.210
    1H151 Ti511  511   4.428   6.965   8.210
    1H151 Ti512  512   4.428   3.058  10.940
    1H151 Ti513  513   1.965   0.493  10.940
    1H151 Ti514  514   2.722   5.624  10.940
    1H151 Ti515  515   5.375   4.598  10.940
    1H151 Ti516  516   4.238   5.624  10.940
    1H151 Ti517  517   2.533   7.163  10.940
    1H151 Ti518  518   1.017   6.965   8.210
    1H151 Ti519  519   1.775   7.163  10.940
    1H151 Ti520  520   5.754   0.294   8.210
    1H151 Ti521  521   5.754   0.493  10.940
    1H151 Ti522  522   5.943   3.886   8.210
    1H151 Ti523  523   2.912   3.058  10.940
    1H151 Ti524  524   1.965   2.545  10.940
    1H151 Ti525  525   5.754   2.347   8.210
    1H151 Ti526  526   2.722   6.452   8.210
    1H151 Ti527  527   0.070   4.598  10.940
    1H151 Ti528  528   6.133   5.624  10.940
    1H151 Ti529  529   3.670   5.938   8.210
    1H151 Ti530  530   4.049   6.137  10.940
    1H151 Ti531  531   5.185   5.111  10.940
    1H151 Ti532  532   3.670   4.085  10.940
    1H151 Ti533  533   6.701   5.938   8.210
    1H151 Ti534  534   0.070   0.294   8.210
    1H151 Ti535  535   4.049   3.886   8.210
    1H151 Ti536  536   5.375   5.624  10.940
    1H151 Ti537  537   1.207   5.425   8.210
    1H151 Ti538  538   0.449   3.373   8.210
    1H151 Ti539  539   3.480   5.425   8.210
    1H151 Ti540  540   6.133   2.545  10.940
    1H151 Ti541  541   1.396   4.912   8.210
    1H151 Ti542  542   0.260   0.807   8.210
    1H151 Ti543  543   3.291   4.912   8.210
    1H151 Ti544  544   6.322   2.032  10.940
    1H151 Ti545  545   0.638   2.032  10.940
    1H151 Ti546  546   2.154   3.886   8.210
    1H151 Ti547  547   3.480   1.321   8.210
    1H151 Ti548  548   6.322   6.137  10.940
    1H151 Ti549  549   0.828   6.452   8.210
    1H151 Ti550  550   0.828   1.321   8.210
    1H151 Ti551  551   6.512   1.519  10.940
    1H151 Ti552  552   5.564   5.938   8.210
    1H151 Ti553  553   3.101   6.452   8.210
    1H151 Ti554  554   2.912   6.965   8.210
    1H151 Ti555  555   3.291   7.163  10.940
    1H151 Ti556  556   1.965   5.624  10.940
    1H151 Ti557  557   6.512   1.321   8.210
    1H151 Ti558  558   1.965   1.321   8.210
    1H151 Ti559  559   5.754   4.399   8.210
    1H151 Ti560  560   5.754   3.571  10.940
    1H151 Ti561  561   4.617   2.347   8.210
    1H151 Ti562  562   4.806   5.938   8.210
    1H151 Ti563  563   4.238   6.650  10.940
    1H151 Ti564  564   1.207   4.399   8.210
    1H151 Ti565  565   1.017   5.938   8.210
    1H151 Ti566  566   6.701   7.163  10.940
    1H151 Ti567  567   2.533   6.137  10.940
    1H151 Ti568  568   3.859   3.571  10.940
    1H151 Ti569  569   3.859   6.650  10.940
    1H151 Ti570  570   0.449   1.321   8.210
    1H151 Ti571  571   6.133   5.425   8.210
    1H151 Ti572  572   0.638   5.938   8.210
    1H151 Ti573  573   5.943   5.938   8.210
    1H151 Ti574  574   0.449   1.519  10.940
    1H151 Ti575  575   5.943   6.965   8.210
    1H151 Ti576  576   5.185   1.834   8.210
    1H151 Ti577  577   0.260   6.965   8.210
    1H151 Ti578  578   2.154   3.058  10.940
    1H151 Ti579  579   4.806   4.912   8.210
    1H151 Ti580  580   3.480   3.373   8.210
    1H151 Ti581  581   3.101   0.294   8.210
    1H151 Ti582  582   3.670   2.860   8.210
    1H151 Ti583  583   5.375   6.650  10.940
    1H151 Ti584  584   2.154   6.137  10.940
    1H151 Ti585  585   2.722   3.571  10.940
    1H151 Ti586  586   4.238   2.347   8.210
    1H151 Ti587  587   4.238   3.373   8.210
    1H151 Ti588  588   4.996   4.399   8.210
    1H151 Ti589  589   2.154   4.912   8.210
    1H151 Ti590  590   5.943   3.058  10.940
    1H151 Ti591  591   3.480   4.399   8.210
    1H151 Ti592  592   4.049   7.163  10.940
    1H151 Ti593  593   4.428   5.938   8.210
    1H151 Ti594  594   0.638   4.085  10.940
    1H151 Ti595  595   1.207   2.545  10.940
    1H151 Ti596  596   6.512   6.650  10.940
    1H151 Ti597  597   2.533   4.912   8.210
    1H151 Ti598  598   3.670   3.886   8.210
    1H151 Ti599  599   4.428   2.860   8.210
    1H151 Ti600  600   0.070   5.425   8.210
    1H151 Ti601  601   6.512   2.545  10.940
    1H151 Ti602  602   5.943   1.834   8.210
    1H151 Ti603  603   2.343   0.294   8.210
    1H151 Ti604  604   5.564   6.137  10.940
    1H151 Ti605  605   4.428   4.912   8.210
    1H151 Ti606  606   5.564   7.163  10.940
    1H151 Ti607  607   5.754   1.321   8.210
    1H151 Ti608  608   6.701   4.085  10.940
    1H151 Ti609  609   0.449   2.545  10.940
    1H151 Ti610  610   2.154   0.807   8.210
    1H151 Ti611  611   4.617   5.425   8.210
    1H151 Ti612  612   0.828   3.571  10.940
    1H151 Ti613  613   5.375   4.399   8.210
    1H151 Ti614  614   2.912   0.807   8.210
    1H151 Ti615  615   6.512   5.425   8.210
    1H151 Ti616  616   0.070   1.519  10.940
    1H151 Ti617  617   6.133   1.321   8.210
    1H151 Ti618  618   3.101   1.321   8.210
    1H151 Ti619  619   3.670   7.163  10.940
    1H151 Ti620  620   6.322   6.965   8.210
    1H151 Ti621  621   3.480   3.571  10.940
    1H151 Ti622  622   3.101   4.399   8.210
    1H151 Ti623  623   3.101   3.571  10.940
    1H151 Ti624  624   6.701   6.965   8.210
    1H151 Ti625  625   3.859   5.425   8.210
    1H151 Ti626  626   1.775   3.058  10.940
    1H151 Ti627  627   1.586   4.399   8.210
    1H151 Ti628  628   5.564   1.834   8.210
    1H151 Ti629  629   2.343   1.321   8.210
    1H151 Ti630  630   2.722   4.399   8.210
    1H151 Ti631  631   6.322   7.163  10.940
    1H151 Ti632  632   6.133   3.571  10.940
    1H151 Ti633  633   2.722   1.321   8.210
    1H151 Ti634  634   5.943   6.137  10.940
    1H151 Ti635  635   1.396   3.058  10.940
    1H151 Ti636  636   4.049   2.860   8.210
    1H151 Ti637  637   4.238   5.425   8.210
    1H151 Ti638  638   2.722   0.294   8.210
    1H151 Ti639  639   0.828   2.545  10.940
    1H151 Ti640  640   0.260   4.085  10.940
    1H151 Ti641  641   3.859   3.373   8.210
    1H151 Ti642  642   1.965   4.399   8.210
    1H151 Ti643  643   5.943   7.163  10.940
    1H151 Ti644  644   2.343   4.399   8.210
    1H151 Ti645  645   2.533   0.807   8.210
    1H151 Ti646  646   6.322   3.058  10.940
    1H151 Ti647  647   5.754   6.650  10.940
    1H151 Ti648  648   6.133   6.650  10.940
    1H151 Ti649  649   1.017   3.058  10.940
    1H151 Ti650  650   6.512   3.571  10.940
    1H151 Ti651  651   6.701   3.058  10.940
    1H151 Ti652  652   0.260   3.058  10.940
    1H151 Ti653  653   0.449   3.571  10.940
    1H151 Ti654  654   0.638   3.058  10.940
    1H151 Ti655  655   0.070   3.571  10.940
    1H151 Ti656  656   2.722   2.498   8.475
    1H151 Ti657  657   0.828   0.341  10.676
    1H151 Ti658  658   1.396   0.854  10.676
    1H151 Ti659  659   2.343   2.498   8.475
    1H151 Ti660  660   3.101   2.498   8.475
    1H151 Ti661  661   1.017   0.854  10.676
    1H151 Ti662  662   1.586   1.367  10.676
    1H151 Ti663  663   1.965   1.367  10.676
    1H151 Ti664  664   1.207   0.341  10.676
    1H151 Ti665  665   1.586   4.446  10.676
    1H151 Ti666  666   0.828   5.472  10.676
    1H151 Ti667  667   1.965   4.446  10.676
    1H151 Ti668  668   1.396   1.985   8.475
    1H151 Ti669  669   4.996   0.341  10.676
    1H151 Ti670  670   1.207   1.367  10.676
    1H151 Ti671  671   3.291   4.959  10.676
    1H151 Ti672  672   0.638   4.959  10.676
    1H151 Ti673  673   1.775   1.880  10.676
    1H151 Ti674  674   2.154   3.933  10.676
    1H151 Ti675  675   5.185   3.011   8.475
    1H151 Ti676  676   1.396   3.933  10.676
    1H151 Ti677  677   5.185   7.116   8.475
    1H151 Ti678  678   0.449   0.341  10.676
    1H151 Ti679  679   0.449   5.472  10.676
    1H151 Ti680  680   4.996   3.420  10.676
    1H151 Ti681  681   4.996   0.446   8.475
    1H151 Ti682  682   2.912   1.985   8.475
    1H151 Ti683  683   4.617   0.341  10.676
    1H151 Ti684  684   2.154   1.880  10.676
    1H151 Ti685  685   2.533   1.985   8.475
    1H151 Ti686  686   1.207   5.472  10.676
    1H151 Ti687  687   0.070   5.472  10.676
    1H151 Ti688  688   3.291   1.985   8.475
    1H151 Ti689  689   4.806   1.880  10.676
    1H151 Ti690  690   1.017   1.985   8.475
    1H151 Ti691  691   4.806   5.985  10.676
    1H151 Ti692  692   4.996   6.603   8.475
    1H151 Ti693  693   4.806   3.933  10.676
    1H151 Ti694  694   4.428   3.933  10.676
    1H151 Ti695  695   5.754   1.367  10.676
    1H151 Ti696  696   5.375   6.603   8.475
    1H151 Ti697  697   6.322   0.854  10.676
    1H151 Ti698  698   3.670   1.985   8.475
    1H151 Ti699  699   4.617   0.446   8.475
    1H151 Ti700  700   4.428   1.880  10.676
    1H151 Ti701  701   2.533   1.880  10.676
    1H151 Ti702  702   3.480   5.472  10.676
    1H151 Ti703  703   3.670   1.880  10.676
    1H151 Ti704  704   4.049   1.880  10.676
    1H151 Ti705  705   3.291   1.880  10.676
    1H151 Ti706  706   2.912   1.880  10.676
    1H151 Ti707  707   1.017   5.985  10.676
    1H151 Ti708  708   4.238   0.446   8.475
    1H151 Ti709  709   6.133   4.446  10.676
    1H151 Ti710  710   0.638   0.854  10.676
    1H151 Ti711  711   3.859   6.603   8.475
    1H151 Ti712  712   3.101   6.499  10.676
    1H151 Ti713  713   4.049   4.959  10.676
    1H151 Ti714  714   5.564   1.880  10.676
    1H151 Ti715  715   3.859   0.446   8.475
    1H151 Ti716  716   1.207   4.446  10.676
    1H151 Ti717  717   2.154   3.011   8.475
    1H151 Ti718  718   1.586   6.603   8.475
    1H151 Ti719  719   4.238   4.446  10.676
    1H151 Ti720  720   1.775   7.116   8.475
    1H151 Ti721  721   2.343   4.446  10.676
    1H151 Ti722  722   2.154   1.985   8.475
    1H151 Ti723  723   5.375   3.525   8.475
    1H151 Ti724  724   2.154   6.090   8.475
    1H151 Ti725  725   3.670   2.907  10.676
    1H151 Ti726  726   4.806   0.854  10.676
    1H151 Ti727  727   5.185   0.959   8.475
    1H151 Ti728  728   5.185   0.854  10.676
    1H151 Ti729  729   5.754   2.394  10.676
    1H151 Ti730  730   5.185   3.933  10.676
    1H151 Ti731  731   6.512   3.525   8.475
    1H151 Ti732  732   6.701   5.985  10.676
    1H151 Ti733  733   1.586   3.525   8.475
    1H151 Ti734  734   1.965   5.577   8.475
    1H151 Ti735  735   6.322   3.011   8.475
    1H151 Ti736  736   3.101   4.446  10.676
    1H151 Ti737  737   3.101   5.472  10.676
    1H151 Ti738  738   6.133   1.367  10.676
    1H151 Ti739  739   5.943   3.011   8.475
    1H151 Ti740  740   1.207   1.472   8.475
    1H151 Ti741  741   2.343   6.603   8.475
    1H151 Ti742  742   1.586   0.446   8.475
    1H151 Ti743  743   3.859   5.472  10.676
    1H151 Ti744  744   0.828   0.446   8.475
    1H151 Ti745  745   6.701   0.854  10.676
    1H151 Ti746  746   1.586   1.472   8.475
    1H151 Ti747  747   0.070   2.498   8.475
    1H151 Ti748  748   2.722   3.525   8.475
    1H151 Ti749  749   1.775   4.959  10.676
    1H151 Ti750  750   5.754   4.446  10.676
    1H151 Ti751  751   0.638   5.064   8.475
    1H151 Ti752  752   0.449   2.498   8.475
    1H151 Ti753  753   4.428   4.038   8.475
    1H151 Ti754  754   4.617   6.499  10.676
    1H151 Ti755  755   5.375   2.498   8.475
    1H151 Ti756  756   4.996   6.499  10.676
    1H151 Ti757  757   3.101   5.577   8.475
    1H151 Ti758  758   6.512   4.551   8.475
    1H151 Ti759  759   4.996   2.498   8.475
    1H151 Ti760  760   3.480   6.603   8.475
    1H151 Ti761  761   3.480   6.499  10.676
    1H151 Ti762  762   4.049   2.907  10.676
    1H151 Ti763  763   3.291   2.907  10.676
    1H151 Ti764  764   5.564   5.064   8.475
    1H151 Ti765  765   3.480   0.446   8.475
    1H151 Ti766  766   3.101   3.525   8.475
    1H151 Ti767  767   6.133   4.551   8.475
    1H151 Ti768  768   4.996   2.394  10.676
    1H151 Ti769  769   6.322   4.959  10.676
    1H151 Ti770  770   6.133   0.446   8.475
    1H151 Ti771  771   5.185   5.064   8.475
    1H151 Ti772  772   6.512   0.446   8.475
    1H151 Ti773  773   1.017   1.880  10.676
    1H151 Ti774  774   0.828   6.499  10.676
    1H151 Ti775  775   1.396   6.090   8.475
    1H151 Ti776  776   1.396   3.011   8.475
    1H151 Ti777  777   4.617   3.525   8.475
    1H151 Ti778  778   2.533   0.854  10.676
    1H151 Ti779  779   5.185   6.090   8.475
    1H151 Ti780  780   0.260   4.038   8.475
    1H151 Ti781  781   3.859   1.472   8.475
    1H151 Ti782  782   5.564   2.907  10.676
    1H151 Ti783  783   0.828   4.551   8.475
    1H151 Ti784  784   4.617   1.472   8.475
    1H151 Ti785  785   4.049   0.854  10.676
    1H151 Ti786  786   0.828   3.525   8.475
    1H151 Ti787  787   2.912   7.012  10.676
    1H151 Ti788  788   1.586   6.499  10.676
    1H151 Ti789  789   3.291   0.854  10.676
    1H151 Ti790  790   0.070   6.499  10.676
    1H151 Ti791  791   1.586   2.394  10.676
    1H151 Ti792  792   4.806   4.959  10.676
    1H151 Ti793  793   0.638   7.116   8.475
    1H151 Ti794  794   4.049   6.090   8.475
    1H151 Ti795  795   6.322   1.985   8.475
    1H151 Ti796  796   1.775   5.064   8.475
    1H151 Ti797  797   2.154   7.012  10.676
    1H151 Ti798  798   2.343   5.472  10.676
    1H151 Ti799  799   2.912   5.064   8.475
    1H151 Ti800  800   3.859   4.551   8.475
    1H151 Ti801  801   2.533   2.907  10.676
    1H151 Ti802  802   5.754   5.472  10.676
    1H151 Ti803  803   0.070   1.472   8.475
    1H151 Ti804  804   0.260   6.090   8.475
    1H151 Ti805  805   6.322   6.090   8.475
    1H151 Ti806  806   1.775   3.933  10.676
    1H151 Ti807  807   0.070   2.394  10.676
    1H151 Ti808  808   3.670   4.959  10.676
    1H151 Ti809  809   2.343   1.367  10.676
    1H151 Ti810  810   1.017   4.959  10.676
    1H151 Ti811  811   2.533   3.011   8.475
    1H151 Ti812  812   1.775   0.854  10.676
    1H151 Ti813  813   4.806   0.959   8.475
    1H151 Ti814  814   1.396   1.880  10.676
    1H151 Ti815  815   0.260   4.959  10.676
    1H151 Ti816  816   3.480   2.498   8.475
    1H151 Ti817  817   5.564   3.011   8.475
    1H151 Ti818  818   4.617   3.420  10.676
    1H151 Ti819  819   1.775   1.985   8.475
    1H151 Ti820  820   1.965   6.603   8.475
    1H151 Ti821  821   5.943   0.854  10.676
    1H151 Ti822  822   5.185   1.880  10.676
    1H151 Ti823  823   2.912   3.011   8.475
    1H151 Ti824  824   6.133   3.525   8.475
    1H151 Ti825  825   2.722   1.367  10.676
    1H151 Ti826  826   1.775   6.090   8.475
    1H151 Ti827  827   5.375   2.394  10.676
    1H151 Ti828  828   4.428   0.959   8.475
    1H151 Ti829  829   3.480   2.394  10.676
    1H151 Ti830  830   3.859   2.394  10.676
    1H151 Ti831  831   3.101   1.367  10.676
    1H151 Ti832  832   4.238   1.367  10.676
    1H151 Ti833  833   3.859   1.367  10.676
    1H151 Ti834  834   3.480   1.367  10.676
    1H151 Ti835  835   4.049   0.959   8.475
    1H151 Ti836  836   1.396   4.959  10.676
    1H151 Ti837  837   1.965   2.498   8.475
    1H151 Ti838  838   0.638   5.985  10.676
    1H151 Ti839  839   4.617   1.367  10.676
    1H151 Ti840  840   4.996   3.525   8.475
    1H151 Ti841  841   1.017   7.012  10.676
    1H151 Ti842  842   0.638   7.012  10.676
    1H151 Ti843  843   0.260   5.985  10.676
    1H151 Ti844  844   4.806   7.116   8.475
    1H151 Ti845  845   3.291   5.985  10.676
    1H151 Ti846  846   4.806   7.012  10.676
    1H151 Ti847  847   3.670   7.116   8.475
    1H151 Ti848  848   1.207   3.525   8.475
    1H151 Ti849  849   2.912   4.959  10.676
    1H151 Ti850  850   1.207   2.498   8.475
    1H151 Ti851  851   4.617   4.446  10.676
    1H151 Ti852  852   5.375   1.367  10.676
    1H151 Ti853  853   0.828   1.367  10.676
    1H151 Ti854  854   3.670   0.959   8.475
    1H151 Ti855  855   2.154   4.959  10.676
    1H151 Ti856  856   1.586   0.341  10.676
    1H151 Ti857  857   6.701   3.011   8.475
    1H151 Ti858  858   5.754   3.525   8.475
    1H151 Ti859  859   5.564   0.854  10.676
    1H151 Ti860  860   0.070   0.341  10.676
    1H151 Ti861  861   2.154   0.854  10.676
    1H151 Ti862  862   5.375   0.446   8.475
    1H151 Ti863  863   5.943   1.880  10.676
    1H151 Ti864  864   3.859   4.446  10.676
    1H151 Ti865  865   1.396   5.985  10.676
    1H151 Ti866  866   0.260   3.011   8.475
    1H151 Ti867  867   5.375   3.420  10.676
    1H151 Ti868  868   6.701   4.959  10.676
    1H151 Ti869  869   6.512   5.472  10.676
    1H151 Ti870  870   5.943   4.959  10.676
    1H151 Ti871  871   3.480   4.446  10.676
    1H151 Ti872  872   1.396   7.116   8.475
    1H151 Ti873  873   4.806   3.011   8.475
    1H151 Ti874  874   2.533   3.933  10.676
    1H151 Ti875  875   5.375   5.577   8.475
    1H151 Ti876  876   6.512   2.498   8.475
    1H151 Ti877  877   0.828   2.498   8.475
    1H151 Ti878  878   5.185   2.907  10.676
    1H151 Ti879  879   6.512   0.341  10.676
    1H151 Ti880  880   4.996   1.367  10.676
    1H151 Ti881  881   5.564   3.933  10.676
    1H151 Ti882  882   5.375   0.341  10.676
    1H151 Ti883  883   1.965   3.525   8.475
    1H151 Ti884  884   0.449   4.551   8.475
    1H151 Ti885  885   5.943   3.933  10.676
    1H151 Ti886  886   5.564   7.116   8.475
    1H151 Ti887  887   6.701   4.038   8.475
    1H151 Ti888  888   4.238   0.341  10.676
    1H151 Ti889  889   0.828   4.446  10.676
    1H151 Ti890  890   1.775   3.011   8.475
    1H151 Ti891  891   6.322   5.064   8.475
    1H151 Ti892  892   2.343   3.525   8.475
    1H151 Ti893  893   0.260   0.854  10.676
    1H151 Ti894  894   4.428   0.854  10.676
    1H151 Ti895  895   4.049   1.985   8.475
    1H151 Ti896  896   2.154   7.116   8.475
    1H151 Ti897  897   1.586   5.577   8.475
    1H151 Ti898  898   2.722   6.499  10.676
    1H151 Ti899  899   0.070   4.551   8.475
    1H151 Ti900  900   0.638   4.038   8.475
    1H151 Ti901  901   4.428   4.959  10.676
    1H151 Ti902  902   3.101   2.394  10.676
    1H151 Ti903  903   4.428   5.985  10.676
    1H151 Ti904  904   6.701   1.985   8.475
    1H151 Ti905  905   6.322   0.959   8.475
    1H151 Ti906  906   5.943   5.064   8.475
    1H151 Ti907  907   4.238   6.603   8.475
    1H151 Ti908  908   2.722   4.446  10.676
    1H151 Ti909  909   1.586   2.498   8.475
    1H151 Ti910  910   1.017   3.933  10.676
    1H151 Ti911  911   4.049   3.933  10.676
    1H151 Ti912  912   4.806   4.038   8.475
    1H151 Ti913  913   5.185   5.985  10.676
    1H151 Ti914  914   2.912   4.038   8.475
    1H151 Ti915  915   1.207   0.446   8.475
    1H151 Ti916  916   4.238   2.394  10.676
    1H151 Ti917  917   1.207   6.603   8.475
    1H151 Ti918  918   2.722   5.577   8.475
    1H151 Ti919  919   6.512   4.446  10.676
    1H151 Ti920  920   1.207   6.499  10.676
    1H151 Ti921  921   4.049   7.116   8.475
    1H151 Ti922  922   4.996   1.472   8.475
    1H151 Ti923  923   2.722   2.394  10.676
    1H151 Ti924  924   0.449   0.446   8.475
    1H151 Ti925  925   1.017   5.064   8.475
    1H151 Ti926  926   2.533   4.959  10.676
    1H151 Ti927  927   1.965   0.446   8.475
    1H151 Ti928  928   4.996   4.446  10.676
    1H151 Ti929  929   1.965   6.499  10.676
    1H151 Ti930  930   3.670   5.985  10.676
    1H151 Ti931  931   0.449   6.499  10.676
    1H151 Ti932  932   1.396   7.012  10.676
    1H151 Ti933  933   4.238   1.472   8.475
    1H151 Ti934  934   4.238   4.551   8.475
    1H151 Ti935  935   2.722   5.472  10.676
    1H151 Ti936  936   2.343   2.394  10.676
    1H151 Ti937  937   2.912   0.854  10.676
    1H151 Ti938  938   1.396   0.959   8.475
    1H151 Ti939  939   6.133   2.498   8.475
    1H151 Ti940  940   0.260   1.985   8.475
    1H151 Ti941  941   6.322   4.038   8.475
    1H151 Ti942  942   4.238   3.420  10.676
    1H151 Ti943  943   3.670   0.854  10.676
    1H151 Ti944  944   3.291   3.011   8.475
    1H151 Ti945  945   4.806   2.907  10.676
    1H151 Ti946  946   2.912   5.985  10.676
    1H151 Ti947  947   0.638   3.011   8.475
    1H151 Ti948  948   0.260   7.012  10.676
    1H151 Ti949  949   4.617   2.394  10.676
    1H151 Ti950  950   2.533   7.012  10.676
    1H151 Ti951  951   2.912   2.907  10.676
    1H151 Ti952  952   0.638   1.985   8.475
    1H151 Ti953  953   4.428   7.012  10.676
    1H151 Ti954  954   1.017   4.038   8.475
    1H151 Ti955  955   5.185   7.012  10.676
    1H151 Ti956  956   1.017   0.959   8.475
    1H151 Ti957  957   1.586   5.472  10.676
    1H151 Ti958  958   4.617   5.472  10.676
    1H151 Ti959  959   3.291   7.116   8.475
    1H151 Ti960  960   5.564   4.959  10.676
    1H151 Ti961  961   2.722   0.341  10.676
    1H151 Ti962  962   2.343   5.577   8.475
    1H151 Ti963  963   1.965   2.394  10.676
    1H151 Ti964  964   3.101   0.341  10.676
    1H151 Ti965  965   4.617   6.603   8.475
    1H151 Ti966  966   2.533   6.090   8.475
    1H151 Ti967  967   5.375   4.446  10.676
    1H151 Ti968  968   6.701   6.090   8.475
    1H151 Ti969  969   0.070   3.525   8.475
    1H151 Ti970  970   4.996   5.472  10.676
    1H151 Ti971  971   4.238   5.472  10.676
    1H151 Ti972  972   6.701   0.959   8.475
    1H151 Ti973  973   3.291   6.090   8.475
    1H151 Ti974  974   2.343   6.499  10.676
    1H151 Ti975  975   3.859   2.498   8.475
    1H151 Ti976  976   5.754   2.498   8.475
    1H151 Ti977  977   4.996   5.577   8.475
    1H151 Ti978  978   2.343   0.341  10.676
    1H151 Ti979  979   1.965   3.420  10.676
    1H151 Ti980  980   5.185   4.038   8.475
    1H151 Ti981  981   1.017   3.011   8.475
    1H151 Ti982  982   3.480   1.472   8.475
    1H151 Ti983  983   2.912   3.933  10.676
    1H151 Ti984  984   1.017   7.116   8.475
    1H151 Ti985  985   3.670   6.090   8.475
    1H151 Ti986  986   4.428   1.985   8.475
    1H151 Ti987  987   6.512   1.367  10.676
    1H151 Ti988  988   6.701   5.064   8.475
    1H151 Ti989  989   1.775   0.959   8.475
    1H151 Ti990  990   2.343   3.420  10.676
    1H151 Ti991  991   3.859   0.341  10.676
    1H151 Ti992  992   1.586   3.420  10.676
    1H151 Ti993  993   4.806   1.985   8.475
    1H151 Ti994  994   5.754   5.577   8.475
    1H151 Ti995  995   6.133   0.341  10.676
    1H151 Ti996  996   1.396   4.038   8.475
    1H151 Ti997  997   5.943   0.959   8.475
    1H151 Ti998  998   6.133   5.472  10.676
    1H151 Ti999  999   2.912   6.090   8.475
    1H151 Ti100 1000   0.828   1.472   8.475
    1H151 Ti100 1001   0.449   4.446  10.676
    1H151 Ti100 1002   5.754   6.603   8.475
    1H151 Ti100 1003   3.480   0.341  10.676
    1H151 Ti100 1004   1.775   5.985  10.676
    1H151 Ti100 1005   1.775   7.012  10.676
    1H151 Ti100 1006   4.428   2.907  10.676
    1H151 Ti100 1007   3.291   0.959   8.475
    1H151 Ti100 1008   5.754   0.446   8.475
    1H151 Ti100 1009   3.291   7.012  10.676
    1H151 Ti101 1010   0.449   3.525   8.475
    1H151 Ti101 1011   0.449   6.603   8.475
    1H151 Ti101 1012   5.564   0.959   8.475
    1H151 Ti101 1013   0.449   5.577   8.475
    1H151 Ti101 1014   1.965   1.472   8.475
    1H151 Ti101 1015   0.260   5.064   8.475
    1H151 Ti101 1016   4.428   7.116   8.475
    1H151 Ti101 1017   2.533   4.038   8.475
    1H151 Ti101 1018   0.638   0.959   8.475
    1H151 Ti101 1019   5.564   4.038   8.475
    1H151 Ti102 1020   3.291   4.038   8.475
    1H151 Ti102 1021   5.564   6.090   8.475
    1H151 Ti102 1022   0.070   6.603   8.475
    1H151 Ti102 1023   6.322   3.933  10.676
    1H151 Ti102 1024   1.965   5.472  10.676
    1H151 Ti102 1025   4.617   4.551   8.475
    1H151 Ti102 1026   6.512   6.603   8.475
    1H151 Ti102 1027   2.533   7.116   8.475
    1H151 Ti102 1028   0.828   5.577   8.475
    1H151 Ti102 1029   4.806   6.090   8.475
    1H151 Ti103 1030   4.049   4.038   8.475
    1H151 Ti103 1031   5.754   4.551   8.475
    1H151 Ti103 1032   6.133   6.603   8.475
    1H151 Ti103 1033   5.375   1.472   8.475
    1H151 Ti103 1034   3.291   3.933  10.676
    1H151 Ti103 1035   0.070   0.446   8.475
    1H151 Ti103 1036   3.291   5.064   8.475
    1H151 Ti103 1037   2.722   6.603   8.475
    1H151 Ti103 1038   3.670   5.064   8.475
    1H151 Ti103 1039   1.775   4.038   8.475
    1H151 Ti104 1040   6.133   2.394  10.676
    1H151 Ti104 1041   5.185   4.959  10.676
    1H151 Ti104 1042   0.260   1.880  10.676
    1H151 Ti104 1043   1.396   5.064   8.475
    1H151 Ti104 1044   6.701   1.880  10.676
    1H151 Ti104 1045   1.207   3.420  10.676
    1H151 Ti104 1046   3.101   6.603   8.475
    1H151 Ti104 1047   4.238   6.499  10.676
    1H151 Ti104 1048   6.322   5.985  10.676
    1H151 Ti104 1049   2.154   5.064   8.475
    1H151 Ti105 1050   0.638   1.880  10.676
    1H151 Ti105 1051   5.375   5.472  10.676
    1H151 Ti105 1052   6.512   1.472   8.475
    1H151 Ti105 1053   1.207   2.394  10.676
    1H151 Ti105 1054   3.480   5.577   8.475
    1H151 Ti105 1055   4.049   5.064   8.475
    1H151 Ti105 1056   3.859   6.499  10.676
    1H151 Ti105 1057   4.238   3.525   8.475
    1H151 Ti105 1058   4.617   2.498   8.475
    1H151 Ti105 1059   5.943   2.907  10.676
    1H151 Ti106 1060   0.449   1.472   8.475
    1H151 Ti106 1061   1.017   6.090   8.475
    1H151 Ti106 1062   4.428   6.090   8.475
    1H151 Ti106 1063   6.512   6.499  10.676
    1H151 Ti106 1064   1.965   0.341  10.676
    1H151 Ti106 1065   5.943   6.090   8.475
    1H151 Ti106 1066   1.207   4.551   8.475
    1H151 Ti106 1067   2.533   5.064   8.475
    1H151 Ti106 1068   5.375   6.499  10.676
    1H151 Ti106 1069   0.638   6.090   8.475
    1H151 Ti107 1070   0.260   7.116   8.475
    1H151 Ti107 1071   3.480   3.525   8.475
    1H151 Ti107 1072   4.049   5.985  10.676
    1H151 Ti107 1073   2.154   2.907  10.676
    1H151 Ti107 1074   4.806   5.064   8.475
    1H151 Ti107 1075   3.101   0.446   8.475
    1H151 Ti107 1076   5.943   1.985   8.475
    1H151 Ti107 1077   5.943   4.038   8.475
    1H151 Ti107 1078   6.512   2.394  10.676
    1H151 Ti107 1079   3.480   4.551   8.475
    1H151 Ti108 1080   6.322   1.880  10.676
    1H151 Ti108 1081   3.859   3.420  10.676
    1H151 Ti108 1082   1.207   5.577   8.475
    1H151 Ti108 1083   0.449   1.367  10.676
    1H151 Ti108 1084   0.828   6.603   8.475
    1H151 Ti108 1085   3.101   1.472   8.475
    1H151 Ti108 1086   0.449   2.394  10.676
    1H151 Ti108 1087   5.185   1.985   8.475
    1H151 Ti108 1088   0.260   0.959   8.475
    1H151 Ti108 1089   5.754   0.341  10.676
    1H151 Ti109 1090   5.943   7.116   8.475
    1H151 Ti109 1091   5.754   3.420  10.676
    1H151 Ti109 1092   2.343   1.472   8.475
    1H151 Ti109 1093   0.070   4.446  10.676
    1H151 Ti109 1094   5.375   4.551   8.475
    1H151 Ti109 1095   3.670   3.933  10.676
    1H151 Ti109 1096   2.533   5.985  10.676
    1H151 Ti109 1097   2.722   1.472   8.475
    1H151 Ti109 1098   0.070   1.367  10.676
    1H151 Ti109 1099   3.480   3.420  10.676
    1H151 Ti110 1100   6.701   7.012  10.676
    1H151 Ti110 1101   4.428   3.011   8.475
    1H151 Ti110 1102   2.722   3.420  10.676
    1H151 Ti110 1103   4.996   4.551   8.475
    1H151 Ti110 1104   2.154   5.985  10.676
    1H151 Ti110 1105   6.133   5.577   8.475
    1H151 Ti110 1106   3.670   4.038   8.475
    1H151 Ti110 1107   6.322   7.116   8.475
    1H151 Ti110 1108   5.564   5.985  10.676
    1H151 Ti110 1109   0.070   5.577   8.475
    1H151 Ti111 1110   2.912   7.116   8.475
    1H151 Ti111 1111   2.154   4.038   8.475
    1H151 Ti111 1112   3.670   7.012  10.676
    1H151 Ti111 1113   4.049   7.012  10.676
    1H151 Ti111 1114   5.564   1.985   8.475
    1H151 Ti111 1115   6.701   7.116   8.475
    1H151 Ti111 1116   4.238   2.498   8.475
    1H151 Ti111 1117   6.133   1.472   8.475
    1H151 Ti111 1118   3.101   3.420  10.676
    1H151 Ti111 1119   6.512   5.577   8.475
    1H151 Ti112 1120   3.670   3.011   8.475
    1H151 Ti112 1121   1.775   2.907  10.676
    1H151 Ti112 1122   0.828   2.394  10.676
    1H151 Ti112 1123   3.101   4.551   8.475
    1H151 Ti112 1124   3.859   5.577   8.475
    1H151 Ti112 1125   1.586   4.551   8.475
    1H151 Ti112 1126   5.943   5.985  10.676
    1H151 Ti112 1127   0.638   3.933  10.676
    1H151 Ti112 1128   2.343   0.446   8.475
    1H151 Ti112 1129   4.428   5.064   8.475
    1H151 Ti113 1130   5.564   7.012  10.676
    1H151 Ti113 1131   4.617   5.577   8.475
    1H151 Ti113 1132   5.754   1.472   8.475
    1H151 Ti113 1133   2.722   4.551   8.475
    1H151 Ti113 1134   2.154   0.959   8.475
    1H151 Ti113 1135   4.238   5.577   8.475
    1H151 Ti113 1136   1.396   2.907  10.676
    1H151 Ti113 1137   3.859   3.525   8.475
    1H151 Ti113 1138   1.965   4.551   8.475
    1H151 Ti113 1139   6.701   3.933  10.676
    1H151 Ti114 1140   2.912   0.959   8.475
    1H151 Ti114 1141   0.828   3.420  10.676
    1H151 Ti114 1142   4.049   3.011   8.475
    1H151 Ti114 1143   6.322   2.907  10.676
    1H151 Ti114 1144   6.322   7.012  10.676
    1H151 Ti114 1145   6.133   3.420  10.676
    1H151 Ti114 1146   6.701   2.907  10.676
    1H151 Ti114 1147   2.722   0.446   8.475
    1H151 Ti114 1148   0.260   2.907  10.676
    1H151 Ti114 1149   2.343   4.551   8.475
    1H151 Ti115 1150   6.133   6.499  10.676
    1H151 Ti115 1151   5.754   6.499  10.676
    1H151 Ti115 1152   0.260   3.933  10.676
    1H151 Ti115 1153   5.943   7.012  10.676
    1H151 Ti115 1154   1.017   2.907  10.676
    1H151 Ti115 1155   2.533   0.959   8.475
    1H151 Ti115 1156   0.638   2.907  10.676
    1H151 Ti115 1157   6.512   3.420  10.676
    1H151 Ti115 1158   0.449   3.420  10.676
    1H151 Ti115 1159   0.070   3.420  10.676
    1H151 Ti116 1160   1.207   0.633  10.588
    1H151 Ti116 1161   2.722   2.207   8.563
    1H151 Ti116 1162   0.828   0.633  10.588
    1H151 Ti116 1163   1.396   1.146  10.588
    1H151 Ti116 1164   3.101   2.207   8.563
    1H151 Ti116 1165   1.965   1.659  10.588
    1H151 Ti116 1166   0.638   5.251  10.588
    1H151 Ti116 1167   2.343   2.207   8.563
    1H151 Ti116 1168   1.396   4.224  10.588
    1H151 Ti116 1169   2.154   4.224  10.588
    1H151 Ti117 1170   3.291   5.251  10.588
    1H151 Ti117 1171   4.996   0.633  10.588
    1H151 Ti117 1172   4.996   3.711  10.588
    1H151 Ti117 1173   5.185   6.825   8.563
    1H151 Ti117 1174   1.396   1.694   8.563
    1H151 Ti117 1175   1.775   4.224  10.588
    1H151 Ti117 1176   1.586   1.659  10.588
    1H151 Ti117 1177   2.533   2.720   8.563
    1H151 Ti117 1178   1.775   1.146  10.588
    1H151 Ti117 1179   1.017   1.146  10.588
    1H151 Ti118 1180   5.185   2.720   8.563
    1H151 Ti118 1181   2.912   2.720   8.563
    1H151 Ti118 1182   4.806   6.277  10.588
    1H151 Ti118 1183   1.017   5.251  10.588
    1H151 Ti118 1184   1.017   0.120  10.588
    1H151 Ti118 1185   2.343   1.659  10.588
    1H151 Ti118 1186   0.828   5.764  10.588
    1H151 Ti118 1187   0.638   0.120  10.588
    1H151 Ti118 1188   0.260   5.251  10.588
    1H151 Ti118 1189   1.586   4.738  10.588
    1H151 Ti119 1190   3.670   5.251  10.588
    1H151 Ti119 1191   0.449   0.633  10.588
    1H151 Ti119 1192   2.154   2.720   8.563
    1H151 Ti119 1193   4.806   0.668   8.563
    1H151 Ti119 1194   1.207   1.659  10.588
    1H151 Ti119 1195   3.480   2.207   8.563
    1H151 Ti119 1196   1.965   4.738  10.588
    1H151 Ti119 1197   4.996   0.154   8.563
    1H151 Ti119 1198   4.617   3.711  10.588
    1H151 Ti119 1199   2.722   1.659  10.588
    1H151 Ti120 1200   4.617   0.633  10.588
    1H151 Ti120 1201   5.375   3.233   8.563
    1H151 Ti120 1202   4.428   0.668   8.563
    1H151 Ti120 1203   3.859   1.659  10.588
    1H151 Ti120 1204   3.480   1.659  10.588
    1H151 Ti120 1205   3.101   1.659  10.588
    1H151 Ti120 1206   4.238   1.659  10.588
    1H151 Ti120 1207   1.207   2.207   8.563
    1H151 Ti120 1208   4.049   0.668   8.563
    1H151 Ti120 1209   1.207   5.764  10.588
    1H151 Ti121 1210   4.617   1.659  10.588
    1H151 Ti121 1211   0.070   5.764  10.588
    1H151 Ti121 1212   4.428   4.224  10.588
    1H151 Ti121 1213   4.806   0.120  10.588
    1H151 Ti121 1214   5.754   1.659  10.588
    1H151 Ti121 1215   1.775   6.825   8.563
    1H151 Ti121 1216   5.943   1.146  10.588
    1H151 Ti121 1217   5.564   2.172  10.588
    1H151 Ti121 1218   3.101   4.738  10.588
    1H151 Ti121 1219   5.185   0.668   8.563
    1H151 Ti122 1220   4.238   4.738  10.588
    1H151 Ti122 1221   6.133   3.233   8.563
    1H151 Ti122 1222   1.017   1.694   8.563
    1H151 Ti122 1223   6.322   1.146  10.588
    1H151 Ti122 1224   1.586   6.312   8.563
    1H151 Ti122 1225   6.512   3.233   8.563
    1H151 Ti122 1226   4.806   2.172  10.588
    1H151 Ti122 1227   3.480   2.685  10.588
    1H151 Ti122 1228   1.775   2.172  10.588
    1H151 Ti122 1229   3.859   2.685  10.588
    1H151 Ti123 1230   6.133   4.738  10.588
    1H151 Ti123 1231   4.049   5.251  10.588
    1H151 Ti123 1232   3.670   0.668   8.563
    1H151 Ti123 1233   1.017   6.277  10.588
    1H151 Ti123 1234   1.586   0.154   8.563
    1H151 Ti123 1235   6.512   0.633  10.588
    1H151 Ti123 1236   3.670   6.825   8.563
    1H151 Ti123 1237   3.291   6.277  10.588
    1H151 Ti123 1238   3.670   1.694   8.563
    1H151 Ti123 1239   1.586   3.233   8.563
    1H151 Ti124 1240   4.996   6.312   8.563
    1H151 Ti124 1241   5.375   6.312   8.563
    1H151 Ti124 1242   2.154   5.799   8.563
    1H151 Ti124 1243   5.943   4.224  10.588
    1H151 Ti124 1244   0.449   5.764  10.588
    1H151 Ti124 1245   2.343   6.312   8.563
    1H151 Ti124 1246   3.101   6.790  10.588
    1H151 Ti124 1247   1.586   0.633  10.588
    1H151 Ti124 1248   0.260   2.720   8.563
    1H151 Ti124 1249   3.859   6.312   8.563
    1H151 Ti125 1250   2.154   1.146  10.588
    1H151 Ti125 1251   1.207   4.738  10.588
    1H151 Ti125 1252   0.638   4.772   8.563
    1H151 Ti125 1253   6.322   4.772   8.563
    1H151 Ti125 1254   3.480   4.738  10.588
    1H151 Ti125 1255   5.375   5.285   8.563
    1H151 Ti125 1256   2.912   3.746   8.563
    1H151 Ti125 1257   1.965   2.207   8.563
    1H151 Ti125 1258   5.754   2.685  10.588
    1H151 Ti125 1259   0.828   0.154   8.563
    1H151 Ti126 1260   3.670   2.172  10.588
    1H151 Ti126 1261   6.322   0.668   8.563
    1H151 Ti126 1262   1.965   6.312   8.563
    1H151 Ti126 1263   6.701   6.277  10.588
    1H151 Ti126 1264   1.586   2.207   8.563
    1H151 Ti126 1265   3.859   4.738  10.588
    1H151 Ti126 1266   1.965   5.285   8.563
    1H151 Ti126 1267   4.428   3.746   8.563
    1H151 Ti126 1268   2.722   3.233   8.563
    1H151 Ti126 1269   0.828   4.738  10.588
    1H151 Ti127 1270   4.806   4.224  10.588
    1H151 Ti127 1271   5.185   2.172  10.588
    1H151 Ti127 1272   3.101   5.285   8.563
    1H151 Ti127 1273   5.375   1.659  10.588
    1H151 Ti127 1274   3.291   2.172  10.588
    1H151 Ti127 1275   5.754   3.233   8.563
    1H151 Ti127 1276   4.049   2.172  10.588
    1H151 Ti127 1277   4.996   1.659  10.588
    1H151 Ti127 1278   4.996   3.233   8.563
    1H151 Ti127 1279   3.291   2.720   8.563
    1H151 Ti128 1280   4.617   0.154   8.563
    1H151 Ti128 1281   5.564   1.146  10.588
    1H151 Ti128 1282   2.533   1.146  10.588
    1H151 Ti128 1283   1.396   5.251  10.588
    1H151 Ti128 1284   4.428   2.172  10.588
    1H151 Ti128 1285   6.701   5.251  10.588
    1H151 Ti128 1286   1.965   3.711  10.588
    1H151 Ti128 1287   2.154   2.172  10.588
    1H151 Ti128 1288   2.343   3.233   8.563
    1H151 Ti128 1289   1.396   0.120  10.588
    1H151 Ti129 1290   5.185   1.146  10.588
    1H151 Ti129 1291   3.480   5.764  10.588
    1H151 Ti129 1292   1.586   3.711  10.588
    1H151 Ti129 1293   3.859   0.154   8.563
    1H151 Ti129 1294   2.343   4.738  10.588
    1H151 Ti129 1295   2.912   2.172  10.588
    1H151 Ti129 1296   2.533   4.224  10.588
    1H151 Ti129 1297   5.564   2.720   8.563
    1H151 Ti129 1298   0.070   0.633  10.588
    1H151 Ti129 1299   1.775   1.694   8.563
    1H151 Ti130 1300   4.806   1.146  10.588
    1H151 Ti130 1301   2.912   5.251  10.588
    1H151 Ti130 1302   5.375   0.154   8.563
    1H151 Ti130 1303   1.775   5.799   8.563
    1H151 Ti130 1304   2.533   2.172  10.588
    1H151 Ti130 1305   4.806   6.825   8.563
    1H151 Ti130 1306   4.617   1.181   8.563
    1H151 Ti130 1307   2.154   6.825   8.563
    1H151 Ti130 1308   5.185   3.198  10.588
    1H151 Ti130 1309   5.375   0.633  10.588
    1H151 Ti131 1310   0.638   1.146  10.588
    1H151 Ti131 1311   0.828   2.207   8.563
    1H151 Ti131 1312   1.965   3.233   8.563
    1H151 Ti131 1313   5.375   3.711  10.588
    1H151 Ti131 1314   4.238   0.154   8.563
    1H151 Ti131 1315   6.322   2.720   8.563
    1H151 Ti131 1316   6.701   2.720   8.563
    1H151 Ti131 1317   1.017   4.224  10.588
    1H151 Ti131 1318   5.375   2.685  10.588
    1H151 Ti131 1319   4.806   3.198  10.588
    1H151 Ti132 1320   4.996   1.181   8.563
    1H151 Ti132 1321   0.449   4.738  10.588
    1H151 Ti132 1322   0.260   0.120  10.588
    1H151 Ti132 1323   3.291   1.694   8.563
    1H151 Ti132 1324   0.638   6.277  10.588
    1H151 Ti132 1325   5.185   0.120  10.588
    1H151 Ti132 1326   6.133   0.633  10.588
    1H151 Ti132 1327   3.101   5.764  10.588
    1H151 Ti132 1328   5.185   4.224  10.588
    1H151 Ti132 1329   4.049   4.224  10.588
    1H151 Ti133 1330   5.564   6.825   8.563
    1H151 Ti133 1331   1.396   6.825   8.563
    1H151 Ti133 1332   4.049   1.146  10.588
    1H151 Ti133 1333   0.070   2.207   8.563
    1H151 Ti133 1334   5.754   4.738  10.588
    1H151 Ti133 1335   5.943   2.720   8.563
    1H151 Ti133 1336   3.291   1.146  10.588
    1H151 Ti133 1337   3.101   3.233   8.563
    1H151 Ti133 1338   0.828   6.790  10.588
    1H151 Ti133 1339   4.617   4.738  10.588
    1H151 Ti134 1340   4.806   3.746   8.563
    1H151 Ti134 1341   6.512   4.259   8.563
    1H151 Ti134 1342   0.260   6.277  10.588
    1H151 Ti134 1343   4.049   6.825   8.563
    1H151 Ti134 1344   4.428   0.120  10.588
    1H151 Ti134 1345   4.238   3.711  10.588
    1H151 Ti134 1346   1.396   2.172  10.588
    1H151 Ti134 1347   0.449   2.207   8.563
    1H151 Ti134 1348   4.238   0.633  10.588
    1H151 Ti134 1349   6.133   1.659  10.588
    1H151 Ti135 1350   3.859   1.181   8.563
    1H151 Ti135 1351   6.322   5.251  10.588
    1H151 Ti135 1352   5.564   4.224  10.588
    1H151 Ti135 1353   4.617   6.790  10.588
    1H151 Ti135 1354   6.322   3.746   8.563
    1H151 Ti135 1355   5.185   3.746   8.563
    1H151 Ti135 1356   4.996   6.790  10.588
    1H151 Ti135 1357   1.207   3.233   8.563
    1H151 Ti135 1358   1.396   6.277  10.588
    1H151 Ti135 1359   3.859   2.207   8.563
    1H151 Ti136 1360   3.101   2.685  10.588
    1H151 Ti136 1361   3.480   0.154   8.563
    1H151 Ti136 1362   1.965   0.154   8.563
    1H151 Ti136 1363   2.912   6.277  10.588
    1H151 Ti136 1364   2.343   3.711  10.588
    1H151 Ti136 1365   2.912   1.694   8.563
    1H151 Ti136 1366   6.512   4.738  10.588
    1H151 Ti136 1367   1.775   5.251  10.588
    1H151 Ti136 1368   4.996   2.685  10.588
    1H151 Ti136 1369   1.396   2.720   8.563
    1H151 Ti137 1370   4.049   1.694   8.563
    1H151 Ti137 1371   6.701   3.746   8.563
    1H151 Ti137 1372   5.943   2.172  10.588
    1H151 Ti137 1373   1.207   1.181   8.563
    1H151 Ti137 1374   2.533   1.694   8.563
    1H151 Ti137 1375   0.070   4.259   8.563
    1H151 Ti137 1376   2.154   1.694   8.563
    1H151 Ti137 1377   6.512   5.764  10.588
    1H151 Ti137 1378   1.396   3.746   8.563
    1H151 Ti137 1379   0.638   2.720   8.563
    1H151 Ti138 1380   0.449   4.259   8.563
    1H151 Ti138 1381   4.806   2.720   8.563
    1H151 Ti138 1382   4.617   5.764  10.588
    1H151 Ti138 1383   1.396   0.668   8.563
    1H151 Ti138 1384   4.428   6.277  10.588
    1H151 Ti138 1385   2.722   6.790  10.588
    1H151 Ti138 1386   3.480   6.312   8.563
    1H151 Ti138 1387   2.912   4.224  10.588
    1H151 Ti138 1388   0.828   1.659  10.588
    1H151 Ti138 1389   6.512   2.207   8.563
    1H151 Ti139 1390   5.943   4.772   8.563
    1H151 Ti139 1391   3.859   5.764  10.588
    1H151 Ti139 1392   4.996   5.764  10.588
    1H151 Ti139 1393   1.586   1.181   8.563
    1H151 Ti139 1394   1.017   0.668   8.563
    1H151 Ti139 1395   1.207   3.711  10.588
    1H151 Ti139 1396   1.017   3.746   8.563
    1H151 Ti139 1397   6.322   4.224  10.588
    1H151 Ti139 1398   4.238   2.685  10.588
    1H151 Ti139 1399   6.701   1.146  10.588
    1H151 Ti140 1400   5.185   6.277  10.588
    1H151 Ti140 1401   5.564   3.746   8.563
    1H151 Ti140 1402   6.701   4.772   8.563
    1H151 Ti140 1403   0.828   4.259   8.563
    1H151 Ti140 1404   0.260   3.746   8.563
    1H151 Ti140 1405   2.154   5.251  10.588
    1H151 Ti140 1406   2.533   3.746   8.563
    1H151 Ti140 1407   2.533   5.251  10.588
    1H151 Ti140 1408   5.754   5.285   8.563
    1H151 Ti140 1409   4.049   3.198  10.588
    1H151 Ti141 1410   0.638   3.746   8.563
    1H151 Ti141 1411   3.291   4.224  10.588
    1H151 Ti141 1412   3.670   3.198  10.588
    1H151 Ti141 1413   5.943   5.251  10.588
    1H151 Ti141 1414   1.396   5.799   8.563
    1H151 Ti141 1415   0.828   3.233   8.563
    1H151 Ti141 1416   1.586   6.790  10.588
    1H151 Ti141 1417   3.670   6.277  10.588
    1H151 Ti141 1418   6.133   4.259   8.563
    1H151 Ti141 1419   1.775   3.746   8.563
    1H151 Ti142 1420   4.617   3.233   8.563
    1H151 Ti142 1421   4.238   4.259   8.563
    1H151 Ti142 1422   5.564   3.198  10.588
    1H151 Ti142 1423   2.343   0.633  10.588
    1H151 Ti142 1424   2.722   2.685  10.588
    1H151 Ti142 1425   5.185   5.799   8.563
    1H151 Ti142 1426   5.564   4.772   8.563
    1H151 Ti142 1427   1.207   6.312   8.563
    1H151 Ti142 1428   2.722   0.633  10.588
    1H151 Ti142 1429   3.480   6.790  10.588
    1H151 Ti143 1430   4.428   1.694   8.563
    1H151 Ti143 1431   4.238   6.312   8.563
    1H151 Ti143 1432   1.775   0.668   8.563
    1H151 Ti143 1433   2.912   5.799   8.563
    1H151 Ti143 1434   3.859   0.633  10.588
    1H151 Ti143 1435   1.586   5.285   8.563
    1H151 Ti143 1436   3.291   6.825   8.563
    1H151 Ti143 1437   3.101   0.633  10.588
    1H151 Ti143 1438   0.638   0.668   8.563
    1H151 Ti143 1439   4.996   2.207   8.563
    1H151 Ti144 1440   1.965   6.790  10.588
    1H151 Ti144 1441   4.617   4.259   8.563
    1H151 Ti144 1442   5.943   0.668   8.563
    1H151 Ti144 1443   2.343   6.790  10.588
    1H151 Ti144 1444   1.017   4.772   8.563
    1H151 Ti144 1445   3.480   0.633  10.588
    1H151 Ti144 1446   0.828   5.285   8.563
    1H151 Ti144 1447   6.701   1.694   8.563
    1H151 Ti144 1448   2.722   5.285   8.563
    1H151 Ti144 1449   6.701   0.668   8.563
    1H151 Ti145 1450   2.912   0.120  10.588
    1H151 Ti145 1451   4.806   5.251  10.588
    1H151 Ti145 1452   0.449   0.154   8.563
    1H151 Ti145 1453   5.375   1.181   8.563
    1H151 Ti145 1454   4.996   4.738  10.588
    1H151 Ti145 1455   2.533   6.825   8.563
    1H151 Ti145 1456   4.806   1.694   8.563
    1H151 Ti145 1457   1.775   6.277  10.588
    1H151 Ti145 1458   3.291   0.668   8.563
    1H151 Ti145 1459   4.996   5.285   8.563
    1H151 Ti146 1460   3.291   5.799   8.563
    1H151 Ti146 1461   5.375   2.207   8.563
    1H151 Ti146 1462   0.449   5.285   8.563
    1H151 Ti146 1463   3.291   3.746   8.563
    1H151 Ti146 1464   1.017   2.172  10.588
    1H151 Ti146 1465   0.070   6.312   8.563
    1H151 Ti146 1466   3.291   3.198  10.588
    1H151 Ti146 1467   0.260   1.694   8.563
    1H151 Ti146 1468   2.154   0.120  10.588
    1H151 Ti146 1469   6.512   6.312   8.563
    1H151 Ti147 1470   6.133   2.207   8.563
    1H151 Ti147 1471   6.133   0.154   8.563
    1H151 Ti147 1472   2.343   2.685  10.588
    1H151 Ti147 1473   0.070   6.790  10.588
    1H151 Ti147 1474   5.185   4.772   8.563
    1H151 Ti147 1475   1.775   2.720   8.563
    1H151 Ti147 1476   4.428   1.146  10.588
    1H151 Ti147 1477   5.564   5.251  10.588
    1H151 Ti147 1478   3.859   4.259   8.563
    1H151 Ti147 1479   6.512   0.154   8.563
    1H151 Ti148 1480   0.638   6.825   8.563
    1H151 Ti148 1481   2.912   1.146  10.588
    1H151 Ti148 1482   4.049   4.772   8.563
    1H151 Ti148 1483   6.322   1.694   8.563
    1H151 Ti148 1484   4.238   1.181   8.563
    1H151 Ti148 1485   2.722   4.738  10.588
    1H151 Ti148 1486   0.070   1.181   8.563
    1H151 Ti148 1487   2.533   3.198  10.588
    1H151 Ti148 1488   3.670   1.146  10.588
    1H151 Ti148 1489   0.449   6.312   8.563
    1H151 Ti149 1490   6.133   6.312   8.563
    1H151 Ti149 1491   0.260   5.799   8.563
    1H151 Ti149 1492   1.207   0.154   8.563
    1H151 Ti149 1493   3.670   4.772   8.563
    1H151 Ti149 1494   2.343   5.764  10.588
    1H151 Ti149 1495   1.965   0.633  10.588
    1H151 Ti149 1496   6.701   2.172  10.588
    1H151 Ti149 1497   0.260   2.172  10.588
    1H151 Ti149 1498   1.207   6.790  10.588
    1H151 Ti149 1499   5.754   5.764  10.588
    1H151 Ti150 1500   1.586   2.685  10.588
    1H151 Ti150 1501   6.322   5.799   8.563
    1H151 Ti150 1502   4.049   5.799   8.563
    1H151 Ti150 1503   0.070   3.233   8.563
    1H151 Ti150 1504   1.017   2.720   8.563
    1H151 Ti150 1505   2.912   4.772   8.563
    1H151 Ti150 1506   1.775   4.772   8.563
    1H151 Ti150 1507   4.428   3.198  10.588
    1H151 Ti150 1508   0.449   6.790  10.588
    1H151 Ti150 1509   5.754   0.633  10.588
    1H151 Ti151 1510   0.260   4.772   8.563
    1H151 Ti151 1511   5.943   3.746   8.563
    1H151 Ti151 1512   0.070   4.738  10.588
    1H151 Ti151 1513   4.428   5.251  10.588
    1H151 Ti151 1514   5.564   0.668   8.563
    1H151 Ti151 1515   2.533   5.799   8.563
    1H151 Ti151 1516   1.586   5.764  10.588
    1H151 Ti151 1517   0.070   2.685  10.588
    1H151 Ti151 1518   4.428   6.825   8.563
    1H151 Ti151 1519   3.670   4.224  10.588
    1H151 Ti152 1520   4.617   2.685  10.588
    1H151 Ti152 1521   0.638   1.694   8.563
    1H151 Ti152 1522   1.775   0.120  10.588
    1H151 Ti152 1523   0.449   3.233   8.563
    1H151 Ti152 1524   4.238   5.764  10.588
    1H151 Ti152 1525   2.533   0.120  10.588
    1H151 Ti152 1526   3.480   1.181   8.563
    1H151 Ti152 1527   4.617   6.312   8.563
    1H151 Ti152 1528   2.154   3.746   8.563
    1H151 Ti152 1529   5.375   4.738  10.588
    1H151 Ti153 1530   5.754   0.154   8.563
    1H151 Ti153 1531   6.701   0.120  10.588
    1H151 Ti153 1532   1.017   6.825   8.563
    1H151 Ti153 1533   2.343   5.285   8.563
    1H151 Ti153 1534   2.722   5.764  10.588
    1H151 Ti153 1535   5.754   3.711  10.588
    1H151 Ti153 1536   0.260   1.146  10.588
    1H151 Ti153 1537   5.754   6.312   8.563
    1H151 Ti153 1538   3.670   2.720   8.563
    1H151 Ti153 1539   5.564   5.799   8.563
    1H151 Ti154 1540   2.722   6.312   8.563
    1H151 Ti154 1541   6.133   5.285   8.563
    1H151 Ti154 1542   6.512   1.181   8.563
    1H151 Ti154 1543   1.207   5.285   8.563
    1H151 Ti154 1544   0.828   1.181   8.563
    1H151 Ti154 1545   0.260   0.668   8.563
    1H151 Ti154 1546   5.185   5.251  10.588
    1H151 Ti154 1547   5.375   5.764  10.588
    1H151 Ti154 1548   2.533   6.277  10.588
    1H151 Ti154 1549   3.291   0.120  10.588
    1H151 Ti155 1550   3.101   6.312   8.563
    1H151 Ti155 1551   2.722   3.711  10.588
    1H151 Ti155 1552   4.238   2.207   8.563
    1H151 Ti155 1553   4.049   6.277  10.588
    1H151 Ti155 1554   4.049   0.120  10.588
    1H151 Ti155 1555   1.207   4.259   8.563
    1H151 Ti155 1556   4.617   2.207   8.563
    1H151 Ti155 1557   3.480   5.285   8.563
    1H151 Ti155 1558   4.996   4.259   8.563
    1H151 Ti155 1559   2.154   6.277  10.588
    1H151 Ti156 1560   0.638   4.224  10.588
    1H151 Ti156 1561   6.512   1.659  10.588
    1H151 Ti156 1562   6.133   5.764  10.588
    1H151 Ti156 1563   5.185   1.694   8.563
    1H151 Ti156 1564   5.754   2.207   8.563
    1H151 Ti156 1565   1.965   2.685  10.588
    1H151 Ti156 1566   3.859   3.711  10.588
    1H151 Ti156 1567   3.670   5.799   8.563
    1H151 Ti156 1568   2.154   3.198  10.588
    1H151 Ti156 1569   6.322   2.172  10.588
    1H151 Ti157 1570   2.912   3.198  10.588
    1H151 Ti157 1571   2.343   0.154   8.563
    1H151 Ti157 1572   5.754   4.259   8.563
    1H151 Ti157 1573   1.965   5.764  10.588
    1H151 Ti157 1574   4.238   6.790  10.588
    1H151 Ti157 1575   2.912   6.825   8.563
    1H151 Ti157 1576   0.828   6.312   8.563
    1H151 Ti157 1577   0.638   5.799   8.563
    1H151 Ti157 1578   5.943   6.825   8.563
    1H151 Ti157 1579   0.070   0.154   8.563
    1H151 Ti158 1580   0.260   6.825   8.563
    1H151 Ti158 1581   6.512   5.285   8.563
    1H151 Ti158 1582   4.049   3.746   8.563
    1H151 Ti158 1583   1.017   5.799   8.563
    1H151 Ti158 1584   1.396   4.772   8.563
    1H151 Ti158 1585   6.133   1.181   8.563
    1H151 Ti158 1586   1.965   1.181   8.563
    1H151 Ti158 1587   5.564   0.120  10.588
    1H151 Ti158 1588   4.806   5.799   8.563
    1H151 Ti158 1589   6.701   5.799   8.563
    1H151 Ti159 1590   0.449   1.659  10.588
    1H151 Ti159 1591   3.480   3.233   8.563
    1H151 Ti159 1592   4.428   4.772   8.563
    1H151 Ti159 1593   0.070   5.285   8.563
    1H151 Ti159 1594   0.449   1.181   8.563
    1H151 Ti159 1595   6.133   2.685  10.588
    1H151 Ti159 1596   3.101   0.154   8.563
    1H151 Ti159 1597   3.291   4.772   8.563
    1H151 Ti159 1598   5.943   5.799   8.563
    1H151 Ti159 1599   0.638   2.172  10.588
    1H151 Ti160 1600   5.375   6.790  10.588
    1H151 Ti160 1601   6.322   0.120  10.588
    1H151 Ti160 1602   5.754   1.181   8.563
    1H151 Ti160 1603   3.101   4.259   8.563
    1H151 Ti160 1604   6.322   6.277  10.588
    1H151 Ti160 1605   5.375   4.259   8.563
    1H151 Ti160 1606   4.806   4.772   8.563
    1H151 Ti160 1607   3.480   4.259   8.563
    1H151 Ti160 1608   6.701   4.224  10.588
    1H151 Ti160 1609   3.670   0.120  10.588
    1H151 Ti161 1610   6.133   3.711  10.588
    1H151 Ti161 1611   2.722   4.259   8.563
    1H151 Ti161 1612   1.775   3.198  10.588
    1H151 Ti161 1613   0.828   3.711  10.588
    1H151 Ti161 1614   3.101   3.711  10.588
    1H151 Ti161 1615   3.859   6.790  10.588
    1H151 Ti161 1616   0.070   1.659  10.588
    1H151 Ti161 1617   6.322   6.825   8.563
    1H151 Ti161 1618   2.154   0.668   8.563
    1H151 Ti161 1619   6.701   6.825   8.563
    1H151 Ti162 1620   4.428   2.720   8.563
    1H151 Ti162 1621   1.586   4.259   8.563
    1H151 Ti162 1622   5.943   3.198  10.588
    1H151 Ti162 1623   4.238   3.233   8.563
    1H151 Ti162 1624   3.670   3.746   8.563
    1H151 Ti162 1625   3.859   5.285   8.563
    1H151 Ti162 1626   3.480   3.711  10.588
    1H151 Ti162 1627   1.396   3.198  10.588
    1H151 Ti162 1628   3.101   1.181   8.563
    1H151 Ti162 1629   4.428   5.799   8.563
    1H151 Ti163 1630   6.512   6.790  10.588
    1H151 Ti163 1631   5.943   1.694   8.563
    1H151 Ti163 1632   5.564   6.277  10.588
    1H151 Ti163 1633   2.154   4.772   8.563
    1H151 Ti163 1634   4.617   5.285   8.563
    1H151 Ti163 1635   4.049   2.720   8.563
    1H151 Ti163 1636   2.533   4.772   8.563
    1H151 Ti163 1637   5.564   1.694   8.563
    1H151 Ti163 1638   0.260   4.224  10.588
    1H151 Ti163 1639   5.943   0.120  10.588
    1H151 Ti164 1640   1.207   2.685  10.588
    1H151 Ti164 1641   6.512   2.685  10.588
    1H151 Ti164 1642   2.722   0.154   8.563
    1H151 Ti164 1643   2.912   0.668   8.563
    1H151 Ti164 1644   1.965   4.259   8.563
    1H151 Ti164 1645   2.343   4.259   8.563
    1H151 Ti164 1646   4.238   5.285   8.563
    1H151 Ti164 1647   0.449   2.685  10.588
    1H151 Ti164 1648   2.343   1.181   8.563
    1H151 Ti164 1649   6.512   3.711  10.588
    1H151 Ti165 1650   1.017   3.198  10.588
    1H151 Ti165 1651   3.859   3.233   8.563
    1H151 Ti165 1652   2.722   1.181   8.563
    1H151 Ti165 1653   5.943   6.277  10.588
    1H151 Ti165 1654   2.533   0.668   8.563
    1H151 Ti165 1655   0.828   2.685  10.588
    1H151 Ti165 1656   5.754   6.790  10.588
    1H151 Ti165 1657   6.133   6.790  10.588
    1H151 Ti165 1658   0.449   3.711  10.588
    1H151 Ti165 1659   6.322   3.198  10.588
    1H151 Ti166 1660   0.070   3.711  10.588
    1H151 Ti166 1661   0.638   3.198  10.588
    1H151 Ti166 1662   6.701   3.198  10.588
    1H151 Ti166 1663   0.260   3.198  10.588
    1H151 Ti166 1664   2.722   2.359   8.827
    1H151 Ti166 1665   0.828   0.481  10.323
    1H151 Ti166 1666   1.396   0.994  10.323
    1H151 Ti166 1667   1.207   0.481  10.323
    1H151 Ti166 1668   1.965   1.507  10.323
    1H151 Ti166 1669   3.101   2.359   8.827
    1H151 Ti167 1670   2.343   2.359   8.827
    1H151 Ti167 1671   1.586   1.507  10.323
    1H151 Ti167 1672   1.017   0.994  10.323
    1H151 Ti167 1673   0.638   5.099  10.323
    1H151 Ti167 1674   1.396   1.845   8.827
    1H151 Ti167 1675   0.828   5.612  10.323
    1H151 Ti167 1676   1.586   4.586  10.323
    1H151 Ti167 1677   4.996   0.481  10.323
    1H151 Ti167 1678   3.291   5.099  10.323
    1H151 Ti167 1679   2.154   4.073  10.323
    1H151 Ti168 1680   1.396   4.073  10.323
    1H151 Ti168 1681   1.965   4.586  10.323
    1H151 Ti168 1682   1.207   1.507  10.323
    1H151 Ti168 1683   5.185   6.976   8.827
    1H151 Ti168 1684   4.996   3.560  10.323
    1H151 Ti168 1685   0.449   0.481  10.323
    1H151 Ti168 1686   5.185   2.872   8.827
    1H151 Ti168 1687   4.996   0.306   8.827
    1H151 Ti168 1688   1.775   2.020  10.323
    1H151 Ti168 1689   0.449   5.612  10.323
    1H151 Ti169 1690   4.617   0.481  10.323
    1H151 Ti169 1691   1.207   5.612  10.323
    1H151 Ti169 1692   1.775   4.073  10.323
    1H151 Ti169 1693   0.070   5.612  10.323
    1H151 Ti169 1694   4.806   6.125  10.323
    1H151 Ti169 1695   2.154   2.872   8.827
    1H151 Ti169 1696   4.428   4.073  10.323
    1H151 Ti169 1697   5.754   1.507  10.323
    1H151 Ti169 1698   4.806   2.020  10.323
    1H151 Ti169 1699   1.017   1.845   8.827
    1H151 Ti170 1700   6.322   0.994  10.323
    1H151 Ti170 1701   5.564   2.020  10.323
    1H151 Ti170 1702   2.533   2.872   8.827
    1H151 Ti170 1703   2.154   2.020  10.323
    1H151 Ti170 1704   1.775   0.994  10.323
    1H151 Ti170 1705   5.375   3.385   8.827
    1H151 Ti170 1706   1.017   6.125  10.323
    1H151 Ti170 1707   1.207   4.586  10.323
    1H151 Ti170 1708   3.670   2.020  10.323
    1H151 Ti170 1709   4.806   4.073  10.323
    1H151 Ti171 1710   4.049   5.099  10.323
    1H151 Ti171 1711   4.238   4.586  10.323
    1H151 Ti171 1712   3.670   1.845   8.827
    1H151 Ti171 1713   4.996   6.463   8.827
    1H151 Ti171 1714   2.343   1.507  10.323
    1H151 Ti171 1715   1.775   6.976   8.827
    1H151 Ti171 1716   5.375   6.463   8.827
    1H151 Ti171 1717   4.617   0.306   8.827
    1H151 Ti171 1718   3.670   5.099  10.323
    1H151 Ti171 1719   1.586   6.463   8.827
    1H151 Ti172 1720   3.291   2.020  10.323
    1H151 Ti172 1721   4.049   2.020  10.323
    1H151 Ti172 1722   1.017   5.099  10.323
    1H151 Ti172 1723   6.133   4.586  10.323
    1H151 Ti172 1724   2.912   1.845   8.827
    1H151 Ti172 1725   4.428   2.020  10.323
    1H151 Ti172 1726   3.291   1.845   8.827
    1H151 Ti172 1727   5.185   0.819   8.827
    1H151 Ti172 1728   2.533   2.020  10.323
    1H151 Ti172 1729   3.101   4.586  10.323
    1H151 Ti173 1730   3.480   5.612  10.323
    1H151 Ti173 1731   0.638   0.994  10.323
    1H151 Ti173 1732   2.912   2.020  10.323
    1H151 Ti173 1733   2.533   1.845   8.827
    1H151 Ti173 1734   3.859   6.463   8.827
    1H151 Ti173 1735   3.101   6.638  10.323
    1H151 Ti173 1736   6.512   3.385   8.827
    1H151 Ti173 1737   4.238   0.306   8.827
    1H151 Ti173 1738   2.154   5.950   8.827
    1H151 Ti173 1739   2.912   2.872   8.827
    1H151 Ti174 1740   3.859   0.306   8.827
    1H151 Ti174 1741   2.343   4.586  10.323
    1H151 Ti174 1742   1.586   3.385   8.827
    1H151 Ti174 1743   4.806   0.994  10.323
    1H151 Ti174 1744   5.185   0.994  10.323
    1H151 Ti174 1745   4.806   0.819   8.827
    1H151 Ti174 1746   0.260   5.099  10.323
    1H151 Ti174 1747   1.586   0.306   8.827
    1H151 Ti174 1748   2.343   6.463   8.827
    1H151 Ti174 1749   3.480   2.359   8.827
    1H151 Ti175 1750   5.754   2.534  10.323
    1H151 Ti175 1751   2.154   1.845   8.827
    1H151 Ti175 1752   2.722   3.385   8.827
    1H151 Ti175 1753   5.185   4.073  10.323
    1H151 Ti175 1754   6.322   2.872   8.827
    1H151 Ti175 1755   6.701   6.125  10.323
    1H151 Ti175 1756   1.017   7.152  10.323
    1H151 Ti175 1757   2.722   1.507  10.323
    1H151 Ti175 1758   4.617   3.560  10.323
    1H151 Ti175 1759   1.965   5.437   8.827
    1H151 Ti176 1760   3.101   5.612  10.323
    1H151 Ti176 1761   5.943   2.872   8.827
    1H151 Ti176 1762   4.428   0.819   8.827
    1H151 Ti176 1763   6.133   1.507  10.323
    1H151 Ti176 1764   0.828   0.306   8.827
    1H151 Ti176 1765   0.638   4.924   8.827
    1H151 Ti176 1766   0.638   7.152  10.323
    1H151 Ti176 1767   3.101   1.507  10.323
    1H151 Ti176 1768   3.859   1.507  10.323
    1H151 Ti176 1769   3.480   1.507  10.323
    1H151 Ti177 1770   4.238   1.507  10.323
    1H151 Ti177 1771   1.775   5.099  10.323
    1H151 Ti177 1772   5.943   0.994  10.323
    1H151 Ti177 1773   1.207   1.332   8.827
    1H151 Ti177 1774   0.070   2.359   8.827
    1H151 Ti177 1775   3.859   5.612  10.323
    1H151 Ti177 1776   3.670   3.047  10.323
    1H151 Ti177 1777   4.428   3.898   8.827
    1H151 Ti177 1778   5.754   4.586  10.323
    1H151 Ti177 1779   4.617   1.507  10.323
    1H151 Ti178 1780   4.049   0.819   8.827
    1H151 Ti178 1781   0.449   2.359   8.827
    1H151 Ti178 1782   2.533   0.994  10.323
    1H151 Ti178 1783   6.133   3.385   8.827
    1H151 Ti178 1784   6.701   0.994  10.323
    1H151 Ti178 1785   6.512   4.411   8.827
    1H151 Ti178 1786   1.586   1.332   8.827
    1H151 Ti178 1787   4.617   6.638  10.323
    1H151 Ti178 1788   3.101   5.437   8.827
    1H151 Ti178 1789   3.480   2.534  10.323
    1H151 Ti179 1790   4.996   6.638  10.323
    1H151 Ti179 1791   3.859   2.534  10.323
    1H151 Ti179 1792   1.965   2.359   8.827
    1H151 Ti179 1793   1.207   2.359   8.827
    1H151 Ti179 1794   1.965   6.463   8.827
    1H151 Ti179 1795   6.322   5.099  10.323
    1H151 Ti179 1796   4.996   2.534  10.323
    1H151 Ti179 1797   3.101   3.385   8.827
    1H151 Ti179 1798   3.480   0.306   8.827
    1H151 Ti179 1799   5.185   2.020  10.323
    1H151 Ti180 1800   4.806   7.152  10.323
    1H151 Ti180 1801   0.828   6.638  10.323
    1H151 Ti180 1802   3.480   6.463   8.827
    1H151 Ti180 1803   4.617   1.332   8.827
    1H151 Ti180 1804   5.564   2.872   8.827
    1H151 Ti180 1805   1.775   1.845   8.827
    1H151 Ti180 1806   4.049   3.047  10.323
    1H151 Ti180 1807   1.586   0.481  10.323
    1H151 Ti180 1808   1.396   2.872   8.827
    1H151 Ti180 1809   4.049   0.994  10.323
    1H151 Ti181 1810   3.859   1.332   8.827
    1H151 Ti181 1811   1.396   5.099  10.323
    1H151 Ti181 1812   1.396   2.020  10.323
    1H151 Ti181 1813   4.996   2.359   8.827
    1H151 Ti181 1814   3.480   6.638  10.323
    1H151 Ti181 1815   2.154   0.994  10.323
    1H151 Ti181 1816   5.375   2.359   8.827
    1H151 Ti181 1817   5.564   4.924   8.827
    1H151 Ti181 1818   6.133   4.411   8.827
    1H151 Ti181 1819   3.291   0.994  10.323
    1H151 Ti182 1820   3.291   6.125  10.323
    1H151 Ti182 1821   3.670   6.976   8.827
    1H151 Ti182 1822   3.670   0.819   8.827
    1H151 Ti182 1823   5.375   1.507  10.323
    1H151 Ti182 1824   1.775   5.950   8.827
    1H151 Ti182 1825   0.260   3.898   8.827
    1H151 Ti182 1826   3.291   3.047  10.323
    1H151 Ti182 1827   4.996   3.385   8.827
    1H151 Ti182 1828   1.396   5.950   8.827
    1H151 Ti182 1829   0.638   6.125  10.323
    1H151 Ti183 1830   5.375   2.534  10.323
    1H151 Ti183 1831   4.617   3.385   8.827
    1H151 Ti183 1832   0.828   4.411   8.827
    1H151 Ti183 1833   3.480   4.586  10.323
    1H151 Ti183 1834   4.806   6.976   8.827
    1H151 Ti183 1835   5.564   3.047  10.323
    1H151 Ti183 1836   1.017   2.020  10.323
    1H151 Ti183 1837   5.185   5.950   8.827
    1H151 Ti183 1838   3.859   4.586  10.323
    1H151 Ti183 1839   2.912   5.099  10.323
    1H151 Ti184 1840   0.828   3.385   8.827
    1H151 Ti184 1841   1.586   6.638  10.323
    1H151 Ti184 1842   5.754   3.385   8.827
    1H151 Ti184 1843   4.996   1.507  10.323
    1H151 Ti184 1844   5.564   0.994  10.323
    1H151 Ti184 1845   6.133   0.306   8.827
    1H151 Ti184 1846   0.260   6.125  10.323
    1H151 Ti184 1847   1.586   2.359   8.827
    1H151 Ti184 1848   5.185   4.924   8.827
    1H151 Ti184 1849   6.512   0.481  10.323
    1H151 Ti185 1850   0.260   2.872   8.827
    1H151 Ti185 1851   2.912   7.152  10.323
    1H151 Ti185 1852   6.512   0.306   8.827
    1H151 Ti185 1853   0.070   0.481  10.323
    1H151 Ti185 1854   6.701   5.099  10.323
    1H151 Ti185 1855   0.828   4.586  10.323
    1H151 Ti185 1856   4.617   4.586  10.323
    1H151 Ti185 1857   5.375   0.306   8.827
    1H151 Ti185 1858   4.806   5.099  10.323
    1H151 Ti185 1859   2.533   4.073  10.323
    1H151 Ti186 1860   6.701   2.872   8.827
    1H151 Ti186 1861   5.943   4.073  10.323
    1H151 Ti186 1862   0.070   6.638  10.323
    1H151 Ti186 1863   0.828   1.507  10.323
    1H151 Ti186 1864   2.343   3.385   8.827
    1H151 Ti186 1865   5.375   3.560  10.323
    1H151 Ti186 1866   0.828   2.359   8.827
    1H151 Ti186 1867   1.207   3.385   8.827
    1H151 Ti186 1868   5.375   5.437   8.827
    1H151 Ti186 1869   2.154   7.152  10.323
    1H151 Ti187 1870   5.185   3.047  10.323
    1H151 Ti187 1871   6.322   4.924   8.827
    1H151 Ti187 1872   5.375   0.481  10.323
    1H151 Ti187 1873   1.396   6.976   8.827
    1H151 Ti187 1874   1.965   3.385   8.827
    1H151 Ti187 1875   0.638   6.976   8.827
    1H151 Ti187 1876   1.396   6.125  10.323
    1H151 Ti187 1877   6.322   1.845   8.827
    1H151 Ti187 1878   5.943   2.020  10.323
    1H151 Ti187 1879   2.154   6.976   8.827
    1H151 Ti188 1880   2.154   5.099  10.323
    1H151 Ti188 1881   1.586   2.534  10.323
    1H151 Ti188 1882   1.396   7.152  10.323
    1H151 Ti188 1883   5.564   6.976   8.827
    1H151 Ti188 1884   3.291   2.872   8.827
    1H151 Ti188 1885   6.512   5.612  10.323
    1H151 Ti188 1886   2.343   5.612  10.323
    1H151 Ti188 1887   3.101   2.534  10.323
    1H151 Ti188 1888   5.564   4.073  10.323
    1H151 Ti188 1889   3.859   4.411   8.827
    1H151 Ti189 1890   1.017   4.073  10.323
    1H151 Ti189 1891   4.238   0.481  10.323
    1H151 Ti189 1892   2.533   3.047  10.323
    1H151 Ti189 1893   6.322   0.819   8.827
    1H151 Ti189 1894   2.912   3.898   8.827
    1H151 Ti189 1895   4.806   2.872   8.827
    1H151 Ti189 1896   4.049   4.073  10.323
    1H151 Ti189 1897   0.070   1.332   8.827
    1H151 Ti189 1898   4.049   5.950   8.827
    1H151 Ti189 1899   6.512   2.359   8.827
    1H151 Ti190 1900   4.049   6.976   8.827
    1H151 Ti190 1901   6.701   3.898   8.827
    1H151 Ti190 1902   1.775   2.872   8.827
    1H151 Ti190 1903   0.449   4.411   8.827
    1H151 Ti190 1904   4.049   1.845   8.827
    1H151 Ti190 1905   0.260   5.950   8.827
    1H151 Ti190 1906   1.775   4.924   8.827
    1H151 Ti190 1907   5.943   5.099  10.323
    1H151 Ti190 1908   5.754   5.612  10.323
    1H151 Ti190 1909   4.428   0.994  10.323
    1H151 Ti191 1910   0.070   4.411   8.827
    1H151 Ti191 1911   4.238   2.534  10.323
    1H151 Ti191 1912   4.806   3.898   8.827
    1H151 Ti191 1913   4.996   1.332   8.827
    1H151 Ti191 1914   2.912   4.924   8.827
    1H151 Ti191 1915   4.428   6.125  10.323
    1H151 Ti191 1916   2.722   6.638  10.323
    1H151 Ti191 1917   4.806   3.047  10.323
    1H151 Ti191 1918   0.260   7.152  10.323
    1H151 Ti191 1919   6.322   5.950   8.827
    1H151 Ti192 1920   2.722   4.586  10.323
    1H151 Ti192 1921   6.512   4.586  10.323
    1H151 Ti192 1922   5.943   4.924   8.827
    1H151 Ti192 1923   4.238   3.560  10.323
    1H151 Ti192 1924   2.533   5.099  10.323
    1H151 Ti192 1925   0.638   3.898   8.827
    1H151 Ti192 1926   1.965   3.560  10.323
    1H151 Ti192 1927   6.322   3.898   8.827
    1H151 Ti192 1928   5.185   7.152  10.323
    1H151 Ti192 1929   5.185   6.125  10.323
    1H151 Ti193 1930   4.238   6.463   8.827
    1H151 Ti193 1931   1.586   5.437   8.827
    1H151 Ti193 1932   1.965   0.306   8.827
    1H151 Ti193 1933   2.722   2.534  10.323
    1H151 Ti193 1934   4.428   7.152  10.323
    1H151 Ti193 1935   1.586   3.560  10.323
    1H151 Ti193 1936   1.396   0.819   8.827
    1H151 Ti193 1937   2.912   6.125  10.323
    1H151 Ti193 1938   1.207   6.463   8.827
    1H151 Ti193 1939   0.638   2.872   8.827
    1H151 Ti194 1940   6.701   1.845   8.827
    1H151 Ti194 1941   3.670   6.125  10.323
    1H151 Ti194 1942   1.207   0.306   8.827
    1H151 Ti194 1943   4.428   5.099  10.323
    1H151 Ti194 1944   4.996   4.586  10.323
    1H151 Ti194 1945   1.207   6.638  10.323
    1H151 Ti194 1946   0.449   4.586  10.323
    1H151 Ti194 1947   4.238   1.332   8.827
    1H151 Ti194 1948   2.912   0.994  10.323
    1H151 Ti194 1949   2.722   5.437   8.827
    1H151 Ti195 1950   4.617   5.612  10.323
    1H151 Ti195 1951   3.859   2.359   8.827
    1H151 Ti195 1952   6.133   0.481  10.323
    1H151 Ti195 1953   0.070   2.534  10.323
    1H151 Ti195 1954   1.017   3.898   8.827
    1H151 Ti195 1955   1.017   0.819   8.827
    1H151 Ti195 1956   0.260   0.994  10.323
    1H151 Ti195 1957   5.185   3.898   8.827
    1H151 Ti195 1958   3.670   0.994  10.323
    1H151 Ti195 1959   1.017   4.924   8.827
    1H151 Ti196 1960   1.965   6.638  10.323
    1H151 Ti196 1961   0.449   0.306   8.827
    1H151 Ti196 1962   2.343   3.560  10.323
    1H151 Ti196 1963   4.238   4.411   8.827
    1H151 Ti196 1964   2.912   4.073  10.323
    1H151 Ti196 1965   2.343   2.534  10.323
    1H151 Ti196 1966   4.996   5.612  10.323
    1H151 Ti196 1967   0.449   6.638  10.323
    1H151 Ti196 1968   6.133   2.359   8.827
    1H151 Ti196 1969   0.260   1.845   8.827
    1H151 Ti197 1970   2.722   0.481  10.323
    1H151 Ti197 1971   1.396   3.898   8.827
    1H151 Ti197 1972   3.291   6.976   8.827
    1H151 Ti197 1973   6.701   4.924   8.827
    1H151 Ti197 1974   2.343   0.481  10.323
    1H151 Ti197 1975   3.101   0.481  10.323
    1H151 Ti197 1976   4.428   1.845   8.827
    1H151 Ti197 1977   4.617   2.534  10.323
    1H151 Ti197 1978   5.754   5.437   8.827
    1H151 Ti197 1979   5.564   3.898   8.827
    1H151 Ti198 1980   2.343   6.638  10.323
    1H151 Ti198 1981   3.859   0.481  10.323
    1H151 Ti198 1982   1.586   5.612  10.323
    1H151 Ti198 1983   0.070   3.385   8.827
    1H151 Ti198 1984   1.775   0.819   8.827
    1H151 Ti198 1985   6.701   0.819   8.827
    1H151 Ti198 1986   5.564   5.099  10.323
    1H151 Ti198 1987   1.017   2.872   8.827
    1H151 Ti198 1988   0.638   1.845   8.827
    1H151 Ti198 1989   2.912   5.950   8.827
    1H151 Ti199 1990   6.322   4.073  10.323
    1H151 Ti199 1991   2.533   3.898   8.827
    1H151 Ti199 1992   3.291   5.950   8.827
    1H151 Ti199 1993   5.943   0.819   8.827
    1H151 Ti199 1994   2.722   5.612  10.323
    1H151 Ti199 1995   3.480   0.481  10.323
    1H151 Ti199 1996   2.533   5.950   8.827
    1H151 Ti199 1997   4.806   1.845   8.827
    1H151 Ti199 1998   4.996   5.437   8.827
    1H151 Ti199 1999   1.775   6.125  10.323
    1H151 Ti200 2000   3.291   4.073  10.323
    1H151 Ti200 2001   4.428   3.047  10.323
    1H151 Ti200 2002   0.638   0.819   8.827
    1H151 Ti200 2003   1.207   3.560  10.323
    1H151 Ti200 2004   4.428   6.976   8.827
    1H151 Ti200 2005   3.291   0.819   8.827
    1H151 Ti200 2006   4.238   5.612  10.323
    1H151 Ti200 2007   4.617   6.463   8.827
    1H151 Ti200 2008   2.533   7.152  10.323
    1H151 Ti200 2009   4.617   4.411   8.827
    1H151 Ti201 2010   1.775   3.898   8.827
    1H151 Ti201 2011   1.965   0.481  10.323
    1H151 Ti201 2012   0.828   5.437   8.827
    1H151 Ti201 2013   5.375   4.586  10.323
    1H151 Ti201 2014   2.533   6.976   8.827
    1H151 Ti201 2015   2.343   5.437   8.827
    1H151 Ti201 2016   0.449   5.437   8.827
    1H151 Ti201 2017   5.375   1.332   8.827
    1H151 Ti201 2018   0.260   4.924   8.827
    1H151 Ti201 2019   5.564   0.819   8.827
    1H151 Ti202 2020   3.480   1.332   8.827
    1H151 Ti202 2021   3.291   3.898   8.827
    1H151 Ti202 2022   1.775   7.152  10.323
    1H151 Ti202 2023   1.017   6.976   8.827
    1H151 Ti202 2024   0.070   6.463   8.827
    1H151 Ti202 2025   0.449   3.385   8.827
    1H151 Ti202 2026   6.512   6.463   8.827
    1H151 Ti202 2027   0.449   6.463   8.827
    1H151 Ti202 2028   5.754   0.306   8.827
    1H151 Ti202 2029   5.754   6.463   8.827
    1H151 Ti203 2030   1.965   2.534  10.323
    1H151 Ti203 2031   2.912   3.047  10.323
    1H151 Ti203 2032   0.828   1.332   8.827
    1H151 Ti203 2033   6.133   6.463   8.827
    1H151 Ti203 2034   5.754   2.359   8.827
    1H151 Ti203 2035   5.943   3.898   8.827
    1H151 Ti203 2036   6.512   1.507  10.323
    1H151 Ti203 2037   5.564   5.950   8.827
    1H151 Ti203 2038   3.670   5.950   8.827
    1H151 Ti203 2039   3.670   4.924   8.827
    1H151 Ti204 2040   3.291   7.152  10.323
    1H151 Ti204 2041   6.133   5.612  10.323
    1H151 Ti204 2042   4.049   4.924   8.827
    1H151 Ti204 2043   2.722   6.463   8.827
    1H151 Ti204 2044   5.754   0.481  10.323
    1H151 Ti204 2045   6.701   2.020  10.323
    1H151 Ti204 2046   0.260   2.020  10.323
    1H151 Ti204 2047   0.070   4.586  10.323
    1H151 Ti204 2048   5.185   5.099  10.323
    1H151 Ti204 2049   1.965   5.612  10.323
    1H151 Ti205 2050   1.965   1.332   8.827
    1H151 Ti205 2051   6.701   5.950   8.827
    1H151 Ti205 2052   3.101   6.463   8.827
    1H151 Ti205 2053   5.754   4.411   8.827
    1H151 Ti205 2054   5.375   5.612  10.323
    1H151 Ti205 2055   6.512   1.332   8.827
    1H151 Ti205 2056   3.670   4.073  10.323
    1H151 Ti205 2057   4.806   5.950   8.827
    1H151 Ti205 2058   4.049   6.125  10.323
    1H151 Ti205 2059   0.070   0.306   8.827
    1H151 Ti206 2060   4.238   6.638  10.323
    1H151 Ti206 2061   4.049   3.898   8.827
    1H151 Ti206 2062   4.617   2.359   8.827
    1H151 Ti206 2063   3.480   5.437   8.827
    1H151 Ti206 2064   1.207   5.437   8.827
    1H151 Ti206 2065   1.396   4.924   8.827
    1H151 Ti206 2066   6.133   2.534  10.323
    1H151 Ti206 2067   5.754   3.560  10.323
    1H151 Ti206 2068   1.207   4.411   8.827
    1H151 Ti206 2069   3.291   4.924   8.827
    1H151 Ti207 2070   1.017   5.950   8.827
    1H151 Ti207 2071   0.638   2.020  10.323
    1H151 Ti207 2072   3.859   3.560  10.323
    1H151 Ti207 2073   0.449   1.332   8.827
    1H151 Ti207 2074   6.322   2.020  10.323
    1H151 Ti207 2075   6.322   6.125  10.323
    1H151 Ti207 2076   6.701   7.152  10.323
    1H151 Ti207 2077   0.260   0.819   8.827
    1H151 Ti207 2078   0.449   1.507  10.323
    1H151 Ti207 2079   2.154   3.047  10.323
    1H151 Ti208 2080   3.859   6.638  10.323
    1H151 Ti208 2081   2.533   6.125  10.323
    1H151 Ti208 2082   5.943   5.950   8.827
    1H151 Ti208 2083   0.638   5.950   8.827
    1H151 Ti208 2084   0.260   6.976   8.827
    1H151 Ti208 2085   2.154   3.898   8.827
    1H151 Ti208 2086   0.828   6.463   8.827
    1H151 Ti208 2087   3.480   3.385   8.827
    1H151 Ti208 2088   5.185   1.845   8.827
    1H151 Ti208 2089   5.375   6.638  10.323
    1H151 Ti209 2090   6.133   5.437   8.827
    1H151 Ti209 2091   3.101   0.306   8.827
    1H151 Ti209 2092   2.722   3.560  10.323
    1H151 Ti209 2093   5.943   6.976   8.827
    1H151 Ti209 2094   3.670   2.872   8.827
    1H151 Ti209 2095   4.238   3.385   8.827
    1H151 Ti209 2096   4.806   4.924   8.827
    1H151 Ti209 2097   5.943   3.047  10.323
    1H151 Ti209 2098   2.154   4.924   8.827
    1H151 Ti209 2099   2.154   6.125  10.323
    1H151 Ti210 2100   4.996   4.411   8.827
    1H151 Ti210 2101   4.428   5.950   8.827
    1H151 Ti210 2102   1.207   2.534  10.323
    1H151 Ti210 2103   3.480   4.411   8.827
    1H151 Ti210 2104   5.375   4.411   8.827
    1H151 Ti210 2105   6.512   6.638  10.323
    1H151 Ti210 2106   4.049   7.152  10.323
    1H151 Ti210 2107   4.238   2.359   8.827
    1H151 Ti210 2108   3.101   1.332   8.827
    1H151 Ti210 2109   2.533   4.924   8.827
    1H151 Ti211 2110   2.912   6.976   8.827
    1H151 Ti211 2111   5.943   1.845   8.827
    1H151 Ti211 2112   0.070   1.507  10.323
    1H151 Ti211 2113   0.070   5.437   8.827
    1H151 Ti211 2114   0.638   4.073  10.323
    1H151 Ti211 2115   4.428   2.872   8.827
    1H151 Ti211 2116   3.670   7.152  10.323
    1H151 Ti211 2117   6.512   5.437   8.827
    1H151 Ti211 2118   3.480   3.560  10.323
    1H151 Ti211 2119   6.133   1.332   8.827
    1H151 Ti212 2120   6.512   2.534  10.323
    1H151 Ti212 2121   6.322   6.976   8.827
    1H151 Ti212 2122   2.343   0.306   8.827
    1H151 Ti212 2123   3.670   3.898   8.827
    1H151 Ti212 2124   5.564   7.152  10.323
    1H151 Ti212 2125   3.101   3.560  10.323
    1H151 Ti212 2126   5.564   6.125  10.323
    1H151 Ti212 2127   3.101   4.411   8.827
    1H151 Ti212 2128   2.343   1.332   8.827
    1H151 Ti212 2129   4.428   4.924   8.827
    1H151 Ti213 2130   1.775   3.047  10.323
    1H151 Ti213 2131   6.701   6.976   8.827
    1H151 Ti213 2132   5.754   1.332   8.827
    1H151 Ti213 2133   2.722   1.332   8.827
    1H151 Ti213 2134   1.586   4.411   8.827
    1H151 Ti213 2135   0.449   2.534  10.323
    1H151 Ti213 2136   5.564   1.845   8.827
    1H151 Ti213 2137   3.859   5.437   8.827
    1H151 Ti213 2138   2.722   4.411   8.827
    1H151 Ti213 2139   2.154   0.819   8.827
    1H151 Ti214 2140   6.701   4.073  10.323
    1H151 Ti214 2141   6.322   7.152  10.323
    1H151 Ti214 2142   4.617   5.437   8.827
    1H151 Ti214 2143   6.133   3.560  10.323
    1H151 Ti214 2144   1.396   3.047  10.323
    1H151 Ti214 2145   0.828   3.560  10.323
    1H151 Ti214 2146   4.049   2.872   8.827
    1H151 Ti214 2147   5.943   6.125  10.323
    1H151 Ti214 2148   4.238   5.437   8.827
    1H151 Ti214 2149   1.965   4.411   8.827
    1H151 Ti215 2150   2.912   0.819   8.827
    1H151 Ti215 2151   0.828   2.534  10.323
    1H151 Ti215 2152   2.722   0.306   8.827
    1H151 Ti215 2153   3.859   3.385   8.827
    1H151 Ti215 2154   2.343   4.411   8.827
    1H151 Ti215 2155   0.260   4.073  10.323
    1H151 Ti215 2156   5.943   7.152  10.323
    1H151 Ti215 2157   6.322   3.047  10.323
    1H151 Ti215 2158   5.754   6.638  10.323
    1H151 Ti215 2159   1.017   3.047  10.323
    1H151 Ti216 2160   6.133   6.638  10.323
    1H151 Ti216 2161   2.533   0.819   8.827
    1H151 Ti216 2162   6.512   3.560  10.323
    1H151 Ti216 2163   6.701   3.047  10.323
    1H151 Ti216 2164   0.260   3.047  10.323
    1H151 Ti216 2165   0.449   3.560  10.323
    1H151 Ti216 2166   0.638   3.047  10.323
    1H151 Ti216 2167   0.070   3.560  10.323
    1H151 Ti216 2168   1.207   0.773  10.235
    1H151 Ti216 2169   1.396   1.286  10.235
    1H151 Ti217 2170   0.828   0.773  10.235
    1H151 Ti217 2171   2.722   2.067   8.915
    1H151 Ti217 2172   2.533   2.580   8.915
    1H151 Ti217 2173   0.638   5.391  10.235
    1H151 Ti217 2174   1.965   1.799  10.235
    1H151 Ti217 2175   1.775   1.286  10.235
    1H151 Ti217 2176   3.101   2.067   8.915
    1H151 Ti217 2177   2.912   2.580   8.915
    1H151 Ti217 2178   1.775   4.364  10.235
    1H151 Ti217 2179   1.396   4.364  10.235
    1H151 Ti218 2180   1.017   0.260  10.235
    1H151 Ti218 2181   2.343   2.067   8.915
    1H151 Ti218 2182   2.154   4.364  10.235
    1H151 Ti218 2183   1.586   1.799  10.235
    1H151 Ti218 2184   0.638   0.260  10.235
    1H151 Ti218 2185   1.017   1.286  10.235
    1H151 Ti218 2186   1.017   5.391  10.235
    1H151 Ti218 2187   3.291   5.391  10.235
    1H151 Ti218 2188   5.185   6.685   8.915
    1H151 Ti218 2189   4.996   0.773  10.235
    1H151 Ti219 2190   4.996   3.851  10.235
    1H151 Ti219 2191   2.154   2.580   8.915
    1H151 Ti219 2192   2.343   1.799  10.235
    1H151 Ti219 2193   0.260   5.391  10.235
    1H151 Ti219 2194   1.396   1.554   8.915
    1H151 Ti219 2195   0.828   5.904  10.235
    1H151 Ti219 2196   4.806   0.528   8.915
    1H151 Ti219 2197   1.586   0.773  10.235
    1H151 Ti219 2198   4.996   0.015   8.915
    1H151 Ti219 2199   1.207   2.067   8.915
    1H151 Ti220 2200   1.586   4.877  10.235
    1H151 Ti220 2201   4.617   3.851  10.235
    1H151 Ti220 2202   3.480   2.067   8.915
    1H151 Ti220 2203   4.806   0.260  10.235
    1H151 Ti220 2204   2.154   1.286  10.235
    1H151 Ti220 2205   3.670   5.391  10.235
    1H151 Ti220 2206   2.722   1.799  10.235
    1H151 Ti220 2207   5.375   3.093   8.915
    1H151 Ti220 2208   3.480   1.799  10.235
    1H151 Ti220 2209   3.859   1.799  10.235
    1H151 Ti221 2210   3.101   1.799  10.235
    1H151 Ti221 2211   4.428   0.528   8.915
    1H151 Ti221 2212   4.238   1.799  10.235
    1H151 Ti221 2213   0.449   0.773  10.235
    1H151 Ti221 2214   4.617   1.799  10.235
    1H151 Ti221 2215   5.185   2.580   8.915
    1H151 Ti221 2216   3.101   4.877  10.235
    1H151 Ti221 2217   1.965   4.877  10.235
    1H151 Ti221 2218   1.207   1.799  10.235
    1H151 Ti221 2219   4.806   6.417  10.235
    1H151 Ti222 2220   4.049   0.528   8.915
    1H151 Ti222 2221   5.943   1.286  10.235
    1H151 Ti222 2222   4.617   0.773  10.235
    1H151 Ti222 2223   1.207   5.904  10.235
    1H151 Ti222 2224   1.775   6.685   8.915
    1H151 Ti222 2225   4.428   4.364  10.235
    1H151 Ti222 2226   5.185   0.528   8.915
    1H151 Ti222 2227   3.480   4.877  10.235
    1H151 Ti222 2228   5.754   1.799  10.235
    1H151 Ti222 2229   0.070   5.904  10.235
    1H151 Ti223 2230   1.207   4.877  10.235
    1H151 Ti223 2231   0.828   4.877  10.235
    1H151 Ti223 2232   5.564   2.312  10.235
    1H151 Ti223 2233   3.291   2.580   8.915
    1H151 Ti223 2234   6.133   3.093   8.915
    1H151 Ti223 2235   2.722   3.093   8.915
    1H151 Ti223 2236   4.238   4.877  10.235
    1H151 Ti223 2237   0.449   5.904  10.235
    1H151 Ti223 2238   1.586   2.067   8.915
    1H151 Ti223 2239   3.859   4.877  10.235
    1H151 Ti224 2240   1.965   3.851  10.235
    1H151 Ti224 2241   1.396   0.260  10.235
    1H151 Ti224 2242   1.586   3.851  10.235
    1H151 Ti224 2243   6.512   3.093   8.915
    1H151 Ti224 2244   6.512   0.773  10.235
    1H151 Ti224 2245   1.586   6.172   8.915
    1H151 Ti224 2246   3.670   2.312  10.235
    1H151 Ti224 2247   2.343   3.093   8.915
    1H151 Ti224 2248   1.965   2.067   8.915
    1H151 Ti224 2249   1.586   0.015   8.915
    1H151 Ti225 2250   3.670   0.528   8.915
    1H151 Ti225 2251   2.533   1.286  10.235
    1H151 Ti225 2252   3.859   2.825  10.235
    1H151 Ti225 2253   3.480   2.825  10.235
    1H151 Ti225 2254   5.375   1.799  10.235
    1H151 Ti225 2255   4.806   2.312  10.235
    1H151 Ti225 2256   4.996   1.799  10.235
    1H151 Ti225 2257   3.670   6.685   8.915
    1H151 Ti225 2258   1.017   1.554   8.915
    1H151 Ti225 2259   6.133   4.877  10.235
    1H151 Ti226 2260   5.943   4.364  10.235
    1H151 Ti226 2261   6.322   1.286  10.235
    1H151 Ti226 2262   3.291   6.417  10.235
    1H151 Ti226 2263   1.965   6.172   8.915
    1H151 Ti226 2264   0.449   4.877  10.235
    1H151 Ti226 2265   4.049   5.391  10.235
    1H151 Ti226 2266   1.017   6.417  10.235
    1H151 Ti226 2267   5.564   1.286  10.235
    1H151 Ti226 2268   4.996   3.093   8.915
    1H151 Ti226 2269   1.586   3.093   8.915
    1H151 Ti227 2270   0.260   2.580   8.915
    1H151 Ti227 2271   3.291   2.312  10.235
    1H151 Ti227 2272   5.754   3.093   8.915
    1H151 Ti227 2273   4.617   1.041   8.915
    1H151 Ti227 2274   4.806   3.338  10.235
    1H151 Ti227 2275   4.049   2.312  10.235
    1H151 Ti227 2276   2.343   6.172   8.915
    1H151 Ti227 2277   5.185   2.312  10.235
    1H151 Ti227 2278   1.775   2.312  10.235
    1H151 Ti227 2279   6.701   5.391  10.235
    1H151 Ti228 2280   5.375   0.015   8.915
    1H151 Ti228 2281   4.806   1.286  10.235
    1H151 Ti228 2282   2.154   5.659   8.915
    1H151 Ti228 2283   3.670   1.554   8.915
    1H151 Ti228 2284   5.185   1.286  10.235
    1H151 Ti228 2285   1.396   5.391  10.235
    1H151 Ti228 2286   5.185   3.338  10.235
    1H151 Ti228 2287   4.996   1.041   8.915
    1H151 Ti228 2288   0.260   0.260  10.235
    1H151 Ti228 2289   4.806   4.364  10.235
    1H151 Ti229 2290   2.912   3.606   8.915
    1H151 Ti229 2291   0.828   6.930  10.235
    1H151 Ti229 2292   4.049   1.286  10.235
    1H151 Ti229 2293   1.965   3.093   8.915
    1H151 Ti229 2294   5.185   0.260  10.235
    1H151 Ti229 2295   6.322   4.633   8.915
    1H151 Ti229 2296   2.154   6.685   8.915
    1H151 Ti229 2297   4.617   0.015   8.915
    1H151 Ti229 2298   2.533   4.364  10.235
    1H151 Ti229 2299   3.291   1.286  10.235
    1H151 Ti230 2300   1.017   4.364  10.235
    1H151 Ti230 2301   5.375   6.172   8.915
    1H151 Ti230 2302   5.375   0.773  10.235
    1H151 Ti230 2303   6.133   0.773  10.235
    1H151 Ti230 2304   3.859   0.015   8.915
    1H151 Ti230 2305   4.996   6.172   8.915
    1H151 Ti230 2306   0.638   4.633   8.915
    1H151 Ti230 2307   3.480   5.904  10.235
    1H151 Ti230 2308   4.049   4.364  10.235
    1H151 Ti230 2309   2.343   4.877  10.235
    1H151 Ti231 2310   3.101   3.093   8.915
    1H151 Ti231 2311   2.343   3.851  10.235
    1H151 Ti231 2312   4.806   6.685   8.915
    1H151 Ti231 2313   2.912   2.312  10.235
    1H151 Ti231 2314   0.828   2.067   8.915
    1H151 Ti231 2315   3.101   6.930  10.235
    1H151 Ti231 2316   5.375   5.146   8.915
    1H151 Ti231 2317   4.428   2.312  10.235
    1H151 Ti231 2318   5.375   3.851  10.235
    1H151 Ti231 2319   0.070   0.773  10.235
    1H151 Ti232 2320   1.775   5.659   8.915
    1H151 Ti232 2321   4.428   0.260  10.235
    1H151 Ti232 2322   6.322   3.606   8.915
    1H151 Ti232 2323   3.859   1.041   8.915
    1H151 Ti232 2324   2.912   5.391  10.235
    1H151 Ti232 2325   4.238   3.851  10.235
    1H151 Ti232 2326   3.859   6.172   8.915
    1H151 Ti232 2327   5.185   3.606   8.915
    1H151 Ti232 2328   6.701   2.580   8.915
    1H151 Ti232 2329   1.396   6.685   8.915
    1H151 Ti233 2330   2.533   2.312  10.235
    1H151 Ti233 2331   1.396   2.580   8.915
    1H151 Ti233 2332   6.322   0.528   8.915
    1H151 Ti233 2333   5.375   2.825  10.235
    1H151 Ti233 2334   3.101   5.904  10.235
    1H151 Ti233 2335   1.775   1.554   8.915
    1H151 Ti233 2336   2.154   2.312  10.235
    1H151 Ti233 2337   5.564   2.580   8.915
    1H151 Ti233 2338   4.238   0.015   8.915
    1H151 Ti233 2339   1.207   3.851  10.235
    1H151 Ti234 2340   0.638   6.417  10.235
    1H151 Ti234 2341   3.859   2.067   8.915
    1H151 Ti234 2342   1.965   0.015   8.915
    1H151 Ti234 2343   4.049   6.685   8.915
    1H151 Ti234 2344   0.828   0.015   8.915
    1H151 Ti234 2345   0.638   1.286  10.235
    1H151 Ti234 2346   5.564   6.685   8.915
    1H151 Ti234 2347   6.322   2.580   8.915
    1H151 Ti234 2348   5.754   2.825  10.235
    1H151 Ti234 2349   5.564   3.606   8.915
    1H151 Ti235 2350   4.806   3.606   8.915
    1H151 Ti235 2351   4.617   6.930  10.235
    1H151 Ti235 2352   4.428   1.286  10.235
    1H151 Ti235 2353   4.996   6.930  10.235
    1H151 Ti235 2354   6.512   4.877  10.235
    1H151 Ti235 2355   2.912   1.286  10.235
    1H151 Ti235 2356   4.617   5.904  10.235
    1H151 Ti235 2357   4.238   0.773  10.235
    1H151 Ti235 2358   2.912   6.417  10.235
    1H151 Ti235 2359   2.912   4.364  10.235
    1H151 Ti236 2360   1.396   3.606   8.915
    1H151 Ti236 2361   4.428   3.606   8.915
    1H151 Ti236 2362   0.638   2.580   8.915
    1H151 Ti236 2363   6.701   3.606   8.915
    1H151 Ti236 2364   6.512   4.119   8.915
    1H151 Ti236 2365   4.238   1.041   8.915
    1H151 Ti236 2366   1.775   2.580   8.915
    1H151 Ti236 2367   4.996   2.825  10.235
    1H151 Ti236 2368   6.701   6.417  10.235
    1H151 Ti236 2369   3.291   4.364  10.235
    1H151 Ti237 2370   4.996   5.904  10.235
    1H151 Ti237 2371   4.617   4.877  10.235
    1H151 Ti237 2372   3.670   1.286  10.235
    1H151 Ti237 2373   3.480   0.015   8.915
    1H151 Ti237 2374   5.185   4.364  10.235
    1H151 Ti237 2375   1.965   0.773  10.235
    1H151 Ti237 2376   5.564   4.364  10.235
    1H151 Ti237 2377   1.396   0.528   8.915
    1H151 Ti237 2378   5.754   4.877  10.235
    1H151 Ti237 2379   1.207   3.093   8.915
    1H151 Ti238 2380   0.260   6.417  10.235
    1H151 Ti238 2381   0.070   2.067   8.915
    1H151 Ti238 2382   2.343   0.773  10.235
    1H151 Ti238 2383   1.965   5.146   8.915
    1H151 Ti238 2384   1.396   6.417  10.235
    1H151 Ti238 2385   4.049   1.554   8.915
    1H151 Ti238 2386   6.322   4.364  10.235
    1H151 Ti238 2387   0.070   4.119   8.915
    1H151 Ti238 2388   2.533   3.606   8.915
    1H151 Ti238 2389   0.449   2.067   8.915
    1H151 Ti239 2390   0.449   4.119   8.915
    1H151 Ti239 2391   5.943   2.580   8.915
    1H151 Ti239 2392   6.322   5.391  10.235
    1H151 Ti239 2393   6.133   1.799  10.235
    1H151 Ti239 2394   1.017   0.528   8.915
    1H151 Ti239 2395   3.101   5.146   8.915
    1H151 Ti239 2396   1.775   3.606   8.915
    1H151 Ti239 2397   1.207   1.041   8.915
    1H151 Ti239 2398   5.943   2.312  10.235
    1H151 Ti239 2399   6.701   4.633   8.915
    1H151 Ti240 2400   1.017   3.606   8.915
    1H151 Ti240 2401   3.291   1.554   8.915
    1H151 Ti240 2402   3.101   2.825  10.235
    1H151 Ti240 2403   6.512   5.904  10.235
    1H151 Ti240 2404   4.238   2.825  10.235
    1H151 Ti240 2405   1.775   5.391  10.235
    1H151 Ti240 2406   2.722   4.877  10.235
    1H151 Ti240 2407   1.207   6.930  10.235
    1H151 Ti240 2408   1.396   2.312  10.235
    1H151 Ti240 2409   4.428   6.417  10.235
    1H151 Ti241 2410   2.722   0.773  10.235
    1H151 Ti241 2411   1.586   1.041   8.915
    1H151 Ti241 2412   6.512   2.067   8.915
    1H151 Ti241 2413   1.775   0.528   8.915
    1H151 Ti241 2414   0.828   4.119   8.915
    1H151 Ti241 2415   2.722   6.930  10.235
    1H151 Ti241 2416   5.754   5.146   8.915
    1H151 Ti241 2417   4.806   2.580   8.915
    1H151 Ti241 2418   3.859   5.904  10.235
    1H151 Ti241 2419   0.828   1.799  10.235
    1H151 Ti242 2420   4.428   1.554   8.915
    1H151 Ti242 2421   5.943   4.633   8.915
    1H151 Ti242 2422   1.586   6.930  10.235
    1H151 Ti242 2423   0.070   4.877  10.235
    1H151 Ti242 2424   3.859   0.773  10.235
    1H151 Ti242 2425   4.617   4.119   8.915
    1H151 Ti242 2426   5.375   1.041   8.915
    1H151 Ti242 2427   3.101   0.773  10.235
    1H151 Ti242 2428   0.638   0.528   8.915
    1H151 Ti242 2429   0.828   3.093   8.915
    1H151 Ti243 2430   5.754   0.773  10.235
    1H151 Ti243 2431   2.912   5.659   8.915
    1H151 Ti243 2432   0.638   3.606   8.915
    1H151 Ti243 2433   2.533   5.391  10.235
    1H151 Ti243 2434   1.017   2.580   8.915
    1H151 Ti243 2435   5.185   6.417  10.235
    1H151 Ti243 2436   5.185   5.659   8.915
    1H151 Ti243 2437   3.480   6.172   8.915
    1H151 Ti243 2438   4.806   1.554   8.915
    1H151 Ti243 2439   0.449   6.930  10.235
    1H151 Ti244 2440   0.260   3.606   8.915
    1H151 Ti244 2441   5.943   3.606   8.915
    1H151 Ti244 2442   4.428   3.338  10.235
    1H151 Ti244 2443   6.133   4.119   8.915
    1H151 Ti244 2444   3.480   0.773  10.235
    1H151 Ti244 2445   0.828   5.146   8.915
    1H151 Ti244 2446   4.049   3.338  10.235
    1H151 Ti244 2447   5.564   3.338  10.235
    1H151 Ti244 2448   2.154   5.391  10.235
    1H151 Ti244 2449   4.238   4.119   8.915
    1H151 Ti245 2450   0.070   3.093   8.915
    1H151 Ti245 2451   2.154   1.554   8.915
    1H151 Ti245 2452   2.912   1.554   8.915
    1H151 Ti245 2453   2.533   6.685   8.915
    1H151 Ti245 2454   1.396   5.659   8.915
    1H151 Ti245 2455   3.670   6.417  10.235
    1H151 Ti245 2456   3.291   6.685   8.915
    1H151 Ti245 2457   1.207   6.172   8.915
    1H151 Ti245 2458   4.806   5.391  10.235
    1H151 Ti245 2459   5.943   5.391  10.235
    1H151 Ti246 2460   1.775   6.417  10.235
    1H151 Ti246 2461   4.617   3.093   8.915
    1H151 Ti246 2462   2.722   2.825  10.235
    1H151 Ti246 2463   6.701   1.286  10.235
    1H151 Ti246 2464   1.965   6.930  10.235
    1H151 Ti246 2465   0.449   5.146   8.915
    1H151 Ti246 2466   2.912   0.260  10.235
    1H151 Ti246 2467   5.943   0.528   8.915
    1H151 Ti246 2468   2.533   1.554   8.915
    1H151 Ti246 2469   1.207   0.015   8.915
    1H151 Ti247 2470   2.343   6.930  10.235
    1H151 Ti247 2471   1.017   4.633   8.915
    1H151 Ti247 2472   4.996   4.877  10.235
    1H151 Ti247 2473   3.670   4.364  10.235
    1H151 Ti247 2474   3.291   5.659   8.915
    1H151 Ti247 2475   1.586   5.146   8.915
    1H151 Ti247 2476   6.701   0.528   8.915
    1H151 Ti247 2477   4.238   6.172   8.915
    1H151 Ti247 2478   3.291   0.528   8.915
    1H151 Ti247 2479   2.154   0.260  10.235
    1H151 Ti248 2480   4.996   2.067   8.915
    1H151 Ti248 2481   0.260   4.633   8.915
    1H151 Ti248 2482   3.670   3.338  10.235
    1H151 Ti248 2483   6.701   1.554   8.915
    1H151 Ti248 2484   3.291   3.606   8.915
    1H151 Ti248 2485   5.564   4.633   8.915
    1H151 Ti248 2486   0.449   0.015   8.915
    1H151 Ti248 2487   0.070   6.930  10.235
    1H151 Ti248 2488   3.480   6.930  10.235
    1H151 Ti248 2489   1.775   0.260  10.235
    1H151 Ti249 2490   5.564   0.528   8.915
    1H151 Ti249 2491   4.428   5.391  10.235
    1H151 Ti249 2492   2.722   5.146   8.915
    1H151 Ti249 2493   4.996   5.146   8.915
    1H151 Ti249 2494   1.586   5.904  10.235
    1H151 Ti249 2495   3.670   2.580   8.915
    1H151 Ti249 2496   0.449   3.093   8.915
    1H151 Ti249 2497   6.701   0.260  10.235
    1H151 Ti249 2498   0.260   1.554   8.915
    1H151 Ti249 2499   2.343   2.825  10.235
    1H151 Ti250 2500   4.049   4.633   8.915
    1H151 Ti250 2501   2.154   3.606   8.915
    1H151 Ti250 2502   6.133   2.067   8.915
    1H151 Ti250 2503   5.564   5.391  10.235
    1H151 Ti250 2504   0.070   6.172   8.915
    1H151 Ti250 2505   4.617   2.825  10.235
    1H151 Ti250 2506   4.428   6.685   8.915
    1H151 Ti250 2507   2.533   5.659   8.915
    1H151 Ti250 2508   6.512   6.172   8.915
    1H151 Ti250 2509   3.480   1.041   8.915
    1H151 Ti251 2510   5.754   3.851  10.235
    1H151 Ti251 2511   2.533   3.338  10.235
    1H151 Ti251 2512   0.070   1.041   8.915
    1H151 Ti251 2513   5.375   2.067   8.915
    1H151 Ti251 2514   0.638   6.685   8.915
    1H151 Ti251 2515   5.185   4.633   8.915
    1H151 Ti251 2516   6.133   0.015   8.915
    1H151 Ti251 2517   3.291   3.338  10.235
    1H151 Ti251 2518   0.449   6.172   8.915
    1H151 Ti251 2519   4.238   5.904  10.235
    1H151 Ti252 2520   2.533   0.260  10.235
    1H151 Ti252 2521   5.564   5.659   8.915
    1H151 Ti252 2522   6.133   6.172   8.915
    1H151 Ti252 2523   1.017   2.312  10.235
    1H151 Ti252 2524   6.133   5.146   8.915
    1H151 Ti252 2525   3.859   4.119   8.915
    1H151 Ti252 2526   6.322   1.554   8.915
    1H151 Ti252 2527   3.670   4.633   8.915
    1H151 Ti252 2528   0.260   5.659   8.915
    1H151 Ti252 2529   2.722   3.851  10.235
    1H151 Ti253 2530   5.754   0.015   8.915
    1H151 Ti253 2531   6.512   0.015   8.915
    1H151 Ti253 2532   0.638   4.364  10.235
    1H151 Ti253 2533   2.343   5.904  10.235
    1H151 Ti253 2534   2.722   5.904  10.235
    1H151 Ti253 2535   0.638   1.554   8.915
    1H151 Ti253 2536   2.722   6.172   8.915
    1H151 Ti253 2537   5.375   4.877  10.235
    1H151 Ti253 2538   6.512   1.041   8.915
    1H151 Ti253 2539   1.017   6.685   8.915
    1H151 Ti254 2540   0.828   1.041   8.915
    1H151 Ti254 2541   2.533   6.417  10.235
    1H151 Ti254 2542   4.049   0.260  10.235
    1H151 Ti254 2543   4.238   2.067   8.915
    1H151 Ti254 2544   4.996   4.119   8.915
    1H151 Ti254 2545   6.701   2.312  10.235
    1H151 Ti254 2546   1.207   4.119   8.915
    1H151 Ti254 2547   3.291   0.260  10.235
    1H151 Ti254 2548   3.101   6.172   8.915
    1H151 Ti254 2549   2.154   3.338  10.235
    1H151 Ti255 2550   0.260   2.312  10.235
    1H151 Ti255 2551   6.322   5.659   8.915
    1H151 Ti255 2552   4.617   6.172   8.915
    1H151 Ti255 2553   6.512   5.146   8.915
    1H151 Ti255 2554   0.260   1.286  10.235
    1H151 Ti255 2555   5.185   5.391  10.235
    1H151 Ti255 2556   3.859   3.851  10.235
    1H151 Ti255 2557   6.322   0.260  10.235
    1H151 Ti255 2558   2.154   6.417  10.235
    1H151 Ti255 2559   4.617   2.067   8.915
    1H151 Ti256 2560   1.207   5.146   8.915
    1H151 Ti256 2561   5.185   1.554   8.915
    1H151 Ti256 2562   2.343   0.015   8.915
    1H151 Ti256 2563   5.754   6.172   8.915
    1H151 Ti256 2564   0.260   0.528   8.915
    1H151 Ti256 2565   5.564   0.260  10.235
    1H151 Ti256 2566   5.754   5.904  10.235
    1H151 Ti256 2567   1.586   2.825  10.235
    1H151 Ti256 2568   6.133   1.041   8.915
    1H151 Ti256 2569   5.375   5.904  10.235
    1H151 Ti257 2570   5.754   4.119   8.915
    1H151 Ti257 2571   2.912   4.633   8.915
    1H151 Ti257 2572   1.775   3.338  10.235
    1H151 Ti257 2573   3.480   3.093   8.915
    1H151 Ti257 2574   4.049   5.659   8.915
    1H151 Ti257 2575   2.343   5.146   8.915
    1H151 Ti257 2576   6.133   3.851  10.235
    1H151 Ti257 2577   4.238   6.930  10.235
    1H151 Ti257 2578   5.375   4.119   8.915
    1H151 Ti257 2579   1.775   4.633   8.915
    1H151 Ti258 2580   0.070   5.146   8.915
    1H151 Ti258 2581   3.101   4.119   8.915
    1H151 Ti258 2582   0.638   5.659   8.915
    1H151 Ti258 2583   6.512   1.799  10.235
    1H151 Ti258 2584   2.722   4.119   8.915
    1H151 Ti258 2585   4.049   6.417  10.235
    1H151 Ti258 2586   1.965   5.904  10.235
    1H151 Ti258 2587   5.943   6.685   8.915
    1H151 Ti258 2588   4.428   4.633   8.915
    1H151 Ti258 2589   3.670   0.260  10.235
    1H151 Ti259 2590   0.260   6.685   8.915
    1H151 Ti259 2591   6.701   4.364  10.235
    1H151 Ti259 2592   3.480   5.146   8.915
    1H151 Ti259 2593   5.754   1.041   8.915
    1H151 Ti259 2594   1.017   5.659   8.915
    1H151 Ti259 2595   0.449   1.041   8.915
    1H151 Ti259 2596   2.912   6.685   8.915
    1H151 Ti259 2597   3.101   3.851  10.235
    1H151 Ti259 2598   5.375   6.930  10.235
    1H151 Ti259 2599   3.101   0.015   8.915
    1H151 Ti260 2600   5.943   5.659   8.915
    1H151 Ti260 2601   1.965   1.041   8.915
    1H151 Ti260 2602   0.449   1.799  10.235
    1H151 Ti260 2603   1.586   4.119   8.915
    1H151 Ti260 2604   1.965   2.825  10.235
    1H151 Ti260 2605   0.828   6.172   8.915
    1H151 Ti260 2606   2.912   3.338  10.235
    1H151 Ti260 2607   1.396   3.338  10.235
    1H151 Ti260 2608   6.322   2.312  10.235
    1H151 Ti260 2609   3.670   5.659   8.915
    1H151 Ti261 2610   4.806   5.659   8.915
    1H151 Ti261 2611   0.828   3.851  10.235
    1H151 Ti261 2612   4.806   4.633   8.915
    1H151 Ti261 2613   6.133   5.904  10.235
    1H151 Ti261 2614   5.754   2.067   8.915
    1H151 Ti261 2615   6.322   6.685   8.915
    1H151 Ti261 2616   0.070   0.015   8.915
    1H151 Ti261 2617   6.701   6.685   8.915
    1H151 Ti261 2618   3.480   3.851  10.235
    1H151 Ti261 2619   2.154   0.528   8.915
    1H151 Ti262 2620   1.396   4.633   8.915
    1H151 Ti262 2621   3.480   4.119   8.915
    1H151 Ti262 2622   0.070   1.799  10.235
    1H151 Ti262 2623   0.260   4.364  10.235
    1H151 Ti262 2624   5.943   0.260  10.235
    1H151 Ti262 2625   6.701   5.659   8.915
    1H151 Ti262 2626   4.049   3.606   8.915
    1H151 Ti262 2627   0.070   2.825  10.235
    1H151 Ti262 2628   3.291   4.633   8.915
    1H151 Ti262 2629   4.049   2.580   8.915
    1H151 Ti263 2630   4.428   2.580   8.915
    1H151 Ti263 2631   3.859   6.930  10.235
    1H151 Ti263 2632   3.859   5.146   8.915
    1H151 Ti263 2633   6.133   2.825  10.235
    1H151 Ti263 2634   3.101   1.041   8.915
    1H151 Ti263 2635   0.638   2.312  10.235
    1H151 Ti263 2636   6.322   6.417  10.235
    1H151 Ti263 2637   5.943   3.338  10.235
    1H151 Ti263 2638   2.343   4.119   8.915
    1H151 Ti263 2639   2.722   0.015   8.915
    1H151 Ti264 2640   1.965   4.119   8.915
    1H151 Ti264 2641   5.564   1.554   8.915
    1H151 Ti264 2642   6.512   6.930  10.235
    1H151 Ti264 2643   4.238   3.093   8.915
    1H151 Ti264 2644   3.670   3.606   8.915
    1H151 Ti264 2645   5.943   1.554   8.915
    1H151 Ti264 2646   4.617   5.146   8.915
    1H151 Ti264 2647   5.564   6.417  10.235
    1H151 Ti264 2648   4.238   5.146   8.915
    1H151 Ti264 2649   4.428   5.659   8.915
    1H151 Ti265 2650   6.512   3.851  10.235
    1H151 Ti265 2651   2.533   4.633   8.915
    1H151 Ti265 2652   2.912   0.528   8.915
    1H151 Ti265 2653   2.154   4.633   8.915
    1H151 Ti265 2654   1.017   3.338  10.235
    1H151 Ti265 2655   1.207   2.825  10.235
    1H151 Ti265 2656   3.859   3.093   8.915
    1H151 Ti265 2657   6.512   2.825  10.235
    1H151 Ti265 2658   2.343   1.041   8.915
    1H151 Ti265 2659   2.722   1.041   8.915
    1H151 Ti266 2660   2.533   0.528   8.915
    1H151 Ti266 2661   5.754   6.930  10.235
    1H151 Ti266 2662   0.449   3.851  10.235
    1H151 Ti266 2663   0.449   2.825  10.235
    1H151 Ti266 2664   5.943   6.417  10.235
    1H151 Ti266 2665   6.133   6.930  10.235
    1H151 Ti266 2666   6.322   3.338  10.235
    1H151 Ti266 2667   0.070   3.851  10.235
    1H151 Ti266 2668   0.828   2.825  10.235
    1H151 Ti266 2669   0.638   3.338  10.235
    1H151 Ti267 2670   6.701   3.338  10.235
    1H151 Ti267 2671   0.260   3.338  10.235
    1H151 Ti267 2672   1.396   1.134   9.971
    1H151 Ti267 2673   1.207   0.621   9.971
    1H151 Ti267 2674   2.722   2.219   9.179
    1H151 Ti267 2675   0.828   0.621   9.971
    1H151 Ti267 2676   1.965   1.647   9.971
    1H151 Ti267 2677   3.101   2.219   9.179
    1H151 Ti267 2678   2.343   2.219   9.179
    1H151 Ti267 2679   1.586   1.647   9.971
    1H151 Ti268 2680   1.017   1.134   9.971
    1H151 Ti268 2681   0.638   5.239   9.971
    1H151 Ti268 2682   2.533   2.732   9.179
    1H151 Ti268 2683   1.396   4.213   9.971
    1H151 Ti268 2684   2.154   4.213   9.971
    1H151 Ti268 2685   1.775   4.213   9.971
    1H151 Ti268 2686   1.775   1.134   9.971
    1H151 Ti268 2687   0.828   5.752   9.971
    1H151 Ti268 2688   1.586   4.726   9.971
    1H151 Ti268 2689   3.291   5.239   9.971
    1H151 Ti269 2690   4.996   0.621   9.971
    1H151 Ti269 2691   1.396   1.705   9.179
    1H151 Ti269 2692   2.912   2.732   9.179
    1H151 Ti269 2693   1.207   1.647   9.971
    1H151 Ti269 2694   1.965   4.726   9.971
    1H151 Ti269 2695   4.996   3.700   9.971
    1H151 Ti269 2696   5.185   6.837   9.179
    1H151 Ti269 2697   1.017   5.239   9.971
    1H151 Ti269 2698   2.343   1.647   9.971
    1H151 Ti269 2699   0.449   0.621   9.971
    1H151 Ti270 2700   2.154   2.732   9.179
    1H151 Ti270 2701   4.996   0.166   9.179
    1H151 Ti270 2702   1.017   0.108   9.971
    1H151 Ti270 2703   0.449   5.752   9.971
    1H151 Ti270 2704   3.670   5.239   9.971
    1H151 Ti270 2705   5.185   2.732   9.179
    1H151 Ti270 2706   4.617   0.621   9.971
    1H151 Ti270 2707   1.207   5.752   9.971
    1H151 Ti270 2708   0.260   5.239   9.971
    1H151 Ti270 2709   0.638   0.108   9.971
    1H151 Ti271 2710   4.806   0.679   9.179
    1H151 Ti271 2711   1.207   4.726   9.971
    1H151 Ti271 2712   0.070   5.752   9.971
    1H151 Ti271 2713   4.428   4.213   9.971
    1H151 Ti271 2714   5.375   3.245   9.179
    1H151 Ti271 2715   5.754   1.647   9.971
    1H151 Ti271 2716   2.722   1.647   9.971
    1H151 Ti271 2717   3.480   2.219   9.179
    1H151 Ti271 2718   1.775   2.160   9.971
    1H151 Ti271 2719   3.670   2.160   9.971
    1H151 Ti272 2720   5.564   2.160   9.971
    1H151 Ti272 2721   4.428   0.679   9.179
    1H151 Ti272 2722   4.617   3.700   9.971
    1H151 Ti272 2723   4.806   6.265   9.971
    1H151 Ti272 2724   3.101   1.647   9.971
    1H151 Ti272 2725   3.480   1.647   9.971
    1H151 Ti272 2726   3.859   1.647   9.971
    1H151 Ti272 2727   1.586   0.621   9.971
    1H151 Ti272 2728   4.806   2.160   9.971
    1H151 Ti272 2729   1.775   6.837   9.179
    1H151 Ti273 2730   3.101   4.726   9.971
    1H151 Ti273 2731   4.238   1.647   9.971
    1H151 Ti273 2732   5.185   0.679   9.179
    1H151 Ti273 2733   4.238   4.726   9.971
    1H151 Ti273 2734   1.017   1.705   9.179
    1H151 Ti273 2735   3.291   2.160   9.971
    1H151 Ti273 2736   2.154   1.134   9.971
    1H151 Ti273 2737   4.617   1.647   9.971
    1H151 Ti273 2738   4.049   2.160   9.971
    1H151 Ti273 2739   4.617   0.166   9.179
    1H151 Ti274 2740   1.017   6.265   9.971
    1H151 Ti274 2741   4.806   4.213   9.971
    1H151 Ti274 2742   6.322   1.134   9.971
    1H151 Ti274 2743   1.207   2.219   9.179
    1H151 Ti274 2744   4.049   5.239   9.971
    1H151 Ti274 2745   1.586   6.323   9.179
    1H151 Ti274 2746   4.049   0.679   9.179
    1H151 Ti274 2747   2.154   2.160   9.971
    1H151 Ti274 2748   5.943   1.134   9.971
    1H151 Ti274 2749   1.965   2.219   9.179
    1H151 Ti275 2750   4.806   0.108   9.971
    1H151 Ti275 2751   2.722   3.245   9.179
    1H151 Ti275 2752   2.912   2.160   9.971
    1H151 Ti275 2753   4.806   1.134   9.971
    1H151 Ti275 2754   3.670   1.705   9.179
    1H151 Ti275 2755   4.428   2.160   9.971
    1H151 Ti275 2756   6.512   3.245   9.179
    1H151 Ti275 2757   2.533   2.160   9.971
    1H151 Ti275 2758   5.185   1.134   9.971
    1H151 Ti275 2759   6.133   4.726   9.971
    1H151 Ti276 2760   0.638   1.134   9.971
    1H151 Ti276 2761   3.480   5.752   9.971
    1H151 Ti276 2762   2.343   4.726   9.971
    1H151 Ti276 2763   6.133   3.245   9.179
    1H151 Ti276 2764   4.996   6.323   9.179
    1H151 Ti276 2765   3.480   4.726   9.971
    1H151 Ti276 2766   3.859   0.166   9.179
    1H151 Ti276 2767   5.375   6.323   9.179
    1H151 Ti276 2768   4.238   0.166   9.179
    1H151 Ti276 2769   1.586   0.166   9.179
    1H151 Ti277 2770   1.965   6.323   9.179
    1H151 Ti277 2771   2.533   1.134   9.971
    1H151 Ti277 2772   1.586   3.245   9.179
    1H151 Ti277 2773   5.185   2.160   9.971
    1H151 Ti277 2774   2.154   5.810   9.179
    1H151 Ti277 2775   3.480   2.673   9.971
    1H151 Ti277 2776   1.586   2.219   9.179
    1H151 Ti277 2777   3.859   2.673   9.971
    1H151 Ti277 2778   5.375   1.647   9.971
    1H151 Ti277 2779   1.396   5.239   9.971
    1H151 Ti278 2780   3.291   1.705   9.179
    1H151 Ti278 2781   0.828   4.726   9.971
    1H151 Ti278 2782   3.859   4.726   9.971
    1H151 Ti278 2783   2.343   6.323   9.179
    1H151 Ti278 2784   4.996   1.647   9.971
    1H151 Ti278 2785   2.912   1.705   9.179
    1H151 Ti278 2786   3.101   6.778   9.971
    1H151 Ti278 2787   5.564   1.134   9.971
    1H151 Ti278 2788   3.859   6.323   9.179
    1H151 Ti278 2789   4.996   3.245   9.179
    1H151 Ti279 2790   1.775   1.705   9.179
    1H151 Ti279 2791   3.101   5.752   9.971
    1H151 Ti279 2792   5.754   3.245   9.179
    1H151 Ti279 2793   3.670   0.679   9.179
    1H151 Ti279 2794   3.291   2.732   9.179
    1H151 Ti279 2795   2.533   1.705   9.179
    1H151 Ti279 2796   4.617   1.192   9.179
    1H151 Ti279 2797   6.322   2.732   9.179
    1H151 Ti279 2798   5.185   4.213   9.971
    1H151 Ti279 2799   1.396   0.108   9.971
    1H151 Ti280 2800   2.343   3.245   9.179
    1H151 Ti280 2801   5.564   2.732   9.179
    1H151 Ti280 2802   3.670   6.837   9.179
    1H151 Ti280 2803   3.291   6.265   9.971
    1H151 Ti280 2804   0.828   6.778   9.971
    1H151 Ti280 2805   4.806   6.837   9.179
    1H151 Ti280 2806   6.701   5.239   9.971
    1H151 Ti280 2807   4.049   1.134   9.971
    1H151 Ti280 2808   6.512   0.621   9.971
    1H151 Ti280 2809   5.943   2.732   9.179
    1H151 Ti281 2810   5.375   0.166   9.179
    1H151 Ti281 2811   2.912   5.239   9.971
    1H151 Ti281 2812   0.638   6.265   9.971
    1H151 Ti281 2813   2.154   1.705   9.179
    1H151 Ti281 2814   1.775   5.810   9.179
    1H151 Ti281 2815   5.754   2.673   9.971
    1H151 Ti281 2816   0.638   4.784   9.179
    1H151 Ti281 2817   3.101   3.245   9.179
    1H151 Ti281 2818   1.775   5.239   9.971
    1H151 Ti281 2819   3.291   1.134   9.971
    1H151 Ti282 2820   6.133   1.647   9.971
    1H151 Ti282 2821   5.375   2.673   9.971
    1H151 Ti282 2822   2.533   4.213   9.971
    1H151 Ti282 2823   0.070   0.621   9.971
    1H151 Ti282 2824   1.207   1.192   9.179
    1H151 Ti282 2825   1.396   2.732   9.179
    1H151 Ti282 2826   0.260   2.732   9.179
    1H151 Ti282 2827   4.996   2.673   9.971
    1H151 Ti282 2828   3.859   1.192   9.179
    1H151 Ti282 2829   0.828   0.166   9.179
    1H151 Ti283 2830   5.185   3.186   9.971
    1H151 Ti283 2831   4.617   6.778   9.971
    1H151 Ti283 2832   5.754   4.726   9.971
    1H151 Ti283 2833   0.070   2.219   9.179
    1H151 Ti283 2834   6.701   6.265   9.971
    1H151 Ti283 2835   5.375   0.621   9.971
    1H151 Ti283 2836   0.449   2.219   9.179
    1H151 Ti283 2837   1.965   3.245   9.179
    1H151 Ti283 2838   1.396   2.160   9.971
    1H151 Ti283 2839   4.996   6.778   9.971
    1H151 Ti284 2840   5.943   4.213   9.971
    1H151 Ti284 2841   1.965   3.700   9.971
    1H151 Ti284 2842   3.859   5.752   9.971
    1H151 Ti284 2843   6.512   4.271   9.179
    1H151 Ti284 2844   0.828   2.219   9.179
    1H151 Ti284 2845   1.965   5.297   9.179
    1H151 Ti284 2846   5.375   3.700   9.971
    1H151 Ti284 2847   6.701   2.732   9.179
    1H151 Ti284 2848   6.322   5.239   9.971
    1H151 Ti284 2849   1.586   1.192   9.179
    1H151 Ti285 2850   4.806   3.186   9.971
    1H151 Ti285 2851   0.260   6.265   9.971
    1H151 Ti285 2852   1.586   3.700   9.971
    1H151 Ti285 2853   3.480   0.166   9.179
    1H151 Ti285 2854   1.017   4.213   9.971
    1H151 Ti285 2855   2.154   6.837   9.179
    1H151 Ti285 2856   4.617   4.726   9.971
    1H151 Ti285 2857   4.428   1.134   9.971
    1H151 Ti285 2858   1.775   2.732   9.179
    1H151 Ti285 2859   1.396   6.837   9.179
    1H151 Ti286 2860   4.428   3.758   9.179
    1H151 Ti286 2861   4.049   4.213   9.971
    1H151 Ti286 2862   0.260   0.108   9.971
    1H151 Ti286 2863   4.996   1.192   9.179
    1H151 Ti286 2864   0.449   4.726   9.971
    1H151 Ti286 2865   6.701   1.134   9.971
    1H151 Ti286 2866   6.322   4.784   9.179
    1H151 Ti286 2867   4.238   0.621   9.971
    1H151 Ti286 2868   4.049   6.837   9.179
    1H151 Ti286 2869   5.564   6.837   9.179
    1H151 Ti287 2870   0.828   1.647   9.971
    1H151 Ti287 2871   5.185   0.108   9.971
    1H151 Ti287 2872   1.396   6.265   9.971
    1H151 Ti287 2873   1.207   3.245   9.179
    1H151 Ti287 2874   3.480   6.323   9.179
    1H151 Ti287 2875   3.101   5.297   9.179
    1H151 Ti287 2876   4.238   3.700   9.971
    1H151 Ti287 2877   3.670   3.186   9.971
    1H151 Ti287 2878   4.049   3.186   9.971
    1H151 Ti287 2879   5.375   5.297   9.179
    1H151 Ti288 2880   5.564   4.213   9.971
    1H151 Ti288 2881   3.101   2.673   9.971
    1H151 Ti288 2882   2.912   3.758   9.179
    1H151 Ti288 2883   4.428   0.108   9.971
    1H151 Ti288 2884   2.722   4.726   9.971
    1H151 Ti288 2885   6.322   3.758   9.179
    1H151 Ti288 2886   5.943   2.160   9.971
    1H151 Ti288 2887   2.912   1.134   9.971
    1H151 Ti288 2888   6.701   3.758   9.179
    1H151 Ti288 2889   6.133   4.271   9.179
    1H151 Ti289 2890   4.238   1.192   9.179
    1H151 Ti289 2891   4.806   3.758   9.179
    1H151 Ti289 2892   1.586   6.778   9.971
    1H151 Ti289 2893   4.049   1.705   9.179
    1H151 Ti289 2894   0.260   3.758   9.179
    1H151 Ti289 2895   6.512   5.752   9.971
    1H151 Ti289 2896   4.238   2.673   9.971
    1H151 Ti289 2897   0.828   4.271   9.179
    1H151 Ti289 2898   1.396   5.810   9.179
    1H151 Ti289 2899   6.512   4.726   9.971
    1H151 Ti290 2900   6.133   0.621   9.971
    1H151 Ti290 2901   2.154   5.239   9.971
    1H151 Ti290 2902   3.670   1.134   9.971
    1H151 Ti290 2903   5.564   3.186   9.971
    1H151 Ti290 2904   0.828   3.245   9.179
    1H151 Ti290 2905   0.070   4.271   9.179
    1H151 Ti290 2906   0.449   4.271   9.179
    1H151 Ti290 2907   4.996   2.219   9.179
    1H151 Ti290 2908   6.322   0.679   9.179
    1H151 Ti290 2909   5.185   3.758   9.179
    1H151 Ti291 2910   2.343   3.700   9.971
    1H151 Ti291 2911   4.806   2.732   9.179
    1H151 Ti291 2912   4.617   3.245   9.179
    1H151 Ti291 2913   1.207   6.778   9.971
    1H151 Ti291 2914   1.965   0.166   9.179
    1H151 Ti291 2915   5.185   5.810   9.179
    1H151 Ti291 2916   3.859   2.219   9.179
    1H151 Ti291 2917   0.638   2.732   9.179
    1H151 Ti291 2918   1.396   0.679   9.179
    1H151 Ti291 2919   2.912   6.265   9.971
    1H151 Ti292 2920   6.512   2.219   9.179
    1H151 Ti292 2921   3.480   6.778   9.971
    1H151 Ti292 2922   5.564   4.784   9.179
    1H151 Ti292 2923   4.428   6.265   9.971
    1H151 Ti292 2924   2.533   5.239   9.971
    1H151 Ti292 2925   4.617   5.752   9.971
    1H151 Ti292 2926   5.375   2.219   9.179
    1H151 Ti292 2927   1.965   0.621   9.971
    1H151 Ti292 2928   2.722   6.778   9.971
    1H151 Ti292 2929   2.912   4.213   9.971
    1H151 Ti293 2930   4.806   5.239   9.971
    1H151 Ti293 2931   1.017   0.679   9.179
    1H151 Ti293 2932   2.912   0.108   9.971
    1H151 Ti293 2933   1.207   0.166   9.179
    1H151 Ti293 2934   5.943   4.784   9.179
    1H151 Ti293 2935   5.943   5.239   9.971
    1H151 Ti293 2936   5.564   3.758   9.179
    1H151 Ti293 2937   0.638   3.758   9.179
    1H151 Ti293 2938   0.449   6.778   9.971
    1H151 Ti293 2939   2.343   0.621   9.971
    1H151 Ti294 2940   2.722   2.673   9.971
    1H151 Ti294 2941   3.291   3.186   9.971
    1H151 Ti294 2942   1.017   3.758   9.179
    1H151 Ti294 2943   4.996   5.752   9.971
    1H151 Ti294 2944   1.396   3.758   9.179
    1H151 Ti294 2945   1.017   2.160   9.971
    1H151 Ti294 2946   5.185   6.265   9.971
    1H151 Ti294 2947   3.670   6.265   9.971
    1H151 Ti294 2948   4.428   5.239   9.971
    1H151 Ti294 2949   1.207   6.323   9.179
    1H151 Ti295 2950   2.154   0.108   9.971
    1H151 Ti295 2951   0.070   6.778   9.971
    1H151 Ti295 2952   1.017   2.732   9.179
    1H151 Ti295 2953   4.996   4.726   9.971
    1H151 Ti295 2954   6.701   4.784   9.179
    1H151 Ti295 2955   2.722   0.621   9.971
    1H151 Ti295 2956   1.207   3.700   9.971
    1H151 Ti295 2957   4.428   3.186   9.971
    1H151 Ti295 2958   0.070   3.245   9.179
    1H151 Ti295 2959   3.291   4.213   9.971
    1H151 Ti296 2960   4.238   6.323   9.179
    1H151 Ti296 2961   1.586   5.297   9.179
    1H151 Ti296 2962   6.133   0.166   9.179
    1H151 Ti296 2963   4.428   1.705   9.179
    1H151 Ti296 2964   2.533   3.758   9.179
    1H151 Ti296 2965   5.185   4.784   9.179
    1H151 Ti296 2966   3.859   0.621   9.971
    1H151 Ti296 2967   6.322   4.213   9.971
    1H151 Ti296 2968   3.101   0.621   9.971
    1H151 Ti296 2969   1.586   5.752   9.971
    1H151 Ti297 2970   4.617   2.673   9.971
    1H151 Ti297 2971   1.965   6.778   9.971
    1H151 Ti297 2972   1.775   0.679   9.179
    1H151 Ti297 2973   3.291   6.837   9.179
    1H151 Ti297 2974   5.754   5.297   9.179
    1H151 Ti297 2975   6.701   1.705   9.179
    1H151 Ti297 2976   1.017   4.784   9.179
    1H151 Ti297 2977   1.775   3.758   9.179
    1H151 Ti297 2978   0.638   6.837   9.179
    1H151 Ti297 2979   6.512   0.166   9.179
    1H151 Ti298 2980   4.428   6.837   9.179
    1H151 Ti298 2981   4.238   4.271   9.179
    1H151 Ti298 2982   2.912   5.810   9.179
    1H151 Ti298 2983   2.343   2.673   9.971
    1H151 Ti298 2984   0.260   1.134   9.971
    1H151 Ti298 2985   4.806   1.705   9.179
    1H151 Ti298 2986   3.480   0.621   9.971
    1H151 Ti298 2987   0.638   0.679   9.179
    1H151 Ti298 2988   5.943   3.758   9.179
    1H151 Ti298 2989   2.533   3.186   9.971
    1H151 Ti299 2990   2.722   5.297   9.179
    1H151 Ti299 2991   1.775   0.108   9.971
    1H151 Ti299 2992   0.449   0.166   9.179
    1H151 Ti299 2993   5.754   0.621   9.971
    1H151 Ti299 2994   2.343   6.778   9.971
    1H151 Ti299 2995   1.775   6.265   9.971
    1H151 Ti299 2996   0.260   1.705   9.179
    1H151 Ti299 2997   0.070   4.726   9.971
    1H151 Ti299 2998   2.343   5.752   9.971
    1H151 Ti299 2999   6.133   2.219   9.179
    1H151 Ti300 3000   5.375   1.192   9.179
    1H151 Ti300 3001   0.070   1.192   9.179
    1H151 Ti300 3002   2.533   5.810   9.179
    1H151 Ti300 3003   6.322   1.705   9.179
    1H151 Ti300 3004   5.564   0.679   9.179
    1H151 Ti300 3005   0.260   4.784   9.179
    1H151 Ti300 3006   5.943   0.679   9.179
    1H151 Ti300 3007   4.617   4.271   9.179
    1H151 Ti300 3008   0.828   5.297   9.179
    1H151 Ti300 3009   0.638   1.705   9.179
    1H151 Ti301 3010   3.291   5.810   9.179
    1H151 Ti301 3011   6.701   0.679   9.179
    1H151 Ti301 3012   2.533   6.837   9.179
    1H151 Ti301 3013   3.859   4.271   9.179
    1H151 Ti301 3014   4.238   5.752   9.971
    1H151 Ti301 3015   3.480   1.192   9.179
    1H151 Ti301 3016   0.449   3.245   9.179
    1H151 Ti301 3017   2.722   5.752   9.971
    1H151 Ti301 3018   0.449   5.297   9.179
    1H151 Ti301 3019   5.564   5.239   9.971
    1H151 Ti302 3020   0.260   5.810   9.179
    1H151 Ti302 3021   1.586   2.673   9.971
    1H151 Ti302 3022   3.291   0.679   9.179
    1H151 Ti302 3023   3.670   4.213   9.971
    1H151 Ti302 3024   5.375   4.726   9.971
    1H151 Ti302 3025   2.533   0.108   9.971
    1H151 Ti302 3026   4.996   5.297   9.179
    1H151 Ti302 3027   4.617   6.323   9.179
    1H151 Ti302 3028   1.017   6.837   9.179
    1H151 Ti302 3029   3.291   3.758   9.179
    1H151 Ti303 3030   5.754   0.166   9.179
    1H151 Ti303 3031   4.049   5.810   9.179
    1H151 Ti303 3032   5.754   5.752   9.971
    1H151 Ti303 3033   0.828   1.192   9.179
    1H151 Ti303 3034   1.775   4.784   9.179
    1H151 Ti303 3035   6.322   5.810   9.179
    1H151 Ti303 3036   2.912   4.784   9.179
    1H151 Ti303 3037   5.564   5.810   9.179
    1H151 Ti303 3038   2.343   5.297   9.179
    1H151 Ti303 3039   0.070   6.323   9.179
    1H151 Ti304 3040   2.722   6.323   9.179
    1H151 Ti304 3041   5.754   6.323   9.179
    1H151 Ti304 3042   6.701   0.108   9.971
    1H151 Ti304 3043   6.512   6.323   9.179
    1H151 Ti304 3044   5.754   3.700   9.971
    1H151 Ti304 3045   0.449   6.323   9.179
    1H151 Ti304 3046   3.670   2.732   9.179
    1H151 Ti304 3047   2.154   3.758   9.179
    1H151 Ti304 3048   3.291   0.108   9.971
    1H151 Ti304 3049   6.512   1.647   9.971
    1H151 Ti305 3050   4.049   4.784   9.179
    1H151 Ti305 3051   6.133   6.323   9.179
    1H151 Ti305 3052   1.965   2.673   9.971
    1H151 Ti305 3053   3.101   6.323   9.179
    1H151 Ti305 3054   5.185   5.239   9.971
    1H151 Ti305 3055   6.512   1.192   9.179
    1H151 Ti305 3056   5.754   2.219   9.179
    1H151 Ti305 3057   2.912   3.186   9.971
    1H151 Ti305 3058   5.754   4.271   9.179
    1H151 Ti305 3059   1.965   5.752   9.971
    1H151 Ti306 3060   3.670   4.784   9.179
    1H151 Ti306 3061   1.207   5.297   9.179
    1H151 Ti306 3062   4.617   2.219   9.179
    1H151 Ti306 3063   2.533   6.265   9.971
    1H151 Ti306 3064   4.049   6.265   9.971
    1H151 Ti306 3065   3.859   3.700   9.971
    1H151 Ti306 3066   2.722   3.700   9.971
    1H151 Ti306 3067   6.133   5.297   9.179
    1H151 Ti306 3068   1.207   4.271   9.179
    1H151 Ti306 3069   4.238   6.778   9.971
    1H151 Ti307 3070   5.375   5.752   9.971
    1H151 Ti307 3071   1.965   1.192   9.179
    1H151 Ti307 3072   3.670   5.810   9.179
    1H151 Ti307 3073   6.133   5.752   9.971
    1H151 Ti307 3074   0.260   0.679   9.179
    1H151 Ti307 3075   2.154   3.186   9.971
    1H151 Ti307 3076   6.701   2.160   9.971
    1H151 Ti307 3077   4.049   0.108   9.971
    1H151 Ti307 3078   5.185   1.705   9.179
    1H151 Ti307 3079   4.996   4.271   9.179
    1H151 Ti308 3080   4.238   2.219   9.179
    1H151 Ti308 3081   1.017   5.810   9.179
    1H151 Ti308 3082   0.260   2.160   9.971
    1H151 Ti308 3083   2.154   6.265   9.971
    1H151 Ti308 3084   0.638   4.213   9.971
    1H151 Ti308 3085   0.449   1.192   9.179
    1H151 Ti308 3086   4.806   5.810   9.179
    1H151 Ti308 3087   3.480   3.245   9.179
    1H151 Ti308 3088   3.480   5.297   9.179
    1H151 Ti308 3089   0.449   1.647   9.971
    1H151 Ti309 3090   6.322   2.160   9.971
    1H151 Ti309 3091   0.070   0.166   9.179
    1H151 Ti309 3092   0.070   2.673   9.971
    1H151 Ti309 3093   0.638   5.810   9.179
    1H151 Ti309 3094   5.375   4.271   9.179
    1H151 Ti309 3095   5.943   6.837   9.179
    1H151 Ti309 3096   1.396   4.784   9.179
    1H151 Ti309 3097   6.701   5.810   9.179
    1H151 Ti309 3098   0.828   6.323   9.179
    1H151 Ti309 3099   5.375   6.778   9.971
    1H151 Ti310 3100   5.943   5.810   9.179
    1H151 Ti310 3101   0.260   6.837   9.179
    1H151 Ti310 3102   4.049   3.758   9.179
    1H151 Ti310 3103   6.512   5.297   9.179
    1H151 Ti310 3104   3.101   0.166   9.179
    1H151 Ti310 3105   0.070   5.297   9.179
    1H151 Ti310 3106   2.912   6.837   9.179
    1H151 Ti310 3107   3.859   6.778   9.971
    1H151 Ti310 3108   6.133   2.673   9.971
    1H151 Ti310 3109   5.564   0.108   9.971
    1H151 Ti311 3110   2.343   0.166   9.179
    1H151 Ti311 3111   3.291   4.784   9.179
    1H151 Ti311 3112   6.133   1.192   9.179
    1H151 Ti311 3113   3.670   0.108   9.971
    1H151 Ti311 3114   4.806   4.784   9.179
    1H151 Ti311 3115   0.638   2.160   9.971
    1H151 Ti311 3116   1.775   3.186   9.971
    1H151 Ti311 3117   6.322   6.265   9.971
    1H151 Ti311 3118   0.070   1.647   9.971
    1H151 Ti311 3119   3.101   3.700   9.971
    1H151 Ti312 3120   3.101   1.192   9.179
    1H151 Ti312 3121   5.754   1.192   9.179
    1H151 Ti312 3122   3.480   4.271   9.179
    1H151 Ti312 3123   3.480   3.700   9.971
    1H151 Ti312 3124   6.322   0.108   9.971
    1H151 Ti312 3125   4.428   4.784   9.179
    1H151 Ti312 3126   3.101   4.271   9.179
    1H151 Ti312 3127   4.428   2.732   9.179
    1H151 Ti312 3128   5.943   3.186   9.971
    1H151 Ti312 3129   4.238   3.245   9.179
    1H151 Ti313 3130   6.322   6.837   9.179
    1H151 Ti313 3131   1.586   4.271   9.179
    1H151 Ti313 3132   6.701   4.213   9.971
    1H151 Ti313 3133   2.722   4.271   9.179
    1H151 Ti313 3134   6.133   3.700   9.971
    1H151 Ti313 3135   6.701   6.837   9.179
    1H151 Ti313 3136   4.428   5.810   9.179
    1H151 Ti313 3137   6.512   6.778   9.971
    1H151 Ti313 3138   5.943   1.705   9.179
    1H151 Ti313 3139   2.154   4.784   9.179
    1H151 Ti314 3140   2.154   0.679   9.179
    1H151 Ti314 3141   3.670   3.758   9.179
    1H151 Ti314 3142   1.396   3.186   9.971
    1H151 Ti314 3143   5.564   1.705   9.179
    1H151 Ti314 3144   1.207   2.673   9.971
    1H151 Ti314 3145   2.533   4.784   9.179
    1H151 Ti314 3146   3.859   5.297   9.179
    1H151 Ti314 3147   0.828   3.700   9.971
    1H151 Ti314 3148   4.049   2.732   9.179
    1H151 Ti314 3149   5.564   6.265   9.971
    1H151 Ti315 3150   2.343   1.192   9.179
    1H151 Ti315 3151   0.260   4.213   9.971
    1H151 Ti315 3152   5.943   0.108   9.971
    1H151 Ti315 3153   4.617   5.297   9.179
    1H151 Ti315 3154   1.965   4.271   9.179
    1H151 Ti315 3155   6.512   2.673   9.971
    1H151 Ti315 3156   2.722   0.166   9.179
    1H151 Ti315 3157   2.722   1.192   9.179
    1H151 Ti315 3158   2.343   4.271   9.179
    1H151 Ti315 3159   4.238   5.297   9.179
    1H151 Ti316 3160   2.912   0.679   9.179
    1H151 Ti316 3161   3.859   3.245   9.179
    1H151 Ti316 3162   0.449   2.673   9.971
    1H151 Ti316 3163   5.943   6.265   9.971
    1H151 Ti316 3164   1.017   3.186   9.971
    1H151 Ti316 3165   6.512   3.700   9.971
    1H151 Ti316 3166   0.828   2.673   9.971
    1H151 Ti316 3167   2.533   0.679   9.179
    1H151 Ti316 3168   5.754   6.778   9.971
    1H151 Ti316 3169   6.133   6.778   9.971
    1H151 Ti317 3170   6.322   3.186   9.971
    1H151 Ti317 3171   0.449   3.700   9.971
    1H151 Ti317 3172   6.701   3.186   9.971
    1H151 Ti317 3173   0.070   3.700   9.971
    1H151 Ti317 3174   0.638   3.186   9.971
    1H151 Ti317 3175   0.260   3.186   9.971
    1H151 Ti317 3176   1.207   0.913   9.883
    1H151 Ti317 3177   1.396   1.426   9.883
    1H151 Ti317 3178   2.533   2.440   9.267
    1H151 Ti317 3179   1.775   1.426   9.883
    1H151 Ti318 3180   2.912   2.440   9.267
    1H151 Ti318 3181   0.828   0.913   9.883
    1H151 Ti318 3182   1.017   0.399   9.883
    1H151 Ti318 3183   0.638   5.530   9.883
    1H151 Ti318 3184   1.775   4.504   9.883
    1H151 Ti318 3185   1.965   1.939   9.883
    1H151 Ti318 3186   0.638   0.399   9.883
    1H151 Ti318 3187   2.722   1.927   9.267
    1H151 Ti318 3188   1.396   4.504   9.883
    1H151 Ti318 3189   1.586   0.913   9.883
    1H151 Ti319 3190   3.101   1.927   9.267
    1H151 Ti319 3191   2.154   2.440   9.267
    1H151 Ti319 3192   2.154   4.504   9.883
    1H151 Ti319 3193   1.017   5.530   9.883
    1H151 Ti319 3194   2.154   1.426   9.883
    1H151 Ti319 3195   1.586   1.939   9.883
    1H151 Ti319 3196   1.017   1.426   9.883
    1H151 Ti319 3197   2.343   1.927   9.267
    1H151 Ti319 3198   0.260   5.530   9.883
    1H151 Ti319 3199   2.343   1.939   9.883
    1H151 Ti320 3200   4.806   0.388   9.267
    1H151 Ti320 3201   4.996   0.913   9.883
    1H151 Ti320 3202   4.806   0.399   9.883
    1H151 Ti320 3203   0.828   5.017   9.883
    1H151 Ti320 3204   1.207   1.927   9.267
    1H151 Ti320 3205   2.722   2.953   9.267
    1H151 Ti320 3206   3.291   2.440   9.267
    1H151 Ti320 3207   4.996   3.991   9.883
    1H151 Ti320 3208   3.291   5.530   9.883
    1H151 Ti320 3209   1.396   0.399   9.883
    1H151 Ti321 3210   3.480   1.939   9.883
    1H151 Ti321 3211   4.996   7.058   9.267
    1H151 Ti321 3212   5.185   6.545   9.267
    1H151 Ti321 3213   2.722   1.939   9.883
    1H151 Ti321 3214   3.859   1.939   9.883
    1H151 Ti321 3215   0.828   6.044   9.883
    1H151 Ti321 3216   3.101   1.939   9.883
    1H151 Ti321 3217   3.480   5.017   9.883
    1H151 Ti321 3218   4.617   3.991   9.883
    1H151 Ti321 3219   1.207   5.017   9.883
    1H151 Ti322 3220   1.965   3.991   9.883
    1H151 Ti322 3221   3.480   1.927   9.267
    1H151 Ti322 3222   2.343   2.953   9.267
    1H151 Ti322 3223   1.586   5.017   9.883
    1H151 Ti322 3224   1.586   3.991   9.883
    1H151 Ti322 3225   4.428   0.388   9.267
    1H151 Ti322 3226   4.238   1.939   9.883
    1H151 Ti322 3227   5.375   2.953   9.267
    1H151 Ti322 3228   3.101   5.017   9.883
    1H151 Ti322 3229   1.396   1.414   9.267
    1H151 Ti323 3230   4.617   1.939   9.883
    1H151 Ti323 3231   2.533   1.426   9.883
    1H151 Ti323 3232   1.586   1.927   9.267
    1H151 Ti323 3233   5.185   0.388   9.267
    1H151 Ti323 3234   0.449   5.017   9.883
    1H151 Ti323 3235   3.670   5.530   9.883
    1H151 Ti323 3236   4.617   0.913   9.883
    1H151 Ti323 3237   4.049   0.388   9.267
    1H151 Ti323 3238   1.775   6.545   9.267
    1H151 Ti323 3239   3.859   5.017   9.883
    1H151 Ti324 3240   0.449   0.913   9.883
    1H151 Ti324 3241   5.943   1.426   9.883
    1H151 Ti324 3242   1.207   6.044   9.883
    1H151 Ti324 3243   4.428   4.504   9.883
    1H151 Ti324 3244   1.965   5.017   9.883
    1H151 Ti324 3245   1.207   1.939   9.883
    1H151 Ti324 3246   4.617   0.901   9.267
    1H151 Ti324 3247   3.670   2.452   9.883
    1H151 Ti324 3248   1.965   1.927   9.267
    1H151 Ti324 3249   5.754   1.939   9.883
    1H151 Ti325 3250   4.806   3.478   9.883
    1H151 Ti325 3251   4.996   1.939   9.883
    1H151 Ti325 3252   5.375   1.939   9.883
    1H151 Ti325 3253   0.449   6.044   9.883
    1H151 Ti325 3254   0.828   7.070   9.883
    1H151 Ti325 3255   5.564   1.426   9.883
    1H151 Ti325 3256   4.806   1.426   9.883
    1H151 Ti325 3257   5.564   2.452   9.883
    1H151 Ti325 3258   4.996   0.901   9.267
    1H151 Ti325 3259   4.806   6.557   9.883
    1H151 Ti326 3260   0.070   6.044   9.883
    1H151 Ti326 3261   4.049   1.426   9.883
    1H151 Ti326 3262   3.291   1.426   9.883
    1H151 Ti326 3263   6.133   2.953   9.267
    1H151 Ti326 3264   3.291   2.452   9.883
    1H151 Ti326 3265   5.185   1.426   9.883
    1H151 Ti326 3266   1.586   7.058   9.267
    1H151 Ti326 3267   4.238   5.017   9.883
    1H151 Ti326 3268   5.185   2.440   9.267
    1H151 Ti326 3269   3.101   2.953   9.267
    1H151 Ti327 3270   5.185   3.478   9.883
    1H151 Ti327 3271   0.260   0.399   9.883
    1H151 Ti327 3272   5.185   0.399   9.883
    1H151 Ti327 3273   1.965   0.913   9.883
    1H151 Ti327 3274   1.017   4.504   9.883
    1H151 Ti327 3275   4.996   2.953   9.267
    1H151 Ti327 3276   1.965   6.032   9.267
    1H151 Ti327 3277   1.965   2.953   9.267
    1H151 Ti327 3278   5.375   7.058   9.267
    1H151 Ti327 3279   6.512   0.913   9.883
    1H151 Ti328 3280   5.754   2.953   9.267
    1H151 Ti328 3281   6.512   2.953   9.267
    1H151 Ti328 3282   1.396   5.530   9.883
    1H151 Ti328 3283   4.428   1.426   9.883
    1H151 Ti328 3284   4.049   2.452   9.883
    1H151 Ti328 3285   2.912   1.426   9.883
    1H151 Ti328 3286   3.670   0.388   9.267
    1H151 Ti328 3287   5.185   2.452   9.883
    1H151 Ti328 3288   6.701   5.530   9.883
    1H151 Ti328 3289   5.375   0.913   9.883
    1H151 Ti329 3290   1.586   6.032   9.267
    1H151 Ti329 3291   2.343   3.991   9.883
    1H151 Ti329 3292   4.049   4.504   9.883
    1H151 Ti329 3293   5.943   4.504   9.883
    1H151 Ti329 3294   3.670   1.426   9.883
    1H151 Ti329 3295   6.133   0.913   9.883
    1H151 Ti329 3296   1.017   6.557   9.883
    1H151 Ti329 3297   4.806   2.452   9.883
    1H151 Ti329 3298   1.775   2.440   9.267
    1H151 Ti329 3299   4.238   0.901   9.267
    1H151 Ti330 3300   1.396   2.440   9.267
    1H151 Ti330 3301   1.586   2.953   9.267
    1H151 Ti330 3302   2.154   6.545   9.267
    1H151 Ti330 3303   4.428   0.399   9.883
    1H151 Ti330 3304   1.017   1.414   9.267
    1H151 Ti330 3305   5.185   3.466   9.267
    1H151 Ti330 3306   3.859   0.901   9.267
    1H151 Ti330 3307   4.617   7.058   9.267
    1H151 Ti330 3308   3.670   6.545   9.267
    1H151 Ti330 3309   2.533   4.504   9.883
    1H151 Ti331 3310   6.133   5.017   9.883
    1H151 Ti331 3311   3.859   2.965   9.883
    1H151 Ti331 3312   1.207   3.991   9.883
    1H151 Ti331 3313   3.291   6.557   9.883
    1H151 Ti331 3314   4.238   3.991   9.883
    1H151 Ti331 3315   3.859   7.058   9.267
    1H151 Ti331 3316   2.912   2.452   9.883
    1H151 Ti331 3317   0.260   2.440   9.267
    1H151 Ti331 3318   4.049   5.530   9.883
    1H151 Ti331 3319   6.322   3.466   9.267
    1H151 Ti332 3320   2.912   3.466   9.267
    1H151 Ti332 3321   3.480   2.965   9.883
    1H151 Ti332 3322   4.806   4.504   9.883
    1H151 Ti332 3323   5.564   3.466   9.267
    1H151 Ti332 3324   1.207   7.070   9.883
    1H151 Ti332 3325   2.343   6.032   9.267
    1H151 Ti332 3326   6.322   1.426   9.883
    1H151 Ti332 3327   3.670   1.414   9.267
    1H151 Ti332 3328   3.480   6.044   9.883
    1H151 Ti332 3329   0.828   1.927   9.267
    1H151 Ti333 3330   5.375   3.991   9.883
    1H151 Ti333 3331   4.996   7.070   9.883
    1H151 Ti333 3332   4.806   6.545   9.267
    1H151 Ti333 3333   4.617   7.070   9.883
    1H151 Ti333 3334   1.965   7.058   9.267
    1H151 Ti333 3335   3.291   4.504   9.883
    1H151 Ti333 3336   2.343   0.913   9.883
    1H151 Ti333 3337   2.343   5.017   9.883
    1H151 Ti333 3338   3.859   1.927   9.267
    1H151 Ti333 3339   1.396   6.545   9.267
    1H151 Ti334 3340   4.238   0.913   9.883
    1H151 Ti334 3341   5.375   2.965   9.883
    1H151 Ti334 3342   4.428   2.452   9.883
    1H151 Ti334 3343   2.533   2.452   9.883
    1H151 Ti334 3344   3.101   6.044   9.883
    1H151 Ti334 3345   2.912   5.530   9.883
    1H151 Ti334 3346   6.322   4.493   9.267
    1H151 Ti334 3347   4.996   2.965   9.883
    1H151 Ti334 3348   2.912   4.504   9.883
    1H151 Ti334 3349   2.154   5.519   9.267
    1H151 Ti335 3350   0.070   5.017   9.883
    1H151 Ti335 3351   0.638   6.557   9.883
    1H151 Ti335 3352   0.070   0.913   9.883
    1H151 Ti335 3353   6.512   5.017   9.883
    1H151 Ti335 3354   4.238   7.058   9.267
    1H151 Ti335 3355   2.533   3.466   9.267
    1H151 Ti335 3356   4.806   3.466   9.267
    1H151 Ti335 3357   6.701   2.440   9.267
    1H151 Ti335 3358   1.775   5.519   9.267
    1H151 Ti335 3359   1.775   2.452   9.883
    1H151 Ti336 3360   0.638   4.493   9.267
    1H151 Ti336 3361   1.775   1.414   9.267
    1H151 Ti336 3362   0.449   7.070   9.883
    1H151 Ti336 3363   4.617   6.044   9.883
    1H151 Ti336 3364   1.396   0.388   9.267
    1H151 Ti336 3365   5.754   0.913   9.883
    1H151 Ti336 3366   4.049   1.414   9.267
    1H151 Ti336 3367   0.638   2.440   9.267
    1H151 Ti336 3368   1.396   3.466   9.267
    1H151 Ti336 3369   4.049   6.545   9.267
    1H151 Ti337 3370   1.017   2.440   9.267
    1H151 Ti337 3371   4.996   6.044   9.883
    1H151 Ti337 3372   2.154   2.452   9.883
    1H151 Ti337 3373   4.428   3.478   9.883
    1H151 Ti337 3374   6.701   3.466   9.267
    1H151 Ti337 3375   5.943   3.466   9.267
    1H151 Ti337 3376   2.722   5.017   9.883
    1H151 Ti337 3377   1.775   3.466   9.267
    1H151 Ti337 3378   6.322   4.504   9.883
    1H151 Ti337 3379   0.638   1.426   9.883
    1H151 Ti338 3380   5.375   6.032   9.267
    1H151 Ti338 3381   2.912   6.557   9.883
    1H151 Ti338 3382   1.207   0.901   9.267
    1H151 Ti338 3383   6.512   3.979   9.267
    1H151 Ti338 3384   1.017   0.388   9.267
    1H151 Ti338 3385   3.480   7.058   9.267
    1H151 Ti338 3386   5.564   6.545   9.267
    1H151 Ti338 3387   1.396   6.557   9.883
    1H151 Ti338 3388   4.996   6.032   9.267
    1H151 Ti338 3389   5.564   2.440   9.267
    1H151 Ti339 3390   3.670   4.504   9.883
    1H151 Ti339 3391   6.322   2.440   9.267
    1H151 Ti339 3392   1.207   2.953   9.267
    1H151 Ti339 3393   4.428   1.414   9.267
    1H151 Ti339 3394   2.722   0.913   9.883
    1H151 Ti339 3395   5.564   4.504   9.883
    1H151 Ti339 3396   5.375   5.006   9.267
    1H151 Ti339 3397   3.101   7.070   9.883
    1H151 Ti339 3398   1.586   7.070   9.883
    1H151 Ti339 3399   4.617   5.017   9.883
    1H151 Ti340 3400   3.859   0.913   9.883
    1H151 Ti340 3401   5.185   4.504   9.883
    1H151 Ti340 3402   1.775   0.399   9.883
    1H151 Ti340 3403   4.806   1.414   9.267
    1H151 Ti340 3404   1.775   0.388   9.267
    1H151 Ti340 3405   0.070   3.979   9.267
    1H151 Ti340 3406   6.701   4.493   9.267
    1H151 Ti340 3407   5.375   0.901   9.267
    1H151 Ti340 3408   0.260   6.557   9.883
    1H151 Ti340 3409   1.586   0.901   9.267
    1H151 Ti341 3410   0.070   2.953   9.267
    1H151 Ti341 3411   0.828   7.058   9.267
    1H151 Ti341 3412   5.754   5.017   9.883
    1H151 Ti341 3413   4.238   2.965   9.883
    1H151 Ti341 3414   1.017   3.466   9.267
    1H151 Ti341 3415   3.670   2.440   9.267
    1H151 Ti341 3416   3.101   0.913   9.883
    1H151 Ti341 3417   0.449   3.979   9.267
    1H151 Ti341 3418   3.480   0.913   9.883
    1H151 Ti341 3419   0.070   1.927   9.267
    1H151 Ti342 3420   6.322   0.388   9.267
    1H151 Ti342 3421   4.617   3.979   9.267
    1H151 Ti342 3422   0.449   1.927   9.267
    1H151 Ti342 3423   5.754   2.965   9.883
    1H151 Ti342 3424   3.859   6.032   9.267
    1H151 Ti342 3425   6.133   1.939   9.883
    1H151 Ti342 3426   6.322   5.530   9.883
    1H151 Ti342 3427   5.943   2.452   9.883
    1H151 Ti342 3428   0.638   0.388   9.267
    1H151 Ti342 3429   5.943   2.440   9.267
    1H151 Ti343 3430   1.775   5.530   9.883
    1H151 Ti343 3431   1.207   7.058   9.267
    1H151 Ti343 3432   3.101   2.965   9.883
    1H151 Ti343 3433   0.828   3.979   9.267
    1H151 Ti343 3434   3.291   1.414   9.267
    1H151 Ti343 3435   4.428   6.557   9.883
    1H151 Ti343 3436   2.154   3.466   9.267
    1H151 Ti343 3437   5.754   5.006   9.267
    1H151 Ti343 3438   5.564   3.478   9.883
    1H151 Ti343 3439   6.701   0.399   9.883
    1H151 Ti344 3440   6.133   3.979   9.267
    1H151 Ti344 3441   0.828   5.006   9.267
    1H151 Ti344 3442   0.828   2.953   9.267
    1H151 Ti344 3443   3.859   6.044   9.883
    1H151 Ti344 3444   4.428   3.466   9.267
    1H151 Ti344 3445   6.512   6.044   9.883
    1H151 Ti344 3446   4.806   2.440   9.267
    1H151 Ti344 3447   5.943   4.493   9.267
    1H151 Ti344 3448   2.912   5.519   9.267
    1H151 Ti344 3449   2.533   6.545   9.267
    1H151 Ti345 3450   0.449   5.006   9.267
    1H151 Ti345 3451   0.260   4.493   9.267
    1H151 Ti345 3452   1.775   6.557   9.883
    1H151 Ti345 3453   2.722   7.070   9.883
    1H151 Ti345 3454   5.185   6.557   9.883
    1H151 Ti345 3455   4.617   2.965   9.883
    1H151 Ti345 3456   4.049   3.478   9.883
    1H151 Ti345 3457   6.512   1.927   9.267
    1H151 Ti345 3458   0.828   1.939   9.883
    1H151 Ti345 3459   5.564   0.388   9.267
    1H151 Ti346 3460   0.638   3.466   9.267
    1H151 Ti346 3461   4.806   5.530   9.883
    1H151 Ti346 3462   1.586   6.044   9.883
    1H151 Ti346 3463   5.185   5.519   9.267
    1H151 Ti346 3464   0.260   3.466   9.267
    1H151 Ti346 3465   2.533   5.530   9.883
    1H151 Ti346 3466   0.449   2.953   9.267
    1H151 Ti346 3467   6.701   6.557   9.883
    1H151 Ti346 3468   2.154   0.399   9.883
    1H151 Ti346 3469   0.638   4.504   9.883
    1H151 Ti347 3470   5.754   3.991   9.883
    1H151 Ti347 3471   1.965   7.070   9.883
    1H151 Ti347 3472   3.291   6.545   9.267
    1H151 Ti347 3473   1.207   6.032   9.267
    1H151 Ti347 3474   1.396   5.519   9.267
    1H151 Ti347 3475   2.154   5.530   9.883
    1H151 Ti347 3476   3.480   6.032   9.267
    1H151 Ti347 3477   3.480   0.901   9.267
    1H151 Ti347 3478   1.396   2.452   9.883
    1H151 Ti347 3479   1.965   5.006   9.267
    1H151 Ti348 3480   2.912   0.399   9.883
    1H151 Ti348 3481   4.428   5.530   9.883
    1H151 Ti348 3482   4.238   3.979   9.267
    1H151 Ti348 3483   3.670   6.557   9.883
    1H151 Ti348 3484   2.722   2.965   9.883
    1H151 Ti348 3485   3.101   5.006   9.267
    1H151 Ti348 3486   4.617   2.953   9.267
    1H151 Ti348 3487   1.017   4.493   9.267
    1H151 Ti348 3488   0.070   7.070   9.883
    1H151 Ti348 3489   2.343   7.070   9.883
    1H151 Ti349 3490   4.996   5.017   9.883
    1H151 Ti349 3491   2.154   1.414   9.267
    1H151 Ti349 3492   2.722   3.991   9.883
    1H151 Ti349 3493   4.428   6.545   9.267
    1H151 Ti349 3494   5.943   0.388   9.267
    1H151 Ti349 3495   3.291   5.519   9.267
    1H151 Ti349 3496   6.133   5.006   9.267
    1H151 Ti349 3497   4.996   1.927   9.267
    1H151 Ti349 3498   3.291   3.466   9.267
    1H151 Ti349 3499   3.291   0.388   9.267
    1H151 Ti350 3500   4.996   3.979   9.267
    1H151 Ti350 3501   6.701   1.426   9.883
    1H151 Ti350 3502   0.828   0.901   9.267
    1H151 Ti350 3503   2.912   1.414   9.267
    1H151 Ti350 3504   4.049   0.399   9.883
    1H151 Ti350 3505   2.154   3.478   9.883
    1H151 Ti350 3506   5.943   5.530   9.883
    1H151 Ti350 3507   2.533   5.519   9.267
    1H151 Ti350 3508   5.564   5.519   9.267
    1H151 Ti350 3509   4.238   1.927   9.267
    1H151 Ti351 3510   2.533   0.399   9.883
    1H151 Ti351 3511   1.775   3.478   9.883
    1H151 Ti351 3512   6.322   0.399   9.883
    1H151 Ti351 3513   4.238   6.044   9.883
    1H151 Ti351 3514   1.586   5.006   9.267
    1H151 Ti351 3515   2.533   3.478   9.883
    1H151 Ti351 3516   6.701   1.414   9.267
    1H151 Ti351 3517   6.701   0.388   9.267
    1H151 Ti351 3518   2.343   2.965   9.883
    1H151 Ti351 3519   0.449   7.058   9.267
    1H151 Ti352 3520   2.533   1.414   9.267
    1H151 Ti352 3521   5.564   4.493   9.267
    1H151 Ti352 3522   5.564   0.399   9.883
    1H151 Ti352 3523   3.480   7.070   9.883
    1H151 Ti352 3524   2.722   6.044   9.883
    1H151 Ti352 3525   5.185   1.414   9.267
    1H151 Ti352 3526   4.049   4.493   9.267
    1H151 Ti352 3527   1.207   3.979   9.267
    1H151 Ti352 3528   2.533   6.557   9.883
    1H151 Ti352 3529   6.512   0.901   9.267
    1H151 Ti353 3530   3.859   3.991   9.883
    1H151 Ti353 3531   5.754   7.058   9.267
    1H151 Ti353 3532   6.512   5.006   9.267
    1H151 Ti353 3533   2.722   6.032   9.267
    1H151 Ti353 3534   3.670   3.478   9.883
    1H151 Ti353 3535   3.480   2.953   9.267
    1H151 Ti353 3536   0.260   1.414   9.267
    1H151 Ti353 3537   4.238   6.032   9.267
    1H151 Ti353 3538   1.017   6.545   9.267
    1H151 Ti353 3539   2.343   7.058   9.267
    1H151 Ti354 3540   0.070   0.901   9.267
    1H151 Ti354 3541   5.375   3.979   9.267
    1H151 Ti354 3542   4.617   1.927   9.267
    1H151 Ti354 3543   4.996   5.006   9.267
    1H151 Ti354 3544   5.754   3.979   9.267
    1H151 Ti354 3545   5.564   5.530   9.883
    1H151 Ti354 3546   5.375   5.017   9.883
    1H151 Ti354 3547   3.291   0.399   9.883
    1H151 Ti354 3548   0.638   1.414   9.267
    1H151 Ti354 3549   3.101   6.032   9.267
    1H151 Ti355 3550   6.133   1.927   9.267
    1H151 Ti355 3551   2.154   6.557   9.883
    1H151 Ti355 3552   6.133   3.991   9.883
    1H151 Ti355 3553   0.070   6.032   9.267
    1H151 Ti355 3554   0.638   6.545   9.267
    1H151 Ti355 3555   2.722   5.006   9.267
    1H151 Ti355 3556   6.133   0.901   9.267
    1H151 Ti355 3557   4.238   7.070   9.883
    1H151 Ti355 3558   5.375   1.927   9.267
    1H151 Ti355 3559   0.260   5.519   9.267
    1H151 Ti356 3560   5.185   5.530   9.883
    1H151 Ti356 3561   5.185   4.493   9.267
    1H151 Ti356 3562   0.070   5.006   9.267
    1H151 Ti356 3563   6.701   4.504   9.883
    1H151 Ti356 3564   0.449   6.032   9.267
    1H151 Ti356 3565   1.207   5.006   9.267
    1H151 Ti356 3566   6.512   6.032   9.267
    1H151 Ti356 3567   2.343   6.044   9.883
    1H151 Ti356 3568   2.722   3.979   9.267
    1H151 Ti356 3569   1.396   3.478   9.883
    1H151 Ti357 3570   3.670   0.399   9.883
    1H151 Ti357 3571   0.638   5.519   9.267
    1H151 Ti357 3572   3.101   3.991   9.883
    1H151 Ti357 3573   0.260   0.388   9.267
    1H151 Ti357 3574   6.322   1.414   9.267
    1H151 Ti357 3575   5.754   0.901   9.267
    1H151 Ti357 3576   3.291   3.478   9.883
    1H151 Ti357 3577   1.586   3.979   9.267
    1H151 Ti357 3578   4.428   4.493   9.267
    1H151 Ti357 3579   5.375   7.070   9.883
    1H151 Ti358 3580   0.260   4.504   9.883
    1H151 Ti358 3581   3.101   3.979   9.267
    1H151 Ti358 3582   1.017   5.519   9.267
    1H151 Ti358 3583   0.260   1.426   9.883
    1H151 Ti358 3584   1.965   6.044   9.883
    1H151 Ti358 3585   3.670   4.493   9.267
    1H151 Ti358 3586   6.133   6.032   9.267
    1H151 Ti358 3587   6.133   7.058   9.267
    1H151 Ti358 3588   0.449   0.901   9.267
    1H151 Ti358 3589   5.754   6.032   9.267
    1H151 Ti359 3590   5.375   6.044   9.883
    1H151 Ti359 3591   5.943   0.399   9.883
    1H151 Ti359 3592   4.617   6.032   9.267
    1H151 Ti359 3593   0.828   3.991   9.883
    1H151 Ti359 3594   3.859   3.979   9.267
    1H151 Ti359 3595   2.912   6.545   9.267
    1H151 Ti359 3596   5.943   5.519   9.267
    1H151 Ti359 3597   6.322   5.519   9.267
    1H151 Ti359 3598   3.480   3.991   9.883
    1H151 Ti359 3599   3.101   7.058   9.267
    1H151 Ti360 3600   4.049   6.557   9.883
    1H151 Ti360 3601   1.017   2.452   9.883
    1H151 Ti360 3602   1.965   0.901   9.267
    1H151 Ti360 3603   4.049   2.440   9.267
    1H151 Ti360 3604   0.260   6.545   9.267
    1H151 Ti360 3605   6.512   7.058   9.267
    1H151 Ti360 3606   6.512   1.939   9.883
    1H151 Ti360 3607   5.943   6.545   9.267
    1H151 Ti360 3608   4.806   4.493   9.267
    1H151 Ti360 3609   3.480   5.006   9.267
    1H151 Ti361 3610   2.154   0.388   9.267
    1H151 Ti361 3611   0.828   6.032   9.267
    1H151 Ti361 3612   1.965   2.965   9.883
    1H151 Ti361 3613   2.912   3.478   9.883
    1H151 Ti361 3614   2.343   5.006   9.267
    1H151 Ti361 3615   1.586   2.965   9.883
    1H151 Ti361 3616   1.396   4.493   9.267
    1H151 Ti361 3617   1.965   3.979   9.267
    1H151 Ti361 3618   6.701   6.545   9.267
    1H151 Ti361 3619   2.343   3.979   9.267
    1H151 Ti362 3620   0.449   1.939   9.883
    1H151 Ti362 3621   6.701   2.452   9.883
    1H151 Ti362 3622   1.775   4.493   9.267
    1H151 Ti362 3623   2.912   4.493   9.267
    1H151 Ti362 3624   3.670   5.519   9.267
    1H151 Ti362 3625   4.428   2.440   9.267
    1H151 Ti362 3626   4.806   5.519   9.267
    1H151 Ti362 3627   6.322   6.545   9.267
    1H151 Ti362 3628   3.859   7.070   9.883
    1H151 Ti362 3629   6.701   5.519   9.267
    1H151 Ti363 3630   5.754   1.927   9.267
    1H151 Ti363 3631   0.260   2.452   9.883
    1H151 Ti363 3632   0.070   1.939   9.883
    1H151 Ti363 3633   5.564   1.414   9.267
    1H151 Ti363 3634   3.859   5.006   9.267
    1H151 Ti363 3635   4.049   5.519   9.267
    1H151 Ti363 3636   0.070   7.058   9.267
    1H151 Ti363 3637   6.322   2.452   9.883
    1H151 Ti363 3638   3.480   3.979   9.267
    1H151 Ti363 3639   5.754   6.044   9.883
    1H151 Ti364 3640   2.722   7.058   9.267
    1H151 Ti364 3641   5.943   3.478   9.883
    1H151 Ti364 3642   3.101   0.901   9.267
    1H151 Ti364 3643   3.291   4.493   9.267
    1H151 Ti364 3644   6.133   6.044   9.883
    1H151 Ti364 3645   6.512   7.070   9.883
    1H151 Ti364 3646   4.049   3.466   9.267
    1H151 Ti364 3647   5.943   1.414   9.267
    1H151 Ti364 3648   6.512   3.991   9.883
    1H151 Ti364 3649   4.238   5.006   9.267
    1H151 Ti365 3650   4.238   2.953   9.267
    1H151 Ti365 3651   6.133   2.965   9.883
    1H151 Ti365 3652   1.017   3.478   9.883
    1H151 Ti365 3653   4.617   5.006   9.267
    1H151 Ti365 3654   3.670   3.466   9.267
    1H151 Ti365 3655   3.859   2.953   9.267
    1H151 Ti365 3656   6.322   6.557   9.883
    1H151 Ti365 3657   5.564   6.557   9.883
    1H151 Ti365 3658   0.638   2.452   9.883
    1H151 Ti365 3659   2.154   4.493   9.267
    1H151 Ti366 3660   2.533   4.493   9.267
    1H151 Ti366 3661   2.912   0.388   9.267
    1H151 Ti366 3662   4.428   5.519   9.267
    1H151 Ti366 3663   1.207   2.965   9.883
    1H151 Ti366 3664   2.343   0.901   9.267
    1H151 Ti366 3665   2.533   0.388   9.267
    1H151 Ti366 3666   5.754   7.070   9.883
    1H151 Ti366 3667   0.070   2.965   9.883
    1H151 Ti366 3668   0.449   3.991   9.883
    1H151 Ti366 3669   6.133   7.070   9.883
    1H151 Ti367 3670   2.722   0.901   9.267
    1H151 Ti367 3671   0.070   3.991   9.883
    1H151 Ti367 3672   6.322   3.478   9.883
    1H151 Ti367 3673   6.512   2.965   9.883
    1H151 Ti367 3674   5.943   6.557   9.883
    1H151 Ti367 3675   0.638   3.478   9.883
    1H151 Ti367 3676   0.828   2.965   9.883
    1H151 Ti367 3677   0.449   2.965   9.883
    1H151 Ti367 3678   6.701   3.478   9.883
    1H151 Ti367 3679   0.260   3.478   9.883
    1H151 Ti368 3680   1.396   1.274   9.619
    1H151 Ti368 3681   2.722   2.079   9.531
    1H151 Ti368 3682   1.207   0.761   9.619
    1H151 Ti368 3683   3.101   2.079   9.531
    1H151 Ti368 3684   2.343   2.079   9.531
    1H151 Ti368 3685   1.965   1.787   9.619
    1H151 Ti368 3686   1.586   1.787   9.619
    1H151 Ti368 3687   1.396   1.566   9.531
    1H151 Ti368 3688   0.828   0.761   9.619
    1H151 Ti368 3689   2.533   2.592   9.531
    1H151 Ti369 3690   2.343   1.787   9.619
    1H151 Ti369 3691   1.775   1.274   9.619
    1H151 Ti369 3692   2.912   2.592   9.531
    1H151 Ti369 3693   1.017   1.274   9.619
    1H151 Ti369 3694   4.806   0.539   9.531
    1H151 Ti369 3695   2.722   1.787   9.619
    1H151 Ti369 3696   2.912   2.300   9.619
    1H151 Ti369 3697   4.996   0.761   9.619
    1H151 Ti369 3698   1.207   1.787   9.619
    1H151 Ti369 3699   2.533   2.300   9.619
    1H151 Ti370 3700   3.101   1.787   9.619
    1H151 Ti370 3701   1.965   2.079   9.531
    1H151 Ti370 3702   1.017   0.248   9.619
    1H151 Ti370 3703   3.480   2.079   9.531
    1H151 Ti370 3704   4.806   0.248   9.619
    1H151 Ti370 3705   1.775   1.566   9.531
    1H151 Ti370 3706   3.480   1.787   9.619
    1H151 Ti370 3707   4.617   0.761   9.619
    1H151 Ti370 3708   3.291   2.300   9.619
    1H151 Ti370 3709   1.207   1.052   9.531
    1H151 Ti371 3710   0.638   5.379   9.619
    1H151 Ti371 3711   1.586   2.079   9.531
    1H151 Ti371 3712   2.154   2.592   9.531
    1H151 Ti371 3713   4.996   0.026   9.531
    1H151 Ti371 3714   2.154   2.300   9.619
    1H151 Ti371 3715   1.586   0.761   9.619
    1H151 Ti371 3716   1.017   1.566   9.531
    1H151 Ti371 3717   4.428   0.539   9.531
    1H151 Ti371 3718   0.638   0.248   9.619
    1H151 Ti371 3719   5.185   0.539   9.531
    1H151 Ti372 3720   1.207   2.079   9.531
    1H151 Ti372 3721   3.859   1.787   9.619
    1H151 Ti372 3722   1.775   4.353   9.619
    1H151 Ti372 3723   3.291   2.592   9.531
    1H151 Ti372 3724   1.017   0.539   9.531
    1H151 Ti372 3725   1.586   1.052   9.531
    1H151 Ti372 3726   1.017   5.379   9.619
    1H151 Ti372 3727   5.375   3.105   9.531
    1H151 Ti372 3728   1.396   4.353   9.619
    1H151 Ti372 3729   4.617   1.052   9.531
    1H151 Ti373 3730   4.996   3.840   9.619
    1H151 Ti373 3731   5.185   2.592   9.531
    1H151 Ti373 3732   3.670   2.300   9.619
    1H151 Ti373 3733   1.775   2.300   9.619
    1H151 Ti373 3734   4.996   1.052   9.531
    1H151 Ti373 3735   3.291   5.379   9.619
    1H151 Ti373 3736   1.586   4.866   9.619
    1H151 Ti373 3737   5.185   6.697   9.531
    1H151 Ti373 3738   2.154   1.566   9.531
    1H151 Ti373 3739   2.154   1.274   9.619
    1H151 Ti374 3740   1.396   0.248   9.619
    1H151 Ti374 3741   4.617   0.026   9.531
    1H151 Ti374 3742   3.670   1.566   9.531
    1H151 Ti374 3743   4.617   3.840   9.619
    1H151 Ti374 3744   0.828   5.892   9.619
    1H151 Ti374 3745   4.806   1.274   9.619
    1H151 Ti374 3746   0.260   5.379   9.619
    1H151 Ti374 3747   4.238   1.787   9.619
    1H151 Ti374 3748   1.396   0.539   9.531
    1H151 Ti374 3749   5.185   0.248   9.619
    1H151 Ti375 3750   1.965   4.866   9.619
    1H151 Ti375 3751   0.828   4.866   9.619
    1H151 Ti375 3752   2.154   4.353   9.619
    1H151 Ti375 3753   1.207   4.866   9.619
    1H151 Ti375 3754   4.996   6.918   9.619
    1H151 Ti375 3755   0.449   0.761   9.619
    1H151 Ti375 3756   1.207   5.892   9.619
    1H151 Ti375 3757   5.185   2.300   9.619
    1H151 Ti375 3758   5.375   2.813   9.619
    1H151 Ti375 3759   4.428   0.248   9.619
    1H151 Ti376 3760   3.291   1.566   9.531
    1H151 Ti376 3761   5.185   3.326   9.619
    1H151 Ti376 3762   4.806   6.405   9.619
    1H151 Ti376 3763   4.617   1.787   9.619
    1H151 Ti376 3764   4.996   3.105   9.531
    1H151 Ti376 3765   2.722   3.105   9.531
    1H151 Ti376 3766   4.049   0.539   9.531
    1H151 Ti376 3767   1.775   6.697   9.531
    1H151 Ti376 3768   5.564   2.300   9.619
    1H151 Ti376 3769   3.859   2.079   9.531
    1H151 Ti377 3770   2.533   1.566   9.531
    1H151 Ti377 3771   4.049   1.274   9.619
    1H151 Ti377 3772   4.806   6.697   9.531
    1H151 Ti377 3773   0.449   5.892   9.619
    1H151 Ti377 3774   1.586   0.026   9.531
    1H151 Ti377 3775   0.638   0.539   9.531
    1H151 Ti377 3776   4.238   0.761   9.619
    1H151 Ti377 3777   0.828   0.026   9.531
    1H151 Ti377 3778   4.428   1.274   9.619
    1H151 Ti377 3779   2.722   2.813   9.619
    1H151 Ti378 3780   4.806   3.326   9.619
    1H151 Ti378 3781   5.564   2.592   9.531
    1H151 Ti378 3782   2.912   1.566   9.531
    1H151 Ti378 3783   5.185   1.274   9.619
    1H151 Ti378 3784   3.101   4.866   9.619
    1H151 Ti378 3785   4.806   2.300   9.619
    1H151 Ti378 3786   4.049   1.566   9.531
    1H151 Ti378 3787   4.806   3.618   9.531
    1H151 Ti378 3788   4.996   2.813   9.619
    1H151 Ti378 3789   4.238   1.052   9.531
    1H151 Ti379 3790   5.185   3.618   9.531
    1H151 Ti379 3791   4.428   4.353   9.619
    1H151 Ti379 3792   1.586   6.184   9.531
    1H151 Ti379 3793   0.828   1.052   9.531
    1H151 Ti379 3794   3.670   5.379   9.619
    1H151 Ti379 3795   4.996   1.787   9.619
    1H151 Ti379 3796   3.101   2.813   9.619
    1H151 Ti379 3797   5.375   0.761   9.619
    1H151 Ti379 3798   1.396   5.379   9.619
    1H151 Ti379 3799   2.343   3.105   9.531
    1H151 Ti380 3800   4.617   6.918   9.619
    1H151 Ti380 3801   0.828   6.918   9.619
    1H151 Ti380 3802   3.859   1.052   9.531
    1H151 Ti380 3803   3.670   1.274   9.619
    1H151 Ti380 3804   0.070   5.892   9.619
    1H151 Ti380 3805   0.449   4.866   9.619
    1H151 Ti380 3806   1.775   2.592   9.531
    1H151 Ti380 3807   4.049   2.300   9.619
    1H151 Ti380 3808   1.396   2.300   9.619
    1H151 Ti380 3809   2.533   1.274   9.619
    1H151 Ti381 3810   5.754   3.105   9.531
    1H151 Ti381 3811   0.828   5.157   9.531
    1H151 Ti381 3812   3.480   4.866   9.619
    1H151 Ti381 3813   1.017   6.405   9.619
    1H151 Ti381 3814   3.480   2.813   9.619
    1H151 Ti381 3815   5.375   1.787   9.619
    1H151 Ti381 3816   4.996   6.184   9.531
    1H151 Ti381 3817   3.291   1.274   9.619
    1H151 Ti381 3818   1.207   0.026   9.531
    1H151 Ti381 3819   1.586   6.918   9.619
    1H151 Ti382 3820   1.396   6.697   9.531
    1H151 Ti382 3821   6.133   4.866   9.619
    1H151 Ti382 3822   5.754   2.813   9.619
    1H151 Ti382 3823   2.343   2.813   9.619
    1H151 Ti382 3824   4.428   1.566   9.531
    1H151 Ti382 3825   5.754   1.787   9.619
    1H151 Ti382 3826   3.101   3.105   9.531
    1H151 Ti382 3827   3.480   5.892   9.619
    1H151 Ti382 3828   1.586   3.840   9.619
    1H151 Ti382 3829   1.965   6.184   9.531
    1H151 Ti383 3830   1.396   6.405   9.619
    1H151 Ti383 3831   3.101   5.157   9.531
    1H151 Ti383 3832   4.238   0.026   9.531
    1H151 Ti383 3833   4.806   1.566   9.531
    1H151 Ti383 3834   4.806   4.353   9.619
    1H151 Ti383 3835   1.965   3.840   9.619
    1H151 Ti383 3836   0.449   5.157   9.531
    1H151 Ti383 3837   1.017   4.353   9.619
    1H151 Ti383 3838   1.965   5.157   9.531
    1H151 Ti383 3839   3.859   4.866   9.619
    1H151 Ti384 3840   0.638   1.274   9.619
    1H151 Ti384 3841   0.638   4.644   9.531
    1H151 Ti384 3842   5.943   1.274   9.619
    1H151 Ti384 3843   4.617   4.131   9.531
    1H151 Ti384 3844   1.207   6.918   9.619
    1H151 Ti384 3845   5.375   0.026   9.531
    1H151 Ti384 3846   1.775   5.379   9.619
    1H151 Ti384 3847   2.912   5.379   9.619
    1H151 Ti384 3848   1.775   5.670   9.531
    1H151 Ti384 3849   4.996   2.079   9.531
    1H151 Ti385 3850   5.564   1.274   9.619
    1H151 Ti385 3851   3.670   0.539   9.531
    1H151 Ti385 3852   5.564   3.326   9.619
    1H151 Ti385 3853   5.185   6.405   9.619
    1H151 Ti385 3854   6.322   4.644   9.531
    1H151 Ti385 3855   0.828   1.787   9.619
    1H151 Ti385 3856   3.291   6.405   9.619
    1H151 Ti385 3857   1.396   5.670   9.531
    1H151 Ti385 3858   3.859   0.761   9.619
    1H151 Ti385 3859   1.207   6.184   9.531
    1H151 Ti386 3860   5.943   4.353   9.619
    1H151 Ti386 3861   2.154   5.670   9.531
    1H151 Ti386 3862   6.512   0.761   9.619
    1H151 Ti386 3863   5.375   3.840   9.619
    1H151 Ti386 3864   6.322   1.274   9.619
    1H151 Ti386 3865   3.670   6.697   9.531
    1H151 Ti386 3866   4.238   4.866   9.619
    1H151 Ti386 3867   4.428   2.300   9.619
    1H151 Ti386 3868   5.375   1.052   9.531
    1H151 Ti386 3869   1.586   5.157   9.531
    1H151 Ti387 3870   1.396   2.592   9.531
    1H151 Ti387 3871   4.806   2.592   9.531
    1H151 Ti387 3872   0.828   2.079   9.531
    1H151 Ti387 3873   1.775   6.405   9.619
    1H151 Ti387 3874   0.638   5.670   9.531
    1H151 Ti387 3875   4.428   3.618   9.531
    1H151 Ti387 3876   1.017   4.644   9.531
    1H151 Ti387 3877   3.101   5.892   9.619
    1H151 Ti387 3878   3.670   2.592   9.531
    1H151 Ti387 3879   3.859   0.026   9.531
    1H151 Ti388 3880   5.375   2.079   9.531
    1H151 Ti388 3881   1.775   4.644   9.531
    1H151 Ti388 3882   0.260   0.248   9.619
    1H151 Ti388 3883   1.965   3.105   9.531
    1H151 Ti388 3884   3.291   5.670   9.531
    1H151 Ti388 3885   2.154   6.697   9.531
    1H151 Ti388 3886   5.564   3.618   9.531
    1H151 Ti388 3887   2.912   1.274   9.619
    1H151 Ti388 3888   4.049   4.353   9.619
    1H151 Ti388 3889   1.586   5.892   9.619
    1H151 Ti389 3890   5.943   2.592   9.531
    1H151 Ti389 3891   5.943   4.644   9.531
    1H151 Ti389 3892   2.343   6.184   9.531
    1H151 Ti389 3893   1.775   0.539   9.531
    1H151 Ti389 3894   0.260   5.670   9.531
    1H151 Ti389 3895   0.070   0.761   9.619
    1H151 Ti389 3896   6.701   5.379   9.619
    1H151 Ti389 3897   1.017   5.670   9.531
    1H151 Ti389 3898   4.238   3.840   9.619
    1H151 Ti389 3899   2.343   4.866   9.619
    1H151 Ti390 3900   0.638   6.405   9.619
    1H151 Ti390 3901   3.480   6.184   9.531
    1H151 Ti390 3902   1.586   3.105   9.531
    1H151 Ti390 3903   5.754   4.866   9.619
    1H151 Ti390 3904   4.049   5.379   9.619
    1H151 Ti390 3905   3.859   6.184   9.531
    1H151 Ti390 3906   1.965   0.026   9.531
    1H151 Ti390 3907   6.133   3.105   9.531
    1H151 Ti390 3908   1.775   0.248   9.619
    1H151 Ti390 3909   1.207   5.157   9.531
    1H151 Ti391 3910   1.965   0.761   9.619
    1H151 Ti391 3911   3.859   2.813   9.619
    1H151 Ti391 3912   1.396   4.644   9.531
    1H151 Ti391 3913   5.185   4.353   9.619
    1H151 Ti391 3914   6.133   0.761   9.619
    1H151 Ti391 3915   1.965   6.918   9.619
    1H151 Ti391 3916   6.512   4.866   9.619
    1H151 Ti391 3917   4.238   2.079   9.531
    1H151 Ti391 3918   2.154   5.379   9.619
    1H151 Ti391 3919   6.322   4.353   9.619
    1H151 Ti392 3920   4.996   4.131   9.531
    1H151 Ti392 3921   5.375   6.184   9.531
    1H151 Ti392 3922   3.670   6.405   9.619
    1H151 Ti392 3923   3.859   5.892   9.619
    1H151 Ti392 3924   4.238   4.131   9.531
    1H151 Ti392 3925   4.617   2.079   9.531
    1H151 Ti392 3926   5.943   2.300   9.619
    1H151 Ti392 3927   4.049   0.248   9.619
    1H151 Ti392 3928   2.343   3.840   9.619
    1H151 Ti392 3929   4.996   5.892   9.619
    1H151 Ti393 3930   1.965   1.052   9.531
    1H151 Ti393 3931   4.428   3.326   9.619
    1H151 Ti393 3932   1.207   3.840   9.619
    1H151 Ti393 3933   4.617   3.105   9.531
    1H151 Ti393 3934   0.449   0.026   9.531
    1H151 Ti393 3935   1.017   6.697   9.531
    1H151 Ti393 3936   3.291   6.697   9.531
    1H151 Ti393 3937   5.564   4.353   9.619
    1H151 Ti393 3938   3.480   0.026   9.531
    1H151 Ti393 3939   1.775   3.618   9.531
    1H151 Ti394 3940   2.912   5.670   9.531
    1H151 Ti394 3941   3.101   6.918   9.619
    1H151 Ti394 3942   2.533   3.326   9.619
    1H151 Ti394 3943   2.533   4.353   9.619
    1H151 Ti394 3944   2.722   4.866   9.619
    1H151 Ti394 3945   5.185   1.566   9.531
    1H151 Ti394 3946   1.586   4.131   9.531
    1H151 Ti394 3947   0.449   6.918   9.619
    1H151 Ti394 3948   6.133   1.787   9.619
    1H151 Ti394 3949   3.480   5.157   9.531
    1H151 Ti395 3950   3.480   1.052   9.531
    1H151 Ti395 3951   2.533   3.618   9.531
    1H151 Ti395 3952   1.396   3.618   9.531
    1H151 Ti395 3953   4.049   6.697   9.531
    1H151 Ti395 3954   3.480   6.918   9.619
    1H151 Ti395 3955   6.322   0.539   9.531
    1H151 Ti395 3956   0.260   6.405   9.619
    1H151 Ti395 3957   4.428   6.405   9.619
    1H151 Ti395 3958   0.070   4.866   9.619
    1H151 Ti395 3959   4.428   6.697   9.531
    1H151 Ti396 3960   1.965   2.813   9.619
    1H151 Ti396 3961   6.133   4.131   9.531
    1H151 Ti396 3962   6.512   3.105   9.531
    1H151 Ti396 3963   5.564   4.644   9.531
    1H151 Ti396 3964   1.207   4.131   9.531
    1H151 Ti396 3965   1.017   2.300   9.619
    1H151 Ti396 3966   3.480   0.761   9.619
    1H151 Ti396 3967   2.912   3.618   9.531
    1H151 Ti396 3968   0.828   6.184   9.531
    1H151 Ti396 3969   6.322   2.592   9.531
    1H151 Ti397 3970   0.260   0.539   9.531
    1H151 Ti397 3971   0.449   6.184   9.531
    1H151 Ti397 3972   4.617   2.813   9.619
    1H151 Ti397 3973   6.322   5.379   9.619
    1H151 Ti397 3974   0.638   6.697   9.531
    1H151 Ti397 3975   5.375   5.157   9.531
    1H151 Ti397 3976   6.701   4.644   9.531
    1H151 Ti397 3977   5.754   0.761   9.619
    1H151 Ti397 3978   5.754   5.157   9.531
    1H151 Ti397 3979   2.533   5.379   9.619
    1H151 Ti398 3980   5.564   0.539   9.531
    1H151 Ti398 3981   4.049   4.644   9.531
    1H151 Ti398 3982   2.912   6.405   9.619
    1H151 Ti398 3983   0.260   2.592   9.531
    1H151 Ti398 3984   6.512   4.131   9.531
    1H151 Ti398 3985   1.965   5.892   9.619
    1H151 Ti398 3986   0.638   1.566   9.531
    1H151 Ti398 3987   0.828   4.131   9.531
    1H151 Ti398 3988   6.701   1.274   9.619
    1H151 Ti398 3989   0.449   1.052   9.531
    1H151 Ti399 3990   6.701   2.592   9.531
    1H151 Ti399 3991   2.722   5.157   9.531
    1H151 Ti399 3992   6.512   1.052   9.531
    1H151 Ti399 3993   2.343   5.892   9.619
    1H151 Ti399 3994   0.449   2.079   9.531
    1H151 Ti399 3995   0.070   6.184   9.531
    1H151 Ti399 3996   3.670   5.670   9.531
    1H151 Ti399 3997   2.154   6.405   9.619
    1H151 Ti399 3998   1.965   4.131   9.531
    1H151 Ti399 3999   4.617   4.866   9.619
    1H151 Ti400 4000   5.754   2.079   9.531
    1H151 Ti400 4001   4.617   5.892   9.619
    1H151 Ti400 4002   2.154   3.618   9.531
    1H151 Ti400 4003   1.586   2.813   9.619
    1H151 Ti400 4004   6.701   0.539   9.531
    1H151 Ti400 4005   6.133   5.157   9.531
    1H151 Ti400 4006   2.912   4.353   9.619
    1H151 Ti400 4007   4.617   6.184   9.531
    1H151 Ti400 4008   0.260   4.644   9.531
    1H151 Ti400 4009   0.070   1.052   9.531
    1H151 Ti401 4010   0.070   2.079   9.531
    1H151 Ti401 4011   3.101   6.184   9.531
    1H151 Ti401 4012   5.375   6.918   9.619
    1H151 Ti401 4013   6.512   5.892   9.619
    1H151 Ti401 4014   2.154   4.644   9.531
    1H151 Ti401 4015   0.638   4.353   9.619
    1H151 Ti401 4016   0.070   5.157   9.531
    1H151 Ti401 4017   2.533   5.670   9.531
    1H151 Ti401 4018   5.185   5.670   9.531
    1H151 Ti401 4019   2.912   3.326   9.619
    1H151 Ti402 4020   6.133   1.052   9.531
    1H151 Ti402 4021   2.154   3.326   9.619
    1H151 Ti402 4022   4.238   6.918   9.619
    1H151 Ti402 4023   6.322   1.566   9.531
    1H151 Ti402 4024   5.375   4.131   9.531
    1H151 Ti402 4025   4.428   4.644   9.531
    1H151 Ti402 4026   5.185   4.644   9.531
    1H151 Ti402 4027   4.238   2.813   9.619
    1H151 Ti402 4028   1.017   2.592   9.531
    1H151 Ti402 4029   6.701   6.405   9.619
    1H151 Ti403 4030   3.670   0.248   9.619
    1H151 Ti403 4031   5.375   4.866   9.619
    1H151 Ti403 4032   5.943   3.618   9.531
    1H151 Ti403 4033   2.343   6.918   9.619
    1H151 Ti403 4034   2.343   5.157   9.531
    1H151 Ti403 4035   3.291   4.353   9.619
    1H151 Ti403 4036   5.564   6.697   9.531
    1H151 Ti403 4037   2.533   6.697   9.531
    1H151 Ti403 4038   6.322   3.618   9.531
    1H151 Ti403 4039   6.133   2.079   9.531
    1H151 Ti404 4040   6.512   5.157   9.531
    1H151 Ti404 4041   4.996   4.866   9.619
    1H151 Ti404 4042   4.238   6.184   9.531
    1H151 Ti404 4043   3.480   3.105   9.531
    1H151 Ti404 4044   3.670   4.644   9.531
    1H151 Ti404 4045   1.775   3.326   9.619
    1H151 Ti404 4046   3.670   4.353   9.619
    1H151 Ti404 4047   5.754   3.840   9.619
    1H151 Ti404 4048   6.512   2.079   9.531
    1H151 Ti404 4049   2.154   0.248   9.619
    1H151 Ti405 4050   3.291   3.326   9.619
    1H151 Ti405 4051   1.207   3.105   9.531
    1H151 Ti405 4052   5.754   1.052   9.531
    1H151 Ti405 4053   3.859   5.157   9.531
    1H151 Ti405 4054   5.564   1.566   9.531
    1H151 Ti405 4055   2.722   5.892   9.619
    1H151 Ti405 4056   2.343   0.761   9.619
    1H151 Ti405 4057   2.912   4.644   9.531
    1H151 Ti405 4058   5.943   5.379   9.619
    1H151 Ti405 4059   5.943   0.539   9.531
    1H151 Ti406 4060   2.722   6.918   9.619
    1H151 Ti406 4061   6.701   5.670   9.531
    1H151 Ti406 4062   5.754   4.131   9.531
    1H151 Ti406 4063   1.017   3.618   9.531
    1H151 Ti406 4064   4.049   3.326   9.619
    1H151 Ti406 4065   4.049   6.405   9.619
    1H151 Ti406 4066   2.533   6.405   9.619
    1H151 Ti406 4067   0.449   4.131   9.531
    1H151 Ti406 4068   6.701   0.248   9.619
    1H151 Ti406 4069   3.859   6.918   9.619
    1H151 Ti407 4070   4.049   5.670   9.531
    1H151 Ti407 4071   6.701   1.566   9.531
    1H151 Ti407 4072   0.638   2.592   9.531
    1H151 Ti407 4073   3.291   0.539   9.531
    1H151 Ti407 4074   0.260   1.274   9.619
    1H151 Ti407 4075   4.049   2.592   9.531
    1H151 Ti407 4076   3.101   0.761   9.619
    1H151 Ti407 4077   5.943   1.566   9.531
    1H151 Ti407 4078   4.806   5.379   9.619
    1H151 Ti407 4079   5.564   5.379   9.619
    1H151 Ti408 4080   2.722   6.184   9.531
    1H151 Ti408 4081   0.070   4.131   9.531
    1H151 Ti408 4082   3.291   4.644   9.531
    1H151 Ti408 4083   5.564   0.248   9.619
    1H151 Ti408 4084   4.238   5.892   9.619
    1H151 Ti408 4085   4.806   4.644   9.531
    1H151 Ti408 4086   6.133   2.813   9.619
    1H151 Ti408 4087   2.343   4.131   9.531
    1H151 Ti408 4088   2.722   3.840   9.619
    1H151 Ti408 4089   4.996   5.157   9.531
    1H151 Ti409 4090   5.375   5.892   9.619
    1H151 Ti409 4091   5.185   5.379   9.619
    1H151 Ti409 4092   2.912   6.697   9.531
    1H151 Ti409 4093   4.428   2.592   9.531
    1H151 Ti409 4094   3.670   3.326   9.619
    1H151 Ti409 4095   3.859   4.131   9.531
    1H151 Ti409 4096   3.291   0.248   9.619
    1H151 Ti409 4097   0.070   6.918   9.619
    1H151 Ti409 4098   0.260   1.566   9.531
    1H151 Ti409 4099   0.260   2.300   9.619
    1H151 Ti410 4100   1.396   3.326   9.619
    1H151 Ti410 4101   4.428   5.379   9.619
    1H151 Ti410 4102   5.943   3.326   9.619
    1H151 Ti410 4103   6.701   4.353   9.619
    1H151 Ti410 4104   6.701   3.618   9.531
    1H151 Ti410 4105   6.322   5.670   9.531
    1H151 Ti410 4106   6.701   2.300   9.619
    1H151 Ti410 4107   2.722   0.761   9.619
    1H151 Ti410 4108   5.564   5.670   9.531
    1H151 Ti410 4109   6.512   1.787   9.619
    1H151 Ti411 4110   0.260   6.697   9.531
    1H151 Ti411 4111   6.512   6.184   9.531
    1H151 Ti411 4112   2.912   0.248   9.619
    1H151 Ti411 4113   3.101   1.052   9.531
    1H151 Ti411 4114   3.291   3.618   9.531
    1H151 Ti411 4115   6.133   3.840   9.619
    1H151 Ti411 4116   6.322   2.300   9.619
    1H151 Ti411 4117   0.449   1.787   9.619
    1H151 Ti411 4118   3.101   0.026   9.531
    1H151 Ti411 4119   2.343   1.052   9.531
    1H151 Ti412 4120   2.343   0.026   9.531
    1H151 Ti412 4121   2.533   4.644   9.531
    1H151 Ti412 4122   6.322   0.248   9.619
    1H151 Ti412 4123   4.806   5.670   9.531
    1H151 Ti412 4124   0.070   3.105   9.531
    1H151 Ti412 4125   2.722   4.131   9.531
    1H151 Ti412 4126   4.238   5.157   9.531
    1H151 Ti412 4127   0.638   2.300   9.619
    1H151 Ti412 4128   0.828   3.105   9.531
    1H151 Ti412 4129   0.070   0.026   9.531
    1H151 Ti413 4130   2.154   0.539   9.531
    1H151 Ti413 4131   0.638   3.618   9.531
    1H151 Ti413 4132   0.260   4.353   9.619
    1H151 Ti413 4133   3.859   3.840   9.619
    1H151 Ti413 4134   0.828   3.840   9.619
    1H151 Ti413 4135   4.049   3.618   9.531
    1H151 Ti413 4136   4.238   3.105   9.531
    1H151 Ti413 4137   0.070   1.787   9.619
    1H151 Ti413 4138   0.260   3.618   9.531
    1H151 Ti413 4139   2.533   0.248   9.619
    1H151 Ti414 4140   5.754   0.026   9.531
    1H151 Ti414 4141   6.512   0.026   9.531
    1H151 Ti414 4142   3.859   3.105   9.531
    1H151 Ti414 4143   3.101   3.840   9.619
    1H151 Ti414 4144   3.101   4.131   9.531
    1H151 Ti414 4145   5.943   5.670   9.531
    1H151 Ti414 4146   6.512   2.813   9.619
    1H151 Ti414 4147   1.207   2.813   9.619
    1H151 Ti414 4148   2.722   1.052   9.531
    1H151 Ti414 4149   0.070   2.813   9.619
    1H151 Ti415 4150   5.754   5.892   9.619
    1H151 Ti415 4151   5.564   6.405   9.619
    1H151 Ti415 4152   5.943   0.248   9.619
    1H151 Ti415 4153   4.617   5.157   9.531
    1H151 Ti415 4154   6.133   0.026   9.531
    1H151 Ti415 4155   0.449   3.105   9.531
    1H151 Ti415 4156   6.701   6.697   9.531
    1H151 Ti415 4157   5.754   6.184   9.531
    1H151 Ti415 4158   4.428   5.670   9.531
    1H151 Ti415 4159   2.722   0.026   9.531
    1H151 Ti416 4160   6.512   3.840   9.619
    1H151 Ti416 4161   6.133   5.892   9.619
    1H151 Ti416 4162   3.480   4.131   9.531
    1H151 Ti416 4163   6.322   3.326   9.619
    1H151 Ti416 4164   6.133   6.184   9.531
    1H151 Ti416 4165   1.017   3.326   9.619
    1H151 Ti416 4166   3.480   3.840   9.619
    1H151 Ti416 4167   2.912   0.539   9.531
    1H151 Ti416 4168   3.670   3.618   9.531
    1H151 Ti416 4169   6.512   6.918   9.619
    1H151 Ti417 4170   0.449   3.840   9.619
    1H151 Ti417 4171   2.533   0.539   9.531
    1H151 Ti417 4172   0.828   2.813   9.619
    1H151 Ti417 4173   6.322   6.405   9.619
    1H151 Ti417 4174   0.449   2.813   9.619
    1H151 Ti417 4175   0.070   3.840   9.619
    1H151 Ti417 4176   6.701   3.326   9.619
    1H151 Ti417 4177   5.943   6.697   9.531
    1H151 Ti417 4178   5.754   6.918   9.619
    1H151 Ti417 4179   6.322   6.697   9.531
    1H151 Ti418 4180   0.638   3.326   9.619
    1H151 Ti418 4181   0.260   3.326   9.619
    1H151 Ti418 4182   5.943   6.405   9.619
    1H151 Ti418 4183   6.133   6.918   9.619
    1H151 Ti418 4184   1.396   1.741  11.028
    1H151 Ti418 4185   3.670   4.819  11.028
    1H151 Ti418 4186   5.564   3.151   8.123
    1H151 Ti418 4187   1.775   3.793  11.028
    1H151 Ti418 4188   5.375   2.254  11.028
    1H151 Ti418 4189   1.775   6.230   8.123
    1H151 Ti419 4190   1.965   6.743   8.123
    1H151 Ti419 4191   1.775   2.125   8.123
    1H151 Ti419 4192   0.260   0.714  11.028
    1H151 Ti419 4193   5.185   1.741  11.028
    1H151 Ti419 4194   4.428   0.714  11.028
    1H151 Ti419 4195   4.428   4.819  11.028
    1H151 Ti419 4196   1.775   3.151   8.123
    1H151 Ti419 4197   4.996   3.665   8.123
    1H151 Ti419 4198   1.207   6.358  11.028
    1H151 Ti419 4199   1.207   3.665   8.123
    1H151 Ti420 4200   2.722   4.306  11.028
    1H151 Ti420 4201   2.722   5.332  11.028
    1H151 Ti420 4202   0.449   6.358  11.028
    1H151 Ti420 4203   0.638   5.845  11.028
    1H151 Ti420 4204   1.207   0.586   8.123
    1H151 Ti420 4205   1.396   4.819  11.028
    1H151 Ti420 4206   2.912   2.767  11.028
    1H151 Ti420 4207   1.017   4.819  11.028
    1H151 Ti420 4208   2.343   1.227  11.028
    1H151 Ti420 4209   4.238   1.612   8.123
    1H151 Ti421 4210   0.260   5.845  11.028
    1H151 Ti421 4211   2.533   6.872  11.028
    1H151 Ti421 4212   0.828   1.227  11.028
    1H151 Ti421 4213   2.912   0.714  11.028
    1H151 Ti421 4214   3.670   0.714  11.028
    1H151 Ti421 4215   2.533   3.151   8.123
    1H151 Ti421 4216   4.806   0.073   8.123
    1H151 Ti421 4217   4.617   4.306  11.028
    1H151 Ti421 4218   6.701   6.230   8.123
    1H151 Ti421 4219   2.154   4.819  11.028
    1H151 Ti422 4220   4.806   1.099   8.123
    1H151 Ti422 4221   1.775   0.714  11.028
    1H151 Ti422 4222   1.965   2.638   8.123
    1H151 Ti422 4223   5.943   1.741  11.028
    1H151 Ti422 4224   5.943   4.819  11.028
    1H151 Ti422 4225   5.375   1.227  11.028
    1H151 Ti422 4226   5.375   0.586   8.123
    1H151 Ti422 4227   6.512   5.332  11.028
    1H151 Ti422 4228   2.912   4.819  11.028
    1H151 Ti422 4229   5.943   0.714  11.028
    1H151 Ti423 4230   0.260   4.819  11.028
    1H151 Ti423 4231   6.512   2.638   8.123
    1H151 Ti423 4232   1.396   0.073   8.123
    1H151 Ti423 4233   6.701   3.151   8.123
    1H151 Ti423 4234   3.480   2.638   8.123
    1H151 Ti423 4235   4.617   2.254  11.028
    1H151 Ti423 4236   1.965   2.254  11.028
    1H151 Ti423 4237   1.396   5.845  11.028
    1H151 Ti423 4238   4.617   3.280  11.028
    1H151 Ti423 4239   6.133   3.665   8.123
    1H151 Ti424 4240   4.806   3.151   8.123
    1H151 Ti424 4241   6.512   1.227  11.028
    1H151 Ti424 4242   0.449   4.691   8.123
    1H151 Ti424 4243   5.185   2.767  11.028
    1H151 Ti424 4244   3.480   1.612   8.123
    1H151 Ti424 4245   5.375   3.280  11.028
    1H151 Ti424 4246   6.701   4.178   8.123
    1H151 Ti424 4247   1.586   5.717   8.123
    1H151 Ti424 4248   6.701   2.125   8.123
    1H151 Ti424 4249   5.564   0.714  11.028
    1H151 Ti425 4250   3.670   6.230   8.123
    1H151 Ti425 4251   1.586   5.332  11.028
    1H151 Ti425 4252   0.638   4.178   8.123
    1H151 Ti425 4253   3.291   6.872  11.028
    1H151 Ti425 4254   0.638   2.125   8.123
    1H151 Ti425 4255   5.754   2.638   8.123
    1H151 Ti425 4256   1.586   0.201  11.028
    1H151 Ti425 4257   0.828   1.612   8.123
    1H151 Ti425 4258   3.859   4.306  11.028
    1H151 Ti425 4259   0.070   4.691   8.123
    1H151 Ti426 4260   6.701   4.819  11.028
    1H151 Ti426 4261   5.375   4.306  11.028
    1H151 Ti426 4262   4.238   5.332  11.028
    1H151 Ti426 4263   4.238   6.743   8.123
    1H151 Ti426 4264   5.754   3.665   8.123
    1H151 Ti426 4265   2.154   0.714  11.028
    1H151 Ti426 4266   1.965   1.612   8.123
    1H151 Ti426 4267   0.828   2.638   8.123
    1H151 Ti426 4268   0.070   0.201  11.028
    1H151 Ti426 4269   2.343   5.717   8.123
    1H151 Ti427 4270   5.564   3.793  11.028
    1H151 Ti427 4271   1.017   0.073   8.123
    1H151 Ti427 4272   2.343   3.665   8.123
    1H151 Ti427 4273   3.480   4.306  11.028
    1H151 Ti427 4274   5.564   0.073   8.123
    1H151 Ti427 4275   0.070   3.665   8.123
    1H151 Ti427 4276   0.828   4.306  11.028
    1H151 Ti427 4277   6.133   5.332  11.028
    1H151 Ti427 4278   1.965   3.665   8.123
    1H151 Ti427 4279   5.564   6.230   8.123
    1H151 Ti428 4280   4.806   6.230   8.123
    1H151 Ti428 4281   4.238   0.201  11.028
    1H151 Ti428 4282   2.722   5.717   8.123
    1H151 Ti428 4283   4.049   2.125   8.123
    1H151 Ti428 4284   2.722   6.358  11.028
    1H151 Ti428 4285   1.965   5.332  11.028
    1H151 Ti428 4286   5.375   0.201  11.028
    1H151 Ti428 4287   1.017   3.151   8.123
    1H151 Ti428 4288   1.207   6.743   8.123
    1H151 Ti428 4289   0.449   3.665   8.123
    1H151 Ti429 4290   2.533   6.230   8.123
    1H151 Ti429 4291   5.754   4.691   8.123
    1H151 Ti429 4292   4.049   3.793  11.028
    1H151 Ti429 4293   5.943   5.204   8.123
    1H151 Ti429 4294   4.428   5.845  11.028
    1H151 Ti429 4295   2.533   3.793  11.028
    1H151 Ti429 4296   4.617   6.743   8.123
    1H151 Ti429 4297   2.154   0.073   8.123
    1H151 Ti429 4298   0.449   0.586   8.123
    1H151 Ti429 4299   5.185   5.845  11.028
    1H151 Ti430 4300   2.154   5.204   8.123
    1H151 Ti430 4301   1.017   5.204   8.123
    1H151 Ti430 4302   1.775   6.872  11.028
    1H151 Ti430 4303   6.512   4.306  11.028
    1H151 Ti430 4304   1.207   2.254  11.028
    1H151 Ti430 4305   4.806   4.178   8.123
    1H151 Ti430 4306   3.859   2.254  11.028
    1H151 Ti430 4307   3.480   2.254  11.028
    1H151 Ti430 4308   1.017   3.793  11.028
    1H151 Ti430 4309   4.049   4.178   8.123
    1H151 Ti431 4310   2.912   3.151   8.123
    1H151 Ti431 4311   3.291   5.204   8.123
    1H151 Ti431 4312   4.996   1.612   8.123
    1H151 Ti431 4313   5.754   0.586   8.123
    1H151 Ti431 4314   1.965   6.358  11.028
    1H151 Ti431 4315   4.238   3.665   8.123
    1H151 Ti431 4316   1.965   0.586   8.123
    1H151 Ti431 4317   6.512   1.612   8.123
    1H151 Ti431 4318   5.943   2.767  11.028
    1H151 Ti431 4319   6.512   6.358  11.028
    1H151 Ti432 4320   4.428   2.767  11.028
    1H151 Ti432 4321   4.238   4.691   8.123
    1H151 Ti432 4322   5.754   6.743   8.123
    1H151 Ti432 4323   4.238   6.358  11.028
    1H151 Ti432 4324   0.070   0.586   8.123
    1H151 Ti432 4325   6.133   2.254  11.028
    1H151 Ti432 4326   3.859   6.358  11.028
    1H151 Ti432 4327   4.428   6.230   8.123
    1H151 Ti432 4328   3.291   5.845  11.028
    1H151 Ti432 4329   1.396   5.204   8.123
    1H151 Ti433 4330   3.101   6.743   8.123
    1H151 Ti433 4331   3.670   0.073   8.123
    1H151 Ti433 4332   2.533   5.204   8.123
    1H151 Ti433 4333   0.449   1.612   8.123
    1H151 Ti433 4334   6.322   5.845  11.028
    1H151 Ti433 4335   2.722   6.743   8.123
    1H151 Ti433 4336   1.017   6.230   8.123
    1H151 Ti433 4337   5.185   4.819  11.028
    1H151 Ti433 4338   4.617   2.638   8.123
    1H151 Ti433 4339   2.722   1.227  11.028
    1H151 Ti434 4340   5.943   6.230   8.123
    1H151 Ti434 4341   4.806   6.872  11.028
    1H151 Ti434 4342   4.238   2.254  11.028
    1H151 Ti434 4343   0.638   1.741  11.028
    1H151 Ti434 4344   4.996   4.306  11.028
    1H151 Ti434 4345   4.428   1.099   8.123
    1H151 Ti434 4346   4.996   1.227  11.028
    1H151 Ti434 4347   5.375   6.358  11.028
    1H151 Ti434 4348   5.564   1.099   8.123
    1H151 Ti434 4349   0.260   5.204   8.123
    1H151 Ti435 4350   5.375   5.332  11.028
    1H151 Ti435 4351   3.480   5.717   8.123
    1H151 Ti435 4352   1.207   4.691   8.123
    1H151 Ti435 4353   3.101   2.254  11.028
    1H151 Ti435 4354   0.638   6.230   8.123
    1H151 Ti435 4355   0.260   0.073   8.123
    1H151 Ti435 4356   3.480   3.665   8.123
    1H151 Ti435 4357   2.343   2.254  11.028
    1H151 Ti435 4358   6.512   2.254  11.028
    1H151 Ti435 4359   2.154   2.767  11.028
    1H151 Ti436 4360   4.617   1.227  11.028
    1H151 Ti436 4361   6.133   2.638   8.123
    1H151 Ti436 4362   5.943   2.125   8.123
    1H151 Ti436 4363   4.806   5.204   8.123
    1H151 Ti436 4364   3.101   0.586   8.123
    1H151 Ti436 4365   4.238   1.227  11.028
    1H151 Ti436 4366   2.722   2.254  11.028
    1H151 Ti436 4367   3.101   1.227  11.028
    1H151 Ti436 4368   0.260   2.125   8.123
    1H151 Ti436 4369   4.049   0.073   8.123
    1H151 Ti437 4370   3.859   1.227  11.028
    1H151 Ti437 4371   3.480   1.227  11.028
    1H151 Ti437 4372   4.049   1.099   8.123
    1H151 Ti437 4373   3.480   4.691   8.123
    1H151 Ti437 4374   0.449   2.254  11.028
    1H151 Ti437 4375   1.017   6.872  11.028
    1H151 Ti437 4376   1.207   2.638   8.123
    1H151 Ti437 4377   0.638   6.872  11.028
    1H151 Ti437 4378   3.670   5.845  11.028
    1H151 Ti437 4379   2.533   4.819  11.028
    1H151 Ti438 4380   6.322   4.178   8.123
    1H151 Ti438 4381   4.428   0.073   8.123
    1H151 Ti438 4382   3.670   1.099   8.123
    1H151 Ti438 4383   1.396   1.099   8.123
    1H151 Ti438 4384   1.586   2.638   8.123
    1H151 Ti438 4385   5.375   5.717   8.123
    1H151 Ti438 4386   4.806   2.767  11.028
    1H151 Ti438 4387   5.564   4.819  11.028
    1H151 Ti438 4388   1.396   6.872  11.028
    1H151 Ti438 4389   0.260   3.151   8.123
    1H151 Ti439 4390   3.101   1.612   8.123
    1H151 Ti439 4391   4.238   3.280  11.028
    1H151 Ti439 4392   4.617   5.332  11.028
    1H151 Ti439 4393   2.912   5.845  11.028
    1H151 Ti439 4394   0.638   3.151   8.123
    1H151 Ti439 4395   2.343   1.612   8.123
    1H151 Ti439 4396   3.291   6.230   8.123
    1H151 Ti439 4397   1.017   4.178   8.123
    1H151 Ti439 4398   2.722   1.612   8.123
    1H151 Ti439 4399   3.291   3.151   8.123
    1H151 Ti440 4400   0.260   6.872  11.028
    1H151 Ti440 4401   1.017   1.099   8.123
    1H151 Ti440 4402   4.428   6.872  11.028
    1H151 Ti440 4403   3.859   3.280  11.028
    1H151 Ti440 4404   4.996   5.332  11.028
    1H151 Ti440 4405   5.185   6.872  11.028
    1H151 Ti440 4406   2.722   0.201  11.028
    1H151 Ti440 4407   3.291   0.073   8.123
    1H151 Ti440 4408   6.512   0.201  11.028
    1H151 Ti440 4409   6.322   5.204   8.123
    1H151 Ti441 4410   5.943   3.793  11.028
    1H151 Ti441 4411   5.375   4.691   8.123
    1H151 Ti441 4412   2.343   0.201  11.028
    1H151 Ti441 4413   3.101   0.201  11.028
    1H151 Ti441 4414   1.775   1.099   8.123
    1H151 Ti441 4415   4.806   2.125   8.123
    1H151 Ti441 4416   5.185   2.125   8.123
    1H151 Ti441 4417   4.996   5.717   8.123
    1H151 Ti441 4418   3.480   3.280  11.028
    1H151 Ti441 4419   0.449   1.227  11.028
    1H151 Ti442 4420   6.322   1.099   8.123
    1H151 Ti442 4421   6.701   1.099   8.123
    1H151 Ti442 4422   4.049   5.845  11.028
    1H151 Ti442 4423   2.343   3.280  11.028
    1H151 Ti442 4424   6.322   0.073   8.123
    1H151 Ti442 4425   0.449   6.743   8.123
    1H151 Ti442 4426   6.322   1.741  11.028
    1H151 Ti442 4427   0.449   5.717   8.123
    1H151 Ti442 4428   2.912   4.178   8.123
    1H151 Ti442 4429   1.965   0.201  11.028
    1H151 Ti443 4430   2.343   6.358  11.028
    1H151 Ti443 4431   0.070   1.227  11.028
    1H151 Ti443 4432   1.775   5.845  11.028
    1H151 Ti443 4433   2.912   6.230   8.123
    1H151 Ti443 4434   1.207   5.717   8.123
    1H151 Ti443 4435   5.943   0.073   8.123
    1H151 Ti443 4436   0.828   6.743   8.123
    1H151 Ti443 4437   4.428   2.125   8.123
    1H151 Ti443 4438   5.943   4.178   8.123
    1H151 Ti443 4439   0.828   2.254  11.028
    1H151 Ti444 4440   5.185   4.178   8.123
    1H151 Ti444 4441   3.859   2.638   8.123
    1H151 Ti444 4442   5.754   3.280  11.028
    1H151 Ti444 4443   3.859   0.201  11.028
    1H151 Ti444 4444   6.701   5.204   8.123
    1H151 Ti444 4445   2.912   3.793  11.028
    1H151 Ti444 4446   5.754   5.717   8.123
    1H151 Ti444 4447   3.670   6.872  11.028
    1H151 Ti444 4448   5.564   2.125   8.123
    1H151 Ti444 4449   4.428   3.151   8.123
    1H151 Ti445 4450   5.943   1.099   8.123
    1H151 Ti445 4451   5.564   5.845  11.028
    1H151 Ti445 4452   6.701   0.073   8.123
    1H151 Ti445 4453   4.617   4.691   8.123
    1H151 Ti445 4454   2.533   5.845  11.028
    1H151 Ti445 4455   3.670   4.178   8.123
    1H151 Ti445 4456   0.638   1.099   8.123
    1H151 Ti445 4457   0.449   4.306  11.028
    1H151 Ti445 4458   3.480   0.201  11.028
    1H151 Ti445 4459   3.670   5.204   8.123
    1H151 Ti446 4460   3.291   1.099   8.123
    1H151 Ti446 4461   1.965   3.280  11.028
    1H151 Ti446 4462   6.133   6.743   8.123
    1H151 Ti446 4463   0.828   5.717   8.123
    1H151 Ti446 4464   1.396   4.178   8.123
    1H151 Ti446 4465   4.996   4.691   8.123
    1H151 Ti446 4466   0.260   1.099   8.123
    1H151 Ti446 4467   3.101   3.280  11.028
    1H151 Ti446 4468   2.722   3.280  11.028
    1H151 Ti446 4469   5.943   5.845  11.028
    1H151 Ti447 4470   0.260   1.741  11.028
    1H151 Ti447 4471   5.375   1.612   8.123
    1H151 Ti447 4472   2.533   0.073   8.123
    1H151 Ti447 4473   1.775   2.767  11.028
    1H151 Ti447 4474   5.564   4.178   8.123
    1H151 Ti447 4475   3.859   5.717   8.123
    1H151 Ti447 4476   3.291   4.178   8.123
    1H151 Ti447 4477   6.133   1.612   8.123
    1H151 Ti447 4478   0.070   6.743   8.123
    1H151 Ti447 4479   0.070   5.717   8.123
    1H151 Ti448 4480   1.586   4.691   8.123
    1H151 Ti448 4481   2.154   5.845  11.028
    1H151 Ti448 4482   3.101   4.691   8.123
    1H151 Ti448 4483   6.701   1.741  11.028
    1H151 Ti448 4484   6.701   6.872  11.028
    1H151 Ti448 4485   6.133   0.201  11.028
    1H151 Ti448 4486   1.586   3.280  11.028
    1H151 Ti448 4487   6.133   5.717   8.123
    1H151 Ti448 4488   6.512   6.743   8.123
    1H151 Ti448 4489   6.512   5.717   8.123
    1H151 Ti449 4490   2.533   4.178   8.123
    1H151 Ti449 4491   3.291   3.793  11.028
    1H151 Ti449 4492   6.322   3.793  11.028
    1H151 Ti449 4493   1.775   4.178   8.123
    1H151 Ti449 4494   4.238   5.717   8.123
    1H151 Ti449 4495   4.049   5.204   8.123
    1H151 Ti449 4496   2.722   4.691   8.123
    1H151 Ti449 4497   1.396   2.767  11.028
    1H151 Ti449 4498   1.965   4.691   8.123
    1H151 Ti449 4499   1.207   3.280  11.028
    1H151 Ti450 4500   6.701   2.767  11.028
    1H151 Ti450 4501   3.670   3.793  11.028
    1H151 Ti450 4502   3.859   3.665   8.123
    1H151 Ti450 4503   5.754   0.201  11.028
    1H151 Ti450 4504   0.260   2.767  11.028
    1H151 Ti450 4505   0.070   4.306  11.028
    1H151 Ti450 4506   4.049   6.872  11.028
    1H151 Ti450 4507   4.238   2.638   8.123
    1H151 Ti450 4508   6.322   2.767  11.028
    1H151 Ti450 4509   2.912   0.073   8.123
    1H151 Ti451 4510   4.617   5.717   8.123
    1H151 Ti451 4511   4.428   5.204   8.123
    1H151 Ti451 4512   2.343   0.586   8.123
    1H151 Ti451 4513   6.133   6.358  11.028
    1H151 Ti451 4514   0.638   3.793  11.028
    1H151 Ti451 4515   3.670   3.151   8.123
    1H151 Ti451 4516   2.154   1.099   8.123
    1H151 Ti451 4517   5.754   1.612   8.123
    1H151 Ti451 4518   2.154   4.178   8.123
    1H151 Ti451 4519   5.564   6.872  11.028
    1H151 Ti452 4520   5.754   6.358  11.028
    1H151 Ti452 4521   2.343   4.691   8.123
    1H151 Ti452 4522   2.722   0.586   8.123
    1H151 Ti452 4523   4.049   3.151   8.123
    1H151 Ti452 4524   2.912   1.099   8.123
    1H151 Ti452 4525   6.133   3.280  11.028
    1H151 Ti452 4526   6.322   6.872  11.028
    1H151 Ti452 4527   1.017   2.767  11.028
    1H151 Ti452 4528   6.701   3.793  11.028
    1H151 Ti452 4529   0.638   2.767  11.028
    1H151 Ti453 4530   0.828   3.280  11.028
    1H151 Ti453 4531   2.533   1.099   8.123
    1H151 Ti453 4532   5.943   6.872  11.028
    1H151 Ti453 4533   0.260   3.793  11.028
    1H151 Ti453 4534   6.512   3.280  11.028
    1H151 Ti453 4535   0.449   3.280  11.028
    1H151 Ti453 4536   0.070   3.280  11.028
    1H151    O1 4537   2.722   2.163   8.137
    1H151    O2 4538   3.101   2.163   8.137
    1H151    O3 4539   0.828   0.677  11.013
    1H151    O4 4540   1.207   0.677  11.013
    1H151    O5 4541   0.638   5.295  11.013
    1H151    O6 4542   1.396   1.190  11.013
    1H151    O7 4543   1.965   1.703  11.013
    1H151    O8 4544   2.343   2.163   8.137
    1H151    O9 4545   1.775   4.269  11.013
    1H151   O10 4546   2.154   4.269  11.013
    1H151   O11 4547   1.396   4.269  11.013
    1H151   O12 4548   3.291   5.295  11.013
    1H151   O13 4549   4.996   3.756  11.013
    1H151   O14 4550   2.343   1.703  11.013
    1H151   O15 4551   2.533   2.676   8.137
    1H151   O16 4552   1.775   1.190  11.013
    1H151   O17 4553   4.996   0.677  11.013
    1H151   O18 4554   1.396   1.649   8.137
    1H151   O19 4555   5.185   6.780   8.137
    1H151   O20 4556   2.722   1.703  11.013
    1H151   O21 4557   2.912   2.676   8.137
    1H151   O22 4558   3.101   1.703  11.013
    1H151   O23 4559   3.480   1.703  11.013
    1H151   O24 4560   3.859   1.703  11.013
    1H151   O25 4561   4.428   0.623   8.137
    1H151   O26 4562   1.017   5.295  11.013
    1H151   O27 4563   4.238   1.703  11.013
    1H151   O28 4564   1.017   0.164  11.013
    1H151   O29 4565   4.049   0.623   8.137
    1H151   O30 4566   3.670   5.295  11.013
    1H151   O31 4567   0.260   5.295  11.013
    1H151   O32 4568   5.185   2.676   8.137
    1H151   O33 4569   4.806   0.623   8.137
    1H151   O34 4570   0.638   0.164  11.013
    1H151   O35 4571   3.480   2.163   8.137
    1H151   O36 4572   4.806   6.321  11.013
    1H151   O37 4573   4.617   3.756  11.013
    1H151   O38 4574   4.617   1.703  11.013
    1H151   O39 4575   3.480   2.729  11.013
    1H151   O40 4576   3.859   2.729  11.013
    1H151   O41 4577   3.670   0.623   8.137
    1H151   O42 4578   1.207   2.163   8.137
    1H151   O43 4579   5.943   1.190  11.013
    1H151   O44 4580   4.806   0.164  11.013
    1H151   O45 4581   6.133   3.189   8.137
    1H151   O46 4582   6.512   0.677  11.013
    1H151   O47 4583   3.670   6.780   8.137
    1H151   O48 4584   3.291   6.321  11.013
    1H151   O49 4585   5.943   4.269  11.013
    1H151   O50 4586   0.260   2.676   8.137
    1H151   O51 4587   6.322   4.728   8.137
    1H151   O52 4588   5.375   5.241   8.137
    1H151   O53 4589   2.912   3.702   8.137
    1H151   O54 4590   6.322   0.623   8.137
    1H151   O55 4591   1.586   1.703  11.013
    1H151   O56 4592   2.912   2.309   8.196
    1H151   O57 4593   1.017   0.530  10.954
    1H151   O58 4594   2.533   2.309   8.196
    1H151   O59 4595   0.449   0.677  11.013
    1H151   O60 4596   1.017   1.190  11.013
    1H151   O61 4597   4.617   0.677  11.013
    1H151   O62 4598   1.207   1.703  11.013
    1H151   O63 4599   2.154   2.676   8.137
    1H151   O64 4600   5.375   3.189   8.137
    1H151   O65 4601   0.828   5.808  11.013
    1H151   O66 4602   1.775   1.556  10.954
    1H151   O67 4603   1.586   1.043  10.954
    1H151   O68 4604   1.775   6.780   8.137
    1H151   O69 4605   5.564   2.216  11.013
    1H151   O70 4606   1.965   4.122  10.954
    1H151   O71 4607   1.586   4.122  10.954
    1H151   O72 4608   5.185   0.623   8.137
    1H151   O73 4609   1.207   1.043  10.954
    1H151   O74 4610   1.586   4.782  11.013
    1H151   O75 4611   2.154   1.556  10.954
    1H151   O76 4612   4.238   4.782  11.013
    1H151   O77 4613   1.017   1.649   8.137
    1H151   O78 4614   0.828   5.148  10.954
    1H151   O79 4615   1.965   4.782  11.013
    1H151   O80 4616   6.322   1.190  11.013
    1H151   O81 4617   1.586   6.267   8.137
    1H151   O82 4618   3.291   2.309   8.196
    1H151   O83 4619   0.638   0.530  10.954
    1H151   O84 4620   4.996   0.110   8.137
    1H151   O85 4621   1.965   2.163   8.137
    1H151   O86 4622   6.512   3.189   8.137
    1H151   O87 4623   0.449   5.148  10.954
    1H151   O88 4624   4.049   5.295  11.013
    1H151   O89 4625   1.017   6.321  11.013
    1H151   O90 4626   0.070   5.808  11.013
    1H151   O91 4627   1.586   2.163   8.137
    1H151   O92 4628   3.480   5.148  10.954
    1H151   O93 4629   1.586   3.189   8.137
    1H151   O94 4630   4.428   4.269  11.013
    1H151   O95 4631   1.207   5.808  11.013
    1H151   O96 4632   5.754   1.703  11.013
    1H151   O97 4633   5.754   3.189   8.137
    1H151   O98 4634   3.101   4.782  11.013
    1H151   O99 4635   4.996   1.703  11.013
    1H151  O100 4636   1.586   0.677  11.013
    1H151  O101 4637   2.154   1.190  11.013
    1H151  O102 4638   4.806   3.609  10.954
    1H151  O103 4639   0.070   0.677  11.013
    1H151  O104 4640   3.480   4.782  11.013
    1H151  O105 4641   2.533   4.269  11.013
    1H151  O106 4642   4.806   2.216  11.013
    1H151  O107 4643   2.912   5.295  11.013
    1H151  O108 4644   4.806   0.530  10.954
    1H151  O109 4645   6.133   4.782  11.013
    1H151  O110 4646   1.775   2.216  11.013
    1H151  O111 4647   1.965   6.267   8.137
    1H151  O112 4648   3.859   4.782  11.013
    1H151  O113 4649   1.586   0.110   8.137
    1H151  O114 4650   3.670   1.649   8.137
    1H151  O115 4651   5.185   2.216  11.013
    1H151  O116 4652   1.207   1.796   8.196
    1H151  O117 4653   4.996   6.267   8.137
    1H151  O118 4654   5.375   6.267   8.137
    1H151  O119 4655   5.375   1.703  11.013
    1H151  O120 4656   2.154   5.754   8.137
    1H151  O121 4657   3.101   6.834  11.013
    1H151  O122 4658   2.343   6.267   8.137
    1H151  O123 4659   3.859   6.267   8.137
    1H151  O124 4660   6.701   5.295  11.013
    1H151  O125 4661   3.291   2.676   8.137
    1H151  O126 4662   5.564   1.190  11.013
    1H151  O127 4663   0.638   4.728   8.137
    1H151  O128 4664   3.101   2.729  11.013
    1H151  O129 4665   1.965   3.756  11.013
    1H151  O130 4666   1.396   5.295  11.013
    1H151  O131 4667   1.586   3.756  11.013
    1H151  O132 4668   2.154   6.780   8.137
    1H151  O133 4669   5.564   2.676   8.137
    1H151  O134 4670   1.775   1.649   8.137
    1H151  O135 4671   1.396   0.164  11.013
    1H151  O136 4672   2.722   2.823   8.196
    1H151  O137 4673   0.828   0.110   8.137
    1H151  O138 4674   1.965   3.189   8.137
    1H151  O139 4675   5.375   0.677  11.013
    1H151  O140 4676   4.806   6.780   8.137
    1H151  O141 4677   5.754   2.729  11.013
    1H151  O142 4678   0.828   2.163   8.137
    1H151  O143 4679   1.965   5.241   8.137
    1H151  O144 4680   6.701   6.321  11.013
    1H151  O145 4681   4.428   3.702   8.137
    1H151  O146 4682   5.375   3.756  11.013
    1H151  O147 4683   6.701   2.676   8.137
    1H151  O148 4684   1.017   4.269  11.013
    1H151  O149 4685   1.396   0.530  10.954
    1H151  O150 4686   0.638   6.321  11.013
    1H151  O151 4687   0.828   4.782  11.013
    1H151  O152 4688   6.133   0.677  11.013
    1H151  O153 4689   4.238   0.677  11.013
    1H151  O154 4690   4.996   3.189   8.137
    1H151  O155 4691   2.533   1.556  10.954
    1H151  O156 4692   4.806   3.702   8.137
    1H151  O157 4693   3.101   5.241   8.137
    1H151  O158 4694   0.260   0.164  11.013
    1H151  O159 4695   4.617   4.782  11.013
    1H151  O160 4696   5.564   6.780   8.137
    1H151  O161 4697   5.185   0.164  11.013
    1H151  O162 4698   0.260   6.321  11.013
    1H151  O163 4699   5.185   3.702   8.137
    1H151  O164 4700   1.396   6.321  11.013
    1H151  O165 4701   4.049   6.780   8.137
    1H151  O166 4702   4.238   3.756  11.013
    1H151  O167 4703   2.154   2.309   8.196
    1H151  O168 4704   5.564   4.269  11.013
    1H151  O169 4705   2.343   2.823   8.196
    1H151  O170 4706   3.859   2.163   8.137
    1H151  O171 4707   2.343   3.189   8.137
    1H151  O172 4708   4.049   1.649   8.137
    1H151  O173 4709   4.428   0.164  11.013
    1H151  O174 4710   0.828   0.017  10.954
    1H151  O175 4711   4.617   0.770   8.196
    1H151  O176 4712   2.722   6.834  11.013
    1H151  O177 4713   1.396   3.702   8.137
    1H151  O178 4714   2.912   4.269  11.013
    1H151  O179 4715   2.912   1.556  10.954
    1H151  O180 4716   2.912   6.321  11.013
    1H151  O181 4717   4.428   6.321  11.013
    1H151  O182 4718   1.775   5.754   8.137
    1H151  O183 4719   3.291   1.556  10.954
    1H151  O184 4720   3.670   1.556  10.954
    1H151  O185 4721   4.049   1.556  10.954
    1H151  O186 4722   5.943   4.728   8.137
    1H151  O187 4723   4.238   0.770   8.196
    1H151  O188 4724   1.396   0.623   8.137
    1H151  O189 4725   4.806   2.676   8.137
    1H151  O190 4726   1.017   3.702   8.137
    1H151  O191 4727   5.375   0.110   8.137
    1H151  O192 4728   0.638   2.676   8.137
    1H151  O193 4729   1.017   0.623   8.137
    1H151  O194 4730   6.701   4.728   8.137
    1H151  O195 4731   2.533   5.295  11.013
    1H151  O196 4732   6.322   4.269  11.013
    1H151  O197 4733   5.185   6.321  11.013
    1H151  O198 4734   5.185   3.243  11.013
    1H151  O199 4735   5.375   2.729  11.013
    1H151  O200 4736   4.996   1.136   8.137
    1H151  O201 4737   4.428   1.556  10.954
    1H151  O202 4738   2.533   3.702   8.137
    1H151  O203 4739   0.449   4.782  11.013
    1H151  O204 4740   4.238   2.729  11.013
    1H151  O205 4741   4.806   3.243  11.013
    1H151  O206 4742   4.049   4.269  11.013
    1H151  O207 4743   5.754   5.241   8.137
    1H151  O208 4744   2.722   2.729  11.013
    1H151  O209 4745   3.859   0.677  11.013
    1H151  O210 4746   1.396   6.780   8.137
    1H151  O211 4747   2.343   4.122  10.954
    1H151  O212 4748   3.859   5.148  10.954
    1H151  O213 4749   4.996   0.770   8.196
    1H151  O214 4750   3.101   5.148  10.954
    1H151  O215 4751   1.586   1.796   8.196
    1H151  O216 4752   3.101   0.677  11.013
    1H151  O217 4753   4.428   1.649   8.137
    1H151  O218 4754   1.775   4.635  10.954
    1H151  O219 4755   2.722   0.677  11.013
    1H151  O220 4756   3.859   0.770   8.196
    1H151  O221 4757   3.670   6.321  11.013
    1H151  O222 4758   2.343   6.834  11.013
    1H151  O223 4759   3.480   0.677  11.013
    1H151  O224 4760   1.396   2.216  11.013
    1H151  O225 4761   5.943   0.623   8.137
    1H151  O226 4762   1.207   3.189   8.137
    1H151  O227 4763   3.291   6.780   8.137
    1H151  O228 4764   1.017   5.661  10.954
    1H151  O229 4765   6.701   0.623   8.137
    1H151  O230 4766   6.322   3.702   8.137
    1H151  O231 4767   3.670   2.583  10.954
    1H151  O232 4768   6.512   4.782  11.013
    1H151  O233 4769   1.207   4.122  10.954
    1H151  O234 4770   1.965   0.110   8.137
    1H151  O235 4771   4.996   6.927   8.196
    1H151  O236 4772   5.943   2.216  11.013
    1H151  O237 4773   5.185   0.530  10.954
    1H151  O238 4774   6.701   3.702   8.137
    1H151  O239 4775   5.375   2.823   8.196
    1H151  O240 4776   3.291   0.623   8.137
    1H151  O241 4777   0.070   4.215   8.137
    1H151  O242 4778   2.343   3.756  11.013
    1H151  O243 4779   6.133   1.043  10.954
    1H151  O244 4780   0.070   6.267   8.137
    1H151  O245 4781   6.512   6.267   8.137
    1H151  O246 4782   5.185   3.609  10.954
    1H151  O247 4783   0.449   4.215   8.137
    1H151  O248 4784   6.512   5.808  11.013
    1H151  O249 4785   5.375   6.927   8.196
    1H151  O250 4786   4.996   5.241   8.137
    1H151  O251 4787   3.291   3.702   8.137
    1H151  O252 4788   6.512   2.163   8.137
    1H151  O253 4789   4.617   5.808  11.013
    1H151  O254 4790   0.828   1.703  11.013
    1H151  O255 4791   1.207   3.756  11.013
    1H151  O256 4792   5.564   3.702   8.137
    1H151  O257 4793   4.996   5.808  11.013
    1H151  O258 4794   2.154   5.295  11.013
    1H151  O259 4795   0.638   3.702   8.137
    1H151  O260 4796   6.322   3.336   8.196
    1H151  O261 4797   3.291   4.269  11.013
    1H151  O262 4798   1.775   3.702   8.137
    1H151  O263 4799   5.943   5.295  11.013
    1H151  O264 4800   1.207   6.267   8.137
    1H151  O265 4801   4.238   4.215   8.137
    1H151  O266 4802   4.238   6.267   8.137
    1H151  O267 4803   4.996   2.823   8.196
    1H151  O268 4804   2.343   0.677  11.013
    1H151  O269 4805   0.638   0.623   8.137
    1H151  O270 4806   2.912   5.754   8.137
    1H151  O271 4807   1.586   5.241   8.137
    1H151  O272 4808   1.965   6.834  11.013
    1H151  O273 4809   1.775   0.623   8.137
    1H151  O274 4810   2.722   5.241   8.137
    1H151  O275 4811   4.617   6.174  10.954
    1H151  O276 4812   1.017   4.728   8.137
    1H151  O277 4813   4.617   4.215   8.137
    1H151  O278 4814   0.828   5.241   8.137
    1H151  O279 4815   4.996   6.174  10.954
    1H151  O280 4816   6.701   1.649   8.137
    1H151  O281 4817   0.449   0.110   8.137
    1H151  O282 4818   2.533   6.780   8.137
    1H151  O283 4819   1.775   6.321  11.013
    1H151  O284 4820   4.806   1.649   8.137
    1H151  O285 4821   5.375   1.136   8.137
    1H151  O286 4822   4.996   4.782  11.013
    1H151  O287 4823   5.185   6.414   8.196
    1H151  O288 4824   1.965   1.043  10.954
    1H151  O289 4825   3.291   5.754   8.137
    1H151  O290 4826   0.449   5.241   8.137
    1H151  O291 4827   0.260   1.649   8.137
    1H151  O292 4828   2.343   2.729  11.013
    1H151  O293 4829   6.133   2.163   8.137
    1H151  O294 4830   5.564   5.295  11.013
    1H151  O295 4831   4.049   4.728   8.137
    1H151  O296 4832   6.133   6.267   8.137
    1H151  O297 4833   0.449   6.267   8.137
    1H151  O298 4834   1.207   5.148  10.954
    1H151  O299 4835   3.670   4.728   8.137
    1H151  O300 4836   6.701   2.216  11.013
    1H151  O301 4837   0.070   5.148  10.954
    1H151  O302 4838   0.260   2.216  11.013
    1H151  O303 4839   3.101   2.823   8.196
    1H151  O304 4840   1.207   0.017  10.954
    1H151  O305 4841   1.396   2.309   8.196
    1H151  O306 4842   4.806   1.556  10.954
    1H151  O307 4843   5.754   1.043  10.954
    1H151  O308 4844   5.943   3.336   8.196
    1H151  O309 4845   5.185   3.336   8.196
    1H151  O310 4846   4.428   3.609  10.954
    1H151  O311 4847   3.670   2.309   8.196
    1H151  O312 4848   0.449   0.017  10.954
    1H151  O313 4849   1.017   2.309   8.196
    1H151  O314 4850   5.564   1.556  10.954
    1H151  O315 4851   5.185   0.257   8.196
    1H151  O316 4852   3.291   4.635  10.954
    1H151  O317 4853   4.996   2.069  10.954
    1H151  O318 4854   4.049   4.635  10.954
    1H151  O319 4855   6.701   0.530  10.954
    1H151  O320 4856   3.291   2.583  10.954
    1H151  O321 4857   4.996   0.017  10.954
    1H151  O322 4858   2.154   6.414   8.196
    1H151  O323 4859   1.017   1.556  10.954
    1H151  O324 4860   1.586   2.069  10.954
    1H151  O325 4861   4.617   0.017  10.954
    1H151  O326 4862   0.828   6.174  10.954
    1H151  O327 4863   1.586   6.927   8.196
    1H151  O328 4864   4.049   2.583  10.954
    1H151  O329 4865   3.859   6.927   8.196
    1H151  O330 4866   4.238   4.122  10.954
    1H151  O331 4867   0.070   2.823   8.196
    1H151  O332 4868   6.701   5.661  10.954
    1H151  O333 4869   5.754   2.069  10.954
    1H151  O334 4870   1.965   5.901   8.196
    1H151  O335 4871   6.322   0.530  10.954
    1H151  O336 4872   3.101   6.174  10.954
    1H151  O337 4873   5.754   4.122  10.954
    1H151  O338 4874   3.859   1.796   8.196
    1H151  O339 4875   1.396   3.336   8.196
    1H151  O340 4876   6.133   4.875   8.196
    1H151  O341 4877   3.480   0.770   8.196
    1H151  O342 4878   6.133   4.122  10.954
    1H151  O343 4879   2.912   6.687  10.954
    1H151  O344 4880   3.480   6.174  10.954
    1H151  O345 4881   0.449   2.823   8.196
    1H151  O346 4882   3.480   6.927   8.196
    1H151  O347 4883   6.322   4.635  10.954
    1H151  O348 4884   5.564   2.583  10.954
    1H151  O349 4885   1.396   6.414   8.196
    1H151  O350 4886   0.070   6.174  10.954
    1H151  O351 4887   1.775   0.257   8.196
    1H151  O352 4888   6.512   4.875   8.196
    1H151  O353 4889   5.564   5.388   8.196
    1H151  O354 4890   2.722   3.849   8.196
    1H151  O355 4891   4.049   6.414   8.196
    1H151  O356 4892   4.617   3.849   8.196
    1H151  O357 4893   5.185   5.388   8.196
    1H151  O358 4894   6.133   0.770   8.196
    1H151  O359 4895   6.512   0.770   8.196
    1H151  O360 4896   3.101   3.849   8.196
    1H151  O361 4897   1.775   5.388   8.196
    1H151  O362 4898   0.828   4.875   8.196
    1H151  O363 4899   0.638   0.257   8.196
    1H151  O364 4900   2.912   5.388   8.196
    1H151  O365 4901   2.154   3.336   8.196
    1H151  O366 4902   0.638   4.635  10.954
    1H151  O367 4903   4.996   3.096  10.954
    1H151  O368 4904   2.154   3.609  10.954
    1H151  O369 4905   1.396   3.609  10.954
    1H151  O370 4906   4.049   0.530  10.954
    1H151  O371 4907   2.343   6.927   8.196
    1H151  O372 4908   6.512   3.849   8.196
    1H151  O373 4909   0.260   4.362   8.196
    1H151  O374 4910   4.806   4.635  10.954
    1H151  O375 4911   2.343   5.148  10.954
    1H151  O376 4912   0.828   3.849   8.196
    1H151  O377 4913   5.375   3.849   8.196
    1H151  O378 4914   4.806   5.661  10.954
    1H151  O379 4915   1.586   6.174  10.954
    1H151  O380 4916   5.185   1.283   8.196
    1H151  O381 4917   1.586   0.770   8.196
    1H151  O382 4918   3.101   4.122  10.954
    1H151  O383 4919   1.586   3.849   8.196
    1H151  O384 4920   0.828   0.770   8.196
    1H151  O385 4921   2.154   6.687  10.954
    1H151  O386 4922   3.291   0.530  10.954
    1H151  O387 4923   6.322   2.309   8.196
    1H151  O388 4924   4.428   4.362   8.196
    1H151  O389 4925   2.533   2.583  10.954
    1H151  O390 4926   2.533   0.530  10.954
    1H151  O391 4927   5.754   5.148  10.954
    1H151  O392 4928   0.070   1.796   8.196
    1H151  O393 4929   4.617   1.796   8.196
    1H151  O394 4930   3.101   5.901   8.196
    1H151  O395 4931   0.638   5.388   8.196
    1H151  O396 4932   0.260   6.414   8.196
    1H151  O397 4933   6.322   6.414   8.196
    1H151  O398 4934   2.722   2.531   8.284
    1H151  O399 4935   3.859   4.875   8.196
    1H151  O400 4936   0.070   2.069  10.954
    1H151  O401 4937   0.828   0.309  10.866
    1H151  O402 4938   1.396   0.822  10.866
    1H151  O403 4939   2.343   2.531   8.284
    1H151  O404 4940   3.101   2.531   8.284
    1H151  O405 4941   1.965   1.335  10.866
    1H151  O406 4942   1.207   0.309  10.866
    1H151  O407 4943   1.017   0.822  10.866
    1H151  O408 4944   1.586   1.335  10.866
    1H151  O409 4945   1.396   2.018   8.284
    1H151  O410 4946   1.586   4.413  10.866
    1H151  O411 4947   0.828   5.440  10.866
    1H151  O412 4948   1.965   4.413  10.866
    1H151  O413 4949   4.996   0.309  10.866
    1H151  O414 4950   3.291   4.927  10.866
    1H151  O415 4951   0.638   4.927  10.866
    1H151  O416 4952   1.207   1.335  10.866
    1H151  O417 4953   0.449   5.808  11.013
    1H151  O418 4954   5.185   3.044   8.284
    1H151  O419 4955   2.154   3.900  10.866
    1H151  O420 4956   5.185   7.149   8.284
    1H151  O421 4957   1.396   3.900  10.866
    1H151  O422 4958   1.775   1.848  10.866
    1H151  O423 4959   1.207   4.782  11.013
    1H151  O424 4960   4.996   3.387  10.866
    1H151  O425 4961   1.396   1.556  10.954
    1H151  O426 4962   0.449   0.309  10.866
    1H151  O427 4963   4.996   0.479   8.284
    1H151  O428 4964   0.449   5.440  10.866
    1H151  O429 4965   4.617   0.309  10.866
    1H151  O430 4966   4.806   5.953  10.866
    1H151  O431 4967   1.207   5.440  10.866
    1H151  O432 4968   0.070   5.440  10.866
    1H151  O433 4969   2.912   2.018   8.284
    1H151  O434 4970   1.017   2.018   8.284
    1H151  O435 4971   4.806   1.848  10.866
    1H151  O436 4972   4.996   6.636   8.284
    1H151  O437 4973   5.375   6.636   8.284
    1H151  O438 4974   2.154   1.848  10.866
    1H151  O439 4975   2.533   2.018   8.284
    1H151  O440 4976   4.428   3.900  10.866
    1H151  O441 4977   6.322   0.822  10.866
    1H151  O442 4978   5.754   1.335  10.866
    1H151  O443 4979   3.670   2.018   8.284
    1H151  O444 4980   3.291   2.018   8.284
    1H151  O445 4981   4.806   3.900  10.866
    1H151  O446 4982   6.133   4.413  10.866
    1H151  O447 4983   3.859   6.636   8.284
    1H151  O448 4984   3.101   6.466  10.866
    1H151  O449 4985   4.617   0.479   8.284
    1H151  O450 4986   3.480   5.440  10.866
    1H151  O451 4987   4.806   4.269  11.013
    1H151  O452 4988   4.428   1.848  10.866
    1H151  O453 4989   2.533   1.848  10.866
    1H151  O454 4990   3.670   1.848  10.866
    1H151  O455 4991   2.722   3.189   8.137
    1H151  O456 4992   4.049   1.848  10.866
    1H151  O457 4993   3.291   1.848  10.866
    1H151  O458 4994   1.017   5.953  10.866
    1H151  O459 4995   2.912   1.848  10.866
    1H151  O460 4996   4.238   0.479   8.284
    1H151  O461 4997   4.617   0.110   8.137
    1H151  O462 4998   6.322   5.295  11.013
    1H151  O463 4999   4.049   4.927  10.866
    1H151  O464 5000   5.564   1.848  10.866
    1H151  O465 5001   3.859   0.479   8.284
    1H151  O466 5002   4.428   2.216  11.013
    1H151  O467 5003   2.533   1.190  11.013
    1H151  O468 5004   2.154   2.216  11.013
    1H151  O469 5005   2.343   4.782  11.013
    1H151  O470 5006   1.586   6.636   8.284
    1H151  O471 5007   4.238   4.413  10.866
    1H151  O472 5008   5.185   1.190  11.013
    1H151  O473 5009   0.638   0.822  10.866
    1H151  O474 5010   1.775   5.295  11.013
    1H151  O475 5011   2.154   3.044   8.284
    1H151  O476 5012   1.775   7.149   8.284
    1H151  O477 5013   4.617   1.136   8.137
    1H151  O478 5014   3.670   2.874  10.866
    1H151  O479 5015   6.322   2.676   8.137
    1H151  O480 5016   3.670   2.216  11.013
    1H151  O481 5017   1.207   4.413  10.866
    1H151  O482 5018   2.154   6.123   8.284
    1H151  O483 5019   5.375   3.557   8.284
    1H151  O484 5020   0.638   1.190  11.013
    1H151  O485 5021   0.260   3.702   8.137
    1H151  O486 5022   5.185   4.269  11.013
    1H151  O487 5023   3.291   1.649   8.137
    1H151  O488 5024   5.754   2.361  10.866
    1H151  O489 5025   5.185   0.992   8.284
    1H151  O490 5026   0.070   2.163   8.137
    1H151  O491 5027   5.943   2.676   8.137
    1H151  O492 5028   5.754   4.782  11.013
    1H151  O493 5029   6.512   3.557   8.284
    1H151  O494 5030   2.343   4.413  10.866
    1H151  O495 5031   6.701   5.953  10.866
    1H151  O496 5032   4.049   2.216  11.013
    1H151  O497 5033   2.154   2.018   8.284
    1H151  O498 5034   1.586   3.557   8.284
    1H151  O499 5035   1.965   5.610   8.284
    1H151  O500 5036   0.449   2.163   8.137
    1H151  O501 5037   4.806   0.822  10.866
    1H151  O502 5038   3.291   2.216  11.013
    1H151  O503 5039   6.512   4.215   8.137
    1H151  O504 5040   3.101   4.413  10.866
    1H151  O505 5041   2.343   6.636   8.284
    1H151  O506 5042   5.185   0.822  10.866
    1H151  O507 5043   5.185   3.900  10.866
    1H151  O508 5044   1.586   0.479   8.284
    1H151  O509 5045   6.133   1.703  11.013
    1H151  O510 5046   6.322   3.044   8.284
    1H151  O511 5047   0.828   0.479   8.284
    1H151  O512 5048   3.859   0.110   8.137
    1H151  O513 5049   1.207   1.505   8.284
    1H151  O514 5050   3.101   5.440  10.866
    1H151  O515 5051   6.133   1.335  10.866
    1H151  O516 5052   4.996   2.729  11.013
    1H151  O517 5053   3.480   5.808  11.013
    1H151  O518 5054   2.154   1.649   8.137
    1H151  O519 5055   2.912   2.216  11.013
    1H151  O520 5056   2.533   2.216  11.013
    1H151  O521 5057   5.943   3.044   8.284
    1H151  O522 5058   3.480   6.267   8.137
    1H151  O523 5059   0.638   5.097   8.284
    1H151  O524 5060   4.428   4.070   8.284
    1H151  O525 5061   3.859   5.440  10.866
    1H151  O526 5062   4.806   1.190  11.013
    1H151  O527 5063   3.101   5.610   8.284
    1H151  O528 5064   6.701   1.190  11.013
    1H151  O529 5065   1.586   1.505   8.284
    1H151  O530 5066   6.701   0.822  10.866
    1H151  O531 5067   0.638   5.661  10.954
    1H151  O532 5068   4.238   0.110   8.137
    1H151  O533 5069   0.070   2.531   8.284
    1H151  O534 5070   2.722   3.557   8.284
    1H151  O535 5071   0.828   4.215   8.137
    1H151  O536 5072   5.754   4.413  10.866
    1H151  O537 5073   4.617   6.466  10.866
    1H151  O538 5074   0.449   2.531   8.284
    1H151  O539 5075   5.375   2.531   8.284
    1H151  O540 5076   4.996   6.466  10.866
    1H151  O541 5077   5.564   4.728   8.137
    1H151  O542 5078   1.207   0.110   8.137
    1H151  O543 5079   0.260   0.530  10.954
    1H151  O544 5080   6.512   4.583   8.284
    1H151  O545 5081   4.996   2.531   8.284
    1H151  O546 5082   0.828   3.189   8.137
    1H151  O547 5083   3.480   6.636   8.284
    1H151  O548 5084   1.586   6.834  11.013
    1H151  O549 5085   3.480   6.834  11.013
    1H151  O550 5086   1.396   5.754   8.137
    1H151  O551 5087   3.101   5.808  11.013
    1H151  O552 5088   4.617   3.189   8.137
    1H151  O553 5089   3.480   6.466  10.866
    1H151  O554 5090   3.101   3.189   8.137
    1H151  O555 5091   5.564   5.097   8.284
    1H151  O556 5092   1.396   4.635  10.954
    1H151  O557 5093   3.291   2.874  10.866
    1H151  O558 5094   1.965   0.677  11.013
    1H151  O559 5095   5.564   3.243  11.013
    1H151  O560 5096   4.049   2.874  10.866
    1H151  O561 5097   3.480   0.479   8.284
    1H151  O562 5098   0.828   1.043  10.954
    1H151  O563 5099   1.775   4.927  10.866
    1H151  O564 5100   4.049   1.190  11.013
    1H151  O565 5101   5.375   2.069  10.954
    1H151  O566 5102   3.291   1.190  11.013
    1H151  O567 5103   5.564   3.336   8.196
    1H151  O568 5104   0.260   5.661  10.954
    1H151  O569 5105   1.775   6.414   8.196
    1H151  O570 5106   5.754   0.677  11.013
    1H151  O571 5107   0.828   6.834  11.013
    1H151  O572 5108   3.101   3.557   8.284
    1H151  O573 5109   0.260   4.728   8.137
    1H151  O574 5110   6.133   4.583   8.284
    1H151  O575 5111   3.480   0.110   8.137
    1H151  O576 5112   4.617   6.834  11.013
    1H151  O577 5113   2.912   1.649   8.137
    1H151  O578 5114   4.996   6.834  11.013
    1H151  O579 5115   3.859   1.136   8.137
    1H151  O580 5116   1.396   2.676   8.137
    1H151  O581 5117   5.564   0.623   8.137
    1H151  O582 5118   4.428   0.530  10.954
    1H151  O583 5119   2.533   1.649   8.137
    1H151  O584 5120   0.070   4.782  11.013
    1H151  O585 5121   6.133   0.479   8.284
    1H151  O586 5122   1.017   2.216  11.013
    1H151  O587 5123   5.185   5.097   8.284
    1H151  O588 5124   6.512   0.479   8.284
    1H151  O589 5125   5.943   3.702   8.137
    1H151  O590 5126   1.775   2.676   8.137
    1H151  O591 5127   1.207   1.136   8.137
    1H151  O592 5128   2.533   5.754   8.137
    1H151  O593 5129   2.154   4.635  10.954
    1H151  O594 5130   3.859   5.808  11.013
    1H151  O595 5131   1.965   6.927   8.196
    1H151  O596 5132   2.722   4.782  11.013
    1H151  O597 5133   4.806   0.257   8.196
    1H151  O598 5134   1.586   1.136   8.137
    1H151  O599 5135   6.322   4.927  10.866
    1H151  O600 5136   4.617   4.122  10.954
    1H151  O601 5137   3.859   4.215   8.137
    1H151  O602 5138   4.996   2.361  10.866
    1H151  O603 5139   4.428   6.780   8.137
    1H151  O604 5140   6.322   1.649   8.137
    1H151  O605 5141   4.049   3.243  11.013
    1H151  O606 5142   3.670   4.269  11.013
    1H151  O607 5143   0.638   1.649   8.137
    1H151  O608 5144   3.670   3.243  11.013
    1H151  O609 5145   4.428   4.635  10.954
    1H151  O610 5146   6.133   4.215   8.137
    1H151  O611 5147   1.017   1.848  10.866
    1H151  O612 5148   2.154   3.702   8.137
    1H151  O613 5149   4.617   6.267   8.137
    1H151  O614 5150   1.965   2.069  10.954
    1H151  O615 5151   0.828   6.466  10.866
    1H151  O616 5152   1.396   6.123   8.284
    1H151  O617 5153   1.207   6.174  10.954
    1H151  O618 5154   1.775   3.336   8.196
    1H151  O619 5155   5.185   5.754   8.137
    1H151  O620 5156   5.185   6.123   8.284
    1H151  O621 5157   4.617   3.557   8.284
    1H151  O622 5158   2.343   5.241   8.137
    1H151  O623 5159   4.617   2.069  10.954
    1H151  O624 5160   5.754   6.267   8.137
    1H151  O625 5161   1.396   3.044   8.284
    1H151  O626 5162   5.564   2.874  10.866
    1H151  O627 5163   0.260   4.070   8.284
    1H151  O628 5164   3.859   1.505   8.284
    1H151  O629 5165   4.806   5.295  11.013
    1H151  O630 5166   4.996   2.163   8.137
    1H151  O631 5167   2.533   0.822  10.866
    1H151  O632 5168   0.828   4.583   8.284
    1H151  O633 5169   0.070   3.189   8.137
    1H151  O634 5170   5.943   1.556  10.954
    1H151  O635 5171   1.017   2.676   8.137
    1H151  O636 5172   3.480   1.796   8.196
    1H151  O637 5173   4.617   1.505   8.284
    1H151  O638 5174   4.428   5.295  11.013
    1H151  O639 5175   2.912   0.164  11.013
    1H151  O640 5176   4.428   3.243  11.013
    1H151  O641 5177   2.912   6.979  10.866
    1H151  O642 5178   4.049   0.822  10.866
    1H151  O643 5179   0.260   0.623   8.137
    1H151  O644 5180   0.828   3.557   8.284
    1H151  O645 5181   5.943   4.635  10.954
    1H151  O646 5182   1.586   6.466  10.866
    1H151  O647 5183   1.207   5.241   8.137
    1H151  O648 5184   5.375   2.163   8.137
    1H151  O649 5185   0.070   6.466  10.866
    1H151  O650 5186   6.512   1.043  10.954
    1H151  O651 5187   6.133   0.110   8.137
    1H151  O652 5188   1.586   2.361  10.866
    1H151  O653 5189   3.291   0.822  10.866
    1H151  O654 5190   5.185   4.728   8.137
    1H151  O655 5191   3.291   3.243  11.013
    1H151  O656 5192   4.049   6.321  11.013
    1H151  O657 5193   2.154   0.164  11.013
    1H151  O658 5194   2.912   1.190  11.013
    1H151  O659 5195   4.428   1.190  11.013
    1H151  O660 5196   6.512   0.110   8.137
    1H151  O661 5197   0.638   7.149   8.284
    1H151  O662 5198   4.238   1.136   8.137
    1H151  O663 5199   4.049   6.123   8.284
    1H151  O664 5200   4.806   4.927  10.866
    1H151  O665 5201   1.586   5.808  11.013
    1H151  O666 5202   6.322   2.018   8.284
    1H151  O667 5203   1.775   5.097   8.284
    1H151  O668 5204   0.070   6.834  11.013
    1H151  O669 5205   0.638   6.780   8.137
    1H151  O670 5206   2.912   5.097   8.284
    1H151  O671 5207   3.670   1.190  11.013
    1H151  O672 5208   2.154   6.979  10.866
    1H151  O673 5209   2.912   6.780   8.137
    1H151  O674 5210   6.322   2.216  11.013
    1H151  O675 5211   2.343   5.440  10.866
    1H151  O676 5212   4.617   2.729  11.013
    1H151  O677 5213   3.859   4.583   8.284
    1H151  O678 5214   0.828   6.267   8.137
    1H151  O679 5215   3.670   6.414   8.196
    1H151  O680 5216   0.070   1.136   8.137
    1H151  O681 5217   2.533   3.243  11.013
    1H151  O682 5218   2.533   2.874  10.866
    1H151  O683 5219   1.775   0.164  11.013
    1H151  O684 5220   3.291   6.687  10.954
    1H151  O685 5221   0.260   5.754   8.137
    1H151  O686 5222   5.754   5.440  10.866
    1H151  O687 5223   0.260   6.123   8.284
    1H151  O688 5224   0.070   1.505   8.284
    1H151  O689 5225   4.238   5.808  11.013
    1H151  O690 5226   5.375   4.782  11.013
    1H151  O691 5227   6.322   6.123   8.284
    1H151  O692 5228   1.775   2.309   8.196
    1H151  O693 5229   5.754   0.110   8.137
    1H151  O694 5230   1.207   6.834  11.013
    1H151  O695 5231   3.670   4.635  10.954
    1H151  O696 5232   5.754   3.756  11.013
    1H151  O697 5233   6.701   0.164  11.013
    1H151  O698 5234   5.754   5.808  11.013
    1H151  O699 5235   2.343   5.808  11.013
    1H151  O700 5236   1.017   6.780   8.137
    1H151  O701 5237   3.670   2.676   8.137
    1H151  O702 5238   2.722   6.267   8.137
    1H151  O703 5239   6.133   5.241   8.137
    1H151  O704 5240   0.070   2.361  10.866
    1H151  O705 5241   1.586   2.729  11.013
    1H151  O706 5242   4.049   5.754   8.137
    1H151  O707 5243   0.449   6.834  11.013
    1H151  O708 5244   6.322   5.754   8.137
    1H151  O709 5245   2.912   4.728   8.137
    1H151  O710 5246   1.775   4.728   8.137
    1H151  O711 5247   2.533   6.321  11.013
    1H151  O712 5248   5.185   1.556  10.954
    1H151  O713 5249   5.185   5.295  11.013
    1H151  O714 5250   5.375   5.808  11.013
    1H151  O715 5251   4.238   2.163   8.137
    1H151  O716 5252   3.480   5.241   8.137
    1H151  O717 5253   4.049   0.164  11.013
    1H151  O718 5254   1.017   4.635  10.954
    1H151  O719 5255   2.722   3.756  11.013
    1H151  O720 5256   0.638   4.269  11.013
    1H151  O721 5257   2.154   6.321  11.013
    1H151  O722 5258   6.133   5.808  11.013
    1H151  O723 5259   4.996   4.215   8.137
    1H151  O724 5260   0.070   2.729  11.013
    1H151  O725 5261   5.754   2.163   8.137
    1H151  O726 5262   0.449   3.189   8.137
    1H151  O727 5263   2.343   0.110   8.137
    1H151  O728 5264   0.070   0.110   8.137
    1H151  O729 5265   3.670   5.754   8.137
    1H151  O730 5266   4.049   3.702   8.137
    1H151  O731 5267   1.965   2.729  11.013
    1H151  O732 5268   5.185   1.649   8.137
    1H151  O733 5269   3.859   3.756  11.013
    1H151  O734 5270   5.943   6.780   8.137
    1H151  O735 5271   1.396   4.728   8.137
    1H151  O736 5272   0.638   2.216  11.013
    1H151  O737 5273   4.428   4.728   8.137
    1H151  O738 5274   6.133   2.729  11.013
    1H151  O739 5275   2.533   0.164  11.013
    1H151  O740 5276   2.343   1.043  10.954
    1H151  O741 5277   5.564   0.164  11.013
    1H151  O742 5278   0.449   6.174  10.954
    1H151  O743 5279   1.965   2.823   8.196
    1H151  O744 5280   3.291   4.728   8.137
    1H151  O745 5281   0.260   1.190  11.013
    1H151  O746 5282   6.322   6.321  11.013
    1H151  O747 5283   0.449   1.703  11.013
    1H151  O748 5284   0.070   5.241   8.137
    1H151  O749 5285   1.775   3.609  10.954
    1H151  O750 5286   6.701   4.269  11.013
    1H151  O751 5287   2.722   5.808  11.013
    1H151  O752 5288   3.480   1.136   8.137
    1H151  O753 5289   2.533   3.336   8.196
    1H151  O754 5290   5.754   1.136   8.137
    1H151  O755 5291   5.375   1.043  10.954
    1H151  O756 5292   2.722   5.148  10.954
    1H151  O757 5293   5.564   5.754   8.137
    1H151  O758 5294   3.859   2.069  10.954
    1H151  O759 5295   3.480   2.069  10.954
    1H151  O760 5296   2.722   4.122  10.954
    1H151  O761 5297   5.754   2.823   8.196
    1H151  O762 5298   3.101   6.267   8.137
    1H151  O763 5299   0.828   3.756  11.013
    1H151  O764 5300   1.965   1.796   8.196
    1H151  O765 5301   6.512   2.823   8.196
    1H151  O766 5302   2.154   0.623   8.137
    1H151  O767 5303   4.996   3.849   8.196
    1H151  O768 5304   6.512   5.148  10.954
    1H151  O769 5305   4.238   2.069  10.954
    1H151  O770 5306   4.428   2.676   8.137
    1H151  O771 5307   6.512   1.136   8.137
    1H151  O772 5308   3.670   3.702   8.137
    1H151  O773 5309   2.343   2.069  10.954
    1H151  O774 5310   0.828   1.136   8.137
    1H151  O775 5311   2.912   4.635  10.954
    1H151  O776 5312   4.996   4.122  10.954
    1H151  O777 5313   1.586   5.148  10.954
    1H151  O778 5314   5.375   0.770   8.196
    1H151  O779 5315   1.396   0.257   8.196
    1H151  O780 5316   4.617   2.163   8.137
    1H151  O781 5317   0.828   1.796   8.196
    1H151  O782 5318   5.564   6.321  11.013
    1H151  O783 5319   1.207   4.215   8.137
    1H151  O784 5320   3.291   0.164  11.013
    1H151  O785 5321   1.396   5.661  10.954
    1H151  O786 5322   2.912   2.583  10.954
    1H151  O787 5323   3.101   2.069  10.954
    1H151  O788 5324   4.617   5.241   8.137
    1H151  O789 5325   4.238   5.148  10.954
    1H151  O790 5326   5.185   2.583  10.954
    1H151  O791 5327   4.806   1.283   8.196
    1H151  O792 5328   0.638   2.309   8.196
    1H151  O793 5329   6.512   1.703  11.013
    1H151  O794 5330   2.722   2.069  10.954
    1H151  O795 5331   5.375   4.122  10.954
    1H151  O796 5332   6.701   3.336   8.196
    1H151  O797 5333   4.806   3.336   8.196
    1H151  O798 5334   4.428   0.257   8.196
    1H151  O799 5335   2.912   3.243  11.013
    1H151  O800 5336   1.207   3.849   8.196
    1H151  O801 5337   2.912   0.623   8.137
    1H151  O802 5338   2.154   3.243  11.013
    1H151  O803 5339   4.238   1.796   8.196
    1H151  O804 5340   1.586   5.901   8.196
    1H151  O805 5341   4.049   0.257   8.196
    1H151  O806 5342   0.638   5.754   8.137
    1H151  O807 5343   1.965   5.808  11.013
    1H151  O808 5344   2.533   6.687  10.954
    1H151  O809 5345   6.701   2.309   8.196
    1H151  O810 5346   3.291   5.661  10.954
    1H151  O811 5347   6.512   5.241   8.137
    1H151  O812 5348   0.260   6.780   8.137
    1H151  O813 5349   1.017   5.754   8.137
    1H151  O814 5350   4.238   6.834  11.013
    1H151  O815 5351   6.701   4.362   8.196
    1H151  O816 5352   5.754   4.215   8.137
    1H151  O817 5353   2.912   3.336   8.196
    1H151  O818 5354   3.101   1.796   8.196
    1H151  O819 5355   1.017   0.257   8.196
    1H151  O820 5356   6.701   5.754   8.137
    1H151  O821 5357   4.996   1.043  10.954
    1H151  O822 5358   6.133   2.823   8.196
    1H151  O823 5359   1.207   0.770   8.196
    1H151  O824 5360   4.806   6.414   8.196
    1H151  O825 5361   6.133   1.136   8.137
    1H151  O826 5362   3.101   0.110   8.137
    1H151  O827 5363   3.480   3.189   8.137
    1H151  O828 5364   0.449   1.136   8.137
    1H151  O829 5365   0.449   4.875   8.196
    1H151  O830 5366   3.670   0.257   8.196
    1H151  O831 5367   4.806   5.754   8.137
    1H151  O832 5368   5.564   6.414   8.196
    1H151  O833 5369   4.806   4.728   8.137
    1H151  O834 5370   1.965   1.136   8.137
    1H151  O835 5371   5.943   5.754   8.137
    1H151  O836 5372   6.322   0.164  11.013
    1H151  O837 5373   1.965   5.148  10.954
    1H151  O838 5374   2.343   5.901   8.196
    1H151  O839 5375   5.375   6.834  11.013
    1H151  O840 5376   3.480   4.215   8.137
    1H151  O841 5377   0.260   2.309   8.196
    1H151  O842 5378   6.133   3.756  11.013
    1H151  O843 5379   6.133   5.148  10.954
    1H151  O844 5380   5.375   3.096  10.954
    1H151  O845 5381   3.101   4.215   8.137
    1H151  O846 5382   5.754   4.875   8.196
    1H151  O847 5383   1.207   2.069  10.954
    1H151  O848 5384   2.912   0.530  10.954
    1H151  O849 5385   5.375   4.215   8.137
    1H151  O850 5386   3.670   0.164  11.013
    1H151  O851 5387   3.670   5.661  10.954
    1H151  O852 5388   2.722   1.796   8.196
    1H151  O853 5389   0.070   3.849   8.196
    1H151  O854 5390   1.017   3.336   8.196
    1H151  O855 5391   3.670   0.530  10.954
    1H151  O856 5392   3.859   6.834  11.013
    1H151  O857 5393   0.638   4.362   8.196
    1H151  O858 5394   2.722   4.215   8.137
    1H151  O859 5395   2.343   1.796   8.196
    1H151  O860 5396   0.070   1.703  11.013
    1H151  O861 5397   0.449   3.849   8.196
    1H151  O862 5398   3.101   3.756  11.013
    1H151  O863 5399   6.322   6.780   8.137
    1H151  O864 5400   1.775   3.243  11.013
    1H151  O865 5401   2.154   5.388   8.196
    1H151  O866 5402   4.806   6.687  10.954
    1H151  O867 5403   6.701   6.780   8.137
    1H151  O868 5404   4.238   3.189   8.137
    1H151  O869 5405   5.943   3.243  11.013
    1H151  O870 5406   3.859   5.241   8.137
    1H151  O871 5407   1.586   4.215   8.137
    1H151  O872 5408   6.701   6.414   8.196
    1H151  O873 5409   5.943   1.649   8.137
    1H151  O874 5410   2.533   6.414   8.196
    1H151  O875 5411   4.428   5.754   8.137
    1H151  O876 5412   6.322   4.362   8.196
    1H151  O877 5413   3.480   3.756  11.013
    1H151  O878 5414   4.049   2.676   8.137
    1H151  O879 5415   6.512   2.729  11.013
    1H151  O880 5416   1.396   3.243  11.013
    1H151  O881 5417   6.512   6.834  11.013
    1H151  O882 5418   0.260   4.269  11.013
    1H151  O883 5419   2.154   4.728   8.137
    1H151  O884 5420   2.533   4.728   8.137
    1H151  O885 5421   1.775   6.687  10.954
    1H151  O886 5422   1.396   1.283   8.196
    1H151  O887 5423   3.101   1.136   8.137
    1H151  O888 5424   5.943   0.164  11.013
    1H151  O889 5425   2.722   0.110   8.137
    1H151  O890 5426   5.564   1.649   8.137
    1H151  O891 5427   1.207   2.729  11.013
    1H151  O892 5428   5.943   2.583  10.954
    1H151  O893 5429   4.238   3.849   8.196
    1H151  O894 5430   6.512   6.174  10.954
    1H151  O895 5431   4.238   5.241   8.137
    1H151  O896 5432   6.512   1.796   8.196
    1H151  O897 5433   3.291   5.388   8.196
    1H151  O898 5434   4.049   4.362   8.196
    1H151  O899 5435   3.859   3.096  10.954
    1H151  O900 5436   0.449   2.729  11.013
    1H151  O901 5437   2.343   4.215   8.137
    1H151  O902 5438   1.965   4.215   8.137
    1H151  O903 5439   3.480   3.096  10.954
    1H151  O904 5440   6.512   3.756  11.013
    1H151  O905 5441   5.375   4.875   8.196
    1H151  O906 5442   5.943   6.321  11.013
    1H151  O907 5443   1.775   0.530  10.954
    1H151  O908 5444   1.017   3.243  11.013
    1H151  O909 5445   3.859   3.189   8.137
    1H151  O910 5446   2.343   1.136   8.137
    1H151  O911 5447   2.533   0.623   8.137
    1H151  O912 5448   5.185   2.309   8.196
    1H151  O913 5449   2.722   1.136   8.137
    1H151  O914 5450   0.828   2.729  11.013
    1H151  O915 5451   5.754   6.834  11.013
    1H151  O916 5452   0.449   3.756  11.013
    1H151  O917 5453   6.322   0.257   8.196
    1H151  O918 5454   6.133   6.834  11.013
    1H151  O919 5455   6.322   3.243  11.013
    1H151  O920 5456   0.070   3.756  11.013
    1H151  O921 5457   0.638   3.243  11.013
    1H151  O922 5458   6.701   3.243  11.013
    1H151  O923 5459   0.260   3.243  11.013
    1H151  O924 5460   2.533   4.635  10.954
    1H151  O925 5461   5.564   0.530  10.954
    1H151  O926 5462   4.617   6.927   8.196
    1H151  O927 5463   5.943   0.530  10.954
    1H151  O928 5464   4.617   1.043  10.954
    1H151  O929 5465   4.617   3.096  10.954
    1H151  O930 5466   1.586   0.017  10.954
    1H151  O931 5467   5.564   0.257   8.196
    1H151  O932 5468   0.070   4.875   8.196
    1H151  O933 5469   2.722   1.043  10.954
    1H151  O934 5470   4.238   6.927   8.196
    1H151  O935 5471   6.133   3.849   8.196
    1H151  O936 5472   0.260   4.635  10.954
    1H151  O937 5473   0.828   2.823   8.196
    1H151  O938 5474   4.428   1.283   8.196
    1H151  O939 5475   1.207   6.927   8.196
    1H151  O940 5476   3.480   2.823   8.196
    1H151  O941 5477   5.564   3.609  10.954
    1H151  O942 5478   3.859   4.122  10.954
    1H151  O943 5479   6.701   4.635  10.954
    1H151  O944 5480   2.722   5.901   8.196
    1H151  O945 5481   4.238   1.043  10.954
    1H151  O946 5482   4.428   6.414   8.196
    1H151  O947 5483   1.586   2.823   8.196
    1H151  O948 5484   4.428   2.583  10.954
    1H151  O949 5485   5.754   0.770   8.196
    1H151  O950 5486   2.154   0.530  10.954
    1H151  O951 5487   0.828   4.122  10.954
    1H151  O952 5488   0.449   1.043  10.954
    1H151  O953 5489   4.238   6.174  10.954
    1H151  O954 5490   2.533   5.388   8.196
    1H151  O955 5491   3.101   1.043  10.954
    1H151  O956 5492   4.049   1.283   8.196
    1H151  O957 5493   1.017   6.687  10.954
    1H151  O958 5494   3.859   1.043  10.954
    1H151  O959 5495   5.564   4.635  10.954
    1H151  O960 5496   0.070   0.017  10.954
    1H151  O961 5497   5.754   3.849   8.196
    1H151  O962 5498   3.480   1.043  10.954
    1H151  O963 5499   4.428   5.661  10.954
    1H151  O964 5500   2.343   3.849   8.196
    1H151  O965 5501   0.638   6.687  10.954
    1H151  O966 5502   1.207   2.823   8.196
    1H151  O967 5503   0.449   1.796   8.196
    1H151  O968 5504   6.322   5.661  10.954
    1H151  O969 5505   6.133   2.069  10.954
    1H151  O970 5506   4.049   3.609  10.954
    1H151  O971 5507   4.806   2.583  10.954
    1H151  O972 5508   2.722   6.174  10.954
    1H151  O973 5509   5.754   6.927   8.196
    1H151  O974 5510   3.480   4.122  10.954
    1H151  O975 5511   2.912   5.661  10.954
    1H151  O976 5512   4.049   2.309   8.196
    1H151  O977 5513   4.238   0.017  10.954
    1H151  O978 5514   1.396   6.687  10.954
    1H151  O979 5515   3.859   6.174  10.954
    1H151  O980 5516   5.185   5.661  10.954
    1H151  O981 5517   1.396   5.388   8.196
    1H151  O982 5518   0.070   1.043  10.954
    1H151  O983 5519   5.375   0.017  10.954
    1H151  O984 5520   1.965   3.849   8.196
    1H151  O985 5521   4.238   3.096  10.954
    1H151  O986 5522   2.154   0.257   8.196
    1H151  O987 5523   5.943   5.388   8.196
    1H151  O988 5524   4.617   5.148  10.954
    1H151  O989 5525   5.185   4.635  10.954
    1H151  O990 5526   0.449   0.770   8.196
    1H151  O991 5527   1.017   6.414   8.196
    1H151  O992 5528   0.070   0.770   8.196
    1H151  O993 5529   1.017   5.388   8.196
    1H151  O994 5530   4.617   2.823   8.196
    1H151  O995 5531   0.638   1.556  10.954
    1H151  O996 5532   5.943   6.414   8.196
    1H151  O997 5533   0.260   0.257   8.196
    1H151  O998 5534   2.533   3.609  10.954
    1H151  O999 5535   1.207   4.875   8.196
    1H151 O1000 5536   3.101   6.927   8.196
    1H151 O1001 5537   3.291   6.414   8.196
    1H151 O1002 5538   3.670   1.283   8.196
    1H151 O1003 5539   5.375   6.174  10.954
    1H151 O1004 5540   4.049   5.661  10.954
    1H151 O1005 5541   6.512   4.122  10.954
    1H151 O1006 5542   2.154   2.583  10.954
    1H151 O1007 5543   6.322   1.556  10.954
    1H151 O1008 5544   5.943   2.309   8.196
    1H151 O1009 5545   1.017   1.283   8.196
    1H151 O1010 5546   0.638   3.336   8.196
    1H151 O1011 5547   3.480   5.901   8.196
    1H151 O1012 5548   5.375   5.148  10.954
    1H151 O1013 5549   4.996   1.796   8.196
    1H151 O1014 5550   4.806   4.362   8.196
    1H151 O1015 5551   1.965   6.174  10.954
    1H151 O1016 5552   0.260   6.687  10.954
    1H151 O1017 5553   4.428   6.687  10.954
    1H151 O1018 5554   5.375   5.901   8.196
    1H151 O1019 5555   2.722   6.927   8.196
    1H151 O1020 5556   2.722   0.017  10.954
    1H151 O1021 5557   3.291   3.336   8.196
    1H151 O1022 5558   1.775   1.283   8.196
    1H151 O1023 5559   0.638   6.414   8.196
    1H151 O1024 5560   1.017   3.609  10.954
    1H151 O1025 5561   5.185   6.687  10.954
    1H151 O1026 5562   1.017   4.362   8.196
    1H151 O1027 5563   1.965   0.770   8.196
    1H151 O1028 5564   3.291   0.257   8.196
    1H151 O1029 5565   5.943   0.257   8.196
    1H151 O1030 5566   2.343   0.017  10.954
    1H151 O1031 5567   4.996   5.148  10.954
    1H151 O1032 5568   6.512   2.069  10.954
    1H151 O1033 5569   4.806   2.309   8.196
    1H151 O1034 5570   5.564   2.309   8.196
    1H151 O1035 5571   3.480   3.849   8.196
    1H151 O1036 5572   3.480   4.875   8.196
    1H151 O1037 5573   4.238   4.875   8.196
    1H151 O1038 5574   0.449   2.069  10.954
    1H151 O1039 5575   3.101   3.096  10.954
    1H151 O1040 5576   4.806   5.388   8.196
    1H151 O1041 5577   0.828   2.069  10.954
    1H151 O1042 5578   3.670   6.687  10.954
    1H151 O1043 5579   1.965   0.017  10.954
    1H151 O1044 5580   0.260   5.388   8.196
    1H151 O1045 5581   3.101   0.770   8.196
    1H151 O1046 5582   6.701   0.257   8.196
    1H151 O1047 5583   3.101   0.017  10.954
    1H151 O1048 5584   5.564   1.283   8.196
    1H151 O1049 5585   5.943   4.362   8.196
    1H151 O1050 5586   0.828   6.927   8.196
    1H151 O1051 5587   1.207   5.901   8.196
    1H151 O1052 5588   4.996   5.901   8.196
    1H151 O1053 5589   2.533   5.661  10.954
    1H151 O1054 5590   4.428   3.336   8.196
    1H151 O1055 5591   5.754   3.096  10.954
    1H151 O1056 5592   6.701   1.283   8.196
    1H151 O1057 5593   2.722   3.096  10.954
    1H151 O1058 5594   1.775   2.583  10.954
    1H151 O1059 5595   4.996   4.875   8.196
    1H151 O1060 5596   0.449   6.927   8.196
    1H151 O1061 5597   5.564   5.661  10.954
    1H151 O1062 5598   5.943   5.661  10.954
    1H151 O1063 5599   3.859   5.901   8.196
    1H151 O1064 5600   2.343   3.096  10.954
    1H151 O1065 5601   0.449   5.901   8.196
    1H151 O1066 5602   0.070   5.901   8.196
    1H151 O1067 5603   3.670   4.362   8.196
    1H151 O1068 5604   1.586   4.875   8.196
    1H151 O1069 5605   3.101   4.875   8.196
    1H151 O1070 5606   6.512   5.901   8.196
    1H151 O1071 5607   6.133   1.796   8.196
    1H151 O1072 5608   2.154   5.661  10.954
    1H151 O1073 5609   0.260   1.283   8.196
    1H151 O1074 5610   6.701   6.687  10.954
    1H151 O1075 5611   6.133   5.901   8.196
    1H151 O1076 5612   4.238   5.901   8.196
    1H151 O1077 5613   1.396   2.583  10.954
    1H151 O1078 5614   1.965   4.875   8.196
    1H151 O1079 5615   2.722   4.875   8.196
    1H151 O1080 5616   1.017   0.675  11.226
    1H151 O1081 5617   6.701   2.583  10.954
    1H151 O1082 5618   0.260   2.583  10.954
    1H151 O1083 5619   0.260   3.336   8.196
    1H151 O1084 5620   2.912   2.163   7.924
    1H151 O1085 5621   1.587   1.189  11.226
    1H151 O1086 5622   2.723   2.677   7.924
    1H151 O1087 5623   2.533   2.163   7.924
    1H151 O1088 5624   1.586   4.268  11.226
    1H151 O1089 5625   1.966   4.268  11.226
    1H151 O1090 5626   0.829   5.294  11.226
    1H151 O1091 5627   0.829   0.162  11.226
    1H151 O1092 5628   1.775   5.661  10.954
    1H151 O1093 5629   2.155   1.702  11.226
    1H151 O1094 5630   0.449   5.294  11.227
    1H151 O1095 5631   3.292   2.164   7.924
    1H151 O1096 5632   2.912   6.414   8.196
    1H151 O1097 5633   3.481   5.294  11.227
    1H151 O1098 5634   4.807   3.754  11.226
    1H151 O1099 5635   2.534   1.701  11.226
    1H151 O1100 5636   5.754   5.901   8.196
    1H151 O1101 5637   2.343   6.174  10.954
    1H151 O1102 5638   0.638   1.283   8.196
    1H151 O1103 5639   4.428   2.309   8.196
    1H151 O1104 5640   6.322   5.388   8.196
    1H151 O1105 5641   3.670   1.701  11.226
    1H151 O1106 5642   6.322   1.283   8.196
    1H151 O1107 5643   2.912   1.701  11.226
    1H151 O1108 5644   4.617   0.624   7.924
    1H151 O1109 5645   3.291   1.701  11.226
    1H151 O1110 5646   4.049   1.701  11.226
    1H151 O1111 5647   5.943   3.609  10.954
    1H151 O1112 5648   4.238   0.624   7.924
    1H151 O1113 5649   6.512   0.017  10.954
    1H151 O1114 5650   0.828   5.901   8.196
    1H151 O1115 5651   4.428   1.701  11.226
    1H151 O1116 5652   3.291   1.283   8.196
    1H151 O1117 5653   3.859   3.849   8.196
    1H151 O1118 5654   1.772   1.702  11.226
    1H151 O1119 5655   3.670   5.388   8.196
    1H151 O1120 5656   4.617   4.875   8.196
    1H151 O1121 5657   3.859   0.624   7.924
    1H151 O1122 5658   1.204   1.189  11.227
    1H151 O1123 5659   3.480   0.017  10.954
    1H151 O1124 5660   1.401   0.675  11.226
    1H151 O1125 5661   6.701   1.556  10.954
    1H151 O1126 5662   5.564   4.362   8.196
    1H151 O1127 5663   5.185   4.362   8.196
    1H151 O1128 5664   6.322   2.583  10.954
    1H151 O1129 5665   4.049   6.687  10.954
    1H151 O1130 5666   3.859   0.017  10.954
    1H151 O1131 5667   2.340   2.677   7.924
    1H151 O1132 5668   2.912   3.609  10.954
    1H151 O1133 5669   6.701   5.388   8.196
    1H151 O1134 5670   0.260   1.556  10.954
    1H151 O1135 5671   6.133   6.927   8.196
    1H151 O1136 5672   1.396   4.362   8.196
    1H151 O1137 5673   3.670   2.728  11.226
    1H151 O1138 5674   1.965   3.096  10.954
    1H151 O1139 5675   3.859   2.823   8.196
    1H151 O1140 5676   4.617   5.901   8.196
    1H151 O1141 5677   0.070   6.927   8.196
    1H151 O1142 5678   5.943   1.283   8.196
    1H151 O1143 5679   5.375   1.796   8.196
    1H151 O1144 5680   3.291   4.362   8.196
    1H151 O1145 5681   2.912   4.362   8.196
    1H151 O1146 5682   1.775   3.900  10.866
    1H151 O1147 5683   0.449   4.122  10.954
    1H151 O1148 5684   3.670   3.609  10.954
    1H151 O1149 5685   2.533   0.257   8.196
    1H151 O1150 5686   0.635   0.676  11.226
    1H151 O1151 5687   2.343   4.875   8.196
    1H151 O1152 5688   6.133   6.174  10.954
    1H151 O1153 5689   1.969   1.189  11.226
    1H151 O1154 5690   6.512   6.927   8.196
    1H151 O1155 5691   2.154   1.283   8.196
    1H151 O1156 5692   3.670   4.927  10.866
    1H151 O1157 5693   3.291   3.609  10.954
    1H151 O1158 5694   3.106   2.677   7.924
    1H151 O1159 5695   2.912   0.257   8.196
    1H151 O1160 5696   1.586   3.096  10.954
    1H151 O1161 5697   4.238   2.823   8.196
    1H151 O1162 5698   5.754   0.017  10.954
    1H151 O1163 5699   1.212   0.162  11.226
    1H151 O1164 5700   3.670   3.336   8.196
    1H151 O1165 5701   5.754   1.796   8.196
    1H151 O1166 5702   0.070   4.122  10.954
    1H151 O1167 5703   6.133   0.017  10.954
    1H151 O1168 5704   4.049   5.388   8.196
    1H151 O1169 5705   1.775   4.362   8.196
    1H151 O1170 5706   2.533   4.362   8.196
    1H151 O1171 5707   5.754   6.174  10.954
    1H151 O1172 5708   1.400   2.165   7.924
    1H151 O1173 5709   5.000   0.624   7.924
    1H151 O1174 5710   4.049   3.336   8.196
    1H151 O1175 5711   4.803   0.676  11.226
    1H151 O1176 5712   5.564   6.687  10.954
    1H151 O1177 5713   4.428   5.388   8.196
    1H151 O1178 5714   6.322   3.609  10.954
    1H151 O1179 5715   1.017   2.583  10.954
    1H151 O1180 5716   6.133   3.096  10.954
    1H151 O1181 5717   2.343   0.770   8.196
    1H151 O1182 5718   2.150   2.164   7.924
    1H151 O1183 5719   1.207   3.096  10.954
    1H151 O1184 5720   6.322   6.687  10.954
    1H151 O1185 5721   2.912   1.283   8.196
    1H151 O1186 5722   0.638   2.583  10.954
    1H151 O1187 5723   0.638   3.609  10.954
    1H151 O1188 5724   4.992   6.781   7.924
    1H151 O1189 5725   1.203   1.650   7.924
    1H151 O1190 5726   2.722   0.770   8.196
    1H151 O1191 5727   5.001   0.162  11.226
    1H151 O1192 5728   5.379   6.781   7.924
    1H151 O1193 5729   2.349   4.268  11.227
    1H151 O1194 5730   1.212   5.294  11.226
    1H151 O1195 5731   2.533   1.283   8.196
    1H151 O1196 5732   0.065   5.294  11.226
    1H151 O1197 5733   4.811   1.701  11.226
    1H151 O1198 5734   1.203   4.268  11.227
    1H151 O1199 5735   0.446   0.162  11.226
    1H151 O1200 5736   2.154   4.362   8.196
    1H151 O1201 5737   3.098   5.294  11.227
    1H151 O1202 5738   3.864   5.295  11.227
    1H151 O1203 5739   5.190   3.754  11.226
    1H151 O1204 5740   4.424   3.754  11.226
    1H151 O1205 5741   3.674   2.164   7.924
    1H151 O1206 5742   5.751   1.189  11.226
    1H151 O1207 5743   5.190   0.676  11.226
    1H151 O1208 5744   1.014   2.164   7.924
    1H151 O1209 5745   1.590   1.650   7.924
    1H151 O1210 5746   6.137   1.189  11.227
    1H151 O1211 5747   4.614   0.162  11.226
    1H151 O1212 5748   6.326   3.190   7.924
    1H151 O1213 5749   5.943   6.687  10.954
    1H151 O1214 5750   5.379   2.676   7.924
    1H151 O1215 5751   6.319   0.675  11.226
    1H151 O1216 5752   0.828   3.096  10.954
    1H151 O1217 5753   6.701   3.609  10.954
    1H151 O1218 5754   6.512   3.096  10.954
    1H151 O1219 5755   2.343   1.335  10.866
    1H151 O1220 5756   3.863   6.782   7.924
    1H151 O1221 5757   0.070   3.096  10.954
    1H151 O1222 5758   0.260   3.609  10.954
    1H151 O1223 5759   3.099   6.320  11.226
    1H151 O1224 5760   5.940   3.190   7.924
    1H151 O1225 5761   4.992   2.676   7.924
    1H151 O1226 5762   4.614   6.321  11.227
    1H151 O1227 5763   0.449   3.096  10.954
    1H151 O1228 5764   6.137   4.267  11.226
    1H151 O1229 5765   5.001   6.321  11.227
    1H151 O1230 5766   6.704   0.675  11.226
    1H151 O1231 5767   1.017   4.927  10.866
    1H151 O1232 5768   3.287   2.728  11.226
    1H151 O1233 5769   2.533   3.044   8.284
    1H151 O1234 5770   0.066   2.677   7.924
    1H151 O1235 5771   4.053   2.728  11.226
    1H151 O1236 5772   5.751   4.268  11.226
    1H151 O1237 5773   3.476   0.624   7.924
    1H151 O1238 5774   0.453   2.677   7.924
    1H151 O1239 5775   1.775   0.822  10.866
    1H151 O1240 5776   6.515   4.729   7.924
    1H151 O1241 5777   3.485   6.320  11.226
    1H151 O1242 5778   3.477   6.782   7.924
    1H151 O1243 5779   2.719   3.703   7.924
    1H151 O1244 5780   6.129   4.729   7.924
    1H151 O1245 5781   5.568   5.243   7.924
    1H151 O1246 5782   3.291   4.780  11.226
    1H151 O1247 5783   5.186   3.191   7.924
    1H151 O1248 5784   1.018   5.806  11.226
    1H151 O1249 5785   3.105   3.703   7.924
    1H151 O1250 5786   6.129   0.624   7.924
    1H151 O1251 5787   4.806   0.992   8.284
    1H151 O1252 5788   6.515   0.624   7.924
    1H151 O1253 5789   5.182   5.243   7.924
    1H151 O1254 5790   5.186   0.112   7.924
    1H151 O1255 5791   4.049   4.780  11.226
    1H151 O1256 5792   1.776   4.781  11.226
    1H151 O1257 5793   0.260   4.927  10.866
    1H151 O1258 5794   5.564   1.701  11.226
    1H151 O1259 5795   3.480   2.531   8.284
    1H151 O1260 5796   1.396   1.848  10.866
    1H151 O1261 5797   0.639   4.779  11.226
    1H151 O1262 5798   4.617   3.387  10.866
    1H151 O1263 5799   1.586   6.782   7.924
    1H151 O1264 5800   2.155   6.269   7.924
    1H151 O1265 5801   2.155   3.753  11.226
    1H151 O1266 5802   1.396   3.753  11.226
    1H151 O1267 5803   4.239   4.268  11.226
    1H151 O1268 5804   4.997   3.241  11.226
    1H151 O1269 5805   5.755   2.215  11.226
    1H151 O1270 5806   5.943   0.822  10.866
    1H151 O1271 5807   5.564   3.044   8.284
    1H151 O1272 5808   6.700   5.806  11.226
    1H151 O1273 5809   1.965   5.755   7.924
    1H151 O1274 5810   1.776   0.112   7.924
    1H151 O1275 5811   1.965   6.636   8.284
    1H151 O1276 5812   6.133   3.557   8.284
    1H151 O1277 5813   2.154   3.191   7.924
    1H151 O1278 5814   5.186   6.268   7.924
    1H151 O1279 5815   4.997   2.216  11.227
    1H151 O1280 5816   1.775   2.018   8.284
    1H151 O1281 5817   4.807   5.805  11.226
    1H151 O1282 5818   1.017   1.702  11.226
    1H151 O1283 5819   5.185   1.848  10.866
    1H151 O1284 5820   0.828   6.320  11.227
    1H151 O1285 5821   5.375   3.703   7.924
    1H151 O1286 5822   6.323   4.780  11.226
    1H151 O1287 5823   1.396   3.190   7.924
    1H151 O1288 5824   1.775   6.123   8.284
    1H151 O1289 5825   3.860   1.650   7.924
    1H151 O1290 5826   1.396   6.269   7.924
    1H151 O1291 5827   5.375   2.361  10.866
    1H151 O1292 5828   2.344   6.782   7.924
    1H151 O1293 5829   1.586   3.703   7.924
    1H151 O1294 5830   6.512   3.703   7.924
    1H151 O1295 5831   2.912   6.833  11.226
    1H151 O1296 5832   4.617   3.703   7.924
    1H151 O1297 5833   1.586   2.216  11.227
    1H151 O1298 5834   3.102   4.267  11.226
    1H151 O1299 5835   2.912   3.044   8.284
    1H151 O1300 5836   5.186   1.138   7.924
    1H151 O1301 5837   5.565   2.728  11.226
    1H151 O1302 5838   0.069   6.321  11.227
    1H151 O1303 5839   1.586   0.625   7.924
    1H151 O1304 5840   0.828   0.625   7.924
    1H151 O1305 5841   0.828   4.729   7.924
    1H151 O1306 5842   2.722   1.335  10.866
    1H151 O1307 5843   4.049   6.269   7.924
    1H151 O1308 5844   4.428   4.217   7.924
    1H151 O1309 5845   3.480   2.361  10.866
    1H151 O1310 5846   4.428   0.992   8.284
    1H151 O1311 5847   3.859   2.361  10.866
    1H151 O1312 5848   0.639   0.111   7.924
    1H151 O1313 5849   1.775   5.242   7.924
    1H151 O1314 5850   3.102   5.756   7.924
    1H151 O1315 5851   4.049   0.675  11.226
    1H151 O1316 5852   0.639   5.243   7.924
    1H151 O1317 5853   2.912   5.243   7.924
    1H151 O1318 5854   4.996   3.557   8.284
    1H151 O1319 5855   0.260   4.217   7.924
    1H151 O1320 5856   3.101   1.335  10.866
    1H151 O1321 5857   0.828   3.703   7.924
    1H151 O1322 5858   4.238   1.335  10.866
    1H151 O1323 5859   1.587   6.320  11.226
    1H151 O1324 5860   3.859   1.335  10.866
    1H151 O1325 5861   3.480   1.335  10.866
    1H151 O1326 5862   3.291   0.675  11.226
    1H151 O1327 5863   2.533   0.675  11.226
    1H151 O1328 5864   4.807   4.780  11.226
    1H151 O1329 5865   2.344   5.294  11.227
    1H151 O1330 5866   4.049   0.992   8.284
    1H151 O1331 5867   4.617   1.651   7.924
    1H151 O1332 5868   2.155   6.832  11.226
    1H151 O1333 5869   4.617   1.335  10.866
    1H151 O1334 5870   6.323   2.164   7.924
    1H151 O1335 5871   2.533   2.728  11.226
    1H151 O1336 5872   1.017   6.979  10.866
    1H151 O1337 5873   1.396   4.927  10.866
    1H151 O1338 5874   1.207   3.557   8.284
    1H151 O1339 5875   5.755   5.294  11.227
    1H151 O1340 5876   0.260   6.269   7.924
    1H151 O1341 5877   0.638   5.953  10.866
    1H151 O1342 5878   6.323   6.269   7.924
    1H151 O1343 5879   0.070   1.650   7.924
    1H151 O1344 5880   0.638   6.979  10.866
    1H151 O1345 5881   1.965   2.531   8.284
    1H151 O1346 5882   3.291   5.953  10.866
    1H151 O1347 5883   4.806   6.979  10.866
    1H151 O1348 5884   3.859   4.729   7.924
    1H151 O1349 5885   3.670   7.149   8.284
    1H151 O1350 5886   0.260   5.953  10.866
    1H151 O1351 5887   0.069   2.215  11.226
    1H151 O1352 5888   1.207   2.531   8.284
    1H151 O1353 5889   4.806   7.149   8.284
    1H151 O1354 5890   3.670   0.992   8.284
    1H151 O1355 5891   4.617   4.413  10.866
    1H151 O1356 5892   2.912   4.927  10.866
    1H151 O1357 5893   5.375   1.335  10.866
    1H151 O1358 5894   0.828   1.335  10.866
    1H151 O1359 5895   2.154   4.927  10.866
    1H151 O1360 5896   6.701   3.044   8.284
    1H151 O1361 5897   5.943   1.848  10.866
    1H151 O1362 5898   0.260   3.044   8.284
    1H151 O1363 5899   5.375   5.610   8.284
    1H151 O1364 5900   5.754   3.557   8.284
    1H151 O1365 5901   5.375   0.479   8.284
    1H151 O1366 5902   1.586   0.309  10.866
    1H151 O1367 5903   0.070   0.309  10.866
    1H151 O1368 5904   5.564   0.822  10.866
    1H151 O1369 5905   1.396   5.953  10.866
    1H151 O1370 5906   5.943   4.927  10.866
    1H151 O1371 5907   2.154   0.822  10.866
    1H151 O1372 5908   5.375   3.387  10.866
    1H151 O1373 5909   6.512   5.440  10.866
    1H151 O1374 5910   3.859   4.413  10.866
    1H151 O1375 5911   6.512   0.309  10.866
    1H151 O1376 5912   4.806   3.044   8.284
    1H151 O1377 5913   1.396   7.149   8.284
    1H151 O1378 5914   6.701   4.927  10.866
    1H151 O1379 5915   3.480   4.413  10.866
    1H151 O1380 5916   5.943   3.900  10.866
    1H151 O1381 5917   6.512   2.531   8.284
    1H151 O1382 5918   2.533   3.900  10.866
    1H151 O1383 5919   6.322   5.097   8.284
    1H151 O1384 5920   5.185   2.874  10.866
    1H151 O1385 5921   0.828   2.531   8.284
    1H151 O1386 5922   0.449   4.583   8.284
    1H151 O1387 5923   6.701   4.070   8.284
    1H151 O1388 5924   5.564   3.900  10.866
    1H151 O1389 5925   6.322   0.992   8.284
    1H151 O1390 5926   1.965   3.557   8.284
    1H151 O1391 5927   5.375   0.309  10.866
    1H151 O1392 5928   5.564   7.149   8.284
    1H151 O1393 5929   4.238   0.309  10.866
    1H151 O1394 5930   0.828   4.413  10.866
    1H151 O1395 5931   1.586   5.610   8.284
    1H151 O1396 5932   2.343   3.557   8.284
    1H151 O1397 5933   4.049   2.018   8.284
    1H151 O1398 5934   2.912   4.070   8.284
    1H151 O1399 5935   0.638   4.070   8.284
    1H151 O1400 5936   2.154   7.149   8.284
    1H151 O1401 5937   6.701   2.018   8.284
    1H151 O1402 5938   2.722   6.466  10.866
    1H151 O1403 5939   0.070   4.583   8.284
    1H151 O1404 5940   4.428   5.953  10.866
    1H151 O1405 5941   5.943   5.097   8.284
    1H151 O1406 5942   1.775   3.044   8.284
    1H151 O1407 5943   4.238   6.636   8.284
    1H151 O1408 5944   1.017   3.900  10.866
    1H151 O1409 5945   0.260   0.822  10.866
    1H151 O1410 5946   4.806   4.070   8.284
    1H151 O1411 5947   5.185   5.953  10.866
    1H151 O1412 5948   4.428   0.822  10.866
    1H151 O1413 5949   4.049   3.900  10.866
    1H151 O1414 5950   4.996   1.335  10.866
    1H151 O1415 5951   4.428   4.927  10.866
    1H151 O1416 5952   1.207   6.636   8.284
    1H151 O1417 5953   2.722   5.610   8.284
    1H151 O1418 5954   6.512   4.413  10.866
    1H151 O1419 5955   2.722   4.413  10.866
    1H151 O1420 5956   4.996   1.505   8.284
    1H151 O1421 5957   1.207   0.479   8.284
    1H151 O1422 5958   3.101   2.361  10.866
    1H151 O1423 5959   0.449   0.479   8.284
    1H151 O1424 5960   1.017   5.097   8.284
    1H151 O1425 5961   1.207   6.466  10.866
    1H151 O1426 5962   1.965   0.479   8.284
    1H151 O1427 5963   1.965   6.466  10.866
    1H151 O1428 5964   1.586   2.531   8.284
    1H151 O1429 5965   4.238   2.361  10.866
    1H151 O1430 5966   4.238   4.583   8.284
    1H151 O1431 5967   4.049   7.149   8.284
    1H151 O1432 5968   2.722   2.361  10.866
    1H151 O1433 5969   0.449   6.466  10.866
    1H151 O1434 5970   4.238   1.505   8.284
    1H151 O1435 5971   2.533   4.927  10.866
    1H151 O1436 5972   2.722   5.440  10.866
    1H151 O1437 5973   4.996   4.413  10.866
    1H151 O1438 5974   2.912   0.822  10.866
    1H151 O1439 5975   3.670   5.953  10.866
    1H151 O1440 5976   3.670   0.822  10.866
    1H151 O1441 5977   1.396   0.992   8.284
    1H151 O1442 5978   2.343   2.361  10.866
    1H151 O1443 5979   1.396   6.979  10.866
    1H151 O1444 5980   6.133   2.531   8.284
    1H151 O1445 5981   0.260   2.018   8.284
    1H151 O1446 5982   6.322   4.070   8.284
    1H151 O1447 5983   2.912   2.874  10.866
    1H151 O1448 5984   2.533   6.979  10.866
    1H151 O1449 5985   4.238   3.387  10.866
    1H151 O1450 5986   3.291   3.044   8.284
    1H151 O1451 5987   4.806   2.874  10.866
    1H151 O1452 5988   2.912   5.953  10.866
    1H151 O1453 5989   0.638   3.044   8.284
    1H151 O1454 5990   0.260   6.979  10.866
    1H151 O1455 5991   1.017   4.070   8.284
    1H151 O1456 5992   4.428   6.979  10.866
    1H151 O1457 5993   5.185   6.979  10.866
    1H151 O1458 5994   6.701   6.123   8.284
    1H151 O1459 5995   1.017   0.992   8.284
    1H151 O1460 5996   4.617   2.361  10.866
    1H151 O1461 5997   4.617   5.440  10.866
    1H151 O1462 5998   2.722   0.309  10.866
    1H151 O1463 5999   5.564   4.927  10.866
    1H151 O1464 6000   3.291   7.149   8.284
    1H151 O1465 6001   0.638   2.018   8.284
    1H151 O1466 6002   3.101   0.309  10.866
    1H151 O1467 6003   6.701   0.992   8.284
    1H151 O1468 6004   4.996   5.440  10.866
    1H151 O1469 6005   3.291   6.123   8.284
    1H151 O1470 6006   1.965   2.361  10.866
    1H151 O1471 6007   4.996   5.610   8.284
    1H151 O1472 6008   1.586   5.440  10.866
    1H151 O1473 6009   2.343   5.610   8.284
    1H151 O1474 6010   2.343   6.466  10.866
    1H151 O1475 6011   2.343   0.309  10.866
    1H151 O1476 6012   3.859   2.531   8.284
    1H151 O1477 6013   1.965   3.387  10.866
    1H151 O1478 6014   5.185   4.070   8.284
    1H151 O1479 6015   1.775   0.992   8.284
    1H151 O1480 6016   2.533   6.123   8.284
    1H151 O1481 6017   4.428   2.018   8.284
    1H151 O1482 6018   2.912   3.900  10.866
    1H151 O1483 6019   2.343   3.387  10.866
    1H151 O1484 6020   4.806   2.018   8.284
    1H151 O1485 6021   6.701   5.097   8.284
    1H151 O1486 6022   4.617   6.636   8.284
    1H151 O1487 6023   0.070   3.557   8.284
    1H151 O1488 6024   5.375   4.413  10.866
    1H151 O1489 6025   3.859   0.309  10.866
    1H151 O1490 6026   4.238   5.440  10.866
    1H151 O1491 6027   3.670   6.123   8.284
    1H151 O1492 6028   1.586   3.387  10.866
    1H151 O1493 6029   3.480   1.505   8.284
    1H151 O1494 6030   5.754   5.610   8.284
    1H151 O1495 6031   5.754   2.531   8.284
    1H151 O1496 6032   1.396   4.070   8.284
    1H151 O1497 6033   6.512   1.335  10.866
    1H151 O1498 6034   5.943   0.992   8.284
    1H151 O1499 6035   6.133   0.309  10.866
    1H151 O1500 6036   1.017   7.149   8.284
    1H151 O1501 6037   1.017   3.044   8.284
    1H151 O1502 6038   2.912   6.123   8.284
    1H151 O1503 6039   3.480   0.309  10.866
    1H151 O1504 6040   0.449   4.413  10.866
    1H151 O1505 6041   1.775   5.953  10.866
    1H151 O1506 6042   0.449   6.636   8.284
    1H151 O1507 6043   0.449   5.610   8.284
    1H151 O1508 6044   3.291   0.992   8.284
    1H151 O1509 6045   6.133   5.440  10.866
    1H151 O1510 6046   0.070   6.636   8.284
    1H151 O1511 6047   2.533   4.070   8.284
    1H151 O1512 6048   3.291   4.070   8.284
    1H151 O1513 6049   0.828   1.505   8.284
    1H151 O1514 6050   6.322   3.900  10.866
    1H151 O1515 6051   3.291   6.979  10.866
    1H151 O1516 6052   0.638   0.992   8.284
    1H151 O1517 6053   5.754   6.636   8.284
    1H151 O1518 6054   1.775   6.979  10.866
    1H151 O1519 6055   5.564   4.070   8.284
    1H151 O1520 6056   6.512   6.636   8.284
    1H151 O1521 6057   4.617   4.583   8.284
    1H151 O1522 6058   2.533   7.149   8.284
    1H151 O1523 6059   0.828   5.610   8.284
    1H151 O1524 6060   0.449   3.557   8.284
    1H151 O1525 6061   4.428   2.874  10.866
    1H151 O1526 6062   5.754   0.479   8.284
    1H151 O1527 6063   1.965   1.505   8.284
    1H151 O1528 6064   6.133   6.636   8.284
    1H151 O1529 6065   5.375   1.505   8.284
    1H151 O1530 6066   5.564   0.992   8.284
    1H151 O1531 6067   5.564   6.123   8.284
    1H151 O1532 6068   0.260   5.097   8.284
    1H151 O1533 6069   3.291   3.900  10.866
    1H151 O1534 6070   3.670   5.097   8.284
    1H151 O1535 6071   1.965   5.440  10.866
    1H151 O1536 6072   1.775   4.070   8.284
    1H151 O1537 6073   0.260   1.848  10.866
    1H151 O1538 6074   4.049   4.070   8.284
    1H151 O1539 6075   4.806   6.123   8.284
    1H151 O1540 6076   6.701   1.848  10.866
    1H151 O1541 6077   1.207   3.387  10.866
    1H151 O1542 6078   5.754   4.583   8.284
    1H151 O1543 6079   3.291   5.097   8.284
    1H151 O1544 6080   0.070   0.479   8.284
    1H151 O1545 6081   4.049   5.097   8.284
    1H151 O1546 6082   2.722   6.636   8.284
    1H151 O1547 6083   6.133   2.361  10.866
    1H151 O1548 6084   1.396   5.097   8.284
    1H151 O1549 6085   5.185   4.927  10.866
    1H151 O1550 6086   2.154   5.097   8.284
    1H151 O1551 6087   6.512   1.505   8.284
    1H151 O1552 6088   1.207   2.361  10.866
    1H151 O1553 6089   6.322   5.953  10.866
    1H151 O1554 6090   4.238   6.466  10.866
    1H151 O1555 6091   3.101   6.636   8.284
    1H151 O1556 6092   5.375   5.440  10.866
    1H151 O1557 6093   0.638   1.848  10.866
    1H151 O1558 6094   4.428   7.149   8.284
    1H151 O1559 6095   3.480   5.610   8.284
    1H151 O1560 6096   4.238   3.557   8.284
    1H151 O1561 6097   5.943   2.874  10.866
    1H151 O1562 6098   3.859   6.466  10.866
    1H151 O1563 6099   6.512   6.466  10.866
    1H151 O1564 6100   4.617   2.531   8.284
    1H151 O1565 6101   0.449   1.505   8.284
    1H151 O1566 6102   1.017   6.123   8.284
    1H151 O1567 6103   4.428   6.123   8.284
    1H151 O1568 6104   5.943   6.123   8.284
    1H151 O1569 6105   2.533   5.097   8.284
    1H151 O1570 6106   1.207   4.583   8.284
    1H151 O1571 6107   5.375   6.466  10.866
    1H151 O1572 6108   0.638   6.123   8.284
    1H151 O1573 6109   0.260   7.149   8.284
    1H151 O1574 6110   3.480   3.557   8.284
    1H151 O1575 6111   2.154   2.874  10.866
    1H151 O1576 6112   4.806   5.097   8.284
    1H151 O1577 6113   3.101   0.479   8.284
    1H151 O1578 6114   6.512   2.361  10.866
    1H151 O1579 6115   5.943   2.018   8.284
    1H151 O1580 6116   3.480   4.583   8.284
    1H151 O1581 6117   0.449   2.361  10.866
    1H151 O1582 6118   1.965   0.309  10.866
    1H151 O1583 6119   4.049   5.953  10.866
    1H151 O1584 6120   5.943   4.070   8.284
    1H151 O1585 6121   6.322   1.848  10.866
    1H151 O1586 6122   3.859   3.387  10.866
    1H151 O1587 6123   1.207   5.610   8.284
    1H151 O1588 6124   0.828   6.636   8.284
    1H151 O1589 6125   3.101   1.505   8.284
    1H151 O1590 6126   5.185   2.018   8.284
    1H151 O1591 6127   0.449   1.335  10.866
    1H151 O1592 6128   0.260   0.992   8.284
    1H151 O1593 6129   2.343   1.505   8.284
    1H151 O1594 6130   5.375   4.583   8.284
    1H151 O1595 6131   5.754   3.387  10.866
    1H151 O1596 6132   5.943   7.149   8.284
    1H151 O1597 6133   5.754   0.309  10.866
    1H151 O1598 6134   2.722   1.505   8.284
    1H151 O1599 6135   2.533   5.953  10.866
    1H151 O1600 6136   0.070   4.413  10.866
    1H151 O1601 6137   3.670   3.900  10.866
    1H151 O1602 6138   3.480   3.387  10.866
    1H151 O1603 6139   4.428   3.044   8.284
    1H151 O1604 6140   6.701   6.979  10.866
    1H151 O1605 6141   2.722   3.387  10.866
    1H151 O1606 6142   6.322   7.149   8.284
    1H151 O1607 6143   4.996   4.583   8.284
    1H151 O1608 6144   0.070   1.335  10.866
    1H151 O1609 6145   3.670   4.070   8.284
    1H151 O1610 6146   2.154   5.953  10.866
    1H151 O1611 6147   6.133   5.610   8.284
    1H151 O1612 6148   5.564   5.953  10.866
    1H151 O1613 6149   0.070   5.610   8.284
    1H151 O1614 6150   3.670   6.979  10.866
    1H151 O1615 6151   2.912   7.149   8.284
    1H151 O1616 6152   2.154   4.070   8.284
    1H151 O1617 6153   6.701   7.149   8.284
    1H151 O1618 6154   5.564   2.018   8.284
    1H151 O1619 6155   6.133   1.505   8.284
    1H151 O1620 6156   3.101   3.387  10.866
    1H151 O1621 6157   0.828   2.361  10.866
    1H151 O1622 6158   4.049   6.979  10.866
    1H151 O1623 6159   6.512   5.610   8.284
    1H151 O1624 6160   3.101   4.583   8.284
    1H151 O1625 6161   1.775   2.874  10.866
    1H151 O1626 6162   4.238   2.531   8.284
    1H151 O1627 6163   3.859   5.610   8.284
    1H151 O1628 6164   1.586   4.583   8.284
    1H151 O1629 6165   5.943   5.953  10.866
    1H151 O1630 6166   3.670   3.044   8.284
    1H151 O1631 6167   0.638   3.900  10.866
    1H151 O1632 6168   2.343   0.479   8.284
    1H151 O1633 6169   4.428   5.097   8.284
    1H151 O1634 6170   2.722   4.583   8.284
    1H151 O1635 6171   4.617   5.610   8.284
    1H151 O1636 6172   5.564   6.979  10.866
    1H151 O1637 6173   5.754   1.505   8.284
    1H151 O1638 6174   1.396   2.874  10.866
    1H151 O1639 6175   4.238   5.610   8.284
    1H151 O1640 6176   2.154   0.992   8.284
    1H151 O1641 6177   1.965   4.583   8.284
    1H151 O1642 6178   3.859   3.557   8.284
    1H151 O1643 6179   6.701   3.900  10.866
    1H151 O1644 6180   2.912   0.992   8.284
    1H151 O1645 6181   0.828   3.387  10.866
    1H151 O1646 6182   6.701   2.874  10.866
    1H151 O1647 6183   0.260   2.874  10.866
    1H151 O1648 6184   6.322   2.874  10.866
    1H151 O1649 6185   6.133   3.387  10.866
    1H151 O1650 6186   6.322   6.979  10.866
    1H151 O1651 6187   2.722   0.479   8.284
    1H151 O1652 6188   4.049   3.044   8.284
    1H151 O1653 6189   6.133   6.466  10.866
    1H151 O1654 6190   2.343   4.583   8.284
    1H151 O1655 6191   5.754   6.466  10.866
    1H151 O1656 6192   0.260   3.900  10.866
    1H151 O1657 6193   1.017   2.874  10.866
    1H151 O1658 6194   5.943   6.979  10.866
    1H151 O1659 6195   2.533   0.992   8.284
    1H151 O1660 6196   0.638   2.874  10.866
    1H151 O1661 6197   6.512   3.387  10.866
    1H151 O1662 6198   0.449   3.387  10.866
    1H151 O1663 6199   0.070   3.387  10.866
    1H151 O1664 6200   2.722   2.314   8.401
    1H151 O1665 6201   0.828   0.525  10.749
    1H151 O1666 6202   3.101   2.314   8.401
    1H151 O1667 6203   1.396   1.039  10.749
    1H151 O1668 6204   1.207   0.525  10.749
    1H151 O1669 6205   1.965   1.552  10.749
    1H151 O1670 6206   2.343   2.314   8.401
    1H151 O1671 6207   0.638   5.143  10.749
    1H151 O1672 6208   1.396   1.801   8.401
    1H151 O1673 6209   4.996   0.525  10.749
    1H151 O1674 6210   2.154   4.117  10.749
    1H151 O1675 6211   3.291   5.143  10.749
    1H151 O1676 6212   1.396   4.117  10.749
    1H151 O1677 6213   4.996   3.604  10.749
    1H151 O1678 6214   5.185   6.932   8.401
    1H151 O1679 6215   5.185   2.827   8.401
    1H151 O1680 6216   4.806   6.170  10.749
    1H151 O1681 6217   1.586   1.552  10.749
    1H151 O1682 6218   1.017   1.039  10.749
    1H151 O1683 6219   0.828   5.657  10.749
    1H151 O1684 6220   1.586   4.630  10.749
    1H151 O1685 6221   1.965   4.630  10.749
    1H151 O1686 6222   0.449   0.525  10.749
    1H151 O1687 6223   1.207   1.552  10.749
    1H151 O1688 6224   4.617   0.525  10.749
    1H151 O1689 6225   4.996   0.262   8.401
    1H151 O1690 6226   1.775   2.065  10.749
    1H151 O1691 6227   1.775   4.117  10.749
    1H151 O1692 6228   1.017   1.801   8.401
    1H151 O1693 6229   0.070   5.657  10.749
    1H151 O1694 6230   1.207   5.657  10.749
    1H151 O1695 6231   6.322   1.039  10.749
    1H151 O1696 6232   4.428   4.117  10.749
    1H151 O1697 6233   5.754   1.552  10.749
    1H151 O1698 6234   2.154   2.827   8.401
    1H151 O1699 6235   4.806   2.065  10.749
    1H151 O1700 6236   5.564   2.065  10.749
    1H151 O1701 6237   5.375   3.340   8.401
    1H151 O1702 6238   4.996   6.419   8.401
    1H151 O1703 6239   3.670   1.801   8.401
    1H151 O1704 6240   1.017   6.170  10.749
    1H151 O1705 6241   5.375   6.419   8.401
    1H151 O1706 6242   4.049   5.143  10.749
    1H151 O1707 6243   4.238   4.630  10.749
    1H151 O1708 6244   1.775   6.932   8.401
    1H151 O1709 6245   6.133   4.630  10.749
    1H151 O1710 6246   1.586   6.419   8.401
    1H151 O1711 6247   5.185   0.775   8.401
    1H151 O1712 6248   3.670   5.143  10.749
    1H151 O1713 6249   3.101   6.683  10.749
    1H151 O1714 6250   3.859   6.419   8.401
    1H151 O1715 6251   2.343   1.552  10.749
    1H151 O1716 6252   6.512   3.340   8.401
    1H151 O1717 6253   2.533   2.827   8.401
    1H151 O1718 6254   1.586   3.340   8.401
    1H151 O1719 6255   1.775   1.039  10.749
    1H151 O1720 6256   3.101   4.630  10.749
    1H151 O1721 6257   1.017   5.143  10.749
    1H151 O1722 6258   2.154   5.906   8.401
    1H151 O1723 6259   1.586   0.262   8.401
    1H151 O1724 6260   2.343   6.419   8.401
    1H151 O1725 6261   5.754   2.578  10.749
    1H151 O1726 6262   4.806   0.775   8.401
    1H151 O1727 6263   6.701   6.170  10.749
    1H151 O1728 6264   1.965   5.393   8.401
    1H151 O1729 6265   0.260   5.143  10.749
    1H151 O1730 6266   3.480   2.314   8.401
    1H151 O1731 6267   0.828   0.262   8.401
    1H151 O1732 6268   0.638   4.880   8.401
    1H151 O1733 6269   2.912   2.827   8.401
    1H151 O1734 6270   4.428   3.853   8.401
    1H151 O1735 6271   4.617   3.604  10.749
    1H151 O1736 6272   2.722   1.552  10.749
    1H151 O1737 6273   0.449   5.657  10.749
    1H151 O1738 6274   3.101   5.393   8.401
    1H151 O1739 6275   4.428   0.775   8.401
    1H151 O1740 6276   3.101   1.552  10.749
    1H151 O1741 6277   3.480   1.552  10.749
    1H151 O1742 6278   3.859   1.552  10.749
    1H151 O1743 6279   4.238   1.552  10.749
    1H151 O1744 6280   4.049   0.775   8.401
    1H151 O1745 6281   1.017   0.012  10.749
    1H151 O1746 6282   5.943   1.039  10.749
    1H151 O1747 6283   0.638   0.012  10.749
    1H151 O1748 6284   6.133   3.340   8.401
    1H151 O1749 6285   4.617   1.552  10.749
    1H151 O1750 6286   3.480   2.578  10.749
    1H151 O1751 6287   3.859   2.578  10.749
    1H151 O1752 6288   2.154   2.065  10.749
    1H151 O1753 6289   4.806   4.117  10.749
    1H151 O1754 6290   1.207   4.630  10.749
    1H151 O1755 6291   1.207   2.314   8.401
    1H151 O1756 6292   4.617   0.262   8.401
    1H151 O1757 6293   3.670   0.775   8.401
    1H151 O1758 6294   4.806   0.012  10.749
    1H151 O1759 6295   4.428   2.065  10.749
    1H151 O1760 6296   3.291   1.801   8.401
    1H151 O1761 6297   3.670   2.065  10.749
    1H151 O1762 6298   4.049   2.065  10.749
    1H151 O1763 6299   3.291   6.170  10.749
    1H151 O1764 6300   3.670   6.932   8.401
    1H151 O1765 6301   3.291   2.065  10.749
    1H151 O1766 6302   2.912   1.801   8.401
    1H151 O1767 6303   2.533   2.065  10.749
    1H151 O1768 6304   3.480   5.657  10.749
    1H151 O1769 6305   2.912   2.065  10.749
    1H151 O1770 6306   0.638   1.039  10.749
    1H151 O1771 6307   2.533   1.801   8.401
    1H151 O1772 6308   6.512   0.525  10.749
    1H151 O1773 6309   4.238   0.262   8.401
    1H151 O1774 6310   3.859   0.262   8.401
    1H151 O1775 6311   2.343   4.630  10.749
    1H151 O1776 6312   0.260   2.827   8.401
    1H151 O1777 6313   5.943   4.117  10.749
    1H151 O1778 6314   5.185   1.039  10.749
    1H151 O1779 6315   5.375   5.393   8.401
    1H151 O1780 6316   6.322   4.880   8.401
    1H151 O1781 6317   2.722   3.340   8.401
    1H151 O1782 6318   5.185   4.117  10.749
    1H151 O1783 6319   6.322   2.827   8.401
    1H151 O1784 6320   2.154   1.801   8.401
    1H151 O1785 6321   4.806   1.039  10.749
    1H151 O1786 6322   6.322   0.775   8.401
    1H151 O1787 6323   5.943   2.827   8.401
    1H151 O1788 6324   2.912   3.853   8.401
    1H151 O1789 6325   6.133   1.552  10.749
    1H151 O1790 6326   0.070   2.314   8.401
    1H151 O1791 6327   5.754   4.630  10.749
    1H151 O1792 6328   3.670   3.091  10.749
    1H151 O1793 6329   0.449   2.314   8.401
    1H151 O1794 6330   1.775   5.143  10.749
    1H151 O1795 6331   3.101   5.657  10.749
    1H151 O1796 6332   6.512   4.366   8.401
    1H151 O1797 6333   6.701   1.039  10.749
    1H151 O1798 6334   6.322   5.143  10.749
    1H151 O1799 6335   3.480   6.419   8.401
    1H151 O1800 6336   1.207   1.288   8.401
    1H151 O1801 6337   3.859   5.657  10.749
    1H151 O1802 6338   4.617   6.683  10.749
    1H151 O1803 6339   2.533   1.039  10.749
    1H151 O1804 6340   5.564   4.880   8.401
    1H151 O1805 6341   4.996   6.683  10.749
    1H151 O1806 6342   3.480   6.683  10.749
    1H151 O1807 6343   1.586   1.288   8.401
    1H151 O1808 6344   3.480   0.262   8.401
    1H151 O1809 6345   3.101   3.340   8.401
    1H151 O1810 6346   4.996   2.578  10.749
    1H151 O1811 6347   1.965   6.419   8.401
    1H151 O1812 6348   4.617   1.288   8.401
    1H151 O1813 6349   0.260   3.853   8.401
    1H151 O1814 6350   4.049   3.091  10.749
    1H151 O1815 6351   5.185   2.065  10.749
    1H151 O1816 6352   1.965   2.314   8.401
    1H151 O1817 6353   4.996   2.314   8.401
    1H151 O1818 6354   5.564   2.827   8.401
    1H151 O1819 6355   5.375   2.314   8.401
    1H151 O1820 6356   6.133   4.366   8.401
    1H151 O1821 6357   1.775   1.801   8.401
    1H151 O1822 6358   3.291   3.091  10.749
    1H151 O1823 6359   0.828   6.683  10.749
    1H151 O1824 6360   1.396   5.906   8.401
    1H151 O1825 6361   4.617   3.340   8.401
    1H151 O1826 6362   0.828   4.366   8.401
    1H151 O1827 6363   1.396   2.827   8.401
    1H151 O1828 6364   1.017   2.065  10.749
    1H151 O1829 6365   5.564   3.091  10.749
    1H151 O1830 6366   4.049   1.039  10.749
    1H151 O1831 6367   3.859   1.288   8.401
    1H151 O1832 6368   0.828   3.340   8.401
    1H151 O1833 6369   6.133   0.262   8.401
    1H151 O1834 6370   1.586   6.683  10.749
    1H151 O1835 6371   5.185   4.880   8.401
    1H151 O1836 6372   3.291   1.039  10.749
    1H151 O1837 6373   6.512   0.262   8.401
    1H151 O1838 6374   1.396   2.065  10.749
    1H151 O1839 6375   1.586   0.525  10.749
    1H151 O1840 6376   1.396   5.143  10.749
    1H151 O1841 6377   2.912   5.143  10.749
    1H151 O1842 6378   5.754   3.340   8.401
    1H151 O1843 6379   4.996   3.340   8.401
    1H151 O1844 6380   1.775   5.906   8.401
    1H151 O1845 6381   2.154   1.039  10.749
    1H151 O1846 6382   5.185   5.906   8.401
    1H151 O1847 6383   5.375   1.552  10.749
    1H151 O1848 6384   0.070   0.525  10.749
    1H151 O1849 6385   5.375   2.578  10.749
    1H151 O1850 6386   0.638   6.170  10.749
    1H151 O1851 6387   3.480   4.630  10.749
    1H151 O1852 6388   3.859   4.630  10.749
    1H151 O1853 6389   2.912   0.012  10.749
    1H151 O1854 6390   2.533   4.117  10.749
    1H151 O1855 6391   4.806   6.932   8.401
    1H151 O1856 6392   6.322   1.801   8.401
    1H151 O1857 6393   4.806   5.143  10.749
    1H151 O1858 6394   3.859   4.366   8.401
    1H151 O1859 6395   5.564   1.039  10.749
    1H151 O1860 6396   0.260   6.170  10.749
    1H151 O1861 6397   4.996   1.552  10.749
    1H151 O1862 6398   0.070   6.683  10.749
    1H151 O1863 6399   6.701   5.143  10.749
    1H151 O1864 6400   1.586   2.314   8.401
    1H151 O1865 6401   4.617   4.630  10.749
    1H151 O1866 6402   2.154   0.012  10.749
    1H151 O1867 6403   0.638   6.932   8.401
    1H151 O1868 6404   6.701   2.827   8.401
    1H151 O1869 6405   1.207   3.340   8.401
    1H151 O1870 6406   5.375   3.604  10.749
    1H151 O1871 6407   0.828   2.314   8.401
    1H151 O1872 6408   1.586   2.578  10.749
    1H151 O1873 6409   5.375   0.525  10.749
    1H151 O1874 6410   1.965   3.340   8.401
    1H151 O1875 6411   2.533   3.091  10.749
    1H151 O1876 6412   2.343   5.657  10.749
    1H151 O1877 6413   2.154   6.932   8.401
    1H151 O1878 6414   4.049   5.906   8.401
    1H151 O1879 6415   0.828   4.630  10.749
    1H151 O1880 6416   1.396   6.170  10.749
    1H151 O1881 6417   5.375   0.262   8.401
    1H151 O1882 6418   0.070   1.288   8.401
    1H151 O1883 6419   0.260   5.906   8.401
    1H151 O1884 6420   1.775   4.880   8.401
    1H151 O1885 6421   4.238   0.525  10.749
    1H151 O1886 6422   2.912   4.880   8.401
    1H151 O1887 6423   5.754   5.657  10.749
    1H151 O1888 6424   5.564   6.932   8.401
    1H151 O1889 6425   1.017   4.117  10.749
    1H151 O1890 6426   5.564   4.117  10.749
    1H151 O1891 6427   2.343   3.340   8.401
    1H151 O1892 6428   4.806   2.827   8.401
    1H151 O1893 6429   3.101   2.578  10.749
    1H151 O1894 6430   0.828   1.552  10.749
    1H151 O1895 6431   6.322   5.906   8.401
    1H151 O1896 6432   1.396   6.932   8.401
    1H151 O1897 6433   4.049   1.801   8.401
    1H151 O1898 6434   5.185   3.091  10.749
    1H151 O1899 6435   4.806   3.853   8.401
    1H151 O1900 6436   5.943   2.065  10.749
    1H151 O1901 6437   2.722   6.683  10.749
    1H151 O1902 6438   2.154   5.143  10.749
    1H151 O1903 6439   4.428   6.170  10.749
    1H151 O1904 6440   5.943   4.880   8.401
    1H151 O1905 6441   6.512   5.657  10.749
    1H151 O1906 6442   4.049   4.117  10.749
    1H151 O1907 6443   6.512   2.314   8.401
    1H151 O1908 6444   3.291   2.827   8.401
    1H151 O1909 6445   1.396   0.012  10.749
    1H151 O1910 6446   5.185   6.170  10.749
    1H151 O1911 6447   0.070   2.578  10.749
    1H151 O1912 6448   6.701   3.853   8.401
    1H151 O1913 6449   0.449   4.366   8.401
    1H151 O1914 6450   5.943   5.143  10.749
    1H151 O1915 6451   0.070   4.366   8.401
    1H151 O1916 6452   4.996   1.288   8.401
    1H151 O1917 6453   4.049   6.932   8.401
    1H151 O1918 6454   6.512   4.630  10.749
    1H151 O1919 6455   4.238   2.578  10.749
    1H151 O1920 6456   0.638   3.853   8.401
    1H151 O1921 6457   4.238   6.419   8.401
    1H151 O1922 6458   4.238   3.604  10.749
    1H151 O1923 6459   1.586   5.393   8.401
    1H151 O1924 6460   0.260   0.012  10.749
    1H151 O1925 6461   2.533   5.143  10.749
    1H151 O1926 6462   1.965   0.262   8.401
    1H151 O1927 6463   1.965   3.604  10.749
    1H151 O1928 6464   1.207   6.419   8.401
    1H151 O1929 6465   5.185   0.012  10.749
    1H151 O1930 6466   6.701   1.801   8.401
    1H151 O1931 6467   2.722   2.578  10.749
    1H151 O1932 6468   1.586   3.604  10.749
    1H151 O1933 6469   1.396   0.775   8.401
    1H151 O1934 6470   4.428   0.012  10.749
    1H151 O1935 6471   2.722   5.393   8.401
    1H151 O1936 6472   2.912   6.170  10.749
    1H151 O1937 6473   0.638   2.827   8.401
    1H151 O1938 6474   3.670   6.170  10.749
    1H151 O1939 6475   4.806   3.091  10.749
    1H151 O1940 6476   1.017   4.880   8.401
    1H151 O1941 6477   1.017   3.853   8.401
    1H151 O1942 6478   1.965   6.683  10.749
    1H151 O1943 6479   0.449   0.262   8.401
    1H151 O1944 6480   6.133   0.525  10.749
    1H151 O1945 6481   3.859   2.314   8.401
    1H151 O1946 6482   4.238   4.366   8.401
    1H151 O1947 6483   6.322   3.853   8.401
    1H151 O1948 6484   1.017   0.775   8.401
    1H151 O1949 6485   5.185   3.853   8.401
    1H151 O1950 6486   2.912   4.117  10.749
    1H151 O1951 6487   1.396   3.853   8.401
    1H151 O1952 6488   6.701   4.880   8.401
    1H151 O1953 6489   2.722   0.525  10.749
    1H151 O1954 6490   3.291   6.932   8.401
    1H151 O1955 6491   3.101   0.525  10.749
    1H151 O1956 6492   4.996   4.630  10.749
    1H151 O1957 6493   0.449   4.630  10.749
    1H151 O1958 6494   2.343   6.683  10.749
    1H151 O1959 6495   3.859   0.525  10.749
    1H151 O1960 6496   4.617   5.657  10.749
    1H151 O1961 6497   4.428   1.801   8.401
    1H151 O1962 6498   5.754   5.393   8.401
    1H151 O1963 6499   6.701   0.775   8.401
    1H151 O1964 6500   6.322   4.117  10.749
    1H151 O1965 6501   5.943   0.775   8.401
    1H151 O1966 6502   2.533   3.853   8.401
    1H151 O1967 6503   2.343   3.604  10.749
    1H151 O1968 6504   0.260   1.801   8.401
    1H151 O1969 6505   4.996   5.657  10.749
    1H151 O1970 6506   3.480   0.525  10.749
    1H151 O1971 6507   2.343   2.578  10.749
    1H151 O1972 6508   6.133   2.314   8.401
    1H151 O1973 6509   4.996   5.393   8.401
    1H151 O1974 6510   2.343   0.525  10.749
    1H151 O1975 6511   3.291   0.775   8.401
    1H151 O1976 6512   5.564   3.853   8.401
    1H151 O1977 6513   0.070   6.419   8.401
    1H151 O1978 6514   3.291   3.853   8.401
    1H151 O1979 6515   1.775   0.775   8.401
    1H151 O1980 6516   2.912   5.906   8.401
    1H151 O1981 6517   5.564   5.143  10.749
    1H151 O1982 6518   6.512   6.419   8.401
    1H151 O1983 6519   3.291   5.906   8.401
    1H151 O1984 6520   4.806   1.801   8.401
    1H151 O1985 6521   0.638   0.775   8.401
    1H151 O1986 6522   3.291   4.117  10.749
    1H151 O1987 6523   1.775   6.170  10.749
    1H151 O1988 6524   1.207   3.604  10.749
    1H151 O1989 6525   1.775   3.853   8.401
    1H151 O1990 6526   4.617   4.366   8.401
    1H151 O1991 6527   2.533   6.932   8.401
    1H151 O1992 6528   0.828   5.393   8.401
    1H151 O1993 6529   0.449   5.393   8.401
    1H151 O1994 6530   5.375   1.288   8.401
    1H151 O1995 6531   0.449   6.419   8.401
    1H151 O1996 6532   6.133   6.419   8.401
    1H151 O1997 6533   3.670   4.880   8.401
    1H151 O1998 6534   4.049   4.880   8.401
    1H151 O1999 6535   6.701   2.065  10.749
    1H151 O2000 6536   0.260   2.065  10.749
    1H151 O2001 6537   1.207   0.262   8.401
    1H151 O2002 6538   1.775   2.827   8.401
    1H151 O2003 6539   2.722   4.630  10.749
    1H151 O2004 6540   4.428   5.143  10.749
    1H151 O2005 6541   4.428   1.039  10.749
    1H151 O2006 6542   4.238   1.288   8.401
    1H151 O2007 6543   1.207   6.683  10.749
    1H151 O2008 6544   2.912   1.039  10.749
    1H151 O2009 6545   0.260   1.039  10.749
    1H151 O2010 6546   3.670   1.039  10.749
    1H151 O2011 6547   0.638   1.801   8.401
    1H151 O2012 6548   2.533   5.906   8.401
    1H151 O2013 6549   0.449   6.683  10.749
    1H151 O2014 6550   4.617   6.419   8.401
    1H151 O2015 6551   0.260   4.880   8.401
    1H151 O2016 6552   2.343   5.393   8.401
    1H151 O2017 6553   5.564   0.775   8.401
    1H151 O2018 6554   0.070   3.340   8.401
    1H151 O2019 6555   4.617   2.578  10.749
    1H151 O2020 6556   1.586   5.657  10.749
    1H151 O2021 6557   1.017   2.827   8.401
    1H151 O2022 6558   2.722   5.657  10.749
    1H151 O2023 6559   5.754   6.419   8.401
    1H151 O2024 6560   2.533   0.012  10.749
    1H151 O2025 6561   4.428   3.091  10.749
    1H151 O2026 6562   5.375   4.630  10.749
    1H151 O2027 6563   4.238   5.657  10.749
    1H151 O2028 6564   4.428   6.932   8.401
    1H151 O2029 6565   1.965   0.525  10.749
    1H151 O2030 6566   1.017   6.932   8.401
    1H151 O2031 6567   1.775   0.012  10.749
    1H151 O2032 6568   2.912   3.091  10.749
    1H151 O2033 6569   5.754   0.262   8.401
    1H151 O2034 6570   1.965   2.578  10.749
    1H151 O2035 6571   5.754   2.314   8.401
    1H151 O2036 6572   3.670   5.906   8.401
    1H151 O2037 6573   5.943   3.853   8.401
    1H151 O2038 6574   6.133   5.657  10.749
    1H151 O2039 6575   2.722   6.419   8.401
    1H151 O2040 6576   3.480   1.288   8.401
    1H151 O2041 6577   0.449   3.340   8.401
    1H151 O2042 6578   5.754   0.525  10.749
    1H151 O2043 6579   6.701   5.906   8.401
    1H151 O2044 6580   5.185   5.143  10.749
    1H151 O2045 6581   0.070   4.630  10.749
    1H151 O2046 6582   0.828   1.288   8.401
    1H151 O2047 6583   5.375   5.657  10.749
    1H151 O2048 6584   4.049   3.853   8.401
    1H151 O2049 6585   0.070   0.262   8.401
    1H151 O2050 6586   6.512   1.552  10.749
    1H151 O2051 6587   5.564   5.906   8.401
    1H151 O2052 6588   4.049   6.170  10.749
    1H151 O2053 6589   3.480   5.393   8.401
    1H151 O2054 6590   3.670   4.117  10.749
    1H151 O2055 6591   6.133   2.578  10.749
    1H151 O2056 6592   1.396   4.880   8.401
    1H151 O2057 6593   3.291   4.880   8.401
    1H151 O2058 6594   3.291   0.012  10.749
    1H151 O2059 6595   1.207   5.393   8.401
    1H151 O2060 6596   0.638   2.065  10.749
    1H151 O2061 6597   3.101   6.419   8.401
    1H151 O2062 6598   6.322   6.170  10.749
    1H151 O2063 6599   1.965   5.657  10.749
    1H151 O2064 6600   6.322   2.065  10.749
    1H151 O2065 6601   0.260   0.775   8.401
    1H151 O2066 6602   1.965   1.288   8.401
    1H151 O2067 6603   6.512   1.288   8.401
    1H151 O2068 6604   5.754   4.366   8.401
    1H151 O2069 6605   2.154   3.853   8.401
    1H151 O2070 6606   0.828   6.419   8.401
    1H151 O2071 6607   4.806   5.906   8.401
    1H151 O2072 6608   4.617   2.314   8.401
    1H151 O2073 6609   4.238   6.683  10.749
    1H151 O2074 6610   1.207   4.366   8.401
    1H151 O2075 6611   5.754   3.604  10.749
    1H151 O2076 6612   1.017   5.906   8.401
    1H151 O2077 6613   0.449   1.288   8.401
    1H151 O2078 6614   0.638   5.906   8.401
    1H151 O2079 6615   3.859   6.683  10.749
    1H151 O2080 6616   3.859   3.604  10.749
    1H151 O2081 6617   6.701   0.012  10.749
    1H151 O2082 6618   2.912   6.932   8.401
    1H151 O2083 6619   5.943   5.906   8.401
    1H151 O2084 6620   2.154   3.091  10.749
    1H151 O2085 6621   0.260   6.932   8.401
    1H151 O2086 6622   2.533   6.170  10.749
    1H151 O2087 6623   3.480   3.340   8.401
    1H151 O2088 6624   5.375   6.683  10.749
    1H151 O2089 6625   3.101   0.262   8.401
    1H151 O2090 6626   4.806   4.880   8.401
    1H151 O2091 6627   6.133   5.393   8.401
    1H151 O2092 6628   5.185   1.801   8.401
    1H151 O2093 6629   0.449   1.552  10.749
    1H151 O2094 6630   4.238   3.340   8.401
    1H151 O2095 6631   2.154   4.880   8.401
    1H151 O2096 6632   5.943   3.091  10.749
    1H151 O2097 6633   5.943   6.932   8.401
    1H151 O2098 6634   3.480   4.366   8.401
    1H151 O2099 6635   2.722   3.604  10.749
    1H151 O2100 6636   4.428   5.906   8.401
    1H151 O2101 6637   3.670   2.827   8.401
    1H151 O2102 6638   1.207   2.578  10.749
    1H151 O2103 6639   2.154   6.170  10.749
    1H151 O2104 6640   4.996   4.366   8.401
    1H151 O2105 6641   6.512   6.683  10.749
    1H151 O2106 6642   2.533   4.880   8.401
    1H151 O2107 6643   4.238   2.314   8.401
    1H151 O2108 6644   4.049   0.012  10.749
    1H151 O2109 6645   5.943   1.801   8.401
    1H151 O2110 6646   6.512   2.578  10.749
    1H151 O2111 6647   0.638   4.117  10.749
    1H151 O2112 6648   0.070   5.393   8.401
    1H151 O2113 6649   4.428   2.827   8.401
    1H151 O2114 6650   3.670   3.853   8.401
    1H151 O2115 6651   2.343   0.262   8.401
    1H151 O2116 6652   5.564   6.170  10.749
    1H151 O2117 6653   4.428   4.880   8.401
    1H151 O2118 6654   5.564   0.012  10.749
    1H151 O2119 6655   5.375   4.366   8.401
    1H151 O2120 6656   0.449   2.578  10.749
    1H151 O2121 6657   5.754   1.288   8.401
    1H151 O2122 6658   3.101   1.288   8.401
    1H151 O2123 6659   0.070   1.552  10.749
    1H151 O2124 6660   6.701   4.117  10.749
    1H151 O2125 6661   6.512   5.393   8.401
    1H151 O2126 6662   6.133   1.288   8.401
    1H151 O2127 6663   2.154   0.775   8.401
    1H151 O2128 6664   3.670   0.012  10.749
    1H151 O2129 6665   6.322   6.932   8.401
    1H151 O2130 6666   4.617   5.393   8.401
    1H151 O2131 6667   3.480   3.604  10.749
    1H151 O2132 6668   0.828   3.604  10.749
    1H151 O2133 6669   3.101   4.366   8.401
    1H151 O2134 6670   3.101   3.604  10.749
    1H151 O2135 6671   6.701   6.932   8.401
    1H151 O2136 6672   1.775   3.091  10.749
    1H151 O2137 6673   2.343   1.288   8.401
    1H151 O2138 6674   2.912   0.775   8.401
    1H151 O2139 6675   3.859   5.393   8.401
    1H151 O2140 6676   1.586   4.366   8.401
    1H151 O2141 6677   5.564   1.801   8.401
    1H151 O2142 6678   2.722   4.366   8.401
    1H151 O2143 6679   2.722   1.288   8.401
    1H151 O2144 6680   6.322   0.012  10.749
    1H151 O2145 6681   6.133   3.604  10.749
    1H151 O2146 6682   1.396   3.091  10.749
    1H151 O2147 6683   5.943   6.170  10.749
    1H151 O2148 6684   4.238   5.393   8.401
    1H151 O2149 6685   4.049   2.827   8.401
    1H151 O2150 6686   0.828   2.578  10.749
    1H151 O2151 6687   1.965   4.366   8.401
    1H151 O2152 6688   2.722   0.262   8.401
    1H151 O2153 6689   3.859   3.340   8.401
    1H151 O2154 6690   0.260   4.117  10.749
    1H151 O2155 6691   5.943   0.012  10.749
    1H151 O2156 6692   2.343   4.366   8.401
    1H151 O2157 6693   6.322   3.091  10.749
    1H151 O2158 6694   1.017   3.091  10.749
    1H151 O2159 6695   5.754   6.683  10.749
    1H151 O2160 6696   2.533   0.775   8.401
    1H151 O2161 6697   6.133   6.683  10.749
    1H151 O2162 6698   6.512   3.604  10.749
    1H151 O2163 6699   6.701   3.091  10.749
    1H151 O2164 6700   0.260   3.091  10.749
    1H151 O2165 6701   0.449   3.604  10.749
    1H151 O2166 6702   0.638   3.091  10.749
    1H151 O2167 6703   0.070   3.604  10.749
    1H151 O2168 6704   1.207   0.817  10.661
    1H151 O2169 6705   2.533   2.536   8.490
    1H151 O2170 6706   2.912   2.536   8.490
    1H151 O2171 6707   1.396   1.330  10.661
    1H151 O2172 6708   1.017   0.304  10.661
    1H151 O2173 6709   1.775   1.330  10.661
    1H151 O2174 6710   1.775   4.409  10.661
    1H151 O2175 6711   0.828   0.817  10.661
    1H151 O2176 6712   0.638   0.304  10.661
    1H151 O2177 6713   0.638   5.435  10.661
    1H151 O2178 6714   1.965   1.843  10.661
    1H151 O2179 6715   2.722   2.023   8.490
    1H151 O2180 6716   1.396   4.409  10.661
    1H151 O2181 6717   3.101   2.023   8.490
    1H151 O2182 6718   1.017   5.435  10.661
    1H151 O2183 6719   2.154   4.409  10.661
    1H151 O2184 6720   1.207   2.023   8.490
    1H151 O2185 6721   4.806   0.304  10.661
    1H151 O2186 6722   5.185   6.641   8.490
    1H151 O2187 6723   2.343   2.023   8.490
    1H151 O2188 6724   0.260   5.435  10.661
    1H151 O2189 6725   2.343   1.843  10.661
    1H151 O2190 6726   4.806   0.483   8.490
    1H151 O2191 6727   3.480   2.023   8.490
    1H151 O2192 6728   4.617   3.896  10.661
    1H151 O2193 6729   4.996   3.896  10.661
    1H151 O2194 6730   4.617   1.843  10.661
    1H151 O2195 6731   3.291   5.435  10.661
    1H151 O2196 6732   2.722   1.843  10.661
    1H151 O2197 6733   4.238   1.843  10.661
    1H151 O2198 6734   4.428   0.483   8.490
    1H151 O2199 6735   3.859   1.843  10.661
    1H151 O2200 6736   3.480   1.843  10.661
    1H151 O2201 6737   3.101   1.843  10.661
    1H151 O2202 6738   4.996   0.817  10.661
    1H151 O2203 6739   4.049   0.483   8.490
    1H151 O2204 6740   3.670   5.435  10.661
    1H151 O2205 6741   5.943   1.330  10.661
    1H151 O2206 6742   1.396   1.510   8.490
    1H151 O2207 6743   6.512   0.817  10.661
    1H151 O2208 6744   2.154   1.330  10.661
    1H151 O2209 6745   1.586   0.817  10.661
    1H151 O2210 6746   5.185   2.536   8.490
    1H151 O2211 6747   5.943   4.409  10.661
    1H151 O2212 6748   4.806   6.461  10.661
    1H151 O2213 6749   6.133   3.049   8.490
    1H151 O2214 6750   3.670   6.641   8.490
    1H151 O2215 6751   3.291   6.461  10.661
    1H151 O2216 6752   1.586   1.843  10.661
    1H151 O2217 6753   2.154   2.536   8.490
    1H151 O2218 6754   3.670   0.483   8.490
    1H151 O2219 6755   3.480   2.869  10.661
    1H151 O2220 6756   3.859   2.869  10.661
    1H151 O2221 6757   3.480   4.922  10.661
    1H151 O2222 6758   3.291   2.536   8.490
    1H151 O2223 6759   0.260   2.536   8.490
    1H151 O2224 6760   1.965   3.896  10.661
    1H151 O2225 6761   1.017   1.330  10.661
    1H151 O2226 6762   1.586   3.896  10.661
    1H151 O2227 6763   5.375   3.049   8.490
    1H151 O2228 6764   0.828   4.922  10.661
    1H151 O2229 6765   2.912   3.562   8.490
    1H151 O2230 6766   1.586   2.023   8.490
    1H151 O2231 6767   6.322   4.588   8.490
    1H151 O2232 6768   5.375   5.101   8.490
    1H151 O2233 6769   4.996   7.154   8.490
    1H151 O2234 6770   3.101   4.922  10.661
    1H151 O2235 6771   3.859   4.922  10.661
    1H151 O2236 6772   0.449   4.922  10.661
    1H151 O2237 6773   6.322   0.483   8.490
    1H151 O2238 6774   1.396   0.304  10.661
    1H151 O2239 6775   0.828   5.948  10.661
    1H151 O2240 6776   1.775   6.641   8.490
    1H151 O2241 6777   4.806   3.383  10.661
    1H151 O2242 6778   5.185   0.483   8.490
    1H151 O2243 6779   4.996   1.843  10.661
    1H151 O2244 6780   2.343   3.049   8.490
    1H151 O2245 6781   1.017   0.670  10.602
    1H151 O2246 6782   5.564   2.356  10.661
    1H151 O2247 6783   4.428   4.409  10.661
    1H151 O2248 6784   1.207   5.948  10.661
    1H151 O2249 6785   6.133   0.817  10.661
    1H151 O2250 6786   0.449   0.817  10.661
    1H151 O2251 6787   5.375   1.843  10.661
    1H151 O2252 6788   1.586   4.922  10.661
    1H151 O2253 6789   1.965   2.023   8.490
    1H151 O2254 6790   1.207   1.843  10.661
    1H151 O2255 6791   5.754   1.843  10.661
    1H151 O2256 6792   5.185   0.304  10.661
    1H151 O2257 6793   4.996   3.049   8.490
    1H151 O2258 6794   0.070   5.948  10.661
    1H151 O2259 6795   5.564   1.330  10.661
    1H151 O2260 6796   4.996   0.996   8.490
    1H151 O2261 6797   0.260   0.304  10.661
    1H151 O2262 6798   1.965   6.127   8.490
    1H151 O2263 6799   5.185   3.383  10.661
    1H151 O2264 6800   5.375   7.154   8.490
    1H151 O2265 6801   5.754   3.049   8.490
    1H151 O2266 6802   4.238   4.922  10.661
    1H151 O2267 6803   1.965   4.922  10.661
    1H151 O2268 6804   2.343   3.896  10.661
    1H151 O2269 6805   6.701   5.435  10.661
    1H151 O2270 6806   4.617   0.817  10.661
    1H151 O2271 6807   1.586   7.154   8.490
    1H151 O2272 6808   6.512   3.049   8.490
    1H151 O2273 6809   2.154   6.641   8.490
    1H151 O2274 6810   1.586   1.183  10.602
    1H151 O2275 6811   1.586   6.127   8.490
    1H151 O2276 6812   4.428   0.304  10.661
    1H151 O2277 6813   6.322   3.562   8.490
    1H151 O2278 6814   1.207   3.896  10.661
    1H151 O2279 6815   2.722   2.683   8.548
    1H151 O2280 6816   5.185   3.562   8.490
    1H151 O2281 6817   5.185   2.356  10.661
    1H151 O2282 6818   4.238   3.896  10.661
    1H151 O2283 6819   3.859   2.023   8.490
    1H151 O2284 6820   4.049   4.409  10.661
    1H151 O2285 6821   4.617   5.948  10.661
    1H151 O2286 6822   1.965   3.049   8.490
    1H151 O2287 6823   1.396   5.435  10.661
    1H151 O2288 6824   2.912   2.169   8.548
    1H151 O2289 6825   1.017   4.409  10.661
    1H151 O2290 6826   5.375   0.817  10.661
    1H151 O2291 6827   4.996   5.948  10.661
    1H151 O2292 6828   6.133   4.922  10.661
    1H151 O2293 6829   4.049   6.641   8.490
    1H151 O2294 6830   1.396   3.562   8.490
    1H151 O2295 6831   0.828   2.023   8.490
    1H151 O2296 6832   2.912   6.461  10.661
    1H151 O2297 6833   2.533   4.409  10.661
    1H151 O2298 6834   5.564   3.562   8.490
    1H151 O2299 6835   2.533   2.169   8.548
    1H151 O2300 6836   1.207   1.183  10.602
    1H151 O2301 6837   4.806   6.641   8.490
    1H151 O2302 6838   1.586   4.262  10.602
    1H151 O2303 6839   5.375   3.896  10.661
    1H151 O2304 6840   1.965   4.262  10.602
    1H151 O2305 6841   1.396   6.641   8.490
    1H151 O2306 6842   1.396   0.670  10.602
    1H151 O2307 6843   1.775   5.614   8.490
    1H151 O2308 6844   1.965   7.154   8.490
    1H151 O2309 6845   2.343   6.127   8.490
    1H151 O2310 6846   6.322   4.409  10.661
    1H151 O2311 6847   0.828   5.288  10.602
    1H151 O2312 6848   6.322   1.330  10.661
    1H151 O2313 6849   0.828   0.157  10.602
    1H151 O2314 6850   2.154   5.614   8.490
    1H151 O2315 6851   0.070   0.817  10.661
    1H151 O2316 6852   1.775   1.696  10.602
    1H151 O2317 6853   6.701   2.536   8.490
    1H151 O2318 6854   1.017   1.510   8.490
    1H151 O2319 6855   4.049   5.435  10.661
    1H151 O2320 6856   1.586   3.049   8.490
    1H151 O2321 6857   3.291   4.409  10.661
    1H151 O2322 6858   5.564   6.641   8.490
    1H151 O2323 6859   2.343   2.683   8.548
    1H151 O2324 6860   1.017   6.461  10.661
    1H151 O2325 6861   4.806   3.562   8.490
    1H151 O2326 6862   1.775   3.562   8.490
    1H151 O2327 6863   2.912   5.435  10.661
    1H151 O2328 6864   2.912   4.409  10.661
    1H151 O2329 6865   4.806   2.356  10.661
    1H151 O2330 6866   0.638   2.536   8.490
    1H151 O2331 6867   0.638   4.588   8.490
    1H151 O2332 6868   1.396   0.483   8.490
    1H151 O2333 6869   2.533   3.562   8.490
    1H151 O2334 6870   6.512   4.922  10.661
    1H151 O2335 6871   1.017   0.483   8.490
    1H151 O2336 6872   6.701   4.588   8.490
    1H151 O2337 6873   1.207   4.922  10.661
    1H151 O2338 6874   1.017   3.562   8.490
    1H151 O2339 6875   2.722   3.049   8.490
    1H151 O2340 6876   2.533   1.330  10.661
    1H151 O2341 6877   5.375   2.869  10.661
    1H151 O2342 6878   2.154   1.696  10.602
    1H151 O2343 6879   1.775   0.483   8.490
    1H151 O2344 6880   4.617   4.075   8.490
    1H151 O2345 6881   0.449   5.288  10.602
    1H151 O2346 6882   5.754   5.101   8.490
    1H151 O2347 6883   6.701   3.562   8.490
    1H151 O2348 6884   0.638   0.483   8.490
    1H151 O2349 6885   2.912   5.614   8.490
    1H151 O2350 6886   2.343   0.817  10.661
    1H151 O2351 6887   1.775   2.356  10.661
    1H151 O2352 6888   5.564   2.536   8.490
    1H151 O2353 6889   3.670   1.510   8.490
    1H151 O2354 6890   0.070   4.075   8.490
    1H151 O2355 6891   0.828   5.101   8.490
    1H151 O2356 6892   1.965   1.183  10.602
    1H151 O2357 6893   1.775   1.510   8.490
    1H151 O2358 6894   4.238   0.817  10.661
    1H151 O2359 6895   3.291   2.169   8.548
    1H151 O2360 6896   0.449   4.075   8.490
    1H151 O2361 6897   3.101   2.869  10.661
    1H151 O2362 6898   5.564   4.409  10.661
    1H151 O2363 6899   0.638   6.461  10.661
    1H151 O2364 6900   0.638   0.670  10.602
    1H151 O2365 6901   5.375   6.127   8.490
    1H151 O2366 6902   5.943   2.356  10.661
    1H151 O2367 6903   4.617   4.922  10.661
    1H151 O2368 6904   4.996   6.127   8.490
    1H151 O2369 6905   4.617   0.996   8.490
    1H151 O2370 6906   1.396   6.461  10.661
    1H151 O2371 6907   5.375   0.996   8.490
    1H151 O2372 6908   3.101   6.974  10.661
    1H151 O2373 6909   6.512   5.948  10.661
    1H151 O2374 6910   3.859   6.127   8.490
    1H151 O2375 6911   4.049   1.510   8.490
    1H151 O2376 6912   3.101   2.683   8.548
    1H151 O2377 6913   6.512   2.023   8.490
    1H151 O2378 6914   0.260   6.461  10.661
    1H151 O2379 6915   3.670   2.356  10.661
    1H151 O2380 6916   0.828   7.154   8.490
    1H151 O2381 6917   4.238   2.869  10.661
    1H151 O2382 6918   2.722   0.817  10.661
    1H151 O2383 6919   0.449   5.948  10.661
    1H151 O2384 6920   2.533   6.641   8.490
    1H151 O2385 6921   4.806   1.510   8.490
    1H151 O2386 6922   4.428   6.461  10.661
    1H151 O2387 6923   4.428   1.510   8.490
    1H151 O2388 6924   4.238   4.075   8.490
    1H151 O2389 6925   5.754   2.869  10.661
    1H151 O2390 6926   3.480   5.288  10.602
    1H151 O2391 6927   2.722   6.974  10.661
    1H151 O2392 6928   1.207   3.049   8.490
    1H151 O2393 6929   4.806   3.749  10.602
    1H151 O2394 6930   4.428   3.562   8.490
    1H151 O2395 6931   1.207   0.157  10.602
    1H151 O2396 6932   0.449   5.101   8.490
    1H151 O2397 6933   3.859   0.817  10.661
    1H151 O2398 6934   1.775   6.461  10.661
    1H151 O2399 6935   5.943   4.588   8.490
    1H151 O2400 6936   4.806   2.536   8.490
    1H151 O2401 6937   3.101   0.817  10.661
    1H151 O2402 6938   3.480   0.817  10.661
    1H151 O2403 6939   2.533   5.435  10.661
    1H151 O2404 6940   5.185   6.461  10.661
    1H151 O2405 6941   3.291   6.641   8.490
    1H151 O2406 6942   6.701   6.461  10.661
    1H151 O2407 6943   5.943   0.483   8.490
    1H151 O2408 6944   3.670   6.461  10.661
    1H151 O2409 6945   1.965   5.101   8.490
    1H151 O2410 6946   3.101   5.101   8.490
    1H151 O2411 6947   4.049   1.330  10.661
    1H151 O2412 6948   3.291   1.330  10.661
    1H151 O2413 6949   3.291   5.614   8.490
    1H151 O2414 6950   0.828   1.843  10.661
    1H151 O2415 6951   2.343   6.974  10.661
    1H151 O2416 6952   2.722   2.869  10.661
    1H151 O2417 6953   6.701   0.483   8.490
    1H151 O2418 6954   0.638   3.562   8.490
    1H151 O2419 6955   4.996   0.630   8.548
    1H151 O2420 6956   1.396   2.169   8.548
    1H151 O2421 6957   4.049   4.588   8.490
    1H151 O2422 6958   2.533   1.696  10.602
    1H151 O2423 6959   3.291   0.483   8.490
    1H151 O2424 6960   0.828   6.974  10.661
    1H151 O2425 6961   1.396   2.356  10.661
    1H151 O2426 6962   4.806   0.670  10.602
    1H151 O2427 6963   3.291   3.562   8.490
    1H151 O2428 6964   1.207   6.127   8.490
    1H151 O2429 6965   4.617   0.630   8.548
    1H151 O2430 6966   2.912   1.330  10.661
    1H151 O2431 6967   3.291   2.356  10.661
    1H151 O2432 6968   3.859   0.996   8.490
    1H151 O2433 6969   2.154   5.435  10.661
    1H151 O2434 6970   1.965   6.974  10.661
    1H151 O2435 6971   1.965   0.817  10.661
    1H151 O2436 6972   1.017   5.801  10.602
    1H151 O2437 6973   5.943   5.435  10.661
    1H151 O2438 6974   4.996   5.101   8.490
    1H151 O2439 6975   3.291   4.775  10.602
    1H151 O2440 6976   2.154   2.169   8.548
    1H151 O2441 6977   4.238   0.996   8.490
    1H151 O2442 6978   4.049   2.356  10.661
    1H151 O2443 6979   0.070   6.127   8.490
    1H151 O2444 6980   4.806   1.330  10.661
    1H151 O2445 6981   1.017   4.588   8.490
    1H151 O2446 6982   3.670   1.330  10.661
    1H151 O2447 6983   4.428   1.330  10.661
    1H151 O2448 6984   3.670   1.696  10.602
    1H151 O2449 6985   6.512   6.127   8.490
    1H151 O2450 6986   2.912   1.696  10.602
    1H151 O2451 6987   4.049   1.696  10.602
    1H151 O2452 6988   3.291   1.696  10.602
    1H151 O2453 6989   4.996   4.922  10.661
    1H151 O2454 6990   4.428   1.696  10.602
    1H151 O2455 6991   1.586   5.101   8.490
    1H151 O2456 6992   4.996   6.787   8.548
    1H151 O2457 6993   4.996   0.157  10.602
    1H151 O2458 6994   4.238   0.630   8.548
    1H151 O2459 6995   5.185   1.330  10.661
    1H151 O2460 6996   4.238   6.127   8.490
    1H151 O2461 6997   1.207   1.656   8.548
    1H151 O2462 6998   5.185   3.196   8.548
    1H151 O2463 6999   5.375   6.787   8.548
    1H151 O2464 7000   0.449   7.154   8.490
    1H151 O2465 7001   1.207   5.288  10.602
    1H151 O2466 7002   6.701   1.510   8.490
    1H151 O2467 7003   5.185   0.117   8.548
    1H151 O2468 7004   0.449   0.157  10.602
    1H151 O2469 7005   2.722   5.101   8.490
    1H151 O2470 7006   1.207   4.262  10.602
    1H151 O2471 7007   0.070   4.922  10.661
    1H151 O2472 7008   2.343   4.262  10.602
    1H151 O2473 7009   3.859   7.154   8.490
    1H151 O2474 7010   4.806   4.409  10.661
    1H151 O2475 7011   5.754   0.817  10.661
    1H151 O2476 7012   3.101   3.049   8.490
    1H151 O2477 7013   5.564   5.435  10.661
    1H151 O2478 7014   0.070   5.288  10.602
    1H151 O2479 7015   0.260   1.510   8.490
    1H151 O2480 7016   6.133   2.023   8.490
    1H151 O2481 7017   5.943   3.562   8.490
    1H151 O2482 7018   3.480   5.948  10.661
    1H151 O2483 7019   2.343   2.869  10.661
    1H151 O2484 7020   1.775   4.775  10.602
    1H151 O2485 7021   3.859   0.630   8.548
    1H151 O2486 7022   1.396   2.536   8.490
    1H151 O2487 7023   4.806   1.696  10.602
    1H151 O2488 7024   2.343   4.922  10.661
    1H151 O2489 7025   6.133   6.127   8.490
    1H151 O2490 7026   0.449   6.127   8.490
    1H151 O2491 7027   3.670   4.588   8.490
    1H151 O2492 7028   5.185   0.670  10.602
    1H151 O2493 7029   3.101   5.288  10.602
    1H151 O2494 7030   1.775   2.536   8.490
    1H151 O2495 7031   5.754   1.183  10.602
    1H151 O2496 7032   5.185   3.749  10.602
    1H151 O2497 7033   1.017   2.169   8.548
    1H151 O2498 7034   3.859   5.288  10.602
    1H151 O2499 7035   3.101   5.948  10.661
    1H151 O2500 7036   4.617   0.157  10.602
    1H151 O2501 7037   4.428   3.749  10.602
    1H151 O2502 7038   6.133   1.183  10.602
    1H151 O2503 7039   3.670   2.722  10.602
    1H151 O2504 7040   0.638   4.775  10.602
    1H151 O2505 7041   3.670   2.169   8.548
    1H151 O2506 7042   1.586   1.656   8.548
    1H151 O2507 7043   4.617   6.974  10.661
    1H151 O2508 7044   2.912   2.356  10.661
    1H151 O2509 7045   5.564   1.696  10.602
    1H151 O2510 7046   4.617   7.154   8.490
    1H151 O2511 7047   4.996   6.974  10.661
    1H151 O2512 7048   4.049   4.775  10.602
    1H151 O2513 7049   6.701   2.356  10.661
    1H151 O2514 7050   4.428   3.383  10.661
    1H151 O2515 7051   1.017   2.536   8.490
    1H151 O2516 7052   6.322   3.196   8.548
    1H151 O2517 7053   6.322   2.536   8.490
    1H151 O2518 7054   3.480   7.154   8.490
    1H151 O2519 7055   0.260   2.356  10.661
    1H151 O2520 7056   0.070   3.049   8.490
    1H151 O2521 7057   2.722   4.922  10.661
    1H151 O2522 7058   6.322   0.670  10.602
    1H151 O2523 7059   6.512   4.075   8.490
    1H151 O2524 7060   1.207   6.974  10.661
    1H151 O2525 7061   5.375   2.683   8.548
    1H151 O2526 7062   4.428   2.356  10.661
    1H151 O2527 7063   5.754   4.922  10.661
    1H151 O2528 7064   0.070   2.023   8.490
    1H151 O2529 7065   4.996   2.869  10.661
    1H151 O2530 7066   2.533   2.356  10.661
    1H151 O2531 7067   4.238   4.262  10.602
    1H151 O2532 7068   3.670   4.409  10.661
    1H151 O2533 7069   2.154   3.749  10.602
    1H151 O2534 7070   1.586   6.787   8.548
    1H151 O2535 7071   4.996   3.235  10.602
    1H151 O2536 7072   2.154   6.274   8.548
    1H151 O2537 7073   3.670   2.536   8.490
    1H151 O2538 7074   6.701   0.304  10.661
    1H151 O2539 7075   0.449   6.974  10.661
    1H151 O2540 7076   1.396   3.749  10.602
    1H151 O2541 7077   3.859   6.787   8.548
    1H151 O2542 7078   5.943   3.196   8.548
    1H151 O2543 7079   6.322   5.435  10.661
    1H151 O2544 7080   3.101   6.314  10.602
    1H151 O2545 7081   0.260   4.588   8.490
    1H151 O2546 7082   2.154   2.356  10.661
    1H151 O2547 7083   4.996   2.683   8.548
    1H151 O2548 7084   0.828   4.075   8.490
    1H151 O2549 7085   4.617   6.314  10.602
    1H151 O2550 7086   0.638   1.330  10.661
    1H151 O2551 7087   5.185   5.614   8.490
    1H151 O2552 7088   6.133   4.262  10.602
    1H151 O2553 7089   4.996   6.314  10.602
    1H151 O2554 7090   5.754   3.896  10.661
    1H151 O2555 7091   2.154   3.562   8.490
    1H151 O2556 7092   5.754   2.209  10.602
    1H151 O2557 7093   6.701   5.801  10.602
    1H151 O2558 7094   1.775   0.117   8.548
    1H151 O2559 7095   5.185   4.409  10.661
    1H151 O2560 7096   0.449   2.023   8.490
    1H151 O2561 7097   1.965   5.761   8.548
    1H151 O2562 7098   4.238   7.154   8.490
    1H151 O2563 7099   1.207   0.996   8.490
    1H151 O2564 7100   6.701   0.670  10.602
    1H151 O2565 7101   6.133   5.101   8.490
    1H151 O2566 7102   5.943   2.536   8.490
    1H151 O2567 7103   6.133   1.843  10.661
    1H151 O2568 7104   2.154   3.196   8.548
    1H151 O2569 7105   1.396   1.696  10.602
    1H151 O2570 7106   1.207   7.154   8.490
    1H151 O2571 7107   0.449   3.049   8.490
    1H151 O2572 7108   4.996   2.209  10.602
    1H151 O2573 7109   5.185   6.274   8.548
    1H151 O2574 7110   1.586   0.996   8.490
    1H151 O2575 7111   0.070   2.683   8.548
    1H151 O2576 7112   4.806   5.801  10.602
    1H151 O2577 7113   3.480   0.996   8.490
    1H151 O2578 7114   5.564   0.483   8.490
    1H151 O2579 7115   1.586   6.974  10.661
    1H151 O2580 7116   5.754   4.262  10.602
    1H151 O2581 7117   1.586   5.948  10.661
    1H151 O2582 7118   1.017   1.696  10.602
    1H151 O2583 7119   3.291   2.722  10.602
    1H151 O2584 7120   0.828   3.049   8.490
    1H151 O2585 7121   3.480   6.127   8.490
    1H151 O2586 7122   4.428   6.641   8.490
    1H151 O2587 7123   0.449   2.683   8.548
    1H151 O2588 7124   4.049   2.722  10.602
    1H151 O2589 7125   5.564   3.383  10.661
    1H151 O2590 7126   2.533   5.614   8.490
    1H151 O2591 7127   1.775   5.435  10.661
    1H151 O2592 7128   2.912   0.304  10.661
    1H151 O2593 7129   4.806   5.435  10.661
    1H151 O2594 7130   1.396   5.614   8.490
    1H151 O2595 7131   6.322   4.775  10.602
    1H151 O2596 7132   5.564   5.614   8.490
    1H151 O2597 7133   2.722   3.896  10.661
    1H151 O2598 7134   0.828   6.314  10.602
    1H151 O2599 7135   4.617   3.049   8.490
    1H151 O2600 7136   3.859   5.948  10.661
    1H151 O2601 7137   0.260   3.562   8.490
    1H151 O2602 7138   3.480   6.314  10.602
    1H151 O2603 7139   3.480   6.787   8.548
    1H151 O2604 7140   2.722   3.709   8.548
    1H151 O2605 7141   6.512   4.735   8.548
    1H151 O2606 7142   1.775   0.304  10.661
    1H151 O2607 7143   6.512   0.996   8.490
    1H151 O2608 7144   2.533   6.461  10.661
    1H151 O2609 7145   3.480   0.630   8.548
    1H151 O2610 7146   5.375   3.709   8.548
    1H151 O2611 7147   4.049   0.304  10.661
    1H151 O2612 7148   4.238   2.023   8.490
    1H151 O2613 7149   6.512   3.709   8.548
    1H151 O2614 7150   1.396   3.196   8.548
    1H151 O2615 7151   6.133   4.735   8.548
    1H151 O2616 7152   0.638   4.409  10.661
    1H151 O2617 7153   5.564   5.248   8.548
    1H151 O2618 7154   6.512   5.101   8.490
    1H151 O2619 7155   4.996   4.075   8.490
    1H151 O2620 7156   6.322   0.304  10.661
    1H151 O2621 7157   1.396   6.274   8.548
    1H151 O2622 7158   3.859   1.656   8.548
    1H151 O2623 7159   6.133   4.075   8.490
    1H151 O2624 7160   1.586   2.209  10.602
    1H151 O2625 7161   5.185   1.143   8.548
    1H151 O2626 7162   4.049   3.383  10.661
    1H151 O2627 7163   4.428   5.435  10.661
    1H151 O2628 7164   5.564   2.722  10.602
    1H151 O2629 7165   3.291   1.510   8.490
    1H151 O2630 7166   2.343   6.787   8.548
    1H151 O2631 7167   6.133   0.996   8.490
    1H151 O2632 7168   2.154   6.461  10.661
    1H151 O2633 7169   2.343   7.154   8.490
    1H151 O2634 7170   1.586   3.709   8.548
    1H151 O2635 7171   6.133   3.896  10.661
    1H151 O2636 7172   4.617   3.709   8.548
    1H151 O2637 7173   3.101   4.262  10.602
    1H151 O2638 7174   4.617   2.869  10.661
    1H151 O2639 7175   2.912   6.827  10.602
    1H151 O2640 7176   3.101   3.709   8.548
    1H151 O2641 7177   4.238   5.948  10.661
    1H151 O2642 7178   2.533   0.304  10.661
    1H151 O2643 7179   6.133   0.630   8.548
    1H151 O2644 7180   3.101   4.075   8.490
    1H151 O2645 7181   2.722   2.391   8.636
    1H151 O2646 7182   0.260   0.483   8.490
    1H151 O2647 7183   1.586   0.630   8.548
    1H151 O2648 7184   5.185   5.248   8.548
    1H151 O2649 7185   6.512   0.630   8.548
    1H151 O2650 7186   2.722   4.075   8.490
    1H151 O2651 7187   3.670   4.775  10.602
    1H151 O2652 7188   0.070   6.314  10.602
    1H151 O2653 7189   2.154   0.304  10.661
    1H151 O2654 7190   1.207   5.101   8.490
    1H151 O2655 7191   5.185   1.510   8.490
    1H151 O2656 7192   5.754   7.154   8.490
    1H151 O2657 7193   0.828   4.735   8.548
    1H151 O2658 7194   0.828   0.630   8.548
    1H151 O2659 7195   1.207   4.075   8.490
    1H151 O2660 7196   2.722   6.127   8.490
    1H151 O2661 7197   2.154   1.510   8.490
    1H151 O2662 7198   0.638   5.801  10.602
    1H151 O2663 7199   6.701   1.330  10.661
    1H151 O2664 7200   0.828   0.996   8.490
    1H151 O2665 7201   4.996   2.023   8.490
    1H151 O2666 7202   1.017   6.641   8.490
    1H151 O2667 7203   4.428   4.588   8.490
    1H151 O2668 7204   0.070   6.974  10.661
    1H151 O2669 7205   3.291   0.304  10.661
    1H151 O2670 7206   4.049   6.274   8.548
    1H151 O2671 7207   0.828   0.448  10.514
    1H151 O2672 7208   3.101   6.127   8.490
    1H151 O2673 7209   5.375   4.922  10.661
    1H151 O2674 7210   1.396   4.775  10.602
    1H151 O2675 7211   4.617   2.023   8.490
    1H151 O2676 7212   2.154   3.383  10.661
    1H151 O2677 7213   4.428   4.222   8.548
    1H151 O2678 7214   5.564   3.196   8.548
    1H151 O2679 7215   1.775   3.749  10.602
    1H151 O2680 7216   5.564   0.304  10.661
    1H151 O2681 7217   2.343   1.183  10.602
    1H151 O2682 7218   0.070   0.996   8.490
    1H151 O2683 7219   1.017   4.775  10.602
    1H151 O2684 7220   5.564   4.588   8.490
    1H151 O2685 7221   0.638   0.117   8.548
    1H151 O2686 7222   0.638   6.641   8.490
    1H151 O2687 7223   3.859   3.896  10.661
    1H151 O2688 7224   0.260   4.222   8.548
    1H151 O2689 7225   1.775   5.248   8.548
    1H151 O2690 7226   1.775   3.383  10.661
    1H151 O2691 7227   0.638   5.248   8.548
    1H151 O2692 7228   3.101   5.761   8.548
    1H151 O2693 7229   5.375   5.948  10.661
    1H151 O2694 7230   3.480   6.974  10.661
    1H151 O2695 7231   5.185   5.435  10.661
    1H151 O2696 7232   0.638   1.510   8.490
    1H151 O2697 7233   0.070   5.101   8.490
    1H151 O2698 7234   3.670   0.304  10.661
    1H151 O2699 7235   0.260   5.801  10.602
    1H151 O2700 7236   5.375   4.075   8.490
    1H151 O2701 7237   2.533   3.383  10.661
    1H151 O2702 7238   1.396   0.961  10.514
    1H151 O2703 7239   2.912   5.248   8.548
    1H151 O2704 7240   5.754   0.996   8.490
    1H151 O2705 7241   0.260   6.641   8.490
    1H151 O2706 7242   2.722   5.948  10.661
    1H151 O2707 7243   4.049   0.670  10.602
    1H151 O2708 7244   5.375   2.209  10.602
    1H151 O2709 7245   6.701   4.409  10.661
    1H151 O2710 7246   5.943   6.641   8.490
    1H151 O2711 7247   1.965   6.787   8.548
    1H151 O2712 7248   0.828   1.183  10.602
    1H151 O2713 7249   1.775   6.274   8.548
    1H151 O2714 7250   0.638   5.614   8.490
    1H151 O2715 7251   2.912   1.510   8.490
    1H151 O2716 7252   3.101   3.896  10.661
    1H151 O2717 7253   2.533   3.196   8.548
    1H151 O2718 7254   3.859   4.075   8.490
    1H151 O2719 7255   4.617   6.127   8.490
    1H151 O2720 7256   5.754   6.127   8.490
    1H151 O2721 7257   0.828   3.709   8.548
    1H151 O2722 7258   2.533   0.670  10.602
    1H151 O2723 7259   0.260   5.614   8.490
    1H151 O2724 7260   1.586   6.314  10.602
    1H151 O2725 7261   3.480   5.101   8.490
    1H151 O2726 7262   4.806   0.117   8.548
    1H151 O2727 7263   2.533   1.510   8.490
    1H151 O2728 7264   1.207   0.448  10.514
    1H151 O2729 7265   3.670   3.383  10.661
    1H151 O2730 7266   4.806   4.775  10.602
    1H151 O2731 7267   1.586   4.075   8.490
    1H151 O2732 7268   6.701   6.641   8.490
    1H151 O2733 7269   0.828   3.896  10.661
    1H151 O2734 7270   1.396   3.383  10.661
    1H151 O2735 7271   1.775   2.169   8.548
    1H151 O2736 7272   6.322   6.641   8.490
    1H151 O2737 7273   2.343   5.101   8.490
    1H151 O2738 7274   2.912   6.641   8.490
    1H151 O2739 7275   3.101   2.391   8.636
    1H151 O2740 7276   4.617   4.262  10.602
    1H151 O2741 7277   1.017   2.356  10.661
    1H151 O2742 7278   1.965   1.475  10.514
    1H151 O2743 7279   4.617   1.656   8.548
    1H151 O2744 7280   4.049   6.461  10.661
    1H151 O2745 7281   2.343   5.288  10.602
    1H151 O2746 7282   2.343   2.391   8.636
    1H151 O2747 7283   6.322   1.510   8.490
    1H151 O2748 7284   0.449   1.843  10.661
    1H151 O2749 7285   3.291   0.670  10.602
    1H151 O2750 7286   5.754   4.075   8.490
    1H151 O2751 7287   2.154   4.775  10.602
    1H151 O2752 7288   3.480   3.049   8.490
    1H151 O2753 7289   0.070   1.843  10.661
    1H151 O2754 7290   4.238   6.974  10.661
    1H151 O2755 7291   2.154   0.483   8.490
    1H151 O2756 7292   6.322   2.169   8.548
    1H151 O2757 7293   5.185   1.696  10.602
    1H151 O2758 7294   6.322   2.356  10.661
    1H151 O2759 7295   3.101   7.154   8.490
    1H151 O2760 7296   6.512   1.843  10.661
    1H151 O2761 7297   1.017   5.614   8.490
    1H151 O2762 7298   3.480   2.209  10.602
    1H151 O2763 7299   3.859   5.101   8.490
    1H151 O2764 7300   3.859   2.209  10.602
    1H151 O2765 7301   2.154   6.827  10.602
    1H151 O2766 7302   6.133   7.154   8.490
    1H151 O2767 7303   5.375   2.023   8.490
    1H151 O2768 7304   5.185   4.588   8.490
    1H151 O2769 7305   4.806   1.143   8.548
    1H151 O2770 7306   0.449   0.996   8.490
    1H151 O2771 7307   0.828   6.127   8.490
    1H151 O2772 7308   1.965   5.948  10.661
    1H151 O2773 7309   5.943   5.614   8.490
    1H151 O2774 7310   5.375   6.974  10.661
    1H151 O2775 7311   0.260   0.670  10.602
    1H151 O2776 7312   1.965   2.683   8.548
    1H151 O2777 7313   2.533   2.722  10.602
    1H151 O2778 7314   1.775   0.670  10.602
    1H151 O2779 7315   5.943   0.304  10.661
    1H151 O2780 7316   5.754   5.288  10.602
    1H151 O2781 7317   2.343   5.948  10.661
    1H151 O2782 7318   3.291   3.383  10.661
    1H151 O2783 7319   0.260   4.409  10.661
    1H151 O2784 7320   2.912   3.196   8.548
    1H151 O2785 7321   4.806   5.614   8.490
    1H151 O2786 7322   3.480   4.075   8.490
    1H151 O2787 7323   4.806   4.588   8.490
    1H151 O2788 7324   0.070   1.656   8.548
    1H151 O2789 7325   6.512   7.154   8.490
    1H151 O2790 7326   1.965   0.996   8.490
    1H151 O2791 7327   1.586   1.475  10.514
    1H151 O2792 7328   5.943   1.696  10.602
    1H151 O2793 7329   4.049   2.536   8.490
    1H151 O2794 7330   3.480   3.896  10.661
    1H151 O2795 7331   0.260   1.330  10.661
    1H151 O2796 7332   4.428   0.670  10.602
    1H151 O2797 7333   1.017   0.961  10.514
    1H151 O2798 7334   6.133   5.948  10.661
    1H151 O2799 7335   0.260   6.274   8.548
    1H151 O2800 7336   3.670   5.614   8.490
    1H151 O2801 7337   6.322   5.614   8.490
    1H151 O2802 7338   6.322   6.274   8.548
    1H151 O2803 7339   3.859   4.735   8.548
    1H151 O2804 7340   2.343   4.075   8.490
    1H151 O2805 7341   5.754   5.948  10.661
    1H151 O2806 7342   5.943   4.775  10.602
    1H151 O2807 7343   2.722   7.154   8.490
    1H151 O2808 7344   5.375   1.183  10.602
    1H151 O2809 7345   0.070   7.154   8.490
    1H151 O2810 7346   5.754   2.023   8.490
    1H151 O2811 7347   1.965   2.869  10.661
    1H151 O2812 7348   2.912   4.775  10.602
    1H151 O2813 7349   1.965   4.075   8.490
    1H151 O2814 7350   4.428   4.775  10.602
    1H151 O2815 7351   3.101   0.996   8.490
    1H151 O2816 7352   0.638   5.066  10.514
    1H151 O2817 7353   1.396   4.588   8.490
    1H151 O2818 7354   1.775   3.196   8.548
    1H151 O2819 7355   4.428   2.536   8.490
    1H151 O2820 7356   4.049   3.562   8.490
    1H151 O2821 7357   3.291   5.801  10.602
    1H151 O2822 7358   5.564   1.510   8.490
    1H151 O2823 7359   3.291   4.588   8.490
    1H151 O2824 7360   1.396   1.878   8.636
    1H151 O2825 7361   2.912   4.588   8.490
    1H151 O2826 7362   1.586   2.869  10.661
    1H151 O2827 7363   4.049   5.614   8.490
    1H151 O2828 7364   3.670   0.117   8.548
    1H151 O2829 7365   6.133   2.869  10.661
    1H151 O2830 7366   4.996   0.448  10.514
    1H151 O2831 7367   1.775   4.588   8.490
    1H151 O2832 7368   0.638   2.356  10.661
    1H151 O2833 7369   6.512   3.896  10.661
    1H151 O2834 7370   2.722   1.183  10.602
    1H151 O2835 7371   4.996   3.709   8.548
    1H151 O2836 7372   4.238   5.101   8.490
    1H151 O2837 7373   0.070   2.209  10.602
    1H151 O2838 7374   2.912   3.383  10.661
    1H151 O2839 7375   4.617   2.209  10.602
    1H151 O2840 7376   6.322   6.461  10.661
    1H151 O2841 7377   1.207   6.314  10.602
    1H151 O2842 7378   4.617   5.101   8.490
    1H151 O2843 7379   3.101   2.209  10.602
    1H151 O2844 7380   3.670   3.562   8.490
    1H151 O2845 7381   4.996   1.183  10.602
    1H151 O2846 7382   3.291   5.066  10.514
    1H151 O2847 7383   0.260   4.775  10.602
    1H151 O2848 7384   2.154   4.040  10.514
    1H151 O2849 7385   4.428   1.143   8.548
    1H151 O2850 7386   4.238   2.209  10.602
    1H151 O2851 7387   3.480   2.683   8.548
    1H151 O2852 7388   6.701   5.614   8.490
    1H151 O2853 7389   1.017   3.383  10.661
    1H151 O2854 7390   1.965   2.209  10.602
    1H151 O2855 7391   1.396   4.040  10.514
    1H151 O2856 7392   4.806   6.827  10.602
    1H151 O2857 7393   4.617   3.235  10.602
    1H151 O2858 7394   1.396   5.801  10.602
    1H151 O2859 7395   5.375   0.630   8.548
    1H151 O2860 7396   6.512   5.288  10.602
    1H151 O2861 7397   6.701   3.196   8.548
    1H151 O2862 7398   4.617   1.183  10.602
    1H151 O2863 7399   0.828   5.580  10.514
    1H151 O2864 7400   3.859   6.974  10.661
    1H151 O2865 7401   6.512   2.683   8.548
    1H151 O2866 7402   5.564   6.461  10.661
    1H151 O2867 7403   5.943   0.670  10.602
    1H151 O2868 7404   1.396   0.117   8.548
    1H151 O2869 7405   1.586   4.553  10.514
    1H151 O2870 7406   4.238   1.183  10.602
    1H151 O2871 7407   2.912   0.483   8.490
    1H151 O2872 7408   3.101   1.183  10.602
    1H151 O2873 7409   4.806   3.196   8.548
    1H151 O2874 7410   3.859   1.183  10.602
    1H151 O2875 7411   1.207   3.709   8.548
    1H151 O2876 7412   3.480   1.183  10.602
    1H151 O2877 7413   5.185   7.009   8.636
    1H151 O2878 7414   1.965   4.553  10.514
    1H151 O2879 7415   5.943   3.383  10.661
    1H151 O2880 7416   0.070   2.869  10.661
    1H151 O2881 7417   4.049   1.143   8.548
    1H151 O2882 7418   2.722   2.209  10.602
    1H151 O2883 7419   4.049   0.117   8.548
    1H151 O2884 7420   5.185   2.722  10.602
    1H151 O2885 7421   4.996   4.262  10.602
    1H151 O2886 7422   6.133   3.709   8.548
    1H151 O2887 7423   4.996   3.527  10.514
    1H151 O2888 7424   5.375   3.235  10.602
    1H151 O2889 7425   4.238   3.049   8.490
    1H151 O2890 7426   2.343   2.209  10.602
    1H151 O2891 7427   3.480   1.656   8.548
    1H151 O2892 7428   5.943   1.510   8.490
    1H151 O2893 7429   6.512   6.974  10.661
    1H151 O2894 7430   2.722   4.262  10.602
    1H151 O2895 7431   1.017   6.827  10.602
    1H151 O2896 7432   6.512   1.183  10.602
    1H151 O2897 7433   6.701   4.222   8.548
    1H151 O2898 7434   5.185   2.904   8.636
    1H151 O2899 7435   1.207   1.475  10.514
    1H151 O2900 7436   1.586   5.761   8.548
    1H151 O2901 7437   4.428   5.614   8.490
    1H151 O2902 7438   0.638   6.827  10.602
    1H151 O2903 7439   0.449   4.735   8.548
    1H151 O2904 7440   6.701   2.169   8.548
    1H151 O2905 7441   3.670   5.801  10.602
    1H151 O2906 7442   0.449   6.314  10.602
    1H151 O2907 7443   3.670   6.274   8.548
    1H151 O2908 7444   6.133   2.683   8.548
    1H151 O2909 7445   1.207   2.683   8.548
    1H151 O2910 7446   0.638   4.222   8.548
    1H151 O2911 7447   5.564   0.670  10.602
    1H151 O2912 7448   2.533   4.588   8.490
    1H151 O2913 7449   3.859   3.049   8.490
    1H151 O2914 7450   1.586   0.157  10.602
    1H151 O2915 7451   2.154   4.588   8.490
    1H151 O2916 7452   0.260   2.169   8.548
    1H151 O2917 7453   2.722   5.288  10.602
    1H151 O2918 7454   0.638   2.169   8.548
    1H151 O2919 7455   1.586   5.288  10.602
    1H151 O2920 7456   1.207   0.630   8.548
    1H151 O2921 7457   0.449   0.448  10.514
    1H151 O2922 7458   1.207   2.869  10.661
    1H151 O2923 7459   2.533   0.483   8.490
    1H151 O2924 7460   6.512   2.869  10.661
    1H151 O2925 7461   5.754   2.683   8.548
    1H151 O2926 7462   4.428   0.117   8.548
    1H151 O2927 7463   3.291   6.827  10.602
    1H151 O2928 7464   3.670   1.143   8.548
    1H151 O2929 7465   2.343   0.996   8.490
    1H151 O2930 7466   2.533   4.775  10.602
    1H151 O2931 7467   3.859   4.262  10.602
    1H151 O2932 7468   0.449   3.896  10.661
    1H151 O2933 7469   1.586   2.683   8.548
    1H151 O2934 7470   5.754   6.974  10.661
    1H151 O2935 7471   0.070   0.157  10.602
    1H151 O2936 7472   6.701   4.775  10.602
    1H151 O2937 7473   2.154   0.670  10.602
    1H151 O2938 7474   4.806   6.093  10.514
    1H151 O2939 7475   1.396   1.143   8.548
    1H151 O2940 7476   5.754   3.709   8.548
    1H151 O2941 7477   4.238   5.288  10.602
    1H151 O2942 7478   5.375   4.262  10.602
    1H151 O2943 7479   6.322   4.222   8.548
    1H151 O2944 7480   2.722   0.996   8.490
    1H151 O2945 7481   4.996   0.339   8.636
    1H151 O2946 7482   0.828   2.683   8.548
    1H151 O2947 7483   1.775   1.988  10.514
    1H151 O2948 7484   4.238   1.656   8.548
    1H151 O2949 7485   5.943   6.461  10.661
    1H151 O2950 7486   5.564   0.117   8.548
    1H151 O2951 7487   2.343   5.761   8.548
    1H151 O2952 7488   0.449   2.869  10.661
    1H151 O2953 7489   4.617   0.448  10.514
    1H151 O2954 7490   0.070   3.896  10.661
    1H151 O2955 7491   1.965   1.656   8.548
    1H151 O2956 7492   5.564   3.749  10.602
    1H151 O2957 7493   2.912   2.722  10.602
    1H151 O2958 7494   6.133   6.974  10.661
    1H151 O2959 7495   0.828   1.656   8.548
    1H151 O2960 7496   1.017   0.117   8.548
    1H151 O2961 7497   6.322   3.383  10.661
    1H151 O2962 7498   4.238   6.787   8.548
    1H151 O2963 7499   3.480   4.262  10.602
    1H151 O2964 7500   1.207   5.580  10.514
    1H151 O2965 7501   2.533   6.827  10.602
    1H151 O2966 7502   0.070   4.735   8.548
    1H151 O2967 7503   2.912   0.670  10.602
    1H151 O2968 7504   0.638   3.383  10.661
    1H151 O2969 7505   0.070   3.709   8.548
    1H151 O2970 7506   0.070   5.580  10.514
    1H151 O2971 7507   0.828   2.869  10.661
    1H151 O2972 7508   2.533   3.749  10.602
    1H151 O2973 7509   0.828   4.262  10.602
    1H151 O2974 7510   1.017   3.196   8.548
    1H151 O2975 7511   2.533   6.274   8.548
    1H151 O2976 7512   3.670   0.670  10.602
    1H151 O2977 7513   0.449   5.580  10.514
    1H151 O2978 7514   1.207   6.787   8.548
    1H151 O2979 7515   6.133   5.288  10.602
    1H151 O2980 7516   4.238   0.157  10.602
    1H151 O2981 7517   4.428   5.801  10.602
    1H151 O2982 7518   4.428   4.040  10.514
    1H151 O2983 7519   5.375   0.157  10.602
    1H151 O2984 7520   5.754   1.475  10.514
    1H151 O2985 7521   5.375   5.761   8.548
    1H151 O2986 7522   2.343   3.709   8.548
    1H151 O2987 7523   1.965   3.709   8.548
    1H151 O2988 7524   2.722   6.314  10.602
    1H151 O2989 7525   1.017   1.878   8.636
    1H151 O2990 7526   4.049   2.169   8.548
    1H151 O2991 7527   1.965   5.288  10.602
    1H151 O2992 7528   6.701   3.383  10.661
    1H151 O2993 7529   4.806   1.988  10.514
    1H151 O2994 7530   5.564   6.274   8.548
    1H151 O2995 7531   2.154   2.904   8.636
    1H151 O2996 7532   1.396   6.827  10.602
    1H151 O2997 7533   4.806   6.274   8.548
    1H151 O2998 7534   2.154   0.117   8.548
    1H151 O2999 7535   0.260   3.383  10.661
    1H151 O3000 7536   2.722   5.761   8.548
    1H151 O3001 7537   4.049   3.749  10.602
    1H151 O3002 7538   6.322   0.961  10.514
    1H151 O3003 7539   0.449   3.709   8.548
    1H151 O3004 7540   5.943   5.248   8.548
    1H151 O3005 7541   4.617   6.787   8.548
    1H151 O3006 7542   5.185   5.801  10.602
    1H151 O3007 7543   4.238   3.235  10.602
    1H151 O3008 7544   5.754   4.735   8.548
    1H151 O3009 7545   1.775   6.827  10.602
    1H151 O3010 7546   2.912   5.801  10.602
    1H151 O3011 7547   0.260   3.196   8.548
    1H151 O3012 7548   3.101   1.656   8.548
    1H151 O3013 7549   4.806   2.722  10.602
    1H151 O3014 7550   5.564   1.988  10.514
    1H151 O3015 7551   4.996   6.496   8.636
    1H151 O3016 7552   5.375   6.496   8.636
    1H151 O3017 7553   3.670   1.878   8.636
    1H151 O3018 7554   1.207   2.209  10.602
    1H151 O3019 7555   5.564   4.775  10.602
    1H151 O3020 7556   4.806   4.222   8.548
    1H151 O3021 7557   1.017   6.093  10.514
    1H151 O3022 7558   5.375   3.417   8.636
    1H151 O3023 7559   6.701   6.274   8.548
    1H151 O3024 7560   1.017   3.749  10.602
    1H151 O3025 7561   6.133   4.553  10.514
    1H151 O3026 7562   0.449   0.630   8.548
    1H151 O3027 7563   4.238   4.553  10.514
    1H151 O3028 7564   4.049   5.066  10.514
    1H151 O3029 7565   0.638   3.196   8.548
    1H151 O3030 7566   1.775   7.009   8.636
    1H151 O3031 7567   3.291   3.196   8.548
    1H151 O3032 7568   6.512   4.262  10.602
    1H151 O3033 7569   1.017   5.248   8.548
    1H151 O3034 7570   2.154   5.248   8.548
    1H151 O3035 7571   0.260   6.827  10.602
    1H151 O3036 7572   1.586   6.496   8.636
    1H151 O3037 7573   4.617   5.288  10.602
    1H151 O3038 7574   1.017   1.143   8.548
    1H151 O3039 7575   2.154   1.988  10.514
    1H151 O3040 7576   2.343   1.656   8.548
    1H151 O3041 7577   2.722   1.656   8.548
    1H151 O3042 7578   4.049   4.222   8.548
    1H151 O3043 7579   4.996   1.656   8.548
    1H151 O3044 7580   4.428   6.827  10.602
    1H151 O3045 7581   4.806   4.040  10.514
    1H151 O3046 7582   3.291   5.248   8.548
    1H151 O3047 7583   3.101   6.606  10.514
    1H151 O3048 7584   3.859   6.496   8.636
    1H151 O3049 7585   3.670   1.988  10.514
    1H151 O3050 7586   1.965   6.314  10.602
    1H151 O3051 7587   3.859   3.235  10.602
    1H151 O3052 7588   5.185   0.852   8.636
    1H151 O3053 7589   1.017   4.222   8.548
    1H151 O3054 7590   5.185   6.827  10.602
    1H151 O3055 7591   4.428   2.722  10.602
    1H151 O3056 7592   2.722   0.157  10.602
    1H151 O3057 7593   3.291   0.117   8.548
    1H151 O3058 7594   3.291   6.274   8.548
    1H151 O3059 7595   3.101   4.553  10.514
    1H151 O3060 7596   4.617   0.339   8.636
    1H151 O3061 7597   1.207   4.553  10.514
    1H151 O3062 7598   1.965   0.630   8.548
    1H151 O3063 7599   5.943   2.722  10.602
    1H151 O3064 7600   6.512   1.656   8.548
    1H151 O3065 7601   4.049   1.988  10.514
    1H151 O3066 7602   3.291   1.988  10.514
    1H151 O3067 7603   5.754   0.630   8.548
    1H151 O3068 7604   5.754   6.787   8.548
    1H151 O3069 7605   4.238   3.709   8.548
    1H151 O3070 7606   3.291   1.878   8.636
    1H151 O3071 7607   6.512   3.417   8.636
    1H151 O3072 7608   2.912   1.878   8.636
    1H151 O3073 7609   4.428   1.988  10.514
    1H151 O3074 7610   2.154   5.983   8.636
    1H151 O3075 7611   6.512   6.314  10.602
    1H151 O3076 7612   3.480   5.580  10.514
    1H151 O3077 7613   3.101   0.157  10.602
    1H151 O3078 7614   2.343   0.157  10.602
    1H151 O3079 7615   4.996   5.288  10.602
    1H151 O3080 7616   2.533   1.988  10.514
    1H151 O3081 7617   4.238   4.735   8.548
    1H151 O3082 7618   2.533   1.878   8.636
    1H151 O3083 7619   2.912   1.988  10.514
    1H151 O3084 7620   1.775   1.143   8.548
    1H151 O3085 7621   6.512   0.157  10.602
    1H151 O3086 7622   5.185   2.169   8.548
    1H151 O3087 7623   1.586   3.417   8.636
    1H151 O3088 7624   4.996   5.761   8.548
    1H151 O3089 7625   4.806   2.169   8.548
    1H151 O3090 7626   6.322   5.248   8.548
    1H151 O3091 7627   5.943   3.749  10.602
    1H151 O3092 7628   0.449   1.183  10.602
    1H151 O3093 7629   5.375   4.735   8.548
    1H151 O3094 7630   0.638   0.961  10.514
    1H151 O3095 7631   6.701   1.143   8.548
    1H151 O3096 7632   3.480   3.235  10.602
    1H151 O3097 7633   1.586   0.339   8.636
    1H151 O3098 7634   3.859   0.339   8.636
    1H151 O3099 7635   6.133   2.209  10.602
    1H151 O3100 7636   4.238   0.339   8.636
    1H151 O3101 7637   4.238   6.314  10.602
    1H151 O3102 7638   4.049   5.801  10.602
    1H151 O3103 7639   2.343   6.496   8.636
    1H151 O3104 7640   6.322   1.143   8.548
    1H151 O3105 7641   6.322   5.801  10.602
    1H151 O3106 7642   5.185   4.775  10.602
    1H151 O3107 7643   1.775   4.040  10.514
    1H151 O3108 7644   1.396   5.248   8.548
    1H151 O3109 7645   0.070   0.630   8.548
    1H151 O3110 7646   5.754   2.501  10.514
    1H151 O3111 7647   4.428   6.274   8.548
    1H151 O3112 7648   2.343   4.553  10.514
    1H151 O3113 7649   0.638   1.696  10.602
    1H151 O3114 7650   2.343   3.235  10.602
    1H151 O3115 7651   6.701   6.093  10.514
    1H151 O3116 7652   0.449   1.656   8.548
    1H151 O3117 7653   6.322   1.696  10.602
    1H151 O3118 7654   5.564   1.143   8.548
    1H151 O3119 7655   3.859   6.314  10.602
    1H151 O3120 7656   1.965   5.470   8.636
    1H151 O3121 7657   1.965   0.157  10.602
    1H151 O3122 7658   0.260   5.248   8.548
    1H151 O3123 7659   2.533   5.248   8.548
    1H151 O3124 7660   4.806   0.961  10.514
    1H151 O3125 7661   3.101   6.787   8.548
    1H151 O3126 7662   0.449   6.787   8.548
    1H151 O3127 7663   6.322   0.117   8.548
    1H151 O3128 7664   2.722   6.787   8.548
    1H151 O3129 7665   5.185   0.961  10.514
    1H151 O3130 7666   4.617   2.683   8.548
    1H151 O3131 7667   1.017   6.274   8.548
    1H151 O3132 7668   5.375   5.288  10.602
    1H151 O3133 7669   0.449   5.761   8.548
    1H151 O3134 7670   0.638   4.957   8.636
    1H151 O3135 7671   0.828   0.339   8.636
    1H151 O3136 7672   3.480   5.761   8.548
    1H151 O3137 7673   2.912   4.222   8.548
    1H151 O3138 7674   0.070   1.183  10.602
    1H151 O3139 7675   5.943   6.274   8.548
    1H151 O3140 7676   5.943   4.222   8.548
    1H151 O3141 7677   1.207   4.735   8.548
    1H151 O3142 7678   2.722   3.417   8.636
    1H151 O3143 7679   0.260   0.117   8.548
    1H151 O3144 7680   5.185   4.040  10.514
    1H151 O3145 7681   2.154   1.878   8.636
    1H151 O3146 7682   6.322   2.904   8.636
    1H151 O3147 7683   1.207   5.761   8.548
    1H151 O3148 7684   1.775   5.801  10.602
    1H151 O3149 7685   4.428   3.930   8.636
    1H151 O3150 7686   5.375   6.314  10.602
    1H151 O3151 7687   0.828   6.787   8.548
    1H151 O3152 7688   2.154   2.722  10.602
    1H151 O3153 7689   2.912   6.274   8.548
    1H151 O3154 7690   3.101   5.580  10.514
    1H151 O3155 7691   2.343   6.314  10.602
    1H151 O3156 7692   5.943   0.117   8.548
    1H151 O3157 7693   5.943   2.169   8.548
    1H151 O3158 7694   3.101   5.470   8.636
    1H151 O3159 7695   5.943   2.904   8.636
    1H151 O3160 7696   4.428   2.169   8.548
    1H151 O3161 7697   0.638   6.274   8.548
    1H151 O3162 7698   6.133   1.475  10.514
    1H151 O3163 7699   5.754   5.761   8.548
    1H151 O3164 7700   2.533   2.904   8.636
    1H151 O3165 7701   3.670   3.014  10.514
    1H151 O3166 7702   3.670   5.066  10.514
    1H151 O3167 7703   3.480   3.709   8.548
    1H151 O3168 7704   1.207   1.365   8.636
    1H151 O3169 7705   2.533   5.801  10.602
    1H151 O3170 7706   5.185   4.222   8.548
    1H151 O3171 7707   6.512   2.209  10.602
    1H151 O3172 7708   4.806   5.248   8.548
    1H151 O3173 7709   1.775   0.961  10.514
    1H151 O3174 7710   3.859   2.683   8.548
    1H151 O3175 7711   5.754   3.235  10.602
    1H151 O3176 7712   0.070   2.391   8.636
    1H151 O3177 7713   2.912   3.749  10.602
    1H151 O3178 7714   3.480   4.735   8.548
    1H151 O3179 7715   3.101   0.630   8.548
    1H151 O3180 7716   3.859   0.157  10.602
    1H151 O3181 7717   5.754   4.553  10.514
    1H151 O3182 7718   0.638   1.143   8.548
    1H151 O3183 7719   2.343   1.475  10.514
    1H151 O3184 7720   6.701   5.248   8.548
    1H151 O3185 7721   3.291   1.143   8.548
    1H151 O3186 7722   3.480   0.157  10.602
    1H151 O3187 7723   1.965   3.235  10.602
    1H151 O3188 7724   3.859   5.580  10.514
    1H151 O3189 7725   0.260   1.143   8.548
    1H151 O3190 7726   0.449   2.391   8.636
    1H151 O3191 7727   4.428   3.196   8.548
    1H151 O3192 7728   1.775   5.066  10.514
    1H151 O3193 7729   6.512   4.443   8.636
    1H151 O3194 7730   1.396   4.222   8.548
    1H151 O3195 7731   1.017   5.066  10.514
    1H151 O3196 7732   4.617   6.606  10.514
    1H151 O3197 7733   5.943   1.143   8.548
    1H151 O3198 7734   5.564   2.169   8.548
    1H151 O3199 7735   3.670   6.827  10.602
    1H151 O3200 7736   2.722   3.235  10.602
    1H151 O3201 7737   1.586   1.365   8.636
    1H151 O3202 7738   6.701   0.961  10.514
    1H151 O3203 7739   0.449   2.209  10.602
    1H151 O3204 7740   4.996   6.606  10.514
    1H151 O3205 7741   4.996   4.735   8.548
    1H151 O3206 7742   5.564   4.222   8.548
    1H151 O3207 7743   3.101   3.235  10.602
    1H151 O3208 7744   0.828   5.761   8.548
    1H151 O3209 7745   5.564   5.801  10.602
    1H151 O3210 7746   3.670   4.222   8.548
    1H151 O3211 7747   2.154   5.801  10.602
    1H151 O3212 7748   0.449   4.262  10.602
    1H151 O3213 7749   6.701   0.117   8.548
    1H151 O3214 7750   4.617   4.735   8.548
    1H151 O3215 7751   3.480   0.339   8.636
    1H151 O3216 7752   0.828   2.209  10.602
    1H151 O3217 7753   3.101   3.417   8.636
    1H151 O3218 7754   0.070   6.787   8.548
    1H151 O3219 7755   3.291   4.222   8.548
    1H151 O3220 7756   0.070   5.761   8.548
    1H151 O3221 7757   3.480   6.496   8.636
    1H151 O3222 7758   6.701   6.827  10.602
    1H151 O3223 7759   2.533   0.961  10.514
    1H151 O3224 7760   1.586   3.235  10.602
    1H151 O3225 7761   6.133   6.787   8.548
    1H151 O3226 7762   6.133   0.157  10.602
    1H151 O3227 7763   6.701   1.696  10.602
    1H151 O3228 7764   3.670   5.248   8.548
    1H151 O3229 7765   6.133   5.761   8.548
    1H151 O3230 7766   6.322   5.066  10.514
    1H151 O3231 7767   5.375   1.656   8.548
    1H151 O3232 7768   2.533   0.117   8.548
    1H151 O3233 7769   4.996   2.501  10.514
    1H151 O3234 7770   0.260   1.696  10.602
    1H151 O3235 7771   1.775   2.722  10.602
    1H151 O3236 7772   5.943   5.801  10.602
    1H151 O3237 7773   4.049   3.014  10.514
    1H151 O3238 7774   3.859   5.761   8.548
    1H151 O3239 7775   6.512   6.787   8.548
    1H151 O3240 7776   4.996   2.391   8.636
    1H151 O3241 7777   0.828   6.606  10.514
    1H151 O3242 7778   6.512   5.761   8.548
    1H151 O3243 7779   3.480   6.606  10.514
    1H151 O3244 7780   4.617   1.365   8.636
    1H151 O3245 7781   5.564   4.957   8.636
    1H151 O3246 7782   6.133   1.656   8.548
    1H151 O3247 7783   5.375   2.391   8.636
    1H151 O3248 7784   2.533   4.222   8.548
    1H151 O3249 7785   3.291   3.749  10.602
    1H151 O3250 7786   1.586   4.735   8.548
    1H151 O3251 7787   3.101   4.735   8.548
    1H151 O3252 7788   4.806   0.852   8.636
    1H151 O3253 7789   6.133   4.443   8.636
    1H151 O3254 7790   2.912   2.904   8.636
    1H151 O3255 7791   6.322   3.749  10.602
    1H151 O3256 7792   3.859   1.365   8.636
    1H151 O3257 7793   0.260   5.066  10.514
    1H151 O3258 7794   1.396   2.904   8.636
    1H151 O3259 7795   4.049   0.961  10.514
    1H151 O3260 7796   3.291   3.014  10.514
    1H151 O3261 7797   1.775   4.222   8.548
    1H151 O3262 7798   3.480   2.391   8.636
    1H151 O3263 7799   3.291   0.961  10.514
    1H151 O3264 7800   1.396   5.983   8.636
    1H151 O3265 7801   0.260   3.930   8.636
    1H151 O3266 7802   4.238   5.761   8.548
    1H151 O3267 7803   2.722   4.735   8.548
    1H151 O3268 7804   4.049   5.248   8.548
    1H151 O3269 7805   1.207   3.235  10.602
    1H151 O3270 7806   1.396   2.722  10.602
    1H151 O3271 7807   4.617   3.527  10.514
    1H151 O3272 7808   0.828   4.443   8.636
    1H151 O3273 7809   4.617   3.417   8.636
    1H151 O3274 7810   3.670   3.749  10.602
    1H151 O3275 7811   1.965   4.735   8.548
    1H151 O3276 7812   5.185   5.983   8.636
    1H151 O3277 7813   6.133   0.339   8.636
    1H151 O3278 7814   5.564   3.014  10.514
    1H151 O3279 7815   1.017   1.988  10.514
    1H151 O3280 7816   5.185   4.957   8.636
    1H151 O3281 7817   5.754   0.157  10.602
    1H151 O3282 7818   6.512   0.339   8.636
    1H151 O3283 7819   0.828   3.417   8.636
    1H151 O3284 7820   1.586   6.606  10.514
    1H151 O3285 7821   1.017   7.119  10.514
    1H151 O3286 7822   2.722   1.475  10.514
    1H151 O3287 7823   4.049   6.827  10.602
    1H151 O3288 7824   0.070   4.262  10.602
    1H151 O3289 7825   5.943   0.961  10.514
    1H151 O3290 7826   2.912   7.119  10.514
    1H151 O3291 7827   4.428   0.852   8.636
    1H151 O3292 7828   6.701   2.722  10.602
    1H151 O3293 7829   2.912   0.117   8.548
    1H151 O3294 7830   0.638   7.119  10.514
    1H151 O3295 7831   3.101   1.475  10.514
    1H151 O3296 7832   3.859   1.475  10.514
    1H151 O3297 7833   3.480   1.475  10.514
    1H151 O3298 7834   4.238   1.475  10.514
    1H151 O3299 7835   0.260   2.722  10.602
    1H151 O3300 7836   4.806   5.066  10.514
    1H151 O3301 7837   0.070   6.606  10.514
    1H151 O3302 7838   4.617   5.761   8.548
    1H151 O3303 7839   6.133   3.417   8.636
    1H151 O3304 7840   3.859   3.709   8.548
    1H151 O3305 7841   4.049   0.852   8.636
    1H151 O3306 7842   4.238   2.683   8.548
    1H151 O3307 7843   4.617   1.475  10.514
    1H151 O3308 7844   3.670   3.196   8.548
    1H151 O3309 7845   2.154   7.119  10.514
    1H151 O3310 7846   0.638   7.009   8.636
    1H151 O3311 7847   3.480   2.501  10.514
    1H151 O3312 7848   3.859   2.501  10.514
    1H151 O3313 7849   2.154   1.143   8.548
    1H151 O3314 7850   2.154   4.222   8.548
    1H151 O3315 7851   6.322   1.878   8.636
    1H151 O3316 7852   6.322   2.722  10.602
    1H151 O3317 7853   5.754   1.656   8.548
    1H151 O3318 7854   1.586   2.501  10.514
    1H151 O3319 7855   3.859   4.443   8.636
    1H151 O3320 7856   1.207   2.391   8.636
    1H151 O3321 7857   4.806   7.119  10.514
    1H151 O3322 7858   5.564   6.827  10.602
    1H151 O3323 7859   4.428   5.248   8.548
    1H151 O3324 7860   2.343   0.630   8.548
    1H151 O3325 7861   2.343   5.580  10.514
    1H151 O3326 7862   2.533   3.014  10.514
    1H151 O3327 7863   0.638   3.749  10.602
    1H151 O3328 7864   1.965   6.496   8.636
    1H151 O3329 7865   4.049   5.983   8.636
    1H151 O3330 7866   0.070   1.365   8.636
    1H151 O3331 7867   1.775   4.957   8.636
    1H151 O3332 7868   0.260   5.983   8.636
    1H151 O3333 7869   2.343   4.735   8.548
    1H151 O3334 7870   6.133   6.314  10.602
    1H151 O3335 7871   2.912   1.143   8.548
    1H151 O3336 7872   2.912   4.957   8.636
    1H151 O3337 7873   5.185   1.988  10.514
    1H151 O3338 7874   4.049   3.196   8.548
    1H151 O3339 7875   5.754   5.580  10.514
    1H151 O3340 7876   5.564   2.904   8.636
    1H151 O3341 7877   3.291   6.093  10.514
    1H151 O3342 7878   1.775   1.878   8.636
    1H151 O3343 7879   6.322   5.983   8.636
    1H151 O3344 7880   3.670   7.009   8.636
    1H151 O3345 7881   1.965   2.391   8.636
    1H151 O3346 7882   6.133   3.235  10.602
    1H151 O3347 7883   3.670   0.852   8.636
    1H151 O3348 7884   5.754   6.314  10.602
    1H151 O3349 7885   1.396   1.988  10.514
    1H151 O3350 7886   6.322   6.827  10.602
    1H151 O3351 7887   2.722   0.630   8.548
    1H151 O3352 7888   1.017   2.722  10.602
    1H151 O3353 7889   6.701   3.749  10.602
    1H151 O3354 7890   1.775   5.983   8.636
    1H151 O3355 7891   2.533   1.143   8.548
    1H151 O3356 7892   1.396   5.066  10.514
    1H151 O3357 7893   4.996   3.417   8.636
    1H151 O3358 7894   0.828   3.235  10.602
    1H151 O3359 7895   1.586   0.448  10.514
    1H151 O3360 7896   5.375   2.501  10.514
    1H151 O3361 7897   2.154   0.961  10.514
    1H151 O3362 7898   0.638   2.722  10.602
    1H151 O3363 7899   0.070   2.501  10.514
    1H151 O3364 7900   5.375   1.475  10.514
    1H151 O3365 7901   6.512   0.448  10.514
    1H151 O3366 7902   5.943   6.827  10.602
    1H151 O3367 7903   0.260   2.904   8.636
    1H151 O3368 7904   0.638   6.093  10.514
    1H151 O3369 7905   0.260   3.749  10.602
    1H151 O3370 7906   4.806   7.009   8.636
    1H151 O3371 7907   3.480   4.553  10.514
    1H151 O3372 7908   5.943   4.040  10.514
    1H151 O3373 7909   2.912   5.066  10.514
    1H151 O3374 7910   3.859   4.553  10.514
    1H151 O3375 7911   6.512   3.235  10.602
    1H151 O3376 7912   5.754   3.417   8.636
    1H151 O3377 7913   5.375   5.470   8.636
    1H151 O3378 7914   0.260   6.093  10.514
    1H151 O3379 7915   0.449   3.235  10.602
    1H151 O3380 7916   5.564   0.961  10.514
    1H151 O3381 7917   0.070   3.235  10.602
    1H151 O3382 7918   6.322   4.957   8.636
    1H151 O3383 7919   4.617   4.553  10.514
    1H151 O3384 7920   0.070   0.448  10.514
    1H151 O3385 7921   6.701   5.066  10.514
    1H151 O3386 7922   5.375   0.339   8.636
    1H151 O3387 7923   4.996   1.475  10.514
    1H151 O3388 7924   1.207   3.417   8.636
    1H151 O3389 7925   0.828   4.553  10.514
    1H151 O3390 7926   6.701   2.904   8.636
    1H151 O3391 7927   1.586   2.391   8.636
    1H151 O3392 7928   2.533   4.040  10.514
    1H151 O3393 7929   6.322   0.852   8.636
    1H151 O3394 7930   2.912   3.930   8.636
    1H151 O3395 7931   5.375   3.527  10.514
    1H151 O3396 7932   0.828   1.475  10.514
    1H151 O3397 7933   2.343   3.417   8.636
    1H151 O3398 7934   0.828   2.391   8.636
    1H151 O3399 7935   5.185   3.014  10.514
    1H151 O3400 7936   1.396   7.009   8.636
    1H151 O3401 7937   5.375   0.448  10.514
    1H151 O3402 7938   1.965   3.417   8.636
    1H151 O3403 7939   1.396   6.093  10.514
    1H151 O3404 7940   5.943   1.988  10.514
    1H151 O3405 7941   2.154   7.009   8.636
    1H151 O3406 7942   2.154   5.066  10.514
    1H151 O3407 7943   5.564   7.009   8.636
    1H151 O3408 7944   6.512   5.580  10.514
    1H151 O3409 7945   4.806   2.904   8.636
    1H151 O3410 7946   5.564   4.040  10.514
    1H151 O3411 7947   1.017   4.040  10.514
    1H151 O3412 7948   4.238   0.448  10.514
    1H151 O3413 7949   6.512   2.391   8.636
    1H151 O3414 7950   4.049   4.040  10.514
    1H151 O3415 7951   6.701   3.930   8.636
    1H151 O3416 7952   0.449   4.443   8.636
    1H151 O3417 7953   3.101   2.501  10.514
    1H151 O3418 7954   5.943   5.066  10.514
    1H151 O3419 7955   3.291   2.904   8.636
    1H151 O3420 7956   1.396   7.119  10.514
    1H151 O3421 7957   4.049   1.878   8.636
    1H151 O3422 7958   4.806   3.930   8.636
    1H151 O3423 7959   4.996   1.365   8.636
    1H151 O3424 7960   0.070   4.443   8.636
    1H151 O3425 7961   2.722   6.606  10.514
    1H151 O3426 7962   4.428   6.093  10.514
    1H151 O3427 7963   4.049   7.009   8.636
    1H151 O3428 7964   5.943   4.957   8.636
    1H151 O3429 7965   6.512   4.553  10.514
    1H151 O3430 7966   0.638   3.930   8.636
    1H151 O3431 7967   4.238   2.501  10.514
    1H151 O3432 7968   5.185   6.093  10.514
    1H151 O3433 7969   1.586   5.470   8.636
    1H151 O3434 7970   1.965   0.339   8.636
    1H151 O3435 7971   4.806   3.014  10.514
    1H151 O3436 7972   4.238   6.496   8.636
    1H151 O3437 7973   0.260   7.119  10.514
    1H151 O3438 7974   4.238   3.527  10.514
    1H151 O3439 7975   1.775   2.904   8.636
    1H151 O3440 7976   6.701   1.878   8.636
    1H151 O3441 7977   1.207   6.496   8.636
    1H151 O3442 7978   6.322   3.930   8.636
    1H151 O3443 7979   4.428   0.961  10.514
    1H151 O3444 7980   2.533   5.066  10.514
    1H151 O3445 7981   1.965   3.527  10.514
    1H151 O3446 7982   5.185   7.119  10.514
    1H151 O3447 7983   1.396   0.852   8.636
    1H151 O3448 7984   2.722   2.501  10.514
    1H151 O3449 7985   4.428   7.119  10.514
    1H151 O3450 7986   2.722   5.470   8.636
    1H151 O3451 7987   2.912   6.093  10.514
    1H151 O3452 7988   1.586   3.527  10.514
    1H151 O3453 7989   2.722   4.553  10.514
    1H151 O3454 7990   3.670   6.093  10.514
    1H151 O3455 7991   0.638   2.904   8.636
    1H151 O3456 7992   1.017   4.957   8.636
    1H151 O3457 7993   0.449   0.339   8.636
    1H151 O3458 7994   1.965   6.606  10.514
    1H151 O3459 7995   4.238   4.443   8.636
    1H151 O3460 7996   4.996   4.553  10.514
    1H151 O3461 7997   1.017   3.930   8.636
    1H151 O3462 7998   4.617   5.580  10.514
    1H151 O3463 7999   1.207   0.339   8.636
    1H151 O3464 8000   1.017   0.852   8.636
    1H151 O3465 8001   0.449   4.553  10.514
    1H151 O3466 8002   6.133   0.448  10.514
    1H151 O3467 8003   3.859   2.391   8.636
    1H151 O3468 8004   4.428   5.066  10.514
    1H151 O3469 8005   5.185   3.930   8.636
    1H151 O3470 8006   1.207   6.606  10.514
    1H151 O3471 8007   2.343   3.527  10.514
    1H151 O3472 8008   4.996   5.580  10.514
    1H151 O3473 8009   2.343   2.501  10.514
    1H151 O3474 8010   6.133   2.391   8.636
    1H151 O3475 8011   4.238   1.365   8.636
    1H151 O3476 8012   0.260   1.878   8.636
    1H151 O3477 8013   2.912   4.040  10.514
    1H151 O3478 8014   2.912   0.961  10.514
    1H151 O3479 8015   2.722   0.448  10.514
    1H151 O3480 8016   1.396   3.930   8.636
    1H151 O3481 8017   3.291   7.009   8.636
    1H151 O3482 8018   6.701   4.957   8.636
    1H151 O3483 8019   3.670   0.961  10.514
    1H151 O3484 8020   0.260   0.961  10.514
    1H151 O3485 8021   3.101   0.448  10.514
    1H151 O3486 8022   2.343   0.448  10.514
    1H151 O3487 8023   5.754   5.470   8.636
    1H151 O3488 8024   2.343   6.606  10.514
    1H151 O3489 8025   0.449   6.606  10.514
    1H151 O3490 8026   4.428   1.878   8.636
    1H151 O3491 8027   6.701   0.852   8.636
    1H151 O3492 8028   1.775   0.852   8.636
    1H151 O3493 8029   3.859   0.448  10.514
    1H151 O3494 8030   5.564   3.930   8.636
    1H151 O3495 8031   6.322   4.040  10.514
    1H151 O3496 8032   5.564   5.066  10.514
    1H151 O3497 8033   3.291   5.983   8.636
    1H151 O3498 8034   2.912   5.983   8.636
    1H151 O3499 8035   2.533   3.930   8.636
    1H151 O3500 8036   4.996   5.470   8.636
    1H151 O3501 8037   5.943   0.852   8.636
    1H151 O3502 8038   4.806   1.878   8.636
    1H151 O3503 8039   3.480   0.448  10.514
    1H151 O3504 8040   1.775   6.093  10.514
    1H151 O3505 8041   0.638   0.852   8.636
    1H151 O3506 8042   1.207   3.527  10.514
    1H151 O3507 8043   3.291   4.040  10.514
    1H151 O3508 8044   3.291   0.852   8.636
    1H151 O3509 8045   4.617   4.443   8.636
    1H151 O3510 8046   1.775   3.930   8.636
    1H151 O3511 8047   0.828   5.470   8.636
    1H151 O3512 8048   0.449   5.470   8.636
    1H151 O3513 8049   2.722   5.580  10.514
    1H151 O3514 8050   2.533   7.009   8.636
    1H151 O3515 8051   3.291   3.930   8.636
    1H151 O3516 8052   4.617   2.501  10.514
    1H151 O3517 8053   5.375   1.365   8.636
    1H151 O3518 8054   0.070   3.417   8.636
    1H151 O3519 8055   0.070   6.496   8.636
    1H151 O3520 8056   1.586   5.580  10.514
    1H151 O3521 8057   0.638   1.878   8.636
    1H151 O3522 8058   1.017   2.904   8.636
    1H151 O3523 8059   6.512   6.496   8.636
    1H151 O3524 8060   2.533   7.119  10.514
    1H151 O3525 8061   2.533   5.983   8.636
    1H151 O3526 8062   0.449   6.496   8.636
    1H151 O3527 8063   4.428   3.014  10.514
    1H151 O3528 8064   6.133   6.496   8.636
    1H151 O3529 8065   4.617   6.496   8.636
    1H151 O3530 8066   2.343   5.470   8.636
    1H151 O3531 8067   4.238   5.580  10.514
    1H151 O3532 8068   0.260   4.957   8.636
    1H151 O3533 8069   5.375   4.553  10.514
    1H151 O3534 8070   3.480   1.365   8.636
    1H151 O3535 8071   5.564   0.852   8.636
    1H151 O3536 8072   3.670   4.957   8.636
    1H151 O3537 8073   4.049   4.957   8.636
    1H151 O3538 8074   2.912   3.014  10.514
    1H151 O3539 8075   1.017   7.009   8.636
    1H151 O3540 8076   4.428   7.009   8.636
    1H151 O3541 8077   6.701   1.988  10.514
    1H151 O3542 8078   1.775   7.119  10.514
    1H151 O3543 8079   0.260   1.988  10.514
    1H151 O3544 8080   0.449   3.417   8.636
    1H151 O3545 8081   1.965   2.501  10.514
    1H151 O3546 8082   1.965   0.448  10.514
    1H151 O3547 8083   5.754   6.496   8.636
    1H151 O3548 8084   5.754   0.339   8.636
    1H151 O3549 8085   0.828   1.365   8.636
    1H151 O3550 8086   5.754   2.391   8.636
    1H151 O3551 8087   6.512   1.475  10.514
    1H151 O3552 8088   5.564   5.983   8.636
    1H151 O3553 8089   3.670   5.983   8.636
    1H151 O3554 8090   6.701   5.983   8.636
    1H151 O3555 8091   3.291   7.119  10.514
    1H151 O3556 8092   6.133   5.580  10.514
    1H151 O3557 8093   2.722   6.496   8.636
    1H151 O3558 8094   5.943   3.930   8.636
    1H151 O3559 8095   5.185   5.066  10.514
    1H151 O3560 8096   1.965   1.365   8.636
    1H151 O3561 8097   1.965   5.580  10.514
    1H151 O3562 8098   6.512   1.365   8.636
    1H151 O3563 8099   5.754   4.443   8.636
    1H151 O3564 8100   3.101   6.496   8.636
    1H151 O3565 8101   5.375   5.580  10.514
    1H151 O3566 8102   5.754   0.448  10.514
    1H151 O3567 8103   4.049   3.930   8.636
    1H151 O3568 8104   4.806   5.983   8.636
    1H151 O3569 8105   0.070   0.339   8.636
    1H151 O3570 8106   0.070   4.553  10.514
    1H151 O3571 8107   3.480   5.470   8.636
    1H151 O3572 8108   3.291   4.957   8.636
    1H151 O3573 8109   4.238   6.606  10.514
    1H151 O3574 8110   1.396   4.957   8.636
    1H151 O3575 8111   6.133   2.501  10.514
    1H151 O3576 8112   4.617   2.391   8.636
    1H151 O3577 8113   1.207   4.443   8.636
    1H151 O3578 8114   0.638   1.988  10.514
    1H151 O3579 8115   3.670   4.040  10.514
    1H151 O3580 8116   6.322   6.093  10.514
    1H151 O3581 8117   4.049   6.093  10.514
    1H151 O3582 8118   1.017   5.983   8.636
    1H151 O3583 8119   0.449   1.365   8.636
    1H151 O3584 8120   1.207   5.470   8.636
    1H151 O3585 8121   2.154   3.014  10.514
    1H151 O3586 8122   0.638   5.983   8.636
    1H151 O3587 8123   0.260   7.009   8.636
    1H151 O3588 8124   5.754   3.527  10.514
    1H151 O3589 8125   5.943   5.983   8.636
    1H151 O3590 8126   3.859   6.606  10.514
    1H151 O3591 8127   6.322   1.988  10.514
    1H151 O3592 8128   3.480   3.417   8.636
    1H151 O3593 8129   5.375   6.606  10.514
    1H151 O3594 8130   3.859   3.527  10.514
    1H151 O3595 8131   0.260   0.852   8.636
    1H151 O3596 8132   3.101   0.339   8.636
    1H151 O3597 8133   2.154   4.957   8.636
    1H151 O3598 8134   6.701   7.119  10.514
    1H151 O3599 8135   4.238   3.417   8.636
    1H151 O3600 8136   5.943   3.014  10.514
    1H151 O3601 8137   4.806   4.957   8.636
    1H151 O3602 8138   5.185   1.878   8.636
    1H151 O3603 8139   0.828   6.496   8.636
    1H151 O3604 8140   1.207   2.501  10.514
    1H151 O3605 8141   2.533   6.093  10.514
    1H151 O3606 8142   0.449   1.475  10.514
    1H151 O3607 8143   2.154   3.930   8.636
    1H151 O3608 8144   4.428   5.983   8.636
    1H151 O3609 8145   3.480   4.443   8.636
    1H151 O3610 8146   6.512   6.606  10.514
    1H151 O3611 8147   6.133   5.470   8.636
    1H151 O3612 8148   2.722   3.527  10.514
    1H151 O3613 8149   5.943   7.009   8.636
    1H151 O3614 8150   2.533   4.957   8.636
    1H151 O3615 8151   4.996   4.443   8.636
    1H151 O3616 8152   2.154   6.093  10.514
    1H151 O3617 8153   3.670   2.904   8.636
    1H151 O3618 8154   5.943   1.878   8.636
    1H151 O3619 8155   5.375   4.443   8.636
    1H151 O3620 8156   6.512   2.501  10.514
    1H151 O3621 8157   3.101   1.365   8.636
    1H151 O3622 8158   4.049   7.119  10.514
    1H151 O3623 8159   4.238   2.391   8.636
    1H151 O3624 8160   2.912   7.009   8.636
    1H151 O3625 8161   0.070   5.470   8.636
    1H151 O3626 8162   0.070   1.475  10.514
    1H151 O3627 8163   0.638   4.040  10.514
    1H151 O3628 8164   4.428   2.904   8.636
    1H151 O3629 8165   6.322   7.009   8.636
    1H151 O3630 8166   3.670   7.119  10.514
    1H151 O3631 8167   6.133   1.365   8.636
    1H151 O3632 8168   6.512   5.470   8.636
    1H151 O3633 8169   3.480   3.527  10.514
    1H151 O3634 8170   2.343   0.339   8.636
    1H151 O3635 8171   0.449   2.501  10.514
    1H151 O3636 8172   3.670   3.930   8.636
    1H151 O3637 8173   3.101   4.443   8.636
    1H151 O3638 8174   5.564   6.093  10.514
    1H151 O3639 8175   4.428   4.957   8.636
    1H151 O3640 8176   3.101   3.527  10.514
    1H151 O3641 8177   5.564   7.119  10.514
    1H151 O3642 8178   6.701   7.009   8.636
    1H151 O3643 8179   2.343   1.365   8.636
    1H151 O3644 8180   1.775   3.014  10.514
    1H151 O3645 8181   5.754   1.365   8.636
    1H151 O3646 8182   1.586   4.443   8.636
    1H151 O3647 8183   2.722   1.365   8.636
    1H151 O3648 8184   3.859   5.470   8.636
    1H151 O3649 8185   2.722   4.443   8.636
    1H151 O3650 8186   5.564   1.878   8.636
    1H151 O3651 8187   2.154   0.852   8.636
    1H151 O3652 8188   6.701   4.040  10.514
    1H151 O3653 8189   6.322   7.119  10.514
    1H151 O3654 8190   4.617   5.470   8.636
    1H151 O3655 8191   1.396   3.014  10.514
    1H151 O3656 8192   6.133   3.527  10.514
    1H151 O3657 8193   0.828   3.527  10.514
    1H151 O3658 8194   4.238   5.470   8.636
    1H151 O3659 8195   5.943   6.093  10.514
    1H151 O3660 8196   1.965   4.443   8.636
    1H151 O3661 8197   0.828   2.501  10.514
    1H151 O3662 8198   2.912   0.852   8.636
    1H151 O3663 8199   4.049   2.904   8.636
    1H151 O3664 8200   2.722   0.339   8.636
    1H151 O3665 8201   3.859   3.417   8.636
    1H151 O3666 8202   2.343   4.443   8.636
    1H151 O3667 8203   0.260   4.040  10.514
    1H151 O3668 8204   5.943   7.119  10.514
    1H151 O3669 8205   6.322   3.014  10.514
    1H151 O3670 8206   1.017   3.014  10.514
    1H151 O3671 8207   5.754   6.606  10.514
    1H151 O3672 8208   6.133   6.606  10.514
    1H151 O3673 8209   6.512   3.527  10.514
    1H151 O3674 8210   6.701   3.014  10.514
    1H151 O3675 8211   2.533   0.852   8.636
    1H151 O3676 8212   0.260   3.014  10.514
    1H151 O3677 8213   0.449   3.527  10.514
    1H151 O3678 8214   0.638   3.014  10.514
    1H151 O3679 8215   0.070   3.527  10.514
    1H151 O3680 8216   1.207   0.665  10.397
    1H151 O3681 8217   2.722   2.174   8.754
    1H151 O3682 8218   1.396   1.178  10.397
    1H151 O3683 8219   0.828   0.665  10.397
    1H151 O3684 8220   3.101   2.174   8.754
    1H151 O3685 8221   1.965   1.692  10.397
    1H151 O3686 8222   2.343   2.174   8.754
    1H151 O3687 8223   0.638   5.283  10.397
    1H151 O3688 8224   1.396   4.257  10.397
    1H151 O3689 8225   2.154   4.257  10.397
    1H151 O3690 8226   1.586   1.692  10.397
    1H151 O3691 8227   3.291   5.283  10.397
    1H151 O3692 8228   4.996   0.665  10.397
    1H151 O3693 8229   1.396   1.661   8.754
    1H151 O3694 8230   5.185   6.792   8.754
    1H151 O3695 8231   4.996   3.744  10.397
    1H151 O3696 8232   1.775   4.257  10.397
    1H151 O3697 8233   1.017   1.178  10.397
    1H151 O3698 8234   2.533   2.687   8.754
    1H151 O3699 8235   1.775   1.178  10.397
    1H151 O3700 8236   5.185   2.687   8.754
    1H151 O3701 8237   2.912   2.687   8.754
    1H151 O3702 8238   0.828   5.796  10.397
    1H151 O3703 8239   4.806   6.310  10.397
    1H151 O3704 8240   1.586   4.770  10.397
    1H151 O3705 8241   1.017   5.283  10.397
    1H151 O3706 8242   2.343   1.692  10.397
    1H151 O3707 8243   1.017   0.152  10.397
    1H151 O3708 8244   0.449   0.665  10.397
    1H151 O3709 8245   1.207   1.692  10.397
    1H151 O3710 8246   1.965   4.770  10.397
    1H151 O3711 8247   2.154   2.687   8.754
    1H151 O3712 8248   4.996   0.122   8.754
    1H151 O3713 8249   3.670   5.283  10.397
    1H151 O3714 8250   0.638   0.152  10.397
    1H151 O3715 8251   0.260   5.283  10.397
    1H151 O3716 8252   4.806   0.635   8.754
    1H151 O3717 8253   4.617   0.665  10.397
    1H151 O3718 8254   5.375   3.200   8.754
    1H151 O3719 8255   3.480   2.174   8.754
    1H151 O3720 8256   1.207   5.796  10.397
    1H151 O3721 8257   0.070   5.796  10.397
    1H151 O3722 8258   4.617   3.744  10.397
    1H151 O3723 8259   4.428   4.257  10.397
    1H151 O3724 8260   2.722   1.692  10.397
    1H151 O3725 8261   5.754   1.692  10.397
    1H151 O3726 8262   4.428   0.635   8.754
    1H151 O3727 8263   3.859   1.692  10.397
    1H151 O3728 8264   3.480   1.692  10.397
    1H151 O3729 8265   3.101   1.692  10.397
    1H151 O3730 8266   1.775   6.792   8.754
    1H151 O3731 8267   5.564   2.205  10.397
    1H151 O3732 8268   4.238   1.692  10.397
    1H151 O3733 8269   3.101   4.770  10.397
    1H151 O3734 8270   5.185   0.635   8.754
    1H151 O3735 8271   4.617   1.692  10.397
    1H151 O3736 8272   1.207   2.174   8.754
    1H151 O3737 8273   4.049   0.635   8.754
    1H151 O3738 8274   4.238   4.770  10.397
    1H151 O3739 8275   1.017   1.661   8.754
    1H151 O3740 8276   4.806   0.152  10.397
    1H151 O3741 8277   5.943   1.178  10.397
    1H151 O3742 8278   6.322   1.178  10.397
    1H151 O3743 8279   1.775   2.205  10.397
    1H151 O3744 8280   4.806   2.205  10.397
    1H151 O3745 8281   1.586   6.279   8.754
    1H151 O3746 8282   6.512   3.200   8.754
    1H151 O3747 8283   4.049   5.283  10.397
    1H151 O3748 8284   6.133   4.770  10.397
    1H151 O3749 8285   1.017   6.310  10.397
    1H151 O3750 8286   0.449   5.796  10.397
    1H151 O3751 8287   6.133   3.200   8.754
    1H151 O3752 8288   3.670   1.661   8.754
    1H151 O3753 8289   1.586   0.122   8.754
    1H151 O3754 8290   3.480   2.718  10.397
    1H151 O3755 8291   3.859   2.718  10.397
    1H151 O3756 8292   4.996   6.279   8.754
    1H151 O3757 8293   5.375   6.279   8.754
    1H151 O3758 8294   1.586   3.200   8.754
    1H151 O3759 8295   1.207   4.770  10.397
    1H151 O3760 8296   2.154   5.766   8.754
    1H151 O3761 8297   3.670   0.635   8.754
    1H151 O3762 8298   2.343   6.279   8.754
    1H151 O3763 8299   3.101   6.823  10.397
    1H151 O3764 8300   3.859   6.279   8.754
    1H151 O3765 8301   1.586   0.665  10.397
    1H151 O3766 8302   3.670   6.792   8.754
    1H151 O3767 8303   3.291   6.310  10.397
    1H151 O3768 8304   6.512   0.665  10.397
    1H151 O3769 8305   2.154   1.178  10.397
    1H151 O3770 8306   3.670   2.205  10.397
    1H151 O3771 8307   5.943   4.257  10.397
    1H151 O3772 8308   0.638   4.740   8.754
    1H151 O3773 8309   0.260   2.687   8.754
    1H151 O3774 8310   4.806   4.257  10.397
    1H151 O3775 8311   3.480   4.770  10.397
    1H151 O3776 8312   3.291   2.205  10.397
    1H151 O3777 8313   1.965   2.174   8.754
    1H151 O3778 8314   4.049   2.205  10.397
    1H151 O3779 8315   2.722   3.200   8.754
    1H151 O3780 8316   5.754   2.718  10.397
    1H151 O3781 8317   0.828   0.122   8.754
    1H151 O3782 8318   4.617   0.122   8.754
    1H151 O3783 8319   1.965   6.279   8.754
    1H151 O3784 8320   6.701   6.310  10.397
    1H151 O3785 8321   1.965   5.253   8.754
    1H151 O3786 8322   3.859   4.770  10.397
    1H151 O3787 8323   2.154   2.205  10.397
    1H151 O3788 8324   6.322   4.740   8.754
    1H151 O3789 8325   1.586   2.174   8.754
    1H151 O3790 8326   4.428   2.205  10.397
    1H151 O3791 8327   4.428   3.713   8.754
    1H151 O3792 8328   3.480   5.796  10.397
    1H151 O3793 8329   5.375   5.253   8.754
    1H151 O3794 8330   5.185   2.205  10.397
    1H151 O3795 8331   0.828   4.770  10.397
    1H151 O3796 8332   5.185   1.178  10.397
    1H151 O3797 8333   2.912   3.713   8.754
    1H151 O3798 8334   2.912   2.205  10.397
    1H151 O3799 8335   3.859   0.122   8.754
    1H151 O3800 8336   5.375   1.692  10.397
    1H151 O3801 8337   2.533   1.178  10.397
    1H151 O3802 8338   2.343   4.770  10.397
    1H151 O3803 8339   4.806   1.178  10.397
    1H151 O3804 8340   2.533   2.205  10.397
    1H151 O3805 8341   4.996   3.200   8.754
    1H151 O3806 8342   3.101   5.253   8.754
    1H151 O3807 8343   5.754   3.200   8.754
    1H151 O3808 8344   4.996   1.692  10.397
    1H151 O3809 8345   6.322   0.635   8.754
    1H151 O3810 8346   3.291   2.687   8.754
    1H151 O3811 8347   0.638   1.178  10.397
    1H151 O3812 8348   1.396   5.283  10.397
    1H151 O3813 8349   5.564   1.178  10.397
    1H151 O3814 8350   4.238   0.122   8.754
    1H151 O3815 8351   4.617   1.148   8.754
    1H151 O3816 8352   6.701   5.283  10.397
    1H151 O3817 8353   2.343   3.200   8.754
    1H151 O3818 8354   3.291   1.661   8.754
    1H151 O3819 8355   5.564   2.687   8.754
    1H151 O3820 8356   1.775   1.661   8.754
    1H151 O3821 8357   1.396   0.152  10.397
    1H151 O3822 8358   6.322   2.687   8.754
    1H151 O3823 8359   1.775   5.766   8.754
    1H151 O3824 8360   1.965   3.744  10.397
    1H151 O3825 8361   2.533   4.257  10.397
    1H151 O3826 8362   4.806   6.792   8.754
    1H151 O3827 8363   5.375   0.122   8.754
    1H151 O3828 8364   2.912   5.283  10.397
    1H151 O3829 8365   0.070   0.665  10.397
    1H151 O3830 8366   3.101   5.796  10.397
    1H151 O3831 8367   1.586   3.744  10.397
    1H151 O3832 8368   5.185   4.257  10.397
    1H151 O3833 8369   2.154   6.792   8.754
    1H151 O3834 8370   5.185   3.231  10.397
    1H151 O3835 8371   5.943   2.687   8.754
    1H151 O3836 8372   5.375   2.718  10.397
    1H151 O3837 8373   4.049   1.178  10.397
    1H151 O3838 8374   5.375   0.665  10.397
    1H151 O3839 8375   0.070   2.174   8.754
    1H151 O3840 8376   1.965   3.200   8.754
    1H151 O3841 8377   0.828   6.823  10.397
    1H151 O3842 8378   3.101   3.200   8.754
    1H151 O3843 8379   0.828   2.174   8.754
    1H151 O3844 8380   5.754   4.770  10.397
    1H151 O3845 8381   2.912   1.661   8.754
    1H151 O3846 8382   5.375   3.744  10.397
    1H151 O3847 8383   0.638   6.310  10.397
    1H151 O3848 8384   3.291   1.178  10.397
    1H151 O3849 8385   6.701   2.687   8.754
    1H151 O3850 8386   6.512   4.227   8.754
    1H151 O3851 8387   6.133   1.692  10.397
    1H151 O3852 8388   0.449   2.174   8.754
    1H151 O3853 8389   1.017   4.257  10.397
    1H151 O3854 8390   4.617   6.823  10.397
    1H151 O3855 8391   4.806   3.231  10.397
    1H151 O3856 8392   2.533   1.661   8.754
    1H151 O3857 8393   3.859   1.148   8.754
    1H151 O3858 8394   4.996   1.148   8.754
    1H151 O3859 8395   4.996   6.823  10.397
    1H151 O3860 8396   0.260   0.152  10.397
    1H151 O3861 8397   6.322   5.283  10.397
    1H151 O3862 8398   0.449   4.770  10.397
    1H151 O3863 8399   3.480   0.122   8.754
    1H151 O3864 8400   1.396   6.792   8.754
    1H151 O3865 8401   1.396   2.205  10.397
    1H151 O3866 8402   1.775   5.283  10.397
    1H151 O3867 8403   4.049   4.257  10.397
    1H151 O3868 8404   2.154   1.661   8.754
    1H151 O3869 8405   4.996   2.718  10.397
    1H151 O3870 8406   1.396   2.687   8.754
    1H151 O3871 8407   5.185   0.152  10.397
    1H151 O3872 8408   1.207   1.148   8.754
    1H151 O3873 8409   5.564   6.792   8.754
    1H151 O3874 8410   4.617   4.770  10.397
    1H151 O3875 8411   0.260   6.310  10.397
    1H151 O3876 8412   6.133   0.665  10.397
    1H151 O3877 8413   4.049   6.792   8.754
    1H151 O3878 8414   3.859   5.796  10.397
    1H151 O3879 8415   4.806   3.713   8.754
    1H151 O3880 8416   4.238   0.665  10.397
    1H151 O3881 8417   4.238   3.744  10.397
    1H151 O3882 8418   1.586   1.148   8.754
    1H151 O3883 8419   1.207   3.200   8.754
    1H151 O3884 8420   4.428   0.152  10.397
    1H151 O3885 8421   3.480   6.279   8.754
    1H151 O3886 8422   5.564   4.257  10.397
    1H151 O3887 8423   1.396   6.310  10.397
    1H151 O3888 8424   6.322   3.713   8.754
    1H151 O3889 8425   3.101   2.718  10.397
    1H151 O3890 8426   6.701   1.178  10.397
    1H151 O3891 8427   5.943   2.205  10.397
    1H151 O3892 8428   6.701   3.713   8.754
    1H151 O3893 8429   5.185   3.713   8.754
    1H151 O3894 8430   1.965   0.122   8.754
    1H151 O3895 8431   6.512   4.770  10.397
    1H151 O3896 8432   4.049   1.661   8.754
    1H151 O3897 8433   3.859   2.174   8.754
    1H151 O3898 8434   2.912   6.310  10.397
    1H151 O3899 8435   2.343   3.744  10.397
    1H151 O3900 8436   6.512   5.796  10.397
    1H151 O3901 8437   0.828   4.227   8.754
    1H151 O3902 8438   0.070   4.227   8.754
    1H151 O3903 8439   3.670   3.231  10.397
    1H151 O3904 8440   0.828   1.692  10.397
    1H151 O3905 8441   0.449   4.227   8.754
    1H151 O3906 8442   0.260   3.713   8.754
    1H151 O3907 8443   4.049   3.231  10.397
    1H151 O3908 8444   4.806   2.687   8.754
    1H151 O3909 8445   0.638   2.687   8.754
    1H151 O3910 8446   4.428   6.310  10.397
    1H151 O3911 8447   6.512   2.174   8.754
    1H151 O3912 8448   2.722   6.823  10.397
    1H151 O3913 8449   1.396   0.635   8.754
    1H151 O3914 8450   4.617   5.796  10.397
    1H151 O3915 8451   6.133   4.227   8.754
    1H151 O3916 8452   1.396   5.766   8.754
    1H151 O3917 8453   1.586   6.823  10.397
    1H151 O3918 8454   0.828   3.200   8.754
    1H151 O3919 8455   1.396   3.713   8.754
    1H151 O3920 8456   5.943   4.740   8.754
    1H151 O3921 8457   4.238   2.718  10.397
    1H151 O3922 8458   2.912   4.257  10.397
    1H151 O3923 8459   5.185   5.766   8.754
    1H151 O3924 8460   5.564   3.231  10.397
    1H151 O3925 8461   5.564   4.740   8.754
    1H151 O3926 8462   4.617   3.200   8.754
    1H151 O3927 8463   2.154   5.283  10.397
    1H151 O3928 8464   3.480   6.823  10.397
    1H151 O3929 8465   4.996   5.796  10.397
    1H151 O3930 8466   1.017   0.635   8.754
    1H151 O3931 8467   1.017   3.713   8.754
    1H151 O3932 8468   4.996   2.174   8.754
    1H151 O3933 8469   5.185   6.310  10.397
    1H151 O3934 8470   1.207   3.744  10.397
    1H151 O3935 8471   5.564   3.713   8.754
    1H151 O3936 8472   2.533   5.283  10.397
    1H151 O3937 8473   6.701   4.740   8.754
    1H151 O3938 8474   6.322   4.257  10.397
    1H151 O3939 8475   5.943   5.283  10.397
    1H151 O3940 8476   0.638   3.713   8.754
    1H151 O3941 8477   2.533   3.713   8.754
    1H151 O3942 8478   2.912   0.152  10.397
    1H151 O3943 8479   4.806   5.283  10.397
    1H151 O3944 8480   3.670   6.310  10.397
    1H151 O3945 8481   2.722   2.718  10.397
    1H151 O3946 8482   5.754   5.253   8.754
    1H151 O3947 8483   3.291   4.257  10.397
    1H151 O3948 8484   2.343   0.665  10.397
    1H151 O3949 8485   1.207   6.279   8.754
    1H151 O3950 8486   5.375   2.174   8.754
    1H151 O3951 8487   2.722   0.665  10.397
    1H151 O3952 8488   4.238   4.227   8.754
    1H151 O3953 8489   4.238   6.279   8.754
    1H151 O3954 8490   1.586   5.253   8.754
    1H151 O3955 8491   1.775   3.713   8.754
    1H151 O3956 8492   4.428   1.661   8.754
    1H151 O3957 8493   1.017   2.205  10.397
    1H151 O3958 8494   3.101   0.665  10.397
    1H151 O3959 8495   1.775   0.635   8.754
    1H151 O3960 8496   3.291   3.231  10.397
    1H151 O3961 8497   3.859   0.665  10.397
    1H151 O3962 8498   3.291   6.792   8.754
    1H151 O3963 8499   1.965   6.823  10.397
    1H151 O3964 8500   2.912   5.766   8.754
    1H151 O3965 8501   1.017   4.740   8.754
    1H151 O3966 8502   6.701   1.661   8.754
    1H151 O3967 8503   0.638   0.635   8.754
    1H151 O3968 8504   1.775   2.687   8.754
    1H151 O3969 8505   4.428   1.178  10.397
    1H151 O3970 8506   2.154   0.152  10.397
    1H151 O3971 8507   6.133   0.122   8.754
    1H151 O3972 8508   0.070   6.823  10.397
    1H151 O3973 8509   2.722   5.253   8.754
    1H151 O3974 8510   4.996   4.770  10.397
    1H151 O3975 8511   5.185   4.740   8.754
    1H151 O3976 8512   4.617   4.227   8.754
    1H151 O3977 8513   2.343   6.823  10.397
    1H151 O3978 8514   3.480   0.665  10.397
    1H151 O3979 8515   5.943   0.635   8.754
    1H151 O3980 8516   0.449   0.122   8.754
    1H151 O3981 8517   6.701   0.635   8.754
    1H151 O3982 8518   0.828   5.253   8.754
    1H151 O3983 8519   4.806   1.661   8.754
    1H151 O3984 8520   6.512   0.122   8.754
    1H151 O3985 8521   5.375   1.148   8.754
    1H151 O3986 8522   1.775   6.310  10.397
    1H151 O3987 8523   2.912   1.178  10.397
    1H151 O3988 8524   2.533   6.792   8.754
    1H151 O3989 8525   0.638   6.792   8.754
    1H151 O3990 8526   2.722   4.770  10.397
    1H151 O3991 8527   4.238   1.148   8.754
    1H151 O3992 8528   3.291   5.766   8.754
    1H151 O3993 8529   3.859   4.227   8.754
    1H151 O3994 8530   3.291   0.635   8.754
    1H151 O3995 8531   6.322   1.661   8.754
    1H151 O3996 8532   4.996   5.253   8.754
    1H151 O3997 8533   0.260   1.661   8.754
    1H151 O3998 8534   0.449   5.253   8.754
    1H151 O3999 8535   3.670   1.178  10.397
    1H151 O4000 8536   0.070   1.148   8.754
    1H151 O4001 8537   6.133   2.174   8.754
    1H151 O4002 8538   2.343   2.718  10.397
    1H151 O4003 8539   2.533   3.231  10.397
    1H151 O4004 8540   3.291   3.713   8.754
    1H151 O4005 8541   5.564   5.283  10.397
    1H151 O4006 8542   0.070   6.279   8.754
    1H151 O4007 8543   6.512   6.279   8.754
    1H151 O4008 8544   0.260   5.766   8.754
    1H151 O4009 8545   1.207   0.122   8.754
    1H151 O4010 8546   2.343   5.796  10.397
    1H151 O4011 8547   1.207   6.823  10.397
    1H151 O4012 8548   1.965   0.665  10.397
    1H151 O4013 8549   4.049   4.740   8.754
    1H151 O4014 8550   1.586   2.718  10.397
    1H151 O4015 8551   5.754   5.796  10.397
    1H151 O4016 8552   0.449   6.279   8.754
    1H151 O4017 8553   4.049   5.766   8.754
    1H151 O4018 8554   6.322   5.766   8.754
    1H151 O4019 8555   6.133   6.279   8.754
    1H151 O4020 8556   0.449   6.823  10.397
    1H151 O4021 8557   1.017   2.687   8.754
    1H151 O4022 8558   0.070   3.200   8.754
    1H151 O4023 8559   2.912   4.740   8.754
    1H151 O4024 8560   1.775   4.740   8.754
    1H151 O4025 8561   4.428   5.283  10.397
    1H151 O4026 8562   4.428   3.231  10.397
    1H151 O4027 8563   3.670   4.740   8.754
    1H151 O4028 8564   0.260   4.740   8.754
    1H151 O4029 8565   6.701   2.205  10.397
    1H151 O4030 8566   5.754   0.665  10.397
    1H151 O4031 8567   5.943   3.713   8.754
    1H151 O4032 8568   0.070   4.770  10.397
    1H151 O4033 8569   0.260   2.205  10.397
    1H151 O4034 8570   2.533   5.766   8.754
    1H151 O4035 8571   1.586   5.796  10.397
    1H151 O4036 8572   5.564   0.635   8.754
    1H151 O4037 8573   4.428   6.792   8.754
    1H151 O4038 8574   4.617   2.718  10.397
    1H151 O4039 8575   0.070   2.718  10.397
    1H151 O4040 8576   1.775   0.152  10.397
    1H151 O4041 8577   0.638   1.661   8.754
    1H151 O4042 8578   3.670   4.257  10.397
    1H151 O4043 8579   0.449   3.200   8.754
    1H151 O4044 8580   4.238   5.796  10.397
    1H151 O4045 8581   3.480   1.148   8.754
    1H151 O4046 8582   2.533   0.152  10.397
    1H151 O4047 8583   0.260   1.178  10.397
    1H151 O4048 8584   4.617   6.279   8.754
    1H151 O4049 8585   2.722   5.796  10.397
    1H151 O4050 8586   5.375   4.770  10.397
    1H151 O4051 8587   5.754   0.122   8.754
    1H151 O4052 8588   1.017   6.792   8.754
    1H151 O4053 8589   2.343   5.253   8.754
    1H151 O4054 8590   2.154   3.713   8.754
    1H151 O4055 8591   5.564   5.766   8.754
    1H151 O4056 8592   5.754   6.279   8.754
    1H151 O4057 8593   6.701   0.152  10.397
    1H151 O4058 8594   5.754   3.744  10.397
    1H151 O4059 8595   2.722   6.279   8.754
    1H151 O4060 8596   3.670   2.687   8.754
    1H151 O4061 8597   0.828   1.148   8.754
    1H151 O4062 8598   6.512   1.148   8.754
    1H151 O4063 8599   6.133   5.253   8.754
    1H151 O4064 8600   3.291   0.152  10.397
    1H151 O4065 8601   5.185   5.283  10.397
    1H151 O4066 8602   1.207   5.253   8.754
    1H151 O4067 8603   3.101   6.279   8.754
    1H151 O4068 8604   5.375   5.796  10.397
    1H151 O4069 8605   0.260   0.635   8.754
    1H151 O4070 8606   2.533   6.310  10.397
    1H151 O4071 8607   2.722   3.744  10.397
    1H151 O4072 8608   6.512   1.692  10.397
    1H151 O4073 8609   4.617   2.174   8.754
    1H151 O4074 8610   1.207   4.227   8.754
    1H151 O4075 8611   4.049   6.310  10.397
    1H151 O4076 8612   1.965   2.718  10.397
    1H151 O4077 8613   5.754   2.174   8.754
    1H151 O4078 8614   2.912   3.231  10.397
    1H151 O4079 8615   3.480   5.253   8.754
    1H151 O4080 8616   4.238   2.174   8.754
    1H151 O4081 8617   6.133   5.796  10.397
    1H151 O4082 8618   4.049   0.152  10.397
    1H151 O4083 8619   3.670   5.766   8.754
    1H151 O4084 8620   4.996   4.227   8.754
    1H151 O4085 8621   5.754   4.227   8.754
    1H151 O4086 8622   3.859   3.744  10.397
    1H151 O4087 8623   2.154   6.310  10.397
    1H151 O4088 8624   2.154   3.231  10.397
    1H151 O4089 8625   5.185   1.661   8.754
    1H151 O4090 8626   1.965   5.796  10.397
    1H151 O4091 8627   0.638   4.257  10.397
    1H151 O4092 8628   4.238   6.823  10.397
    1H151 O4093 8629   6.322   2.205  10.397
    1H151 O4094 8630   0.070   0.122   8.754
    1H151 O4095 8631   1.965   1.148   8.754
    1H151 O4096 8632   0.638   5.766   8.754
    1H151 O4097 8633   0.260   6.792   8.754
    1H151 O4098 8634   1.017   5.766   8.754
    1H151 O4099 8635   5.943   6.792   8.754
    1H151 O4100 8636   2.343   0.122   8.754
    1H151 O4101 8637   0.828   6.279   8.754
    1H151 O4102 8638   4.806   5.766   8.754
    1H151 O4103 8639   6.701   5.766   8.754
    1H151 O4104 8640   4.049   3.713   8.754
    1H151 O4105 8641   1.396   4.740   8.754
    1H151 O4106 8642   0.449   1.148   8.754
    1H151 O4107 8643   3.480   3.200   8.754
    1H151 O4108 8644   2.912   6.792   8.754
    1H151 O4109 8645   6.512   5.253   8.754
    1H151 O4110 8646   0.449   1.692  10.397
    1H151 O4111 8647   3.101   0.122   8.754
    1H151 O4112 8648   6.133   2.718  10.397
    1H151 O4113 8649   5.943   5.766   8.754
    1H151 O4114 8650   3.291   4.740   8.754
    1H151 O4115 8651   6.133   1.148   8.754
    1H151 O4116 8652   0.070   5.253   8.754
    1H151 O4117 8653   5.375   6.823  10.397
    1H151 O4118 8654   5.564   0.152  10.397
    1H151 O4119 8655   0.638   2.205  10.397
    1H151 O4120 8656   5.375   4.227   8.754
    1H151 O4121 8657   4.428   4.740   8.754
    1H151 O4122 8658   6.322   6.310  10.397
    1H151 O4123 8659   4.806   4.740   8.754
    1H151 O4124 8660   3.101   4.227   8.754
    1H151 O4125 8661   6.322   0.152  10.397
    1H151 O4126 8662   3.480   4.227   8.754
    1H151 O4127 8663   3.670   0.152  10.397
    1H151 O4128 8664   5.754   1.148   8.754
    1H151 O4129 8665   3.859   6.823  10.397
    1H151 O4130 8666   1.775   3.231  10.397
    1H151 O4131 8667   6.701   4.257  10.397
    1H151 O4132 8668   2.722   4.227   8.754
    1H151 O4133 8669   6.133   3.744  10.397
    1H151 O4134 8670   3.101   3.744  10.397
    1H151 O4135 8671   0.070   1.692  10.397
    1H151 O4136 8672   6.322   6.792   8.754
    1H151 O4137 8673   4.428   2.687   8.754
    1H151 O4138 8674   6.701   6.792   8.754
    1H151 O4139 8675   5.943   3.231  10.397
    1H151 O4140 8676   0.828   3.744  10.397
    1H151 O4141 8677   2.154   0.635   8.754
    1H151 O4142 8678   1.586   4.227   8.754
    1H151 O4143 8679   4.238   3.200   8.754
    1H151 O4144 8680   3.480   3.744  10.397
    1H151 O4145 8681   3.101   1.148   8.754
    1H151 O4146 8682   6.512   6.823  10.397
    1H151 O4147 8683   4.428   5.766   8.754
    1H151 O4148 8684   3.670   3.713   8.754
    1H151 O4149 8685   3.859   5.253   8.754
    1H151 O4150 8686   5.943   1.661   8.754
    1H151 O4151 8687   1.396   3.231  10.397
    1H151 O4152 8688   2.154   4.740   8.754
    1H151 O4153 8689   5.564   6.310  10.397
    1H151 O4154 8690   2.533   4.740   8.754
    1H151 O4155 8691   1.207   2.718  10.397
    1H151 O4156 8692   5.564   1.661   8.754
    1H151 O4157 8693   4.049   2.687   8.754
    1H151 O4158 8694   4.617   5.253   8.754
    1H151 O4159 8695   6.512   2.718  10.397
    1H151 O4160 8696   0.260   4.257  10.397
    1H151 O4161 8697   5.943   0.152  10.397
    1H151 O4162 8698   2.722   0.122   8.754
    1H151 O4163 8699   1.965   4.227   8.754
    1H151 O4164 8700   2.912   0.635   8.754
    1H151 O4165 8701   2.343   4.227   8.754
    1H151 O4166 8702   4.238   5.253   8.754
    1H151 O4167 8703   0.449   2.718  10.397
    1H151 O4168 8704   2.343   1.148   8.754
    1H151 O4169 8705   2.722   1.148   8.754
    1H151 O4170 8706   3.859   3.200   8.754
    1H151 O4171 8707   6.512   3.744  10.397
    1H151 O4172 8708   1.017   3.231  10.397
    1H151 O4173 8709   5.943   6.310  10.397
    1H151 O4174 8710   0.828   2.718  10.397
    1H151 O4175 8711   2.533   0.635   8.754
    1H151 O4176 8712   5.754   6.823  10.397
    1H151 O4177 8713   6.133   6.823  10.397
    1H151 O4178 8714   6.322   3.231  10.397
    1H151 O4179 8715   0.449   3.744  10.397
    1H151 O4180 8716   0.070   3.744  10.397
    1H151 O4181 8717   6.701   3.231  10.397
    1H151 O4182 8718   0.638   3.231  10.397
    1H151 O4183 8719   0.260   3.231  10.397
    1H151 O4184 8720   2.533   2.396   8.842
    1H151 O4185 8721   2.912   2.396   8.842
    1H151 O4186 8722   1.207   0.957  10.309
    1H151 O4187 8723   1.017   0.444  10.309
    1H151 O4188 8724   1.775   1.470  10.309
    1H151 O4189 8725   1.396   1.470  10.309
    1H151 O4190 8726   0.638   0.444  10.309
    1H151 O4191 8727   1.775   4.549  10.309
    1H151 O4192 8728   0.638   5.575  10.309
    1H151 O4193 8729   0.828   0.957  10.309
    1H151 O4194 8730   1.586   0.957  10.309
    1H151 O4195 8731   2.154   1.470  10.309
    1H151 O4196 8732   1.017   5.575  10.309
    1H151 O4197 8733   1.396   4.549  10.309
    1H151 O4198 8734   4.806   0.444  10.309
    1H151 O4199 8735   1.207   1.883   8.842
    1H151 O4200 8736   1.965   1.983  10.309
    1H151 O4201 8737   2.154   4.549  10.309
    1H151 O4202 8738   1.965   4.035  10.309
    1H151 O4203 8739   2.154   2.396   8.842
    1H151 O4204 8740   3.291   2.396   8.842
    1H151 O4205 8741   1.586   4.035  10.309
    1H151 O4206 8742   0.260   5.575  10.309
    1H151 O4207 8743   0.828   5.062  10.309
    1H151 O4208 8744   3.480   5.062  10.309
    1H151 O4209 8745   4.806   0.343   8.842
    1H151 O4210 8746   1.396   0.444  10.309
    1H151 O4211 8747   2.722   1.883   8.842
    1H151 O4212 8748   0.449   5.062  10.309
    1H151 O4213 8749   3.101   1.883   8.842
    1H151 O4214 8750   4.617   4.035  10.309
    1H151 O4215 8751   5.185   6.501   8.842
    1H151 O4216 8752   2.343   1.983  10.309
    1H151 O4217 8753   4.617   1.983  10.309
    1H151 O4218 8754   2.343   2.909   8.842
    1H151 O4219 8755   3.480   1.983  10.309
    1H151 O4220 8756   3.859   1.983  10.309
    1H151 O4221 8757   3.480   1.883   8.842
    1H151 O4222 8758   2.343   1.883   8.842
    1H151 O4223 8759   4.238   1.983  10.309
    1H151 O4224 8760   1.586   1.983  10.309
    1H151 O4225 8761   1.586   1.883   8.842
    1H151 O4226 8762   4.996   4.035  10.309
    1H151 O4227 8763   3.101   1.983  10.309
    1H151 O4228 8764   4.806   3.522  10.309
    1H151 O4229 8765   2.722   1.983  10.309
    1H151 O4230 8766   1.017   1.470  10.309
    1H151 O4231 8767   3.859   5.062  10.309
    1H151 O4232 8768   4.428   0.343   8.842
    1H151 O4233 8769   3.101   5.062  10.309
    1H151 O4234 8770   5.375   2.909   8.842
    1H151 O4235 8771   4.996   7.014   8.842
    1H151 O4236 8772   4.996   0.957  10.309
    1H151 O4237 8773   3.291   5.575  10.309
    1H151 O4238 8774   2.722   2.909   8.842
    1H151 O4239 8775   5.943   1.470  10.309
    1H151 O4240 8776   4.049   0.343   8.842
    1H151 O4241 8777   3.670   5.575  10.309
    1H151 O4242 8778   2.533   1.470  10.309
    1H151 O4243 8779   6.512   0.957  10.309
    1H151 O4244 8780   4.996   0.856   8.842
    1H151 O4245 8781   5.185   0.343   8.842
    1H151 O4246 8782   0.828   6.088  10.309
    1H151 O4247 8783   1.775   6.501   8.842
    1H151 O4248 8784   2.343   4.035  10.309
    1H151 O4249 8785   4.996   1.983  10.309
    1H151 O4250 8786   5.185   0.444  10.309
    1H151 O4251 8787   6.133   0.957  10.309
    1H151 O4252 8788   5.375   1.983  10.309
    1H151 O4253 8789   5.943   4.549  10.309
    1H151 O4254 8790   0.260   0.444  10.309
    1H151 O4255 8791   5.185   3.522  10.309
    1H151 O4256 8792   1.207   5.062  10.309
    1H151 O4257 8793   5.564   1.470  10.309
    1H151 O4258 8794   5.375   7.014   8.842
    1H151 O4259 8795   6.133   2.909   8.842
    1H151 O4260 8796   1.396   1.370   8.842
    1H151 O4261 8797   1.207   4.035  10.309
    1H151 O4262 8798   4.617   0.856   8.842
    1H151 O4263 8799   4.996   2.909   8.842
    1H151 O4264 8800   4.428   4.549  10.309
    1H151 O4265 8801   3.670   0.343   8.842
    1H151 O4266 8802   3.670   6.501   8.842
    1H151 O4267 8803   5.754   1.983  10.309
    1H151 O4268 8804   1.207   6.088  10.309
    1H151 O4269 8805   3.291   6.601  10.309
    1H151 O4270 8806   1.586   5.062  10.309
    1H151 O4271 8807   6.322   3.422   8.842
    1H151 O4272 8808   0.828   7.114  10.309
    1H151 O4273 8809   4.806   6.601  10.309
    1H151 O4274 8810   6.701   5.575  10.309
    1H151 O4275 8811   5.185   3.422   8.842
    1H151 O4276 8812   1.965   5.988   8.842
    1H151 O4277 8813   1.965   1.883   8.842
    1H151 O4278 8814   1.965   0.957  10.309
    1H151 O4279 8815   4.049   4.549  10.309
    1H151 O4280 8816   2.154   6.501   8.842
    1H151 O4281 8817   5.564   2.496  10.309
    1H151 O4282 8818   3.291   1.470  10.309
    1H151 O4283 8819   4.049   1.470  10.309
    1H151 O4284 8820   1.586   7.014   8.842
    1H151 O4285 8821   4.428   0.444  10.309
    1H151 O4286 8822   1.017   4.549  10.309
    1H151 O4287 8823   0.260   2.396   8.842
    1H151 O4288 8824   2.912   3.422   8.842
    1H151 O4289 8825   2.912   1.470  10.309
    1H151 O4290 8826   5.564   3.422   8.842
    1H151 O4291 8827   3.670   2.496  10.309
    1H151 O4292 8828   5.754   2.909   8.842
    1H151 O4293 8829   1.965   2.909   8.842
    1H151 O4294 8830   0.070   6.088  10.309
    1H151 O4295 8831   3.859   3.009  10.309
    1H151 O4296 8832   4.238   4.035  10.309
    1H151 O4297 8833   3.670   1.470  10.309
    1H151 O4298 8834   5.185   2.396   8.842
    1H151 O4299 8835   3.291   4.549  10.309
    1H151 O4300 8836   4.238   0.856   8.842
    1H151 O4301 8837   4.428   1.470  10.309
    1H151 O4302 8838   4.617   0.957  10.309
    1H151 O4303 8839   4.238   5.062  10.309
    1H151 O4304 8840   5.375   0.957  10.309
    1H151 O4305 8841   3.480   3.009  10.309
    1H151 O4306 8842   6.512   2.909   8.842
    1H151 O4307 8843   0.449   0.957  10.309
    1H151 O4308 8844   4.617   6.088  10.309
    1H151 O4309 8845   1.207   1.983  10.309
    1H151 O4310 8846   1.965   5.062  10.309
    1H151 O4311 8847   1.965   7.014   8.842
    1H151 O4312 8848   2.722   2.543   8.900
    1H151 O4313 8849   1.396   5.575  10.309
    1H151 O4314 8850   4.996   6.088  10.309
    1H151 O4315 8851   6.322   4.448   8.842
    1H151 O4316 8852   1.017   0.810  10.250
    1H151 O4317 8853   3.859   1.883   8.842
    1H151 O4318 8854   3.101   2.909   8.842
    1H151 O4319 8855   4.806   1.470  10.309
    1H151 O4320 8856   3.859   0.856   8.842
    1H151 O4321 8857   5.185   2.496  10.309
    1H151 O4322 8858   1.586   5.988   8.842
    1H151 O4323 8859   1.396   3.422   8.842
    1H151 O4324 8860   2.533   4.549  10.309
    1H151 O4325 8861   1.396   6.501   8.842
    1H151 O4326 8862   2.343   0.957  10.309
    1H151 O4327 8863   1.586   1.323  10.250
    1H151 O4328 8864   0.828   1.883   8.842
    1H151 O4329 8865   0.070   5.062  10.309
    1H151 O4330 8866   0.449   6.088  10.309
    1H151 O4331 8867   1.775   3.422   8.842
    1H151 O4332 8868   6.322   4.549  10.309
    1H151 O4333 8869   2.912   4.549  10.309
    1H151 O4334 8870   1.396   0.810  10.250
    1H151 O4335 8871   2.912   6.601  10.309
    1H151 O4336 8872   5.375   4.035  10.309
    1H151 O4337 8873   2.533   3.422   8.842
    1H151 O4338 8874   4.049   6.501   8.842
    1H151 O4339 8875   1.396   2.396   8.842
    1H151 O4340 8876   5.185   1.470  10.309
    1H151 O4341 8877   3.291   2.496  10.309
    1H151 O4342 8878   0.828   0.297  10.250
    1H151 O4343 8879   5.754   0.957  10.309
    1H151 O4344 8880   1.775   2.396   8.842
    1H151 O4345 8881   6.133   5.062  10.309
    1H151 O4346 8882   6.512   5.062  10.309
    1H151 O4347 8883   5.375   4.961   8.842
    1H151 O4348 8884   4.806   6.501   8.842
    1H151 O4349 8885   0.638   2.396   8.842
    1H151 O4350 8886   2.343   5.988   8.842
    1H151 O4351 8887   4.049   2.496  10.309
[truncated: 2,499,782 more chars]
