# Supplementary material for: Atomistic Molecular Dynamics Simulations of Lipids Near TiO2 Nanosurfaces
Source: J Phys Chem B. 2021 Jul 16;125(29):8048–59. doi: 10.1021/acs.jpcb.1c04547 (PMC8389913; doi:10.1021/acs.jpcb.1c04547)
Supplement: Supplementary file 2 — jp1c04547_si_002.zip [file jp1c04547_si_002.zip › MD_setup/anatase-101-82POPE-16Chol/anatase-101-POPE-chol.gro]

Ti4536-O9072-OH151 (30%) anatase(101) + Na+ counterions + 82 POPE + 16 chol in 0.15 M NaCl
59885
    1H151   Ti1    1   1.029   0.723  10.248
    1H151   Ti2    2   2.924   2.134   7.343
    1H151   Ti3    3   1.598   1.236  10.248
    1H151   Ti4    4   2.734   2.647   7.343
    1H151   Ti5    5   2.545   2.134   7.343
    1H151   Ti6    6   1.598   4.315  10.248
    1H151   Ti7    7   1.977   4.315  10.248
    1H151   Ti8    8   0.840   5.341  10.248
    1H151   Ti9    9   0.840   0.210  10.248
    1H151  Ti10   10   2.166   1.750  10.248
    1H151  Ti11   11   0.461   5.341  10.248
    1H151  Ti12   12   3.303   2.134   7.343
    1H151  Ti13   13   3.492   5.341  10.248
    1H151  Ti14   14   4.818   3.802  10.248
    1H151  Ti15   15   2.545   1.750  10.248
    1H151  Ti16   16   3.682   1.750  10.248
    1H151  Ti17   17   2.924   1.750  10.248
    1H151  Ti18   18   4.629   0.595   7.343
    1H151  Ti19   19   3.303   1.750  10.248
    1H151  Ti20   20   4.061   1.750  10.248
    1H151  Ti21   21   4.250   0.595   7.343
    1H151  Ti22   22   4.440   1.750  10.248
    1H151  Ti23   23   1.787   1.750  10.248
    1H151  Ti24   24   3.871   0.595   7.343
    1H151  Ti25   25   1.219   1.236  10.248
    1H151  Ti26   26   1.408   0.723  10.248
    1H151  Ti27   27   2.355   2.647   7.343
    1H151  Ti28   28   3.682   2.776  10.248
    1H151  Ti29   29   0.650   0.723  10.248
    1H151  Ti30   30   1.977   1.236  10.248
    1H151  Ti31   31   3.113   2.647   7.343
    1H151  Ti32   32   1.219   0.210  10.248
    1H151  Ti33   33   1.408   2.134   7.343
    1H151  Ti34   34   5.008   0.595   7.343
    1H151  Ti35   35   4.818   0.723  10.248
    1H151  Ti36   36   2.166   2.134   7.343
    1H151  Ti37   37   5.008   6.752   7.343
    1H151  Ti38   38   1.219   1.621   7.343
    1H151  Ti39   39   5.008   0.210  10.248
    1H151  Ti40   40   5.387   6.752   7.343
    1H151  Ti41   41   2.355   4.315  10.248
    1H151  Ti42   42   1.219   5.341  10.248
    1H151  Ti43   43   0.082   5.341  10.248
    1H151  Ti44   44   4.818   1.750  10.248
    1H151  Ti45   45   1.219   4.315  10.248
    1H151  Ti46   46   0.461   0.210  10.248
    1H151  Ti47   47   3.113   5.341  10.248
    1H151  Ti48   48   3.871   5.341  10.248
    1H151  Ti49   49   5.197   3.802  10.248
    1H151  Ti50   50   4.440   3.802  10.248
    1H151  Ti51   51   3.682   2.134   7.343
    1H151  Ti52   52   5.766   1.236  10.248
    1H151  Ti53   53   5.197   0.723  10.248
    1H151  Ti54   54   1.029   2.134   7.343
    1H151  Ti55   55   1.598   1.621   7.343
    1H151  Ti56   56   6.145   1.236  10.248
    1H151  Ti57   57   4.629   0.210  10.248
    1H151  Ti58   58   6.334   3.160   7.343
    1H151  Ti59   59   5.387   2.647   7.343
    1H151  Ti60   60   6.334   0.723  10.248
    1H151  Ti61   61   3.871   6.752   7.343
    1H151  Ti62   62   3.113   6.367  10.248
    1H151  Ti63   63   5.955   3.160   7.343
    1H151  Ti64   64   5.008   2.647   7.343
    1H151  Ti65   65   4.629   6.367  10.248
    1H151  Ti66   66   6.145   4.315  10.248
    1H151  Ti67   67   5.008   6.367  10.248
    1H151  Ti68   68   6.713   0.723  10.248
    1H151  Ti69   69   3.303   2.776  10.248
    1H151  Ti70   70   0.082   2.647   7.343
    1H151  Ti71   71   4.061   2.776  10.248
    1H151  Ti72   72   5.766   4.315  10.248
    1H151  Ti73   73   3.492   0.595   7.343
    1H151  Ti74   74   0.461   2.647   7.343
    1H151  Ti75   75   6.524   4.700   7.343
    1H151  Ti76   76   3.492   6.367  10.248
    1H151  Ti77   77   3.492   6.752   7.343
    1H151  Ti78   78   2.734   3.674   7.343
    1H151  Ti79   79   6.145   4.700   7.343
    1H151  Ti80   80   5.576   5.213   7.343
    1H151  Ti81   81   3.303   4.828  10.248
    1H151  Ti82   82   5.197   3.160   7.343
    1H151  Ti83   83   1.029   5.854  10.248
    1H151  Ti84   84   3.113   3.674   7.343
    1H151  Ti85   85   6.145   0.595   7.343
    1H151  Ti86   86   6.524   0.595   7.343
    1H151  Ti87   87   5.197   5.213   7.343
    1H151  Ti88   88   5.197   0.082   7.343
    1H151  Ti89   89   4.061   4.828  10.248
    1H151  Ti90   90   1.787   4.828  10.248
    1H151  Ti91   91   5.576   1.750  10.248
    1H151  Ti92   92   0.650   4.828  10.248
    1H151  Ti93   93   1.598   6.752   7.343
    1H151  Ti94   94   2.166   6.239   7.343
    1H151  Ti95   95   2.166   3.802  10.248
    1H151  Ti96   96   1.408   3.802  10.248
    1H151  Ti97   97   4.250   4.315  10.248
    1H151  Ti98   98   5.008   3.289  10.248
    1H151  Ti99   99   5.766   2.263  10.248
    1H151 Ti100  100   6.713   5.854  10.248
    1H151 Ti101  101   1.977   5.726   7.343
    1H151 Ti102  102   1.787   0.082   7.343
    1H151 Ti103  103   2.166   3.160   7.343
    1H151 Ti104  104   5.197   6.239   7.343
    1H151 Ti105  105   5.008   2.263  10.248
    1H151 Ti106  106   4.818   5.854  10.248
    1H151 Ti107  107   1.029   1.750  10.248
    1H151 Ti108  108   0.840   6.367  10.248
    1H151 Ti109  109   5.387   3.674   7.343
    1H151 Ti110  110   6.334   4.828  10.248
    1H151 Ti111  111   1.408   3.160   7.343
    1H151 Ti112  112   3.871   1.621   7.343
    1H151 Ti113  113   1.408   6.239   7.343
    1H151 Ti114  114   2.355   6.752   7.343
    1H151 Ti115  115   1.598   3.674   7.343
    1H151 Ti116  116   6.524   3.674   7.343
    1H151 Ti117  117   2.924   6.881  10.248
    1H151 Ti118  118   4.629   3.674   7.343
    1H151 Ti119  119   1.598   2.263  10.248
    1H151 Ti120  120   3.113   4.315  10.248
    1H151 Ti121  121   5.197   1.108   7.343
    1H151 Ti122  122   5.576   2.776  10.248
    1H151 Ti123  123   0.082   6.367  10.248
    1H151 Ti124  124   1.598   0.595   7.343
    1H151 Ti125  125   0.840   0.595   7.343
    1H151 Ti126  126   0.840   4.700   7.343
    1H151 Ti127  127   4.061   6.239   7.343
    1H151 Ti128  128   4.440   4.187   7.343
    1H151 Ti129  129   0.650   0.082   7.343
    1H151 Ti130  130   1.787   5.213   7.343
    1H151 Ti131  131   3.113   5.726   7.343
    1H151 Ti132  132   4.061   0.723  10.248
    1H151 Ti133  133   0.650   5.213   7.343
    1H151 Ti134  134   2.924   5.213   7.343
    1H151 Ti135  135   0.272   4.187   7.343
    1H151 Ti136  136   0.840   3.674   7.343
    1H151 Ti137  137   1.598   6.367  10.248
    1H151 Ti138  138   3.303   0.723  10.248
    1H151 Ti139  139   2.545   0.723  10.248
    1H151 Ti140  140   4.818   4.828  10.248
    1H151 Ti141  141   2.355   5.341  10.248
    1H151 Ti142  142   4.629   1.621   7.343
    1H151 Ti143  143   2.166   6.881  10.248
    1H151 Ti144  144   6.334   2.134   7.343
    1H151 Ti145  145   2.545   2.776  10.248
    1H151 Ti146  146   5.766   5.341  10.248
    1H151 Ti147  147   0.272   6.239   7.343
    1H151 Ti148  148   6.334   6.239   7.343
    1H151 Ti149  149   0.082   1.621   7.343
    1H151 Ti150  150   3.871   4.700   7.343
    1H151 Ti151  151   0.082   2.263  10.248
    1H151 Ti152  152   2.734   2.356   7.430
    1H151 Ti153  153   0.840   0.502  10.160
    1H151 Ti154  154   3.113   2.356   7.430
    1H151 Ti155  155   1.408   1.015  10.160
    1H151 Ti156  156   1.219   0.502  10.160
    1H151 Ti157  157   1.977   1.528  10.160
    1H151 Ti158  158   2.355   2.356   7.430
    1H151 Ti159  159   0.650   5.120  10.160
    1H151 Ti160  160   2.166   4.094  10.160
    1H151 Ti161  161   1.408   1.843   7.430
    1H151 Ti162  162   3.303   5.120  10.160
    1H151 Ti163  163   1.408   4.094  10.160
    1H151 Ti164  164   5.008   0.502  10.160
    1H151 Ti165  165   5.008   3.580  10.160
    1H151 Ti166  166   5.197   6.974   7.430
    1H151 Ti167  167   5.197   2.869   7.430
    1H151 Ti168  168   4.818   6.146  10.160
    1H151 Ti169  169   1.598   1.528  10.160
    1H151 Ti170  170   1.029   1.015  10.160
    1H151 Ti171  171   1.787   4.094  10.160
    1H151 Ti172  172   0.461   0.502  10.160
    1H151 Ti173  173   0.840   5.633  10.160
    1H151 Ti174  174   1.598   4.607  10.160
    1H151 Ti175  175   1.219   1.528  10.160
    1H151 Ti176  176   1.977   4.607  10.160
    1H151 Ti177  177   4.629   0.502  10.160
    1H151 Ti178  178   2.355   1.528  10.160
    1H151 Ti179  179   3.682   5.120  10.160
    1H151 Ti180  180   1.029   1.843   7.430
    1H151 Ti181  181   6.334   1.015  10.160
    1H151 Ti182  182   5.008   0.303   7.430
    1H151 Ti183  183   2.545   2.869   7.430
    1H151 Ti184  184   1.787   1.015  10.160
    1H151 Ti185  185   1.787   2.041  10.160
    1H151 Ti186  186   1.029   5.120  10.160
    1H151 Ti187  187   0.082   5.633  10.160
    1H151 Ti188  188   1.219   5.633  10.160
    1H151 Ti189  189   2.166   2.869   7.430
    1H151 Ti190  190   4.440   4.094  10.160
    1H151 Ti191  191   5.766   1.528  10.160
    1H151 Ti192  192   4.818   2.041  10.160
    1H151 Ti193  193   5.387   3.382   7.430
    1H151 Ti194  194   5.576   2.041  10.160
    1H151 Ti195  195   4.818   0.816   7.430
    1H151 Ti196  196   0.272   5.120  10.160
    1H151 Ti197  197   4.061   5.120  10.160
    1H151 Ti198  198   4.250   4.607  10.160
    1H151 Ti199  199   1.029   6.146  10.160
    1H151 Ti200  200   1.787   6.974   7.430
    1H151 Ti201  201   3.682   1.843   7.430
    1H151 Ti202  202   1.598   6.461   7.430
    1H151 Ti203  203   3.492   2.356   7.430
    1H151 Ti204  204   5.008   6.461   7.430
    1H151 Ti205  205   5.387   6.461   7.430
    1H151 Ti206  206   5.197   0.816   7.430
    1H151 Ti207  207   6.145   4.607  10.160
    1H151 Ti208  208   2.734   1.528  10.160
    1H151 Ti209  209   4.629   3.580  10.160
    1H151 Ti210  210   4.440   0.816   7.430
    1H151 Ti211  211   3.113   6.659  10.160
    1H151 Ti212  212   3.871   6.461   7.430
    1H151 Ti213  213   6.524   3.382   7.430
    1H151 Ti214  214   3.113   1.528  10.160
    1H151 Ti215  215   3.492   1.528  10.160
    1H151 Ti216  216   3.871   1.528  10.160
    1H151 Ti217  217   1.598   3.382   7.430
    1H151 Ti218  218   4.250   1.528  10.160
    1H151 Ti219  219   2.924   2.869   7.430
    1H151 Ti220  220   4.061   0.816   7.430
    1H151 Ti221  221   3.113   4.607  10.160
    1H151 Ti222  222   1.029   7.172  10.160
    1H151 Ti223  223   2.166   5.947   7.430
    1H151 Ti224  224   5.955   1.015  10.160
    1H151 Ti225  225   0.650   7.172  10.160
    1H151 Ti226  226   1.598   0.303   7.430
    1H151 Ti227  227   4.629   1.528  10.160
    1H151 Ti228  228   6.145   3.382   7.430
    1H151 Ti229  229   2.355   6.461   7.430
    1H151 Ti230  230   3.492   2.554  10.160
    1H151 Ti231  231   5.766   2.554  10.160
    1H151 Ti232  232   3.871   2.554  10.160
    1H151 Ti233  233   6.713   6.146  10.160
    1H151 Ti234  234   1.977   5.434   7.430
    1H151 Ti235  235   0.840   0.303   7.430
    1H151 Ti236  236   0.650   4.921   7.430
    1H151 Ti237  237   4.440   3.895   7.430
    1H151 Ti238  238   3.682   0.816   7.430
    1H151 Ti239  239   3.113   5.434   7.430
    1H151 Ti240  240   1.219   2.356   7.430
    1H151 Ti241  241   4.818   7.172  10.160
    1H151 Ti242  242   3.303   6.146  10.160
    1H151 Ti243  243   3.682   6.974   7.430
    1H151 Ti244  244   6.524   0.502  10.160
    1H151 Ti245  245   0.272   2.869   7.430
    1H151 Ti246  246   5.955   4.094  10.160
    1H151 Ti247  247   5.387   5.434   7.430
    1H151 Ti248  248   6.334   4.921   7.430
    1H151 Ti249  249   6.334   0.816   7.430
    1H151 Ti250  250   2.924   3.895   7.430
    1H151 Ti251  251   0.461   5.633  10.160
    1H151 Ti252  252   1.219   4.607  10.160
    1H151 Ti253  253   4.818   4.094  10.160
    1H151 Ti254  254   2.166   2.041  10.160
    1H151 Ti255  255   4.629   0.303   7.430
    1H151 Ti256  256   4.440   2.041  10.160
    1H151 Ti257  257   3.303   1.843   7.430
    1H151 Ti258  258   3.682   2.041  10.160
    1H151 Ti259  259   4.061   2.041  10.160
    1H151 Ti260  260   3.303   2.041  10.160
    1H151 Ti261  261   0.650   1.015  10.160
    1H151 Ti262  262   2.545   2.041  10.160
    1H151 Ti263  263   2.924   1.843   7.430
    1H151 Ti264  264   2.924   2.041  10.160
    1H151 Ti265  265   2.355   4.607  10.160
    1H151 Ti266  266   3.492   5.633  10.160
    1H151 Ti267  267   2.545   1.843   7.430
    1H151 Ti268  268   4.250   0.303   7.430
    1H151 Ti269  269   3.871   0.303   7.430
    1H151 Ti270  270   1.977   2.356   7.430
    1H151 Ti271  271   1.977   6.461   7.430
    1H151 Ti272  272   5.197   1.015  10.160
    1H151 Ti273  273   5.197   2.041  10.160
    1H151 Ti274  274   5.197   4.094  10.160
    1H151 Ti275  275   6.334   2.869   7.430
    1H151 Ti276  276   2.734   3.382   7.430
    1H151 Ti277  277   2.166   1.843   7.430
    1H151 Ti278  278   5.576   2.869   7.430
    1H151 Ti279  279   1.787   1.843   7.430
    1H151 Ti280  280   5.955   2.869   7.430
    1H151 Ti281  281   6.145   1.528  10.160
    1H151 Ti282  282   0.082   2.356   7.430
    1H151 Ti283  283   1.787   5.120  10.160
    1H151 Ti284  284   5.766   4.607  10.160
    1H151 Ti285  285   0.461   2.356   7.430
    1H151 Ti286  286   5.766   3.382   7.430
    1H151 Ti287  287   2.924   5.120  10.160
    1H151 Ti288  288   4.818   1.015  10.160
    1H151 Ti289  289   6.713   1.015  10.160
    1H151 Ti290  290   6.524   4.408   7.430
    1H151 Ti291  291   6.334   5.120  10.160
    1H151 Ti292  292   0.082   0.502  10.160
    1H151 Ti293  293   3.682   3.067  10.160
    1H151 Ti294  294   3.492   6.461   7.430
    1H151 Ti295  295   2.545   4.094  10.160
    1H151 Ti296  296   1.598   0.502  10.160
    1H151 Ti297  297   1.408   5.120  10.160
    1H151 Ti298  298   2.166   1.015  10.160
    1H151 Ti299  299   3.113   5.633  10.160
    1H151 Ti300  300   1.408   2.041  10.160
    1H151 Ti301  301   5.576   4.921   7.430
    1H151 Ti302  302   5.387   1.528  10.160
    1H151 Ti303  303   5.008   3.382   7.430
    1H151 Ti304  304   3.492   6.659  10.160
    1H151 Ti305  305   1.787   5.947   7.430
    1H151 Ti306  306   3.492   4.607  10.160
    1H151 Ti307  307   3.871   4.607  10.160
    1H151 Ti308  308   0.272   3.895   7.430
    1H151 Ti309  309   2.545   1.015  10.160
    1H151 Ti310  310   0.650   6.146  10.160
    1H151 Ti311  311   5.387   2.554  10.160
    1H151 Ti312  312   3.871   5.633  10.160
    1H151 Ti313  313   4.818   6.974   7.430
    1H151 Ti314  314   1.219   1.330   7.430
    1H151 Ti315  315   5.008   1.528  10.160
    1H151 Ti316  316   1.598   2.356   7.430
    1H151 Ti317  317   5.576   1.015  10.160
    1H151 Ti318  318   6.713   5.120  10.160
    1H151 Ti319  319   0.272   6.146  10.160
    1H151 Ti320  320   4.629   6.659  10.160
    1H151 Ti321  321   5.008   2.554  10.160
    1H151 Ti322  322   4.629   1.330   7.430
    1H151 Ti323  323   5.008   6.659  10.160
    1H151 Ti324  324   3.113   3.382   7.430
    1H151 Ti325  325   3.492   0.303   7.430
    1H151 Ti326  326   1.598   1.330   7.430
    1H151 Ti327  327   4.629   4.607  10.160
    1H151 Ti328  328   6.713   2.869   7.430
    1H151 Ti329  329   4.061   3.067  10.160
    1H151 Ti330  330   1.219   3.382   7.430
    1H151 Ti331  331   5.387   3.580  10.160
    1H151 Ti332  332   5.387   0.502  10.160
    1H151 Ti333  333   0.840   2.356   7.430
    1H151 Ti334  334   1.977   3.382   7.430
    1H151 Ti335  335   2.166   6.974   7.430
    1H151 Ti336  336   4.250   0.502  10.160
    1H151 Ti337  337   6.145   4.408   7.430
    1H151 Ti338  338   5.008   2.356   7.430
    1H151 Ti339  339   1.408   6.146  10.160
    1H151 Ti340  340   5.387   2.356   7.430
    1H151 Ti341  341   1.408   5.947   7.430
    1H151 Ti342  342   4.629   3.382   7.430
    1H151 Ti343  343   0.840   4.408   7.430
    1H151 Ti344  344   3.303   3.067  10.160
    1H151 Ti345  345   3.113   2.554  10.160
    1H151 Ti346  346   1.029   4.094  10.160
    1H151 Ti347  347   5.576   4.094  10.160
    1H151 Ti348  348   1.029   2.041  10.160
    1H151 Ti349  349   5.576   6.974   7.430
    1H151 Ti350  350   0.840   3.382   7.430
    1H151 Ti351  351   5.576   3.067  10.160
    1H151 Ti352  352   1.598   6.659  10.160
    1H151 Ti353  353   4.818   2.869   7.430
    1H151 Ti354  354   4.061   1.843   7.430
    1H151 Ti355  355   4.818   3.895   7.430
    1H151 Ti356  356   2.734   6.659  10.160
    1H151 Ti357  357   0.840   4.607  10.160
    1H151 Ti358  358   6.145   0.303   7.430
    1H151 Ti359  359   5.387   0.303   7.430
    1H151 Ti360  360   4.440   6.146  10.160
    1H151 Ti361  361   5.197   4.921   7.430
    1H151 Ti362  362   0.840   6.659  10.160
    1H151 Ti363  363   5.955   4.921   7.430
    1H151 Ti364  364   6.524   0.303   7.430
    1H151 Ti365  365   2.355   3.382   7.430
    1H151 Ti366  366   1.408   2.869   7.430
    1H151 Ti367  367   4.061   1.015  10.160
    1H151 Ti368  368   3.871   1.330   7.430
    1H151 Ti369  369   5.197   6.146  10.160
    1H151 Ti370  370   0.840   1.528  10.160
    1H151 Ti371  371   3.303   1.015  10.160
    1H151 Ti372  372   1.408   6.974   7.430
    1H151 Ti373  373   5.955   2.041  10.160
    1H151 Ti374  374   5.197   3.067  10.160
    1H151 Ti375  375   2.166   5.120  10.160
    1H151 Ti376  376   6.524   5.633  10.160
    1H151 Ti377  377   1.408   7.172  10.160
    1H151 Ti378  378   3.303   2.869   7.430
    1H151 Ti379  379   6.334   1.843   7.430
    1H151 Ti380  380   3.871   4.408   7.430
    1H151 Ti381  381   4.061   4.094  10.160
    1H151 Ti382  382   6.524   2.356   7.430
    1H151 Ti383  383   6.713   3.895   7.430
    1H151 Ti384  384   5.197   5.947   7.430
    1H151 Ti385  385   0.461   4.408   7.430
    1H151 Ti386  386   4.061   6.974   7.430
    1H151 Ti387  387   0.082   4.408   7.430
    1H151 Ti388  388   5.955   5.120  10.160
    1H151 Ti389  389   5.008   1.330   7.430
    1H151 Ti390  390   6.524   4.607  10.160
    1H151 Ti391  391   4.250   2.554  10.160
    1H151 Ti392  392   4.818   5.120  10.160
    1H151 Ti393  393   2.545   5.120  10.160
    1H151 Ti394  394   2.924   7.172  10.160
    1H151 Ti395  395   0.650   3.895   7.430
    1H151 Ti396  396   4.250   3.580  10.160
    1H151 Ti397  397   0.272   7.172  10.160
    1H151 Ti398  398   4.250   6.461   7.430
    1H151 Ti399  399   1.977   3.580  10.160
    1H151 Ti400  400   1.598   5.434   7.430
    1H151 Ti401  401   1.598   3.580  10.160
    1H151 Ti402  402   2.734   2.554  10.160
    1H151 Ti403  403   1.977   0.303   7.430
    1H151 Ti404  404   1.219   6.461   7.430
    1H151 Ti405  405   5.197   7.172  10.160
    1H151 Ti406  406   1.408   0.816   7.430
    1H151 Ti407  407   0.082   6.659  10.160
    1H151 Ti408  408   2.166   7.172  10.160
    1H151 Ti409  409   4.440   7.172  10.160
    1H151 Ti410  410   0.650   2.869   7.430
    1H151 Ti411  411   2.924   6.146  10.160
    1H151 Ti412  412   2.734   5.434   7.430
    1H151 Ti413  413   6.713   1.843   7.430
    1H151 Ti414  414   3.682   6.146  10.160
    1H151 Ti415  415   0.650   6.974   7.430
    1H151 Ti416  416   1.029   3.895   7.430
    1H151 Ti417  417   6.145   0.502  10.160
    1H151 Ti418  418   3.871   2.356   7.430
    1H151 Ti419  419   5.197   3.895   7.430
    1H151 Ti420  420   1.029   0.816   7.430
    1H151 Ti421  421   1.029   4.921   7.430
    1H151 Ti422  422   1.977   6.659  10.160
    1H151 Ti423  423   2.924   4.094  10.160
    1H151 Ti424  424   0.461   0.303   7.430
    1H151 Ti425  425   4.250   4.408   7.430
    1H151 Ti426  426   1.598   2.554  10.160
    1H151 Ti427  427   2.545   3.067  10.160
    1H151 Ti428  428   6.713   4.921   7.430
    1H151 Ti429  429   2.355   5.633  10.160
    1H151 Ti430  430   1.408   3.895   7.430
    1H151 Ti431  431   4.061   5.947   7.430
    1H151 Ti432  432   0.082   1.330   7.430
    1H151 Ti433  433   0.272   5.947   7.430
    1H151 Ti434  434   2.734   0.502  10.160
    1H151 Ti435  435   5.766   5.633  10.160
    1H151 Ti436  436   3.113   0.502  10.160
    1H151 Ti437  437   3.303   6.974   7.430
    1H151 Ti438  438   2.355   6.659  10.160
    1H151 Ti439  439   4.818   3.067  10.160
    1H151 Ti440  440   1.787   4.921   7.430
    1H151 Ti441  441   3.871   0.502  10.160
    1H151 Ti442  442   2.924   4.921   7.430
    1H151 Ti443  443   4.440   1.843   7.430
    1H151 Ti444  444   6.334   3.895   7.430
    1H151 Ti445  445   6.713   0.816   7.430
    1H151 Ti446  446   5.955   0.816   7.430
    1H151 Ti447  447   5.766   5.434   7.430
    1H151 Ti448  448   6.334   5.947   7.430
    1H151 Ti449  449   2.545   3.895   7.430
    1H151 Ti450  450   6.334   4.094  10.160
    1H151 Ti451  451   3.492   0.502  10.160
    1H151 Ti452  452   5.008   5.434   7.430
    1H151 Ti453  453   0.461   4.607  10.160
    1H151 Ti454  454   5.008   4.607  10.160
    1H151 Ti455  455   3.303   0.816   7.430
    1H151 Ti456  456   4.629   5.633  10.160
    1H151 Ti457  457   0.082   6.461   7.430
    1H151 Ti458  458   6.524   6.461   7.430
    1H151 Ti459  459   3.303   3.895   7.430
    1H151 Ti460  460   0.082   2.554  10.160
    1H151 Ti461  461   0.272   1.843   7.430
    1H151 Ti462  462   2.355   3.580  10.160
    1H151 Ti463  463   5.008   5.633  10.160
    1H151 Ti464  464   6.145   2.356   7.430
    1H151 Ti465  465   2.355   2.554  10.160
    1H151 Ti466  466   2.355   0.502  10.160
    1H151 Ti467  467   5.576   3.895   7.430
    1H151 Ti468  468   2.924   5.947   7.430
    1H151 Ti469  469   1.787   0.816   7.430
    1H151 Ti470  470   5.576   5.120  10.160
    1H151 Ti471  471   3.303   4.094  10.160
    1H151 Ti472  472   3.303   5.947   7.430
    1H151 Ti473  473   0.650   0.816   7.430
    1H151 Ti474  474   1.787   6.146  10.160
    1H151 Ti475  475   1.219   3.580  10.160
    1H151 Ti476  476   4.818   1.843   7.430
    1H151 Ti477  477   1.787   3.895   7.430
    1H151 Ti478  478   2.545   6.974   7.430
    1H151 Ti479  479   4.629   4.408   7.430
    1H151 Ti480  480   0.840   5.434   7.430
    1H151 Ti481  481   5.387   1.330   7.430
    1H151 Ti482  482   0.461   5.434   7.430
    1H151 Ti483  483   0.461   6.461   7.430
    1H151 Ti484  484   6.145   6.461   7.430
    1H151 Ti485  485   3.682   4.921   7.430
    1H151 Ti486  486   4.061   4.921   7.430
    1H151 Ti487  487   6.713   2.041  10.160
    1H151 Ti488  488   0.272   2.041  10.160
    1H151 Ti489  489   1.219   0.303   7.430
    1H151 Ti490  490   1.787   2.869   7.430
    1H151 Ti491  491   2.734   4.607  10.160
    1H151 Ti492  492   4.440   5.120  10.160
    1H151 Ti493  493   4.440   1.015  10.160
    1H151 Ti494  494   0.650   1.843   7.430
    1H151 Ti495  495   2.545   5.947   7.430
    1H151 Ti496  496   5.576   0.816   7.430
    1H151 Ti497  497   4.629   6.461   7.430
    1H151 Ti498  498   0.272   4.921   7.430
    1H151 Ti499  499   2.355   5.434   7.430
    1H151 Ti500  500   4.250   1.330   7.430
    1H151 Ti501  501   2.924   1.015  10.160
    1H151 Ti502  502   1.219   6.659  10.160
    1H151 Ti503  503   0.272   1.015  10.160
    1H151 Ti504  504   3.682   1.015  10.160
    1H151 Ti505  505   5.766   6.461   7.430
    1H151 Ti506  506   0.461   6.659  10.160
    1H151 Ti507  507   0.082   3.382   7.430
    1H151 Ti508  508   4.629   2.554  10.160
    1H151 Ti509  509   1.598   5.633  10.160
    1H151 Ti510  510   1.029   2.869   7.430
    1H151 Ti511  511   4.440   6.974   7.430
    1H151 Ti512  512   4.440   3.067  10.160
    1H151 Ti513  513   1.977   0.502  10.160
    1H151 Ti514  514   2.734   5.633  10.160
    1H151 Ti515  515   5.387   4.607  10.160
    1H151 Ti516  516   4.250   5.633  10.160
    1H151 Ti517  517   2.545   7.172  10.160
    1H151 Ti518  518   1.029   6.974   7.430
    1H151 Ti519  519   1.787   7.172  10.160
    1H151 Ti520  520   5.766   0.303   7.430
    1H151 Ti521  521   5.766   0.502  10.160
    1H151 Ti522  522   5.955   3.895   7.430
    1H151 Ti523  523   2.924   3.067  10.160
    1H151 Ti524  524   1.977   2.554  10.160
    1H151 Ti525  525   5.766   2.356   7.430
    1H151 Ti526  526   2.734   6.461   7.430
    1H151 Ti527  527   0.082   4.607  10.160
    1H151 Ti528  528   6.145   5.633  10.160
    1H151 Ti529  529   3.682   5.947   7.430
    1H151 Ti530  530   4.061   6.146  10.160
    1H151 Ti531  531   5.197   5.120  10.160
    1H151 Ti532  532   3.682   4.094  10.160
    1H151 Ti533  533   6.713   5.947   7.430
    1H151 Ti534  534   0.082   0.303   7.430
    1H151 Ti535  535   4.061   3.895   7.430
    1H151 Ti536  536   5.387   5.633  10.160
    1H151 Ti537  537   1.219   5.434   7.430
    1H151 Ti538  538   0.461   3.382   7.430
    1H151 Ti539  539   3.492   5.434   7.430
    1H151 Ti540  540   6.145   2.554  10.160
    1H151 Ti541  541   1.408   4.921   7.430
    1H151 Ti542  542   0.272   0.816   7.430
    1H151 Ti543  543   3.303   4.921   7.430
    1H151 Ti544  544   6.334   2.041  10.160
    1H151 Ti545  545   0.650   2.041  10.160
    1H151 Ti546  546   2.166   3.895   7.430
    1H151 Ti547  547   3.492   1.330   7.430
    1H151 Ti548  548   6.334   6.146  10.160
    1H151 Ti549  549   0.840   6.461   7.430
    1H151 Ti550  550   0.840   1.330   7.430
    1H151 Ti551  551   6.524   1.528  10.160
    1H151 Ti552  552   5.576   5.947   7.430
    1H151 Ti553  553   3.113   6.461   7.430
    1H151 Ti554  554   2.924   6.974   7.430
    1H151 Ti555  555   3.303   7.172  10.160
    1H151 Ti556  556   1.977   5.633  10.160
    1H151 Ti557  557   6.524   1.330   7.430
    1H151 Ti558  558   1.977   1.330   7.430
    1H151 Ti559  559   5.766   4.408   7.430
    1H151 Ti560  560   5.766   3.580  10.160
    1H151 Ti561  561   4.629   2.356   7.430
    1H151 Ti562  562   4.818   5.947   7.430
    1H151 Ti563  563   4.250   6.659  10.160
    1H151 Ti564  564   1.219   4.408   7.430
    1H151 Ti565  565   1.029   5.947   7.430
    1H151 Ti566  566   6.713   7.172  10.160
    1H151 Ti567  567   2.545   6.146  10.160
    1H151 Ti568  568   3.871   3.580  10.160
    1H151 Ti569  569   3.871   6.659  10.160
    1H151 Ti570  570   0.461   1.330   7.430
    1H151 Ti571  571   6.145   5.434   7.430
    1H151 Ti572  572   0.650   5.947   7.430
    1H151 Ti573  573   5.955   5.947   7.430
    1H151 Ti574  574   0.461   1.528  10.160
    1H151 Ti575  575   5.955   6.974   7.430
    1H151 Ti576  576   5.197   1.843   7.430
    1H151 Ti577  577   0.272   6.974   7.430
    1H151 Ti578  578   2.166   3.067  10.160
    1H151 Ti579  579   4.818   4.921   7.430
    1H151 Ti580  580   3.492   3.382   7.430
    1H151 Ti581  581   3.113   0.303   7.430
    1H151 Ti582  582   3.682   2.869   7.430
    1H151 Ti583  583   5.387   6.659  10.160
    1H151 Ti584  584   2.166   6.146  10.160
    1H151 Ti585  585   2.734   3.580  10.160
    1H151 Ti586  586   4.250   2.356   7.430
    1H151 Ti587  587   4.250   3.382   7.430
    1H151 Ti588  588   5.008   4.408   7.430
    1H151 Ti589  589   2.166   4.921   7.430
    1H151 Ti590  590   5.955   3.067  10.160
    1H151 Ti591  591   3.492   4.408   7.430
    1H151 Ti592  592   4.061   7.172  10.160
    1H151 Ti593  593   4.440   5.947   7.430
    1H151 Ti594  594   0.650   4.094  10.160
    1H151 Ti595  595   1.219   2.554  10.160
    1H151 Ti596  596   6.524   6.659  10.160
    1H151 Ti597  597   2.545   4.921   7.430
    1H151 Ti598  598   3.682   3.895   7.430
    1H151 Ti599  599   4.440   2.869   7.430
    1H151 Ti600  600   0.082   5.434   7.430
    1H151 Ti601  601   6.524   2.554  10.160
    1H151 Ti602  602   5.955   1.843   7.430
    1H151 Ti603  603   2.355   0.303   7.430
    1H151 Ti604  604   5.576   6.146  10.160
    1H151 Ti605  605   4.440   4.921   7.430
    1H151 Ti606  606   5.576   7.172  10.160
    1H151 Ti607  607   5.766   1.330   7.430
    1H151 Ti608  608   6.713   4.094  10.160
    1H151 Ti609  609   0.461   2.554  10.160
    1H151 Ti610  610   2.166   0.816   7.430
    1H151 Ti611  611   4.629   5.434   7.430
    1H151 Ti612  612   0.840   3.580  10.160
    1H151 Ti613  613   5.387   4.408   7.430
    1H151 Ti614  614   2.924   0.816   7.430
    1H151 Ti615  615   6.524   5.434   7.430
    1H151 Ti616  616   0.082   1.528  10.160
    1H151 Ti617  617   6.145   1.330   7.430
    1H151 Ti618  618   3.113   1.330   7.430
    1H151 Ti619  619   3.682   7.172  10.160
    1H151 Ti620  620   6.334   6.974   7.430
    1H151 Ti621  621   3.492   3.580  10.160
    1H151 Ti622  622   3.113   4.408   7.430
    1H151 Ti623  623   3.113   3.580  10.160
    1H151 Ti624  624   6.713   6.974   7.430
    1H151 Ti625  625   3.871   5.434   7.430
    1H151 Ti626  626   1.787   3.067  10.160
    1H151 Ti627  627   1.598   4.408   7.430
    1H151 Ti628  628   5.576   1.843   7.430
    1H151 Ti629  629   2.355   1.330   7.430
    1H151 Ti630  630   2.734   4.408   7.430
    1H151 Ti631  631   6.334   7.172  10.160
    1H151 Ti632  632   6.145   3.580  10.160
    1H151 Ti633  633   2.734   1.330   7.430
    1H151 Ti634  634   5.955   6.146  10.160
    1H151 Ti635  635   1.408   3.067  10.160
    1H151 Ti636  636   4.061   2.869   7.430
    1H151 Ti637  637   4.250   5.434   7.430
    1H151 Ti638  638   2.734   0.303   7.430
    1H151 Ti639  639   0.840   2.554  10.160
    1H151 Ti640  640   0.272   4.094  10.160
    1H151 Ti641  641   3.871   3.382   7.430
    1H151 Ti642  642   1.977   4.408   7.430
    1H151 Ti643  643   5.955   7.172  10.160
    1H151 Ti644  644   2.355   4.408   7.430
    1H151 Ti645  645   2.545   0.816   7.430
    1H151 Ti646  646   6.334   3.067  10.160
    1H151 Ti647  647   5.766   6.659  10.160
    1H151 Ti648  648   6.145   6.659  10.160
    1H151 Ti649  649   1.029   3.067  10.160
    1H151 Ti650  650   6.524   3.580  10.160
    1H151 Ti651  651   6.713   3.067  10.160
    1H151 Ti652  652   0.272   3.067  10.160
    1H151 Ti653  653   0.461   3.580  10.160
    1H151 Ti654  654   0.650   3.067  10.160
    1H151 Ti655  655   0.082   3.580  10.160
    1H151 Ti656  656   2.734   2.507   7.695
    1H151 Ti657  657   0.840   0.350   9.896
    1H151 Ti658  658   1.408   0.863   9.896
    1H151 Ti659  659   2.355   2.507   7.695
    1H151 Ti660  660   3.113   2.507   7.695
    1H151 Ti661  661   1.029   0.863   9.896
    1H151 Ti662  662   1.598   1.376   9.896
    1H151 Ti663  663   1.977   1.376   9.896
    1H151 Ti664  664   1.219   0.350   9.896
    1H151 Ti665  665   1.598   4.455   9.896
    1H151 Ti666  666   0.840   5.481   9.896
    1H151 Ti667  667   1.977   4.455   9.896
    1H151 Ti668  668   1.408   1.994   7.695
    1H151 Ti669  669   5.008   0.350   9.896
    1H151 Ti670  670   1.219   1.376   9.896
    1H151 Ti671  671   3.303   4.968   9.896
    1H151 Ti672  672   0.650   4.968   9.896
    1H151 Ti673  673   1.787   1.889   9.896
    1H151 Ti674  674   2.166   3.942   9.896
    1H151 Ti675  675   5.197   3.020   7.695
    1H151 Ti676  676   1.408   3.942   9.896
    1H151 Ti677  677   5.197   7.125   7.695
    1H151 Ti678  678   0.461   0.350   9.896
    1H151 Ti679  679   0.461   5.481   9.896
    1H151 Ti680  680   5.008   3.429   9.896
    1H151 Ti681  681   5.008   0.455   7.695
    1H151 Ti682  682   2.924   1.994   7.695
    1H151 Ti683  683   4.629   0.350   9.896
    1H151 Ti684  684   2.166   1.889   9.896
    1H151 Ti685  685   2.545   1.994   7.695
    1H151 Ti686  686   1.219   5.481   9.896
    1H151 Ti687  687   0.082   5.481   9.896
    1H151 Ti688  688   3.303   1.994   7.695
    1H151 Ti689  689   4.818   1.889   9.896
    1H151 Ti690  690   1.029   1.994   7.695
    1H151 Ti691  691   4.818   5.994   9.896
    1H151 Ti692  692   5.008   6.612   7.695
    1H151 Ti693  693   4.818   3.942   9.896
    1H151 Ti694  694   4.440   3.942   9.896
    1H151 Ti695  695   5.766   1.376   9.896
    1H151 Ti696  696   5.387   6.612   7.695
    1H151 Ti697  697   6.334   0.863   9.896
    1H151 Ti698  698   3.682   1.994   7.695
    1H151 Ti699  699   4.629   0.455   7.695
    1H151 Ti700  700   4.440   1.889   9.896
    1H151 Ti701  701   2.545   1.889   9.896
    1H151 Ti702  702   3.492   5.481   9.896
    1H151 Ti703  703   3.682   1.889   9.896
    1H151 Ti704  704   4.061   1.889   9.896
    1H151 Ti705  705   3.303   1.889   9.896
    1H151 Ti706  706   2.924   1.889   9.896
    1H151 Ti707  707   1.029   5.994   9.896
    1H151 Ti708  708   4.250   0.455   7.695
    1H151 Ti709  709   6.145   4.455   9.896
    1H151 Ti710  710   0.650   0.863   9.896
    1H151 Ti711  711   3.871   6.612   7.695
    1H151 Ti712  712   3.113   6.508   9.896
    1H151 Ti713  713   4.061   4.968   9.896
    1H151 Ti714  714   5.576   1.889   9.896
    1H151 Ti715  715   3.871   0.455   7.695
    1H151 Ti716  716   1.219   4.455   9.896
    1H151 Ti717  717   2.166   3.020   7.695
    1H151 Ti718  718   1.598   6.612   7.695
    1H151 Ti719  719   4.250   4.455   9.896
    1H151 Ti720  720   1.787   7.125   7.695
    1H151 Ti721  721   2.355   4.455   9.896
    1H151 Ti722  722   2.166   1.994   7.695
    1H151 Ti723  723   5.387   3.534   7.695
    1H151 Ti724  724   2.166   6.099   7.695
    1H151 Ti725  725   3.682   2.916   9.896
    1H151 Ti726  726   4.818   0.863   9.896
    1H151 Ti727  727   5.197   0.968   7.695
    1H151 Ti728  728   5.197   0.863   9.896
    1H151 Ti729  729   5.766   2.403   9.896
    1H151 Ti730  730   5.197   3.942   9.896
    1H151 Ti731  731   6.524   3.534   7.695
    1H151 Ti732  732   6.713   5.994   9.896
    1H151 Ti733  733   1.598   3.534   7.695
    1H151 Ti734  734   1.977   5.586   7.695
    1H151 Ti735  735   6.334   3.020   7.695
    1H151 Ti736  736   3.113   4.455   9.896
    1H151 Ti737  737   3.113   5.481   9.896
    1H151 Ti738  738   6.145   1.376   9.896
    1H151 Ti739  739   5.955   3.020   7.695
    1H151 Ti740  740   1.219   1.481   7.695
    1H151 Ti741  741   2.355   6.612   7.695
    1H151 Ti742  742   1.598   0.455   7.695
    1H151 Ti743  743   3.871   5.481   9.896
    1H151 Ti744  744   0.840   0.455   7.695
    1H151 Ti745  745   6.713   0.863   9.896
    1H151 Ti746  746   1.598   1.481   7.695
    1H151 Ti747  747   0.082   2.507   7.695
    1H151 Ti748  748   2.734   3.534   7.695
    1H151 Ti749  749   1.787   4.968   9.896
    1H151 Ti750  750   5.766   4.455   9.896
    1H151 Ti751  751   0.650   5.073   7.695
    1H151 Ti752  752   0.461   2.507   7.695
    1H151 Ti753  753   4.440   4.047   7.695
    1H151 Ti754  754   4.629   6.508   9.896
    1H151 Ti755  755   5.387   2.507   7.695
    1H151 Ti756  756   5.008   6.508   9.896
    1H151 Ti757  757   3.113   5.586   7.695
    1H151 Ti758  758   6.524   4.560   7.695
    1H151 Ti759  759   5.008   2.507   7.695
    1H151 Ti760  760   3.492   6.612   7.695
    1H151 Ti761  761   3.492   6.508   9.896
    1H151 Ti762  762   4.061   2.916   9.896
    1H151 Ti763  763   3.303   2.916   9.896
    1H151 Ti764  764   5.576   5.073   7.695
    1H151 Ti765  765   3.492   0.455   7.695
    1H151 Ti766  766   3.113   3.534   7.695
    1H151 Ti767  767   6.145   4.560   7.695
    1H151 Ti768  768   5.008   2.403   9.896
    1H151 Ti769  769   6.334   4.968   9.896
    1H151 Ti770  770   6.145   0.455   7.695
    1H151 Ti771  771   5.197   5.073   7.695
    1H151 Ti772  772   6.524   0.455   7.695
    1H151 Ti773  773   1.029   1.889   9.896
    1H151 Ti774  774   0.840   6.508   9.896
    1H151 Ti775  775   1.408   6.099   7.695
    1H151 Ti776  776   1.408   3.020   7.695
    1H151 Ti777  777   4.629   3.534   7.695
    1H151 Ti778  778   2.545   0.863   9.896
    1H151 Ti779  779   5.197   6.099   7.695
    1H151 Ti780  780   0.272   4.047   7.695
    1H151 Ti781  781   3.871   1.481   7.695
    1H151 Ti782  782   5.576   2.916   9.896
    1H151 Ti783  783   0.840   4.560   7.695
    1H151 Ti784  784   4.629   1.481   7.695
    1H151 Ti785  785   4.061   0.863   9.896
    1H151 Ti786  786   0.840   3.534   7.695
    1H151 Ti787  787   2.924   7.021   9.896
    1H151 Ti788  788   1.598   6.508   9.896
    1H151 Ti789  789   3.303   0.863   9.896
    1H151 Ti790  790   0.082   6.508   9.896
    1H151 Ti791  791   1.598   2.403   9.896
    1H151 Ti792  792   4.818   4.968   9.896
    1H151 Ti793  793   0.650   7.125   7.695
    1H151 Ti794  794   4.061   6.099   7.695
    1H151 Ti795  795   6.334   1.994   7.695
    1H151 Ti796  796   1.787   5.073   7.695
    1H151 Ti797  797   2.166   7.021   9.896
    1H151 Ti798  798   2.355   5.481   9.896
    1H151 Ti799  799   2.924   5.073   7.695
    1H151 Ti800  800   3.871   4.560   7.695
    1H151 Ti801  801   2.545   2.916   9.896
    1H151 Ti802  802   5.766   5.481   9.896
    1H151 Ti803  803   0.082   1.481   7.695
    1H151 Ti804  804   0.272   6.099   7.695
    1H151 Ti805  805   6.334   6.099   7.695
    1H151 Ti806  806   1.787   3.942   9.896
    1H151 Ti807  807   0.082   2.403   9.896
    1H151 Ti808  808   3.682   4.968   9.896
    1H151 Ti809  809   2.355   1.376   9.896
    1H151 Ti810  810   1.029   4.968   9.896
    1H151 Ti811  811   2.545   3.020   7.695
    1H151 Ti812  812   1.787   0.863   9.896
    1H151 Ti813  813   4.818   0.968   7.695
    1H151 Ti814  814   1.408   1.889   9.896
    1H151 Ti815  815   0.272   4.968   9.896
    1H151 Ti816  816   3.492   2.507   7.695
    1H151 Ti817  817   5.576   3.020   7.695
    1H151 Ti818  818   4.629   3.429   9.896
    1H151 Ti819  819   1.787   1.994   7.695
    1H151 Ti820  820   1.977   6.612   7.695
    1H151 Ti821  821   5.955   0.863   9.896
    1H151 Ti822  822   5.197   1.889   9.896
    1H151 Ti823  823   2.924   3.020   7.695
    1H151 Ti824  824   6.145   3.534   7.695
    1H151 Ti825  825   2.734   1.376   9.896
    1H151 Ti826  826   1.787   6.099   7.695
    1H151 Ti827  827   5.387   2.403   9.896
    1H151 Ti828  828   4.440   0.968   7.695
    1H151 Ti829  829   3.492   2.403   9.896
    1H151 Ti830  830   3.871   2.403   9.896
    1H151 Ti831  831   3.113   1.376   9.896
    1H151 Ti832  832   4.250   1.376   9.896
    1H151 Ti833  833   3.871   1.376   9.896
    1H151 Ti834  834   3.492   1.376   9.896
    1H151 Ti835  835   4.061   0.968   7.695
    1H151 Ti836  836   1.408   4.968   9.896
    1H151 Ti837  837   1.977   2.507   7.695
    1H151 Ti838  838   0.650   5.994   9.896
    1H151 Ti839  839   4.629   1.376   9.896
    1H151 Ti840  840   5.008   3.534   7.695
    1H151 Ti841  841   1.029   7.021   9.896
    1H151 Ti842  842   0.650   7.021   9.896
    1H151 Ti843  843   0.272   5.994   9.896
    1H151 Ti844  844   4.818   7.125   7.695
    1H151 Ti845  845   3.303   5.994   9.896
    1H151 Ti846  846   4.818   7.021   9.896
    1H151 Ti847  847   3.682   7.125   7.695
    1H151 Ti848  848   1.219   3.534   7.695
    1H151 Ti849  849   2.924   4.968   9.896
    1H151 Ti850  850   1.219   2.507   7.695
    1H151 Ti851  851   4.629   4.455   9.896
    1H151 Ti852  852   5.387   1.376   9.896
    1H151 Ti853  853   0.840   1.376   9.896
    1H151 Ti854  854   3.682   0.968   7.695
    1H151 Ti855  855   2.166   4.968   9.896
    1H151 Ti856  856   1.598   0.350   9.896
    1H151 Ti857  857   6.713   3.020   7.695
    1H151 Ti858  858   5.766   3.534   7.695
    1H151 Ti859  859   5.576   0.863   9.896
    1H151 Ti860  860   0.082   0.350   9.896
    1H151 Ti861  861   2.166   0.863   9.896
    1H151 Ti862  862   5.387   0.455   7.695
    1H151 Ti863  863   5.955   1.889   9.896
    1H151 Ti864  864   3.871   4.455   9.896
    1H151 Ti865  865   1.408   5.994   9.896
    1H151 Ti866  866   0.272   3.020   7.695
    1H151 Ti867  867   5.387   3.429   9.896
    1H151 Ti868  868   6.713   4.968   9.896
    1H151 Ti869  869   6.524   5.481   9.896
    1H151 Ti870  870   5.955   4.968   9.896
    1H151 Ti871  871   3.492   4.455   9.896
    1H151 Ti872  872   1.408   7.125   7.695
    1H151 Ti873  873   4.818   3.020   7.695
    1H151 Ti874  874   2.545   3.942   9.896
    1H151 Ti875  875   5.387   5.586   7.695
    1H151 Ti876  876   6.524   2.507   7.695
    1H151 Ti877  877   0.840   2.507   7.695
    1H151 Ti878  878   5.197   2.916   9.896
    1H151 Ti879  879   6.524   0.350   9.896
    1H151 Ti880  880   5.008   1.376   9.896
    1H151 Ti881  881   5.576   3.942   9.896
    1H151 Ti882  882   5.387   0.350   9.896
    1H151 Ti883  883   1.977   3.534   7.695
    1H151 Ti884  884   0.461   4.560   7.695
    1H151 Ti885  885   5.955   3.942   9.896
    1H151 Ti886  886   5.576   7.125   7.695
    1H151 Ti887  887   6.713   4.047   7.695
    1H151 Ti888  888   4.250   0.350   9.896
    1H151 Ti889  889   0.840   4.455   9.896
    1H151 Ti890  890   1.787   3.020   7.695
    1H151 Ti891  891   6.334   5.073   7.695
    1H151 Ti892  892   2.355   3.534   7.695
    1H151 Ti893  893   0.272   0.863   9.896
    1H151 Ti894  894   4.440   0.863   9.896
    1H151 Ti895  895   4.061   1.994   7.695
    1H151 Ti896  896   2.166   7.125   7.695
    1H151 Ti897  897   1.598   5.586   7.695
    1H151 Ti898  898   2.734   6.508   9.896
    1H151 Ti899  899   0.082   4.560   7.695
    1H151 Ti900  900   0.650   4.047   7.695
    1H151 Ti901  901   4.440   4.968   9.896
    1H151 Ti902  902   3.113   2.403   9.896
    1H151 Ti903  903   4.440   5.994   9.896
    1H151 Ti904  904   6.713   1.994   7.695
    1H151 Ti905  905   6.334   0.968   7.695
    1H151 Ti906  906   5.955   5.073   7.695
    1H151 Ti907  907   4.250   6.612   7.695
    1H151 Ti908  908   2.734   4.455   9.896
    1H151 Ti909  909   1.598   2.507   7.695
    1H151 Ti910  910   1.029   3.942   9.896
    1H151 Ti911  911   4.061   3.942   9.896
    1H151 Ti912  912   4.818   4.047   7.695
    1H151 Ti913  913   5.197   5.994   9.896
    1H151 Ti914  914   2.924   4.047   7.695
    1H151 Ti915  915   1.219   0.455   7.695
    1H151 Ti916  916   4.250   2.403   9.896
    1H151 Ti917  917   1.219   6.612   7.695
    1H151 Ti918  918   2.734   5.586   7.695
    1H151 Ti919  919   6.524   4.455   9.896
    1H151 Ti920  920   1.219   6.508   9.896
    1H151 Ti921  921   4.061   7.125   7.695
    1H151 Ti922  922   5.008   1.481   7.695
    1H151 Ti923  923   2.734   2.403   9.896
    1H151 Ti924  924   0.461   0.455   7.695
    1H151 Ti925  925   1.029   5.073   7.695
    1H151 Ti926  926   2.545   4.968   9.896
    1H151 Ti927  927   1.977   0.455   7.695
    1H151 Ti928  928   5.008   4.455   9.896
    1H151 Ti929  929   1.977   6.508   9.896
    1H151 Ti930  930   3.682   5.994   9.896
    1H151 Ti931  931   0.461   6.508   9.896
    1H151 Ti932  932   1.408   7.021   9.896
    1H151 Ti933  933   4.250   1.481   7.695
    1H151 Ti934  934   4.250   4.560   7.695
    1H151 Ti935  935   2.734   5.481   9.896
    1H151 Ti936  936   2.355   2.403   9.896
    1H151 Ti937  937   2.924   0.863   9.896
    1H151 Ti938  938   1.408   0.968   7.695
    1H151 Ti939  939   6.145   2.507   7.695
    1H151 Ti940  940   0.272   1.994   7.695
    1H151 Ti941  941   6.334   4.047   7.695
    1H151 Ti942  942   4.250   3.429   9.896
    1H151 Ti943  943   3.682   0.863   9.896
    1H151 Ti944  944   3.303   3.020   7.695
    1H151 Ti945  945   4.818   2.916   9.896
    1H151 Ti946  946   2.924   5.994   9.896
    1H151 Ti947  947   0.650   3.020   7.695
    1H151 Ti948  948   0.272   7.021   9.896
    1H151 Ti949  949   4.629   2.403   9.896
    1H151 Ti950  950   2.545   7.021   9.896
    1H151 Ti951  951   2.924   2.916   9.896
    1H151 Ti952  952   0.650   1.994   7.695
    1H151 Ti953  953   4.440   7.021   9.896
    1H151 Ti954  954   1.029   4.047   7.695
    1H151 Ti955  955   5.197   7.021   9.896
    1H151 Ti956  956   1.029   0.968   7.695
    1H151 Ti957  957   1.598   5.481   9.896
    1H151 Ti958  958   4.629   5.481   9.896
    1H151 Ti959  959   3.303   7.125   7.695
    1H151 Ti960  960   5.576   4.968   9.896
    1H151 Ti961  961   2.734   0.350   9.896
    1H151 Ti962  962   2.355   5.586   7.695
    1H151 Ti963  963   1.977   2.403   9.896
    1H151 Ti964  964   3.113   0.350   9.896
    1H151 Ti965  965   4.629   6.612   7.695
    1H151 Ti966  966   2.545   6.099   7.695
    1H151 Ti967  967   5.387   4.455   9.896
    1H151 Ti968  968   6.713   6.099   7.695
    1H151 Ti969  969   0.082   3.534   7.695
    1H151 Ti970  970   5.008   5.481   9.896
    1H151 Ti971  971   4.250   5.481   9.896
    1H151 Ti972  972   6.713   0.968   7.695
    1H151 Ti973  973   3.303   6.099   7.695
    1H151 Ti974  974   2.355   6.508   9.896
    1H151 Ti975  975   3.871   2.507   7.695
    1H151 Ti976  976   5.766   2.507   7.695
    1H151 Ti977  977   5.008   5.586   7.695
    1H151 Ti978  978   2.355   0.350   9.896
    1H151 Ti979  979   1.977   3.429   9.896
    1H151 Ti980  980   5.197   4.047   7.695
    1H151 Ti981  981   1.029   3.020   7.695
    1H151 Ti982  982   3.492   1.481   7.695
    1H151 Ti983  983   2.924   3.942   9.896
    1H151 Ti984  984   1.029   7.125   7.695
    1H151 Ti985  985   3.682   6.099   7.695
    1H151 Ti986  986   4.440   1.994   7.695
    1H151 Ti987  987   6.524   1.376   9.896
    1H151 Ti988  988   6.713   5.073   7.695
    1H151 Ti989  989   1.787   0.968   7.695
    1H151 Ti990  990   2.355   3.429   9.896
    1H151 Ti991  991   3.871   0.350   9.896
    1H151 Ti992  992   1.598   3.429   9.896
    1H151 Ti993  993   4.818   1.994   7.695
    1H151 Ti994  994   5.766   5.586   7.695
    1H151 Ti995  995   6.145   0.350   9.896
    1H151 Ti996  996   1.408   4.047   7.695
    1H151 Ti997  997   5.955   0.968   7.695
    1H151 Ti998  998   6.145   5.481   9.896
    1H151 Ti999  999   2.924   6.099   7.695
    1H151 Ti100 1000   0.840   1.481   7.695
    1H151 Ti100 1001   0.461   4.455   9.896
    1H151 Ti100 1002   5.766   6.612   7.695
    1H151 Ti100 1003   3.492   0.350   9.896
    1H151 Ti100 1004   1.787   5.994   9.896
    1H151 Ti100 1005   1.787   7.021   9.896
    1H151 Ti100 1006   4.440   2.916   9.896
    1H151 Ti100 1007   3.303   0.968   7.695
    1H151 Ti100 1008   5.766   0.455   7.695
    1H151 Ti100 1009   3.303   7.021   9.896
    1H151 Ti101 1010   0.461   3.534   7.695
    1H151 Ti101 1011   0.461   6.612   7.695
    1H151 Ti101 1012   5.576   0.968   7.695
    1H151 Ti101 1013   0.461   5.586   7.695
    1H151 Ti101 1014   1.977   1.481   7.695
    1H151 Ti101 1015   0.272   5.073   7.695
    1H151 Ti101 1016   4.440   7.125   7.695
    1H151 Ti101 1017   2.545   4.047   7.695
    1H151 Ti101 1018   0.650   0.968   7.695
    1H151 Ti101 1019   5.576   4.047   7.695
    1H151 Ti102 1020   3.303   4.047   7.695
    1H151 Ti102 1021   5.576   6.099   7.695
    1H151 Ti102 1022   0.082   6.612   7.695
    1H151 Ti102 1023   6.334   3.942   9.896
    1H151 Ti102 1024   1.977   5.481   9.896
    1H151 Ti102 1025   4.629   4.560   7.695
    1H151 Ti102 1026   6.524   6.612   7.695
    1H151 Ti102 1027   2.545   7.125   7.695
    1H151 Ti102 1028   0.840   5.586   7.695
    1H151 Ti102 1029   4.818   6.099   7.695
    1H151 Ti103 1030   4.061   4.047   7.695
    1H151 Ti103 1031   5.766   4.560   7.695
    1H151 Ti103 1032   6.145   6.612   7.695
    1H151 Ti103 1033   5.387   1.481   7.695
    1H151 Ti103 1034   3.303   3.942   9.896
    1H151 Ti103 1035   0.082   0.455   7.695
    1H151 Ti103 1036   3.303   5.073   7.695
    1H151 Ti103 1037   2.734   6.612   7.695
    1H151 Ti103 1038   3.682   5.073   7.695
    1H151 Ti103 1039   1.787   4.047   7.695
    1H151 Ti104 1040   6.145   2.403   9.896
    1H151 Ti104 1041   5.197   4.968   9.896
    1H151 Ti104 1042   0.272   1.889   9.896
    1H151 Ti104 1043   1.408   5.073   7.695
    1H151 Ti104 1044   6.713   1.889   9.896
    1H151 Ti104 1045   1.219   3.429   9.896
    1H151 Ti104 1046   3.113   6.612   7.695
    1H151 Ti104 1047   4.250   6.508   9.896
    1H151 Ti104 1048   6.334   5.994   9.896
    1H151 Ti104 1049   2.166   5.073   7.695
    1H151 Ti105 1050   0.650   1.889   9.896
    1H151 Ti105 1051   5.387   5.481   9.896
    1H151 Ti105 1052   6.524   1.481   7.695
    1H151 Ti105 1053   1.219   2.403   9.896
    1H151 Ti105 1054   3.492   5.586   7.695
    1H151 Ti105 1055   4.061   5.073   7.695
    1H151 Ti105 1056   3.871   6.508   9.896
    1H151 Ti105 1057   4.250   3.534   7.695
    1H151 Ti105 1058   4.629   2.507   7.695
    1H151 Ti105 1059   5.955   2.916   9.896
    1H151 Ti106 1060   0.461   1.481   7.695
    1H151 Ti106 1061   1.029   6.099   7.695
    1H151 Ti106 1062   4.440   6.099   7.695
    1H151 Ti106 1063   6.524   6.508   9.896
    1H151 Ti106 1064   1.977   0.350   9.896
    1H151 Ti106 1065   5.955   6.099   7.695
    1H151 Ti106 1066   1.219   4.560   7.695
    1H151 Ti106 1067   2.545   5.073   7.695
    1H151 Ti106 1068   5.387   6.508   9.896
    1H151 Ti106 1069   0.650   6.099   7.695
    1H151 Ti107 1070   0.272   7.125   7.695
    1H151 Ti107 1071   3.492   3.534   7.695
    1H151 Ti107 1072   4.061   5.994   9.896
    1H151 Ti107 1073   2.166   2.916   9.896
    1H151 Ti107 1074   4.818   5.073   7.695
    1H151 Ti107 1075   3.113   0.455   7.695
    1H151 Ti107 1076   5.955   1.994   7.695
    1H151 Ti107 1077   5.955   4.047   7.695
    1H151 Ti107 1078   6.524   2.403   9.896
    1H151 Ti107 1079   3.492   4.560   7.695
    1H151 Ti108 1080   6.334   1.889   9.896
    1H151 Ti108 1081   3.871   3.429   9.896
    1H151 Ti108 1082   1.219   5.586   7.695
    1H151 Ti108 1083   0.461   1.376   9.896
    1H151 Ti108 1084   0.840   6.612   7.695
    1H151 Ti108 1085   3.113   1.481   7.695
    1H151 Ti108 1086   0.461   2.403   9.896
    1H151 Ti108 1087   5.197   1.994   7.695
    1H151 Ti108 1088   0.272   0.968   7.695
    1H151 Ti108 1089   5.766   0.350   9.896
    1H151 Ti109 1090   5.955   7.125   7.695
    1H151 Ti109 1091   5.766   3.429   9.896
    1H151 Ti109 1092   2.355   1.481   7.695
    1H151 Ti109 1093   0.082   4.455   9.896
    1H151 Ti109 1094   5.387   4.560   7.695
    1H151 Ti109 1095   3.682   3.942   9.896
    1H151 Ti109 1096   2.545   5.994   9.896
    1H151 Ti109 1097   2.734   1.481   7.695
    1H151 Ti109 1098   0.082   1.376   9.896
    1H151 Ti109 1099   3.492   3.429   9.896
    1H151 Ti110 1100   6.713   7.021   9.896
    1H151 Ti110 1101   4.440   3.020   7.695
    1H151 Ti110 1102   2.734   3.429   9.896
    1H151 Ti110 1103   5.008   4.560   7.695
    1H151 Ti110 1104   2.166   5.994   9.896
    1H151 Ti110 1105   6.145   5.586   7.695
    1H151 Ti110 1106   3.682   4.047   7.695
    1H151 Ti110 1107   6.334   7.125   7.695
    1H151 Ti110 1108   5.576   5.994   9.896
    1H151 Ti110 1109   0.082   5.586   7.695
    1H151 Ti111 1110   2.924   7.125   7.695
    1H151 Ti111 1111   2.166   4.047   7.695
    1H151 Ti111 1112   3.682   7.021   9.896
    1H151 Ti111 1113   4.061   7.021   9.896
    1H151 Ti111 1114   5.576   1.994   7.695
    1H151 Ti111 1115   6.713   7.125   7.695
    1H151 Ti111 1116   4.250   2.507   7.695
    1H151 Ti111 1117   6.145   1.481   7.695
    1H151 Ti111 1118   3.113   3.429   9.896
    1H151 Ti111 1119   6.524   5.586   7.695
    1H151 Ti112 1120   3.682   3.020   7.695
    1H151 Ti112 1121   1.787   2.916   9.896
    1H151 Ti112 1122   0.840   2.403   9.896
    1H151 Ti112 1123   3.113   4.560   7.695
    1H151 Ti112 1124   3.871   5.586   7.695
    1H151 Ti112 1125   1.598   4.560   7.695
    1H151 Ti112 1126   5.955   5.994   9.896
    1H151 Ti112 1127   0.650   3.942   9.896
    1H151 Ti112 1128   2.355   0.455   7.695
    1H151 Ti112 1129   4.440   5.073   7.695
    1H151 Ti113 1130   5.576   7.021   9.896
    1H151 Ti113 1131   4.629   5.586   7.695
    1H151 Ti113 1132   5.766   1.481   7.695
    1H151 Ti113 1133   2.734   4.560   7.695
    1H151 Ti113 1134   2.166   0.968   7.695
    1H151 Ti113 1135   4.250   5.586   7.695
    1H151 Ti113 1136   1.408   2.916   9.896
    1H151 Ti113 1137   3.871   3.534   7.695
    1H151 Ti113 1138   1.977   4.560   7.695
    1H151 Ti113 1139   6.713   3.942   9.896
    1H151 Ti114 1140   2.924   0.968   7.695
    1H151 Ti114 1141   0.840   3.429   9.896
    1H151 Ti114 1142   4.061   3.020   7.695
    1H151 Ti114 1143   6.334   2.916   9.896
    1H151 Ti114 1144   6.334   7.021   9.896
    1H151 Ti114 1145   6.145   3.429   9.896
    1H151 Ti114 1146   6.713   2.916   9.896
    1H151 Ti114 1147   2.734   0.455   7.695
    1H151 Ti114 1148   0.272   2.916   9.896
    1H151 Ti114 1149   2.355   4.560   7.695
    1H151 Ti115 1150   6.145   6.508   9.896
    1H151 Ti115 1151   5.766   6.508   9.896
    1H151 Ti115 1152   0.272   3.942   9.896
    1H151 Ti115 1153   5.955   7.021   9.896
    1H151 Ti115 1154   1.029   2.916   9.896
    1H151 Ti115 1155   2.545   0.968   7.695
    1H151 Ti115 1156   0.650   2.916   9.896
    1H151 Ti115 1157   6.524   3.429   9.896
    1H151 Ti115 1158   0.461   3.429   9.896
    1H151 Ti115 1159   0.082   3.429   9.896
    1H151 Ti116 1160   1.219   0.642   9.808
    1H151 Ti116 1161   2.734   2.216   7.783
    1H151 Ti116 1162   0.840   0.642   9.808
    1H151 Ti116 1163   1.408   1.155   9.808
    1H151 Ti116 1164   3.113   2.216   7.783
    1H151 Ti116 1165   1.977   1.668   9.808
    1H151 Ti116 1166   0.650   5.260   9.808
    1H151 Ti116 1167   2.355   2.216   7.783
    1H151 Ti116 1168   1.408   4.233   9.808
    1H151 Ti116 1169   2.166   4.233   9.808
    1H151 Ti117 1170   3.303   5.260   9.808
    1H151 Ti117 1171   5.008   0.642   9.808
    1H151 Ti117 1172   5.008   3.720   9.808
    1H151 Ti117 1173   5.197   6.834   7.783
    1H151 Ti117 1174   1.408   1.703   7.783
    1H151 Ti117 1175   1.787   4.233   9.808
    1H151 Ti117 1176   1.598   1.668   9.808
    1H151 Ti117 1177   2.545   2.729   7.783
    1H151 Ti117 1178   1.787   1.155   9.808
    1H151 Ti117 1179   1.029   1.155   9.808
    1H151 Ti118 1180   5.197   2.729   7.783
    1H151 Ti118 1181   2.924   2.729   7.783
    1H151 Ti118 1182   4.818   6.286   9.808
    1H151 Ti118 1183   1.029   5.260   9.808
    1H151 Ti118 1184   1.029   0.129   9.808
    1H151 Ti118 1185   2.355   1.668   9.808
    1H151 Ti118 1186   0.840   5.773   9.808
    1H151 Ti118 1187   0.650   0.129   9.808
    1H151 Ti118 1188   0.272   5.260   9.808
    1H151 Ti118 1189   1.598   4.747   9.808
    1H151 Ti119 1190   3.682   5.260   9.808
    1H151 Ti119 1191   0.461   0.642   9.808
    1H151 Ti119 1192   2.166   2.729   7.783
    1H151 Ti119 1193   4.818   0.677   7.783
    1H151 Ti119 1194   1.219   1.668   9.808
    1H151 Ti119 1195   3.492   2.216   7.783
    1H151 Ti119 1196   1.977   4.747   9.808
    1H151 Ti119 1197   5.008   0.163   7.783
    1H151 Ti119 1198   4.629   3.720   9.808
    1H151 Ti119 1199   2.734   1.668   9.808
    1H151 Ti120 1200   4.629   0.642   9.808
    1H151 Ti120 1201   5.387   3.242   7.783
    1H151 Ti120 1202   4.440   0.677   7.783
    1H151 Ti120 1203   3.871   1.668   9.808
    1H151 Ti120 1204   3.492   1.668   9.808
    1H151 Ti120 1205   3.113   1.668   9.808
    1H151 Ti120 1206   4.250   1.668   9.808
    1H151 Ti120 1207   1.219   2.216   7.783
    1H151 Ti120 1208   4.061   0.677   7.783
    1H151 Ti120 1209   1.219   5.773   9.808
    1H151 Ti121 1210   4.629   1.668   9.808
    1H151 Ti121 1211   0.082   5.773   9.808
    1H151 Ti121 1212   4.440   4.233   9.808
    1H151 Ti121 1213   4.818   0.129   9.808
    1H151 Ti121 1214   5.766   1.668   9.808
    1H151 Ti121 1215   1.787   6.834   7.783
    1H151 Ti121 1216   5.955   1.155   9.808
    1H151 Ti121 1217   5.576   2.181   9.808
    1H151 Ti121 1218   3.113   4.747   9.808
    1H151 Ti121 1219   5.197   0.677   7.783
    1H151 Ti122 1220   4.250   4.747   9.808
    1H151 Ti122 1221   6.145   3.242   7.783
    1H151 Ti122 1222   1.029   1.703   7.783
    1H151 Ti122 1223   6.334   1.155   9.808
    1H151 Ti122 1224   1.598   6.321   7.783
    1H151 Ti122 1225   6.524   3.242   7.783
    1H151 Ti122 1226   4.818   2.181   9.808
    1H151 Ti122 1227   3.492   2.694   9.808
    1H151 Ti122 1228   1.787   2.181   9.808
    1H151 Ti122 1229   3.871   2.694   9.808
    1H151 Ti123 1230   6.145   4.747   9.808
    1H151 Ti123 1231   4.061   5.260   9.808
    1H151 Ti123 1232   3.682   0.677   7.783
    1H151 Ti123 1233   1.029   6.286   9.808
    1H151 Ti123 1234   1.598   0.163   7.783
    1H151 Ti123 1235   6.524   0.642   9.808
    1H151 Ti123 1236   3.682   6.834   7.783
    1H151 Ti123 1237   3.303   6.286   9.808
    1H151 Ti123 1238   3.682   1.703   7.783
    1H151 Ti123 1239   1.598   3.242   7.783
    1H151 Ti124 1240   5.008   6.321   7.783
    1H151 Ti124 1241   5.387   6.321   7.783
    1H151 Ti124 1242   2.166   5.808   7.783
    1H151 Ti124 1243   5.955   4.233   9.808
    1H151 Ti124 1244   0.461   5.773   9.808
    1H151 Ti124 1245   2.355   6.321   7.783
    1H151 Ti124 1246   3.113   6.799   9.808
    1H151 Ti124 1247   1.598   0.642   9.808
    1H151 Ti124 1248   0.272   2.729   7.783
    1H151 Ti124 1249   3.871   6.321   7.783
    1H151 Ti125 1250   2.166   1.155   9.808
    1H151 Ti125 1251   1.219   4.747   9.808
    1H151 Ti125 1252   0.650   4.781   7.783
    1H151 Ti125 1253   6.334   4.781   7.783
    1H151 Ti125 1254   3.492   4.747   9.808
    1H151 Ti125 1255   5.387   5.294   7.783
    1H151 Ti125 1256   2.924   3.755   7.783
    1H151 Ti125 1257   1.977   2.216   7.783
    1H151 Ti125 1258   5.766   2.694   9.808
    1H151 Ti125 1259   0.840   0.163   7.783
    1H151 Ti126 1260   3.682   2.181   9.808
    1H151 Ti126 1261   6.334   0.677   7.783
    1H151 Ti126 1262   1.977   6.321   7.783
    1H151 Ti126 1263   6.713   6.286   9.808
    1H151 Ti126 1264   1.598   2.216   7.783
    1H151 Ti126 1265   3.871   4.747   9.808
    1H151 Ti126 1266   1.977   5.294   7.783
    1H151 Ti126 1267   4.440   3.755   7.783
    1H151 Ti126 1268   2.734   3.242   7.783
    1H151 Ti126 1269   0.840   4.747   9.808
    1H151 Ti127 1270   4.818   4.233   9.808
    1H151 Ti127 1271   5.197   2.181   9.808
    1H151 Ti127 1272   3.113   5.294   7.783
    1H151 Ti127 1273   5.387   1.668   9.808
    1H151 Ti127 1274   3.303   2.181   9.808
    1H151 Ti127 1275   5.766   3.242   7.783
    1H151 Ti127 1276   4.061   2.181   9.808
    1H151 Ti127 1277   5.008   1.668   9.808
    1H151 Ti127 1278   5.008   3.242   7.783
    1H151 Ti127 1279   3.303   2.729   7.783
    1H151 Ti128 1280   4.629   0.163   7.783
    1H151 Ti128 1281   5.576   1.155   9.808
    1H151 Ti128 1282   2.545   1.155   9.808
    1H151 Ti128 1283   1.408   5.260   9.808
    1H151 Ti128 1284   4.440   2.181   9.808
    1H151 Ti128 1285   6.713   5.260   9.808
    1H151 Ti128 1286   1.977   3.720   9.808
    1H151 Ti128 1287   2.166   2.181   9.808
    1H151 Ti128 1288   2.355   3.242   7.783
    1H151 Ti128 1289   1.408   0.129   9.808
    1H151 Ti129 1290   5.197   1.155   9.808
    1H151 Ti129 1291   3.492   5.773   9.808
    1H151 Ti129 1292   1.598   3.720   9.808
    1H151 Ti129 1293   3.871   0.163   7.783
    1H151 Ti129 1294   2.355   4.747   9.808
    1H151 Ti129 1295   2.924   2.181   9.808
    1H151 Ti129 1296   2.545   4.233   9.808
    1H151 Ti129 1297   5.576   2.729   7.783
    1H151 Ti129 1298   0.082   0.642   9.808
    1H151 Ti129 1299   1.787   1.703   7.783
    1H151 Ti130 1300   4.818   1.155   9.808
    1H151 Ti130 1301   2.924   5.260   9.808
    1H151 Ti130 1302   5.387   0.163   7.783
    1H151 Ti130 1303   1.787   5.808   7.783
    1H151 Ti130 1304   2.545   2.181   9.808
    1H151 Ti130 1305   4.818   6.834   7.783
    1H151 Ti130 1306   4.629   1.190   7.783
    1H151 Ti130 1307   2.166   6.834   7.783
    1H151 Ti130 1308   5.197   3.207   9.808
    1H151 Ti130 1309   5.387   0.642   9.808
    1H151 Ti131 1310   0.650   1.155   9.808
    1H151 Ti131 1311   0.840   2.216   7.783
    1H151 Ti131 1312   1.977   3.242   7.783
    1H151 Ti131 1313   5.387   3.720   9.808
    1H151 Ti131 1314   4.250   0.163   7.783
    1H151 Ti131 1315   6.334   2.729   7.783
    1H151 Ti131 1316   6.713   2.729   7.783
    1H151 Ti131 1317   1.029   4.233   9.808
    1H151 Ti131 1318   5.387   2.694   9.808
    1H151 Ti131 1319   4.818   3.207   9.808
    1H151 Ti132 1320   5.008   1.190   7.783
    1H151 Ti132 1321   0.461   4.747   9.808
    1H151 Ti132 1322   0.272   0.129   9.808
    1H151 Ti132 1323   3.303   1.703   7.783
    1H151 Ti132 1324   0.650   6.286   9.808
    1H151 Ti132 1325   5.197   0.129   9.808
    1H151 Ti132 1326   6.145   0.642   9.808
    1H151 Ti132 1327   3.113   5.773   9.808
    1H151 Ti132 1328   5.197   4.233   9.808
    1H151 Ti132 1329   4.061   4.233   9.808
    1H151 Ti133 1330   5.576   6.834   7.783
    1H151 Ti133 1331   1.408   6.834   7.783
    1H151 Ti133 1332   4.061   1.155   9.808
    1H151 Ti133 1333   0.082   2.216   7.783
    1H151 Ti133 1334   5.766   4.747   9.808
    1H151 Ti133 1335   5.955   2.729   7.783
    1H151 Ti133 1336   3.303   1.155   9.808
    1H151 Ti133 1337   3.113   3.242   7.783
    1H151 Ti133 1338   0.840   6.799   9.808
    1H151 Ti133 1339   4.629   4.747   9.808
    1H151 Ti134 1340   4.818   3.755   7.783
    1H151 Ti134 1341   6.524   4.268   7.783
    1H151 Ti134 1342   0.272   6.286   9.808
    1H151 Ti134 1343   4.061   6.834   7.783
    1H151 Ti134 1344   4.440   0.129   9.808
    1H151 Ti134 1345   4.250   3.720   9.808
    1H151 Ti134 1346   1.408   2.181   9.808
    1H151 Ti134 1347   0.461   2.216   7.783
    1H151 Ti134 1348   4.250   0.642   9.808
    1H151 Ti134 1349   6.145   1.668   9.808
    1H151 Ti135 1350   3.871   1.190   7.783
    1H151 Ti135 1351   6.334   5.260   9.808
    1H151 Ti135 1352   5.576   4.233   9.808
    1H151 Ti135 1353   4.629   6.799   9.808
    1H151 Ti135 1354   6.334   3.755   7.783
    1H151 Ti135 1355   5.197   3.755   7.783
    1H151 Ti135 1356   5.008   6.799   9.808
    1H151 Ti135 1357   1.219   3.242   7.783
    1H151 Ti135 1358   1.408   6.286   9.808
    1H151 Ti135 1359   3.871   2.216   7.783
    1H151 Ti136 1360   3.113   2.694   9.808
    1H151 Ti136 1361   3.492   0.163   7.783
    1H151 Ti136 1362   1.977   0.163   7.783
    1H151 Ti136 1363   2.924   6.286   9.808
    1H151 Ti136 1364   2.355   3.720   9.808
    1H151 Ti136 1365   2.924   1.703   7.783
    1H151 Ti136 1366   6.524   4.747   9.808
    1H151 Ti136 1367   1.787   5.260   9.808
    1H151 Ti136 1368   5.008   2.694   9.808
    1H151 Ti136 1369   1.408   2.729   7.783
    1H151 Ti137 1370   4.061   1.703   7.783
    1H151 Ti137 1371   6.713   3.755   7.783
    1H151 Ti137 1372   5.955   2.181   9.808
    1H151 Ti137 1373   1.219   1.190   7.783
    1H151 Ti137 1374   2.545   1.703   7.783
    1H151 Ti137 1375   0.082   4.268   7.783
    1H151 Ti137 1376   2.166   1.703   7.783
    1H151 Ti137 1377   6.524   5.773   9.808
    1H151 Ti137 1378   1.408   3.755   7.783
    1H151 Ti137 1379   0.650   2.729   7.783
    1H151 Ti138 1380   0.461   4.268   7.783
    1H151 Ti138 1381   4.818   2.729   7.783
    1H151 Ti138 1382   4.629   5.773   9.808
    1H151 Ti138 1383   1.408   0.677   7.783
    1H151 Ti138 1384   4.440   6.286   9.808
    1H151 Ti138 1385   2.734   6.799   9.808
    1H151 Ti138 1386   3.492   6.321   7.783
    1H151 Ti138 1387   2.924   4.233   9.808
    1H151 Ti138 1388   0.840   1.668   9.808
    1H151 Ti138 1389   6.524   2.216   7.783
    1H151 Ti139 1390   5.955   4.781   7.783
    1H151 Ti139 1391   3.871   5.773   9.808
    1H151 Ti139 1392   5.008   5.773   9.808
    1H151 Ti139 1393   1.598   1.190   7.783
    1H151 Ti139 1394   1.029   0.677   7.783
    1H151 Ti139 1395   1.219   3.720   9.808
    1H151 Ti139 1396   1.029   3.755   7.783
    1H151 Ti139 1397   6.334   4.233   9.808
    1H151 Ti139 1398   4.250   2.694   9.808
    1H151 Ti139 1399   6.713   1.155   9.808
    1H151 Ti140 1400   5.197   6.286   9.808
    1H151 Ti140 1401   5.576   3.755   7.783
    1H151 Ti140 1402   6.713   4.781   7.783
    1H151 Ti140 1403   0.840   4.268   7.783
    1H151 Ti140 1404   0.272   3.755   7.783
    1H151 Ti140 1405   2.166   5.260   9.808
    1H151 Ti140 1406   2.545   3.755   7.783
    1H151 Ti140 1407   2.545   5.260   9.808
    1H151 Ti140 1408   5.766   5.294   7.783
    1H151 Ti140 1409   4.061   3.207   9.808
    1H151 Ti141 1410   0.650   3.755   7.783
    1H151 Ti141 1411   3.303   4.233   9.808
    1H151 Ti141 1412   3.682   3.207   9.808
    1H151 Ti141 1413   5.955   5.260   9.808
    1H151 Ti141 1414   1.408   5.808   7.783
    1H151 Ti141 1415   0.840   3.242   7.783
    1H151 Ti141 1416   1.598   6.799   9.808
    1H151 Ti141 1417   3.682   6.286   9.808
    1H151 Ti141 1418   6.145   4.268   7.783
    1H151 Ti141 1419   1.787   3.755   7.783
    1H151 Ti142 1420   4.629   3.242   7.783
    1H151 Ti142 1421   4.250   4.268   7.783
    1H151 Ti142 1422   5.576   3.207   9.808
    1H151 Ti142 1423   2.355   0.642   9.808
    1H151 Ti142 1424   2.734   2.694   9.808
    1H151 Ti142 1425   5.197   5.808   7.783
    1H151 Ti142 1426   5.576   4.781   7.783
    1H151 Ti142 1427   1.219   6.321   7.783
    1H151 Ti142 1428   2.734   0.642   9.808
    1H151 Ti142 1429   3.492   6.799   9.808
    1H151 Ti143 1430   4.440   1.703   7.783
    1H151 Ti143 1431   4.250   6.321   7.783
    1H151 Ti143 1432   1.787   0.677   7.783
    1H151 Ti143 1433   2.924   5.808   7.783
    1H151 Ti143 1434   3.871   0.642   9.808
    1H151 Ti143 1435   1.598   5.294   7.783
    1H151 Ti143 1436   3.303   6.834   7.783
    1H151 Ti143 1437   3.113   0.642   9.808
    1H151 Ti143 1438   0.650   0.677   7.783
    1H151 Ti143 1439   5.008   2.216   7.783
    1H151 Ti144 1440   1.977   6.799   9.808
    1H151 Ti144 1441   4.629   4.268   7.783
    1H151 Ti144 1442   5.955   0.677   7.783
    1H151 Ti144 1443   2.355   6.799   9.808
    1H151 Ti144 1444   1.029   4.781   7.783
    1H151 Ti144 1445   3.492   0.642   9.808
    1H151 Ti144 1446   0.840   5.294   7.783
    1H151 Ti144 1447   6.713   1.703   7.783
    1H151 Ti144 1448   2.734   5.294   7.783
    1H151 Ti144 1449   6.713   0.677   7.783
    1H151 Ti145 1450   2.924   0.129   9.808
    1H151 Ti145 1451   4.818   5.260   9.808
    1H151 Ti145 1452   0.461   0.163   7.783
    1H151 Ti145 1453   5.387   1.190   7.783
    1H151 Ti145 1454   5.008   4.747   9.808
    1H151 Ti145 1455   2.545   6.834   7.783
    1H151 Ti145 1456   4.818   1.703   7.783
    1H151 Ti145 1457   1.787   6.286   9.808
    1H151 Ti145 1458   3.303   0.677   7.783
    1H151 Ti145 1459   5.008   5.294   7.783
    1H151 Ti146 1460   3.303   5.808   7.783
    1H151 Ti146 1461   5.387   2.216   7.783
    1H151 Ti146 1462   0.461   5.294   7.783
    1H151 Ti146 1463   3.303   3.755   7.783
    1H151 Ti146 1464   1.029   2.181   9.808
    1H151 Ti146 1465   0.082   6.321   7.783
    1H151 Ti146 1466   3.303   3.207   9.808
    1H151 Ti146 1467   0.272   1.703   7.783
    1H151 Ti146 1468   2.166   0.129   9.808
    1H151 Ti146 1469   6.524   6.321   7.783
    1H151 Ti147 1470   6.145   2.216   7.783
    1H151 Ti147 1471   6.145   0.163   7.783
    1H151 Ti147 1472   2.355   2.694   9.808
    1H151 Ti147 1473   0.082   6.799   9.808
    1H151 Ti147 1474   5.197   4.781   7.783
    1H151 Ti147 1475   1.787   2.729   7.783
    1H151 Ti147 1476   4.440   1.155   9.808
    1H151 Ti147 1477   5.576   5.260   9.808
    1H151 Ti147 1478   3.871   4.268   7.783
    1H151 Ti147 1479   6.524   0.163   7.783
    1H151 Ti148 1480   0.650   6.834   7.783
    1H151 Ti148 1481   2.924   1.155   9.808
    1H151 Ti148 1482   4.061   4.781   7.783
    1H151 Ti148 1483   6.334   1.703   7.783
    1H151 Ti148 1484   4.250   1.190   7.783
    1H151 Ti148 1485   2.734   4.747   9.808
    1H151 Ti148 1486   0.082   1.190   7.783
    1H151 Ti148 1487   2.545   3.207   9.808
    1H151 Ti148 1488   3.682   1.155   9.808
    1H151 Ti148 1489   0.461   6.321   7.783
    1H151 Ti149 1490   6.145   6.321   7.783
    1H151 Ti149 1491   0.272   5.808   7.783
    1H151 Ti149 1492   1.219   0.163   7.783
    1H151 Ti149 1493   3.682   4.781   7.783
    1H151 Ti149 1494   2.355   5.773   9.808
    1H151 Ti149 1495   1.977   0.642   9.808
    1H151 Ti149 1496   6.713   2.181   9.808
    1H151 Ti149 1497   0.272   2.181   9.808
    1H151 Ti149 1498   1.219   6.799   9.808
    1H151 Ti149 1499   5.766   5.773   9.808
    1H151 Ti150 1500   1.598   2.694   9.808
    1H151 Ti150 1501   6.334   5.808   7.783
    1H151 Ti150 1502   4.061   5.808   7.783
    1H151 Ti150 1503   0.082   3.242   7.783
    1H151 Ti150 1504   1.029   2.729   7.783
    1H151 Ti150 1505   2.924   4.781   7.783
    1H151 Ti150 1506   1.787   4.781   7.783
    1H151 Ti150 1507   4.440   3.207   9.808
    1H151 Ti150 1508   0.461   6.799   9.808
    1H151 Ti150 1509   5.766   0.642   9.808
    1H151 Ti151 1510   0.272   4.781   7.783
    1H151 Ti151 1511   5.955   3.755   7.783
    1H151 Ti151 1512   0.082   4.747   9.808
    1H151 Ti151 1513   4.440   5.260   9.808
    1H151 Ti151 1514   5.576   0.677   7.783
    1H151 Ti151 1515   2.545   5.808   7.783
    1H151 Ti151 1516   1.598   5.773   9.808
    1H151 Ti151 1517   0.082   2.694   9.808
    1H151 Ti151 1518   4.440   6.834   7.783
    1H151 Ti151 1519   3.682   4.233   9.808
    1H151 Ti152 1520   4.629   2.694   9.808
    1H151 Ti152 1521   0.650   1.703   7.783
    1H151 Ti152 1522   1.787   0.129   9.808
    1H151 Ti152 1523   0.461   3.242   7.783
    1H151 Ti152 1524   4.250   5.773   9.808
    1H151 Ti152 1525   2.545   0.129   9.808
    1H151 Ti152 1526   3.492   1.190   7.783
    1H151 Ti152 1527   4.629   6.321   7.783
    1H151 Ti152 1528   2.166   3.755   7.783
    1H151 Ti152 1529   5.387   4.747   9.808
    1H151 Ti153 1530   5.766   0.163   7.783
    1H151 Ti153 1531   6.713   0.129   9.808
    1H151 Ti153 1532   1.029   6.834   7.783
    1H151 Ti153 1533   2.355   5.294   7.783
    1H151 Ti153 1534   2.734   5.773   9.808
    1H151 Ti153 1535   5.766   3.720   9.808
    1H151 Ti153 1536   0.272   1.155   9.808
    1H151 Ti153 1537   5.766   6.321   7.783
    1H151 Ti153 1538   3.682   2.729   7.783
    1H151 Ti153 1539   5.576   5.808   7.783
    1H151 Ti154 1540   2.734   6.321   7.783
    1H151 Ti154 1541   6.145   5.294   7.783
    1H151 Ti154 1542   6.524   1.190   7.783
    1H151 Ti154 1543   1.219   5.294   7.783
    1H151 Ti154 1544   0.840   1.190   7.783
    1H151 Ti154 1545   0.272   0.677   7.783
    1H151 Ti154 1546   5.197   5.260   9.808
    1H151 Ti154 1547   5.387   5.773   9.808
    1H151 Ti154 1548   2.545   6.286   9.808
    1H151 Ti154 1549   3.303   0.129   9.808
    1H151 Ti155 1550   3.113   6.321   7.783
    1H151 Ti155 1551   2.734   3.720   9.808
    1H151 Ti155 1552   4.250   2.216   7.783
    1H151 Ti155 1553   4.061   6.286   9.808
    1H151 Ti155 1554   4.061   0.129   9.808
    1H151 Ti155 1555   1.219   4.268   7.783
    1H151 Ti155 1556   4.629   2.216   7.783
    1H151 Ti155 1557   3.492   5.294   7.783
    1H151 Ti155 1558   5.008   4.268   7.783
    1H151 Ti155 1559   2.166   6.286   9.808
    1H151 Ti156 1560   0.650   4.233   9.808
    1H151 Ti156 1561   6.524   1.668   9.808
    1H151 Ti156 1562   6.145   5.773   9.808
    1H151 Ti156 1563   5.197   1.703   7.783
    1H151 Ti156 1564   5.766   2.216   7.783
    1H151 Ti156 1565   1.977   2.694   9.808
    1H151 Ti156 1566   3.871   3.720   9.808
    1H151 Ti156 1567   3.682   5.808   7.783
    1H151 Ti156 1568   2.166   3.207   9.808
    1H151 Ti156 1569   6.334   2.181   9.808
    1H151 Ti157 1570   2.924   3.207   9.808
    1H151 Ti157 1571   2.355   0.163   7.783
    1H151 Ti157 1572   5.766   4.268   7.783
    1H151 Ti157 1573   1.977   5.773   9.808
    1H151 Ti157 1574   4.250   6.799   9.808
    1H151 Ti157 1575   2.924   6.834   7.783
    1H151 Ti157 1576   0.840   6.321   7.783
    1H151 Ti157 1577   0.650   5.808   7.783
    1H151 Ti157 1578   5.955   6.834   7.783
    1H151 Ti157 1579   0.082   0.163   7.783
    1H151 Ti158 1580   0.272   6.834   7.783
    1H151 Ti158 1581   6.524   5.294   7.783
    1H151 Ti158 1582   4.061   3.755   7.783
    1H151 Ti158 1583   1.029   5.808   7.783
    1H151 Ti158 1584   1.408   4.781   7.783
    1H151 Ti158 1585   6.145   1.190   7.783
    1H151 Ti158 1586   1.977   1.190   7.783
    1H151 Ti158 1587   5.576   0.129   9.808
    1H151 Ti158 1588   4.818   5.808   7.783
    1H151 Ti158 1589   6.713   5.808   7.783
    1H151 Ti159 1590   0.461   1.668   9.808
    1H151 Ti159 1591   3.492   3.242   7.783
    1H151 Ti159 1592   4.440   4.781   7.783
    1H151 Ti159 1593   0.082   5.294   7.783
    1H151 Ti159 1594   0.461   1.190   7.783
    1H151 Ti159 1595   6.145   2.694   9.808
    1H151 Ti159 1596   3.113   0.163   7.783
    1H151 Ti159 1597   3.303   4.781   7.783
    1H151 Ti159 1598   5.955   5.808   7.783
    1H151 Ti159 1599   0.650   2.181   9.808
    1H151 Ti160 1600   5.387   6.799   9.808
    1H151 Ti160 1601   6.334   0.129   9.808
    1H151 Ti160 1602   5.766   1.190   7.783
    1H151 Ti160 1603   3.113   4.268   7.783
    1H151 Ti160 1604   6.334   6.286   9.808
    1H151 Ti160 1605   5.387   4.268   7.783
    1H151 Ti160 1606   4.818   4.781   7.783
    1H151 Ti160 1607   3.492   4.268   7.783
    1H151 Ti160 1608   6.713   4.233   9.808
    1H151 Ti160 1609   3.682   0.129   9.808
    1H151 Ti161 1610   6.145   3.720   9.808
    1H151 Ti161 1611   2.734   4.268   7.783
    1H151 Ti161 1612   1.787   3.207   9.808
    1H151 Ti161 1613   0.840   3.720   9.808
    1H151 Ti161 1614   3.113   3.720   9.808
    1H151 Ti161 1615   3.871   6.799   9.808
    1H151 Ti161 1616   0.082   1.668   9.808
    1H151 Ti161 1617   6.334   6.834   7.783
    1H151 Ti161 1618   2.166   0.677   7.783
    1H151 Ti161 1619   6.713   6.834   7.783
    1H151 Ti162 1620   4.440   2.729   7.783
    1H151 Ti162 1621   1.598   4.268   7.783
    1H151 Ti162 1622   5.955   3.207   9.808
    1H151 Ti162 1623   4.250   3.242   7.783
    1H151 Ti162 1624   3.682   3.755   7.783
    1H151 Ti162 1625   3.871   5.294   7.783
    1H151 Ti162 1626   3.492   3.720   9.808
    1H151 Ti162 1627   1.408   3.207   9.808
    1H151 Ti162 1628   3.113   1.190   7.783
    1H151 Ti162 1629   4.440   5.808   7.783
    1H151 Ti163 1630   6.524   6.799   9.808
    1H151 Ti163 1631   5.955   1.703   7.783
    1H151 Ti163 1632   5.576   6.286   9.808
    1H151 Ti163 1633   2.166   4.781   7.783
    1H151 Ti163 1634   4.629   5.294   7.783
    1H151 Ti163 1635   4.061   2.729   7.783
    1H151 Ti163 1636   2.545   4.781   7.783
    1H151 Ti163 1637   5.576   1.703   7.783
    1H151 Ti163 1638   0.272   4.233   9.808
    1H151 Ti163 1639   5.955   0.129   9.808
    1H151 Ti164 1640   1.219   2.694   9.808
    1H151 Ti164 1641   6.524   2.694   9.808
    1H151 Ti164 1642   2.734   0.163   7.783
    1H151 Ti164 1643   2.924   0.677   7.783
    1H151 Ti164 1644   1.977   4.268   7.783
    1H151 Ti164 1645   2.355   4.268   7.783
    1H151 Ti164 1646   4.250   5.294   7.783
    1H151 Ti164 1647   0.461   2.694   9.808
    1H151 Ti164 1648   2.355   1.190   7.783
    1H151 Ti164 1649   6.524   3.720   9.808
    1H151 Ti165 1650   1.029   3.207   9.808
    1H151 Ti165 1651   3.871   3.242   7.783
    1H151 Ti165 1652   2.734   1.190   7.783
    1H151 Ti165 1653   5.955   6.286   9.808
    1H151 Ti165 1654   2.545   0.677   7.783
    1H151 Ti165 1655   0.840   2.694   9.808
    1H151 Ti165 1656   5.766   6.799   9.808
    1H151 Ti165 1657   6.145   6.799   9.808
    1H151 Ti165 1658   0.461   3.720   9.808
    1H151 Ti165 1659   6.334   3.207   9.808
    1H151 Ti166 1660   0.082   3.720   9.808
    1H151 Ti166 1661   0.650   3.207   9.808
    1H151 Ti166 1662   6.713   3.207   9.808
    1H151 Ti166 1663   0.272   3.207   9.808
    1H151 Ti166 1664   2.734   2.368   8.047
    1H151 Ti166 1665   0.840   0.490   9.543
    1H151 Ti166 1666   1.408   1.003   9.543
    1H151 Ti166 1667   1.219   0.490   9.543
    1H151 Ti166 1668   1.977   1.516   9.543
    1H151 Ti166 1669   3.113   2.368   8.047
    1H151 Ti167 1670   2.355   2.368   8.047
    1H151 Ti167 1671   1.598   1.516   9.543
    1H151 Ti167 1672   1.029   1.003   9.543
    1H151 Ti167 1673   0.650   5.108   9.543
    1H151 Ti167 1674   1.408   1.854   8.047
    1H151 Ti167 1675   0.840   5.621   9.543
    1H151 Ti167 1676   1.598   4.595   9.543
    1H151 Ti167 1677   5.008   0.490   9.543
    1H151 Ti167 1678   3.303   5.108   9.543
    1H151 Ti167 1679   2.166   4.082   9.543
    1H151 Ti168 1680   1.408   4.082   9.543
    1H151 Ti168 1681   1.977   4.595   9.543
    1H151 Ti168 1682   1.219   1.516   9.543
    1H151 Ti168 1683   5.197   6.985   8.047
    1H151 Ti168 1684   5.008   3.569   9.543
    1H151 Ti168 1685   0.461   0.490   9.543
    1H151 Ti168 1686   5.197   2.881   8.047
    1H151 Ti168 1687   5.008   0.315   8.047
    1H151 Ti168 1688   1.787   2.029   9.543
    1H151 Ti168 1689   0.461   5.621   9.543
    1H151 Ti169 1690   4.629   0.490   9.543
    1H151 Ti169 1691   1.219   5.621   9.543
    1H151 Ti169 1692   1.787   4.082   9.543
    1H151 Ti169 1693   0.082   5.621   9.543
    1H151 Ti169 1694   4.818   6.134   9.543
    1H151 Ti169 1695   2.166   2.881   8.047
    1H151 Ti169 1696   4.440   4.082   9.543
    1H151 Ti169 1697   5.766   1.516   9.543
    1H151 Ti169 1698   4.818   2.029   9.543
    1H151 Ti169 1699   1.029   1.854   8.047
    1H151 Ti170 1700   6.334   1.003   9.543
    1H151 Ti170 1701   5.576   2.029   9.543
    1H151 Ti170 1702   2.545   2.881   8.047
    1H151 Ti170 1703   2.166   2.029   9.543
    1H151 Ti170 1704   1.787   1.003   9.543
    1H151 Ti170 1705   5.387   3.394   8.047
    1H151 Ti170 1706   1.029   6.134   9.543
    1H151 Ti170 1707   1.219   4.595   9.543
    1H151 Ti170 1708   3.682   2.029   9.543
    1H151 Ti170 1709   4.818   4.082   9.543
    1H151 Ti171 1710   4.061   5.108   9.543
    1H151 Ti171 1711   4.250   4.595   9.543
    1H151 Ti171 1712   3.682   1.854   8.047
    1H151 Ti171 1713   5.008   6.472   8.047
    1H151 Ti171 1714   2.355   1.516   9.543
    1H151 Ti171 1715   1.787   6.985   8.047
    1H151 Ti171 1716   5.387   6.472   8.047
    1H151 Ti171 1717   4.629   0.315   8.047
    1H151 Ti171 1718   3.682   5.108   9.543
    1H151 Ti171 1719   1.598   6.472   8.047
    1H151 Ti172 1720   3.303   2.029   9.543
    1H151 Ti172 1721   4.061   2.029   9.543
    1H151 Ti172 1722   1.029   5.108   9.543
    1H151 Ti172 1723   6.145   4.595   9.543
    1H151 Ti172 1724   2.924   1.854   8.047
    1H151 Ti172 1725   4.440   2.029   9.543
    1H151 Ti172 1726   3.303   1.854   8.047
    1H151 Ti172 1727   5.197   0.828   8.047
    1H151 Ti172 1728   2.545   2.029   9.543
    1H151 Ti172 1729   3.113   4.595   9.543
    1H151 Ti173 1730   3.492   5.621   9.543
    1H151 Ti173 1731   0.650   1.003   9.543
    1H151 Ti173 1732   2.924   2.029   9.543
    1H151 Ti173 1733   2.545   1.854   8.047
    1H151 Ti173 1734   3.871   6.472   8.047
    1H151 Ti173 1735   3.113   6.647   9.543
    1H151 Ti173 1736   6.524   3.394   8.047
    1H151 Ti173 1737   4.250   0.315   8.047
    1H151 Ti173 1738   2.166   5.959   8.047
    1H151 Ti173 1739   2.924   2.881   8.047
    1H151 Ti174 1740   3.871   0.315   8.047
    1H151 Ti174 1741   2.355   4.595   9.543
    1H151 Ti174 1742   1.598   3.394   8.047
    1H151 Ti174 1743   4.818   1.003   9.543
    1H151 Ti174 1744   5.197   1.003   9.543
    1H151 Ti174 1745   4.818   0.828   8.047
    1H151 Ti174 1746   0.272   5.108   9.543
    1H151 Ti174 1747   1.598   0.315   8.047
    1H151 Ti174 1748   2.355   6.472   8.047
    1H151 Ti174 1749   3.492   2.368   8.047
    1H151 Ti175 1750   5.766   2.543   9.543
    1H151 Ti175 1751   2.166   1.854   8.047
    1H151 Ti175 1752   2.734   3.394   8.047
    1H151 Ti175 1753   5.197   4.082   9.543
    1H151 Ti175 1754   6.334   2.881   8.047
    1H151 Ti175 1755   6.713   6.134   9.543
    1H151 Ti175 1756   1.029   7.161   9.543
    1H151 Ti175 1757   2.734   1.516   9.543
    1H151 Ti175 1758   4.629   3.569   9.543
    1H151 Ti175 1759   1.977   5.446   8.047
    1H151 Ti176 1760   3.113   5.621   9.543
    1H151 Ti176 1761   5.955   2.881   8.047
    1H151 Ti176 1762   4.440   0.828   8.047
    1H151 Ti176 1763   6.145   1.516   9.543
    1H151 Ti176 1764   0.840   0.315   8.047
    1H151 Ti176 1765   0.650   4.933   8.047
    1H151 Ti176 1766   0.650   7.161   9.543
    1H151 Ti176 1767   3.113   1.516   9.543
    1H151 Ti176 1768   3.871   1.516   9.543
    1H151 Ti176 1769   3.492   1.516   9.543
    1H151 Ti177 1770   4.250   1.516   9.543
    1H151 Ti177 1771   1.787   5.108   9.543
    1H151 Ti177 1772   5.955   1.003   9.543
    1H151 Ti177 1773   1.219   1.341   8.047
    1H151 Ti177 1774   0.082   2.368   8.047
    1H151 Ti177 1775   3.871   5.621   9.543
    1H151 Ti177 1776   3.682   3.056   9.543
    1H151 Ti177 1777   4.440   3.907   8.047
    1H151 Ti177 1778   5.766   4.595   9.543
    1H151 Ti177 1779   4.629   1.516   9.543
    1H151 Ti178 1780   4.061   0.828   8.047
    1H151 Ti178 1781   0.461   2.368   8.047
    1H151 Ti178 1782   2.545   1.003   9.543
    1H151 Ti178 1783   6.145   3.394   8.047
    1H151 Ti178 1784   6.713   1.003   9.543
    1H151 Ti178 1785   6.524   4.420   8.047
    1H151 Ti178 1786   1.598   1.341   8.047
    1H151 Ti178 1787   4.629   6.647   9.543
    1H151 Ti178 1788   3.113   5.446   8.047
    1H151 Ti178 1789   3.492   2.543   9.543
    1H151 Ti179 1790   5.008   6.647   9.543
    1H151 Ti179 1791   3.871   2.543   9.543
    1H151 Ti179 1792   1.977   2.368   8.047
    1H151 Ti179 1793   1.219   2.368   8.047
    1H151 Ti179 1794   1.977   6.472   8.047
    1H151 Ti179 1795   6.334   5.108   9.543
    1H151 Ti179 1796   5.008   2.543   9.543
    1H151 Ti179 1797   3.113   3.394   8.047
    1H151 Ti179 1798   3.492   0.315   8.047
    1H151 Ti179 1799   5.197   2.029   9.543
    1H151 Ti180 1800   4.818   7.161   9.543
    1H151 Ti180 1801   0.840   6.647   9.543
    1H151 Ti180 1802   3.492   6.472   8.047
    1H151 Ti180 1803   4.629   1.341   8.047
    1H151 Ti180 1804   5.576   2.881   8.047
    1H151 Ti180 1805   1.787   1.854   8.047
    1H151 Ti180 1806   4.061   3.056   9.543
    1H151 Ti180 1807   1.598   0.490   9.543
    1H151 Ti180 1808   1.408   2.881   8.047
    1H151 Ti180 1809   4.061   1.003   9.543
    1H151 Ti181 1810   3.871   1.341   8.047
    1H151 Ti181 1811   1.408   5.108   9.543
    1H151 Ti181 1812   1.408   2.029   9.543
    1H151 Ti181 1813   5.008   2.368   8.047
    1H151 Ti181 1814   3.492   6.647   9.543
    1H151 Ti181 1815   2.166   1.003   9.543
    1H151 Ti181 1816   5.387   2.368   8.047
    1H151 Ti181 1817   5.576   4.933   8.047
    1H151 Ti181 1818   6.145   4.420   8.047
    1H151 Ti181 1819   3.303   1.003   9.543
    1H151 Ti182 1820   3.303   6.134   9.543
    1H151 Ti182 1821   3.682   6.985   8.047
    1H151 Ti182 1822   3.682   0.828   8.047
    1H151 Ti182 1823   5.387   1.516   9.543
    1H151 Ti182 1824   1.787   5.959   8.047
    1H151 Ti182 1825   0.272   3.907   8.047
    1H151 Ti182 1826   3.303   3.056   9.543
    1H151 Ti182 1827   5.008   3.394   8.047
    1H151 Ti182 1828   1.408   5.959   8.047
    1H151 Ti182 1829   0.650   6.134   9.543
    1H151 Ti183 1830   5.387   2.543   9.543
    1H151 Ti183 1831   4.629   3.394   8.047
    1H151 Ti183 1832   0.840   4.420   8.047
    1H151 Ti183 1833   3.492   4.595   9.543
    1H151 Ti183 1834   4.818   6.985   8.047
    1H151 Ti183 1835   5.576   3.056   9.543
    1H151 Ti183 1836   1.029   2.029   9.543
    1H151 Ti183 1837   5.197   5.959   8.047
    1H151 Ti183 1838   3.871   4.595   9.543
    1H151 Ti183 1839   2.924   5.108   9.543
    1H151 Ti184 1840   0.840   3.394   8.047
    1H151 Ti184 1841   1.598   6.647   9.543
    1H151 Ti184 1842   5.766   3.394   8.047
    1H151 Ti184 1843   5.008   1.516   9.543
    1H151 Ti184 1844   5.576   1.003   9.543
    1H151 Ti184 1845   6.145   0.315   8.047
    1H151 Ti184 1846   0.272   6.134   9.543
    1H151 Ti184 1847   1.598   2.368   8.047
    1H151 Ti184 1848   5.197   4.933   8.047
    1H151 Ti184 1849   6.524   0.490   9.543
    1H151 Ti185 1850   0.272   2.881   8.047
    1H151 Ti185 1851   2.924   7.161   9.543
    1H151 Ti185 1852   6.524   0.315   8.047
    1H151 Ti185 1853   0.082   0.490   9.543
    1H151 Ti185 1854   6.713   5.108   9.543
    1H151 Ti185 1855   0.840   4.595   9.543
    1H151 Ti185 1856   4.629   4.595   9.543
    1H151 Ti185 1857   5.387   0.315   8.047
    1H151 Ti185 1858   4.818   5.108   9.543
    1H151 Ti185 1859   2.545   4.082   9.543
    1H151 Ti186 1860   6.713   2.881   8.047
    1H151 Ti186 1861   5.955   4.082   9.543
    1H151 Ti186 1862   0.082   6.647   9.543
    1H151 Ti186 1863   0.840   1.516   9.543
    1H151 Ti186 1864   2.355   3.394   8.047
    1H151 Ti186 1865   5.387   3.569   9.543
    1H151 Ti186 1866   0.840   2.368   8.047
    1H151 Ti186 1867   1.219   3.394   8.047
    1H151 Ti186 1868   5.387   5.446   8.047
    1H151 Ti186 1869   2.166   7.161   9.543
    1H151 Ti187 1870   5.197   3.056   9.543
    1H151 Ti187 1871   6.334   4.933   8.047
    1H151 Ti187 1872   5.387   0.490   9.543
    1H151 Ti187 1873   1.408   6.985   8.047
    1H151 Ti187 1874   1.977   3.394   8.047
    1H151 Ti187 1875   0.650   6.985   8.047
    1H151 Ti187 1876   1.408   6.134   9.543
    1H151 Ti187 1877   6.334   1.854   8.047
    1H151 Ti187 1878   5.955   2.029   9.543
    1H151 Ti187 1879   2.166   6.985   8.047
    1H151 Ti188 1880   2.166   5.108   9.543
    1H151 Ti188 1881   1.598   2.543   9.543
    1H151 Ti188 1882   1.408   7.161   9.543
    1H151 Ti188 1883   5.576   6.985   8.047
    1H151 Ti188 1884   3.303   2.881   8.047
    1H151 Ti188 1885   6.524   5.621   9.543
    1H151 Ti188 1886   2.355   5.621   9.543
    1H151 Ti188 1887   3.113   2.543   9.543
    1H151 Ti188 1888   5.576   4.082   9.543
    1H151 Ti188 1889   3.871   4.420   8.047
    1H151 Ti189 1890   1.029   4.082   9.543
    1H151 Ti189 1891   4.250   0.490   9.543
    1H151 Ti189 1892   2.545   3.056   9.543
    1H151 Ti189 1893   6.334   0.828   8.047
    1H151 Ti189 1894   2.924   3.907   8.047
    1H151 Ti189 1895   4.818   2.881   8.047
    1H151 Ti189 1896   4.061   4.082   9.543
    1H151 Ti189 1897   0.082   1.341   8.047
    1H151 Ti189 1898   4.061   5.959   8.047
    1H151 Ti189 1899   6.524   2.368   8.047
    1H151 Ti190 1900   4.061   6.985   8.047
    1H151 Ti190 1901   6.713   3.907   8.047
    1H151 Ti190 1902   1.787   2.881   8.047
    1H151 Ti190 1903   0.461   4.420   8.047
    1H151 Ti190 1904   4.061   1.854   8.047
    1H151 Ti190 1905   0.272   5.959   8.047
    1H151 Ti190 1906   1.787   4.933   8.047
    1H151 Ti190 1907   5.955   5.108   9.543
    1H151 Ti190 1908   5.766   5.621   9.543
    1H151 Ti190 1909   4.440   1.003   9.543
    1H151 Ti191 1910   0.082   4.420   8.047
    1H151 Ti191 1911   4.250   2.543   9.543
    1H151 Ti191 1912   4.818   3.907   8.047
    1H151 Ti191 1913   5.008   1.341   8.047
    1H151 Ti191 1914   2.924   4.933   8.047
    1H151 Ti191 1915   4.440   6.134   9.543
    1H151 Ti191 1916   2.734   6.647   9.543
    1H151 Ti191 1917   4.818   3.056   9.543
    1H151 Ti191 1918   0.272   7.161   9.543
    1H151 Ti191 1919   6.334   5.959   8.047
    1H151 Ti192 1920   2.734   4.595   9.543
    1H151 Ti192 1921   6.524   4.595   9.543
    1H151 Ti192 1922   5.955   4.933   8.047
    1H151 Ti192 1923   4.250   3.569   9.543
    1H151 Ti192 1924   2.545   5.108   9.543
    1H151 Ti192 1925   0.650   3.907   8.047
    1H151 Ti192 1926   1.977   3.569   9.543
    1H151 Ti192 1927   6.334   3.907   8.047
    1H151 Ti192 1928   5.197   7.161   9.543
    1H151 Ti192 1929   5.197   6.134   9.543
    1H151 Ti193 1930   4.250   6.472   8.047
    1H151 Ti193 1931   1.598   5.446   8.047
    1H151 Ti193 1932   1.977   0.315   8.047
    1H151 Ti193 1933   2.734   2.543   9.543
    1H151 Ti193 1934   4.440   7.161   9.543
    1H151 Ti193 1935   1.598   3.569   9.543
    1H151 Ti193 1936   1.408   0.828   8.047
    1H151 Ti193 1937   2.924   6.134   9.543
    1H151 Ti193 1938   1.219   6.472   8.047
    1H151 Ti193 1939   0.650   2.881   8.047
    1H151 Ti194 1940   6.713   1.854   8.047
    1H151 Ti194 1941   3.682   6.134   9.543
    1H151 Ti194 1942   1.219   0.315   8.047
    1H151 Ti194 1943   4.440   5.108   9.543
    1H151 Ti194 1944   5.008   4.595   9.543
    1H151 Ti194 1945   1.219   6.647   9.543
    1H151 Ti194 1946   0.461   4.595   9.543
    1H151 Ti194 1947   4.250   1.341   8.047
    1H151 Ti194 1948   2.924   1.003   9.543
    1H151 Ti194 1949   2.734   5.446   8.047
    1H151 Ti195 1950   4.629   5.621   9.543
    1H151 Ti195 1951   3.871   2.368   8.047
    1H151 Ti195 1952   6.145   0.490   9.543
    1H151 Ti195 1953   0.082   2.543   9.543
    1H151 Ti195 1954   1.029   3.907   8.047
    1H151 Ti195 1955   1.029   0.828   8.047
    1H151 Ti195 1956   0.272   1.003   9.543
    1H151 Ti195 1957   5.197   3.907   8.047
    1H151 Ti195 1958   3.682   1.003   9.543
    1H151 Ti195 1959   1.029   4.933   8.047
    1H151 Ti196 1960   1.977   6.647   9.543
    1H151 Ti196 1961   0.461   0.315   8.047
    1H151 Ti196 1962   2.355   3.569   9.543
    1H151 Ti196 1963   4.250   4.420   8.047
    1H151 Ti196 1964   2.924   4.082   9.543
    1H151 Ti196 1965   2.355   2.543   9.543
    1H151 Ti196 1966   5.008   5.621   9.543
    1H151 Ti196 1967   0.461   6.647   9.543
    1H151 Ti196 1968   6.145   2.368   8.047
    1H151 Ti196 1969   0.272   1.854   8.047
    1H151 Ti197 1970   2.734   0.490   9.543
    1H151 Ti197 1971   1.408   3.907   8.047
    1H151 Ti197 1972   3.303   6.985   8.047
    1H151 Ti197 1973   6.713   4.933   8.047
    1H151 Ti197 1974   2.355   0.490   9.543
    1H151 Ti197 1975   3.113   0.490   9.543
    1H151 Ti197 1976   4.440   1.854   8.047
    1H151 Ti197 1977   4.629   2.543   9.543
    1H151 Ti197 1978   5.766   5.446   8.047
    1H151 Ti197 1979   5.576   3.907   8.047
    1H151 Ti198 1980   2.355   6.647   9.543
    1H151 Ti198 1981   3.871   0.490   9.543
    1H151 Ti198 1982   1.598   5.621   9.543
    1H151 Ti198 1983   0.082   3.394   8.047
    1H151 Ti198 1984   1.787   0.828   8.047
    1H151 Ti198 1985   6.713   0.828   8.047
    1H151 Ti198 1986   5.576   5.108   9.543
    1H151 Ti198 1987   1.029   2.881   8.047
    1H151 Ti198 1988   0.650   1.854   8.047
    1H151 Ti198 1989   2.924   5.959   8.047
    1H151 Ti199 1990   6.334   4.082   9.543
    1H151 Ti199 1991   2.545   3.907   8.047
    1H151 Ti199 1992   3.303   5.959   8.047
    1H151 Ti199 1993   5.955   0.828   8.047
    1H151 Ti199 1994   2.734   5.621   9.543
    1H151 Ti199 1995   3.492   0.490   9.543
    1H151 Ti199 1996   2.545   5.959   8.047
    1H151 Ti199 1997   4.818   1.854   8.047
    1H151 Ti199 1998   5.008   5.446   8.047
    1H151 Ti199 1999   1.787   6.134   9.543
    1H151 Ti200 2000   3.303   4.082   9.543
    1H151 Ti200 2001   4.440   3.056   9.543
    1H151 Ti200 2002   0.650   0.828   8.047
    1H151 Ti200 2003   1.219   3.569   9.543
    1H151 Ti200 2004   4.440   6.985   8.047
    1H151 Ti200 2005   3.303   0.828   8.047
    1H151 Ti200 2006   4.250   5.621   9.543
    1H151 Ti200 2007   4.629   6.472   8.047
    1H151 Ti200 2008   2.545   7.161   9.543
    1H151 Ti200 2009   4.629   4.420   8.047
    1H151 Ti201 2010   1.787   3.907   8.047
    1H151 Ti201 2011   1.977   0.490   9.543
    1H151 Ti201 2012   0.840   5.446   8.047
    1H151 Ti201 2013   5.387   4.595   9.543
    1H151 Ti201 2014   2.545   6.985   8.047
    1H151 Ti201 2015   2.355   5.446   8.047
    1H151 Ti201 2016   0.461   5.446   8.047
    1H151 Ti201 2017   5.387   1.341   8.047
    1H151 Ti201 2018   0.272   4.933   8.047
    1H151 Ti201 2019   5.576   0.828   8.047
    1H151 Ti202 2020   3.492   1.341   8.047
    1H151 Ti202 2021   3.303   3.907   8.047
    1H151 Ti202 2022   1.787   7.161   9.543
    1H151 Ti202 2023   1.029   6.985   8.047
    1H151 Ti202 2024   0.082   6.472   8.047
    1H151 Ti202 2025   0.461   3.394   8.047
    1H151 Ti202 2026   6.524   6.472   8.047
    1H151 Ti202 2027   0.461   6.472   8.047
    1H151 Ti202 2028   5.766   0.315   8.047
    1H151 Ti202 2029   5.766   6.472   8.047
    1H151 Ti203 2030   1.977   2.543   9.543
    1H151 Ti203 2031   2.924   3.056   9.543
    1H151 Ti203 2032   0.840   1.341   8.047
    1H151 Ti203 2033   6.145   6.472   8.047
    1H151 Ti203 2034   5.766   2.368   8.047
    1H151 Ti203 2035   5.955   3.907   8.047
    1H151 Ti203 2036   6.524   1.516   9.543
    1H151 Ti203 2037   5.576   5.959   8.047
    1H151 Ti203 2038   3.682   5.959   8.047
    1H151 Ti203 2039   3.682   4.933   8.047
    1H151 Ti204 2040   3.303   7.161   9.543
    1H151 Ti204 2041   6.145   5.621   9.543
    1H151 Ti204 2042   4.061   4.933   8.047
    1H151 Ti204 2043   2.734   6.472   8.047
    1H151 Ti204 2044   5.766   0.490   9.543
    1H151 Ti204 2045   6.713   2.029   9.543
    1H151 Ti204 2046   0.272   2.029   9.543
    1H151 Ti204 2047   0.082   4.595   9.543
    1H151 Ti204 2048   5.197   5.108   9.543
    1H151 Ti204 2049   1.977   5.621   9.543
    1H151 Ti205 2050   1.977   1.341   8.047
    1H151 Ti205 2051   6.713   5.959   8.047
    1H151 Ti205 2052   3.113   6.472   8.047
    1H151 Ti205 2053   5.766   4.420   8.047
    1H151 Ti205 2054   5.387   5.621   9.543
    1H151 Ti205 2055   6.524   1.341   8.047
    1H151 Ti205 2056   3.682   4.082   9.543
    1H151 Ti205 2057   4.818   5.959   8.047
    1H151 Ti205 2058   4.061   6.134   9.543
    1H151 Ti205 2059   0.082   0.315   8.047
    1H151 Ti206 2060   4.250   6.647   9.543
    1H151 Ti206 2061   4.061   3.907   8.047
    1H151 Ti206 2062   4.629   2.368   8.047
    1H151 Ti206 2063   3.492   5.446   8.047
    1H151 Ti206 2064   1.219   5.446   8.047
    1H151 Ti206 2065   1.408   4.933   8.047
    1H151 Ti206 2066   6.145   2.543   9.543
    1H151 Ti206 2067   5.766   3.569   9.543
    1H151 Ti206 2068   1.219   4.420   8.047
    1H151 Ti206 2069   3.303   4.933   8.047
    1H151 Ti207 2070   1.029   5.959   8.047
    1H151 Ti207 2071   0.650   2.029   9.543
    1H151 Ti207 2072   3.871   3.569   9.543
    1H151 Ti207 2073   0.461   1.341   8.047
    1H151 Ti207 2074   6.334   2.029   9.543
    1H151 Ti207 2075   6.334   6.134   9.543
    1H151 Ti207 2076   6.713   7.161   9.543
    1H151 Ti207 2077   0.272   0.828   8.047
    1H151 Ti207 2078   0.461   1.516   9.543
    1H151 Ti207 2079   2.166   3.056   9.543
    1H151 Ti208 2080   3.871   6.647   9.543
    1H151 Ti208 2081   2.545   6.134   9.543
    1H151 Ti208 2082   5.955   5.959   8.047
    1H151 Ti208 2083   0.650   5.959   8.047
    1H151 Ti208 2084   0.272   6.985   8.047
    1H151 Ti208 2085   2.166   3.907   8.047
    1H151 Ti208 2086   0.840   6.472   8.047
    1H151 Ti208 2087   3.492   3.394   8.047
    1H151 Ti208 2088   5.197   1.854   8.047
    1H151 Ti208 2089   5.387   6.647   9.543
    1H151 Ti209 2090   6.145   5.446   8.047
    1H151 Ti209 2091   3.113   0.315   8.047
    1H151 Ti209 2092   2.734   3.569   9.543
    1H151 Ti209 2093   5.955   6.985   8.047
    1H151 Ti209 2094   3.682   2.881   8.047
    1H151 Ti209 2095   4.250   3.394   8.047
    1H151 Ti209 2096   4.818   4.933   8.047
    1H151 Ti209 2097   5.955   3.056   9.543
    1H151 Ti209 2098   2.166   4.933   8.047
    1H151 Ti209 2099   2.166   6.134   9.543
    1H151 Ti210 2100   5.008   4.420   8.047
    1H151 Ti210 2101   4.440   5.959   8.047
    1H151 Ti210 2102   1.219   2.543   9.543
    1H151 Ti210 2103   3.492   4.420   8.047
    1H151 Ti210 2104   5.387   4.420   8.047
    1H151 Ti210 2105   6.524   6.647   9.543
    1H151 Ti210 2106   4.061   7.161   9.543
    1H151 Ti210 2107   4.250   2.368   8.047
    1H151 Ti210 2108   3.113   1.341   8.047
    1H151 Ti210 2109   2.545   4.933   8.047
    1H151 Ti211 2110   2.924   6.985   8.047
    1H151 Ti211 2111   5.955   1.854   8.047
    1H151 Ti211 2112   0.082   1.516   9.543
    1H151 Ti211 2113   0.082   5.446   8.047
    1H151 Ti211 2114   0.650   4.082   9.543
    1H151 Ti211 2115   4.440   2.881   8.047
    1H151 Ti211 2116   3.682   7.161   9.543
    1H151 Ti211 2117   6.524   5.446   8.047
    1H151 Ti211 2118   3.492   3.569   9.543
    1H151 Ti211 2119   6.145   1.341   8.047
    1H151 Ti212 2120   6.524   2.543   9.543
    1H151 Ti212 2121   6.334   6.985   8.047
    1H151 Ti212 2122   2.355   0.315   8.047
    1H151 Ti212 2123   3.682   3.907   8.047
    1H151 Ti212 2124   5.576   7.161   9.543
    1H151 Ti212 2125   3.113   3.569   9.543
    1H151 Ti212 2126   5.576   6.134   9.543
    1H151 Ti212 2127   3.113   4.420   8.047
    1H151 Ti212 2128   2.355   1.341   8.047
    1H151 Ti212 2129   4.440   4.933   8.047
    1H151 Ti213 2130   1.787   3.056   9.543
    1H151 Ti213 2131   6.713   6.985   8.047
    1H151 Ti213 2132   5.766   1.341   8.047
    1H151 Ti213 2133   2.734   1.341   8.047
    1H151 Ti213 2134   1.598   4.420   8.047
    1H151 Ti213 2135   0.461   2.543   9.543
    1H151 Ti213 2136   5.576   1.854   8.047
    1H151 Ti213 2137   3.871   5.446   8.047
    1H151 Ti213 2138   2.734   4.420   8.047
    1H151 Ti213 2139   2.166   0.828   8.047
    1H151 Ti214 2140   6.713   4.082   9.543
    1H151 Ti214 2141   6.334   7.161   9.543
    1H151 Ti214 2142   4.629   5.446   8.047
    1H151 Ti214 2143   6.145   3.569   9.543
    1H151 Ti214 2144   1.408   3.056   9.543
    1H151 Ti214 2145   0.840   3.569   9.543
    1H151 Ti214 2146   4.061   2.881   8.047
    1H151 Ti214 2147   5.955   6.134   9.543
    1H151 Ti214 2148   4.250   5.446   8.047
    1H151 Ti214 2149   1.977   4.420   8.047
    1H151 Ti215 2150   2.924   0.828   8.047
    1H151 Ti215 2151   0.840   2.543   9.543
    1H151 Ti215 2152   2.734   0.315   8.047
    1H151 Ti215 2153   3.871   3.394   8.047
    1H151 Ti215 2154   2.355   4.420   8.047
    1H151 Ti215 2155   0.272   4.082   9.543
    1H151 Ti215 2156   5.955   7.161   9.543
    1H151 Ti215 2157   6.334   3.056   9.543
    1H151 Ti215 2158   5.766   6.647   9.543
    1H151 Ti215 2159   1.029   3.056   9.543
    1H151 Ti216 2160   6.145   6.647   9.543
    1H151 Ti216 2161   2.545   0.828   8.047
    1H151 Ti216 2162   6.524   3.569   9.543
    1H151 Ti216 2163   6.713   3.056   9.543
    1H151 Ti216 2164   0.272   3.056   9.543
    1H151 Ti216 2165   0.461   3.569   9.543
    1H151 Ti216 2166   0.650   3.056   9.543
    1H151 Ti216 2167   0.082   3.569   9.543
    1H151 Ti216 2168   1.219   0.782   9.455
    1H151 Ti216 2169   1.408   1.295   9.455
    1H151 Ti217 2170   0.840   0.782   9.455
    1H151 Ti217 2171   2.734   2.076   8.135
    1H151 Ti217 2172   2.545   2.589   8.135
    1H151 Ti217 2173   0.650   5.400   9.455
    1H151 Ti217 2174   1.977   1.808   9.455
    1H151 Ti217 2175   1.787   1.295   9.455
    1H151 Ti217 2176   3.113   2.076   8.135
    1H151 Ti217 2177   2.924   2.589   8.135
    1H151 Ti217 2178   1.787   4.373   9.455
    1H151 Ti217 2179   1.408   4.373   9.455
    1H151 Ti218 2180   1.029   0.269   9.455
    1H151 Ti218 2181   2.355   2.076   8.135
    1H151 Ti218 2182   2.166   4.373   9.455
    1H151 Ti218 2183   1.598   1.808   9.455
    1H151 Ti218 2184   0.650   0.269   9.455
    1H151 Ti218 2185   1.029   1.295   9.455
    1H151 Ti218 2186   1.029   5.400   9.455
    1H151 Ti218 2187   3.303   5.400   9.455
    1H151 Ti218 2188   5.197   6.694   8.135
    1H151 Ti218 2189   5.008   0.782   9.455
    1H151 Ti219 2190   5.008   3.860   9.455
    1H151 Ti219 2191   2.166   2.589   8.135
    1H151 Ti219 2192   2.355   1.808   9.455
    1H151 Ti219 2193   0.272   5.400   9.455
    1H151 Ti219 2194   1.408   1.563   8.135
    1H151 Ti219 2195   0.840   5.913   9.455
    1H151 Ti219 2196   4.818   0.537   8.135
    1H151 Ti219 2197   1.598   0.782   9.455
    1H151 Ti219 2198   5.008   0.024   8.135
    1H151 Ti219 2199   1.219   2.076   8.135
    1H151 Ti220 2200   1.598   4.886   9.455
    1H151 Ti220 2201   4.629   3.860   9.455
    1H151 Ti220 2202   3.492   2.076   8.135
    1H151 Ti220 2203   4.818   0.269   9.455
    1H151 Ti220 2204   2.166   1.295   9.455
    1H151 Ti220 2205   3.682   5.400   9.455
    1H151 Ti220 2206   2.734   1.808   9.455
    1H151 Ti220 2207   5.387   3.102   8.135
    1H151 Ti220 2208   3.492   1.808   9.455
    1H151 Ti220 2209   3.871   1.808   9.455
    1H151 Ti221 2210   3.113   1.808   9.455
    1H151 Ti221 2211   4.440   0.537   8.135
    1H151 Ti221 2212   4.250   1.808   9.455
    1H151 Ti221 2213   0.461   0.782   9.455
    1H151 Ti221 2214   4.629   1.808   9.455
    1H151 Ti221 2215   5.197   2.589   8.135
    1H151 Ti221 2216   3.113   4.886   9.455
    1H151 Ti221 2217   1.977   4.886   9.455
    1H151 Ti221 2218   1.219   1.808   9.455
    1H151 Ti221 2219   4.818   6.426   9.455
    1H151 Ti222 2220   4.061   0.537   8.135
    1H151 Ti222 2221   5.955   1.295   9.455
    1H151 Ti222 2222   4.629   0.782   9.455
    1H151 Ti222 2223   1.219   5.913   9.455
    1H151 Ti222 2224   1.787   6.694   8.135
    1H151 Ti222 2225   4.440   4.373   9.455
    1H151 Ti222 2226   5.197   0.537   8.135
    1H151 Ti222 2227   3.492   4.886   9.455
    1H151 Ti222 2228   5.766   1.808   9.455
    1H151 Ti222 2229   0.082   5.913   9.455
    1H151 Ti223 2230   1.219   4.886   9.455
    1H151 Ti223 2231   0.840   4.886   9.455
    1H151 Ti223 2232   5.576   2.321   9.455
    1H151 Ti223 2233   3.303   2.589   8.135
    1H151 Ti223 2234   6.145   3.102   8.135
    1H151 Ti223 2235   2.734   3.102   8.135
    1H151 Ti223 2236   4.250   4.886   9.455
    1H151 Ti223 2237   0.461   5.913   9.455
    1H151 Ti223 2238   1.598   2.076   8.135
    1H151 Ti223 2239   3.871   4.886   9.455
    1H151 Ti224 2240   1.977   3.860   9.455
    1H151 Ti224 2241   1.408   0.269   9.455
    1H151 Ti224 2242   1.598   3.860   9.455
    1H151 Ti224 2243   6.524   3.102   8.135
    1H151 Ti224 2244   6.524   0.782   9.455
    1H151 Ti224 2245   1.598   6.181   8.135
    1H151 Ti224 2246   3.682   2.321   9.455
    1H151 Ti224 2247   2.355   3.102   8.135
    1H151 Ti224 2248   1.977   2.076   8.135
    1H151 Ti224 2249   1.598   0.024   8.135
    1H151 Ti225 2250   3.682   0.537   8.135
    1H151 Ti225 2251   2.545   1.295   9.455
    1H151 Ti225 2252   3.871   2.834   9.455
    1H151 Ti225 2253   3.492   2.834   9.455
    1H151 Ti225 2254   5.387   1.808   9.455
    1H151 Ti225 2255   4.818   2.321   9.455
    1H151 Ti225 2256   5.008   1.808   9.455
    1H151 Ti225 2257   3.682   6.694   8.135
    1H151 Ti225 2258   1.029   1.563   8.135
    1H151 Ti225 2259   6.145   4.886   9.455
    1H151 Ti226 2260   5.955   4.373   9.455
    1H151 Ti226 2261   6.334   1.295   9.455
    1H151 Ti226 2262   3.303   6.426   9.455
    1H151 Ti226 2263   1.977   6.181   8.135
    1H151 Ti226 2264   0.461   4.886   9.455
    1H151 Ti226 2265   4.061   5.400   9.455
    1H151 Ti226 2266   1.029   6.426   9.455
    1H151 Ti226 2267   5.576   1.295   9.455
    1H151 Ti226 2268   5.008   3.102   8.135
    1H151 Ti226 2269   1.598   3.102   8.135
    1H151 Ti227 2270   0.272   2.589   8.135
    1H151 Ti227 2271   3.303   2.321   9.455
    1H151 Ti227 2272   5.766   3.102   8.135
    1H151 Ti227 2273   4.629   1.050   8.135
    1H151 Ti227 2274   4.818   3.347   9.455
    1H151 Ti227 2275   4.061   2.321   9.455
    1H151 Ti227 2276   2.355   6.181   8.135
    1H151 Ti227 2277   5.197   2.321   9.455
    1H151 Ti227 2278   1.787   2.321   9.455
    1H151 Ti227 2279   6.713   5.400   9.455
    1H151 Ti228 2280   5.387   0.024   8.135
    1H151 Ti228 2281   4.818   1.295   9.455
    1H151 Ti228 2282   2.166   5.668   8.135
    1H151 Ti228 2283   3.682   1.563   8.135
    1H151 Ti228 2284   5.197   1.295   9.455
    1H151 Ti228 2285   1.408   5.400   9.455
    1H151 Ti228 2286   5.197   3.347   9.455
    1H151 Ti228 2287   5.008   1.050   8.135
    1H151 Ti228 2288   0.272   0.269   9.455
    1H151 Ti228 2289   4.818   4.373   9.455
    1H151 Ti229 2290   2.924   3.615   8.135
    1H151 Ti229 2291   0.840   6.939   9.455
    1H151 Ti229 2292   4.061   1.295   9.455
    1H151 Ti229 2293   1.977   3.102   8.135
    1H151 Ti229 2294   5.197   0.269   9.455
    1H151 Ti229 2295   6.334   4.642   8.135
    1H151 Ti229 2296   2.166   6.694   8.135
    1H151 Ti229 2297   4.629   0.024   8.135
    1H151 Ti229 2298   2.545   4.373   9.455
    1H151 Ti229 2299   3.303   1.295   9.455
    1H151 Ti230 2300   1.029   4.373   9.455
    1H151 Ti230 2301   5.387   6.181   8.135
    1H151 Ti230 2302   5.387   0.782   9.455
    1H151 Ti230 2303   6.145   0.782   9.455
    1H151 Ti230 2304   3.871   0.024   8.135
    1H151 Ti230 2305   5.008   6.181   8.135
    1H151 Ti230 2306   0.650   4.642   8.135
    1H151 Ti230 2307   3.492   5.913   9.455
    1H151 Ti230 2308   4.061   4.373   9.455
    1H151 Ti230 2309   2.355   4.886   9.455
    1H151 Ti231 2310   3.113   3.102   8.135
    1H151 Ti231 2311   2.355   3.860   9.455
    1H151 Ti231 2312   4.818   6.694   8.135
    1H151 Ti231 2313   2.924   2.321   9.455
    1H151 Ti231 2314   0.840   2.076   8.135
    1H151 Ti231 2315   3.113   6.939   9.455
    1H151 Ti231 2316   5.387   5.155   8.135
    1H151 Ti231 2317   4.440   2.321   9.455
    1H151 Ti231 2318   5.387   3.860   9.455
    1H151 Ti231 2319   0.082   0.782   9.455
    1H151 Ti232 2320   1.787   5.668   8.135
    1H151 Ti232 2321   4.440   0.269   9.455
    1H151 Ti232 2322   6.334   3.615   8.135
    1H151 Ti232 2323   3.871   1.050   8.135
    1H151 Ti232 2324   2.924   5.400   9.455
    1H151 Ti232 2325   4.250   3.860   9.455
    1H151 Ti232 2326   3.871   6.181   8.135
    1H151 Ti232 2327   5.197   3.615   8.135
    1H151 Ti232 2328   6.713   2.589   8.135
    1H151 Ti232 2329   1.408   6.694   8.135
    1H151 Ti233 2330   2.545   2.321   9.455
    1H151 Ti233 2331   1.408   2.589   8.135
    1H151 Ti233 2332   6.334   0.537   8.135
    1H151 Ti233 2333   5.387   2.834   9.455
    1H151 Ti233 2334   3.113   5.913   9.455
    1H151 Ti233 2335   1.787   1.563   8.135
    1H151 Ti233 2336   2.166   2.321   9.455
    1H151 Ti233 2337   5.576   2.589   8.135
    1H151 Ti233 2338   4.250   0.024   8.135
    1H151 Ti233 2339   1.219   3.860   9.455
    1H151 Ti234 2340   0.650   6.426   9.455
    1H151 Ti234 2341   3.871   2.076   8.135
    1H151 Ti234 2342   1.977   0.024   8.135
    1H151 Ti234 2343   4.061   6.694   8.135
    1H151 Ti234 2344   0.840   0.024   8.135
    1H151 Ti234 2345   0.650   1.295   9.455
    1H151 Ti234 2346   5.576   6.694   8.135
    1H151 Ti234 2347   6.334   2.589   8.135
    1H151 Ti234 2348   5.766   2.834   9.455
    1H151 Ti234 2349   5.576   3.615   8.135
    1H151 Ti235 2350   4.818   3.615   8.135
    1H151 Ti235 2351   4.629   6.939   9.455
    1H151 Ti235 2352   4.440   1.295   9.455
    1H151 Ti235 2353   5.008   6.939   9.455
    1H151 Ti235 2354   6.524   4.886   9.455
    1H151 Ti235 2355   2.924   1.295   9.455
    1H151 Ti235 2356   4.629   5.913   9.455
    1H151 Ti235 2357   4.250   0.782   9.455
    1H151 Ti235 2358   2.924   6.426   9.455
    1H151 Ti235 2359   2.924   4.373   9.455
    1H151 Ti236 2360   1.408   3.615   8.135
    1H151 Ti236 2361   4.440   3.615   8.135
    1H151 Ti236 2362   0.650   2.589   8.135
    1H151 Ti236 2363   6.713   3.615   8.135
    1H151 Ti236 2364   6.524   4.128   8.135
    1H151 Ti236 2365   4.250   1.050   8.135
    1H151 Ti236 2366   1.787   2.589   8.135
    1H151 Ti236 2367   5.008   2.834   9.455
    1H151 Ti236 2368   6.713   6.426   9.455
    1H151 Ti236 2369   3.303   4.373   9.455
    1H151 Ti237 2370   5.008   5.913   9.455
    1H151 Ti237 2371   4.629   4.886   9.455
    1H151 Ti237 2372   3.682   1.295   9.455
    1H151 Ti237 2373   3.492   0.024   8.135
    1H151 Ti237 2374   5.197   4.373   9.455
    1H151 Ti237 2375   1.977   0.782   9.455
    1H151 Ti237 2376   5.576   4.373   9.455
    1H151 Ti237 2377   1.408   0.537   8.135
    1H151 Ti237 2378   5.766   4.886   9.455
    1H151 Ti237 2379   1.219   3.102   8.135
    1H151 Ti238 2380   0.272   6.426   9.455
    1H151 Ti238 2381   0.082   2.076   8.135
    1H151 Ti238 2382   2.355   0.782   9.455
    1H151 Ti238 2383   1.977   5.155   8.135
    1H151 Ti238 2384   1.408   6.426   9.455
    1H151 Ti238 2385   4.061   1.563   8.135
    1H151 Ti238 2386   6.334   4.373   9.455
    1H151 Ti238 2387   0.082   4.128   8.135
    1H151 Ti238 2388   2.545   3.615   8.135
    1H151 Ti238 2389   0.461   2.076   8.135
    1H151 Ti239 2390   0.461   4.128   8.135
    1H151 Ti239 2391   5.955   2.589   8.135
    1H151 Ti239 2392   6.334   5.400   9.455
    1H151 Ti239 2393   6.145   1.808   9.455
    1H151 Ti239 2394   1.029   0.537   8.135
    1H151 Ti239 2395   3.113   5.155   8.135
    1H151 Ti239 2396   1.787   3.615   8.135
    1H151 Ti239 2397   1.219   1.050   8.135
    1H151 Ti239 2398   5.955   2.321   9.455
    1H151 Ti239 2399   6.713   4.642   8.135
    1H151 Ti240 2400   1.029   3.615   8.135
    1H151 Ti240 2401   3.303   1.563   8.135
    1H151 Ti240 2402   3.113   2.834   9.455
    1H151 Ti240 2403   6.524   5.913   9.455
    1H151 Ti240 2404   4.250   2.834   9.455
    1H151 Ti240 2405   1.787   5.400   9.455
    1H151 Ti240 2406   2.734   4.886   9.455
    1H151 Ti240 2407   1.219   6.939   9.455
    1H151 Ti240 2408   1.408   2.321   9.455
    1H151 Ti240 2409   4.440   6.426   9.455
    1H151 Ti241 2410   2.734   0.782   9.455
    1H151 Ti241 2411   1.598   1.050   8.135
    1H151 Ti241 2412   6.524   2.076   8.135
    1H151 Ti241 2413   1.787   0.537   8.135
    1H151 Ti241 2414   0.840   4.128   8.135
    1H151 Ti241 2415   2.734   6.939   9.455
    1H151 Ti241 2416   5.766   5.155   8.135
    1H151 Ti241 2417   4.818   2.589   8.135
    1H151 Ti241 2418   3.871   5.913   9.455
    1H151 Ti241 2419   0.840   1.808   9.455
    1H151 Ti242 2420   4.440   1.563   8.135
    1H151 Ti242 2421   5.955   4.642   8.135
    1H151 Ti242 2422   1.598   6.939   9.455
    1H151 Ti242 2423   0.082   4.886   9.455
    1H151 Ti242 2424   3.871   0.782   9.455
    1H151 Ti242 2425   4.629   4.128   8.135
    1H151 Ti242 2426   5.387   1.050   8.135
    1H151 Ti242 2427   3.113   0.782   9.455
    1H151 Ti242 2428   0.650   0.537   8.135
    1H151 Ti242 2429   0.840   3.102   8.135
    1H151 Ti243 2430   5.766   0.782   9.455
    1H151 Ti243 2431   2.924   5.668   8.135
    1H151 Ti243 2432   0.650   3.615   8.135
    1H151 Ti243 2433   2.545   5.400   9.455
    1H151 Ti243 2434   1.029   2.589   8.135
    1H151 Ti243 2435   5.197   6.426   9.455
    1H151 Ti243 2436   5.197   5.668   8.135
    1H151 Ti243 2437   3.492   6.181   8.135
    1H151 Ti243 2438   4.818   1.563   8.135
    1H151 Ti243 2439   0.461   6.939   9.455
    1H151 Ti244 2440   0.272   3.615   8.135
    1H151 Ti244 2441   5.955   3.615   8.135
    1H151 Ti244 2442   4.440   3.347   9.455
    1H151 Ti244 2443   6.145   4.128   8.135
    1H151 Ti244 2444   3.492   0.782   9.455
    1H151 Ti244 2445   0.840   5.155   8.135
    1H151 Ti244 2446   4.061   3.347   9.455
    1H151 Ti244 2447   5.576   3.347   9.455
    1H151 Ti244 2448   2.166   5.400   9.455
    1H151 Ti244 2449   4.250   4.128   8.135
    1H151 Ti245 2450   0.082   3.102   8.135
    1H151 Ti245 2451   2.166   1.563   8.135
    1H151 Ti245 2452   2.924   1.563   8.135
    1H151 Ti245 2453   2.545   6.694   8.135
    1H151 Ti245 2454   1.408   5.668   8.135
    1H151 Ti245 2455   3.682   6.426   9.455
    1H151 Ti245 2456   3.303   6.694   8.135
    1H151 Ti245 2457   1.219   6.181   8.135
    1H151 Ti245 2458   4.818   5.400   9.455
    1H151 Ti245 2459   5.955   5.400   9.455
    1H151 Ti246 2460   1.787   6.426   9.455
    1H151 Ti246 2461   4.629   3.102   8.135
    1H151 Ti246 2462   2.734   2.834   9.455
    1H151 Ti246 2463   6.713   1.295   9.455
    1H151 Ti246 2464   1.977   6.939   9.455
    1H151 Ti246 2465   0.461   5.155   8.135
    1H151 Ti246 2466   2.924   0.269   9.455
    1H151 Ti246 2467   5.955   0.537   8.135
    1H151 Ti246 2468   2.545   1.563   8.135
    1H151 Ti246 2469   1.219   0.024   8.135
    1H151 Ti247 2470   2.355   6.939   9.455
    1H151 Ti247 2471   1.029   4.642   8.135
    1H151 Ti247 2472   5.008   4.886   9.455
    1H151 Ti247 2473   3.682   4.373   9.455
    1H151 Ti247 2474   3.303   5.668   8.135
    1H151 Ti247 2475   1.598   5.155   8.135
    1H151 Ti247 2476   6.713   0.537   8.135
    1H151 Ti247 2477   4.250   6.181   8.135
    1H151 Ti247 2478   3.303   0.537   8.135
    1H151 Ti247 2479   2.166   0.269   9.455
    1H151 Ti248 2480   5.008   2.076   8.135
    1H151 Ti248 2481   0.272   4.642   8.135
    1H151 Ti248 2482   3.682   3.347   9.455
    1H151 Ti248 2483   6.713   1.563   8.135
    1H151 Ti248 2484   3.303   3.615   8.135
    1H151 Ti248 2485   5.576   4.642   8.135
    1H151 Ti248 2486   0.461   0.024   8.135
    1H151 Ti248 2487   0.082   6.939   9.455
    1H151 Ti248 2488   3.492   6.939   9.455
    1H151 Ti248 2489   1.787   0.269   9.455
    1H151 Ti249 2490   5.576   0.537   8.135
    1H151 Ti249 2491   4.440   5.400   9.455
    1H151 Ti249 2492   2.734   5.155   8.135
    1H151 Ti249 2493   5.008   5.155   8.135
    1H151 Ti249 2494   1.598   5.913   9.455
    1H151 Ti249 2495   3.682   2.589   8.135
    1H151 Ti249 2496   0.461   3.102   8.135
    1H151 Ti249 2497   6.713   0.269   9.455
    1H151 Ti249 2498   0.272   1.563   8.135
    1H151 Ti249 2499   2.355   2.834   9.455
    1H151 Ti250 2500   4.061   4.642   8.135
    1H151 Ti250 2501   2.166   3.615   8.135
    1H151 Ti250 2502   6.145   2.076   8.135
    1H151 Ti250 2503   5.576   5.400   9.455
    1H151 Ti250 2504   0.082   6.181   8.135
    1H151 Ti250 2505   4.629   2.834   9.455
    1H151 Ti250 2506   4.440   6.694   8.135
    1H151 Ti250 2507   2.545   5.668   8.135
    1H151 Ti250 2508   6.524   6.181   8.135
    1H151 Ti250 2509   3.492   1.050   8.135
    1H151 Ti251 2510   5.766   3.860   9.455
    1H151 Ti251 2511   2.545   3.347   9.455
    1H151 Ti251 2512   0.082   1.050   8.135
    1H151 Ti251 2513   5.387   2.076   8.135
    1H151 Ti251 2514   0.650   6.694   8.135
    1H151 Ti251 2515   5.197   4.642   8.135
    1H151 Ti251 2516   6.145   0.024   8.135
    1H151 Ti251 2517   3.303   3.347   9.455
    1H151 Ti251 2518   0.461   6.181   8.135
    1H151 Ti251 2519   4.250   5.913   9.455
    1H151 Ti252 2520   2.545   0.269   9.455
    1H151 Ti252 2521   5.576   5.668   8.135
    1H151 Ti252 2522   6.145   6.181   8.135
    1H151 Ti252 2523   1.029   2.321   9.455
    1H151 Ti252 2524   6.145   5.155   8.135
    1H151 Ti252 2525   3.871   4.128   8.135
    1H151 Ti252 2526   6.334   1.563   8.135
    1H151 Ti252 2527   3.682   4.642   8.135
    1H151 Ti252 2528   0.272   5.668   8.135
    1H151 Ti252 2529   2.734   3.860   9.455
    1H151 Ti253 2530   5.766   0.024   8.135
    1H151 Ti253 2531   6.524   0.024   8.135
    1H151 Ti253 2532   0.650   4.373   9.455
    1H151 Ti253 2533   2.355   5.913   9.455
    1H151 Ti253 2534   2.734   5.913   9.455
    1H151 Ti253 2535   0.650   1.563   8.135
    1H151 Ti253 2536   2.734   6.181   8.135
    1H151 Ti253 2537   5.387   4.886   9.455
    1H151 Ti253 2538   6.524   1.050   8.135
    1H151 Ti253 2539   1.029   6.694   8.135
    1H151 Ti254 2540   0.840   1.050   8.135
    1H151 Ti254 2541   2.545   6.426   9.455
    1H151 Ti254 2542   4.061   0.269   9.455
    1H151 Ti254 2543   4.250   2.076   8.135
    1H151 Ti254 2544   5.008   4.128   8.135
    1H151 Ti254 2545   6.713   2.321   9.455
    1H151 Ti254 2546   1.219   4.128   8.135
    1H151 Ti254 2547   3.303   0.269   9.455
    1H151 Ti254 2548   3.113   6.181   8.135
    1H151 Ti254 2549   2.166   3.347   9.455
    1H151 Ti255 2550   0.272   2.321   9.455
    1H151 Ti255 2551   6.334   5.668   8.135
    1H151 Ti255 2552   4.629   6.181   8.135
    1H151 Ti255 2553   6.524   5.155   8.135
    1H151 Ti255 2554   0.272   1.295   9.455
    1H151 Ti255 2555   5.197   5.400   9.455
    1H151 Ti255 2556   3.871   3.860   9.455
    1H151 Ti255 2557   6.334   0.269   9.455
    1H151 Ti255 2558   2.166   6.426   9.455
    1H151 Ti255 2559   4.629   2.076   8.135
    1H151 Ti256 2560   1.219   5.155   8.135
    1H151 Ti256 2561   5.197   1.563   8.135
    1H151 Ti256 2562   2.355   0.024   8.135
    1H151 Ti256 2563   5.766   6.181   8.135
    1H151 Ti256 2564   0.272   0.537   8.135
    1H151 Ti256 2565   5.576   0.269   9.455
    1H151 Ti256 2566   5.766   5.913   9.455
    1H151 Ti256 2567   1.598   2.834   9.455
    1H151 Ti256 2568   6.145   1.050   8.135
    1H151 Ti256 2569   5.387   5.913   9.455
    1H151 Ti257 2570   5.766   4.128   8.135
    1H151 Ti257 2571   2.924   4.642   8.135
    1H151 Ti257 2572   1.787   3.347   9.455
    1H151 Ti257 2573   3.492   3.102   8.135
    1H151 Ti257 2574   4.061   5.668   8.135
    1H151 Ti257 2575   2.355   5.155   8.135
    1H151 Ti257 2576   6.145   3.860   9.455
    1H151 Ti257 2577   4.250   6.939   9.455
    1H151 Ti257 2578   5.387   4.128   8.135
    1H151 Ti257 2579   1.787   4.642   8.135
    1H151 Ti258 2580   0.082   5.155   8.135
    1H151 Ti258 2581   3.113   4.128   8.135
    1H151 Ti258 2582   0.650   5.668   8.135
    1H151 Ti258 2583   6.524   1.808   9.455
    1H151 Ti258 2584   2.734   4.128   8.135
    1H151 Ti258 2585   4.061   6.426   9.455
    1H151 Ti258 2586   1.977   5.913   9.455
    1H151 Ti258 2587   5.955   6.694   8.135
    1H151 Ti258 2588   4.440   4.642   8.135
    1H151 Ti258 2589   3.682   0.269   9.455
    1H151 Ti259 2590   0.272   6.694   8.135
    1H151 Ti259 2591   6.713   4.373   9.455
    1H151 Ti259 2592   3.492   5.155   8.135
    1H151 Ti259 2593   5.766   1.050   8.135
    1H151 Ti259 2594   1.029   5.668   8.135
    1H151 Ti259 2595   0.461   1.050   8.135
    1H151 Ti259 2596   2.924   6.694   8.135
    1H151 Ti259 2597   3.113   3.860   9.455
    1H151 Ti259 2598   5.387   6.939   9.455
    1H151 Ti259 2599   3.113   0.024   8.135
    1H151 Ti260 2600   5.955   5.668   8.135
    1H151 Ti260 2601   1.977   1.050   8.135
    1H151 Ti260 2602   0.461   1.808   9.455
    1H151 Ti260 2603   1.598   4.128   8.135
    1H151 Ti260 2604   1.977   2.834   9.455
    1H151 Ti260 2605   0.840   6.181   8.135
    1H151 Ti260 2606   2.924   3.347   9.455
    1H151 Ti260 2607   1.408   3.347   9.455
    1H151 Ti260 2608   6.334   2.321   9.455
    1H151 Ti260 2609   3.682   5.668   8.135
    1H151 Ti261 2610   4.818   5.668   8.135
    1H151 Ti261 2611   0.840   3.860   9.455
    1H151 Ti261 2612   4.818   4.642   8.135
    1H151 Ti261 2613   6.145   5.913   9.455
    1H151 Ti261 2614   5.766   2.076   8.135
    1H151 Ti261 2615   6.334   6.694   8.135
    1H151 Ti261 2616   0.082   0.024   8.135
    1H151 Ti261 2617   6.713   6.694   8.135
    1H151 Ti261 2618   3.492   3.860   9.455
    1H151 Ti261 2619   2.166   0.537   8.135
    1H151 Ti262 2620   1.408   4.642   8.135
    1H151 Ti262 2621   3.492   4.128   8.135
    1H151 Ti262 2622   0.082   1.808   9.455
    1H151 Ti262 2623   0.272   4.373   9.455
    1H151 Ti262 2624   5.955   0.269   9.455
    1H151 Ti262 2625   6.713   5.668   8.135
    1H151 Ti262 2626   4.061   3.615   8.135
    1H151 Ti262 2627   0.082   2.834   9.455
    1H151 Ti262 2628   3.303   4.642   8.135
    1H151 Ti262 2629   4.061   2.589   8.135
    1H151 Ti263 2630   4.440   2.589   8.135
    1H151 Ti263 2631   3.871   6.939   9.455
    1H151 Ti263 2632   3.871   5.155   8.135
    1H151 Ti263 2633   6.145   2.834   9.455
    1H151 Ti263 2634   3.113   1.050   8.135
    1H151 Ti263 2635   0.650   2.321   9.455
    1H151 Ti263 2636   6.334   6.426   9.455
    1H151 Ti263 2637   5.955   3.347   9.455
    1H151 Ti263 2638   2.355   4.128   8.135
    1H151 Ti263 2639   2.734   0.024   8.135
    1H151 Ti264 2640   1.977   4.128   8.135
    1H151 Ti264 2641   5.576   1.563   8.135
    1H151 Ti264 2642   6.524   6.939   9.455
    1H151 Ti264 2643   4.250   3.102   8.135
    1H151 Ti264 2644   3.682   3.615   8.135
    1H151 Ti264 2645   5.955   1.563   8.135
    1H151 Ti264 2646   4.629   5.155   8.135
    1H151 Ti264 2647   5.576   6.426   9.455
    1H151 Ti264 2648   4.250   5.155   8.135
    1H151 Ti264 2649   4.440   5.668   8.135
    1H151 Ti265 2650   6.524   3.860   9.455
    1H151 Ti265 2651   2.545   4.642   8.135
    1H151 Ti265 2652   2.924   0.537   8.135
    1H151 Ti265 2653   2.166   4.642   8.135
    1H151 Ti265 2654   1.029   3.347   9.455
    1H151 Ti265 2655   1.219   2.834   9.455
    1H151 Ti265 2656   3.871   3.102   8.135
    1H151 Ti265 2657   6.524   2.834   9.455
    1H151 Ti265 2658   2.355   1.050   8.135
    1H151 Ti265 2659   2.734   1.050   8.135
    1H151 Ti266 2660   2.545   0.537   8.135
    1H151 Ti266 2661   5.766   6.939   9.455
    1H151 Ti266 2662   0.461   3.860   9.455
    1H151 Ti266 2663   0.461   2.834   9.455
    1H151 Ti266 2664   5.955   6.426   9.455
    1H151 Ti266 2665   6.145   6.939   9.455
    1H151 Ti266 2666   6.334   3.347   9.455
    1H151 Ti266 2667   0.082   3.860   9.455
    1H151 Ti266 2668   0.840   2.834   9.455
    1H151 Ti266 2669   0.650   3.347   9.455
    1H151 Ti267 2670   6.713   3.347   9.455
    1H151 Ti267 2671   0.272   3.347   9.455
    1H151 Ti267 2672   1.408   1.143   9.191
    1H151 Ti267 2673   1.219   0.630   9.191
    1H151 Ti267 2674   2.734   2.228   8.399
    1H151 Ti267 2675   0.840   0.630   9.191
    1H151 Ti267 2676   1.977   1.656   9.191
    1H151 Ti267 2677   3.113   2.228   8.399
    1H151 Ti267 2678   2.355   2.228   8.399
    1H151 Ti267 2679   1.598   1.656   9.191
    1H151 Ti268 2680   1.029   1.143   9.191
    1H151 Ti268 2681   0.650   5.248   9.191
    1H151 Ti268 2682   2.545   2.741   8.399
    1H151 Ti268 2683   1.408   4.222   9.191
    1H151 Ti268 2684   2.166   4.222   9.191
    1H151 Ti268 2685   1.787   4.222   9.191
    1H151 Ti268 2686   1.787   1.143   9.191
    1H151 Ti268 2687   0.840   5.761   9.191
    1H151 Ti268 2688   1.598   4.735   9.191
    1H151 Ti268 2689   3.303   5.248   9.191
    1H151 Ti269 2690   5.008   0.630   9.191
    1H151 Ti269 2691   1.408   1.714   8.399
    1H151 Ti269 2692   2.924   2.741   8.399
    1H151 Ti269 2693   1.219   1.656   9.191
    1H151 Ti269 2694   1.977   4.735   9.191
    1H151 Ti269 2695   5.008   3.709   9.191
    1H151 Ti269 2696   5.197   6.846   8.399
    1H151 Ti269 2697   1.029   5.248   9.191
    1H151 Ti269 2698   2.355   1.656   9.191
    1H151 Ti269 2699   0.461   0.630   9.191
    1H151 Ti270 2700   2.166   2.741   8.399
    1H151 Ti270 2701   5.008   0.175   8.399
    1H151 Ti270 2702   1.029   0.117   9.191
    1H151 Ti270 2703   0.461   5.761   9.191
    1H151 Ti270 2704   3.682   5.248   9.191
    1H151 Ti270 2705   5.197   2.741   8.399
    1H151 Ti270 2706   4.629   0.630   9.191
    1H151 Ti270 2707   1.219   5.761   9.191
    1H151 Ti270 2708   0.272   5.248   9.191
    1H151 Ti270 2709   0.650   0.117   9.191
    1H151 Ti271 2710   4.818   0.688   8.399
    1H151 Ti271 2711   1.219   4.735   9.191
    1H151 Ti271 2712   0.082   5.761   9.191
    1H151 Ti271 2713   4.440   4.222   9.191
    1H151 Ti271 2714   5.387   3.254   8.399
    1H151 Ti271 2715   5.766   1.656   9.191
    1H151 Ti271 2716   2.734   1.656   9.191
    1H151 Ti271 2717   3.492   2.228   8.399
    1H151 Ti271 2718   1.787   2.169   9.191
    1H151 Ti271 2719   3.682   2.169   9.191
    1H151 Ti272 2720   5.576   2.169   9.191
    1H151 Ti272 2721   4.440   0.688   8.399
    1H151 Ti272 2722   4.629   3.709   9.191
    1H151 Ti272 2723   4.818   6.274   9.191
    1H151 Ti272 2724   3.113   1.656   9.191
    1H151 Ti272 2725   3.492   1.656   9.191
    1H151 Ti272 2726   3.871   1.656   9.191
    1H151 Ti272 2727   1.598   0.630   9.191
    1H151 Ti272 2728   4.818   2.169   9.191
    1H151 Ti272 2729   1.787   6.846   8.399
    1H151 Ti273 2730   3.113   4.735   9.191
    1H151 Ti273 2731   4.250   1.656   9.191
    1H151 Ti273 2732   5.197   0.688   8.399
    1H151 Ti273 2733   4.250   4.735   9.191
    1H151 Ti273 2734   1.029   1.714   8.399
    1H151 Ti273 2735   3.303   2.169   9.191
    1H151 Ti273 2736   2.166   1.143   9.191
    1H151 Ti273 2737   4.629   1.656   9.191
    1H151 Ti273 2738   4.061   2.169   9.191
    1H151 Ti273 2739   4.629   0.175   8.399
    1H151 Ti274 2740   1.029   6.274   9.191
    1H151 Ti274 2741   4.818   4.222   9.191
    1H151 Ti274 2742   6.334   1.143   9.191
    1H151 Ti274 2743   1.219   2.228   8.399
    1H151 Ti274 2744   4.061   5.248   9.191
    1H151 Ti274 2745   1.598   6.332   8.399
    1H151 Ti274 2746   4.061   0.688   8.399
    1H151 Ti274 2747   2.166   2.169   9.191
    1H151 Ti274 2748   5.955   1.143   9.191
    1H151 Ti274 2749   1.977   2.228   8.399
    1H151 Ti275 2750   4.818   0.117   9.191
    1H151 Ti275 2751   2.734   3.254   8.399
    1H151 Ti275 2752   2.924   2.169   9.191
    1H151 Ti275 2753   4.818   1.143   9.191
    1H151 Ti275 2754   3.682   1.714   8.399
    1H151 Ti275 2755   4.440   2.169   9.191
    1H151 Ti275 2756   6.524   3.254   8.399
    1H151 Ti275 2757   2.545   2.169   9.191
    1H151 Ti275 2758   5.197   1.143   9.191
    1H151 Ti275 2759   6.145   4.735   9.191
    1H151 Ti276 2760   0.650   1.143   9.191
    1H151 Ti276 2761   3.492   5.761   9.191
    1H151 Ti276 2762   2.355   4.735   9.191
    1H151 Ti276 2763   6.145   3.254   8.399
    1H151 Ti276 2764   5.008   6.332   8.399
    1H151 Ti276 2765   3.492   4.735   9.191
    1H151 Ti276 2766   3.871   0.175   8.399
    1H151 Ti276 2767   5.387   6.332   8.399
    1H151 Ti276 2768   4.250   0.175   8.399
    1H151 Ti276 2769   1.598   0.175   8.399
    1H151 Ti277 2770   1.977   6.332   8.399
    1H151 Ti277 2771   2.545   1.143   9.191
    1H151 Ti277 2772   1.598   3.254   8.399
    1H151 Ti277 2773   5.197   2.169   9.191
    1H151 Ti277 2774   2.166   5.819   8.399
    1H151 Ti277 2775   3.492   2.682   9.191
    1H151 Ti277 2776   1.598   2.228   8.399
    1H151 Ti277 2777   3.871   2.682   9.191
    1H151 Ti277 2778   5.387   1.656   9.191
    1H151 Ti277 2779   1.408   5.248   9.191
    1H151 Ti278 2780   3.303   1.714   8.399
    1H151 Ti278 2781   0.840   4.735   9.191
    1H151 Ti278 2782   3.871   4.735   9.191
    1H151 Ti278 2783   2.355   6.332   8.399
    1H151 Ti278 2784   5.008   1.656   9.191
    1H151 Ti278 2785   2.924   1.714   8.399
    1H151 Ti278 2786   3.113   6.787   9.191
    1H151 Ti278 2787   5.576   1.143   9.191
    1H151 Ti278 2788   3.871   6.332   8.399
    1H151 Ti278 2789   5.008   3.254   8.399
    1H151 Ti279 2790   1.787   1.714   8.399
    1H151 Ti279 2791   3.113   5.761   9.191
    1H151 Ti279 2792   5.766   3.254   8.399
    1H151 Ti279 2793   3.682   0.688   8.399
    1H151 Ti279 2794   3.303   2.741   8.399
    1H151 Ti279 2795   2.545   1.714   8.399
    1H151 Ti279 2796   4.629   1.201   8.399
    1H151 Ti279 2797   6.334   2.741   8.399
    1H151 Ti279 2798   5.197   4.222   9.191
    1H151 Ti279 2799   1.408   0.117   9.191
    1H151 Ti280 2800   2.355   3.254   8.399
    1H151 Ti280 2801   5.576   2.741   8.399
    1H151 Ti280 2802   3.682   6.846   8.399
    1H151 Ti280 2803   3.303   6.274   9.191
    1H151 Ti280 2804   0.840   6.787   9.191
    1H151 Ti280 2805   4.818   6.846   8.399
    1H151 Ti280 2806   6.713   5.248   9.191
    1H151 Ti280 2807   4.061   1.143   9.191
    1H151 Ti280 2808   6.524   0.630   9.191
    1H151 Ti280 2809   5.955   2.741   8.399
    1H151 Ti281 2810   5.387   0.175   8.399
    1H151 Ti281 2811   2.924   5.248   9.191
    1H151 Ti281 2812   0.650   6.274   9.191
    1H151 Ti281 2813   2.166   1.714   8.399
    1H151 Ti281 2814   1.787   5.819   8.399
    1H151 Ti281 2815   5.766   2.682   9.191
    1H151 Ti281 2816   0.650   4.793   8.399
    1H151 Ti281 2817   3.113   3.254   8.399
    1H151 Ti281 2818   1.787   5.248   9.191
    1H151 Ti281 2819   3.303   1.143   9.191
    1H151 Ti282 2820   6.145   1.656   9.191
    1H151 Ti282 2821   5.387   2.682   9.191
    1H151 Ti282 2822   2.545   4.222   9.191
    1H151 Ti282 2823   0.082   0.630   9.191
    1H151 Ti282 2824   1.219   1.201   8.399
    1H151 Ti282 2825   1.408   2.741   8.399
    1H151 Ti282 2826   0.272   2.741   8.399
    1H151 Ti282 2827   5.008   2.682   9.191
    1H151 Ti282 2828   3.871   1.201   8.399
    1H151 Ti282 2829   0.840   0.175   8.399
    1H151 Ti283 2830   5.197   3.195   9.191
    1H151 Ti283 2831   4.629   6.787   9.191
    1H151 Ti283 2832   5.766   4.735   9.191
    1H151 Ti283 2833   0.082   2.228   8.399
    1H151 Ti283 2834   6.713   6.274   9.191
    1H151 Ti283 2835   5.387   0.630   9.191
    1H151 Ti283 2836   0.461   2.228   8.399
    1H151 Ti283 2837   1.977   3.254   8.399
    1H151 Ti283 2838   1.408   2.169   9.191
    1H151 Ti283 2839   5.008   6.787   9.191
    1H151 Ti284 2840   5.955   4.222   9.191
    1H151 Ti284 2841   1.977   3.709   9.191
    1H151 Ti284 2842   3.871   5.761   9.191
    1H151 Ti284 2843   6.524   4.280   8.399
    1H151 Ti284 2844   0.840   2.228   8.399
    1H151 Ti284 2845   1.977   5.306   8.399
    1H151 Ti284 2846   5.387   3.709   9.191
    1H151 Ti284 2847   6.713   2.741   8.399
    1H151 Ti284 2848   6.334   5.248   9.191
    1H151 Ti284 2849   1.598   1.201   8.399
    1H151 Ti285 2850   4.818   3.195   9.191
    1H151 Ti285 2851   0.272   6.274   9.191
    1H151 Ti285 2852   1.598   3.709   9.191
    1H151 Ti285 2853   3.492   0.175   8.399
    1H151 Ti285 2854   1.029   4.222   9.191
    1H151 Ti285 2855   2.166   6.846   8.399
    1H151 Ti285 2856   4.629   4.735   9.191
    1H151 Ti285 2857   4.440   1.143   9.191
    1H151 Ti285 2858   1.787   2.741   8.399
    1H151 Ti285 2859   1.408   6.846   8.399
    1H151 Ti286 2860   4.440   3.767   8.399
    1H151 Ti286 2861   4.061   4.222   9.191
    1H151 Ti286 2862   0.272   0.117   9.191
    1H151 Ti286 2863   5.008   1.201   8.399
    1H151 Ti286 2864   0.461   4.735   9.191
    1H151 Ti286 2865   6.713   1.143   9.191
    1H151 Ti286 2866   6.334   4.793   8.399
    1H151 Ti286 2867   4.250   0.630   9.191
    1H151 Ti286 2868   4.061   6.846   8.399
    1H151 Ti286 2869   5.576   6.846   8.399
    1H151 Ti287 2870   0.840   1.656   9.191
    1H151 Ti287 2871   5.197   0.117   9.191
    1H151 Ti287 2872   1.408   6.274   9.191
    1H151 Ti287 2873   1.219   3.254   8.399
    1H151 Ti287 2874   3.492   6.332   8.399
    1H151 Ti287 2875   3.113   5.306   8.399
    1H151 Ti287 2876   4.250   3.709   9.191
    1H151 Ti287 2877   3.682   3.195   9.191
    1H151 Ti287 2878   4.061   3.195   9.191
    1H151 Ti287 2879   5.387   5.306   8.399
    1H151 Ti288 2880   5.576   4.222   9.191
    1H151 Ti288 2881   3.113   2.682   9.191
    1H151 Ti288 2882   2.924   3.767   8.399
    1H151 Ti288 2883   4.440   0.117   9.191
    1H151 Ti288 2884   2.734   4.735   9.191
    1H151 Ti288 2885   6.334   3.767   8.399
    1H151 Ti288 2886   5.955   2.169   9.191
    1H151 Ti288 2887   2.924   1.143   9.191
    1H151 Ti288 2888   6.713   3.767   8.399
    1H151 Ti288 2889   6.145   4.280   8.399
    1H151 Ti289 2890   4.250   1.201   8.399
    1H151 Ti289 2891   4.818   3.767   8.399
    1H151 Ti289 2892   1.598   6.787   9.191
    1H151 Ti289 2893   4.061   1.714   8.399
    1H151 Ti289 2894   0.272   3.767   8.399
    1H151 Ti289 2895   6.524   5.761   9.191
    1H151 Ti289 2896   4.250   2.682   9.191
    1H151 Ti289 2897   0.840   4.280   8.399
    1H151 Ti289 2898   1.408   5.819   8.399
    1H151 Ti289 2899   6.524   4.735   9.191
    1H151 Ti290 2900   6.145   0.630   9.191
    1H151 Ti290 2901   2.166   5.248   9.191
    1H151 Ti290 2902   3.682   1.143   9.191
    1H151 Ti290 2903   5.576   3.195   9.191
    1H151 Ti290 2904   0.840   3.254   8.399
    1H151 Ti290 2905   0.082   4.280   8.399
    1H151 Ti290 2906   0.461   4.280   8.399
    1H151 Ti290 2907   5.008   2.228   8.399
    1H151 Ti290 2908   6.334   0.688   8.399
    1H151 Ti290 2909   5.197   3.767   8.399
    1H151 Ti291 2910   2.355   3.709   9.191
    1H151 Ti291 2911   4.818   2.741   8.399
    1H151 Ti291 2912   4.629   3.254   8.399
    1H151 Ti291 2913   1.219   6.787   9.191
    1H151 Ti291 2914   1.977   0.175   8.399
    1H151 Ti291 2915   5.197   5.819   8.399
    1H151 Ti291 2916   3.871   2.228   8.399
    1H151 Ti291 2917   0.650   2.741   8.399
    1H151 Ti291 2918   1.408   0.688   8.399
    1H151 Ti291 2919   2.924   6.274   9.191
    1H151 Ti292 2920   6.524   2.228   8.399
    1H151 Ti292 2921   3.492   6.787   9.191
    1H151 Ti292 2922   5.576   4.793   8.399
    1H151 Ti292 2923   4.440   6.274   9.191
    1H151 Ti292 2924   2.545   5.248   9.191
    1H151 Ti292 2925   4.629   5.761   9.191
    1H151 Ti292 2926   5.387   2.228   8.399
    1H151 Ti292 2927   1.977   0.630   9.191
    1H151 Ti292 2928   2.734   6.787   9.191
    1H151 Ti292 2929   2.924   4.222   9.191
    1H151 Ti293 2930   4.818   5.248   9.191
    1H151 Ti293 2931   1.029   0.688   8.399
    1H151 Ti293 2932   2.924   0.117   9.191
    1H151 Ti293 2933   1.219   0.175   8.399
    1H151 Ti293 2934   5.955   4.793   8.399
    1H151 Ti293 2935   5.955   5.248   9.191
    1H151 Ti293 2936   5.576   3.767   8.399
    1H151 Ti293 2937   0.650   3.767   8.399
    1H151 Ti293 2938   0.461   6.787   9.191
    1H151 Ti293 2939   2.355   0.630   9.191
    1H151 Ti294 2940   2.734   2.682   9.191
    1H151 Ti294 2941   3.303   3.195   9.191
    1H151 Ti294 2942   1.029   3.767   8.399
    1H151 Ti294 2943   5.008   5.761   9.191
    1H151 Ti294 2944   1.408   3.767   8.399
    1H151 Ti294 2945   1.029   2.169   9.191
    1H151 Ti294 2946   5.197   6.274   9.191
    1H151 Ti294 2947   3.682   6.274   9.191
    1H151 Ti294 2948   4.440   5.248   9.191
    1H151 Ti294 2949   1.219   6.332   8.399
    1H151 Ti295 2950   2.166   0.117   9.191
    1H151 Ti295 2951   0.082   6.787   9.191
    1H151 Ti295 2952   1.029   2.741   8.399
    1H151 Ti295 2953   5.008   4.735   9.191
    1H151 Ti295 2954   6.713   4.793   8.399
    1H151 Ti295 2955   2.734   0.630   9.191
    1H151 Ti295 2956   1.219   3.709   9.191
    1H151 Ti295 2957   4.440   3.195   9.191
    1H151 Ti295 2958   0.082   3.254   8.399
    1H151 Ti295 2959   3.303   4.222   9.191
    1H151 Ti296 2960   4.250   6.332   8.399
    1H151 Ti296 2961   1.598   5.306   8.399
    1H151 Ti296 2962   6.145   0.175   8.399
    1H151 Ti296 2963   4.440   1.714   8.399
    1H151 Ti296 2964   2.545   3.767   8.399
    1H151 Ti296 2965   5.197   4.793   8.399
    1H151 Ti296 2966   3.871   0.630   9.191
    1H151 Ti296 2967   6.334   4.222   9.191
    1H151 Ti296 2968   3.113   0.630   9.191
    1H151 Ti296 2969   1.598   5.761   9.191
    1H151 Ti297 2970   4.629   2.682   9.191
    1H151 Ti297 2971   1.977   6.787   9.191
    1H151 Ti297 2972   1.787   0.688   8.399
    1H151 Ti297 2973   3.303   6.846   8.399
    1H151 Ti297 2974   5.766   5.306   8.399
    1H151 Ti297 2975   6.713   1.714   8.399
    1H151 Ti297 2976   1.029   4.793   8.399
    1H151 Ti297 2977   1.787   3.767   8.399
    1H151 Ti297 2978   0.650   6.846   8.399
    1H151 Ti297 2979   6.524   0.175   8.399
    1H151 Ti298 2980   4.440   6.846   8.399
    1H151 Ti298 2981   4.250   4.280   8.399
    1H151 Ti298 2982   2.924   5.819   8.399
    1H151 Ti298 2983   2.355   2.682   9.191
    1H151 Ti298 2984   0.272   1.143   9.191
    1H151 Ti298 2985   4.818   1.714   8.399
    1H151 Ti298 2986   3.492   0.630   9.191
    1H151 Ti298 2987   0.650   0.688   8.399
    1H151 Ti298 2988   5.955   3.767   8.399
    1H151 Ti298 2989   2.545   3.195   9.191
    1H151 Ti299 2990   2.734   5.306   8.399
    1H151 Ti299 2991   1.787   0.117   9.191
    1H151 Ti299 2992   0.461   0.175   8.399
    1H151 Ti299 2993   5.766   0.630   9.191
    1H151 Ti299 2994   2.355   6.787   9.191
    1H151 Ti299 2995   1.787   6.274   9.191
    1H151 Ti299 2996   0.272   1.714   8.399
    1H151 Ti299 2997   0.082   4.735   9.191
    1H151 Ti299 2998   2.355   5.761   9.191
    1H151 Ti299 2999   6.145   2.228   8.399
    1H151 Ti300 3000   5.387   1.201   8.399
    1H151 Ti300 3001   0.082   1.201   8.399
    1H151 Ti300 3002   2.545   5.819   8.399
    1H151 Ti300 3003   6.334   1.714   8.399
    1H151 Ti300 3004   5.576   0.688   8.399
    1H151 Ti300 3005   0.272   4.793   8.399
    1H151 Ti300 3006   5.955   0.688   8.399
    1H151 Ti300 3007   4.629   4.280   8.399
    1H151 Ti300 3008   0.840   5.306   8.399
    1H151 Ti300 3009   0.650   1.714   8.399
    1H151 Ti301 3010   3.303   5.819   8.399
    1H151 Ti301 3011   6.713   0.688   8.399
    1H151 Ti301 3012   2.545   6.846   8.399
    1H151 Ti301 3013   3.871   4.280   8.399
    1H151 Ti301 3014   4.250   5.761   9.191
    1H151 Ti301 3015   3.492   1.201   8.399
    1H151 Ti301 3016   0.461   3.254   8.399
    1H151 Ti301 3017   2.734   5.761   9.191
    1H151 Ti301 3018   0.461   5.306   8.399
    1H151 Ti301 3019   5.576   5.248   9.191
    1H151 Ti302 3020   0.272   5.819   8.399
    1H151 Ti302 3021   1.598   2.682   9.191
    1H151 Ti302 3022   3.303   0.688   8.399
    1H151 Ti302 3023   3.682   4.222   9.191
    1H151 Ti302 3024   5.387   4.735   9.191
    1H151 Ti302 3025   2.545   0.117   9.191
    1H151 Ti302 3026   5.008   5.306   8.399
    1H151 Ti302 3027   4.629   6.332   8.399
    1H151 Ti302 3028   1.029   6.846   8.399
    1H151 Ti302 3029   3.303   3.767   8.399
    1H151 Ti303 3030   5.766   0.175   8.399
    1H151 Ti303 3031   4.061   5.819   8.399
    1H151 Ti303 3032   5.766   5.761   9.191
    1H151 Ti303 3033   0.840   1.201   8.399
    1H151 Ti303 3034   1.787   4.793   8.399
    1H151 Ti303 3035   6.334   5.819   8.399
    1H151 Ti303 3036   2.924   4.793   8.399
    1H151 Ti303 3037   5.576   5.819   8.399
    1H151 Ti303 3038   2.355   5.306   8.399
    1H151 Ti303 3039   0.082   6.332   8.399
    1H151 Ti304 3040   2.734   6.332   8.399
    1H151 Ti304 3041   5.766   6.332   8.399
    1H151 Ti304 3042   6.713   0.117   9.191
    1H151 Ti304 3043   6.524   6.332   8.399
    1H151 Ti304 3044   5.766   3.709   9.191
    1H151 Ti304 3045   0.461   6.332   8.399
    1H151 Ti304 3046   3.682   2.741   8.399
    1H151 Ti304 3047   2.166   3.767   8.399
    1H151 Ti304 3048   3.303   0.117   9.191
    1H151 Ti304 3049   6.524   1.656   9.191
    1H151 Ti305 3050   4.061   4.793   8.399
    1H151 Ti305 3051   6.145   6.332   8.399
    1H151 Ti305 3052   1.977   2.682   9.191
    1H151 Ti305 3053   3.113   6.332   8.399
    1H151 Ti305 3054   5.197   5.248   9.191
    1H151 Ti305 3055   6.524   1.201   8.399
    1H151 Ti305 3056   5.766   2.228   8.399
    1H151 Ti305 3057   2.924   3.195   9.191
    1H151 Ti305 3058   5.766   4.280   8.399
    1H151 Ti305 3059   1.977   5.761   9.191
    1H151 Ti306 3060   3.682   4.793   8.399
    1H151 Ti306 3061   1.219   5.306   8.399
    1H151 Ti306 3062   4.629   2.228   8.399
    1H151 Ti306 3063   2.545   6.274   9.191
    1H151 Ti306 3064   4.061   6.274   9.191
    1H151 Ti306 3065   3.871   3.709   9.191
    1H151 Ti306 3066   2.734   3.709   9.191
    1H151 Ti306 3067   6.145   5.306   8.399
    1H151 Ti306 3068   1.219   4.280   8.399
    1H151 Ti306 3069   4.250   6.787   9.191
    1H151 Ti307 3070   5.387   5.761   9.191
    1H151 Ti307 3071   1.977   1.201   8.399
    1H151 Ti307 3072   3.682   5.819   8.399
    1H151 Ti307 3073   6.145   5.761   9.191
    1H151 Ti307 3074   0.272   0.688   8.399
    1H151 Ti307 3075   2.166   3.195   9.191
    1H151 Ti307 3076   6.713   2.169   9.191
    1H151 Ti307 3077   4.061   0.117   9.191
    1H151 Ti307 3078   5.197   1.714   8.399
    1H151 Ti307 3079   5.008   4.280   8.399
    1H151 Ti308 3080   4.250   2.228   8.399
    1H151 Ti308 3081   1.029   5.819   8.399
    1H151 Ti308 3082   0.272   2.169   9.191
    1H151 Ti308 3083   2.166   6.274   9.191
    1H151 Ti308 3084   0.650   4.222   9.191
    1H151 Ti308 3085   0.461   1.201   8.399
    1H151 Ti308 3086   4.818   5.819   8.399
    1H151 Ti308 3087   3.492   3.254   8.399
    1H151 Ti308 3088   3.492   5.306   8.399
    1H151 Ti308 3089   0.461   1.656   9.191
    1H151 Ti309 3090   6.334   2.169   9.191
    1H151 Ti309 3091   0.082   0.175   8.399
    1H151 Ti309 3092   0.082   2.682   9.191
    1H151 Ti309 3093   0.650   5.819   8.399
    1H151 Ti309 3094   5.387   4.280   8.399
    1H151 Ti309 3095   5.955   6.846   8.399
    1H151 Ti309 3096   1.408   4.793   8.399
    1H151 Ti309 3097   6.713   5.819   8.399
    1H151 Ti309 3098   0.840   6.332   8.399
    1H151 Ti309 3099   5.387   6.787   9.191
    1H151 Ti310 3100   5.955   5.819   8.399
    1H151 Ti310 3101   0.272   6.846   8.399
    1H151 Ti310 3102   4.061   3.767   8.399
    1H151 Ti310 3103   6.524   5.306   8.399
    1H151 Ti310 3104   3.113   0.175   8.399
    1H151 Ti310 3105   0.082   5.306   8.399
    1H151 Ti310 3106   2.924   6.846   8.399
    1H151 Ti310 3107   3.871   6.787   9.191
    1H151 Ti310 3108   6.145   2.682   9.191
    1H151 Ti310 3109   5.576   0.117   9.191
    1H151 Ti311 3110   2.355   0.175   8.399
    1H151 Ti311 3111   3.303   4.793   8.399
    1H151 Ti311 3112   6.145   1.201   8.399
    1H151 Ti311 3113   3.682   0.117   9.191
    1H151 Ti311 3114   4.818   4.793   8.399
    1H151 Ti311 3115   0.650   2.169   9.191
    1H151 Ti311 3116   1.787   3.195   9.191
    1H151 Ti311 3117   6.334   6.274   9.191
    1H151 Ti311 3118   0.082   1.656   9.191
    1H151 Ti311 3119   3.113   3.709   9.191
    1H151 Ti312 3120   3.113   1.201   8.399
    1H151 Ti312 3121   5.766   1.201   8.399
    1H151 Ti312 3122   3.492   4.280   8.399
    1H151 Ti312 3123   3.492   3.709   9.191
    1H151 Ti312 3124   6.334   0.117   9.191
    1H151 Ti312 3125   4.440   4.793   8.399
    1H151 Ti312 3126   3.113   4.280   8.399
    1H151 Ti312 3127   4.440   2.741   8.399
    1H151 Ti312 3128   5.955   3.195   9.191
    1H151 Ti312 3129   4.250   3.254   8.399
    1H151 Ti313 3130   6.334   6.846   8.399
    1H151 Ti313 3131   1.598   4.280   8.399
    1H151 Ti313 3132   6.713   4.222   9.191
    1H151 Ti313 3133   2.734   4.280   8.399
    1H151 Ti313 3134   6.145   3.709   9.191
    1H151 Ti313 3135   6.713   6.846   8.399
    1H151 Ti313 3136   4.440   5.819   8.399
    1H151 Ti313 3137   6.524   6.787   9.191
    1H151 Ti313 3138   5.955   1.714   8.399
    1H151 Ti313 3139   2.166   4.793   8.399
    1H151 Ti314 3140   2.166   0.688   8.399
    1H151 Ti314 3141   3.682   3.767   8.399
    1H151 Ti314 3142   1.408   3.195   9.191
    1H151 Ti314 3143   5.576   1.714   8.399
    1H151 Ti314 3144   1.219   2.682   9.191
    1H151 Ti314 3145   2.545   4.793   8.399
    1H151 Ti314 3146   3.871   5.306   8.399
    1H151 Ti314 3147   0.840   3.709   9.191
    1H151 Ti314 3148   4.061   2.741   8.399
    1H151 Ti314 3149   5.576   6.274   9.191
    1H151 Ti315 3150   2.355   1.201   8.399
    1H151 Ti315 3151   0.272   4.222   9.191
    1H151 Ti315 3152   5.955   0.117   9.191
    1H151 Ti315 3153   4.629   5.306   8.399
    1H151 Ti315 3154   1.977   4.280   8.399
    1H151 Ti315 3155   6.524   2.682   9.191
    1H151 Ti315 3156   2.734   0.175   8.399
    1H151 Ti315 3157   2.734   1.201   8.399
    1H151 Ti315 3158   2.355   4.280   8.399
    1H151 Ti315 3159   4.250   5.306   8.399
    1H151 Ti316 3160   2.924   0.688   8.399
    1H151 Ti316 3161   3.871   3.254   8.399
    1H151 Ti316 3162   0.461   2.682   9.191
    1H151 Ti316 3163   5.955   6.274   9.191
    1H151 Ti316 3164   1.029   3.195   9.191
    1H151 Ti316 3165   6.524   3.709   9.191
    1H151 Ti316 3166   0.840   2.682   9.191
    1H151 Ti316 3167   2.545   0.688   8.399
    1H151 Ti316 3168   5.766   6.787   9.191
    1H151 Ti316 3169   6.145   6.787   9.191
    1H151 Ti317 3170   6.334   3.195   9.191
    1H151 Ti317 3171   0.461   3.709   9.191
    1H151 Ti317 3172   6.713   3.195   9.191
    1H151 Ti317 3173   0.082   3.709   9.191
    1H151 Ti317 3174   0.650   3.195   9.191
    1H151 Ti317 3175   0.272   3.195   9.191
    1H151 Ti317 3176   1.219   0.922   9.103
    1H151 Ti317 3177   1.408   1.435   9.103
    1H151 Ti317 3178   2.545   2.449   8.487
    1H151 Ti317 3179   1.787   1.435   9.103
    1H151 Ti318 3180   2.924   2.449   8.487
    1H151 Ti318 3181   0.840   0.922   9.103
    1H151 Ti318 3182   1.029   0.408   9.103
    1H151 Ti318 3183   0.650   5.539   9.103
    1H151 Ti318 3184   1.787   4.513   9.103
    1H151 Ti318 3185   1.977   1.948   9.103
    1H151 Ti318 3186   0.650   0.408   9.103
    1H151 Ti318 3187   2.734   1.936   8.487
    1H151 Ti318 3188   1.408   4.513   9.103
    1H151 Ti318 3189   1.598   0.922   9.103
    1H151 Ti319 3190   3.113   1.936   8.487
    1H151 Ti319 3191   2.166   2.449   8.487
    1H151 Ti319 3192   2.166   4.513   9.103
    1H151 Ti319 3193   1.029   5.539   9.103
    1H151 Ti319 3194   2.166   1.435   9.103
    1H151 Ti319 3195   1.598   1.948   9.103
    1H151 Ti319 3196   1.029   1.435   9.103
    1H151 Ti319 3197   2.355   1.936   8.487
    1H151 Ti319 3198   0.272   5.539   9.103
    1H151 Ti319 3199   2.355   1.948   9.103
    1H151 Ti320 3200   4.818   0.397   8.487
    1H151 Ti320 3201   5.008   0.922   9.103
    1H151 Ti320 3202   4.818   0.408   9.103
    1H151 Ti320 3203   0.840   5.026   9.103
    1H151 Ti320 3204   1.219   1.936   8.487
    1H151 Ti320 3205   2.734   2.962   8.487
    1H151 Ti320 3206   3.303   2.449   8.487
    1H151 Ti320 3207   5.008   4.000   9.103
    1H151 Ti320 3208   3.303   5.539   9.103
    1H151 Ti320 3209   1.408   0.408   9.103
    1H151 Ti321 3210   3.492   1.948   9.103
    1H151 Ti321 3211   5.008   7.067   8.487
    1H151 Ti321 3212   5.197   6.554   8.487
    1H151 Ti321 3213   2.734   1.948   9.103
    1H151 Ti321 3214   3.871   1.948   9.103
    1H151 Ti321 3215   0.840   6.053   9.103
    1H151 Ti321 3216   3.113   1.948   9.103
    1H151 Ti321 3217   3.492   5.026   9.103
    1H151 Ti321 3218   4.629   4.000   9.103
    1H151 Ti321 3219   1.219   5.026   9.103
    1H151 Ti322 3220   1.977   4.000   9.103
    1H151 Ti322 3221   3.492   1.936   8.487
    1H151 Ti322 3222   2.355   2.962   8.487
    1H151 Ti322 3223   1.598   5.026   9.103
    1H151 Ti322 3224   1.598   4.000   9.103
    1H151 Ti322 3225   4.440   0.397   8.487
    1H151 Ti322 3226   4.250   1.948   9.103
    1H151 Ti322 3227   5.387   2.962   8.487
    1H151 Ti322 3228   3.113   5.026   9.103
    1H151 Ti322 3229   1.408   1.423   8.487
    1H151 Ti323 3230   4.629   1.948   9.103
    1H151 Ti323 3231   2.545   1.435   9.103
    1H151 Ti323 3232   1.598   1.936   8.487
    1H151 Ti323 3233   5.197   0.397   8.487
    1H151 Ti323 3234   0.461   5.026   9.103
    1H151 Ti323 3235   3.682   5.539   9.103
    1H151 Ti323 3236   4.629   0.922   9.103
    1H151 Ti323 3237   4.061   0.397   8.487
    1H151 Ti323 3238   1.787   6.554   8.487
    1H151 Ti323 3239   3.871   5.026   9.103
    1H151 Ti324 3240   0.461   0.922   9.103
    1H151 Ti324 3241   5.955   1.435   9.103
    1H151 Ti324 3242   1.219   6.053   9.103
    1H151 Ti324 3243   4.440   4.513   9.103
    1H151 Ti324 3244   1.977   5.026   9.103
    1H151 Ti324 3245   1.219   1.948   9.103
    1H151 Ti324 3246   4.629   0.910   8.487
    1H151 Ti324 3247   3.682   2.461   9.103
    1H151 Ti324 3248   1.977   1.936   8.487
    1H151 Ti324 3249   5.766   1.948   9.103
    1H151 Ti325 3250   4.818   3.487   9.103
    1H151 Ti325 3251   5.008   1.948   9.103
    1H151 Ti325 3252   5.387   1.948   9.103
    1H151 Ti325 3253   0.461   6.053   9.103
    1H151 Ti325 3254   0.840   7.079   9.103
    1H151 Ti325 3255   5.576   1.435   9.103
    1H151 Ti325 3256   4.818   1.435   9.103
    1H151 Ti325 3257   5.576   2.461   9.103
    1H151 Ti325 3258   5.008   0.910   8.487
    1H151 Ti325 3259   4.818   6.566   9.103
    1H151 Ti326 3260   0.082   6.053   9.103
    1H151 Ti326 3261   4.061   1.435   9.103
    1H151 Ti326 3262   3.303   1.435   9.103
    1H151 Ti326 3263   6.145   2.962   8.487
    1H151 Ti326 3264   3.303   2.461   9.103
    1H151 Ti326 3265   5.197   1.435   9.103
    1H151 Ti326 3266   1.598   7.067   8.487
    1H151 Ti326 3267   4.250   5.026   9.103
    1H151 Ti326 3268   5.197   2.449   8.487
    1H151 Ti326 3269   3.113   2.962   8.487
    1H151 Ti327 3270   5.197   3.487   9.103
    1H151 Ti327 3271   0.272   0.408   9.103
    1H151 Ti327 3272   5.197   0.408   9.103
    1H151 Ti327 3273   1.977   0.922   9.103
    1H151 Ti327 3274   1.029   4.513   9.103
    1H151 Ti327 3275   5.008   2.962   8.487
    1H151 Ti327 3276   1.977   6.041   8.487
    1H151 Ti327 3277   1.977   2.962   8.487
    1H151 Ti327 3278   5.387   7.067   8.487
    1H151 Ti327 3279   6.524   0.922   9.103
    1H151 Ti328 3280   5.766   2.962   8.487
    1H151 Ti328 3281   6.524   2.962   8.487
    1H151 Ti328 3282   1.408   5.539   9.103
    1H151 Ti328 3283   4.440   1.435   9.103
    1H151 Ti328 3284   4.061   2.461   9.103
    1H151 Ti328 3285   2.924   1.435   9.103
    1H151 Ti328 3286   3.682   0.397   8.487
    1H151 Ti328 3287   5.197   2.461   9.103
    1H151 Ti328 3288   6.713   5.539   9.103
    1H151 Ti328 3289   5.387   0.922   9.103
    1H151 Ti329 3290   1.598   6.041   8.487
    1H151 Ti329 3291   2.355   4.000   9.103
    1H151 Ti329 3292   4.061   4.513   9.103
    1H151 Ti329 3293   5.955   4.513   9.103
    1H151 Ti329 3294   3.682   1.435   9.103
    1H151 Ti329 3295   6.145   0.922   9.103
    1H151 Ti329 3296   1.029   6.566   9.103
    1H151 Ti329 3297   4.818   2.461   9.103
    1H151 Ti329 3298   1.787   2.449   8.487
    1H151 Ti329 3299   4.250   0.910   8.487
    1H151 Ti330 3300   1.408   2.449   8.487
    1H151 Ti330 3301   1.598   2.962   8.487
    1H151 Ti330 3302   2.166   6.554   8.487
    1H151 Ti330 3303   4.440   0.408   9.103
    1H151 Ti330 3304   1.029   1.423   8.487
    1H151 Ti330 3305   5.197   3.475   8.487
    1H151 Ti330 3306   3.871   0.910   8.487
    1H151 Ti330 3307   4.629   7.067   8.487
    1H151 Ti330 3308   3.682   6.554   8.487
    1H151 Ti330 3309   2.545   4.513   9.103
    1H151 Ti331 3310   6.145   5.026   9.103
    1H151 Ti331 3311   3.871   2.974   9.103
    1H151 Ti331 3312   1.219   4.000   9.103
    1H151 Ti331 3313   3.303   6.566   9.103
    1H151 Ti331 3314   4.250   4.000   9.103
    1H151 Ti331 3315   3.871   7.067   8.487
    1H151 Ti331 3316   2.924   2.461   9.103
    1H151 Ti331 3317   0.272   2.449   8.487
    1H151 Ti331 3318   4.061   5.539   9.103
    1H151 Ti331 3319   6.334   3.475   8.487
    1H151 Ti332 3320   2.924   3.475   8.487
    1H151 Ti332 3321   3.492   2.974   9.103
    1H151 Ti332 3322   4.818   4.513   9.103
    1H151 Ti332 3323   5.576   3.475   8.487
    1H151 Ti332 3324   1.219   7.079   9.103
    1H151 Ti332 3325   2.355   6.041   8.487
    1H151 Ti332 3326   6.334   1.435   9.103
    1H151 Ti332 3327   3.682   1.423   8.487
    1H151 Ti332 3328   3.492   6.053   9.103
    1H151 Ti332 3329   0.840   1.936   8.487
    1H151 Ti333 3330   5.387   4.000   9.103
    1H151 Ti333 3331   5.008   7.079   9.103
    1H151 Ti333 3332   4.818   6.554   8.487
    1H151 Ti333 3333   4.629   7.079   9.103
    1H151 Ti333 3334   1.977   7.067   8.487
    1H151 Ti333 3335   3.303   4.513   9.103
    1H151 Ti333 3336   2.355   0.922   9.103
    1H151 Ti333 3337   2.355   5.026   9.103
    1H151 Ti333 3338   3.871   1.936   8.487
    1H151 Ti333 3339   1.408   6.554   8.487
    1H151 Ti334 3340   4.250   0.922   9.103
    1H151 Ti334 3341   5.387   2.974   9.103
    1H151 Ti334 3342   4.440   2.461   9.103
    1H151 Ti334 3343   2.545   2.461   9.103
    1H151 Ti334 3344   3.113   6.053   9.103
    1H151 Ti334 3345   2.924   5.539   9.103
    1H151 Ti334 3346   6.334   4.502   8.487
    1H151 Ti334 3347   5.008   2.974   9.103
    1H151 Ti334 3348   2.924   4.513   9.103
    1H151 Ti334 3349   2.166   5.528   8.487
    1H151 Ti335 3350   0.082   5.026   9.103
    1H151 Ti335 3351   0.650   6.566   9.103
    1H151 Ti335 3352   0.082   0.922   9.103
    1H151 Ti335 3353   6.524   5.026   9.103
    1H151 Ti335 3354   4.250   7.067   8.487
    1H151 Ti335 3355   2.545   3.475   8.487
    1H151 Ti335 3356   4.818   3.475   8.487
    1H151 Ti335 3357   6.713   2.449   8.487
    1H151 Ti335 3358   1.787   5.528   8.487
    1H151 Ti335 3359   1.787   2.461   9.103
    1H151 Ti336 3360   0.650   4.502   8.487
    1H151 Ti336 3361   1.787   1.423   8.487
    1H151 Ti336 3362   0.461   7.079   9.103
    1H151 Ti336 3363   4.629   6.053   9.103
    1H151 Ti336 3364   1.408   0.397   8.487
    1H151 Ti336 3365   5.766   0.922   9.103
    1H151 Ti336 3366   4.061   1.423   8.487
    1H151 Ti336 3367   0.650   2.449   8.487
    1H151 Ti336 3368   1.408   3.475   8.487
    1H151 Ti336 3369   4.061   6.554   8.487
    1H151 Ti337 3370   1.029   2.449   8.487
    1H151 Ti337 3371   5.008   6.053   9.103
    1H151 Ti337 3372   2.166   2.461   9.103
    1H151 Ti337 3373   4.440   3.487   9.103
    1H151 Ti337 3374   6.713   3.475   8.487
    1H151 Ti337 3375   5.955   3.475   8.487
    1H151 Ti337 3376   2.734   5.026   9.103
    1H151 Ti337 3377   1.787   3.475   8.487
    1H151 Ti337 3378   6.334   4.513   9.103
    1H151 Ti337 3379   0.650   1.435   9.103
    1H151 Ti338 3380   5.387   6.041   8.487
    1H151 Ti338 3381   2.924   6.566   9.103
    1H151 Ti338 3382   1.219   0.910   8.487
    1H151 Ti338 3383   6.524   3.988   8.487
    1H151 Ti338 3384   1.029   0.397   8.487
    1H151 Ti338 3385   3.492   7.067   8.487
    1H151 Ti338 3386   5.576   6.554   8.487
    1H151 Ti338 3387   1.408   6.566   9.103
    1H151 Ti338 3388   5.008   6.041   8.487
    1H151 Ti338 3389   5.576   2.449   8.487
    1H151 Ti339 3390   3.682   4.513   9.103
    1H151 Ti339 3391   6.334   2.449   8.487
    1H151 Ti339 3392   1.219   2.962   8.487
    1H151 Ti339 3393   4.440   1.423   8.487
    1H151 Ti339 3394   2.734   0.922   9.103
    1H151 Ti339 3395   5.576   4.513   9.103
    1H151 Ti339 3396   5.387   5.015   8.487
    1H151 Ti339 3397   3.113   7.079   9.103
    1H151 Ti339 3398   1.598   7.079   9.103
    1H151 Ti339 3399   4.629   5.026   9.103
    1H151 Ti340 3400   3.871   0.922   9.103
    1H151 Ti340 3401   5.197   4.513   9.103
    1H151 Ti340 3402   1.787   0.408   9.103
    1H151 Ti340 3403   4.818   1.423   8.487
    1H151 Ti340 3404   1.787   0.397   8.487
    1H151 Ti340 3405   0.082   3.988   8.487
    1H151 Ti340 3406   6.713   4.502   8.487
    1H151 Ti340 3407   5.387   0.910   8.487
    1H151 Ti340 3408   0.272   6.566   9.103
    1H151 Ti340 3409   1.598   0.910   8.487
    1H151 Ti341 3410   0.082   2.962   8.487
    1H151 Ti341 3411   0.840   7.067   8.487
    1H151 Ti341 3412   5.766   5.026   9.103
    1H151 Ti341 3413   4.250   2.974   9.103
    1H151 Ti341 3414   1.029   3.475   8.487
    1H151 Ti341 3415   3.682   2.449   8.487
    1H151 Ti341 3416   3.113   0.922   9.103
    1H151 Ti341 3417   0.461   3.988   8.487
    1H151 Ti341 3418   3.492   0.922   9.103
    1H151 Ti341 3419   0.082   1.936   8.487
    1H151 Ti342 3420   6.334   0.397   8.487
    1H151 Ti342 3421   4.629   3.988   8.487
    1H151 Ti342 3422   0.461   1.936   8.487
    1H151 Ti342 3423   5.766   2.974   9.103
    1H151 Ti342 3424   3.871   6.041   8.487
    1H151 Ti342 3425   6.145   1.948   9.103
    1H151 Ti342 3426   6.334   5.539   9.103
    1H151 Ti342 3427   5.955   2.461   9.103
    1H151 Ti342 3428   0.650   0.397   8.487
    1H151 Ti342 3429   5.955   2.449   8.487
    1H151 Ti343 3430   1.787   5.539   9.103
    1H151 Ti343 3431   1.219   7.067   8.487
    1H151 Ti343 3432   3.113   2.974   9.103
    1H151 Ti343 3433   0.840   3.988   8.487
    1H151 Ti343 3434   3.303   1.423   8.487
    1H151 Ti343 3435   4.440   6.566   9.103
    1H151 Ti343 3436   2.166   3.475   8.487
    1H151 Ti343 3437   5.766   5.015   8.487
    1H151 Ti343 3438   5.576   3.487   9.103
    1H151 Ti343 3439   6.713   0.408   9.103
    1H151 Ti344 3440   6.145   3.988   8.487
    1H151 Ti344 3441   0.840   5.015   8.487
    1H151 Ti344 3442   0.840   2.962   8.487
    1H151 Ti344 3443   3.871   6.053   9.103
    1H151 Ti344 3444   4.440   3.475   8.487
    1H151 Ti344 3445   6.524   6.053   9.103
    1H151 Ti344 3446   4.818   2.449   8.487
    1H151 Ti344 3447   5.955   4.502   8.487
    1H151 Ti344 3448   2.924   5.528   8.487
    1H151 Ti344 3449   2.545   6.554   8.487
    1H151 Ti345 3450   0.461   5.015   8.487
    1H151 Ti345 3451   0.272   4.502   8.487
    1H151 Ti345 3452   1.787   6.566   9.103
    1H151 Ti345 3453   2.734   7.079   9.103
    1H151 Ti345 3454   5.197   6.566   9.103
    1H151 Ti345 3455   4.629   2.974   9.103
    1H151 Ti345 3456   4.061   3.487   9.103
    1H151 Ti345 3457   6.524   1.936   8.487
    1H151 Ti345 3458   0.840   1.948   9.103
    1H151 Ti345 3459   5.576   0.397   8.487
    1H151 Ti346 3460   0.650   3.475   8.487
    1H151 Ti346 3461   4.818   5.539   9.103
    1H151 Ti346 3462   1.598   6.053   9.103
    1H151 Ti346 3463   5.197   5.528   8.487
    1H151 Ti346 3464   0.272   3.475   8.487
    1H151 Ti346 3465   2.545   5.539   9.103
    1H151 Ti346 3466   0.461   2.962   8.487
    1H151 Ti346 3467   6.713   6.566   9.103
    1H151 Ti346 3468   2.166   0.408   9.103
    1H151 Ti346 3469   0.650   4.513   9.103
    1H151 Ti347 3470   5.766   4.000   9.103
    1H151 Ti347 3471   1.977   7.079   9.103
    1H151 Ti347 3472   3.303   6.554   8.487
    1H151 Ti347 3473   1.219   6.041   8.487
    1H151 Ti347 3474   1.408   5.528   8.487
    1H151 Ti347 3475   2.166   5.539   9.103
    1H151 Ti347 3476   3.492   6.041   8.487
    1H151 Ti347 3477   3.492   0.910   8.487
    1H151 Ti347 3478   1.408   2.461   9.103
    1H151 Ti347 3479   1.977   5.015   8.487
    1H151 Ti348 3480   2.924   0.408   9.103
    1H151 Ti348 3481   4.440   5.539   9.103
    1H151 Ti348 3482   4.250   3.988   8.487
    1H151 Ti348 3483   3.682   6.566   9.103
    1H151 Ti348 3484   2.734   2.974   9.103
    1H151 Ti348 3485   3.113   5.015   8.487
    1H151 Ti348 3486   4.629   2.962   8.487
    1H151 Ti348 3487   1.029   4.502   8.487
    1H151 Ti348 3488   0.082   7.079   9.103
    1H151 Ti348 3489   2.355   7.079   9.103
    1H151 Ti349 3490   5.008   5.026   9.103
    1H151 Ti349 3491   2.166   1.423   8.487
    1H151 Ti349 3492   2.734   4.000   9.103
    1H151 Ti349 3493   4.440   6.554   8.487
    1H151 Ti349 3494   5.955   0.397   8.487
    1H151 Ti349 3495   3.303   5.528   8.487
    1H151 Ti349 3496   6.145   5.015   8.487
    1H151 Ti349 3497   5.008   1.936   8.487
    1H151 Ti349 3498   3.303   3.475   8.487
    1H151 Ti349 3499   3.303   0.397   8.487
    1H151 Ti350 3500   5.008   3.988   8.487
    1H151 Ti350 3501   6.713   1.435   9.103
    1H151 Ti350 3502   0.840   0.910   8.487
    1H151 Ti350 3503   2.924   1.423   8.487
    1H151 Ti350 3504   4.061   0.408   9.103
    1H151 Ti350 3505   2.166   3.487   9.103
    1H151 Ti350 3506   5.955   5.539   9.103
    1H151 Ti350 3507   2.545   5.528   8.487
    1H151 Ti350 3508   5.576   5.528   8.487
    1H151 Ti350 3509   4.250   1.936   8.487
    1H151 Ti351 3510   2.545   0.408   9.103
    1H151 Ti351 3511   1.787   3.487   9.103
    1H151 Ti351 3512   6.334   0.408   9.103
    1H151 Ti351 3513   4.250   6.053   9.103
    1H151 Ti351 3514   1.598   5.015   8.487
    1H151 Ti351 3515   2.545   3.487   9.103
    1H151 Ti351 3516   6.713   1.423   8.487
    1H151 Ti351 3517   6.713   0.397   8.487
    1H151 Ti351 3518   2.355   2.974   9.103
    1H151 Ti351 3519   0.461   7.067   8.487
    1H151 Ti352 3520   2.545   1.423   8.487
    1H151 Ti352 3521   5.576   4.502   8.487
    1H151 Ti352 3522   5.576   0.408   9.103
    1H151 Ti352 3523   3.492   7.079   9.103
    1H151 Ti352 3524   2.734   6.053   9.103
    1H151 Ti352 3525   5.197   1.423   8.487
    1H151 Ti352 3526   4.061   4.502   8.487
    1H151 Ti352 3527   1.219   3.988   8.487
    1H151 Ti352 3528   2.545   6.566   9.103
    1H151 Ti352 3529   6.524   0.910   8.487
    1H151 Ti353 3530   3.871   4.000   9.103
    1H151 Ti353 3531   5.766   7.067   8.487
    1H151 Ti353 3532   6.524   5.015   8.487
    1H151 Ti353 3533   2.734   6.041   8.487
    1H151 Ti353 3534   3.682   3.487   9.103
    1H151 Ti353 3535   3.492   2.962   8.487
    1H151 Ti353 3536   0.272   1.423   8.487
    1H151 Ti353 3537   4.250   6.041   8.487
    1H151 Ti353 3538   1.029   6.554   8.487
    1H151 Ti353 3539   2.355   7.067   8.487
    1H151 Ti354 3540   0.082   0.910   8.487
    1H151 Ti354 3541   5.387   3.988   8.487
    1H151 Ti354 3542   4.629   1.936   8.487
    1H151 Ti354 3543   5.008   5.015   8.487
    1H151 Ti354 3544   5.766   3.988   8.487
    1H151 Ti354 3545   5.576   5.539   9.103
    1H151 Ti354 3546   5.387   5.026   9.103
    1H151 Ti354 3547   3.303   0.408   9.103
    1H151 Ti354 3548   0.650   1.423   8.487
    1H151 Ti354 3549   3.113   6.041   8.487
    1H151 Ti355 3550   6.145   1.936   8.487
    1H151 Ti355 3551   2.166   6.566   9.103
    1H151 Ti355 3552   6.145   4.000   9.103
    1H151 Ti355 3553   0.082   6.041   8.487
    1H151 Ti355 3554   0.650   6.554   8.487
    1H151 Ti355 3555   2.734   5.015   8.487
    1H151 Ti355 3556   6.145   0.910   8.487
    1H151 Ti355 3557   4.250   7.079   9.103
    1H151 Ti355 3558   5.387   1.936   8.487
    1H151 Ti355 3559   0.272   5.528   8.487
    1H151 Ti356 3560   5.197   5.539   9.103
    1H151 Ti356 3561   5.197   4.502   8.487
    1H151 Ti356 3562   0.082   5.015   8.487
    1H151 Ti356 3563   6.713   4.513   9.103
    1H151 Ti356 3564   0.461   6.041   8.487
    1H151 Ti356 3565   1.219   5.015   8.487
    1H151 Ti356 3566   6.524   6.041   8.487
    1H151 Ti356 3567   2.355   6.053   9.103
    1H151 Ti356 3568   2.734   3.988   8.487
    1H151 Ti356 3569   1.408   3.487   9.103
    1H151 Ti357 3570   3.682   0.408   9.103
    1H151 Ti357 3571   0.650   5.528   8.487
    1H151 Ti357 3572   3.113   4.000   9.103
    1H151 Ti357 3573   0.272   0.397   8.487
    1H151 Ti357 3574   6.334   1.423   8.487
    1H151 Ti357 3575   5.766   0.910   8.487
    1H151 Ti357 3576   3.303   3.487   9.103
    1H151 Ti357 3577   1.598   3.988   8.487
    1H151 Ti357 3578   4.440   4.502   8.487
    1H151 Ti357 3579   5.387   7.079   9.103
    1H151 Ti358 3580   0.272   4.513   9.103
    1H151 Ti358 3581   3.113   3.988   8.487
    1H151 Ti358 3582   1.029   5.528   8.487
    1H151 Ti358 3583   0.272   1.435   9.103
    1H151 Ti358 3584   1.977   6.053   9.103
    1H151 Ti358 3585   3.682   4.502   8.487
    1H151 Ti358 3586   6.145   6.041   8.487
    1H151 Ti358 3587   6.145   7.067   8.487
    1H151 Ti358 3588   0.461   0.910   8.487
    1H151 Ti358 3589   5.766   6.041   8.487
    1H151 Ti359 3590   5.387   6.053   9.103
    1H151 Ti359 3591   5.955   0.408   9.103
    1H151 Ti359 3592   4.629   6.041   8.487
    1H151 Ti359 3593   0.840   4.000   9.103
    1H151 Ti359 3594   3.871   3.988   8.487
    1H151 Ti359 3595   2.924   6.554   8.487
    1H151 Ti359 3596   5.955   5.528   8.487
    1H151 Ti359 3597   6.334   5.528   8.487
    1H151 Ti359 3598   3.492   4.000   9.103
    1H151 Ti359 3599   3.113   7.067   8.487
    1H151 Ti360 3600   4.061   6.566   9.103
    1H151 Ti360 3601   1.029   2.461   9.103
    1H151 Ti360 3602   1.977   0.910   8.487
    1H151 Ti360 3603   4.061   2.449   8.487
    1H151 Ti360 3604   0.272   6.554   8.487
    1H151 Ti360 3605   6.524   7.067   8.487
    1H151 Ti360 3606   6.524   1.948   9.103
    1H151 Ti360 3607   5.955   6.554   8.487
    1H151 Ti360 3608   4.818   4.502   8.487
    1H151 Ti360 3609   3.492   5.015   8.487
    1H151 Ti361 3610   2.166   0.397   8.487
    1H151 Ti361 3611   0.840   6.041   8.487
    1H151 Ti361 3612   1.977   2.974   9.103
    1H151 Ti361 3613   2.924   3.487   9.103
    1H151 Ti361 3614   2.355   5.015   8.487
    1H151 Ti361 3615   1.598   2.974   9.103
    1H151 Ti361 3616   1.408   4.502   8.487
    1H151 Ti361 3617   1.977   3.988   8.487
    1H151 Ti361 3618   6.713   6.554   8.487
    1H151 Ti361 3619   2.355   3.988   8.487
    1H151 Ti362 3620   0.461   1.948   9.103
    1H151 Ti362 3621   6.713   2.461   9.103
    1H151 Ti362 3622   1.787   4.502   8.487
    1H151 Ti362 3623   2.924   4.502   8.487
    1H151 Ti362 3624   3.682   5.528   8.487
    1H151 Ti362 3625   4.440   2.449   8.487
    1H151 Ti362 3626   4.818   5.528   8.487
    1H151 Ti362 3627   6.334   6.554   8.487
    1H151 Ti362 3628   3.871   7.079   9.103
    1H151 Ti362 3629   6.713   5.528   8.487
    1H151 Ti363 3630   5.766   1.936   8.487
    1H151 Ti363 3631   0.272   2.461   9.103
    1H151 Ti363 3632   0.082   1.948   9.103
    1H151 Ti363 3633   5.576   1.423   8.487
    1H151 Ti363 3634   3.871   5.015   8.487
    1H151 Ti363 3635   4.061   5.528   8.487
    1H151 Ti363 3636   0.082   7.067   8.487
    1H151 Ti363 3637   6.334   2.461   9.103
    1H151 Ti363 3638   3.492   3.988   8.487
    1H151 Ti363 3639   5.766   6.053   9.103
    1H151 Ti364 3640   2.734   7.067   8.487
    1H151 Ti364 3641   5.955   3.487   9.103
    1H151 Ti364 3642   3.113   0.910   8.487
    1H151 Ti364 3643   3.303   4.502   8.487
    1H151 Ti364 3644   6.145   6.053   9.103
    1H151 Ti364 3645   6.524   7.079   9.103
    1H151 Ti364 3646   4.061   3.475   8.487
    1H151 Ti364 3647   5.955   1.423   8.487
    1H151 Ti364 3648   6.524   4.000   9.103
    1H151 Ti364 3649   4.250   5.015   8.487
    1H151 Ti365 3650   4.250   2.962   8.487
    1H151 Ti365 3651   6.145   2.974   9.103
    1H151 Ti365 3652   1.029   3.487   9.103
    1H151 Ti365 3653   4.629   5.015   8.487
    1H151 Ti365 3654   3.682   3.475   8.487
    1H151 Ti365 3655   3.871   2.962   8.487
    1H151 Ti365 3656   6.334   6.566   9.103
    1H151 Ti365 3657   5.576   6.566   9.103
    1H151 Ti365 3658   0.650   2.461   9.103
    1H151 Ti365 3659   2.166   4.502   8.487
    1H151 Ti366 3660   2.545   4.502   8.487
    1H151 Ti366 3661   2.924   0.397   8.487
    1H151 Ti366 3662   4.440   5.528   8.487
    1H151 Ti366 3663   1.219   2.974   9.103
    1H151 Ti366 3664   2.355   0.910   8.487
    1H151 Ti366 3665   2.545   0.397   8.487
    1H151 Ti366 3666   5.766   7.079   9.103
    1H151 Ti366 3667   0.082   2.974   9.103
    1H151 Ti366 3668   0.461   4.000   9.103
    1H151 Ti366 3669   6.145   7.079   9.103
    1H151 Ti367 3670   2.734   0.910   8.487
    1H151 Ti367 3671   0.082   4.000   9.103
    1H151 Ti367 3672   6.334   3.487   9.103
    1H151 Ti367 3673   6.524   2.974   9.103
    1H151 Ti367 3674   5.955   6.566   9.103
    1H151 Ti367 3675   0.650   3.487   9.103
    1H151 Ti367 3676   0.840   2.974   9.103
    1H151 Ti367 3677   0.461   2.974   9.103
    1H151 Ti367 3678   6.713   3.487   9.103
    1H151 Ti367 3679   0.272   3.487   9.103
    1H151 Ti368 3680   1.408   1.283   8.839
    1H151 Ti368 3681   2.734   2.088   8.751
    1H151 Ti368 3682   1.219   0.770   8.839
    1H151 Ti368 3683   3.113   2.088   8.751
    1H151 Ti368 3684   2.355   2.088   8.751
    1H151 Ti368 3685   1.977   1.796   8.839
    1H151 Ti368 3686   1.598   1.796   8.839
    1H151 Ti368 3687   1.408   1.575   8.751
    1H151 Ti368 3688   0.840   0.770   8.839
    1H151 Ti368 3689   2.545   2.601   8.751
    1H151 Ti369 3690   2.355   1.796   8.839
    1H151 Ti369 3691   1.787   1.283   8.839
    1H151 Ti369 3692   2.924   2.601   8.751
    1H151 Ti369 3693   1.029   1.283   8.839
    1H151 Ti369 3694   4.818   0.548   8.751
    1H151 Ti369 3695   2.734   1.796   8.839
    1H151 Ti369 3696   2.924   2.309   8.839
    1H151 Ti369 3697   5.008   0.770   8.839
    1H151 Ti369 3698   1.219   1.796   8.839
    1H151 Ti369 3699   2.545   2.309   8.839
    1H151 Ti370 3700   3.113   1.796   8.839
    1H151 Ti370 3701   1.977   2.088   8.751
    1H151 Ti370 3702   1.029   0.257   8.839
    1H151 Ti370 3703   3.492   2.088   8.751
    1H151 Ti370 3704   4.818   0.257   8.839
    1H151 Ti370 3705   1.787   1.575   8.751
    1H151 Ti370 3706   3.492   1.796   8.839
    1H151 Ti370 3707   4.629   0.770   8.839
    1H151 Ti370 3708   3.303   2.309   8.839
    1H151 Ti370 3709   1.219   1.061   8.751
    1H151 Ti371 3710   0.650   5.388   8.839
    1H151 Ti371 3711   1.598   2.088   8.751
    1H151 Ti371 3712   2.166   2.601   8.751
    1H151 Ti371 3713   5.008   0.035   8.751
    1H151 Ti371 3714   2.166   2.309   8.839
    1H151 Ti371 3715   1.598   0.770   8.839
    1H151 Ti371 3716   1.029   1.575   8.751
    1H151 Ti371 3717   4.440   0.548   8.751
    1H151 Ti371 3718   0.650   0.257   8.839
    1H151 Ti371 3719   5.197   0.548   8.751
    1H151 Ti372 3720   1.219   2.088   8.751
    1H151 Ti372 3721   3.871   1.796   8.839
    1H151 Ti372 3722   1.787   4.362   8.839
    1H151 Ti372 3723   3.303   2.601   8.751
    1H151 Ti372 3724   1.029   0.548   8.751
    1H151 Ti372 3725   1.598   1.061   8.751
    1H151 Ti372 3726   1.029   5.388   8.839
    1H151 Ti372 3727   5.387   3.114   8.751
    1H151 Ti372 3728   1.408   4.362   8.839
    1H151 Ti372 3729   4.629   1.061   8.751
    1H151 Ti373 3730   5.008   3.849   8.839
    1H151 Ti373 3731   5.197   2.601   8.751
    1H151 Ti373 3732   3.682   2.309   8.839
    1H151 Ti373 3733   1.787   2.309   8.839
    1H151 Ti373 3734   5.008   1.061   8.751
    1H151 Ti373 3735   3.303   5.388   8.839
    1H151 Ti373 3736   1.598   4.875   8.839
    1H151 Ti373 3737   5.197   6.706   8.751
    1H151 Ti373 3738   2.166   1.575   8.751
    1H151 Ti373 3739   2.166   1.283   8.839
    1H151 Ti374 3740   1.408   0.257   8.839
    1H151 Ti374 3741   4.629   0.035   8.751
    1H151 Ti374 3742   3.682   1.575   8.751
    1H151 Ti374 3743   4.629   3.849   8.839
    1H151 Ti374 3744   0.840   5.901   8.839
    1H151 Ti374 3745   4.818   1.283   8.839
    1H151 Ti374 3746   0.272   5.388   8.839
    1H151 Ti374 3747   4.250   1.796   8.839
    1H151 Ti374 3748   1.408   0.548   8.751
    1H151 Ti374 3749   5.197   0.257   8.839
    1H151 Ti375 3750   1.977   4.875   8.839
    1H151 Ti375 3751   0.840   4.875   8.839
    1H151 Ti375 3752   2.166   4.362   8.839
    1H151 Ti375 3753   1.219   4.875   8.839
    1H151 Ti375 3754   5.008   6.927   8.839
    1H151 Ti375 3755   0.461   0.770   8.839
    1H151 Ti375 3756   1.219   5.901   8.839
    1H151 Ti375 3757   5.197   2.309   8.839
    1H151 Ti375 3758   5.387   2.822   8.839
    1H151 Ti375 3759   4.440   0.257   8.839
    1H151 Ti376 3760   3.303   1.575   8.751
    1H151 Ti376 3761   5.197   3.335   8.839
    1H151 Ti376 3762   4.818   6.414   8.839
    1H151 Ti376 3763   4.629   1.796   8.839
    1H151 Ti376 3764   5.008   3.114   8.751
    1H151 Ti376 3765   2.734   3.114   8.751
    1H151 Ti376 3766   4.061   0.548   8.751
    1H151 Ti376 3767   1.787   6.706   8.751
    1H151 Ti376 3768   5.576   2.309   8.839
    1H151 Ti376 3769   3.871   2.088   8.751
    1H151 Ti377 3770   2.545   1.575   8.751
    1H151 Ti377 3771   4.061   1.283   8.839
    1H151 Ti377 3772   4.818   6.706   8.751
    1H151 Ti377 3773   0.461   5.901   8.839
    1H151 Ti377 3774   1.598   0.035   8.751
    1H151 Ti377 3775   0.650   0.548   8.751
    1H151 Ti377 3776   4.250   0.770   8.839
    1H151 Ti377 3777   0.840   0.035   8.751
    1H151 Ti377 3778   4.440   1.283   8.839
    1H151 Ti377 3779   2.734   2.822   8.839
    1H151 Ti378 3780   4.818   3.335   8.839
    1H151 Ti378 3781   5.576   2.601   8.751
    1H151 Ti378 3782   2.924   1.575   8.751
    1H151 Ti378 3783   5.197   1.283   8.839
    1H151 Ti378 3784   3.113   4.875   8.839
    1H151 Ti378 3785   4.818   2.309   8.839
    1H151 Ti378 3786   4.061   1.575   8.751
    1H151 Ti378 3787   4.818   3.627   8.751
    1H151 Ti378 3788   5.008   2.822   8.839
    1H151 Ti378 3789   4.250   1.061   8.751
    1H151 Ti379 3790   5.197   3.627   8.751
    1H151 Ti379 3791   4.440   4.362   8.839
    1H151 Ti379 3792   1.598   6.193   8.751
    1H151 Ti379 3793   0.840   1.061   8.751
    1H151 Ti379 3794   3.682   5.388   8.839
    1H151 Ti379 3795   5.008   1.796   8.839
    1H151 Ti379 3796   3.113   2.822   8.839
    1H151 Ti379 3797   5.387   0.770   8.839
    1H151 Ti379 3798   1.408   5.388   8.839
    1H151 Ti379 3799   2.355   3.114   8.751
    1H151 Ti380 3800   4.629   6.927   8.839
    1H151 Ti380 3801   0.840   6.927   8.839
    1H151 Ti380 3802   3.871   1.061   8.751
    1H151 Ti380 3803   3.682   1.283   8.839
    1H151 Ti380 3804   0.082   5.901   8.839
    1H151 Ti380 3805   0.461   4.875   8.839
    1H151 Ti380 3806   1.787   2.601   8.751
    1H151 Ti380 3807   4.061   2.309   8.839
    1H151 Ti380 3808   1.408   2.309   8.839
    1H151 Ti380 3809   2.545   1.283   8.839
    1H151 Ti381 3810   5.766   3.114   8.751
    1H151 Ti381 3811   0.840   5.166   8.751
    1H151 Ti381 3812   3.492   4.875   8.839
    1H151 Ti381 3813   1.029   6.414   8.839
    1H151 Ti381 3814   3.492   2.822   8.839
    1H151 Ti381 3815   5.387   1.796   8.839
    1H151 Ti381 3816   5.008   6.193   8.751
    1H151 Ti381 3817   3.303   1.283   8.839
    1H151 Ti381 3818   1.219   0.035   8.751
    1H151 Ti381 3819   1.598   6.927   8.839
    1H151 Ti382 3820   1.408   6.706   8.751
    1H151 Ti382 3821   6.145   4.875   8.839
    1H151 Ti382 3822   5.766   2.822   8.839
    1H151 Ti382 3823   2.355   2.822   8.839
    1H151 Ti382 3824   4.440   1.575   8.751
    1H151 Ti382 3825   5.766   1.796   8.839
    1H151 Ti382 3826   3.113   3.114   8.751
    1H151 Ti382 3827   3.492   5.901   8.839
    1H151 Ti382 3828   1.598   3.849   8.839
    1H151 Ti382 3829   1.977   6.193   8.751
    1H151 Ti383 3830   1.408   6.414   8.839
    1H151 Ti383 3831   3.113   5.166   8.751
    1H151 Ti383 3832   4.250   0.035   8.751
    1H151 Ti383 3833   4.818   1.575   8.751
    1H151 Ti383 3834   4.818   4.362   8.839
    1H151 Ti383 3835   1.977   3.849   8.839
    1H151 Ti383 3836   0.461   5.166   8.751
    1H151 Ti383 3837   1.029   4.362   8.839
    1H151 Ti383 3838   1.977   5.166   8.751
    1H151 Ti383 3839   3.871   4.875   8.839
    1H151 Ti384 3840   0.650   1.283   8.839
    1H151 Ti384 3841   0.650   4.653   8.751
    1H151 Ti384 3842   5.955   1.283   8.839
    1H151 Ti384 3843   4.629   4.140   8.751
    1H151 Ti384 3844   1.219   6.927   8.839
    1H151 Ti384 3845   5.387   0.035   8.751
    1H151 Ti384 3846   1.787   5.388   8.839
    1H151 Ti384 3847   2.924   5.388   8.839
    1H151 Ti384 3848   1.787   5.679   8.751
    1H151 Ti384 3849   5.008   2.088   8.751
    1H151 Ti385 3850   5.576   1.283   8.839
    1H151 Ti385 3851   3.682   0.548   8.751
    1H151 Ti385 3852   5.576   3.335   8.839
    1H151 Ti385 3853   5.197   6.414   8.839
    1H151 Ti385 3854   6.334   4.653   8.751
    1H151 Ti385 3855   0.840   1.796   8.839
    1H151 Ti385 3856   3.303   6.414   8.839
    1H151 Ti385 3857   1.408   5.679   8.751
    1H151 Ti385 3858   3.871   0.770   8.839
    1H151 Ti385 3859   1.219   6.193   8.751
    1H151 Ti386 3860   5.955   4.362   8.839
    1H151 Ti386 3861   2.166   5.679   8.751
    1H151 Ti386 3862   6.524   0.770   8.839
    1H151 Ti386 3863   5.387   3.849   8.839
    1H151 Ti386 3864   6.334   1.283   8.839
    1H151 Ti386 3865   3.682   6.706   8.751
    1H151 Ti386 3866   4.250   4.875   8.839
    1H151 Ti386 3867   4.440   2.309   8.839
    1H151 Ti386 3868   5.387   1.061   8.751
    1H151 Ti386 3869   1.598   5.166   8.751
    1H151 Ti387 3870   1.408   2.601   8.751
    1H151 Ti387 3871   4.818   2.601   8.751
    1H151 Ti387 3872   0.840   2.088   8.751
    1H151 Ti387 3873   1.787   6.414   8.839
    1H151 Ti387 3874   0.650   5.679   8.751
    1H151 Ti387 3875   4.440   3.627   8.751
    1H151 Ti387 3876   1.029   4.653   8.751
    1H151 Ti387 3877   3.113   5.901   8.839
    1H151 Ti387 3878   3.682   2.601   8.751
    1H151 Ti387 3879   3.871   0.035   8.751
    1H151 Ti388 3880   5.387   2.088   8.751
    1H151 Ti388 3881   1.787   4.653   8.751
    1H151 Ti388 3882   0.272   0.257   8.839
    1H151 Ti388 3883   1.977   3.114   8.751
    1H151 Ti388 3884   3.303   5.679   8.751
    1H151 Ti388 3885   2.166   6.706   8.751
    1H151 Ti388 3886   5.576   3.627   8.751
    1H151 Ti388 3887   2.924   1.283   8.839
    1H151 Ti388 3888   4.061   4.362   8.839
    1H151 Ti388 3889   1.598   5.901   8.839
    1H151 Ti389 3890   5.955   2.601   8.751
    1H151 Ti389 3891   5.955   4.653   8.751
    1H151 Ti389 3892   2.355   6.193   8.751
    1H151 Ti389 3893   1.787   0.548   8.751
    1H151 Ti389 3894   0.272   5.679   8.751
    1H151 Ti389 3895   0.082   0.770   8.839
    1H151 Ti389 3896   6.713   5.388   8.839
    1H151 Ti389 3897   1.029   5.679   8.751
    1H151 Ti389 3898   4.250   3.849   8.839
    1H151 Ti389 3899   2.355   4.875   8.839
    1H151 Ti390 3900   0.650   6.414   8.839
    1H151 Ti390 3901   3.492   6.193   8.751
    1H151 Ti390 3902   1.598   3.114   8.751
    1H151 Ti390 3903   5.766   4.875   8.839
    1H151 Ti390 3904   4.061   5.388   8.839
    1H151 Ti390 3905   3.871   6.193   8.751
    1H151 Ti390 3906   1.977   0.035   8.751
    1H151 Ti390 3907   6.145   3.114   8.751
    1H151 Ti390 3908   1.787   0.257   8.839
    1H151 Ti390 3909   1.219   5.166   8.751
    1H151 Ti391 3910   1.977   0.770   8.839
    1H151 Ti391 3911   3.871   2.822   8.839
    1H151 Ti391 3912   1.408   4.653   8.751
    1H151 Ti391 3913   5.197   4.362   8.839
    1H151 Ti391 3914   6.145   0.770   8.839
    1H151 Ti391 3915   1.977   6.927   8.839
    1H151 Ti391 3916   6.524   4.875   8.839
    1H151 Ti391 3917   4.250   2.088   8.751
    1H151 Ti391 3918   2.166   5.388   8.839
    1H151 Ti391 3919   6.334   4.362   8.839
    1H151 Ti392 3920   5.008   4.140   8.751
    1H151 Ti392 3921   5.387   6.193   8.751
    1H151 Ti392 3922   3.682   6.414   8.839
    1H151 Ti392 3923   3.871   5.901   8.839
    1H151 Ti392 3924   4.250   4.140   8.751
    1H151 Ti392 3925   4.629   2.088   8.751
    1H151 Ti392 3926   5.955   2.309   8.839
    1H151 Ti392 3927   4.061   0.257   8.839
    1H151 Ti392 3928   2.355   3.849   8.839
    1H151 Ti392 3929   5.008   5.901   8.839
    1H151 Ti393 3930   1.977   1.061   8.751
    1H151 Ti393 3931   4.440   3.335   8.839
    1H151 Ti393 3932   1.219   3.849   8.839
    1H151 Ti393 3933   4.629   3.114   8.751
    1H151 Ti393 3934   0.461   0.035   8.751
    1H151 Ti393 3935   1.029   6.706   8.751
    1H151 Ti393 3936   3.303   6.706   8.751
    1H151 Ti393 3937   5.576   4.362   8.839
    1H151 Ti393 3938   3.492   0.035   8.751
    1H151 Ti393 3939   1.787   3.627   8.751
    1H151 Ti394 3940   2.924   5.679   8.751
    1H151 Ti394 3941   3.113   6.927   8.839
    1H151 Ti394 3942   2.545   3.335   8.839
    1H151 Ti394 3943   2.545   4.362   8.839
    1H151 Ti394 3944   2.734   4.875   8.839
    1H151 Ti394 3945   5.197   1.575   8.751
    1H151 Ti394 3946   1.598   4.140   8.751
    1H151 Ti394 3947   0.461   6.927   8.839
    1H151 Ti394 3948   6.145   1.796   8.839
    1H151 Ti394 3949   3.492   5.166   8.751
    1H151 Ti395 3950   3.492   1.061   8.751
    1H151 Ti395 3951   2.545   3.627   8.751
    1H151 Ti395 3952   1.408   3.627   8.751
    1H151 Ti395 3953   4.061   6.706   8.751
    1H151 Ti395 3954   3.492   6.927   8.839
    1H151 Ti395 3955   6.334   0.548   8.751
    1H151 Ti395 3956   0.272   6.414   8.839
    1H151 Ti395 3957   4.440   6.414   8.839
    1H151 Ti395 3958   0.082   4.875   8.839
    1H151 Ti395 3959   4.440   6.706   8.751
    1H151 Ti396 3960   1.977   2.822   8.839
    1H151 Ti396 3961   6.145   4.140   8.751
    1H151 Ti396 3962   6.524   3.114   8.751
    1H151 Ti396 3963   5.576   4.653   8.751
    1H151 Ti396 3964   1.219   4.140   8.751
    1H151 Ti396 3965   1.029   2.309   8.839
    1H151 Ti396 3966   3.492   0.770   8.839
    1H151 Ti396 3967   2.924   3.627   8.751
    1H151 Ti396 3968   0.840   6.193   8.751
    1H151 Ti396 3969   6.334   2.601   8.751
    1H151 Ti397 3970   0.272   0.548   8.751
    1H151 Ti397 3971   0.461   6.193   8.751
    1H151 Ti397 3972   4.629   2.822   8.839
    1H151 Ti397 3973   6.334   5.388   8.839
    1H151 Ti397 3974   0.650   6.706   8.751
    1H151 Ti397 3975   5.387   5.166   8.751
    1H151 Ti397 3976   6.713   4.653   8.751
    1H151 Ti397 3977   5.766   0.770   8.839
    1H151 Ti397 3978   5.766   5.166   8.751
    1H151 Ti397 3979   2.545   5.388   8.839
    1H151 Ti398 3980   5.576   0.548   8.751
    1H151 Ti398 3981   4.061   4.653   8.751
    1H151 Ti398 3982   2.924   6.414   8.839
    1H151 Ti398 3983   0.272   2.601   8.751
    1H151 Ti398 3984   6.524   4.140   8.751
    1H151 Ti398 3985   1.977   5.901   8.839
    1H151 Ti398 3986   0.650   1.575   8.751
    1H151 Ti398 3987   0.840   4.140   8.751
    1H151 Ti398 3988   6.713   1.283   8.839
    1H151 Ti398 3989   0.461   1.061   8.751
    1H151 Ti399 3990   6.713   2.601   8.751
    1H151 Ti399 3991   2.734   5.166   8.751
    1H151 Ti399 3992   6.524   1.061   8.751
    1H151 Ti399 3993   2.355   5.901   8.839
    1H151 Ti399 3994   0.461   2.088   8.751
    1H151 Ti399 3995   0.082   6.193   8.751
    1H151 Ti399 3996   3.682   5.679   8.751
    1H151 Ti399 3997   2.166   6.414   8.839
    1H151 Ti399 3998   1.977   4.140   8.751
    1H151 Ti399 3999   4.629   4.875   8.839
    1H151 Ti400 4000   5.766   2.088   8.751
    1H151 Ti400 4001   4.629   5.901   8.839
    1H151 Ti400 4002   2.166   3.627   8.751
    1H151 Ti400 4003   1.598   2.822   8.839
    1H151 Ti400 4004   6.713   0.548   8.751
    1H151 Ti400 4005   6.145   5.166   8.751
    1H151 Ti400 4006   2.924   4.362   8.839
    1H151 Ti400 4007   4.629   6.193   8.751
    1H151 Ti400 4008   0.272   4.653   8.751
    1H151 Ti400 4009   0.082   1.061   8.751
    1H151 Ti401 4010   0.082   2.088   8.751
    1H151 Ti401 4011   3.113   6.193   8.751
    1H151 Ti401 4012   5.387   6.927   8.839
    1H151 Ti401 4013   6.524   5.901   8.839
    1H151 Ti401 4014   2.166   4.653   8.751
    1H151 Ti401 4015   0.650   4.362   8.839
    1H151 Ti401 4016   0.082   5.166   8.751
    1H151 Ti401 4017   2.545   5.679   8.751
    1H151 Ti401 4018   5.197   5.679   8.751
    1H151 Ti401 4019   2.924   3.335   8.839
    1H151 Ti402 4020   6.145   1.061   8.751
    1H151 Ti402 4021   2.166   3.335   8.839
    1H151 Ti402 4022   4.250   6.927   8.839
    1H151 Ti402 4023   6.334   1.575   8.751
    1H151 Ti402 4024   5.387   4.140   8.751
    1H151 Ti402 4025   4.440   4.653   8.751
    1H151 Ti402 4026   5.197   4.653   8.751
    1H151 Ti402 4027   4.250   2.822   8.839
    1H151 Ti402 4028   1.029   2.601   8.751
    1H151 Ti402 4029   6.713   6.414   8.839
    1H151 Ti403 4030   3.682   0.257   8.839
    1H151 Ti403 4031   5.387   4.875   8.839
    1H151 Ti403 4032   5.955   3.627   8.751
    1H151 Ti403 4033   2.355   6.927   8.839
    1H151 Ti403 4034   2.355   5.166   8.751
    1H151 Ti403 4035   3.303   4.362   8.839
    1H151 Ti403 4036   5.576   6.706   8.751
    1H151 Ti403 4037   2.545   6.706   8.751
    1H151 Ti403 4038   6.334   3.627   8.751
    1H151 Ti403 4039   6.145   2.088   8.751
    1H151 Ti404 4040   6.524   5.166   8.751
    1H151 Ti404 4041   5.008   4.875   8.839
    1H151 Ti404 4042   4.250   6.193   8.751
    1H151 Ti404 4043   3.492   3.114   8.751
    1H151 Ti404 4044   3.682   4.653   8.751
    1H151 Ti404 4045   1.787   3.335   8.839
    1H151 Ti404 4046   3.682   4.362   8.839
    1H151 Ti404 4047   5.766   3.849   8.839
    1H151 Ti404 4048   6.524   2.088   8.751
    1H151 Ti404 4049   2.166   0.257   8.839
    1H151 Ti405 4050   3.303   3.335   8.839
    1H151 Ti405 4051   1.219   3.114   8.751
    1H151 Ti405 4052   5.766   1.061   8.751
    1H151 Ti405 4053   3.871   5.166   8.751
    1H151 Ti405 4054   5.576   1.575   8.751
    1H151 Ti405 4055   2.734   5.901   8.839
    1H151 Ti405 4056   2.355   0.770   8.839
    1H151 Ti405 4057   2.924   4.653   8.751
    1H151 Ti405 4058   5.955   5.388   8.839
    1H151 Ti405 4059   5.955   0.548   8.751
    1H151 Ti406 4060   2.734   6.927   8.839
    1H151 Ti406 4061   6.713   5.679   8.751
    1H151 Ti406 4062   5.766   4.140   8.751
    1H151 Ti406 4063   1.029   3.627   8.751
    1H151 Ti406 4064   4.061   3.335   8.839
    1H151 Ti406 4065   4.061   6.414   8.839
    1H151 Ti406 4066   2.545   6.414   8.839
    1H151 Ti406 4067   0.461   4.140   8.751
    1H151 Ti406 4068   6.713   0.257   8.839
    1H151 Ti406 4069   3.871   6.927   8.839
    1H151 Ti407 4070   4.061   5.679   8.751
    1H151 Ti407 4071   6.713   1.575   8.751
    1H151 Ti407 4072   0.650   2.601   8.751
    1H151 Ti407 4073   3.303   0.548   8.751
    1H151 Ti407 4074   0.272   1.283   8.839
    1H151 Ti407 4075   4.061   2.601   8.751
    1H151 Ti407 4076   3.113   0.770   8.839
    1H151 Ti407 4077   5.955   1.575   8.751
    1H151 Ti407 4078   4.818   5.388   8.839
    1H151 Ti407 4079   5.576   5.388   8.839
    1H151 Ti408 4080   2.734   6.193   8.751
    1H151 Ti408 4081   0.082   4.140   8.751
    1H151 Ti408 4082   3.303   4.653   8.751
    1H151 Ti408 4083   5.576   0.257   8.839
    1H151 Ti408 4084   4.250   5.901   8.839
    1H151 Ti408 4085   4.818   4.653   8.751
    1H151 Ti408 4086   6.145   2.822   8.839
    1H151 Ti408 4087   2.355   4.140   8.751
    1H151 Ti408 4088   2.734   3.849   8.839
    1H151 Ti408 4089   5.008   5.166   8.751
    1H151 Ti409 4090   5.387   5.901   8.839
    1H151 Ti409 4091   5.197   5.388   8.839
    1H151 Ti409 4092   2.924   6.706   8.751
    1H151 Ti409 4093   4.440   2.601   8.751
    1H151 Ti409 4094   3.682   3.335   8.839
    1H151 Ti409 4095   3.871   4.140   8.751
    1H151 Ti409 4096   3.303   0.257   8.839
    1H151 Ti409 4097   0.082   6.927   8.839
    1H151 Ti409 4098   0.272   1.575   8.751
    1H151 Ti409 4099   0.272   2.309   8.839
    1H151 Ti410 4100   1.408   3.335   8.839
    1H151 Ti410 4101   4.440   5.388   8.839
    1H151 Ti410 4102   5.955   3.335   8.839
    1H151 Ti410 4103   6.713   4.362   8.839
    1H151 Ti410 4104   6.713   3.627   8.751
    1H151 Ti410 4105   6.334   5.679   8.751
    1H151 Ti410 4106   6.713   2.309   8.839
    1H151 Ti410 4107   2.734   0.770   8.839
    1H151 Ti410 4108   5.576   5.679   8.751
    1H151 Ti410 4109   6.524   1.796   8.839
    1H151 Ti411 4110   0.272   6.706   8.751
    1H151 Ti411 4111   6.524   6.193   8.751
    1H151 Ti411 4112   2.924   0.257   8.839
    1H151 Ti411 4113   3.113   1.061   8.751
    1H151 Ti411 4114   3.303   3.627   8.751
    1H151 Ti411 4115   6.145   3.849   8.839
    1H151 Ti411 4116   6.334   2.309   8.839
    1H151 Ti411 4117   0.461   1.796   8.839
    1H151 Ti411 4118   3.113   0.035   8.751
    1H151 Ti411 4119   2.355   1.061   8.751
    1H151 Ti412 4120   2.355   0.035   8.751
    1H151 Ti412 4121   2.545   4.653   8.751
    1H151 Ti412 4122   6.334   0.257   8.839
    1H151 Ti412 4123   4.818   5.679   8.751
    1H151 Ti412 4124   0.082   3.114   8.751
    1H151 Ti412 4125   2.734   4.140   8.751
    1H151 Ti412 4126   4.250   5.166   8.751
    1H151 Ti412 4127   0.650   2.309   8.839
    1H151 Ti412 4128   0.840   3.114   8.751
    1H151 Ti412 4129   0.082   0.035   8.751
    1H151 Ti413 4130   2.166   0.548   8.751
    1H151 Ti413 4131   0.650   3.627   8.751
    1H151 Ti413 4132   0.272   4.362   8.839
    1H151 Ti413 4133   3.871   3.849   8.839
    1H151 Ti413 4134   0.840   3.849   8.839
    1H151 Ti413 4135   4.061   3.627   8.751
    1H151 Ti413 4136   4.250   3.114   8.751
    1H151 Ti413 4137   0.082   1.796   8.839
    1H151 Ti413 4138   0.272   3.627   8.751
    1H151 Ti413 4139   2.545   0.257   8.839
    1H151 Ti414 4140   5.766   0.035   8.751
    1H151 Ti414 4141   6.524   0.035   8.751
    1H151 Ti414 4142   3.871   3.114   8.751
    1H151 Ti414 4143   3.113   3.849   8.839
    1H151 Ti414 4144   3.113   4.140   8.751
    1H151 Ti414 4145   5.955   5.679   8.751
    1H151 Ti414 4146   6.524   2.822   8.839
    1H151 Ti414 4147   1.219   2.822   8.839
    1H151 Ti414 4148   2.734   1.061   8.751
    1H151 Ti414 4149   0.082   2.822   8.839
    1H151 Ti415 4150   5.766   5.901   8.839
    1H151 Ti415 4151   5.576   6.414   8.839
    1H151 Ti415 4152   5.955   0.257   8.839
    1H151 Ti415 4153   4.629   5.166   8.751
    1H151 Ti415 4154   6.145   0.035   8.751
    1H151 Ti415 4155   0.461   3.114   8.751
    1H151 Ti415 4156   6.713   6.706   8.751
    1H151 Ti415 4157   5.766   6.193   8.751
    1H151 Ti415 4158   4.440   5.679   8.751
    1H151 Ti415 4159   2.734   0.035   8.751
    1H151 Ti416 4160   6.524   3.849   8.839
    1H151 Ti416 4161   6.145   5.901   8.839
    1H151 Ti416 4162   3.492   4.140   8.751
    1H151 Ti416 4163   6.334   3.335   8.839
    1H151 Ti416 4164   6.145   6.193   8.751
    1H151 Ti416 4165   1.029   3.335   8.839
    1H151 Ti416 4166   3.492   3.849   8.839
    1H151 Ti416 4167   2.924   0.548   8.751
    1H151 Ti416 4168   3.682   3.627   8.751
    1H151 Ti416 4169   6.524   6.927   8.839
    1H151 Ti417 4170   0.461   3.849   8.839
    1H151 Ti417 4171   2.545   0.548   8.751
    1H151 Ti417 4172   0.840   2.822   8.839
    1H151 Ti417 4173   6.334   6.414   8.839
    1H151 Ti417 4174   0.461   2.822   8.839
    1H151 Ti417 4175   0.082   3.849   8.839
    1H151 Ti417 4176   6.713   3.335   8.839
    1H151 Ti417 4177   5.955   6.706   8.751
    1H151 Ti417 4178   5.766   6.927   8.839
    1H151 Ti417 4179   6.334   6.706   8.751
    1H151 Ti418 4180   0.650   3.335   8.839
    1H151 Ti418 4181   0.272   3.335   8.839
    1H151 Ti418 4182   5.955   6.414   8.839
    1H151 Ti418 4183   6.145   6.927   8.839
    1H151 Ti418 4184   1.408   1.750  10.248
    1H151 Ti418 4185   3.682   4.828  10.248
    1H151 Ti418 4186   5.576   3.160   7.343
    1H151 Ti418 4187   1.787   3.802  10.248
    1H151 Ti418 4188   5.387   2.263  10.248
    1H151 Ti418 4189   1.787   6.239   7.343
    1H151 Ti419 4190   1.977   6.752   7.343
    1H151 Ti419 4191   1.787   2.134   7.343
    1H151 Ti419 4192   0.272   0.723  10.248
    1H151 Ti419 4193   5.197   1.750  10.248
    1H151 Ti419 4194   4.440   0.723  10.248
    1H151 Ti419 4195   4.440   4.828  10.248
    1H151 Ti419 4196   1.787   3.160   7.343
    1H151 Ti419 4197   5.008   3.674   7.343
    1H151 Ti419 4198   1.219   6.367  10.248
    1H151 Ti419 4199   1.219   3.674   7.343
    1H151 Ti420 4200   2.734   4.315  10.248
    1H151 Ti420 4201   2.734   5.341  10.248
    1H151 Ti420 4202   0.461   6.367  10.248
    1H151 Ti420 4203   0.650   5.854  10.248
    1H151 Ti420 4204   1.219   0.595   7.343
    1H151 Ti420 4205   1.408   4.828  10.248
    1H151 Ti420 4206   2.924   2.776  10.248
    1H151 Ti420 4207   1.029   4.828  10.248
    1H151 Ti420 4208   2.355   1.236  10.248
    1H151 Ti420 4209   4.250   1.621   7.343
    1H151 Ti421 4210   0.272   5.854  10.248
    1H151 Ti421 4211   2.545   6.881  10.248
    1H151 Ti421 4212   0.840   1.236  10.248
    1H151 Ti421 4213   2.924   0.723  10.248
    1H151 Ti421 4214   3.682   0.723  10.248
    1H151 Ti421 4215   2.545   3.160   7.343
    1H151 Ti421 4216   4.818   0.082   7.343
    1H151 Ti421 4217   4.629   4.315  10.248
    1H151 Ti421 4218   6.713   6.239   7.343
    1H151 Ti421 4219   2.166   4.828  10.248
    1H151 Ti422 4220   4.818   1.108   7.343
    1H151 Ti422 4221   1.787   0.723  10.248
    1H151 Ti422 4222   1.977   2.647   7.343
    1H151 Ti422 4223   5.955   1.750  10.248
    1H151 Ti422 4224   5.955   4.828  10.248
    1H151 Ti422 4225   5.387   1.236  10.248
    1H151 Ti422 4226   5.387   0.595   7.343
    1H151 Ti422 4227   6.524   5.341  10.248
    1H151 Ti422 4228   2.924   4.828  10.248
    1H151 Ti422 4229   5.955   0.723  10.248
    1H151 Ti423 4230   0.272   4.828  10.248
    1H151 Ti423 4231   6.524   2.647   7.343
    1H151 Ti423 4232   1.408   0.082   7.343
    1H151 Ti423 4233   6.713   3.160   7.343
    1H151 Ti423 4234   3.492   2.647   7.343
    1H151 Ti423 4235   4.629   2.263  10.248
    1H151 Ti423 4236   1.977   2.263  10.248
    1H151 Ti423 4237   1.408   5.854  10.248
    1H151 Ti423 4238   4.629   3.289  10.248
    1H151 Ti423 4239   6.145   3.674   7.343
    1H151 Ti424 4240   4.818   3.160   7.343
    1H151 Ti424 4241   6.524   1.236  10.248
    1H151 Ti424 4242   0.461   4.700   7.343
    1H151 Ti424 4243   5.197   2.776  10.248
    1H151 Ti424 4244   3.492   1.621   7.343
    1H151 Ti424 4245   5.387   3.289  10.248
    1H151 Ti424 4246   6.713   4.187   7.343
    1H151 Ti424 4247   1.598   5.726   7.343
    1H151 Ti424 4248   6.713   2.134   7.343
    1H151 Ti424 4249   5.576   0.723  10.248
    1H151 Ti425 4250   3.682   6.239   7.343
    1H151 Ti425 4251   1.598   5.341  10.248
    1H151 Ti425 4252   0.650   4.187   7.343
    1H151 Ti425 4253   3.303   6.881  10.248
    1H151 Ti425 4254   0.650   2.134   7.343
    1H151 Ti425 4255   5.766   2.647   7.343
    1H151 Ti425 4256   1.598   0.210  10.248
    1H151 Ti425 4257   0.840   1.621   7.343
    1H151 Ti425 4258   3.871   4.315  10.248
    1H151 Ti425 4259   0.082   4.700   7.343
    1H151 Ti426 4260   6.713   4.828  10.248
    1H151 Ti426 4261   5.387   4.315  10.248
    1H151 Ti426 4262   4.250   5.341  10.248
    1H151 Ti426 4263   4.250   6.752   7.343
    1H151 Ti426 4264   5.766   3.674   7.343
    1H151 Ti426 4265   2.166   0.723  10.248
    1H151 Ti426 4266   1.977   1.621   7.343
    1H151 Ti426 4267   0.840   2.647   7.343
    1H151 Ti426 4268   0.082   0.210  10.248
    1H151 Ti426 4269   2.355   5.726   7.343
    1H151 Ti427 4270   5.576   3.802  10.248
    1H151 Ti427 4271   1.029   0.082   7.343
    1H151 Ti427 4272   2.355   3.674   7.343
    1H151 Ti427 4273   3.492   4.315  10.248
    1H151 Ti427 4274   5.576   0.082   7.343
    1H151 Ti427 4275   0.082   3.674   7.343
    1H151 Ti427 4276   0.840   4.315  10.248
    1H151 Ti427 4277   6.145   5.341  10.248
    1H151 Ti427 4278   1.977   3.674   7.343
    1H151 Ti427 4279   5.576   6.239   7.343
    1H151 Ti428 4280   4.818   6.239   7.343
    1H151 Ti428 4281   4.250   0.210  10.248
    1H151 Ti428 4282   2.734   5.726   7.343
    1H151 Ti428 4283   4.061   2.134   7.343
    1H151 Ti428 4284   2.734   6.367  10.248
    1H151 Ti428 4285   1.977   5.341  10.248
    1H151 Ti428 4286   5.387   0.210  10.248
    1H151 Ti428 4287   1.029   3.160   7.343
    1H151 Ti428 4288   1.219   6.752   7.343
    1H151 Ti428 4289   0.461   3.674   7.343
    1H151 Ti429 4290   2.545   6.239   7.343
    1H151 Ti429 4291   5.766   4.700   7.343
    1H151 Ti429 4292   4.061   3.802  10.248
    1H151 Ti429 4293   5.955   5.213   7.343
    1H151 Ti429 4294   4.440   5.854  10.248
    1H151 Ti429 4295   2.545   3.802  10.248
    1H151 Ti429 4296   4.629   6.752   7.343
    1H151 Ti429 4297   2.166   0.082   7.343
    1H151 Ti429 4298   0.461   0.595   7.343
    1H151 Ti429 4299   5.197   5.854  10.248
    1H151 Ti430 4300   2.166   5.213   7.343
    1H151 Ti430 4301   1.029   5.213   7.343
    1H151 Ti430 4302   1.787   6.881  10.248
    1H151 Ti430 4303   6.524   4.315  10.248
    1H151 Ti430 4304   1.219   2.263  10.248
    1H151 Ti430 4305   4.818   4.187   7.343
    1H151 Ti430 4306   3.871   2.263  10.248
    1H151 Ti430 4307   3.492   2.263  10.248
    1H151 Ti430 4308   1.029   3.802  10.248
    1H151 Ti430 4309   4.061   4.187   7.343
    1H151 Ti431 4310   2.924   3.160   7.343
    1H151 Ti431 4311   3.303   5.213   7.343
    1H151 Ti431 4312   5.008   1.621   7.343
    1H151 Ti431 4313   5.766   0.595   7.343
    1H151 Ti431 4314   1.977   6.367  10.248
    1H151 Ti431 4315   4.250   3.674   7.343
    1H151 Ti431 4316   1.977   0.595   7.343
    1H151 Ti431 4317   6.524   1.621   7.343
    1H151 Ti431 4318   5.955   2.776  10.248
    1H151 Ti431 4319   6.524   6.367  10.248
    1H151 Ti432 4320   4.440   2.776  10.248
    1H151 Ti432 4321   4.250   4.700   7.343
    1H151 Ti432 4322   5.766   6.752   7.343
    1H151 Ti432 4323   4.250   6.367  10.248
    1H151 Ti432 4324   0.082   0.595   7.343
    1H151 Ti432 4325   6.145   2.263  10.248
    1H151 Ti432 4326   3.871   6.367  10.248
    1H151 Ti432 4327   4.440   6.239   7.343
    1H151 Ti432 4328   3.303   5.854  10.248
    1H151 Ti432 4329   1.408   5.213   7.343
    1H151 Ti433 4330   3.113   6.752   7.343
    1H151 Ti433 4331   3.682   0.082   7.343
    1H151 Ti433 4332   2.545   5.213   7.343
    1H151 Ti433 4333   0.461   1.621   7.343
    1H151 Ti433 4334   6.334   5.854  10.248
    1H151 Ti433 4335   2.734   6.752   7.343
    1H151 Ti433 4336   1.029   6.239   7.343
    1H151 Ti433 4337   5.197   4.828  10.248
    1H151 Ti433 4338   4.629   2.647   7.343
    1H151 Ti433 4339   2.734   1.236  10.248
    1H151 Ti434 4340   5.955   6.239   7.343
    1H151 Ti434 4341   4.818   6.881  10.248
    1H151 Ti434 4342   4.250   2.263  10.248
    1H151 Ti434 4343   0.650   1.750  10.248
    1H151 Ti434 4344   5.008   4.315  10.248
    1H151 Ti434 4345   4.440   1.108   7.343
    1H151 Ti434 4346   5.008   1.236  10.248
    1H151 Ti434 4347   5.387   6.367  10.248
    1H151 Ti434 4348   5.576   1.108   7.343
    1H151 Ti434 4349   0.272   5.213   7.343
    1H151 Ti435 4350   5.387   5.341  10.248
    1H151 Ti435 4351   3.492   5.726   7.343
    1H151 Ti435 4352   1.219   4.700   7.343
    1H151 Ti435 4353   3.113   2.263  10.248
    1H151 Ti435 4354   0.650   6.239   7.343
    1H151 Ti435 4355   0.272   0.082   7.343
    1H151 Ti435 4356   3.492   3.674   7.343
    1H151 Ti435 4357   2.355   2.263  10.248
    1H151 Ti435 4358   6.524   2.263  10.248
    1H151 Ti435 4359   2.166   2.776  10.248
    1H151 Ti436 4360   4.629   1.236  10.248
    1H151 Ti436 4361   6.145   2.647   7.343
    1H151 Ti436 4362   5.955   2.134   7.343
    1H151 Ti436 4363   4.818   5.213   7.343
    1H151 Ti436 4364   3.113   0.595   7.343
    1H151 Ti436 4365   4.250   1.236  10.248
    1H151 Ti436 4366   2.734   2.263  10.248
    1H151 Ti436 4367   3.113   1.236  10.248
    1H151 Ti436 4368   0.272   2.134   7.343
    1H151 Ti436 4369   4.061   0.082   7.343
    1H151 Ti437 4370   3.871   1.236  10.248
    1H151 Ti437 4371   3.492   1.236  10.248
    1H151 Ti437 4372   4.061   1.108   7.343
    1H151 Ti437 4373   3.492   4.700   7.343
    1H151 Ti437 4374   0.461   2.263  10.248
    1H151 Ti437 4375   1.029   6.881  10.248
    1H151 Ti437 4376   1.219   2.647   7.343
    1H151 Ti437 4377   0.650   6.881  10.248
    1H151 Ti437 4378   3.682   5.854  10.248
    1H151 Ti437 4379   2.545   4.828  10.248
    1H151 Ti438 4380   6.334   4.187   7.343
    1H151 Ti438 4381   4.440   0.082   7.343
    1H151 Ti438 4382   3.682   1.108   7.343
    1H151 Ti438 4383   1.408   1.108   7.343
    1H151 Ti438 4384   1.598   2.647   7.343
    1H151 Ti438 4385   5.387   5.726   7.343
    1H151 Ti438 4386   4.818   2.776  10.248
    1H151 Ti438 4387   5.576   4.828  10.248
    1H151 Ti438 4388   1.408   6.881  10.248
    1H151 Ti438 4389   0.272   3.160   7.343
    1H151 Ti439 4390   3.113   1.621   7.343
    1H151 Ti439 4391   4.250   3.289  10.248
    1H151 Ti439 4392   4.629   5.341  10.248
    1H151 Ti439 4393   2.924   5.854  10.248
    1H151 Ti439 4394   0.650   3.160   7.343
    1H151 Ti439 4395   2.355   1.621   7.343
    1H151 Ti439 4396   3.303   6.239   7.343
    1H151 Ti439 4397   1.029   4.187   7.343
    1H151 Ti439 4398   2.734   1.621   7.343
    1H151 Ti439 4399   3.303   3.160   7.343
    1H151 Ti440 4400   0.272   6.881  10.248
    1H151 Ti440 4401   1.029   1.108   7.343
    1H151 Ti440 4402   4.440   6.881  10.248
    1H151 Ti440 4403   3.871   3.289  10.248
    1H151 Ti440 4404   5.008   5.341  10.248
    1H151 Ti440 4405   5.197   6.881  10.248
    1H151 Ti440 4406   2.734   0.210  10.248
    1H151 Ti440 4407   3.303   0.082   7.343
    1H151 Ti440 4408   6.524   0.210  10.248
    1H151 Ti440 4409   6.334   5.213   7.343
    1H151 Ti441 4410   5.955   3.802  10.248
    1H151 Ti441 4411   5.387   4.700   7.343
    1H151 Ti441 4412   2.355   0.210  10.248
    1H151 Ti441 4413   3.113   0.210  10.248
    1H151 Ti441 4414   1.787   1.108   7.343
    1H151 Ti441 4415   4.818   2.134   7.343
    1H151 Ti441 4416   5.197   2.134   7.343
    1H151 Ti441 4417   5.008   5.726   7.343
    1H151 Ti441 4418   3.492   3.289  10.248
    1H151 Ti441 4419   0.461   1.236  10.248
    1H151 Ti442 4420   6.334   1.108   7.343
    1H151 Ti442 4421   6.713   1.108   7.343
    1H151 Ti442 4422   4.061   5.854  10.248
    1H151 Ti442 4423   2.355   3.289  10.248
    1H151 Ti442 4424   6.334   0.082   7.343
    1H151 Ti442 4425   0.461   6.752   7.343
    1H151 Ti442 4426   6.334   1.750  10.248
    1H151 Ti442 4427   0.461   5.726   7.343
    1H151 Ti442 4428   2.924   4.187   7.343
    1H151 Ti442 4429   1.977   0.210  10.248
    1H151 Ti443 4430   2.355   6.367  10.248
    1H151 Ti443 4431   0.082   1.236  10.248
    1H151 Ti443 4432   1.787   5.854  10.248
    1H151 Ti443 4433   2.924   6.239   7.343
    1H151 Ti443 4434   1.219   5.726   7.343
    1H151 Ti443 4435   5.955   0.082   7.343
    1H151 Ti443 4436   0.840   6.752   7.343
    1H151 Ti443 4437   4.440   2.134   7.343
    1H151 Ti443 4438   5.955   4.187   7.343
    1H151 Ti443 4439   0.840   2.263  10.248
    1H151 Ti444 4440   5.197   4.187   7.343
    1H151 Ti444 4441   3.871   2.647   7.343
    1H151 Ti444 4442   5.766   3.289  10.248
    1H151 Ti444 4443   3.871   0.210  10.248
    1H151 Ti444 4444   6.713   5.213   7.343
    1H151 Ti444 4445   2.924   3.802  10.248
    1H151 Ti444 4446   5.766   5.726   7.343
    1H151 Ti444 4447   3.682   6.881  10.248
    1H151 Ti444 4448   5.576   2.134   7.343
    1H151 Ti444 4449   4.440   3.160   7.343
    1H151 Ti445 4450   5.955   1.108   7.343
    1H151 Ti445 4451   5.576   5.854  10.248
    1H151 Ti445 4452   6.713   0.082   7.343
    1H151 Ti445 4453   4.629   4.700   7.343
    1H151 Ti445 4454   2.545   5.854  10.248
    1H151 Ti445 4455   3.682   4.187   7.343
    1H151 Ti445 4456   0.650   1.108   7.343
    1H151 Ti445 4457   0.461   4.315  10.248
    1H151 Ti445 4458   3.492   0.210  10.248
    1H151 Ti445 4459   3.682   5.213   7.343
    1H151 Ti446 4460   3.303   1.108   7.343
    1H151 Ti446 4461   1.977   3.289  10.248
    1H151 Ti446 4462   6.145   6.752   7.343
    1H151 Ti446 4463   0.840   5.726   7.343
    1H151 Ti446 4464   1.408   4.187   7.343
    1H151 Ti446 4465   5.008   4.700   7.343
    1H151 Ti446 4466   0.272   1.108   7.343
    1H151 Ti446 4467   3.113   3.289  10.248
    1H151 Ti446 4468   2.734   3.289  10.248
    1H151 Ti446 4469   5.955   5.854  10.248
    1H151 Ti447 4470   0.272   1.750  10.248
    1H151 Ti447 4471   5.387   1.621   7.343
    1H151 Ti447 4472   2.545   0.082   7.343
    1H151 Ti447 4473   1.787   2.776  10.248
    1H151 Ti447 4474   5.576   4.187   7.343
    1H151 Ti447 4475   3.871   5.726   7.343
    1H151 Ti447 4476   3.303   4.187   7.343
    1H151 Ti447 4477   6.145   1.621   7.343
    1H151 Ti447 4478   0.082   6.752   7.343
    1H151 Ti447 4479   0.082   5.726   7.343
    1H151 Ti448 4480   1.598   4.700   7.343
    1H151 Ti448 4481   2.166   5.854  10.248
    1H151 Ti448 4482   3.113   4.700   7.343
    1H151 Ti448 4483   6.713   1.750  10.248
    1H151 Ti448 4484   6.713   6.881  10.248
    1H151 Ti448 4485   6.145   0.210  10.248
    1H151 Ti448 4486   1.598   3.289  10.248
    1H151 Ti448 4487   6.145   5.726   7.343
    1H151 Ti448 4488   6.524   6.752   7.343
    1H151 Ti448 4489   6.524   5.726   7.343
    1H151 Ti449 4490   2.545   4.187   7.343
    1H151 Ti449 4491   3.303   3.802  10.248
    1H151 Ti449 4492   6.334   3.802  10.248
    1H151 Ti449 4493   1.787   4.187   7.343
    1H151 Ti449 4494   4.250   5.726   7.343
    1H151 Ti449 4495   4.061   5.213   7.343
    1H151 Ti449 4496   2.734   4.700   7.343
    1H151 Ti449 4497   1.408   2.776  10.248
    1H151 Ti449 4498   1.977   4.700   7.343
    1H151 Ti449 4499   1.219   3.289  10.248
    1H151 Ti450 4500   6.713   2.776  10.248
    1H151 Ti450 4501   3.682   3.802  10.248
    1H151 Ti450 4502   3.871   3.674   7.343
    1H151 Ti450 4503   5.766   0.210  10.248
    1H151 Ti450 4504   0.272   2.776  10.248
    1H151 Ti450 4505   0.082   4.315  10.248
    1H151 Ti450 4506   4.061   6.881  10.248
    1H151 Ti450 4507   4.250   2.647   7.343
    1H151 Ti450 4508   6.334   2.776  10.248
    1H151 Ti450 4509   2.924   0.082   7.343
    1H151 Ti451 4510   4.629   5.726   7.343
    1H151 Ti451 4511   4.440   5.213   7.343
    1H151 Ti451 4512   2.355   0.595   7.343
    1H151 Ti451 4513   6.145   6.367  10.248
    1H151 Ti451 4514   0.650   3.802  10.248
    1H151 Ti451 4515   3.682   3.160   7.343
    1H151 Ti451 4516   2.166   1.108   7.343
    1H151 Ti451 4517   5.766   1.621   7.343
    1H151 Ti451 4518   2.166   4.187   7.343
    1H151 Ti451 4519   5.576   6.881  10.248
    1H151 Ti452 4520   5.766   6.367  10.248
    1H151 Ti452 4521   2.355   4.700   7.343
    1H151 Ti452 4522   2.734   0.595   7.343
    1H151 Ti452 4523   4.061   3.160   7.343
    1H151 Ti452 4524   2.924   1.108   7.343
    1H151 Ti452 4525   6.145   3.289  10.248
    1H151 Ti452 4526   6.334   6.881  10.248
    1H151 Ti452 4527   1.029   2.776  10.248
    1H151 Ti452 4528   6.713   3.802  10.248
    1H151 Ti452 4529   0.650   2.776  10.248
    1H151 Ti453 4530   0.840   3.289  10.248
    1H151 Ti453 4531   2.545   1.108   7.343
    1H151 Ti453 4532   5.955   6.881  10.248
    1H151 Ti453 4533   0.272   3.802  10.248
    1H151 Ti453 4534   6.524   3.289  10.248
    1H151 Ti453 4535   0.461   3.289  10.248
    1H151 Ti453 4536   0.082   3.289  10.248
    1H151    O1 4537   2.734   2.172   7.357
    1H151    O2 4538   3.113   2.172   7.357
    1H151    O3 4539   0.840   0.686  10.233
    1H151    O4 4540   1.219   0.686  10.233
    1H151    O5 4541   0.650   5.304  10.233
    1H151    O6 4542   1.408   1.199  10.233
    1H151    O7 4543   1.977   1.712  10.233
    1H151    O8 4544   2.355   2.172   7.357
    1H151    O9 4545   1.787   4.278  10.233
    1H151   O10 4546   2.166   4.278  10.233
    1H151   O11 4547   1.408   4.278  10.233
    1H151   O12 4548   3.303   5.304  10.233
    1H151   O13 4549   5.008   3.765  10.233
    1H151   O14 4550   2.355   1.712  10.233
    1H151   O15 4551   2.545   2.685   7.357
    1H151   O16 4552   1.787   1.199  10.233
    1H151   O17 4553   5.008   0.686  10.233
    1H151   O18 4554   1.408   1.658   7.357
    1H151   O19 4555   5.197   6.789   7.357
    1H151   O20 4556   2.734   1.712  10.233
    1H151   O21 4557   2.924   2.685   7.357
    1H151   O22 4558   3.113   1.712  10.233
    1H151   O23 4559   3.492   1.712  10.233
    1H151   O24 4560   3.871   1.712  10.233
    1H151   O25 4561   4.440   0.632   7.357
    1H151   O26 4562   1.029   5.304  10.233
    1H151   O27 4563   4.250   1.712  10.233
    1H151   O28 4564   1.029   0.173  10.233
    1H151   O29 4565   4.061   0.632   7.357
    1H151   O30 4566   3.682   5.304  10.233
    1H151   O31 4567   0.272   5.304  10.233
    1H151   O32 4568   5.197   2.685   7.357
    1H151   O33 4569   4.818   0.632   7.357
    1H151   O34 4570   0.650   0.173  10.233
    1H151   O35 4571   3.492   2.172   7.357
    1H151   O36 4572   4.818   6.330  10.233
    1H151   O37 4573   4.629   3.765  10.233
    1H151   O38 4574   4.629   1.712  10.233
    1H151   O39 4575   3.492   2.738  10.233
    1H151   O40 4576   3.871   2.738  10.233
    1H151   O41 4577   3.682   0.632   7.357
    1H151   O42 4578   1.219   2.172   7.357
    1H151   O43 4579   5.955   1.199  10.233
    1H151   O44 4580   4.818   0.173  10.233
    1H151   O45 4581   6.145   3.198   7.357
    1H151   O46 4582   6.524   0.686  10.233
    1H151   O47 4583   3.682   6.789   7.357
    1H151   O48 4584   3.303   6.330  10.233
    1H151   O49 4585   5.955   4.278  10.233
    1H151   O50 4586   0.272   2.685   7.357
    1H151   O51 4587   6.334   4.737   7.357
    1H151   O52 4588   5.387   5.250   7.357
    1H151   O53 4589   2.924   3.711   7.357
    1H151   O54 4590   6.334   0.632   7.357
    1H151   O55 4591   1.598   1.712  10.233
    1H151   O56 4592   2.924   2.318   7.416
    1H151   O57 4593   1.029   0.539  10.174
    1H151   O58 4594   2.545   2.318   7.416
    1H151   O59 4595   0.461   0.686  10.233
    1H151   O60 4596   1.029   1.199  10.233
    1H151   O61 4597   4.629   0.686  10.233
    1H151   O62 4598   1.219   1.712  10.233
    1H151   O63 4599   2.166   2.685   7.357
    1H151   O64 4600   5.387   3.198   7.357
    1H151   O65 4601   0.840   5.817  10.233
    1H151   O66 4602   1.787   1.565  10.174
    1H151   O67 4603   1.598   1.052  10.174
    1H151   O68 4604   1.787   6.789   7.357
    1H151   O69 4605   5.576   2.225  10.233
    1H151   O70 4606   1.977   4.131  10.174
    1H151   O71 4607   1.598   4.131  10.174
    1H151   O72 4608   5.197   0.632   7.357
    1H151   O73 4609   1.219   1.052  10.174
    1H151   O74 4610   1.598   4.791  10.233
    1H151   O75 4611   2.166   1.565  10.174
    1H151   O76 4612   4.250   4.791  10.233
    1H151   O77 4613   1.029   1.658   7.357
    1H151   O78 4614   0.840   5.157  10.174
    1H151   O79 4615   1.977   4.791  10.233
    1H151   O80 4616   6.334   1.199  10.233
    1H151   O81 4617   1.598   6.276   7.357
    1H151   O82 4618   3.303   2.318   7.416
    1H151   O83 4619   0.650   0.539  10.174
    1H151   O84 4620   5.008   0.119   7.357
    1H151   O85 4621   1.977   2.172   7.357
    1H151   O86 4622   6.524   3.198   7.357
    1H151   O87 4623   0.461   5.157  10.174
    1H151   O88 4624   4.061   5.304  10.233
    1H151   O89 4625   1.029   6.330  10.233
    1H151   O90 4626   0.082   5.817  10.233
    1H151   O91 4627   1.598   2.172   7.357
    1H151   O92 4628   3.492   5.157  10.174
    1H151   O93 4629   1.598   3.198   7.357
    1H151   O94 4630   4.440   4.278  10.233
    1H151   O95 4631   1.219   5.817  10.233
    1H151   O96 4632   5.766   1.712  10.233
    1H151   O97 4633   5.766   3.198   7.357
    1H151   O98 4634   3.113   4.791  10.233
    1H151   O99 4635   5.008   1.712  10.233
    1H151  O100 4636   1.598   0.686  10.233
    1H151  O101 4637   2.166   1.199  10.233
    1H151  O102 4638   4.818   3.618  10.174
    1H151  O103 4639   0.082   0.686  10.233
    1H151  O104 4640   3.492   4.791  10.233
    1H151  O105 4641   2.545   4.278  10.233
    1H151  O106 4642   4.818   2.225  10.233
    1H151  O107 4643   2.924   5.304  10.233
    1H151  O108 4644   4.818   0.539  10.174
    1H151  O109 4645   6.145   4.791  10.233
    1H151  O110 4646   1.787   2.225  10.233
    1H151  O111 4647   1.977   6.276   7.357
    1H151  O112 4648   3.871   4.791  10.233
    1H151  O113 4649   1.598   0.119   7.357
    1H151  O114 4650   3.682   1.658   7.357
    1H151  O115 4651   5.197   2.225  10.233
    1H151  O116 4652   1.219   1.805   7.416
    1H151  O117 4653   5.008   6.276   7.357
    1H151  O118 4654   5.387   6.276   7.357
    1H151  O119 4655   5.387   1.712  10.233
    1H151  O120 4656   2.166   5.763   7.357
    1H151  O121 4657   3.113   6.843  10.233
    1H151  O122 4658   2.355   6.276   7.357
    1H151  O123 4659   3.871   6.276   7.357
    1H151  O124 4660   6.713   5.304  10.233
    1H151  O125 4661   3.303   2.685   7.357
    1H151  O126 4662   5.576   1.199  10.233
    1H151  O127 4663   0.650   4.737   7.357
    1H151  O128 4664   3.113   2.738  10.233
    1H151  O129 4665   1.977   3.765  10.233
    1H151  O130 4666   1.408   5.304  10.233
    1H151  O131 4667   1.598   3.765  10.233
    1H151  O132 4668   2.166   6.789   7.357
    1H151  O133 4669   5.576   2.685   7.357
    1H151  O134 4670   1.787   1.658   7.357
    1H151  O135 4671   1.408   0.173  10.233
    1H151  O136 4672   2.734   2.832   7.416
    1H151  O137 4673   0.840   0.119   7.357
    1H151  O138 4674   1.977   3.198   7.357
    1H151  O139 4675   5.387   0.686  10.233
    1H151  O140 4676   4.818   6.789   7.357
    1H151  O141 4677   5.766   2.738  10.233
    1H151  O142 4678   0.840   2.172   7.357
    1H151  O143 4679   1.977   5.250   7.357
    1H151  O144 4680   6.713   6.330  10.233
    1H151  O145 4681   4.440   3.711   7.357
    1H151  O146 4682   5.387   3.765  10.233
    1H151  O147 4683   6.713   2.685   7.357
    1H151  O148 4684   1.029   4.278  10.233
    1H151  O149 4685   1.408   0.539  10.174
    1H151  O150 4686   0.650   6.330  10.233
    1H151  O151 4687   0.840   4.791  10.233
    1H151  O152 4688   6.145   0.686  10.233
    1H151  O153 4689   4.250   0.686  10.233
    1H151  O154 4690   5.008   3.198   7.357
    1H151  O155 4691   2.545   1.565  10.174
    1H151  O156 4692   4.818   3.711   7.357
    1H151  O157 4693   3.113   5.250   7.357
    1H151  O158 4694   0.272   0.173  10.233
    1H151  O159 4695   4.629   4.791  10.233
    1H151  O160 4696   5.576   6.789   7.357
    1H151  O161 4697   5.197   0.173  10.233
    1H151  O162 4698   0.272   6.330  10.233
    1H151  O163 4699   5.197   3.711   7.357
    1H151  O164 4700   1.408   6.330  10.233
    1H151  O165 4701   4.061   6.789   7.357
    1H151  O166 4702   4.250   3.765  10.233
    1H151  O167 4703   2.166   2.318   7.416
    1H151  O168 4704   5.576   4.278  10.233
    1H151  O169 4705   2.355   2.832   7.416
    1H151  O170 4706   3.871   2.172   7.357
    1H151  O171 4707   2.355   3.198   7.357
    1H151  O172 4708   4.061   1.658   7.357
    1H151  O173 4709   4.440   0.173  10.233
    1H151  O174 4710   0.840   0.026  10.174
    1H151  O175 4711   4.629   0.779   7.416
    1H151  O176 4712   2.734   6.843  10.233
    1H151  O177 4713   1.408   3.711   7.357
    1H151  O178 4714   2.924   4.278  10.233
    1H151  O179 4715   2.924   1.565  10.174
    1H151  O180 4716   2.924   6.330  10.233
    1H151  O181 4717   4.440   6.330  10.233
    1H151  O182 4718   1.787   5.763   7.357
    1H151  O183 4719   3.303   1.565  10.174
    1H151  O184 4720   3.682   1.565  10.174
    1H151  O185 4721   4.061   1.565  10.174
    1H151  O186 4722   5.955   4.737   7.357
    1H151  O187 4723   4.250   0.779   7.416
    1H151  O188 4724   1.408   0.632   7.357
    1H151  O189 4725   4.818   2.685   7.357
    1H151  O190 4726   1.029   3.711   7.357
    1H151  O191 4727   5.387   0.119   7.357
    1H151  O192 4728   0.650   2.685   7.357
    1H151  O193 4729   1.029   0.632   7.357
    1H151  O194 4730   6.713   4.737   7.357
    1H151  O195 4731   2.545   5.304  10.233
    1H151  O196 4732   6.334   4.278  10.233
    1H151  O197 4733   5.197   6.330  10.233
    1H151  O198 4734   5.197   3.252  10.233
    1H151  O199 4735   5.387   2.738  10.233
    1H151  O200 4736   5.008   1.145   7.357
    1H151  O201 4737   4.440   1.565  10.174
    1H151  O202 4738   2.545   3.711   7.357
    1H151  O203 4739   0.461   4.791  10.233
    1H151  O204 4740   4.250   2.738  10.233
    1H151  O205 4741   4.818   3.252  10.233
    1H151  O206 4742   4.061   4.278  10.233
    1H151  O207 4743   5.766   5.250   7.357
    1H151  O208 4744   2.734   2.738  10.233
    1H151  O209 4745   3.871   0.686  10.233
    1H151  O210 4746   1.408   6.789   7.357
    1H151  O211 4747   2.355   4.131  10.174
    1H151  O212 4748   3.871   5.157  10.174
    1H151  O213 4749   5.008   0.779   7.416
    1H151  O214 4750   3.113   5.157  10.174
    1H151  O215 4751   1.598   1.805   7.416
    1H151  O216 4752   3.113   0.686  10.233
    1H151  O217 4753   4.440   1.658   7.357
    1H151  O218 4754   1.787   4.644  10.174
    1H151  O219 4755   2.734   0.686  10.233
    1H151  O220 4756   3.871   0.779   7.416
    1H151  O221 4757   3.682   6.330  10.233
    1H151  O222 4758   2.355   6.843  10.233
    1H151  O223 4759   3.492   0.686  10.233
    1H151  O224 4760   1.408   2.225  10.233
    1H151  O225 4761   5.955   0.632   7.357
    1H151  O226 4762   1.219   3.198   7.357
    1H151  O227 4763   3.303   6.789   7.357
    1H151  O228 4764   1.029   5.670  10.174
    1H151  O229 4765   6.713   0.632   7.357
    1H151  O230 4766   6.334   3.711   7.357
    1H151  O231 4767   3.682   2.592  10.174
    1H151  O232 4768   6.524   4.791  10.233
    1H151  O233 4769   1.219   4.131  10.174
    1H151  O234 4770   1.977   0.119   7.357
    1H151  O235 4771   5.008   6.936   7.416
    1H151  O236 4772   5.955   2.225  10.233
    1H151  O237 4773   5.197   0.539  10.174
    1H151  O238 4774   6.713   3.711   7.357
    1H151  O239 4775   5.387   2.832   7.416
    1H151  O240 4776   3.303   0.632   7.357
    1H151  O241 4777   0.082   4.224   7.357
    1H151  O242 4778   2.355   3.765  10.233
    1H151  O243 4779   6.145   1.052  10.174
    1H151  O244 4780   0.082   6.276   7.357
    1H151  O245 4781   6.524   6.276   7.357
    1H151  O246 4782   5.197   3.618  10.174
    1H151  O247 4783   0.461   4.224   7.357
    1H151  O248 4784   6.524   5.817  10.233
    1H151  O249 4785   5.387   6.936   7.416
    1H151  O250 4786   5.008   5.250   7.357
    1H151  O251 4787   3.303   3.711   7.357
    1H151  O252 4788   6.524   2.172   7.357
    1H151  O253 4789   4.629   5.817  10.233
    1H151  O254 4790   0.840   1.712  10.233
    1H151  O255 4791   1.219   3.765  10.233
    1H151  O256 4792   5.576   3.711   7.357
    1H151  O257 4793   5.008   5.817  10.233
    1H151  O258 4794   2.166   5.304  10.233
    1H151  O259 4795   0.650   3.711   7.357
    1H151  O260 4796   6.334   3.345   7.416
    1H151  O261 4797   3.303   4.278  10.233
    1H151  O262 4798   1.787   3.711   7.357
    1H151  O263 4799   5.955   5.304  10.233
    1H151  O264 4800   1.219   6.276   7.357
    1H151  O265 4801   4.250   4.224   7.357
    1H151  O266 4802   4.250   6.276   7.357
    1H151  O267 4803   5.008   2.832   7.416
    1H151  O268 4804   2.355   0.686  10.233
    1H151  O269 4805   0.650   0.632   7.357
    1H151  O270 4806   2.924   5.763   7.357
    1H151  O271 4807   1.598   5.250   7.357
    1H151  O272 4808   1.977   6.843  10.233
    1H151  O273 4809   1.787   0.632   7.357
    1H151  O274 4810   2.734   5.250   7.357
    1H151  O275 4811   4.629   6.183  10.174
    1H151  O276 4812   1.029   4.737   7.357
    1H151  O277 4813   4.629   4.224   7.357
    1H151  O278 4814   0.840   5.250   7.357
    1H151  O279 4815   5.008   6.183  10.174
    1H151  O280 4816   6.713   1.658   7.357
    1H151  O281 4817   0.461   0.119   7.357
    1H151  O282 4818   2.545   6.789   7.357
    1H151  O283 4819   1.787   6.330  10.233
    1H151  O284 4820   4.818   1.658   7.357
    1H151  O285 4821   5.387   1.145   7.357
    1H151  O286 4822   5.008   4.791  10.233
    1H151  O287 4823   5.197   6.423   7.416
    1H151  O288 4824   1.977   1.052  10.174
    1H151  O289 4825   3.303   5.763   7.357
    1H151  O290 4826   0.461   5.250   7.357
    1H151  O291 4827   0.272   1.658   7.357
    1H151  O292 4828   2.355   2.738  10.233
    1H151  O293 4829   6.145   2.172   7.357
    1H151  O294 4830   5.576   5.304  10.233
    1H151  O295 4831   4.061   4.737   7.357
    1H151  O296 4832   6.145   6.276   7.357
    1H151  O297 4833   0.461   6.276   7.357
    1H151  O298 4834   1.219   5.157  10.174
    1H151  O299 4835   3.682   4.737   7.357
    1H151  O300 4836   6.713   2.225  10.233
    1H151  O301 4837   0.082   5.157  10.174
    1H151  O302 4838   0.272   2.225  10.233
    1H151  O303 4839   3.113   2.832   7.416
    1H151  O304 4840   1.219   0.026  10.174
    1H151  O305 4841   1.408   2.318   7.416
    1H151  O306 4842   4.818   1.565  10.174
    1H151  O307 4843   5.766   1.052  10.174
    1H151  O308 4844   5.955   3.345   7.416
    1H151  O309 4845   5.197   3.345   7.416
    1H151  O310 4846   4.440   3.618  10.174
    1H151  O311 4847   3.682   2.318   7.416
    1H151  O312 4848   0.461   0.026  10.174
    1H151  O313 4849   1.029   2.318   7.416
    1H151  O314 4850   5.576   1.565  10.174
    1H151  O315 4851   5.197   0.266   7.416
    1H151  O316 4852   3.303   4.644  10.174
    1H151  O317 4853   5.008   2.078  10.174
    1H151  O318 4854   4.061   4.644  10.174
    1H151  O319 4855   6.713   0.539  10.174
    1H151  O320 4856   3.303   2.592  10.174
    1H151  O321 4857   5.008   0.026  10.174
    1H151  O322 4858   2.166   6.423   7.416
    1H151  O323 4859   1.029   1.565  10.174
    1H151  O324 4860   1.598   2.078  10.174
    1H151  O325 4861   4.629   0.026  10.174
    1H151  O326 4862   0.840   6.183  10.174
    1H151  O327 4863   1.598   6.936   7.416
    1H151  O328 4864   4.061   2.592  10.174
    1H151  O329 4865   3.871   6.936   7.416
    1H151  O330 4866   4.250   4.131  10.174
    1H151  O331 4867   0.082   2.832   7.416
    1H151  O332 4868   6.713   5.670  10.174
    1H151  O333 4869   5.766   2.078  10.174
    1H151  O334 4870   1.977   5.910   7.416
    1H151  O335 4871   6.334   0.539  10.174
    1H151  O336 4872   3.113   6.183  10.174
    1H151  O337 4873   5.766   4.131  10.174
    1H151  O338 4874   3.871   1.805   7.416
    1H151  O339 4875   1.408   3.345   7.416
    1H151  O340 4876   6.145   4.884   7.416
    1H151  O341 4877   3.492   0.779   7.416
    1H151  O342 4878   6.145   4.131  10.174
    1H151  O343 4879   2.924   6.696  10.174
    1H151  O344 4880   3.492   6.183  10.174
    1H151  O345 4881   0.461   2.832   7.416
    1H151  O346 4882   3.492   6.936   7.416
    1H151  O347 4883   6.334   4.644  10.174
    1H151  O348 4884   5.576   2.592  10.174
    1H151  O349 4885   1.408   6.423   7.416
    1H151  O350 4886   0.082   6.183  10.174
    1H151  O351 4887   1.787   0.266   7.416
    1H151  O352 4888   6.524   4.884   7.416
    1H151  O353 4889   5.576   5.397   7.416
    1H151  O354 4890   2.734   3.858   7.416
    1H151  O355 4891   4.061   6.423   7.416
    1H151  O356 4892   4.629   3.858   7.416
    1H151  O357 4893   5.197   5.397   7.416
    1H151  O358 4894   6.145   0.779   7.416
    1H151  O359 4895   6.524   0.779   7.416
    1H151  O360 4896   3.113   3.858   7.416
    1H151  O361 4897   1.787   5.397   7.416
    1H151  O362 4898   0.840   4.884   7.416
    1H151  O363 4899   0.650   0.266   7.416
    1H151  O364 4900   2.924   5.397   7.416
    1H151  O365 4901   2.166   3.345   7.416
    1H151  O366 4902   0.650   4.644  10.174
    1H151  O367 4903   5.008   3.105  10.174
    1H151  O368 4904   2.166   3.618  10.174
    1H151  O369 4905   1.408   3.618  10.174
    1H151  O370 4906   4.061   0.539  10.174
    1H151  O371 4907   2.355   6.936   7.416
    1H151  O372 4908   6.524   3.858   7.416
    1H151  O373 4909   0.272   4.371   7.416
    1H151  O374 4910   4.818   4.644  10.174
    1H151  O375 4911   2.355   5.157  10.174
    1H151  O376 4912   0.840   3.858   7.416
    1H151  O377 4913   5.387   3.858   7.416
    1H151  O378 4914   4.818   5.670  10.174
    1H151  O379 4915   1.598   6.183  10.174
    1H151  O380 4916   5.197   1.292   7.416
    1H151  O381 4917   1.598   0.779   7.416
    1H151  O382 4918   3.113   4.131  10.174
    1H151  O383 4919   1.598   3.858   7.416
    1H151  O384 4920   0.840   0.779   7.416
    1H151  O385 4921   2.166   6.696  10.174
    1H151  O386 4922   3.303   0.539  10.174
    1H151  O387 4923   6.334   2.318   7.416
    1H151  O388 4924   4.440   4.371   7.416
    1H151  O389 4925   2.545   2.592  10.174
    1H151  O390 4926   2.545   0.539  10.174
    1H151  O391 4927   5.766   5.157  10.174
    1H151  O392 4928   0.082   1.805   7.416
    1H151  O393 4929   4.629   1.805   7.416
    1H151  O394 4930   3.113   5.910   7.416
    1H151  O395 4931   0.650   5.397   7.416
    1H151  O396 4932   0.272   6.423   7.416
    1H151  O397 4933   6.334   6.423   7.416
    1H151  O398 4934   2.734   2.540   7.504
    1H151  O399 4935   3.871   4.884   7.416
    1H151  O400 4936   0.082   2.078  10.174
    1H151  O401 4937   0.840   0.318  10.086
    1H151  O402 4938   1.408   0.831  10.086
    1H151  O403 4939   2.355   2.540   7.504
    1H151  O404 4940   3.113   2.540   7.504
    1H151  O405 4941   1.977   1.344  10.086
    1H151  O406 4942   1.219   0.318  10.086
    1H151  O407 4943   1.029   0.831  10.086
    1H151  O408 4944   1.598   1.344  10.086
    1H151  O409 4945   1.408   2.027   7.504
    1H151  O410 4946   1.598   4.422  10.086
    1H151  O411 4947   0.840   5.449  10.086
    1H151  O412 4948   1.977   4.422  10.086
    1H151  O413 4949   5.008   0.318  10.086
    1H151  O414 4950   3.303   4.936  10.086
    1H151  O415 4951   0.650   4.936  10.086
    1H151  O416 4952   1.219   1.344  10.086
    1H151  O417 4953   0.461   5.817  10.233
    1H151  O418 4954   5.197   3.053   7.504
    1H151  O419 4955   2.166   3.909  10.086
    1H151  O420 4956   5.197   7.158   7.504
    1H151  O421 4957   1.408   3.909  10.086
    1H151  O422 4958   1.787   1.857  10.086
    1H151  O423 4959   1.219   4.791  10.233
    1H151  O424 4960   5.008   3.396  10.086
    1H151  O425 4961   1.408   1.565  10.174
    1H151  O426 4962   0.461   0.318  10.086
    1H151  O427 4963   5.008   0.488   7.504
    1H151  O428 4964   0.461   5.449  10.086
    1H151  O429 4965   4.629   0.318  10.086
    1H151  O430 4966   4.818   5.962  10.086
    1H151  O431 4967   1.219   5.449  10.086
    1H151  O432 4968   0.082   5.449  10.086
    1H151  O433 4969   2.924   2.027   7.504
    1H151  O434 4970   1.029   2.027   7.504
    1H151  O435 4971   4.818   1.857  10.086
    1H151  O436 4972   5.008   6.645   7.504
    1H151  O437 4973   5.387   6.645   7.504
    1H151  O438 4974   2.166   1.857  10.086
    1H151  O439 4975   2.545   2.027   7.504
    1H151  O440 4976   4.440   3.909  10.086
    1H151  O441 4977   6.334   0.831  10.086
    1H151  O442 4978   5.766   1.344  10.086
    1H151  O443 4979   3.682   2.027   7.504
    1H151  O444 4980   3.303   2.027   7.504
    1H151  O445 4981   4.818   3.909  10.086
    1H151  O446 4982   6.145   4.422  10.086
    1H151  O447 4983   3.871   6.645   7.504
    1H151  O448 4984   3.113   6.475  10.086
    1H151  O449 4985   4.629   0.488   7.504
    1H151  O450 4986   3.492   5.449  10.086
    1H151  O451 4987   4.818   4.278  10.233
    1H151  O452 4988   4.440   1.857  10.086
    1H151  O453 4989   2.545   1.857  10.086
    1H151  O454 4990   3.682   1.857  10.086
    1H151  O455 4991   2.734   3.198   7.357
    1H151  O456 4992   4.061   1.857  10.086
    1H151  O457 4993   3.303   1.857  10.086
    1H151  O458 4994   1.029   5.962  10.086
    1H151  O459 4995   2.924   1.857  10.086
    1H151  O460 4996   4.250   0.488   7.504
    1H151  O461 4997   4.629   0.119   7.357
    1H151  O462 4998   6.334   5.304  10.233
    1H151  O463 4999   4.061   4.936  10.086
    1H151  O464 5000   5.576   1.857  10.086
    1H151  O465 5001   3.871   0.488   7.504
    1H151  O466 5002   4.440   2.225  10.233
    1H151  O467 5003   2.545   1.199  10.233
    1H151  O468 5004   2.166   2.225  10.233
    1H151  O469 5005   2.355   4.791  10.233
    1H151  O470 5006   1.598   6.645   7.504
    1H151  O471 5007   4.250   4.422  10.086
    1H151  O472 5008   5.197   1.199  10.233
    1H151  O473 5009   0.650   0.831  10.086
    1H151  O474 5010   1.787   5.304  10.233
    1H151  O475 5011   2.166   3.053   7.504
    1H151  O476 5012   1.787   7.158   7.504
    1H151  O477 5013   4.629   1.145   7.357
    1H151  O478 5014   3.682   2.883  10.086
    1H151  O479 5015   6.334   2.685   7.357
    1H151  O480 5016   3.682   2.225  10.233
    1H151  O481 5017   1.219   4.422  10.086
    1H151  O482 5018   2.166   6.132   7.504
    1H151  O483 5019   5.387   3.566   7.504
    1H151  O484 5020   0.650   1.199  10.233
    1H151  O485 5021   0.272   3.711   7.357
    1H151  O486 5022   5.197   4.278  10.233
    1H151  O487 5023   3.303   1.658   7.357
    1H151  O488 5024   5.766   2.370  10.086
    1H151  O489 5025   5.197   1.001   7.504
    1H151  O490 5026   0.082   2.172   7.357
    1H151  O491 5027   5.955   2.685   7.357
    1H151  O492 5028   5.766   4.791  10.233
    1H151  O493 5029   6.524   3.566   7.504
    1H151  O494 5030   2.355   4.422  10.086
    1H151  O495 5031   6.713   5.962  10.086
    1H151  O496 5032   4.061   2.225  10.233
    1H151  O497 5033   2.166   2.027   7.504
    1H151  O498 5034   1.598   3.566   7.504
    1H151  O499 5035   1.977   5.619   7.504
    1H151  O500 5036   0.461   2.172   7.357
    1H151  O501 5037   4.818   0.831  10.086
    1H151  O502 5038   3.303   2.225  10.233
    1H151  O503 5039   6.524   4.224   7.357
    1H151  O504 5040   3.113   4.422  10.086
    1H151  O505 5041   2.355   6.645   7.504
    1H151  O506 5042   5.197   0.831  10.086
    1H151  O507 5043   5.197   3.909  10.086
    1H151  O508 5044   1.598   0.488   7.504
    1H151  O509 5045   6.145   1.712  10.233
    1H151  O510 5046   6.334   3.053   7.504
    1H151  O511 5047   0.840   0.488   7.504
    1H151  O512 5048   3.871   0.119   7.357
    1H151  O513 5049   1.219   1.514   7.504
    1H151  O514 5050   3.113   5.449  10.086
    1H151  O515 5051   6.145   1.344  10.086
    1H151  O516 5052   5.008   2.738  10.233
    1H151  O517 5053   3.492   5.817  10.233
    1H151  O518 5054   2.166   1.658   7.357
    1H151  O519 5055   2.924   2.225  10.233
    1H151  O520 5056   2.545   2.225  10.233
    1H151  O521 5057   5.955   3.053   7.504
    1H151  O522 5058   3.492   6.276   7.357
    1H151  O523 5059   0.650   5.106   7.504
    1H151  O524 5060   4.440   4.079   7.504
    1H151  O525 5061   3.871   5.449  10.086
    1H151  O526 5062   4.818   1.199  10.233
    1H151  O527 5063   3.113   5.619   7.504
    1H151  O528 5064   6.713   1.199  10.233
    1H151  O529 5065   1.598   1.514   7.504
    1H151  O530 5066   6.713   0.831  10.086
    1H151  O531 5067   0.650   5.670  10.174
    1H151  O532 5068   4.250   0.119   7.357
    1H151  O533 5069   0.082   2.540   7.504
    1H151  O534 5070   2.734   3.566   7.504
    1H151  O535 5071   0.840   4.224   7.357
    1H151  O536 5072   5.766   4.422  10.086
    1H151  O537 5073   4.629   6.475  10.086
    1H151  O538 5074   0.461   2.540   7.504
    1H151  O539 5075   5.387   2.540   7.504
    1H151  O540 5076   5.008   6.475  10.086
    1H151  O541 5077   5.576   4.737   7.357
    1H151  O542 5078   1.219   0.119   7.357
    1H151  O543 5079   0.272   0.539  10.174
    1H151  O544 5080   6.524   4.592   7.504
    1H151  O545 5081   5.008   2.540   7.504
    1H151  O546 5082   0.840   3.198   7.357
    1H151  O547 5083   3.492   6.645   7.504
    1H151  O548 5084   1.598   6.843  10.233
    1H151  O549 5085   3.492   6.843  10.233
    1H151  O550 5086   1.408   5.763   7.357
    1H151  O551 5087   3.113   5.817  10.233
    1H151  O552 5088   4.629   3.198   7.357
    1H151  O553 5089   3.492   6.475  10.086
    1H151  O554 5090   3.113   3.198   7.357
    1H151  O555 5091   5.576   5.106   7.504
    1H151  O556 5092   1.408   4.644  10.174
    1H151  O557 5093   3.303   2.883  10.086
    1H151  O558 5094   1.977   0.686  10.233
    1H151  O559 5095   5.576   3.252  10.233
    1H151  O560 5096   4.061   2.883  10.086
    1H151  O561 5097   3.492   0.488   7.504
    1H151  O562 5098   0.840   1.052  10.174
    1H151  O563 5099   1.787   4.936  10.086
    1H151  O564 5100   4.061   1.199  10.233
    1H151  O565 5101   5.387   2.078  10.174
    1H151  O566 5102   3.303   1.199  10.233
    1H151  O567 5103   5.576   3.345   7.416
    1H151  O568 5104   0.272   5.670  10.174
    1H151  O569 5105   1.787   6.423   7.416
    1H151  O570 5106   5.766   0.686  10.233
    1H151  O571 5107   0.840   6.843  10.233
    1H151  O572 5108   3.113   3.566   7.504
    1H151  O573 5109   0.272   4.737   7.357
    1H151  O574 5110   6.145   4.592   7.504
    1H151  O575 5111   3.492   0.119   7.357
    1H151  O576 5112   4.629   6.843  10.233
    1H151  O577 5113   2.924   1.658   7.357
    1H151  O578 5114   5.008   6.843  10.233
    1H151  O579 5115   3.871   1.145   7.357
    1H151  O580 5116   1.408   2.685   7.357
    1H151  O581 5117   5.576   0.632   7.357
    1H151  O582 5118   4.440   0.539  10.174
    1H151  O583 5119   2.545   1.658   7.357
    1H151  O584 5120   0.082   4.791  10.233
    1H151  O585 5121   6.145   0.488   7.504
    1H151  O586 5122   1.029   2.225  10.233
    1H151  O587 5123   5.197   5.106   7.504
    1H151  O588 5124   6.524   0.488   7.504
    1H151  O589 5125   5.955   3.711   7.357
    1H151  O590 5126   1.787   2.685   7.357
    1H151  O591 5127   1.219   1.145   7.357
    1H151  O592 5128   2.545   5.763   7.357
    1H151  O593 5129   2.166   4.644  10.174
    1H151  O594 5130   3.871   5.817  10.233
    1H151  O595 5131   1.977   6.936   7.416
    1H151  O596 5132   2.734   4.791  10.233
    1H151  O597 5133   4.818   0.266   7.416
    1H151  O598 5134   1.598   1.145   7.357
    1H151  O599 5135   6.334   4.936  10.086
    1H151  O600 5136   4.629   4.131  10.174
    1H151  O601 5137   3.871   4.224   7.357
    1H151  O602 5138   5.008   2.370  10.086
    1H151  O603 5139   4.440   6.789   7.357
    1H151  O604 5140   6.334   1.658   7.357
    1H151  O605 5141   4.061   3.252  10.233
    1H151  O606 5142   3.682   4.278  10.233
    1H151  O607 5143   0.650   1.658   7.357
    1H151  O608 5144   3.682   3.252  10.233
    1H151  O609 5145   4.440   4.644  10.174
    1H151  O610 5146   6.145   4.224   7.357
    1H151  O611 5147   1.029   1.857  10.086
    1H151  O612 5148   2.166   3.711   7.357
    1H151  O613 5149   4.629   6.276   7.357
    1H151  O614 5150   1.977   2.078  10.174
    1H151  O615 5151   0.840   6.475  10.086
    1H151  O616 5152   1.408   6.132   7.504
    1H151  O617 5153   1.219   6.183  10.174
    1H151  O618 5154   1.787   3.345   7.416
    1H151  O619 5155   5.197   5.763   7.357
    1H151  O620 5156   5.197   6.132   7.504
    1H151  O621 5157   4.629   3.566   7.504
    1H151  O622 5158   2.355   5.250   7.357
    1H151  O623 5159   4.629   2.078  10.174
    1H151  O624 5160   5.766   6.276   7.357
    1H151  O625 5161   1.408   3.053   7.504
    1H151  O626 5162   5.576   2.883  10.086
    1H151  O627 5163   0.272   4.079   7.504
    1H151  O628 5164   3.871   1.514   7.504
    1H151  O629 5165   4.818   5.304  10.233
    1H151  O630 5166   5.008   2.172   7.357
    1H151  O631 5167   2.545   0.831  10.086
    1H151  O632 5168   0.840   4.592   7.504
    1H151  O633 5169   0.082   3.198   7.357
    1H151  O634 5170   5.955   1.565  10.174
    1H151  O635 5171   1.029   2.685   7.357
    1H151  O636 5172   3.492   1.805   7.416
    1H151  O637 5173   4.629   1.514   7.504
    1H151  O638 5174   4.440   5.304  10.233
    1H151  O639 5175   2.924   0.173  10.233
    1H151  O640 5176   4.440   3.252  10.233
    1H151  O641 5177   2.924   6.988  10.086
    1H151  O642 5178   4.061   0.831  10.086
    1H151  O643 5179   0.272   0.632   7.357
    1H151  O644 5180   0.840   3.566   7.504
    1H151  O645 5181   5.955   4.644  10.174
    1H151  O646 5182   1.598   6.475  10.086
    1H151  O647 5183   1.219   5.250   7.357
    1H151  O648 5184   5.387   2.172   7.357
    1H151  O649 5185   0.082   6.475  10.086
    1H151  O650 5186   6.524   1.052  10.174
    1H151  O651 5187   6.145   0.119   7.357
    1H151  O652 5188   1.598   2.370  10.086
    1H151  O653 5189   3.303   0.831  10.086
    1H151  O654 5190   5.197   4.737   7.357
    1H151  O655 5191   3.303   3.252  10.233
    1H151  O656 5192   4.061   6.330  10.233
    1H151  O657 5193   2.166   0.173  10.233
    1H151  O658 5194   2.924   1.199  10.233
    1H151  O659 5195   4.440   1.199  10.233
    1H151  O660 5196   6.524   0.119   7.357
    1H151  O661 5197   0.650   7.158   7.504
    1H151  O662 5198   4.250   1.145   7.357
    1H151  O663 5199   4.061   6.132   7.504
    1H151  O664 5200   4.818   4.936  10.086
    1H151  O665 5201   1.598   5.817  10.233
    1H151  O666 5202   6.334   2.027   7.504
    1H151  O667 5203   1.787   5.106   7.504
    1H151  O668 5204   0.082   6.843  10.233
    1H151  O669 5205   0.650   6.789   7.357
    1H151  O670 5206   2.924   5.106   7.504
    1H151  O671 5207   3.682   1.199  10.233
    1H151  O672 5208   2.166   6.988  10.086
    1H151  O673 5209   2.924   6.789   7.357
    1H151  O674 5210   6.334   2.225  10.233
    1H151  O675 5211   2.355   5.449  10.086
    1H151  O676 5212   4.629   2.738  10.233
    1H151  O677 5213   3.871   4.592   7.504
    1H151  O678 5214   0.840   6.276   7.357
    1H151  O679 5215   3.682   6.423   7.416
    1H151  O680 5216   0.082   1.145   7.357
    1H151  O681 5217   2.545   3.252  10.233
    1H151  O682 5218   2.545   2.883  10.086
    1H151  O683 5219   1.787   0.173  10.233
    1H151  O684 5220   3.303   6.696  10.174
    1H151  O685 5221   0.272   5.763   7.357
    1H151  O686 5222   5.766   5.449  10.086
    1H151  O687 5223   0.272   6.132   7.504
    1H151  O688 5224   0.082   1.514   7.504
    1H151  O689 5225   4.250   5.817  10.233
    1H151  O690 5226   5.387   4.791  10.233
    1H151  O691 5227   6.334   6.132   7.504
    1H151  O692 5228   1.787   2.318   7.416
    1H151  O693 5229   5.766   0.119   7.357
    1H151  O694 5230   1.219   6.843  10.233
    1H151  O695 5231   3.682   4.644  10.174
    1H151  O696 5232   5.766   3.765  10.233
    1H151  O697 5233   6.713   0.173  10.233
    1H151  O698 5234   5.766   5.817  10.233
    1H151  O699 5235   2.355   5.817  10.233
    1H151  O700 5236   1.029   6.789   7.357
    1H151  O701 5237   3.682   2.685   7.357
    1H151  O702 5238   2.734   6.276   7.357
    1H151  O703 5239   6.145   5.250   7.357
    1H151  O704 5240   0.082   2.370  10.086
    1H151  O705 5241   1.598   2.738  10.233
    1H151  O706 5242   4.061   5.763   7.357
    1H151  O707 5243   0.461   6.843  10.233
    1H151  O708 5244   6.334   5.763   7.357
    1H151  O709 5245   2.924   4.737   7.357
    1H151  O710 5246   1.787   4.737   7.357
    1H151  O711 5247   2.545   6.330  10.233
    1H151  O712 5248   5.197   1.565  10.174
    1H151  O713 5249   5.197   5.304  10.233
    1H151  O714 5250   5.387   5.817  10.233
    1H151  O715 5251   4.250   2.172   7.357
    1H151  O716 5252   3.492   5.250   7.357
    1H151  O717 5253   4.061   0.173  10.233
    1H151  O718 5254   1.029   4.644  10.174
    1H151  O719 5255   2.734   3.765  10.233
    1H151  O720 5256   0.650   4.278  10.233
    1H151  O721 5257   2.166   6.330  10.233
    1H151  O722 5258   6.145   5.817  10.233
    1H151  O723 5259   5.008   4.224   7.357
    1H151  O724 5260   0.082   2.738  10.233
    1H151  O725 5261   5.766   2.172   7.357
    1H151  O726 5262   0.461   3.198   7.357
    1H151  O727 5263   2.355   0.119   7.357
    1H151  O728 5264   0.082   0.119   7.357
    1H151  O729 5265   3.682   5.763   7.357
    1H151  O730 5266   4.061   3.711   7.357
    1H151  O731 5267   1.977   2.738  10.233
    1H151  O732 5268   5.197   1.658   7.357
    1H151  O733 5269   3.871   3.765  10.233
    1H151  O734 5270   5.955   6.789   7.357
    1H151  O735 5271   1.408   4.737   7.357
    1H151  O736 5272   0.650   2.225  10.233
    1H151  O737 5273   4.440   4.737   7.357
    1H151  O738 5274   6.145   2.738  10.233
    1H151  O739 5275   2.545   0.173  10.233
    1H151  O740 5276   2.355   1.052  10.174
    1H151  O741 5277   5.576   0.173  10.233
    1H151  O742 5278   0.461   6.183  10.174
    1H151  O743 5279   1.977   2.832   7.416
    1H151  O744 5280   3.303   4.737   7.357
    1H151  O745 5281   0.272   1.199  10.233
    1H151  O746 5282   6.334   6.330  10.233
    1H151  O747 5283   0.461   1.712  10.233
    1H151  O748 5284   0.082   5.250   7.357
    1H151  O749 5285   1.787   3.618  10.174
    1H151  O750 5286   6.713   4.278  10.233
    1H151  O751 5287   2.734   5.817  10.233
    1H151  O752 5288   3.492   1.145   7.357
    1H151  O753 5289   2.545   3.345   7.416
    1H151  O754 5290   5.766   1.145   7.357
    1H151  O755 5291   5.387   1.052  10.174
    1H151  O756 5292   2.734   5.157  10.174
    1H151  O757 5293   5.576   5.763   7.357
    1H151  O758 5294   3.871   2.078  10.174
    1H151  O759 5295   3.492   2.078  10.174
    1H151  O760 5296   2.734   4.131  10.174
    1H151  O761 5297   5.766   2.832   7.416
    1H151  O762 5298   3.113   6.276   7.357
    1H151  O763 5299   0.840   3.765  10.233
    1H151  O764 5300   1.977   1.805   7.416
    1H151  O765 5301   6.524   2.832   7.416
    1H151  O766 5302   2.166   0.632   7.357
    1H151  O767 5303   5.008   3.858   7.416
    1H151  O768 5304   6.524   5.157  10.174
    1H151  O769 5305   4.250   2.078  10.174
    1H151  O770 5306   4.440   2.685   7.357
    1H151  O771 5307   6.524   1.145   7.357
    1H151  O772 5308   3.682   3.711   7.357
    1H151  O773 5309   2.355   2.078  10.174
    1H151  O774 5310   0.840   1.145   7.357
    1H151  O775 5311   2.924   4.644  10.174
    1H151  O776 5312   5.008   4.131  10.174
    1H151  O777 5313   1.598   5.157  10.174
    1H151  O778 5314   5.387   0.779   7.416
    1H151  O779 5315   1.408   0.266   7.416
    1H151  O780 5316   4.629   2.172   7.357
    1H151  O781 5317   0.840   1.805   7.416
    1H151  O782 5318   5.576   6.330  10.233
    1H151  O783 5319   1.219   4.224   7.357
    1H151  O784 5320   3.303   0.173  10.233
    1H151  O785 5321   1.408   5.670  10.174
    1H151  O786 5322   2.924   2.592  10.174
    1H151  O787 5323   3.113   2.078  10.174
    1H151  O788 5324   4.629   5.250   7.357
    1H151  O789 5325   4.250   5.157  10.174
    1H151  O790 5326   5.197   2.592  10.174
    1H151  O791 5327   4.818   1.292   7.416
    1H151  O792 5328   0.650   2.318   7.416
    1H151  O793 5329   6.524   1.712  10.233
    1H151  O794 5330   2.734   2.078  10.174
    1H151  O795 5331   5.387   4.131  10.174
    1H151  O796 5332   6.713   3.345   7.416
    1H151  O797 5333   4.818   3.345   7.416
    1H151  O798 5334   4.440   0.266   7.416
    1H151  O799 5335   2.924   3.252  10.233
    1H151  O800 5336   1.219   3.858   7.416
    1H151  O801 5337   2.924   0.632   7.357
    1H151  O802 5338   2.166   3.252  10.233
    1H151  O803 5339   4.250   1.805   7.416
    1H151  O804 5340   1.598   5.910   7.416
    1H151  O805 5341   4.061   0.266   7.416
    1H151  O806 5342   0.650   5.763   7.357
    1H151  O807 5343   1.977   5.817  10.233
    1H151  O808 5344   2.545   6.696  10.174
    1H151  O809 5345   6.713   2.318   7.416
    1H151  O810 5346   3.303   5.670  10.174
    1H151  O811 5347   6.524   5.250   7.357
    1H151  O812 5348   0.272   6.789   7.357
    1H151  O813 5349   1.029   5.763   7.357
    1H151  O814 5350   4.250   6.843  10.233
    1H151  O815 5351   6.713   4.371   7.416
    1H151  O816 5352   5.766   4.224   7.357
    1H151  O817 5353   2.924   3.345   7.416
    1H151  O818 5354   3.113   1.805   7.416
    1H151  O819 5355   1.029   0.266   7.416
    1H151  O820 5356   6.713   5.763   7.357
    1H151  O821 5357   5.008   1.052  10.174
    1H151  O822 5358   6.145   2.832   7.416
    1H151  O823 5359   1.219   0.779   7.416
    1H151  O824 5360   4.818   6.423   7.416
    1H151  O825 5361   6.145   1.145   7.357
    1H151  O826 5362   3.113   0.119   7.357
    1H151  O827 5363   3.492   3.198   7.357
    1H151  O828 5364   0.461   1.145   7.357
    1H151  O829 5365   0.461   4.884   7.416
    1H151  O830 5366   3.682   0.266   7.416
    1H151  O831 5367   4.818   5.763   7.357
    1H151  O832 5368   5.576   6.423   7.416
    1H151  O833 5369   4.818   4.737   7.357
    1H151  O834 5370   1.977   1.145   7.357
    1H151  O835 5371   5.955   5.763   7.357
    1H151  O836 5372   6.334   0.173  10.233
    1H151  O837 5373   1.977   5.157  10.174
    1H151  O838 5374   2.355   5.910   7.416
    1H151  O839 5375   5.387   6.843  10.233
    1H151  O840 5376   3.492   4.224   7.357
    1H151  O841 5377   0.272   2.318   7.416
    1H151  O842 5378   6.145   3.765  10.233
    1H151  O843 5379   6.145   5.157  10.174
    1H151  O844 5380   5.387   3.105  10.174
    1H151  O845 5381   3.113   4.224   7.357
    1H151  O846 5382   5.766   4.884   7.416
    1H151  O847 5383   1.219   2.078  10.174
    1H151  O848 5384   2.924   0.539  10.174
    1H151  O849 5385   5.387   4.224   7.357
    1H151  O850 5386   3.682   0.173  10.233
    1H151  O851 5387   3.682   5.670  10.174
    1H151  O852 5388   2.734   1.805   7.416
    1H151  O853 5389   0.082   3.858   7.416
    1H151  O854 5390   1.029   3.345   7.416
    1H151  O855 5391   3.682   0.539  10.174
    1H151  O856 5392   3.871   6.843  10.233
    1H151  O857 5393   0.650   4.371   7.416
    1H151  O858 5394   2.734   4.224   7.357
    1H151  O859 5395   2.355   1.805   7.416
    1H151  O860 5396   0.082   1.712  10.233
    1H151  O861 5397   0.461   3.858   7.416
    1H151  O862 5398   3.113   3.765  10.233
    1H151  O863 5399   6.334   6.789   7.357
    1H151  O864 5400   1.787   3.252  10.233
    1H151  O865 5401   2.166   5.397   7.416
    1H151  O866 5402   4.818   6.696  10.174
    1H151  O867 5403   6.713   6.789   7.357
    1H151  O868 5404   4.250   3.198   7.357
    1H151  O869 5405   5.955   3.252  10.233
    1H151  O870 5406   3.871   5.250   7.357
    1H151  O871 5407   1.598   4.224   7.357
    1H151  O872 5408   6.713   6.423   7.416
    1H151  O873 5409   5.955   1.658   7.357
    1H151  O874 5410   2.545   6.423   7.416
    1H151  O875 5411   4.440   5.763   7.357
    1H151  O876 5412   6.334   4.371   7.416
    1H151  O877 5413   3.492   3.765  10.233
    1H151  O878 5414   4.061   2.685   7.357
    1H151  O879 5415   6.524   2.738  10.233
    1H151  O880 5416   1.408   3.252  10.233
    1H151  O881 5417   6.524   6.843  10.233
    1H151  O882 5418   0.272   4.278  10.233
    1H151  O883 5419   2.166   4.737   7.357
    1H151  O884 5420   2.545   4.737   7.357
    1H151  O885 5421   1.787   6.696  10.174
    1H151  O886 5422   1.408   1.292   7.416
    1H151  O887 5423   3.113   1.145   7.357
    1H151  O888 5424   5.955   0.173  10.233
    1H151  O889 5425   2.734   0.119   7.357
    1H151  O890 5426   5.576   1.658   7.357
    1H151  O891 5427   1.219   2.738  10.233
    1H151  O892 5428   5.955   2.592  10.174
    1H151  O893 5429   4.250   3.858   7.416
    1H151  O894 5430   6.524   6.183  10.174
    1H151  O895 5431   4.250   5.250   7.357
    1H151  O896 5432   6.524   1.805   7.416
    1H151  O897 5433   3.303   5.397   7.416
    1H151  O898 5434   4.061   4.371   7.416
    1H151  O899 5435   3.871   3.105  10.174
    1H151  O900 5436   0.461   2.738  10.233
    1H151  O901 5437   2.355   4.224   7.357
    1H151  O902 5438   1.977   4.224   7.357
    1H151  O903 5439   3.492   3.105  10.174
    1H151  O904 5440   6.524   3.765  10.233
    1H151  O905 5441   5.387   4.884   7.416
    1H151  O906 5442   5.955   6.330  10.233
    1H151  O907 5443   1.787   0.539  10.174
    1H151  O908 5444   1.029   3.252  10.233
    1H151  O909 5445   3.871   3.198   7.357
    1H151  O910 5446   2.355   1.145   7.357
    1H151  O911 5447   2.545   0.632   7.357
    1H151  O912 5448   5.197   2.318   7.416
    1H151  O913 5449   2.734   1.145   7.357
    1H151  O914 5450   0.840   2.738  10.233
    1H151  O915 5451   5.766   6.843  10.233
    1H151  O916 5452   0.461   3.765  10.233
    1H151  O917 5453   6.334   0.266   7.416
    1H151  O918 5454   6.145   6.843  10.233
    1H151  O919 5455   6.334   3.252  10.233
    1H151  O920 5456   0.082   3.765  10.233
    1H151  O921 5457   0.650   3.252  10.233
    1H151  O922 5458   6.713   3.252  10.233
    1H151  O923 5459   0.272   3.252  10.233
    1H151  O924 5460   2.545   4.644  10.174
    1H151  O925 5461   5.576   0.539  10.174
    1H151  O926 5462   4.629   6.936   7.416
    1H151  O927 5463   5.955   0.539  10.174
    1H151  O928 5464   4.629   1.052  10.174
    1H151  O929 5465   4.629   3.105  10.174
    1H151  O930 5466   1.598   0.026  10.174
    1H151  O931 5467   5.576   0.266   7.416
    1H151  O932 5468   0.082   4.884   7.416
    1H151  O933 5469   2.734   1.052  10.174
    1H151  O934 5470   4.250   6.936   7.416
    1H151  O935 5471   6.145   3.858   7.416
    1H151  O936 5472   0.272   4.644  10.174
    1H151  O937 5473   0.840   2.832   7.416
    1H151  O938 5474   4.440   1.292   7.416
    1H151  O939 5475   1.219   6.936   7.416
    1H151  O940 5476   3.492   2.832   7.416
    1H151  O941 5477   5.576   3.618  10.174
    1H151  O942 5478   3.871   4.131  10.174
    1H151  O943 5479   6.713   4.644  10.174
    1H151  O944 5480   2.734   5.910   7.416
    1H151  O945 5481   4.250   1.052  10.174
    1H151  O946 5482   4.440   6.423   7.416
    1H151  O947 5483   1.598   2.832   7.416
    1H151  O948 5484   4.440   2.592  10.174
    1H151  O949 5485   5.766   0.779   7.416
    1H151  O950 5486   2.166   0.539  10.174
    1H151  O951 5487   0.840   4.131  10.174
    1H151  O952 5488   0.461   1.052  10.174
    1H151  O953 5489   4.250   6.183  10.174
    1H151  O954 5490   2.545   5.397   7.416
    1H151  O955 5491   3.113   1.052  10.174
    1H151  O956 5492   4.061   1.292   7.416
    1H151  O957 5493   1.029   6.696  10.174
    1H151  O958 5494   3.871   1.052  10.174
    1H151  O959 5495   5.576   4.644  10.174
    1H151  O960 5496   0.082   0.026  10.174
    1H151  O961 5497   5.766   3.858   7.416
    1H151  O962 5498   3.492   1.052  10.174
    1H151  O963 5499   4.440   5.670  10.174
    1H151  O964 5500   2.355   3.858   7.416
    1H151  O965 5501   0.650   6.696  10.174
    1H151  O966 5502   1.219   2.832   7.416
    1H151  O967 5503   0.461   1.805   7.416
    1H151  O968 5504   6.334   5.670  10.174
    1H151  O969 5505   6.145   2.078  10.174
    1H151  O970 5506   4.061   3.618  10.174
    1H151  O971 5507   4.818   2.592  10.174
    1H151  O972 5508   2.734   6.183  10.174
    1H151  O973 5509   5.766   6.936   7.416
    1H151  O974 5510   3.492   4.131  10.174
    1H151  O975 5511   2.924   5.670  10.174
    1H151  O976 5512   4.061   2.318   7.416
    1H151  O977 5513   4.250   0.026  10.174
    1H151  O978 5514   1.408   6.696  10.174
    1H151  O979 5515   3.871   6.183  10.174
    1H151  O980 5516   5.197   5.670  10.174
    1H151  O981 5517   1.408   5.397   7.416
    1H151  O982 5518   0.082   1.052  10.174
    1H151  O983 5519   5.387   0.026  10.174
    1H151  O984 5520   1.977   3.858   7.416
    1H151  O985 5521   4.250   3.105  10.174
    1H151  O986 5522   2.166   0.266   7.416
    1H151  O987 5523   5.955   5.397   7.416
    1H151  O988 5524   4.629   5.157  10.174
    1H151  O989 5525   5.197   4.644  10.174
    1H151  O990 5526   0.461   0.779   7.416
    1H151  O991 5527   1.029   6.423   7.416
    1H151  O992 5528   0.082   0.779   7.416
    1H151  O993 5529   1.029   5.397   7.416
    1H151  O994 5530   4.629   2.832   7.416
    1H151  O995 5531   0.650   1.565  10.174
    1H151  O996 5532   5.955   6.423   7.416
    1H151  O997 5533   0.272   0.266   7.416
    1H151  O998 5534   2.545   3.618  10.174
    1H151  O999 5535   1.219   4.884   7.416
    1H151 O1000 5536   3.113   6.936   7.416
    1H151 O1001 5537   3.303   6.423   7.416
    1H151 O1002 5538   3.682   1.292   7.416
    1H151 O1003 5539   5.387   6.183  10.174
    1H151 O1004 5540   4.061   5.670  10.174
    1H151 O1005 5541   6.524   4.131  10.174
    1H151 O1006 5542   2.166   2.592  10.174
    1H151 O1007 5543   6.334   1.565  10.174
    1H151 O1008 5544   5.955   2.318   7.416
    1H151 O1009 5545   1.029   1.292   7.416
    1H151 O1010 5546   0.650   3.345   7.416
    1H151 O1011 5547   3.492   5.910   7.416
    1H151 O1012 5548   5.387   5.157  10.174
    1H151 O1013 5549   5.008   1.805   7.416
    1H151 O1014 5550   4.818   4.371   7.416
    1H151 O1015 5551   1.977   6.183  10.174
    1H151 O1016 5552   0.272   6.696  10.174
    1H151 O1017 5553   4.440   6.696  10.174
    1H151 O1018 5554   5.387   5.910   7.416
    1H151 O1019 5555   2.734   6.936   7.416
    1H151 O1020 5556   2.734   0.026  10.174
    1H151 O1021 5557   3.303   3.345   7.416
    1H151 O1022 5558   1.787   1.292   7.416
    1H151 O1023 5559   0.650   6.423   7.416
    1H151 O1024 5560   1.029   3.618  10.174
    1H151 O1025 5561   5.197   6.696  10.174
    1H151 O1026 5562   1.029   4.371   7.416
    1H151 O1027 5563   1.977   0.779   7.416
    1H151 O1028 5564   3.303   0.266   7.416
    1H151 O1029 5565   5.955   0.266   7.416
    1H151 O1030 5566   2.355   0.026  10.174
    1H151 O1031 5567   5.008   5.157  10.174
    1H151 O1032 5568   6.524   2.078  10.174
    1H151 O1033 5569   4.818   2.318   7.416
    1H151 O1034 5570   5.576   2.318   7.416
    1H151 O1035 5571   3.492   3.858   7.416
    1H151 O1036 5572   3.492   4.884   7.416
    1H151 O1037 5573   4.250   4.884   7.416
    1H151 O1038 5574   0.461   2.078  10.174
    1H151 O1039 5575   3.113   3.105  10.174
    1H151 O1040 5576   4.818   5.397   7.416
    1H151 O1041 5577   0.840   2.078  10.174
    1H151 O1042 5578   3.682   6.696  10.174
    1H151 O1043 5579   1.977   0.026  10.174
    1H151 O1044 5580   0.272   5.397   7.416
    1H151 O1045 5581   3.113   0.779   7.416
    1H151 O1046 5582   6.713   0.266   7.416
    1H151 O1047 5583   3.113   0.026  10.174
    1H151 O1048 5584   5.576   1.292   7.416
    1H151 O1049 5585   5.955   4.371   7.416
    1H151 O1050 5586   0.840   6.936   7.416
    1H151 O1051 5587   1.219   5.910   7.416
    1H151 O1052 5588   5.008   5.910   7.416
    1H151 O1053 5589   2.545   5.670  10.174
    1H151 O1054 5590   4.440   3.345   7.416
    1H151 O1055 5591   5.766   3.105  10.174
    1H151 O1056 5592   6.713   1.292   7.416
    1H151 O1057 5593   2.734   3.105  10.174
    1H151 O1058 5594   1.787   2.592  10.174
    1H151 O1059 5595   5.008   4.884   7.416
    1H151 O1060 5596   0.461   6.936   7.416
    1H151 O1061 5597   5.576   5.670  10.174
    1H151 O1062 5598   5.955   5.670  10.174
    1H151 O1063 5599   3.871   5.910   7.416
    1H151 O1064 5600   2.355   3.105  10.174
    1H151 O1065 5601   0.461   5.910   7.416
    1H151 O1066 5602   0.082   5.910   7.416
    1H151 O1067 5603   3.682   4.371   7.416
    1H151 O1068 5604   1.598   4.884   7.416
    1H151 O1069 5605   3.113   4.884   7.416
    1H151 O1070 5606   6.524   5.910   7.416
    1H151 O1071 5607   6.145   1.805   7.416
    1H151 O1072 5608   2.166   5.670  10.174
    1H151 O1073 5609   0.272   1.292   7.416
    1H151 O1074 5610   6.713   6.696  10.174
    1H151 O1075 5611   6.145   5.910   7.416
    1H151 O1076 5612   4.250   5.910   7.416
    1H151 O1077 5613   1.408   2.592  10.174
    1H151 O1078 5614   1.977   4.884   7.416
    1H151 O1079 5615   2.734   4.884   7.416
    1H151 O1080 5616   1.029   0.684  10.446
    1H151 O1081 5617   6.713   2.592  10.174
    1H151 O1082 5618   0.272   2.592  10.174
    1H151 O1083 5619   0.272   3.345   7.416
    1H151 O1084 5620   2.924   2.172   7.144
    1H151 O1085 5621   1.599   1.198  10.446
    1H151 O1086 5622   2.735   2.686   7.144
    1H151 O1087 5623   2.545   2.172   7.144
    1H151 O1088 5624   1.598   4.277  10.446
    1H151 O1089 5625   1.978   4.277  10.446
    1H151 O1090 5626   0.841   5.303  10.446
    1H151 O1091 5627   0.841   0.171  10.446
    1H151 O1092 5628   1.787   5.670  10.174
    1H151 O1093 5629   2.167   1.711  10.446
    1H151 O1094 5630   0.461   5.303  10.447
    1H151 O1095 5631   3.304   2.173   7.144
    1H151 O1096 5632   2.924   6.423   7.416
    1H151 O1097 5633   3.493   5.303  10.447
    1H151 O1098 5634   4.819   3.763  10.446
    1H151 O1099 5635   2.546   1.710  10.446
    1H151 O1100 5636   5.766   5.910   7.416
    1H151 O1101 5637   2.355   6.183  10.174
    1H151 O1102 5638   0.650   1.292   7.416
    1H151 O1103 5639   4.440   2.318   7.416
    1H151 O1104 5640   6.334   5.397   7.416
    1H151 O1105 5641   3.682   1.710  10.446
    1H151 O1106 5642   6.334   1.292   7.416
    1H151 O1107 5643   2.924   1.710  10.446
    1H151 O1108 5644   4.629   0.633   7.144
    1H151 O1109 5645   3.303   1.710  10.446
    1H151 O1110 5646   4.061   1.710  10.446
    1H151 O1111 5647   5.955   3.618  10.174
    1H151 O1112 5648   4.250   0.633   7.144
    1H151 O1113 5649   6.524   0.026  10.174
    1H151 O1114 5650   0.840   5.910   7.416
    1H151 O1115 5651   4.440   1.710  10.446
    1H151 O1116 5652   3.303   1.292   7.416
    1H151 O1117 5653   3.871   3.858   7.416
    1H151 O1118 5654   1.784   1.711  10.446
    1H151 O1119 5655   3.682   5.397   7.416
    1H151 O1120 5656   4.629   4.884   7.416
    1H151 O1121 5657   3.871   0.633   7.144
    1H151 O1122 5658   1.216   1.198  10.447
    1H151 O1123 5659   3.492   0.026  10.174
    1H151 O1124 5660   1.413   0.684  10.446
    1H151 O1125 5661   6.713   1.565  10.174
    1H151 O1126 5662   5.576   4.371   7.416
    1H151 O1127 5663   5.197   4.371   7.416
    1H151 O1128 5664   6.334   2.592  10.174
    1H151 O1129 5665   4.061   6.696  10.174
    1H151 O1130 5666   3.871   0.026  10.174
    1H151 O1131 5667   2.352   2.686   7.144
    1H151 O1132 5668   2.924   3.618  10.174
    1H151 O1133 5669   6.713   5.397   7.416
    1H151 O1134 5670   0.272   1.565  10.174
    1H151 O1135 5671   6.145   6.936   7.416
    1H151 O1136 5672   1.408   4.371   7.416
    1H151 O1137 5673   3.682   2.737  10.446
    1H151 O1138 5674   1.977   3.105  10.174
    1H151 O1139 5675   3.871   2.832   7.416
    1H151 O1140 5676   4.629   5.910   7.416
    1H151 O1141 5677   0.082   6.936   7.416
    1H151 O1142 5678   5.955   1.292   7.416
    1H151 O1143 5679   5.387   1.805   7.416
    1H151 O1144 5680   3.303   4.371   7.416
    1H151 O1145 5681   2.924   4.371   7.416
    1H151 O1146 5682   1.787   3.909  10.086
    1H151 O1147 5683   0.461   4.131  10.174
    1H151 O1148 5684   3.682   3.618  10.174
    1H151 O1149 5685   2.545   0.266   7.416
    1H151 O1150 5686   0.647   0.685  10.446
    1H151 O1151 5687   2.355   4.884   7.416
    1H151 O1152 5688   6.145   6.183  10.174
    1H151 O1153 5689   1.981   1.198  10.446
    1H151 O1154 5690   6.524   6.936   7.416
    1H151 O1155 5691   2.166   1.292   7.416
    1H151 O1156 5692   3.682   4.936  10.086
    1H151 O1157 5693   3.303   3.618  10.174
    1H151 O1158 5694   3.118   2.686   7.144
    1H151 O1159 5695   2.924   0.266   7.416
    1H151 O1160 5696   1.598   3.105  10.174
    1H151 O1161 5697   4.250   2.832   7.416
    1H151 O1162 5698   5.766   0.026  10.174
    1H151 O1163 5699   1.224   0.171  10.446
    1H151 O1164 5700   3.682   3.345   7.416
    1H151 O1165 5701   5.766   1.805   7.416
    1H151 O1166 5702   0.082   4.131  10.174
    1H151 O1167 5703   6.145   0.026  10.174
    1H151 O1168 5704   4.061   5.397   7.416
    1H151 O1169 5705   1.787   4.371   7.416
    1H151 O1170 5706   2.545   4.371   7.416
    1H151 O1171 5707   5.766   6.183  10.174
    1H151 O1172 5708   1.412   2.174   7.144
    1H151 O1173 5709   5.012   0.633   7.144
    1H151 O1174 5710   4.061   3.345   7.416
    1H151 O1175 5711   4.815   0.685  10.446
    1H151 O1176 5712   5.576   6.696  10.174
    1H151 O1177 5713   4.440   5.397   7.416
    1H151 O1178 5714   6.334   3.618  10.174
    1H151 O1179 5715   1.029   2.592  10.174
    1H151 O1180 5716   6.145   3.105  10.174
    1H151 O1181 5717   2.355   0.779   7.416
    1H151 O1182 5718   2.162   2.173   7.144
    1H151 O1183 5719   1.219   3.105  10.174
    1H151 O1184 5720   6.334   6.696  10.174
    1H151 O1185 5721   2.924   1.292   7.416
    1H151 O1186 5722   0.650   2.592  10.174
    1H151 O1187 5723   0.650   3.618  10.174
    1H151 O1188 5724   5.004   6.790   7.144
    1H151 O1189 5725   1.215   1.659   7.144
    1H151 O1190 5726   2.734   0.779   7.416
    1H151 O1191 5727   5.013   0.171  10.446
    1H151 O1192 5728   5.391   6.790   7.144
    1H151 O1193 5729   2.361   4.277  10.447
    1H151 O1194 5730   1.224   5.303  10.446
    1H151 O1195 5731   2.545   1.292   7.416
    1H151 O1196 5732   0.077   5.303  10.446
    1H151 O1197 5733   4.823   1.710  10.446
    1H151 O1198 5734   1.215   4.277  10.447
    1H151 O1199 5735   0.458   0.171  10.446
    1H151 O1200 5736   2.166   4.371   7.416
    1H151 O1201 5737   3.110   5.303  10.447
    1H151 O1202 5738   3.876   5.304  10.447
    1H151 O1203 5739   5.202   3.763  10.446
    1H151 O1204 5740   4.436   3.763  10.446
    1H151 O1205 5741   3.686   2.173   7.144
    1H151 O1206 5742   5.763   1.198  10.446
    1H151 O1207 5743   5.202   0.685  10.446
    1H151 O1208 5744   1.026   2.173   7.144
    1H151 O1209 5745   1.602   1.659   7.144
    1H151 O1210 5746   6.149   1.198  10.447
    1H151 O1211 5747   4.626   0.171  10.446
    1H151 O1212 5748   6.338   3.199   7.144
    1H151 O1213 5749   5.955   6.696  10.174
    1H151 O1214 5750   5.391   2.685   7.144
    1H151 O1215 5751   6.331   0.684  10.446
    1H151 O1216 5752   0.840   3.105  10.174
    1H151 O1217 5753   6.713   3.618  10.174
    1H151 O1218 5754   6.524   3.105  10.174
    1H151 O1219 5755   2.355   1.344  10.086
    1H151 O1220 5756   3.875   6.791   7.144
    1H151 O1221 5757   0.082   3.105  10.174
    1H151 O1222 5758   0.272   3.618  10.174
    1H151 O1223 5759   3.111   6.329  10.446
    1H151 O1224 5760   5.952   3.199   7.144
    1H151 O1225 5761   5.004   2.685   7.144
    1H151 O1226 5762   4.626   6.330  10.447
    1H151 O1227 5763   0.461   3.105  10.174
    1H151 O1228 5764   6.149   4.276  10.446
    1H151 O1229 5765   5.013   6.330  10.447
    1H151 O1230 5766   6.716   0.684  10.446
    1H151 O1231 5767   1.029   4.936  10.086
    1H151 O1232 5768   3.299   2.737  10.446
    1H151 O1233 5769   2.545   3.053   7.504
    1H151 O1234 5770   0.078   2.686   7.144
    1H151 O1235 5771   4.065   2.737  10.446
    1H151 O1236 5772   5.763   4.277  10.446
    1H151 O1237 5773   3.488   0.633   7.144
    1H151 O1238 5774   0.465   2.686   7.144
    1H151 O1239 5775   1.787   0.831  10.086
    1H151 O1240 5776   6.527   4.738   7.144
    1H151 O1241 5777   3.497   6.329  10.446
    1H151 O1242 5778   3.489   6.791   7.144
    1H151 O1243 5779   2.731   3.712   7.144
    1H151 O1244 5780   6.141   4.738   7.144
    1H151 O1245 5781   5.580   5.252   7.144
    1H151 O1246 5782   3.303   4.789  10.446
    1H151 O1247 5783   5.198   3.200   7.144
    1H151 O1248 5784   1.030   5.815  10.446
    1H151 O1249 5785   3.117   3.712   7.144
    1H151 O1250 5786   6.141   0.633   7.144
    1H151 O1251 5787   4.818   1.001   7.504
    1H151 O1252 5788   6.527   0.633   7.144
    1H151 O1253 5789   5.194   5.252   7.144
    1H151 O1254 5790   5.198   0.121   7.144
    1H151 O1255 5791   4.061   4.789  10.446
    1H151 O1256 5792   1.788   4.790  10.446
    1H151 O1257 5793   0.272   4.936  10.086
    1H151 O1258 5794   5.576   1.710  10.446
    1H151 O1259 5795   3.492   2.540   7.504
    1H151 O1260 5796   1.408   1.857  10.086
    1H151 O1261 5797   0.651   4.788  10.446
    1H151 O1262 5798   4.629   3.396  10.086
    1H151 O1263 5799   1.598   6.791   7.144
    1H151 O1264 5800   2.167   6.278   7.144
    1H151 O1265 5801   2.167   3.762  10.446
    1H151 O1266 5802   1.408   3.762  10.446
    1H151 O1267 5803   4.251   4.277  10.446
    1H151 O1268 5804   5.009   3.250  10.446
    1H151 O1269 5805   5.767   2.224  10.446
    1H151 O1270 5806   5.955   0.831  10.086
    1H151 O1271 5807   5.576   3.053   7.504
    1H151 O1272 5808   6.712   5.815  10.446
    1H151 O1273 5809   1.977   5.764   7.144
    1H151 O1274 5810   1.788   0.121   7.144
    1H151 O1275 5811   1.977   6.645   7.504
    1H151 O1276 5812   6.145   3.566   7.504
    1H151 O1277 5813   2.166   3.200   7.144
    1H151 O1278 5814   5.198   6.277   7.144
    1H151 O1279 5815   5.009   2.225  10.447
    1H151 O1280 5816   1.787   2.027   7.504
    1H151 O1281 5817   4.819   5.814  10.446
    1H151 O1282 5818   1.029   1.711  10.446
    1H151 O1283 5819   5.197   1.857  10.086
    1H151 O1284 5820   0.840   6.329  10.447
    1H151 O1285 5821   5.387   3.712   7.144
    1H151 O1286 5822   6.335   4.789  10.446
    1H151 O1287 5823   1.408   3.199   7.144
    1H151 O1288 5824   1.787   6.132   7.504
    1H151 O1289 5825   3.872   1.659   7.144
    1H151 O1290 5826   1.408   6.278   7.144
    1H151 O1291 5827   5.387   2.370  10.086
    1H151 O1292 5828   2.356   6.791   7.144
    1H151 O1293 5829   1.598   3.712   7.144
    1H151 O1294 5830   6.524   3.712   7.144
    1H151 O1295 5831   2.924   6.842  10.446
    1H151 O1296 5832   4.629   3.712   7.144
    1H151 O1297 5833   1.598   2.225  10.447
    1H151 O1298 5834   3.114   4.276  10.446
    1H151 O1299 5835   2.924   3.053   7.504
    1H151 O1300 5836   5.198   1.147   7.144
    1H151 O1301 5837   5.577   2.737  10.446
    1H151 O1302 5838   0.081   6.330  10.447
    1H151 O1303 5839   1.598   0.634   7.144
    1H151 O1304 5840   0.840   0.634   7.144
    1H151 O1305 5841   0.840   4.738   7.144
    1H151 O1306 5842   2.734   1.344  10.086
    1H151 O1307 5843   4.061   6.278   7.144
    1H151 O1308 5844   4.440   4.226   7.144
    1H151 O1309 5845   3.492   2.370  10.086
    1H151 O1310 5846   4.440   1.001   7.504
    1H151 O1311 5847   3.871   2.370  10.086
    1H151 O1312 5848   0.651   0.120   7.144
    1H151 O1313 5849   1.787   5.251   7.144
    1H151 O1314 5850   3.114   5.765   7.144
    1H151 O1315 5851   4.061   0.684  10.446
    1H151 O1316 5852   0.651   5.252   7.144
    1H151 O1317 5853   2.924   5.252   7.144
    1H151 O1318 5854   5.008   3.566   7.504
    1H151 O1319 5855   0.272   4.226   7.144
    1H151 O1320 5856   3.113   1.344  10.086
    1H151 O1321 5857   0.840   3.712   7.144
    1H151 O1322 5858   4.250   1.344  10.086
    1H151 O1323 5859   1.599   6.329  10.446
    1H151 O1324 5860   3.871   1.344  10.086
    1H151 O1325 5861   3.492   1.344  10.086
    1H151 O1326 5862   3.303   0.684  10.446
    1H151 O1327 5863   2.545   0.684  10.446
    1H151 O1328 5864   4.819   4.789  10.446
    1H151 O1329 5865   2.356   5.303  10.447
    1H151 O1330 5866   4.061   1.001   7.504
    1H151 O1331 5867   4.629   1.660   7.144
    1H151 O1332 5868   2.167   6.841  10.446
    1H151 O1333 5869   4.629   1.344  10.086
    1H151 O1334 5870   6.335   2.173   7.144
    1H151 O1335 5871   2.545   2.737  10.446
    1H151 O1336 5872   1.029   6.988  10.086
    1H151 O1337 5873   1.408   4.936  10.086
    1H151 O1338 5874   1.219   3.566   7.504
    1H151 O1339 5875   5.767   5.303  10.447
    1H151 O1340 5876   0.272   6.278   7.144
    1H151 O1341 5877   0.650   5.962  10.086
    1H151 O1342 5878   6.335   6.278   7.144
    1H151 O1343 5879   0.082   1.659   7.144
    1H151 O1344 5880   0.650   6.988  10.086
    1H151 O1345 5881   1.977   2.540   7.504
    1H151 O1346 5882   3.303   5.962  10.086
    1H151 O1347 5883   4.818   6.988  10.086
    1H151 O1348 5884   3.871   4.738   7.144
    1H151 O1349 5885   3.682   7.158   7.504
    1H151 O1350 5886   0.272   5.962  10.086
    1H151 O1351 5887   0.081   2.224  10.446
    1H151 O1352 5888   1.219   2.540   7.504
    1H151 O1353 5889   4.818   7.158   7.504
    1H151 O1354 5890   3.682   1.001   7.504
    1H151 O1355 5891   4.629   4.422  10.086
    1H151 O1356 5892   2.924   4.936  10.086
    1H151 O1357 5893   5.387   1.344  10.086
    1H151 O1358 5894   0.840   1.344  10.086
    1H151 O1359 5895   2.166   4.936  10.086
    1H151 O1360 5896   6.713   3.053   7.504
    1H151 O1361 5897   5.955   1.857  10.086
    1H151 O1362 5898   0.272   3.053   7.504
    1H151 O1363 5899   5.387   5.619   7.504
    1H151 O1364 5900   5.766   3.566   7.504
    1H151 O1365 5901   5.387   0.488   7.504
    1H151 O1366 5902   1.598   0.318  10.086
    1H151 O1367 5903   0.082   0.318  10.086
    1H151 O1368 5904   5.576   0.831  10.086
    1H151 O1369 5905   1.408   5.962  10.086
    1H151 O1370 5906   5.955   4.936  10.086
    1H151 O1371 5907   2.166   0.831  10.086
    1H151 O1372 5908   5.387   3.396  10.086
    1H151 O1373 5909   6.524   5.449  10.086
    1H151 O1374 5910   3.871   4.422  10.086
    1H151 O1375 5911   6.524   0.318  10.086
    1H151 O1376 5912   4.818   3.053   7.504
    1H151 O1377 5913   1.408   7.158   7.504
    1H151 O1378 5914   6.713   4.936  10.086
    1H151 O1379 5915   3.492   4.422  10.086
    1H151 O1380 5916   5.955   3.909  10.086
    1H151 O1381 5917   6.524   2.540   7.504
    1H151 O1382 5918   2.545   3.909  10.086
    1H151 O1383 5919   6.334   5.106   7.504
    1H151 O1384 5920   5.197   2.883  10.086
    1H151 O1385 5921   0.840   2.540   7.504
    1H151 O1386 5922   0.461   4.592   7.504
    1H151 O1387 5923   6.713   4.079   7.504
    1H151 O1388 5924   5.576   3.909  10.086
    1H151 O1389 5925   6.334   1.001   7.504
    1H151 O1390 5926   1.977   3.566   7.504
    1H151 O1391 5927   5.387   0.318  10.086
    1H151 O1392 5928   5.576   7.158   7.504
    1H151 O1393 5929   4.250   0.318  10.086
    1H151 O1394 5930   0.840   4.422  10.086
    1H151 O1395 5931   1.598   5.619   7.504
    1H151 O1396 5932   2.355   3.566   7.504
    1H151 O1397 5933   4.061   2.027   7.504
    1H151 O1398 5934   2.924   4.079   7.504
    1H151 O1399 5935   0.650   4.079   7.504
    1H151 O1400 5936   2.166   7.158   7.504
    1H151 O1401 5937   6.713   2.027   7.504
    1H151 O1402 5938   2.734   6.475  10.086
    1H151 O1403 5939   0.082   4.592   7.504
    1H151 O1404 5940   4.440   5.962  10.086
    1H151 O1405 5941   5.955   5.106   7.504
    1H151 O1406 5942   1.787   3.053   7.504
    1H151 O1407 5943   4.250   6.645   7.504
    1H151 O1408 5944   1.029   3.909  10.086
    1H151 O1409 5945   0.272   0.831  10.086
    1H151 O1410 5946   4.818   4.079   7.504
    1H151 O1411 5947   5.197   5.962  10.086
    1H151 O1412 5948   4.440   0.831  10.086
    1H151 O1413 5949   4.061   3.909  10.086
    1H151 O1414 5950   5.008   1.344  10.086
    1H151 O1415 5951   4.440   4.936  10.086
    1H151 O1416 5952   1.219   6.645   7.504
    1H151 O1417 5953   2.734   5.619   7.504
    1H151 O1418 5954   6.524   4.422  10.086
    1H151 O1419 5955   2.734   4.422  10.086
    1H151 O1420 5956   5.008   1.514   7.504
    1H151 O1421 5957   1.219   0.488   7.504
    1H151 O1422 5958   3.113   2.370  10.086
    1H151 O1423 5959   0.461   0.488   7.504
    1H151 O1424 5960   1.029   5.106   7.504
    1H151 O1425 5961   1.219   6.475  10.086
    1H151 O1426 5962   1.977   0.488   7.504
    1H151 O1427 5963   1.977   6.475  10.086
    1H151 O1428 5964   1.598   2.540   7.504
    1H151 O1429 5965   4.250   2.370  10.086
    1H151 O1430 5966   4.250   4.592   7.504
    1H151 O1431 5967   4.061   7.158   7.504
    1H151 O1432 5968   2.734   2.370  10.086
    1H151 O1433 5969   0.461   6.475  10.086
    1H151 O1434 5970   4.250   1.514   7.504
    1H151 O1435 5971   2.545   4.936  10.086
    1H151 O1436 5972   2.734   5.449  10.086
    1H151 O1437 5973   5.008   4.422  10.086
    1H151 O1438 5974   2.924   0.831  10.086
    1H151 O1439 5975   3.682   5.962  10.086
    1H151 O1440 5976   3.682   0.831  10.086
    1H151 O1441 5977   1.408   1.001   7.504
    1H151 O1442 5978   2.355   2.370  10.086
    1H151 O1443 5979   1.408   6.988  10.086
    1H151 O1444 5980   6.145   2.540   7.504
    1H151 O1445 5981   0.272   2.027   7.504
    1H151 O1446 5982   6.334   4.079   7.504
    1H151 O1447 5983   2.924   2.883  10.086
    1H151 O1448 5984   2.545   6.988  10.086
    1H151 O1449 5985   4.250   3.396  10.086
    1H151 O1450 5986   3.303   3.053   7.504
    1H151 O1451 5987   4.818   2.883  10.086
    1H151 O1452 5988   2.924   5.962  10.086
    1H151 O1453 5989   0.650   3.053   7.504
    1H151 O1454 5990   0.272   6.988  10.086
    1H151 O1455 5991   1.029   4.079   7.504
    1H151 O1456 5992   4.440   6.988  10.086
    1H151 O1457 5993   5.197   6.988  10.086
    1H151 O1458 5994   6.713   6.132   7.504
    1H151 O1459 5995   1.029   1.001   7.504
    1H151 O1460 5996   4.629   2.370  10.086
    1H151 O1461 5997   4.629   5.449  10.086
    1H151 O1462 5998   2.734   0.318  10.086
    1H151 O1463 5999   5.576   4.936  10.086
    1H151 O1464 6000   3.303   7.158   7.504
    1H151 O1465 6001   0.650   2.027   7.504
    1H151 O1466 6002   3.113   0.318  10.086
    1H151 O1467 6003   6.713   1.001   7.504
    1H151 O1468 6004   5.008   5.449  10.086
    1H151 O1469 6005   3.303   6.132   7.504
    1H151 O1470 6006   1.977   2.370  10.086
    1H151 O1471 6007   5.008   5.619   7.504
    1H151 O1472 6008   1.598   5.449  10.086
    1H151 O1473 6009   2.355   5.619   7.504
    1H151 O1474 6010   2.355   6.475  10.086
    1H151 O1475 6011   2.355   0.318  10.086
    1H151 O1476 6012   3.871   2.540   7.504
    1H151 O1477 6013   1.977   3.396  10.086
    1H151 O1478 6014   5.197   4.079   7.504
    1H151 O1479 6015   1.787   1.001   7.504
    1H151 O1480 6016   2.545   6.132   7.504
    1H151 O1481 6017   4.440   2.027   7.504
    1H151 O1482 6018   2.924   3.909  10.086
    1H151 O1483 6019   2.355   3.396  10.086
    1H151 O1484 6020   4.818   2.027   7.504
    1H151 O1485 6021   6.713   5.106   7.504
    1H151 O1486 6022   4.629   6.645   7.504
    1H151 O1487 6023   0.082   3.566   7.504
    1H151 O1488 6024   5.387   4.422  10.086
    1H151 O1489 6025   3.871   0.318  10.086
    1H151 O1490 6026   4.250   5.449  10.086
    1H151 O1491 6027   3.682   6.132   7.504
    1H151 O1492 6028   1.598   3.396  10.086
    1H151 O1493 6029   3.492   1.514   7.504
    1H151 O1494 6030   5.766   5.619   7.504
    1H151 O1495 6031   5.766   2.540   7.504
    1H151 O1496 6032   1.408   4.079   7.504
    1H151 O1497 6033   6.524   1.344  10.086
    1H151 O1498 6034   5.955   1.001   7.504
    1H151 O1499 6035   6.145   0.318  10.086
    1H151 O1500 6036   1.029   7.158   7.504
    1H151 O1501 6037   1.029   3.053   7.504
    1H151 O1502 6038   2.924   6.132   7.504
    1H151 O1503 6039   3.492   0.318  10.086
    1H151 O1504 6040   0.461   4.422  10.086
    1H151 O1505 6041   1.787   5.962  10.086
    1H151 O1506 6042   0.461   6.645   7.504
    1H151 O1507 6043   0.461   5.619   7.504
    1H151 O1508 6044   3.303   1.001   7.504
    1H151 O1509 6045   6.145   5.449  10.086
    1H151 O1510 6046   0.082   6.645   7.504
    1H151 O1511 6047   2.545   4.079   7.504
    1H151 O1512 6048   3.303   4.079   7.504
    1H151 O1513 6049   0.840   1.514   7.504
    1H151 O1514 6050   6.334   3.909  10.086
    1H151 O1515 6051   3.303   6.988  10.086
    1H151 O1516 6052   0.650   1.001   7.504
    1H151 O1517 6053   5.766   6.645   7.504
    1H151 O1518 6054   1.787   6.988  10.086
    1H151 O1519 6055   5.576   4.079   7.504
    1H151 O1520 6056   6.524   6.645   7.504
    1H151 O1521 6057   4.629   4.592   7.504
    1H151 O1522 6058   2.545   7.158   7.504
    1H151 O1523 6059   0.840   5.619   7.504
    1H151 O1524 6060   0.461   3.566   7.504
    1H151 O1525 6061   4.440   2.883  10.086
    1H151 O1526 6062   5.766   0.488   7.504
    1H151 O1527 6063   1.977   1.514   7.504
    1H151 O1528 6064   6.145   6.645   7.504
    1H151 O1529 6065   5.387   1.514   7.504
    1H151 O1530 6066   5.576   1.001   7.504
    1H151 O1531 6067   5.576   6.132   7.504
    1H151 O1532 6068   0.272   5.106   7.504
    1H151 O1533 6069   3.303   3.909  10.086
    1H151 O1534 6070   3.682   5.106   7.504
    1H151 O1535 6071   1.977   5.449  10.086
    1H151 O1536 6072   1.787   4.079   7.504
    1H151 O1537 6073   0.272   1.857  10.086
    1H151 O1538 6074   4.061   4.079   7.504
    1H151 O1539 6075   4.818   6.132   7.504
    1H151 O1540 6076   6.713   1.857  10.086
    1H151 O1541 6077   1.219   3.396  10.086
    1H151 O1542 6078   5.766   4.592   7.504
    1H151 O1543 6079   3.303   5.106   7.504
    1H151 O1544 6080   0.082   0.488   7.504
    1H151 O1545 6081   4.061   5.106   7.504
    1H151 O1546 6082   2.734   6.645   7.504
    1H151 O1547 6083   6.145   2.370  10.086
    1H151 O1548 6084   1.408   5.106   7.504
    1H151 O1549 6085   5.197   4.936  10.086
    1H151 O1550 6086   2.166   5.106   7.504
    1H151 O1551 6087   6.524   1.514   7.504
    1H151 O1552 6088   1.219   2.370  10.086
    1H151 O1553 6089   6.334   5.962  10.086
    1H151 O1554 6090   4.250   6.475  10.086
    1H151 O1555 6091   3.113   6.645   7.504
    1H151 O1556 6092   5.387   5.449  10.086
    1H151 O1557 6093   0.650   1.857  10.086
    1H151 O1558 6094   4.440   7.158   7.504
    1H151 O1559 6095   3.492   5.619   7.504
    1H151 O1560 6096   4.250   3.566   7.504
    1H151 O1561 6097   5.955   2.883  10.086
    1H151 O1562 6098   3.871   6.475  10.086
    1H151 O1563 6099   6.524   6.475  10.086
    1H151 O1564 6100   4.629   2.540   7.504
    1H151 O1565 6101   0.461   1.514   7.504
    1H151 O1566 6102   1.029   6.132   7.504
    1H151 O1567 6103   4.440   6.132   7.504
    1H151 O1568 6104   5.955   6.132   7.504
    1H151 O1569 6105   2.545   5.106   7.504
    1H151 O1570 6106   1.219   4.592   7.504
    1H151 O1571 6107   5.387   6.475  10.086
    1H151 O1572 6108   0.650   6.132   7.504
    1H151 O1573 6109   0.272   7.158   7.504
    1H151 O1574 6110   3.492   3.566   7.504
    1H151 O1575 6111   2.166   2.883  10.086
    1H151 O1576 6112   4.818   5.106   7.504
    1H151 O1577 6113   3.113   0.488   7.504
    1H151 O1578 6114   6.524   2.370  10.086
    1H151 O1579 6115   5.955   2.027   7.504
    1H151 O1580 6116   3.492   4.592   7.504
    1H151 O1581 6117   0.461   2.370  10.086
    1H151 O1582 6118   1.977   0.318  10.086
    1H151 O1583 6119   4.061   5.962  10.086
    1H151 O1584 6120   5.955   4.079   7.504
    1H151 O1585 6121   6.334   1.857  10.086
    1H151 O1586 6122   3.871   3.396  10.086
    1H151 O1587 6123   1.219   5.619   7.504
    1H151 O1588 6124   0.840   6.645   7.504
    1H151 O1589 6125   3.113   1.514   7.504
    1H151 O1590 6126   5.197   2.027   7.504
    1H151 O1591 6127   0.461   1.344  10.086
    1H151 O1592 6128   0.272   1.001   7.504
    1H151 O1593 6129   2.355   1.514   7.504
    1H151 O1594 6130   5.387   4.592   7.504
    1H151 O1595 6131   5.766   3.396  10.086
    1H151 O1596 6132   5.955   7.158   7.504
    1H151 O1597 6133   5.766   0.318  10.086
    1H151 O1598 6134   2.734   1.514   7.504
    1H151 O1599 6135   2.545   5.962  10.086
    1H151 O1600 6136   0.082   4.422  10.086
    1H151 O1601 6137   3.682   3.909  10.086
    1H151 O1602 6138   3.492   3.396  10.086
    1H151 O1603 6139   4.440   3.053   7.504
    1H151 O1604 6140   6.713   6.988  10.086
    1H151 O1605 6141   2.734   3.396  10.086
    1H151 O1606 6142   6.334   7.158   7.504
    1H151 O1607 6143   5.008   4.592   7.504
    1H151 O1608 6144   0.082   1.344  10.086
    1H151 O1609 6145   3.682   4.079   7.504
    1H151 O1610 6146   2.166   5.962  10.086
    1H151 O1611 6147   6.145   5.619   7.504
    1H151 O1612 6148   5.576   5.962  10.086
    1H151 O1613 6149   0.082   5.619   7.504
    1H151 O1614 6150   3.682   6.988  10.086
    1H151 O1615 6151   2.924   7.158   7.504
    1H151 O1616 6152   2.166   4.079   7.504
    1H151 O1617 6153   6.713   7.158   7.504
    1H151 O1618 6154   5.576   2.027   7.504
    1H151 O1619 6155   6.145   1.514   7.504
    1H151 O1620 6156   3.113   3.396  10.086
    1H151 O1621 6157   0.840   2.370  10.086
    1H151 O1622 6158   4.061   6.988  10.086
    1H151 O1623 6159   6.524   5.619   7.504
    1H151 O1624 6160   3.113   4.592   7.504
    1H151 O1625 6161   1.787   2.883  10.086
    1H151 O1626 6162   4.250   2.540   7.504
    1H151 O1627 6163   3.871   5.619   7.504
    1H151 O1628 6164   1.598   4.592   7.504
    1H151 O1629 6165   5.955   5.962  10.086
    1H151 O1630 6166   3.682   3.053   7.504
    1H151 O1631 6167   0.650   3.909  10.086
    1H151 O1632 6168   2.355   0.488   7.504
    1H151 O1633 6169   4.440   5.106   7.504
    1H151 O1634 6170   2.734   4.592   7.504
    1H151 O1635 6171   4.629   5.619   7.504
    1H151 O1636 6172   5.576   6.988  10.086
    1H151 O1637 6173   5.766   1.514   7.504
    1H151 O1638 6174   1.408   2.883  10.086
    1H151 O1639 6175   4.250   5.619   7.504
    1H151 O1640 6176   2.166   1.001   7.504
    1H151 O1641 6177   1.977   4.592   7.504
    1H151 O1642 6178   3.871   3.566   7.504
    1H151 O1643 6179   6.713   3.909  10.086
    1H151 O1644 6180   2.924   1.001   7.504
    1H151 O1645 6181   0.840   3.396  10.086
    1H151 O1646 6182   6.713   2.883  10.086
    1H151 O1647 6183   0.272   2.883  10.086
    1H151 O1648 6184   6.334   2.883  10.086
    1H151 O1649 6185   6.145   3.396  10.086
    1H151 O1650 6186   6.334   6.988  10.086
    1H151 O1651 6187   2.734   0.488   7.504
    1H151 O1652 6188   4.061   3.053   7.504
    1H151 O1653 6189   6.145   6.475  10.086
    1H151 O1654 6190   2.355   4.592   7.504
    1H151 O1655 6191   5.766   6.475  10.086
    1H151 O1656 6192   0.272   3.909  10.086
    1H151 O1657 6193   1.029   2.883  10.086
    1H151 O1658 6194   5.955   6.988  10.086
    1H151 O1659 6195   2.545   1.001   7.504
    1H151 O1660 6196   0.650   2.883  10.086
    1H151 O1661 6197   6.524   3.396  10.086
    1H151 O1662 6198   0.461   3.396  10.086
    1H151 O1663 6199   0.082   3.396  10.086
    1H151 O1664 6200   2.734   2.323   7.621
    1H151 O1665 6201   0.840   0.534   9.969
    1H151 O1666 6202   3.113   2.323   7.621
    1H151 O1667 6203   1.408   1.048   9.969
    1H151 O1668 6204   1.219   0.534   9.969
    1H151 O1669 6205   1.977   1.561   9.969
    1H151 O1670 6206   2.355   2.323   7.621
    1H151 O1671 6207   0.650   5.152   9.969
    1H151 O1672 6208   1.408   1.810   7.621
    1H151 O1673 6209   5.008   0.534   9.969
    1H151 O1674 6210   2.166   4.126   9.969
    1H151 O1675 6211   3.303   5.152   9.969
    1H151 O1676 6212   1.408   4.126   9.969
    1H151 O1677 6213   5.008   3.613   9.969
    1H151 O1678 6214   5.197   6.941   7.621
    1H151 O1679 6215   5.197   2.836   7.621
    1H151 O1680 6216   4.818   6.179   9.969
    1H151 O1681 6217   1.598   1.561   9.969
    1H151 O1682 6218   1.029   1.048   9.969
    1H151 O1683 6219   0.840   5.666   9.969
    1H151 O1684 6220   1.598   4.639   9.969
    1H151 O1685 6221   1.977   4.639   9.969
    1H151 O1686 6222   0.461   0.534   9.969
    1H151 O1687 6223   1.219   1.561   9.969
    1H151 O1688 6224   4.629   0.534   9.969
    1H151 O1689 6225   5.008   0.271   7.621
    1H151 O1690 6226   1.787   2.074   9.969
    1H151 O1691 6227   1.787   4.126   9.969
    1H151 O1692 6228   1.029   1.810   7.621
    1H151 O1693 6229   0.082   5.666   9.969
    1H151 O1694 6230   1.219   5.666   9.969
    1H151 O1695 6231   6.334   1.048   9.969
    1H151 O1696 6232   4.440   4.126   9.969
    1H151 O1697 6233   5.766   1.561   9.969
    1H151 O1698 6234   2.166   2.836   7.621
    1H151 O1699 6235   4.818   2.074   9.969
    1H151 O1700 6236   5.576   2.074   9.969
    1H151 O1701 6237   5.387   3.349   7.621
    1H151 O1702 6238   5.008   6.428   7.621
    1H151 O1703 6239   3.682   1.810   7.621
    1H151 O1704 6240   1.029   6.179   9.969
    1H151 O1705 6241   5.387   6.428   7.621
    1H151 O1706 6242   4.061   5.152   9.969
    1H151 O1707 6243   4.250   4.639   9.969
    1H151 O1708 6244   1.787   6.941   7.621
    1H151 O1709 6245   6.145   4.639   9.969
    1H151 O1710 6246   1.598   6.428   7.621
    1H151 O1711 6247   5.197   0.784   7.621
    1H151 O1712 6248   3.682   5.152   9.969
    1H151 O1713 6249   3.113   6.692   9.969
    1H151 O1714 6250   3.871   6.428   7.621
    1H151 O1715 6251   2.355   1.561   9.969
    1H151 O1716 6252   6.524   3.349   7.621
    1H151 O1717 6253   2.545   2.836   7.621
    1H151 O1718 6254   1.598   3.349   7.621
    1H151 O1719 6255   1.787   1.048   9.969
    1H151 O1720 6256   3.113   4.639   9.969
    1H151 O1721 6257   1.029   5.152   9.969
    1H151 O1722 6258   2.166   5.915   7.621
    1H151 O1723 6259   1.598   0.271   7.621
    1H151 O1724 6260   2.355   6.428   7.621
    1H151 O1725 6261   5.766   2.587   9.969
    1H151 O1726 6262   4.818   0.784   7.621
    1H151 O1727 6263   6.713   6.179   9.969
    1H151 O1728 6264   1.977   5.402   7.621
    1H151 O1729 6265   0.272   5.152   9.969
    1H151 O1730 6266   3.492   2.323   7.621
    1H151 O1731 6267   0.840   0.271   7.621
    1H151 O1732 6268   0.650   4.889   7.621
    1H151 O1733 6269   2.924   2.836   7.621
    1H151 O1734 6270   4.440   3.862   7.621
    1H151 O1735 6271   4.629   3.613   9.969
    1H151 O1736 6272   2.734   1.561   9.969
    1H151 O1737 6273   0.461   5.666   9.969
    1H151 O1738 6274   3.113   5.402   7.621
    1H151 O1739 6275   4.440   0.784   7.621
    1H151 O1740 6276   3.113   1.561   9.969
    1H151 O1741 6277   3.492   1.561   9.969
    1H151 O1742 6278   3.871   1.561   9.969
    1H151 O1743 6279   4.250   1.561   9.969
    1H151 O1744 6280   4.061   0.784   7.621
    1H151 O1745 6281   1.029   0.021   9.969
    1H151 O1746 6282   5.955   1.048   9.969
    1H151 O1747 6283   0.650   0.021   9.969
    1H151 O1748 6284   6.145   3.349   7.621
    1H151 O1749 6285   4.629   1.561   9.969
    1H151 O1750 6286   3.492   2.587   9.969
    1H151 O1751 6287   3.871   2.587   9.969
    1H151 O1752 6288   2.166   2.074   9.969
    1H151 O1753 6289   4.818   4.126   9.969
    1H151 O1754 6290   1.219   4.639   9.969
    1H151 O1755 6291   1.219   2.323   7.621
    1H151 O1756 6292   4.629   0.271   7.621
    1H151 O1757 6293   3.682   0.784   7.621
    1H151 O1758 6294   4.818   0.021   9.969
    1H151 O1759 6295   4.440   2.074   9.969
    1H151 O1760 6296   3.303   1.810   7.621
    1H151 O1761 6297   3.682   2.074   9.969
    1H151 O1762 6298   4.061   2.074   9.969
    1H151 O1763 6299   3.303   6.179   9.969
    1H151 O1764 6300   3.682   6.941   7.621
    1H151 O1765 6301   3.303   2.074   9.969
    1H151 O1766 6302   2.924   1.810   7.621
    1H151 O1767 6303   2.545   2.074   9.969
    1H151 O1768 6304   3.492   5.666   9.969
    1H151 O1769 6305   2.924   2.074   9.969
    1H151 O1770 6306   0.650   1.048   9.969
    1H151 O1771 6307   2.545   1.810   7.621
    1H151 O1772 6308   6.524   0.534   9.969
    1H151 O1773 6309   4.250   0.271   7.621
    1H151 O1774 6310   3.871   0.271   7.621
    1H151 O1775 6311   2.355   4.639   9.969
    1H151 O1776 6312   0.272   2.836   7.621
    1H151 O1777 6313   5.955   4.126   9.969
    1H151 O1778 6314   5.197   1.048   9.969
    1H151 O1779 6315   5.387   5.402   7.621
    1H151 O1780 6316   6.334   4.889   7.621
    1H151 O1781 6317   2.734   3.349   7.621
    1H151 O1782 6318   5.197   4.126   9.969
    1H151 O1783 6319   6.334   2.836   7.621
    1H151 O1784 6320   2.166   1.810   7.621
    1H151 O1785 6321   4.818   1.048   9.969
    1H151 O1786 6322   6.334   0.784   7.621
    1H151 O1787 6323   5.955   2.836   7.621
    1H151 O1788 6324   2.924   3.862   7.621
    1H151 O1789 6325   6.145   1.561   9.969
    1H151 O1790 6326   0.082   2.323   7.621
    1H151 O1791 6327   5.766   4.639   9.969
    1H151 O1792 6328   3.682   3.100   9.969
    1H151 O1793 6329   0.461   2.323   7.621
    1H151 O1794 6330   1.787   5.152   9.969
    1H151 O1795 6331   3.113   5.666   9.969
    1H151 O1796 6332   6.524   4.375   7.621
    1H151 O1797 6333   6.713   1.048   9.969
    1H151 O1798 6334   6.334   5.152   9.969
    1H151 O1799 6335   3.492   6.428   7.621
    1H151 O1800 6336   1.219   1.297   7.621
    1H151 O1801 6337   3.871   5.666   9.969
    1H151 O1802 6338   4.629   6.692   9.969
    1H151 O1803 6339   2.545   1.048   9.969
    1H151 O1804 6340   5.576   4.889   7.621
    1H151 O1805 6341   5.008   6.692   9.969
    1H151 O1806 6342   3.492   6.692   9.969
    1H151 O1807 6343   1.598   1.297   7.621
    1H151 O1808 6344   3.492   0.271   7.621
    1H151 O1809 6345   3.113   3.349   7.621
    1H151 O1810 6346   5.008   2.587   9.969
    1H151 O1811 6347   1.977   6.428   7.621
    1H151 O1812 6348   4.629   1.297   7.621
    1H151 O1813 6349   0.272   3.862   7.621
    1H151 O1814 6350   4.061   3.100   9.969
    1H151 O1815 6351   5.197   2.074   9.969
    1H151 O1816 6352   1.977   2.323   7.621
    1H151 O1817 6353   5.008   2.323   7.621
    1H151 O1818 6354   5.576   2.836   7.621
    1H151 O1819 6355   5.387   2.323   7.621
    1H151 O1820 6356   6.145   4.375   7.621
    1H151 O1821 6357   1.787   1.810   7.621
    1H151 O1822 6358   3.303   3.100   9.969
    1H151 O1823 6359   0.840   6.692   9.969
    1H151 O1824 6360   1.408   5.915   7.621
    1H151 O1825 6361   4.629   3.349   7.621
    1H151 O1826 6362   0.840   4.375   7.621
    1H151 O1827 6363   1.408   2.836   7.621
    1H151 O1828 6364   1.029   2.074   9.969
    1H151 O1829 6365   5.576   3.100   9.969
    1H151 O1830 6366   4.061   1.048   9.969
    1H151 O1831 6367   3.871   1.297   7.621
    1H151 O1832 6368   0.840   3.349   7.621
    1H151 O1833 6369   6.145   0.271   7.621
    1H151 O1834 6370   1.598   6.692   9.969
    1H151 O1835 6371   5.197   4.889   7.621
    1H151 O1836 6372   3.303   1.048   9.969
    1H151 O1837 6373   6.524   0.271   7.621
    1H151 O1838 6374   1.408   2.074   9.969
    1H151 O1839 6375   1.598   0.534   9.969
    1H151 O1840 6376   1.408   5.152   9.969
    1H151 O1841 6377   2.924   5.152   9.969
    1H151 O1842 6378   5.766   3.349   7.621
    1H151 O1843 6379   5.008   3.349   7.621
    1H151 O1844 6380   1.787   5.915   7.621
    1H151 O1845 6381   2.166   1.048   9.969
    1H151 O1846 6382   5.197   5.915   7.621
    1H151 O1847 6383   5.387   1.561   9.969
    1H151 O1848 6384   0.082   0.534   9.969
    1H151 O1849 6385   5.387   2.587   9.969
    1H151 O1850 6386   0.650   6.179   9.969
    1H151 O1851 6387   3.492   4.639   9.969
    1H151 O1852 6388   3.871   4.639   9.969
    1H151 O1853 6389   2.924   0.021   9.969
    1H151 O1854 6390   2.545   4.126   9.969
    1H151 O1855 6391   4.818   6.941   7.621
    1H151 O1856 6392   6.334   1.810   7.621
    1H151 O1857 6393   4.818   5.152   9.969
    1H151 O1858 6394   3.871   4.375   7.621
    1H151 O1859 6395   5.576   1.048   9.969
    1H151 O1860 6396   0.272   6.179   9.969
    1H151 O1861 6397   5.008   1.561   9.969
    1H151 O1862 6398   0.082   6.692   9.969
    1H151 O1863 6399   6.713   5.152   9.969
    1H151 O1864 6400   1.598   2.323   7.621
    1H151 O1865 6401   4.629   4.639   9.969
    1H151 O1866 6402   2.166   0.021   9.969
    1H151 O1867 6403   0.650   6.941   7.621
    1H151 O1868 6404   6.713   2.836   7.621
    1H151 O1869 6405   1.219   3.349   7.621
    1H151 O1870 6406   5.387   3.613   9.969
    1H151 O1871 6407   0.840   2.323   7.621
    1H151 O1872 6408   1.598   2.587   9.969
    1H151 O1873 6409   5.387   0.534   9.969
    1H151 O1874 6410   1.977   3.349   7.621
    1H151 O1875 6411   2.545   3.100   9.969
    1H151 O1876 6412   2.355   5.666   9.969
    1H151 O1877 6413   2.166   6.941   7.621
    1H151 O1878 6414   4.061   5.915   7.621
    1H151 O1879 6415   0.840   4.639   9.969
    1H151 O1880 6416   1.408   6.179   9.969
    1H151 O1881 6417   5.387   0.271   7.621
    1H151 O1882 6418   0.082   1.297   7.621
    1H151 O1883 6419   0.272   5.915   7.621
    1H151 O1884 6420   1.787   4.889   7.621
    1H151 O1885 6421   4.250   0.534   9.969
    1H151 O1886 6422   2.924   4.889   7.621
    1H151 O1887 6423   5.766   5.666   9.969
    1H151 O1888 6424   5.576   6.941   7.621
    1H151 O1889 6425   1.029   4.126   9.969
    1H151 O1890 6426   5.576   4.126   9.969
    1H151 O1891 6427   2.355   3.349   7.621
    1H151 O1892 6428   4.818   2.836   7.621
    1H151 O1893 6429   3.113   2.587   9.969
    1H151 O1894 6430   0.840   1.561   9.969
    1H151 O1895 6431   6.334   5.915   7.621
    1H151 O1896 6432   1.408   6.941   7.621
    1H151 O1897 6433   4.061   1.810   7.621
    1H151 O1898 6434   5.197   3.100   9.969
    1H151 O1899 6435   4.818   3.862   7.621
    1H151 O1900 6436   5.955   2.074   9.969
    1H151 O1901 6437   2.734   6.692   9.969
    1H151 O1902 6438   2.166   5.152   9.969
    1H151 O1903 6439   4.440   6.179   9.969
    1H151 O1904 6440   5.955   4.889   7.621
    1H151 O1905 6441   6.524   5.666   9.969
    1H151 O1906 6442   4.061   4.126   9.969
    1H151 O1907 6443   6.524   2.323   7.621
    1H151 O1908 6444   3.303   2.836   7.621
    1H151 O1909 6445   1.408   0.021   9.969
    1H151 O1910 6446   5.197   6.179   9.969
    1H151 O1911 6447   0.082   2.587   9.969
    1H151 O1912 6448   6.713   3.862   7.621
    1H151 O1913 6449   0.461   4.375   7.621
    1H151 O1914 6450   5.955   5.152   9.969
    1H151 O1915 6451   0.082   4.375   7.621
    1H151 O1916 6452   5.008   1.297   7.621
    1H151 O1917 6453   4.061   6.941   7.621
    1H151 O1918 6454   6.524   4.639   9.969
    1H151 O1919 6455   4.250   2.587   9.969
    1H151 O1920 6456   0.650   3.862   7.621
    1H151 O1921 6457   4.250   6.428   7.621
    1H151 O1922 6458   4.250   3.613   9.969
    1H151 O1923 6459   1.598   5.402   7.621
    1H151 O1924 6460   0.272   0.021   9.969
    1H151 O1925 6461   2.545   5.152   9.969
    1H151 O1926 6462   1.977   0.271   7.621
    1H151 O1927 6463   1.977   3.613   9.969
    1H151 O1928 6464   1.219   6.428   7.621
    1H151 O1929 6465   5.197   0.021   9.969
    1H151 O1930 6466   6.713   1.810   7.621
    1H151 O1931 6467   2.734   2.587   9.969
    1H151 O1932 6468   1.598   3.613   9.969
    1H151 O1933 6469   1.408   0.784   7.621
    1H151 O1934 6470   4.440   0.021   9.969
    1H151 O1935 6471   2.734   5.402   7.621
    1H151 O1936 6472   2.924   6.179   9.969
    1H151 O1937 6473   0.650   2.836   7.621
    1H151 O1938 6474   3.682   6.179   9.969
    1H151 O1939 6475   4.818   3.100   9.969
    1H151 O1940 6476   1.029   4.889   7.621
    1H151 O1941 6477   1.029   3.862   7.621
    1H151 O1942 6478   1.977   6.692   9.969
    1H151 O1943 6479   0.461   0.271   7.621
    1H151 O1944 6480   6.145   0.534   9.969
    1H151 O1945 6481   3.871   2.323   7.621
    1H151 O1946 6482   4.250   4.375   7.621
    1H151 O1947 6483   6.334   3.862   7.621
    1H151 O1948 6484   1.029   0.784   7.621
    1H151 O1949 6485   5.197   3.862   7.621
    1H151 O1950 6486   2.924   4.126   9.969
    1H151 O1951 6487   1.408   3.862   7.621
    1H151 O1952 6488   6.713   4.889   7.621
    1H151 O1953 6489   2.734   0.534   9.969
    1H151 O1954 6490   3.303   6.941   7.621
    1H151 O1955 6491   3.113   0.534   9.969
    1H151 O1956 6492   5.008   4.639   9.969
    1H151 O1957 6493   0.461   4.639   9.969
    1H151 O1958 6494   2.355   6.692   9.969
    1H151 O1959 6495   3.871   0.534   9.969
    1H151 O1960 6496   4.629   5.666   9.969
    1H151 O1961 6497   4.440   1.810   7.621
    1H151 O1962 6498   5.766   5.402   7.621
    1H151 O1963 6499   6.713   0.784   7.621
    1H151 O1964 6500   6.334   4.126   9.969
    1H151 O1965 6501   5.955   0.784   7.621
    1H151 O1966 6502   2.545   3.862   7.621
    1H151 O1967 6503   2.355   3.613   9.969
    1H151 O1968 6504   0.272   1.810   7.621
    1H151 O1969 6505   5.008   5.666   9.969
    1H151 O1970 6506   3.492   0.534   9.969
    1H151 O1971 6507   2.355   2.587   9.969
    1H151 O1972 6508   6.145   2.323   7.621
    1H151 O1973 6509   5.008   5.402   7.621
    1H151 O1974 6510   2.355   0.534   9.969
    1H151 O1975 6511   3.303   0.784   7.621
    1H151 O1976 6512   5.576   3.862   7.621
    1H151 O1977 6513   0.082   6.428   7.621
    1H151 O1978 6514   3.303   3.862   7.621
    1H151 O1979 6515   1.787   0.784   7.621
    1H151 O1980 6516   2.924   5.915   7.621
    1H151 O1981 6517   5.576   5.152   9.969
    1H151 O1982 6518   6.524   6.428   7.621
    1H151 O1983 6519   3.303   5.915   7.621
    1H151 O1984 6520   4.818   1.810   7.621
    1H151 O1985 6521   0.650   0.784   7.621
    1H151 O1986 6522   3.303   4.126   9.969
    1H151 O1987 6523   1.787   6.179   9.969
    1H151 O1988 6524   1.219   3.613   9.969
    1H151 O1989 6525   1.787   3.862   7.621
    1H151 O1990 6526   4.629   4.375   7.621
    1H151 O1991 6527   2.545   6.941   7.621
    1H151 O1992 6528   0.840   5.402   7.621
    1H151 O1993 6529   0.461   5.402   7.621
    1H151 O1994 6530   5.387   1.297   7.621
    1H151 O1995 6531   0.461   6.428   7.621
    1H151 O1996 6532   6.145   6.428   7.621
    1H151 O1997 6533   3.682   4.889   7.621
    1H151 O1998 6534   4.061   4.889   7.621
    1H151 O1999 6535   6.713   2.074   9.969
    1H151 O2000 6536   0.272   2.074   9.969
    1H151 O2001 6537   1.219   0.271   7.621
    1H151 O2002 6538   1.787   2.836   7.621
    1H151 O2003 6539   2.734   4.639   9.969
    1H151 O2004 6540   4.440   5.152   9.969
    1H151 O2005 6541   4.440   1.048   9.969
    1H151 O2006 6542   4.250   1.297   7.621
    1H151 O2007 6543   1.219   6.692   9.969
    1H151 O2008 6544   2.924   1.048   9.969
    1H151 O2009 6545   0.272   1.048   9.969
    1H151 O2010 6546   3.682   1.048   9.969
    1H151 O2011 6547   0.650   1.810   7.621
    1H151 O2012 6548   2.545   5.915   7.621
    1H151 O2013 6549   0.461   6.692   9.969
    1H151 O2014 6550   4.629   6.428   7.621
    1H151 O2015 6551   0.272   4.889   7.621
    1H151 O2016 6552   2.355   5.402   7.621
    1H151 O2017 6553   5.576   0.784   7.621
    1H151 O2018 6554   0.082   3.349   7.621
    1H151 O2019 6555   4.629   2.587   9.969
    1H151 O2020 6556   1.598   5.666   9.969
    1H151 O2021 6557   1.029   2.836   7.621
    1H151 O2022 6558   2.734   5.666   9.969
    1H151 O2023 6559   5.766   6.428   7.621
    1H151 O2024 6560   2.545   0.021   9.969
    1H151 O2025 6561   4.440   3.100   9.969
    1H151 O2026 6562   5.387   4.639   9.969
    1H151 O2027 6563   4.250   5.666   9.969
    1H151 O2028 6564   4.440   6.941   7.621
    1H151 O2029 6565   1.977   0.534   9.969
    1H151 O2030 6566   1.029   6.941   7.621
    1H151 O2031 6567   1.787   0.021   9.969
    1H151 O2032 6568   2.924   3.100   9.969
    1H151 O2033 6569   5.766   0.271   7.621
    1H151 O2034 6570   1.977   2.587   9.969
    1H151 O2035 6571   5.766   2.323   7.621
    1H151 O2036 6572   3.682   5.915   7.621
    1H151 O2037 6573   5.955   3.862   7.621
    1H151 O2038 6574   6.145   5.666   9.969
    1H151 O2039 6575   2.734   6.428   7.621
    1H151 O2040 6576   3.492   1.297   7.621
    1H151 O2041 6577   0.461   3.349   7.621
    1H151 O2042 6578   5.766   0.534   9.969
    1H151 O2043 6579   6.713   5.915   7.621
    1H151 O2044 6580   5.197   5.152   9.969
    1H151 O2045 6581   0.082   4.639   9.969
    1H151 O2046 6582   0.840   1.297   7.621
    1H151 O2047 6583   5.387   5.666   9.969
    1H151 O2048 6584   4.061   3.862   7.621
    1H151 O2049 6585   0.082   0.271   7.621
    1H151 O2050 6586   6.524   1.561   9.969
    1H151 O2051 6587   5.576   5.915   7.621
    1H151 O2052 6588   4.061   6.179   9.969
    1H151 O2053 6589   3.492   5.402   7.621
    1H151 O2054 6590   3.682   4.126   9.969
    1H151 O2055 6591   6.145   2.587   9.969
    1H151 O2056 6592   1.408   4.889   7.621
    1H151 O2057 6593   3.303   4.889   7.621
    1H151 O2058 6594   3.303   0.021   9.969
    1H151 O2059 6595   1.219   5.402   7.621
    1H151 O2060 6596   0.650   2.074   9.969
    1H151 O2061 6597   3.113   6.428   7.621
    1H151 O2062 6598   6.334   6.179   9.969
    1H151 O2063 6599   1.977   5.666   9.969
    1H151 O2064 6600   6.334   2.074   9.969
    1H151 O2065 6601   0.272   0.784   7.621
    1H151 O2066 6602   1.977   1.297   7.621
    1H151 O2067 6603   6.524   1.297   7.621
    1H151 O2068 6604   5.766   4.375   7.621
    1H151 O2069 6605   2.166   3.862   7.621
    1H151 O2070 6606   0.840   6.428   7.621
    1H151 O2071 6607   4.818   5.915   7.621
    1H151 O2072 6608   4.629   2.323   7.621
    1H151 O2073 6609   4.250   6.692   9.969
    1H151 O2074 6610   1.219   4.375   7.621
    1H151 O2075 6611   5.766   3.613   9.969
    1H151 O2076 6612   1.029   5.915   7.621
    1H151 O2077 6613   0.461   1.297   7.621
    1H151 O2078 6614   0.650   5.915   7.621
    1H151 O2079 6615   3.871   6.692   9.969
    1H151 O2080 6616   3.871   3.613   9.969
    1H151 O2081 6617   6.713   0.021   9.969
    1H151 O2082 6618   2.924   6.941   7.621
    1H151 O2083 6619   5.955   5.915   7.621
    1H151 O2084 6620   2.166   3.100   9.969
    1H151 O2085 6621   0.272   6.941   7.621
    1H151 O2086 6622   2.545   6.179   9.969
    1H151 O2087 6623   3.492   3.349   7.621
    1H151 O2088 6624   5.387   6.692   9.969
    1H151 O2089 6625   3.113   0.271   7.621
    1H151 O2090 6626   4.818   4.889   7.621
    1H151 O2091 6627   6.145   5.402   7.621
    1H151 O2092 6628   5.197   1.810   7.621
    1H151 O2093 6629   0.461   1.561   9.969
    1H151 O2094 6630   4.250   3.349   7.621
    1H151 O2095 6631   2.166   4.889   7.621
    1H151 O2096 6632   5.955   3.100   9.969
    1H151 O2097 6633   5.955   6.941   7.621
    1H151 O2098 6634   3.492   4.375   7.621
    1H151 O2099 6635   2.734   3.613   9.969
    1H151 O2100 6636   4.440   5.915   7.621
    1H151 O2101 6637   3.682   2.836   7.621
    1H151 O2102 6638   1.219   2.587   9.969
    1H151 O2103 6639   2.166   6.179   9.969
    1H151 O2104 6640   5.008   4.375   7.621
    1H151 O2105 6641   6.524   6.692   9.969
    1H151 O2106 6642   2.545   4.889   7.621
    1H151 O2107 6643   4.250   2.323   7.621
    1H151 O2108 6644   4.061   0.021   9.969
    1H151 O2109 6645   5.955   1.810   7.621
    1H151 O2110 6646   6.524   2.587   9.969
    1H151 O2111 6647   0.650   4.126   9.969
    1H151 O2112 6648   0.082   5.402   7.621
    1H151 O2113 6649   4.440   2.836   7.621
    1H151 O2114 6650   3.682   3.862   7.621
    1H151 O2115 6651   2.355   0.271   7.621
    1H151 O2116 6652   5.576   6.179   9.969
    1H151 O2117 6653   4.440   4.889   7.621
    1H151 O2118 6654   5.576   0.021   9.969
    1H151 O2119 6655   5.387   4.375   7.621
    1H151 O2120 6656   0.461   2.587   9.969
    1H151 O2121 6657   5.766   1.297   7.621
    1H151 O2122 6658   3.113   1.297   7.621
    1H151 O2123 6659   0.082   1.561   9.969
    1H151 O2124 6660   6.713   4.126   9.969
    1H151 O2125 6661   6.524   5.402   7.621
    1H151 O2126 6662   6.145   1.297   7.621
    1H151 O2127 6663   2.166   0.784   7.621
    1H151 O2128 6664   3.682   0.021   9.969
    1H151 O2129 6665   6.334   6.941   7.621
    1H151 O2130 6666   4.629   5.402   7.621
    1H151 O2131 6667   3.492   3.613   9.969
    1H151 O2132 6668   0.840   3.613   9.969
    1H151 O2133 6669   3.113   4.375   7.621
    1H151 O2134 6670   3.113   3.613   9.969
    1H151 O2135 6671   6.713   6.941   7.621
    1H151 O2136 6672   1.787   3.100   9.969
    1H151 O2137 6673   2.355   1.297   7.621
    1H151 O2138 6674   2.924   0.784   7.621
    1H151 O2139 6675   3.871   5.402   7.621
    1H151 O2140 6676   1.598   4.375   7.621
    1H151 O2141 6677   5.576   1.810   7.621
    1H151 O2142 6678   2.734   4.375   7.621
    1H151 O2143 6679   2.734   1.297   7.621
    1H151 O2144 6680   6.334   0.021   9.969
    1H151 O2145 6681   6.145   3.613   9.969
    1H151 O2146 6682   1.408   3.100   9.969
    1H151 O2147 6683   5.955   6.179   9.969
    1H151 O2148 6684   4.250   5.402   7.621
    1H151 O2149 6685   4.061   2.836   7.621
    1H151 O2150 6686   0.840   2.587   9.969
    1H151 O2151 6687   1.977   4.375   7.621
    1H151 O2152 6688   2.734   0.271   7.621
    1H151 O2153 6689   3.871   3.349   7.621
    1H151 O2154 6690   0.272   4.126   9.969
    1H151 O2155 6691   5.955   0.021   9.969
    1H151 O2156 6692   2.355   4.375   7.621
    1H151 O2157 6693   6.334   3.100   9.969
    1H151 O2158 6694   1.029   3.100   9.969
    1H151 O2159 6695   5.766   6.692   9.969
    1H151 O2160 6696   2.545   0.784   7.621
    1H151 O2161 6697   6.145   6.692   9.969
    1H151 O2162 6698   6.524   3.613   9.969
    1H151 O2163 6699   6.713   3.100   9.969
    1H151 O2164 6700   0.272   3.100   9.969
    1H151 O2165 6701   0.461   3.613   9.969
    1H151 O2166 6702   0.650   3.100   9.969
    1H151 O2167 6703   0.082   3.613   9.969
    1H151 O2168 6704   1.219   0.826   9.881
    1H151 O2169 6705   2.545   2.545   7.710
    1H151 O2170 6706   2.924   2.545   7.710
    1H151 O2171 6707   1.408   1.339   9.881
    1H151 O2172 6708   1.029   0.313   9.881
    1H151 O2173 6709   1.787   1.339   9.881
    1H151 O2174 6710   1.787   4.418   9.881
    1H151 O2175 6711   0.840   0.826   9.881
    1H151 O2176 6712   0.650   0.313   9.881
    1H151 O2177 6713   0.650   5.444   9.881
    1H151 O2178 6714   1.977   1.852   9.881
    1H151 O2179 6715   2.734   2.032   7.710
    1H151 O2180 6716   1.408   4.418   9.881
    1H151 O2181 6717   3.113   2.032   7.710
    1H151 O2182 6718   1.029   5.444   9.881
    1H151 O2183 6719   2.166   4.418   9.881
    1H151 O2184 6720   1.219   2.032   7.710
    1H151 O2185 6721   4.818   0.313   9.881
    1H151 O2186 6722   5.197   6.650   7.710
    1H151 O2187 6723   2.355   2.032   7.710
    1H151 O2188 6724   0.272   5.444   9.881
    1H151 O2189 6725   2.355   1.852   9.881
    1H151 O2190 6726   4.818   0.492   7.710
    1H151 O2191 6727   3.492   2.032   7.710
    1H151 O2192 6728   4.629   3.905   9.881
    1H151 O2193 6729   5.008   3.905   9.881
    1H151 O2194 6730   4.629   1.852   9.881
    1H151 O2195 6731   3.303   5.444   9.881
    1H151 O2196 6732   2.734   1.852   9.881
    1H151 O2197 6733   4.250   1.852   9.881
    1H151 O2198 6734   4.440   0.492   7.710
    1H151 O2199 6735   3.871   1.852   9.881
    1H151 O2200 6736   3.492   1.852   9.881
    1H151 O2201 6737   3.113   1.852   9.881
    1H151 O2202 6738   5.008   0.826   9.881
    1H151 O2203 6739   4.061   0.492   7.710
    1H151 O2204 6740   3.682   5.444   9.881
    1H151 O2205 6741   5.955   1.339   9.881
    1H151 O2206 6742   1.408   1.519   7.710
    1H151 O2207 6743   6.524   0.826   9.881
    1H151 O2208 6744   2.166   1.339   9.881
    1H151 O2209 6745   1.598   0.826   9.881
    1H151 O2210 6746   5.197   2.545   7.710
    1H151 O2211 6747   5.955   4.418   9.881
    1H151 O2212 6748   4.818   6.470   9.881
    1H151 O2213 6749   6.145   3.058   7.710
    1H151 O2214 6750   3.682   6.650   7.710
    1H151 O2215 6751   3.303   6.470   9.881
    1H151 O2216 6752   1.598   1.852   9.881
    1H151 O2217 6753   2.166   2.545   7.710
    1H151 O2218 6754   3.682   0.492   7.710
    1H151 O2219 6755   3.492   2.878   9.881
    1H151 O2220 6756   3.871   2.878   9.881
    1H151 O2221 6757   3.492   4.931   9.881
    1H151 O2222 6758   3.303   2.545   7.710
    1H151 O2223 6759   0.272   2.545   7.710
    1H151 O2224 6760   1.977   3.905   9.881
    1H151 O2225 6761   1.029   1.339   9.881
    1H151 O2226 6762   1.598   3.905   9.881
    1H151 O2227 6763   5.387   3.058   7.710
    1H151 O2228 6764   0.840   4.931   9.881
    1H151 O2229 6765   2.924   3.571   7.710
    1H151 O2230 6766   1.598   2.032   7.710
    1H151 O2231 6767   6.334   4.597   7.710
    1H151 O2232 6768   5.387   5.110   7.710
    1H151 O2233 6769   5.008   7.163   7.710
    1H151 O2234 6770   3.113   4.931   9.881
    1H151 O2235 6771   3.871   4.931   9.881
    1H151 O2236 6772   0.461   4.931   9.881
    1H151 O2237 6773   6.334   0.492   7.710
    1H151 O2238 6774   1.408   0.313   9.881
    1H151 O2239 6775   0.840   5.957   9.881
    1H151 O2240 6776   1.787   6.650   7.710
    1H151 O2241 6777   4.818   3.392   9.881
    1H151 O2242 6778   5.197   0.492   7.710
    1H151 O2243 6779   5.008   1.852   9.881
    1H151 O2244 6780   2.355   3.058   7.710
    1H151 O2245 6781   1.029   0.679   9.822
    1H151 O2246 6782   5.576   2.365   9.881
    1H151 O2247 6783   4.440   4.418   9.881
    1H151 O2248 6784   1.219   5.957   9.881
    1H151 O2249 6785   6.145   0.826   9.881
    1H151 O2250 6786   0.461   0.826   9.881
    1H151 O2251 6787   5.387   1.852   9.881
    1H151 O2252 6788   1.598   4.931   9.881
    1H151 O2253 6789   1.977   2.032   7.710
    1H151 O2254 6790   1.219   1.852   9.881
    1H151 O2255 6791   5.766   1.852   9.881
    1H151 O2256 6792   5.197   0.313   9.881
    1H151 O2257 6793   5.008   3.058   7.710
    1H151 O2258 6794   0.082   5.957   9.881
    1H151 O2259 6795   5.576   1.339   9.881
    1H151 O2260 6796   5.008   1.005   7.710
    1H151 O2261 6797   0.272   0.313   9.881
    1H151 O2262 6798   1.977   6.136   7.710
    1H151 O2263 6799   5.197   3.392   9.881
    1H151 O2264 6800   5.387   7.163   7.710
    1H151 O2265 6801   5.766   3.058   7.710
    1H151 O2266 6802   4.250   4.931   9.881
    1H151 O2267 6803   1.977   4.931   9.881
    1H151 O2268 6804   2.355   3.905   9.881
    1H151 O2269 6805   6.713   5.444   9.881
    1H151 O2270 6806   4.629   0.826   9.881
    1H151 O2271 6807   1.598   7.163   7.710
    1H151 O2272 6808   6.524   3.058   7.710
    1H151 O2273 6809   2.166   6.650   7.710
    1H151 O2274 6810   1.598   1.192   9.822
    1H151 O2275 6811   1.598   6.136   7.710
    1H151 O2276 6812   4.440   0.313   9.881
    1H151 O2277 6813   6.334   3.571   7.710
    1H151 O2278 6814   1.219   3.905   9.881
    1H151 O2279 6815   2.734   2.692   7.768
    1H151 O2280 6816   5.197   3.571   7.710
    1H151 O2281 6817   5.197   2.365   9.881
    1H151 O2282 6818   4.250   3.905   9.881
    1H151 O2283 6819   3.871   2.032   7.710
    1H151 O2284 6820   4.061   4.418   9.881
    1H151 O2285 6821   4.629   5.957   9.881
    1H151 O2286 6822   1.977   3.058   7.710
    1H151 O2287 6823   1.408   5.444   9.881
    1H151 O2288 6824   2.924   2.178   7.768
    1H151 O2289 6825   1.029   4.418   9.881
    1H151 O2290 6826   5.387   0.826   9.881
    1H151 O2291 6827   5.008   5.957   9.881
    1H151 O2292 6828   6.145   4.931   9.881
    1H151 O2293 6829   4.061   6.650   7.710
    1H151 O2294 6830   1.408   3.571   7.710
    1H151 O2295 6831   0.840   2.032   7.710
    1H151 O2296 6832   2.924   6.470   9.881
    1H151 O2297 6833   2.545   4.418   9.881
    1H151 O2298 6834   5.576   3.571   7.710
    1H151 O2299 6835   2.545   2.178   7.768
    1H151 O2300 6836   1.219   1.192   9.822
    1H151 O2301 6837   4.818   6.650   7.710
    1H151 O2302 6838   1.598   4.271   9.822
    1H151 O2303 6839   5.387   3.905   9.881
    1H151 O2304 6840   1.977   4.271   9.822
    1H151 O2305 6841   1.408   6.650   7.710
    1H151 O2306 6842   1.408   0.679   9.822
    1H151 O2307 6843   1.787   5.623   7.710
    1H151 O2308 6844   1.977   7.163   7.710
    1H151 O2309 6845   2.355   6.136   7.710
    1H151 O2310 6846   6.334   4.418   9.881
    1H151 O2311 6847   0.840   5.297   9.822
    1H151 O2312 6848   6.334   1.339   9.881
    1H151 O2313 6849   0.840   0.166   9.822
    1H151 O2314 6850   2.166   5.623   7.710
    1H151 O2315 6851   0.082   0.826   9.881
    1H151 O2316 6852   1.787   1.705   9.822
    1H151 O2317 6853   6.713   2.545   7.710
    1H151 O2318 6854   1.029   1.519   7.710
    1H151 O2319 6855   4.061   5.444   9.881
    1H151 O2320 6856   1.598   3.058   7.710
    1H151 O2321 6857   3.303   4.418   9.881
    1H151 O2322 6858   5.576   6.650   7.710
    1H151 O2323 6859   2.355   2.692   7.768
    1H151 O2324 6860   1.029   6.470   9.881
    1H151 O2325 6861   4.818   3.571   7.710
    1H151 O2326 6862   1.787   3.571   7.710
    1H151 O2327 6863   2.924   5.444   9.881
    1H151 O2328 6864   2.924   4.418   9.881
    1H151 O2329 6865   4.818   2.365   9.881
    1H151 O2330 6866   0.650   2.545   7.710
    1H151 O2331 6867   0.650   4.597   7.710
    1H151 O2332 6868   1.408   0.492   7.710
    1H151 O2333 6869   2.545   3.571   7.710
    1H151 O2334 6870   6.524   4.931   9.881
    1H151 O2335 6871   1.029   0.492   7.710
    1H151 O2336 6872   6.713   4.597   7.710
    1H151 O2337 6873   1.219   4.931   9.881
    1H151 O2338 6874   1.029   3.571   7.710
    1H151 O2339 6875   2.734   3.058   7.710
    1H151 O2340 6876   2.545   1.339   9.881
    1H151 O2341 6877   5.387   2.878   9.881
    1H151 O2342 6878   2.166   1.705   9.822
    1H151 O2343 6879   1.787   0.492   7.710
    1H151 O2344 6880   4.629   4.084   7.710
    1H151 O2345 6881   0.461   5.297   9.822
    1H151 O2346 6882   5.766   5.110   7.710
    1H151 O2347 6883   6.713   3.571   7.710
    1H151 O2348 6884   0.650   0.492   7.710
    1H151 O2349 6885   2.924   5.623   7.710
    1H151 O2350 6886   2.355   0.826   9.881
    1H151 O2351 6887   1.787   2.365   9.881
    1H151 O2352 6888   5.576   2.545   7.710
    1H151 O2353 6889   3.682   1.519   7.710
    1H151 O2354 6890   0.082   4.084   7.710
    1H151 O2355 6891   0.840   5.110   7.710
    1H151 O2356 6892   1.977   1.192   9.822
    1H151 O2357 6893   1.787   1.519   7.710
    1H151 O2358 6894   4.250   0.826   9.881
    1H151 O2359 6895   3.303   2.178   7.768
    1H151 O2360 6896   0.461   4.084   7.710
    1H151 O2361 6897   3.113   2.878   9.881
    1H151 O2362 6898   5.576   4.418   9.881
    1H151 O2363 6899   0.650   6.470   9.881
    1H151 O2364 6900   0.650   0.679   9.822
    1H151 O2365 6901   5.387   6.136   7.710
    1H151 O2366 6902   5.955   2.365   9.881
    1H151 O2367 6903   4.629   4.931   9.881
    1H151 O2368 6904   5.008   6.136   7.710
    1H151 O2369 6905   4.629   1.005   7.710
    1H151 O2370 6906   1.408   6.470   9.881
    1H151 O2371 6907   5.387   1.005   7.710
    1H151 O2372 6908   3.113   6.983   9.881
    1H151 O2373 6909   6.524   5.957   9.881
    1H151 O2374 6910   3.871   6.136   7.710
    1H151 O2375 6911   4.061   1.519   7.710
    1H151 O2376 6912   3.113   2.692   7.768
    1H151 O2377 6913   6.524   2.032   7.710
    1H151 O2378 6914   0.272   6.470   9.881
    1H151 O2379 6915   3.682   2.365   9.881
    1H151 O2380 6916   0.840   7.163   7.710
    1H151 O2381 6917   4.250   2.878   9.881
    1H151 O2382 6918   2.734   0.826   9.881
    1H151 O2383 6919   0.461   5.957   9.881
    1H151 O2384 6920   2.545   6.650   7.710
    1H151 O2385 6921   4.818   1.519   7.710
    1H151 O2386 6922   4.440   6.470   9.881
    1H151 O2387 6923   4.440   1.519   7.710
    1H151 O2388 6924   4.250   4.084   7.710
    1H151 O2389 6925   5.766   2.878   9.881
    1H151 O2390 6926   3.492   5.297   9.822
    1H151 O2391 6927   2.734   6.983   9.881
    1H151 O2392 6928   1.219   3.058   7.710
    1H151 O2393 6929   4.818   3.758   9.822
    1H151 O2394 6930   4.440   3.571   7.710
    1H151 O2395 6931   1.219   0.166   9.822
    1H151 O2396 6932   0.461   5.110   7.710
    1H151 O2397 6933   3.871   0.826   9.881
    1H151 O2398 6934   1.787   6.470   9.881
    1H151 O2399 6935   5.955   4.597   7.710
    1H151 O2400 6936   4.818   2.545   7.710
    1H151 O2401 6937   3.113   0.826   9.881
    1H151 O2402 6938   3.492   0.826   9.881
    1H151 O2403 6939   2.545   5.444   9.881
    1H151 O2404 6940   5.197   6.470   9.881
    1H151 O2405 6941   3.303   6.650   7.710
    1H151 O2406 6942   6.713   6.470   9.881
    1H151 O2407 6943   5.955   0.492   7.710
    1H151 O2408 6944   3.682   6.470   9.881
    1H151 O2409 6945   1.977   5.110   7.710
    1H151 O2410 6946   3.113   5.110   7.710
    1H151 O2411 6947   4.061   1.339   9.881
    1H151 O2412 6948   3.303   1.339   9.881
    1H151 O2413 6949   3.303   5.623   7.710
    1H151 O2414 6950   0.840   1.852   9.881
    1H151 O2415 6951   2.355   6.983   9.881
    1H151 O2416 6952   2.734   2.878   9.881
    1H151 O2417 6953   6.713   0.492   7.710
    1H151 O2418 6954   0.650   3.571   7.710
    1H151 O2419 6955   5.008   0.639   7.768
    1H151 O2420 6956   1.408   2.178   7.768
    1H151 O2421 6957   4.061   4.597   7.710
    1H151 O2422 6958   2.545   1.705   9.822
    1H151 O2423 6959   3.303   0.492   7.710
    1H151 O2424 6960   0.840   6.983   9.881
    1H151 O2425 6961   1.408   2.365   9.881
    1H151 O2426 6962   4.818   0.679   9.822
    1H151 O2427 6963   3.303   3.571   7.710
    1H151 O2428 6964   1.219   6.136   7.710
    1H151 O2429 6965   4.629   0.639   7.768
    1H151 O2430 6966   2.924   1.339   9.881
    1H151 O2431 6967   3.303   2.365   9.881
    1H151 O2432 6968   3.871   1.005   7.710
    1H151 O2433 6969   2.166   5.444   9.881
    1H151 O2434 6970   1.977   6.983   9.881
    1H151 O2435 6971   1.977   0.826   9.881
    1H151 O2436 6972   1.029   5.810   9.822
    1H151 O2437 6973   5.955   5.444   9.881
    1H151 O2438 6974   5.008   5.110   7.710
    1H151 O2439 6975   3.303   4.784   9.822
    1H151 O2440 6976   2.166   2.178   7.768
    1H151 O2441 6977   4.250   1.005   7.710
    1H151 O2442 6978   4.061   2.365   9.881
    1H151 O2443 6979   0.082   6.136   7.710
    1H151 O2444 6980   4.818   1.339   9.881
    1H151 O2445 6981   1.029   4.597   7.710
    1H151 O2446 6982   3.682   1.339   9.881
    1H151 O2447 6983   4.440   1.339   9.881
    1H151 O2448 6984   3.682   1.705   9.822
    1H151 O2449 6985   6.524   6.136   7.710
    1H151 O2450 6986   2.924   1.705   9.822
    1H151 O2451 6987   4.061   1.705   9.822
    1H151 O2452 6988   3.303   1.705   9.822
    1H151 O2453 6989   5.008   4.931   9.881
    1H151 O2454 6990   4.440   1.705   9.822
    1H151 O2455 6991   1.598   5.110   7.710
    1H151 O2456 6992   5.008   6.796   7.768
    1H151 O2457 6993   5.008   0.166   9.822
    1H151 O2458 6994   4.250   0.639   7.768
    1H151 O2459 6995   5.197   1.339   9.881
    1H151 O2460 6996   4.250   6.136   7.710
    1H151 O2461 6997   1.219   1.665   7.768
    1H151 O2462 6998   5.197   3.205   7.768
    1H151 O2463 6999   5.387   6.796   7.768
    1H151 O2464 7000   0.461   7.163   7.710
    1H151 O2465 7001   1.219   5.297   9.822
    1H151 O2466 7002   6.713   1.519   7.710
    1H151 O2467 7003   5.197   0.126   7.768
    1H151 O2468 7004   0.461   0.166   9.822
    1H151 O2469 7005   2.734   5.110   7.710
    1H151 O2470 7006   1.219   4.271   9.822
    1H151 O2471 7007   0.082   4.931   9.881
    1H151 O2472 7008   2.355   4.271   9.822
    1H151 O2473 7009   3.871   7.163   7.710
    1H151 O2474 7010   4.818   4.418   9.881
    1H151 O2475 7011   5.766   0.826   9.881
    1H151 O2476 7012   3.113   3.058   7.710
    1H151 O2477 7013   5.576   5.444   9.881
    1H151 O2478 7014   0.082   5.297   9.822
    1H151 O2479 7015   0.272   1.519   7.710
    1H151 O2480 7016   6.145   2.032   7.710
    1H151 O2481 7017   5.955   3.571   7.710
    1H151 O2482 7018   3.492   5.957   9.881
    1H151 O2483 7019   2.355   2.878   9.881
    1H151 O2484 7020   1.787   4.784   9.822
    1H151 O2485 7021   3.871   0.639   7.768
    1H151 O2486 7022   1.408   2.545   7.710
    1H151 O2487 7023   4.818   1.705   9.822
    1H151 O2488 7024   2.355   4.931   9.881
    1H151 O2489 7025   6.145   6.136   7.710
    1H151 O2490 7026   0.461   6.136   7.710
    1H151 O2491 7027   3.682   4.597   7.710
    1H151 O2492 7028   5.197   0.679   9.822
    1H151 O2493 7029   3.113   5.297   9.822
    1H151 O2494 7030   1.787   2.545   7.710
    1H151 O2495 7031   5.766   1.192   9.822
    1H151 O2496 7032   5.197   3.758   9.822
    1H151 O2497 7033   1.029   2.178   7.768
    1H151 O2498 7034   3.871   5.297   9.822
    1H151 O2499 7035   3.113   5.957   9.881
    1H151 O2500 7036   4.629   0.166   9.822
    1H151 O2501 7037   4.440   3.758   9.822
    1H151 O2502 7038   6.145   1.192   9.822
    1H151 O2503 7039   3.682   2.731   9.822
    1H151 O2504 7040   0.650   4.784   9.822
    1H151 O2505 7041   3.682   2.178   7.768
    1H151 O2506 7042   1.598   1.665   7.768
    1H151 O2507 7043   4.629   6.983   9.881
    1H151 O2508 7044   2.924   2.365   9.881
    1H151 O2509 7045   5.576   1.705   9.822
    1H151 O2510 7046   4.629   7.163   7.710
    1H151 O2511 7047   5.008   6.983   9.881
    1H151 O2512 7048   4.061   4.784   9.822
    1H151 O2513 7049   6.713   2.365   9.881
    1H151 O2514 7050   4.440   3.392   9.881
    1H151 O2515 7051   1.029   2.545   7.710
    1H151 O2516 7052   6.334   3.205   7.768
    1H151 O2517 7053   6.334   2.545   7.710
    1H151 O2518 7054   3.492   7.163   7.710
    1H151 O2519 7055   0.272   2.365   9.881
    1H151 O2520 7056   0.082   3.058   7.710
    1H151 O2521 7057   2.734   4.931   9.881
    1H151 O2522 7058   6.334   0.679   9.822
    1H151 O2523 7059   6.524   4.084   7.710
    1H151 O2524 7060   1.219   6.983   9.881
    1H151 O2525 7061   5.387   2.692   7.768
    1H151 O2526 7062   4.440   2.365   9.881
    1H151 O2527 7063   5.766   4.931   9.881
    1H151 O2528 7064   0.082   2.032   7.710
    1H151 O2529 7065   5.008   2.878   9.881
    1H151 O2530 7066   2.545   2.365   9.881
    1H151 O2531 7067   4.250   4.271   9.822
    1H151 O2532 7068   3.682   4.418   9.881
    1H151 O2533 7069   2.166   3.758   9.822
    1H151 O2534 7070   1.598   6.796   7.768
    1H151 O2535 7071   5.008   3.244   9.822
    1H151 O2536 7072   2.166   6.283   7.768
    1H151 O2537 7073   3.682   2.545   7.710
    1H151 O2538 7074   6.713   0.313   9.881
    1H151 O2539 7075   0.461   6.983   9.881
    1H151 O2540 7076   1.408   3.758   9.822
    1H151 O2541 7077   3.871   6.796   7.768
    1H151 O2542 7078   5.955   3.205   7.768
    1H151 O2543 7079   6.334   5.444   9.881
    1H151 O2544 7080   3.113   6.323   9.822
    1H151 O2545 7081   0.272   4.597   7.710
    1H151 O2546 7082   2.166   2.365   9.881
    1H151 O2547 7083   5.008   2.692   7.768
    1H151 O2548 7084   0.840   4.084   7.710
    1H151 O2549 7085   4.629   6.323   9.822
    1H151 O2550 7086   0.650   1.339   9.881
    1H151 O2551 7087   5.197   5.623   7.710
    1H151 O2552 7088   6.145   4.271   9.822
    1H151 O2553 7089   5.008   6.323   9.822
    1H151 O2554 7090   5.766   3.905   9.881
    1H151 O2555 7091   2.166   3.571   7.710
    1H151 O2556 7092   5.766   2.218   9.822
    1H151 O2557 7093   6.713   5.810   9.822
    1H151 O2558 7094   1.787   0.126   7.768
    1H151 O2559 7095   5.197   4.418   9.881
    1H151 O2560 7096   0.461   2.032   7.710
    1H151 O2561 7097   1.977   5.770   7.768
    1H151 O2562 7098   4.250   7.163   7.710
    1H151 O2563 7099   1.219   1.005   7.710
    1H151 O2564 7100   6.713   0.679   9.822
    1H151 O2565 7101   6.145   5.110   7.710
    1H151 O2566 7102   5.955   2.545   7.710
    1H151 O2567 7103   6.145   1.852   9.881
    1H151 O2568 7104   2.166   3.205   7.768
    1H151 O2569 7105   1.408   1.705   9.822
    1H151 O2570 7106   1.219   7.163   7.710
    1H151 O2571 7107   0.461   3.058   7.710
    1H151 O2572 7108   5.008   2.218   9.822
    1H151 O2573 7109   5.197   6.283   7.768
    1H151 O2574 7110   1.598   1.005   7.710
    1H151 O2575 7111   0.082   2.692   7.768
    1H151 O2576 7112   4.818   5.810   9.822
    1H151 O2577 7113   3.492   1.005   7.710
    1H151 O2578 7114   5.576   0.492   7.710
    1H151 O2579 7115   1.598   6.983   9.881
    1H151 O2580 7116   5.766   4.271   9.822
    1H151 O2581 7117   1.598   5.957   9.881
    1H151 O2582 7118   1.029   1.705   9.822
    1H151 O2583 7119   3.303   2.731   9.822
    1H151 O2584 7120   0.840   3.058   7.710
    1H151 O2585 7121   3.492   6.136   7.710
    1H151 O2586 7122   4.440   6.650   7.710
    1H151 O2587 7123   0.461   2.692   7.768
    1H151 O2588 7124   4.061   2.731   9.822
    1H151 O2589 7125   5.576   3.392   9.881
    1H151 O2590 7126   2.545   5.623   7.710
    1H151 O2591 7127   1.787   5.444   9.881
    1H151 O2592 7128   2.924   0.313   9.881
    1H151 O2593 7129   4.818   5.444   9.881
    1H151 O2594 7130   1.408   5.623   7.710
    1H151 O2595 7131   6.334   4.784   9.822
    1H151 O2596 7132   5.576   5.623   7.710
    1H151 O2597 7133   2.734   3.905   9.881
    1H151 O2598 7134   0.840   6.323   9.822
    1H151 O2599 7135   4.629   3.058   7.710
    1H151 O2600 7136   3.871   5.957   9.881
    1H151 O2601 7137   0.272   3.571   7.710
    1H151 O2602 7138   3.492   6.323   9.822
    1H151 O2603 7139   3.492   6.796   7.768
    1H151 O2604 7140   2.734   3.718   7.768
    1H151 O2605 7141   6.524   4.744   7.768
    1H151 O2606 7142   1.787   0.313   9.881
    1H151 O2607 7143   6.524   1.005   7.710
    1H151 O2608 7144   2.545   6.470   9.881
    1H151 O2609 7145   3.492   0.639   7.768
    1H151 O2610 7146   5.387   3.718   7.768
    1H151 O2611 7147   4.061   0.313   9.881
    1H151 O2612 7148   4.250   2.032   7.710
    1H151 O2613 7149   6.524   3.718   7.768
    1H151 O2614 7150   1.408   3.205   7.768
    1H151 O2615 7151   6.145   4.744   7.768
    1H151 O2616 7152   0.650   4.418   9.881
    1H151 O2617 7153   5.576   5.257   7.768
    1H151 O2618 7154   6.524   5.110   7.710
    1H151 O2619 7155   5.008   4.084   7.710
    1H151 O2620 7156   6.334   0.313   9.881
    1H151 O2621 7157   1.408   6.283   7.768
    1H151 O2622 7158   3.871   1.665   7.768
    1H151 O2623 7159   6.145   4.084   7.710
    1H151 O2624 7160   1.598   2.218   9.822
    1H151 O2625 7161   5.197   1.152   7.768
    1H151 O2626 7162   4.061   3.392   9.881
    1H151 O2627 7163   4.440   5.444   9.881
    1H151 O2628 7164   5.576   2.731   9.822
    1H151 O2629 7165   3.303   1.519   7.710
    1H151 O2630 7166   2.355   6.796   7.768
    1H151 O2631 7167   6.145   1.005   7.710
    1H151 O2632 7168   2.166   6.470   9.881
    1H151 O2633 7169   2.355   7.163   7.710
    1H151 O2634 7170   1.598   3.718   7.768
    1H151 O2635 7171   6.145   3.905   9.881
    1H151 O2636 7172   4.629   3.718   7.768
    1H151 O2637 7173   3.113   4.271   9.822
    1H151 O2638 7174   4.629   2.878   9.881
    1H151 O2639 7175   2.924   6.836   9.822
    1H151 O2640 7176   3.113   3.718   7.768
    1H151 O2641 7177   4.250   5.957   9.881
    1H151 O2642 7178   2.545   0.313   9.881
    1H151 O2643 7179   6.145   0.639   7.768
    1H151 O2644 7180   3.113   4.084   7.710
    1H151 O2645 7181   2.734   2.400   7.856
    1H151 O2646 7182   0.272   0.492   7.710
    1H151 O2647 7183   1.598   0.639   7.768
    1H151 O2648 7184   5.197   5.257   7.768
    1H151 O2649 7185   6.524   0.639   7.768
    1H151 O2650 7186   2.734   4.084   7.710
    1H151 O2651 7187   3.682   4.784   9.822
    1H151 O2652 7188   0.082   6.323   9.822
    1H151 O2653 7189   2.166   0.313   9.881
    1H151 O2654 7190   1.219   5.110   7.710
    1H151 O2655 7191   5.197   1.519   7.710
    1H151 O2656 7192   5.766   7.163   7.710
    1H151 O2657 7193   0.840   4.744   7.768
    1H151 O2658 7194   0.840   0.639   7.768
    1H151 O2659 7195   1.219   4.084   7.710
    1H151 O2660 7196   2.734   6.136   7.710
    1H151 O2661 7197   2.166   1.519   7.710
    1H151 O2662 7198   0.650   5.810   9.822
    1H151 O2663 7199   6.713   1.339   9.881
    1H151 O2664 7200   0.840   1.005   7.710
    1H151 O2665 7201   5.008   2.032   7.710
    1H151 O2666 7202   1.029   6.650   7.710
    1H151 O2667 7203   4.440   4.597   7.710
    1H151 O2668 7204   0.082   6.983   9.881
    1H151 O2669 7205   3.303   0.313   9.881
    1H151 O2670 7206   4.061   6.283   7.768
    1H151 O2671 7207   0.840   0.457   9.734
    1H151 O2672 7208   3.113   6.136   7.710
    1H151 O2673 7209   5.387   4.931   9.881
    1H151 O2674 7210   1.408   4.784   9.822
    1H151 O2675 7211   4.629   2.032   7.710
    1H151 O2676 7212   2.166   3.392   9.881
    1H151 O2677 7213   4.440   4.231   7.768
    1H151 O2678 7214   5.576   3.205   7.768
    1H151 O2679 7215   1.787   3.758   9.822
    1H151 O2680 7216   5.576   0.313   9.881
    1H151 O2681 7217   2.355   1.192   9.822
    1H151 O2682 7218   0.082   1.005   7.710
    1H151 O2683 7219   1.029   4.784   9.822
    1H151 O2684 7220   5.576   4.597   7.710
    1H151 O2685 7221   0.650   0.126   7.768
    1H151 O2686 7222   0.650   6.650   7.710
    1H151 O2687 7223   3.871   3.905   9.881
    1H151 O2688 7224   0.272   4.231   7.768
    1H151 O2689 7225   1.787   5.257   7.768
    1H151 O2690 7226   1.787   3.392   9.881
    1H151 O2691 7227   0.650   5.257   7.768
    1H151 O2692 7228   3.113   5.770   7.768
    1H151 O2693 7229   5.387   5.957   9.881
    1H151 O2694 7230   3.492   6.983   9.881
    1H151 O2695 7231   5.197   5.444   9.881
    1H151 O2696 7232   0.650   1.519   7.710
    1H151 O2697 7233   0.082   5.110   7.710
    1H151 O2698 7234   3.682   0.313   9.881
    1H151 O2699 7235   0.272   5.810   9.822
    1H151 O2700 7236   5.387   4.084   7.710
    1H151 O2701 7237   2.545   3.392   9.881
    1H151 O2702 7238   1.408   0.970   9.734
    1H151 O2703 7239   2.924   5.257   7.768
    1H151 O2704 7240   5.766   1.005   7.710
    1H151 O2705 7241   0.272   6.650   7.710
    1H151 O2706 7242   2.734   5.957   9.881
    1H151 O2707 7243   4.061   0.679   9.822
    1H151 O2708 7244   5.387   2.218   9.822
    1H151 O2709 7245   6.713   4.418   9.881
    1H151 O2710 7246   5.955   6.650   7.710
    1H151 O2711 7247   1.977   6.796   7.768
    1H151 O2712 7248   0.840   1.192   9.822
    1H151 O2713 7249   1.787   6.283   7.768
    1H151 O2714 7250   0.650   5.623   7.710
    1H151 O2715 7251   2.924   1.519   7.710
    1H151 O2716 7252   3.113   3.905   9.881
    1H151 O2717 7253   2.545   3.205   7.768
    1H151 O2718 7254   3.871   4.084   7.710
    1H151 O2719 7255   4.629   6.136   7.710
    1H151 O2720 7256   5.766   6.136   7.710
    1H151 O2721 7257   0.840   3.718   7.768
    1H151 O2722 7258   2.545   0.679   9.822
    1H151 O2723 7259   0.272   5.623   7.710
    1H151 O2724 7260   1.598   6.323   9.822
    1H151 O2725 7261   3.492   5.110   7.710
    1H151 O2726 7262   4.818   0.126   7.768
    1H151 O2727 7263   2.545   1.519   7.710
    1H151 O2728 7264   1.219   0.457   9.734
    1H151 O2729 7265   3.682   3.392   9.881
    1H151 O2730 7266   4.818   4.784   9.822
    1H151 O2731 7267   1.598   4.084   7.710
    1H151 O2732 7268   6.713   6.650   7.710
    1H151 O2733 7269   0.840   3.905   9.881
    1H151 O2734 7270   1.408   3.392   9.881
    1H151 O2735 7271   1.787   2.178   7.768
    1H151 O2736 7272   6.334   6.650   7.710
    1H151 O2737 7273   2.355   5.110   7.710
    1H151 O2738 7274   2.924   6.650   7.710
    1H151 O2739 7275   3.113   2.400   7.856
    1H151 O2740 7276   4.629   4.271   9.822
    1H151 O2741 7277   1.029   2.365   9.881
    1H151 O2742 7278   1.977   1.484   9.734
    1H151 O2743 7279   4.629   1.665   7.768
    1H151 O2744 7280   4.061   6.470   9.881
    1H151 O2745 7281   2.355   5.297   9.822
    1H151 O2746 7282   2.355   2.400   7.856
    1H151 O2747 7283   6.334   1.519   7.710
    1H151 O2748 7284   0.461   1.852   9.881
    1H151 O2749 7285   3.303   0.679   9.822
    1H151 O2750 7286   5.766   4.084   7.710
    1H151 O2751 7287   2.166   4.784   9.822
    1H151 O2752 7288   3.492   3.058   7.710
    1H151 O2753 7289   0.082   1.852   9.881
    1H151 O2754 7290   4.250   6.983   9.881
    1H151 O2755 7291   2.166   0.492   7.710
    1H151 O2756 7292   6.334   2.178   7.768
    1H151 O2757 7293   5.197   1.705   9.822
    1H151 O2758 7294   6.334   2.365   9.881
    1H151 O2759 7295   3.113   7.163   7.710
    1H151 O2760 7296   6.524   1.852   9.881
    1H151 O2761 7297   1.029   5.623   7.710
    1H151 O2762 7298   3.492   2.218   9.822
    1H151 O2763 7299   3.871   5.110   7.710
    1H151 O2764 7300   3.871   2.218   9.822
    1H151 O2765 7301   2.166   6.836   9.822
    1H151 O2766 7302   6.145   7.163   7.710
    1H151 O2767 7303   5.387   2.032   7.710
    1H151 O2768 7304   5.197   4.597   7.710
    1H151 O2769 7305   4.818   1.152   7.768
    1H151 O2770 7306   0.461   1.005   7.710
    1H151 O2771 7307   0.840   6.136   7.710
    1H151 O2772 7308   1.977   5.957   9.881
    1H151 O2773 7309   5.955   5.623   7.710
    1H151 O2774 7310   5.387   6.983   9.881
    1H151 O2775 7311   0.272   0.679   9.822
    1H151 O2776 7312   1.977   2.692   7.768
    1H151 O2777 7313   2.545   2.731   9.822
    1H151 O2778 7314   1.787   0.679   9.822
    1H151 O2779 7315   5.955   0.313   9.881
    1H151 O2780 7316   5.766   5.297   9.822
    1H151 O2781 7317   2.355   5.957   9.881
    1H151 O2782 7318   3.303   3.392   9.881
    1H151 O2783 7319   0.272   4.418   9.881
    1H151 O2784 7320   2.924   3.205   7.768
    1H151 O2785 7321   4.818   5.623   7.710
    1H151 O2786 7322   3.492   4.084   7.710
    1H151 O2787 7323   4.818   4.597   7.710
    1H151 O2788 7324   0.082   1.665   7.768
    1H151 O2789 7325   6.524   7.163   7.710
    1H151 O2790 7326   1.977   1.005   7.710
    1H151 O2791 7327   1.598   1.484   9.734
    1H151 O2792 7328   5.955   1.705   9.822
    1H151 O2793 7329   4.061   2.545   7.710
    1H151 O2794 7330   3.492   3.905   9.881
    1H151 O2795 7331   0.272   1.339   9.881
    1H151 O2796 7332   4.440   0.679   9.822
    1H151 O2797 7333   1.029   0.970   9.734
    1H151 O2798 7334   6.145   5.957   9.881
    1H151 O2799 7335   0.272   6.283   7.768
    1H151 O2800 7336   3.682   5.623   7.710
    1H151 O2801 7337   6.334   5.623   7.710
    1H151 O2802 7338   6.334   6.283   7.768
    1H151 O2803 7339   3.871   4.744   7.768
    1H151 O2804 7340   2.355   4.084   7.710
    1H151 O2805 7341   5.766   5.957   9.881
    1H151 O2806 7342   5.955   4.784   9.822
    1H151 O2807 7343   2.734   7.163   7.710
    1H151 O2808 7344   5.387   1.192   9.822
    1H151 O2809 7345   0.082   7.163   7.710
    1H151 O2810 7346   5.766   2.032   7.710
    1H151 O2811 7347   1.977   2.878   9.881
    1H151 O2812 7348   2.924   4.784   9.822
    1H151 O2813 7349   1.977   4.084   7.710
    1H151 O2814 7350   4.440   4.784   9.822
    1H151 O2815 7351   3.113   1.005   7.710
    1H151 O2816 7352   0.650   5.075   9.734
    1H151 O2817 7353   1.408   4.597   7.710
    1H151 O2818 7354   1.787   3.205   7.768
    1H151 O2819 7355   4.440   2.545   7.710
    1H151 O2820 7356   4.061   3.571   7.710
    1H151 O2821 7357   3.303   5.810   9.822
    1H151 O2822 7358   5.576   1.519   7.710
    1H151 O2823 7359   3.303   4.597   7.710
    1H151 O2824 7360   1.408   1.887   7.856
    1H151 O2825 7361   2.924   4.597   7.710
    1H151 O2826 7362   1.598   2.878   9.881
    1H151 O2827 7363   4.061   5.623   7.710
    1H151 O2828 7364   3.682   0.126   7.768
    1H151 O2829 7365   6.145   2.878   9.881
    1H151 O2830 7366   5.008   0.457   9.734
    1H151 O2831 7367   1.787   4.597   7.710
    1H151 O2832 7368   0.650   2.365   9.881
    1H151 O2833 7369   6.524   3.905   9.881
    1H151 O2834 7370   2.734   1.192   9.822
    1H151 O2835 7371   5.008   3.718   7.768
    1H151 O2836 7372   4.250   5.110   7.710
    1H151 O2837 7373   0.082   2.218   9.822
    1H151 O2838 7374   2.924   3.392   9.881
    1H151 O2839 7375   4.629   2.218   9.822
    1H151 O2840 7376   6.334   6.470   9.881
    1H151 O2841 7377   1.219   6.323   9.822
    1H151 O2842 7378   4.629   5.110   7.710
    1H151 O2843 7379   3.113   2.218   9.822
    1H151 O2844 7380   3.682   3.571   7.710
    1H151 O2845 7381   5.008   1.192   9.822
    1H151 O2846 7382   3.303   5.075   9.734
    1H151 O2847 7383   0.272   4.784   9.822
    1H151 O2848 7384   2.166   4.049   9.734
    1H151 O2849 7385   4.440   1.152   7.768
    1H151 O2850 7386   4.250   2.218   9.822
    1H151 O2851 7387   3.492   2.692   7.768
    1H151 O2852 7388   6.713   5.623   7.710
    1H151 O2853 7389   1.029   3.392   9.881
    1H151 O2854 7390   1.977   2.218   9.822
    1H151 O2855 7391   1.408   4.049   9.734
    1H151 O2856 7392   4.818   6.836   9.822
    1H151 O2857 7393   4.629   3.244   9.822
    1H151 O2858 7394   1.408   5.810   9.822
    1H151 O2859 7395   5.387   0.639   7.768
    1H151 O2860 7396   6.524   5.297   9.822
    1H151 O2861 7397   6.713   3.205   7.768
    1H151 O2862 7398   4.629   1.192   9.822
    1H151 O2863 7399   0.840   5.589   9.734
    1H151 O2864 7400   3.871   6.983   9.881
    1H151 O2865 7401   6.524   2.692   7.768
    1H151 O2866 7402   5.576   6.470   9.881
    1H151 O2867 7403   5.955   0.679   9.822
    1H151 O2868 7404   1.408   0.126   7.768
    1H151 O2869 7405   1.598   4.562   9.734
    1H151 O2870 7406   4.250   1.192   9.822
    1H151 O2871 7407   2.924   0.492   7.710
    1H151 O2872 7408   3.113   1.192   9.822
    1H151 O2873 7409   4.818   3.205   7.768
    1H151 O2874 7410   3.871   1.192   9.822
    1H151 O2875 7411   1.219   3.718   7.768
    1H151 O2876 7412   3.492   1.192   9.822
    1H151 O2877 7413   5.197   7.018   7.856
    1H151 O2878 7414   1.977   4.562   9.734
    1H151 O2879 7415   5.955   3.392   9.881
    1H151 O2880 7416   0.082   2.878   9.881
    1H151 O2881 7417   4.061   1.152   7.768
    1H151 O2882 7418   2.734   2.218   9.822
    1H151 O2883 7419   4.061   0.126   7.768
    1H151 O2884 7420   5.197   2.731   9.822
    1H151 O2885 7421   5.008   4.271   9.822
    1H151 O2886 7422   6.145   3.718   7.768
    1H151 O2887 7423   5.008   3.536   9.734
    1H151 O2888 7424   5.387   3.244   9.822
    1H151 O2889 7425   4.250   3.058   7.710
    1H151 O2890 7426   2.355   2.218   9.822
    1H151 O2891 7427   3.492   1.665   7.768
    1H151 O2892 7428   5.955   1.519   7.710
    1H151 O2893 7429   6.524   6.983   9.881
    1H151 O2894 7430   2.734   4.271   9.822
    1H151 O2895 7431   1.029   6.836   9.822
    1H151 O2896 7432   6.524   1.192   9.822
    1H151 O2897 7433   6.713   4.231   7.768
    1H151 O2898 7434   5.197   2.913   7.856
    1H151 O2899 7435   1.219   1.484   9.734
    1H151 O2900 7436   1.598   5.770   7.768
    1H151 O2901 7437   4.440   5.623   7.710
    1H151 O2902 7438   0.650   6.836   9.822
    1H151 O2903 7439   0.461   4.744   7.768
    1H151 O2904 7440   6.713   2.178   7.768
    1H151 O2905 7441   3.682   5.810   9.822
    1H151 O2906 7442   0.461   6.323   9.822
    1H151 O2907 7443   3.682   6.283   7.768
    1H151 O2908 7444   6.145   2.692   7.768
    1H151 O2909 7445   1.219   2.692   7.768
    1H151 O2910 7446   0.650   4.231   7.768
    1H151 O2911 7447   5.576   0.679   9.822
    1H151 O2912 7448   2.545   4.597   7.710
    1H151 O2913 7449   3.871   3.058   7.710
    1H151 O2914 7450   1.598   0.166   9.822
    1H151 O2915 7451   2.166   4.597   7.710
    1H151 O2916 7452   0.272   2.178   7.768
    1H151 O2917 7453   2.734   5.297   9.822
    1H151 O2918 7454   0.650   2.178   7.768
    1H151 O2919 7455   1.598   5.297   9.822
    1H151 O2920 7456   1.219   0.639   7.768
    1H151 O2921 7457   0.461   0.457   9.734
    1H151 O2922 7458   1.219   2.878   9.881
    1H151 O2923 7459   2.545   0.492   7.710
    1H151 O2924 7460   6.524   2.878   9.881
    1H151 O2925 7461   5.766   2.692   7.768
    1H151 O2926 7462   4.440   0.126   7.768
    1H151 O2927 7463   3.303   6.836   9.822
    1H151 O2928 7464   3.682   1.152   7.768
    1H151 O2929 7465   2.355   1.005   7.710
    1H151 O2930 7466   2.545   4.784   9.822
    1H151 O2931 7467   3.871   4.271   9.822
    1H151 O2932 7468   0.461   3.905   9.881
    1H151 O2933 7469   1.598   2.692   7.768
    1H151 O2934 7470   5.766   6.983   9.881
    1H151 O2935 7471   0.082   0.166   9.822
    1H151 O2936 7472   6.713   4.784   9.822
    1H151 O2937 7473   2.166   0.679   9.822
    1H151 O2938 7474   4.818   6.102   9.734
    1H151 O2939 7475   1.408   1.152   7.768
    1H151 O2940 7476   5.766   3.718   7.768
    1H151 O2941 7477   4.250   5.297   9.822
    1H151 O2942 7478   5.387   4.271   9.822
    1H151 O2943 7479   6.334   4.231   7.768
    1H151 O2944 7480   2.734   1.005   7.710
    1H151 O2945 7481   5.008   0.348   7.856
    1H151 O2946 7482   0.840   2.692   7.768
    1H151 O2947 7483   1.787   1.997   9.734
    1H151 O2948 7484   4.250   1.665   7.768
    1H151 O2949 7485   5.955   6.470   9.881
    1H151 O2950 7486   5.576   0.126   7.768
    1H151 O2951 7487   2.355   5.770   7.768
    1H151 O2952 7488   0.461   2.878   9.881
    1H151 O2953 7489   4.629   0.457   9.734
    1H151 O2954 7490   0.082   3.905   9.881
    1H151 O2955 7491   1.977   1.665   7.768
    1H151 O2956 7492   5.576   3.758   9.822
    1H151 O2957 7493   2.924   2.731   9.822
    1H151 O2958 7494   6.145   6.983   9.881
    1H151 O2959 7495   0.840   1.665   7.768
    1H151 O2960 7496   1.029   0.126   7.768
    1H151 O2961 7497   6.334   3.392   9.881
    1H151 O2962 7498   4.250   6.796   7.768
    1H151 O2963 7499   3.492   4.271   9.822
    1H151 O2964 7500   1.219   5.589   9.734
    1H151 O2965 7501   2.545   6.836   9.822
    1H151 O2966 7502   0.082   4.744   7.768
    1H151 O2967 7503   2.924   0.679   9.822
    1H151 O2968 7504   0.650   3.392   9.881
    1H151 O2969 7505   0.082   3.718   7.768
    1H151 O2970 7506   0.082   5.589   9.734
    1H151 O2971 7507   0.840   2.878   9.881
    1H151 O2972 7508   2.545   3.758   9.822
    1H151 O2973 7509   0.840   4.271   9.822
    1H151 O2974 7510   1.029   3.205   7.768
    1H151 O2975 7511   2.545   6.283   7.768
    1H151 O2976 7512   3.682   0.679   9.822
    1H151 O2977 7513   0.461   5.589   9.734
    1H151 O2978 7514   1.219   6.796   7.768
    1H151 O2979 7515   6.145   5.297   9.822
    1H151 O2980 7516   4.250   0.166   9.822
    1H151 O2981 7517   4.440   5.810   9.822
    1H151 O2982 7518   4.440   4.049   9.734
    1H151 O2983 7519   5.387   0.166   9.822
    1H151 O2984 7520   5.766   1.484   9.734
    1H151 O2985 7521   5.387   5.770   7.768
    1H151 O2986 7522   2.355   3.718   7.768
    1H151 O2987 7523   1.977   3.718   7.768
    1H151 O2988 7524   2.734   6.323   9.822
    1H151 O2989 7525   1.029   1.887   7.856
    1H151 O2990 7526   4.061   2.178   7.768
    1H151 O2991 7527   1.977   5.297   9.822
    1H151 O2992 7528   6.713   3.392   9.881
    1H151 O2993 7529   4.818   1.997   9.734
    1H151 O2994 7530   5.576   6.283   7.768
    1H151 O2995 7531   2.166   2.913   7.856
    1H151 O2996 7532   1.408   6.836   9.822
    1H151 O2997 7533   4.818   6.283   7.768
    1H151 O2998 7534   2.166   0.126   7.768
    1H151 O2999 7535   0.272   3.392   9.881
    1H151 O3000 7536   2.734   5.770   7.768
    1H151 O3001 7537   4.061   3.758   9.822
    1H151 O3002 7538   6.334   0.970   9.734
    1H151 O3003 7539   0.461   3.718   7.768
    1H151 O3004 7540   5.955   5.257   7.768
    1H151 O3005 7541   4.629   6.796   7.768
    1H151 O3006 7542   5.197   5.810   9.822
    1H151 O3007 7543   4.250   3.244   9.822
    1H151 O3008 7544   5.766   4.744   7.768
    1H151 O3009 7545   1.787   6.836   9.822
    1H151 O3010 7546   2.924   5.810   9.822
    1H151 O3011 7547   0.272   3.205   7.768
    1H151 O3012 7548   3.113   1.665   7.768
    1H151 O3013 7549   4.818   2.731   9.822
    1H151 O3014 7550   5.576   1.997   9.734
    1H151 O3015 7551   5.008   6.505   7.856
    1H151 O3016 7552   5.387   6.505   7.856
    1H151 O3017 7553   3.682   1.887   7.856
    1H151 O3018 7554   1.219   2.218   9.822
    1H151 O3019 7555   5.576   4.784   9.822
    1H151 O3020 7556   4.818   4.231   7.768
    1H151 O3021 7557   1.029   6.102   9.734
    1H151 O3022 7558   5.387   3.426   7.856
    1H151 O3023 7559   6.713   6.283   7.768
    1H151 O3024 7560   1.029   3.758   9.822
    1H151 O3025 7561   6.145   4.562   9.734
    1H151 O3026 7562   0.461   0.639   7.768
    1H151 O3027 7563   4.250   4.562   9.734
    1H151 O3028 7564   4.061   5.075   9.734
    1H151 O3029 7565   0.650   3.205   7.768
    1H151 O3030 7566   1.787   7.018   7.856
    1H151 O3031 7567   3.303   3.205   7.768
    1H151 O3032 7568   6.524   4.271   9.822
    1H151 O3033 7569   1.029   5.257   7.768
    1H151 O3034 7570   2.166   5.257   7.768
    1H151 O3035 7571   0.272   6.836   9.822
    1H151 O3036 7572   1.598   6.505   7.856
    1H151 O3037 7573   4.629   5.297   9.822
    1H151 O3038 7574   1.029   1.152   7.768
    1H151 O3039 7575   2.166   1.997   9.734
    1H151 O3040 7576   2.355   1.665   7.768
    1H151 O3041 7577   2.734   1.665   7.768
    1H151 O3042 7578   4.061   4.231   7.768
    1H151 O3043 7579   5.008   1.665   7.768
    1H151 O3044 7580   4.440   6.836   9.822
    1H151 O3045 7581   4.818   4.049   9.734
    1H151 O3046 7582   3.303   5.257   7.768
    1H151 O3047 7583   3.113   6.615   9.734
    1H151 O3048 7584   3.871   6.505   7.856
    1H151 O3049 7585   3.682   1.997   9.734
    1H151 O3050 7586   1.977   6.323   9.822
    1H151 O3051 7587   3.871   3.244   9.822
    1H151 O3052 7588   5.197   0.861   7.856
    1H151 O3053 7589   1.029   4.231   7.768
    1H151 O3054 7590   5.197   6.836   9.822
    1H151 O3055 7591   4.440   2.731   9.822
    1H151 O3056 7592   2.734   0.166   9.822
    1H151 O3057 7593   3.303   0.126   7.768
    1H151 O3058 7594   3.303   6.283   7.768
    1H151 O3059 7595   3.113   4.562   9.734
    1H151 O3060 7596   4.629   0.348   7.856
    1H151 O3061 7597   1.219   4.562   9.734
    1H151 O3062 7598   1.977   0.639   7.768
    1H151 O3063 7599   5.955   2.731   9.822
    1H151 O3064 7600   6.524   1.665   7.768
    1H151 O3065 7601   4.061   1.997   9.734
    1H151 O3066 7602   3.303   1.997   9.734
    1H151 O3067 7603   5.766   0.639   7.768
    1H151 O3068 7604   5.766   6.796   7.768
    1H151 O3069 7605   4.250   3.718   7.768
    1H151 O3070 7606   3.303   1.887   7.856
    1H151 O3071 7607   6.524   3.426   7.856
    1H151 O3072 7608   2.924   1.887   7.856
    1H151 O3073 7609   4.440   1.997   9.734
    1H151 O3074 7610   2.166   5.992   7.856
    1H151 O3075 7611   6.524   6.323   9.822
    1H151 O3076 7612   3.492   5.589   9.734
    1H151 O3077 7613   3.113   0.166   9.822
    1H151 O3078 7614   2.355   0.166   9.822
    1H151 O3079 7615   5.008   5.297   9.822
    1H151 O3080 7616   2.545   1.997   9.734
    1H151 O3081 7617   4.250   4.744   7.768
    1H151 O3082 7618   2.545   1.887   7.856
    1H151 O3083 7619   2.924   1.997   9.734
    1H151 O3084 7620   1.787   1.152   7.768
    1H151 O3085 7621   6.524   0.166   9.822
    1H151 O3086 7622   5.197   2.178   7.768
    1H151 O3087 7623   1.598   3.426   7.856
    1H151 O3088 7624   5.008   5.770   7.768
    1H151 O3089 7625   4.818   2.178   7.768
    1H151 O3090 7626   6.334   5.257   7.768
    1H151 O3091 7627   5.955   3.758   9.822
    1H151 O3092 7628   0.461   1.192   9.822
    1H151 O3093 7629   5.387   4.744   7.768
    1H151 O3094 7630   0.650   0.970   9.734
    1H151 O3095 7631   6.713   1.152   7.768
    1H151 O3096 7632   3.492   3.244   9.822
    1H151 O3097 7633   1.598   0.348   7.856
    1H151 O3098 7634   3.871   0.348   7.856
    1H151 O3099 7635   6.145   2.218   9.822
    1H151 O3100 7636   4.250   0.348   7.856
    1H151 O3101 7637   4.250   6.323   9.822
    1H151 O3102 7638   4.061   5.810   9.822
    1H151 O3103 7639   2.355   6.505   7.856
    1H151 O3104 7640   6.334   1.152   7.768
    1H151 O3105 7641   6.334   5.810   9.822
    1H151 O3106 7642   5.197   4.784   9.822
    1H151 O3107 7643   1.787   4.049   9.734
    1H151 O3108 7644   1.408   5.257   7.768
    1H151 O3109 7645   0.082   0.639   7.768
    1H151 O3110 7646   5.766   2.510   9.734
    1H151 O3111 7647   4.440   6.283   7.768
    1H151 O3112 7648   2.355   4.562   9.734
    1H151 O3113 7649   0.650   1.705   9.822
    1H151 O3114 7650   2.355   3.244   9.822
    1H151 O3115 7651   6.713   6.102   9.734
    1H151 O3116 7652   0.461   1.665   7.768
    1H151 O3117 7653   6.334   1.705   9.822
    1H151 O3118 7654   5.576   1.152   7.768
    1H151 O3119 7655   3.871   6.323   9.822
    1H151 O3120 7656   1.977   5.479   7.856
    1H151 O3121 7657   1.977   0.166   9.822
    1H151 O3122 7658   0.272   5.257   7.768
    1H151 O3123 7659   2.545   5.257   7.768
    1H151 O3124 7660   4.818   0.970   9.734
    1H151 O3125 7661   3.113   6.796   7.768
    1H151 O3126 7662   0.461   6.796   7.768
    1H151 O3127 7663   6.334   0.126   7.768
    1H151 O3128 7664   2.734   6.796   7.768
    1H151 O3129 7665   5.197   0.970   9.734
    1H151 O3130 7666   4.629   2.692   7.768
    1H151 O3131 7667   1.029   6.283   7.768
    1H151 O3132 7668   5.387   5.297   9.822
    1H151 O3133 7669   0.461   5.770   7.768
    1H151 O3134 7670   0.650   4.966   7.856
    1H151 O3135 7671   0.840   0.348   7.856
    1H151 O3136 7672   3.492   5.770   7.768
    1H151 O3137 7673   2.924   4.231   7.768
    1H151 O3138 7674   0.082   1.192   9.822
    1H151 O3139 7675   5.955   6.283   7.768
    1H151 O3140 7676   5.955   4.231   7.768
    1H151 O3141 7677   1.219   4.744   7.768
    1H151 O3142 7678   2.734   3.426   7.856
    1H151 O3143 7679   0.272   0.126   7.768
    1H151 O3144 7680   5.197   4.049   9.734
    1H151 O3145 7681   2.166   1.887   7.856
    1H151 O3146 7682   6.334   2.913   7.856
    1H151 O3147 7683   1.219   5.770   7.768
    1H151 O3148 7684   1.787   5.810   9.822
    1H151 O3149 7685   4.440   3.939   7.856
    1H151 O3150 7686   5.387   6.323   9.822
    1H151 O3151 7687   0.840   6.796   7.768
    1H151 O3152 7688   2.166   2.731   9.822
    1H151 O3153 7689   2.924   6.283   7.768
    1H151 O3154 7690   3.113   5.589   9.734
    1H151 O3155 7691   2.355   6.323   9.822
    1H151 O3156 7692   5.955   0.126   7.768
    1H151 O3157 7693   5.955   2.178   7.768
    1H151 O3158 7694   3.113   5.479   7.856
    1H151 O3159 7695   5.955   2.913   7.856
    1H151 O3160 7696   4.440   2.178   7.768
    1H151 O3161 7697   0.650   6.283   7.768
    1H151 O3162 7698   6.145   1.484   9.734
    1H151 O3163 7699   5.766   5.770   7.768
    1H151 O3164 7700   2.545   2.913   7.856
    1H151 O3165 7701   3.682   3.023   9.734
    1H151 O3166 7702   3.682   5.075   9.734
    1H151 O3167 7703   3.492   3.718   7.768
    1H151 O3168 7704   1.219   1.374   7.856
    1H151 O3169 7705   2.545   5.810   9.822
    1H151 O3170 7706   5.197   4.231   7.768
    1H151 O3171 7707   6.524   2.218   9.822
    1H151 O3172 7708   4.818   5.257   7.768
    1H151 O3173 7709   1.787   0.970   9.734
    1H151 O3174 7710   3.871   2.692   7.768
    1H151 O3175 7711   5.766   3.244   9.822
    1H151 O3176 7712   0.082   2.400   7.856
    1H151 O3177 7713   2.924   3.758   9.822
    1H151 O3178 7714   3.492   4.744   7.768
    1H151 O3179 7715   3.113   0.639   7.768
    1H151 O3180 7716   3.871   0.166   9.822
    1H151 O3181 7717   5.766   4.562   9.734
    1H151 O3182 7718   0.650   1.152   7.768
    1H151 O3183 7719   2.355   1.484   9.734
    1H151 O3184 7720   6.713   5.257   7.768
    1H151 O3185 7721   3.303   1.152   7.768
    1H151 O3186 7722   3.492   0.166   9.822
    1H151 O3187 7723   1.977   3.244   9.822
    1H151 O3188 7724   3.871   5.589   9.734
    1H151 O3189 7725   0.272   1.152   7.768
    1H151 O3190 7726   0.461   2.400   7.856
    1H151 O3191 7727   4.440   3.205   7.768
    1H151 O3192 7728   1.787   5.075   9.734
    1H151 O3193 7729   6.524   4.452   7.856
    1H151 O3194 7730   1.408   4.231   7.768
    1H151 O3195 7731   1.029   5.075   9.734
    1H151 O3196 7732   4.629   6.615   9.734
    1H151 O3197 7733   5.955   1.152   7.768
    1H151 O3198 7734   5.576   2.178   7.768
    1H151 O3199 7735   3.682   6.836   9.822
    1H151 O3200 7736   2.734   3.244   9.822
    1H151 O3201 7737   1.598   1.374   7.856
    1H151 O3202 7738   6.713   0.970   9.734
    1H151 O3203 7739   0.461   2.218   9.822
    1H151 O3204 7740   5.008   6.615   9.734
    1H151 O3205 7741   5.008   4.744   7.768
    1H151 O3206 7742   5.576   4.231   7.768
    1H151 O3207 7743   3.113   3.244   9.822
    1H151 O3208 7744   0.840   5.770   7.768
    1H151 O3209 7745   5.576   5.810   9.822
    1H151 O3210 7746   3.682   4.231   7.768
    1H151 O3211 7747   2.166   5.810   9.822
    1H151 O3212 7748   0.461   4.271   9.822
    1H151 O3213 7749   6.713   0.126   7.768
    1H151 O3214 7750   4.629   4.744   7.768
    1H151 O3215 7751   3.492   0.348   7.856
    1H151 O3216 7752   0.840   2.218   9.822
    1H151 O3217 7753   3.113   3.426   7.856
    1H151 O3218 7754   0.082   6.796   7.768
    1H151 O3219 7755   3.303   4.231   7.768
    1H151 O3220 7756   0.082   5.770   7.768
    1H151 O3221 7757   3.492   6.505   7.856
    1H151 O3222 7758   6.713   6.836   9.822
    1H151 O3223 7759   2.545   0.970   9.734
    1H151 O3224 7760   1.598   3.244   9.822
    1H151 O3225 7761   6.145   6.796   7.768
    1H151 O3226 7762   6.145   0.166   9.822
    1H151 O3227 7763   6.713   1.705   9.822
    1H151 O3228 7764   3.682   5.257   7.768
    1H151 O3229 7765   6.145   5.770   7.768
    1H151 O3230 7766   6.334   5.075   9.734
    1H151 O3231 7767   5.387   1.665   7.768
    1H151 O3232 7768   2.545   0.126   7.768
    1H151 O3233 7769   5.008   2.510   9.734
    1H151 O3234 7770   0.272   1.705   9.822
    1H151 O3235 7771   1.787   2.731   9.822
    1H151 O3236 7772   5.955   5.810   9.822
    1H151 O3237 7773   4.061   3.023   9.734
    1H151 O3238 7774   3.871   5.770   7.768
    1H151 O3239 7775   6.524   6.796   7.768
    1H151 O3240 7776   5.008   2.400   7.856
    1H151 O3241 7777   0.840   6.615   9.734
    1H151 O3242 7778   6.524   5.770   7.768
    1H151 O3243 7779   3.492   6.615   9.734
    1H151 O3244 7780   4.629   1.374   7.856
    1H151 O3245 7781   5.576   4.966   7.856
    1H151 O3246 7782   6.145   1.665   7.768
    1H151 O3247 7783   5.387   2.400   7.856
    1H151 O3248 7784   2.545   4.231   7.768
    1H151 O3249 7785   3.303   3.758   9.822
    1H151 O3250 7786   1.598   4.744   7.768
    1H151 O3251 7787   3.113   4.744   7.768
    1H151 O3252 7788   4.818   0.861   7.856
    1H151 O3253 7789   6.145   4.452   7.856
    1H151 O3254 7790   2.924   2.913   7.856
    1H151 O3255 7791   6.334   3.758   9.822
    1H151 O3256 7792   3.871   1.374   7.856
    1H151 O3257 7793   0.272   5.075   9.734
    1H151 O3258 7794   1.408   2.913   7.856
    1H151 O3259 7795   4.061   0.970   9.734
    1H151 O3260 7796   3.303   3.023   9.734
    1H151 O3261 7797   1.787   4.231   7.768
    1H151 O3262 7798   3.492   2.400   7.856
    1H151 O3263 7799   3.303   0.970   9.734
    1H151 O3264 7800   1.408   5.992   7.856
    1H151 O3265 7801   0.272   3.939   7.856
    1H151 O3266 7802   4.250   5.770   7.768
    1H151 O3267 7803   2.734   4.744   7.768
    1H151 O3268 7804   4.061   5.257   7.768
    1H151 O3269 7805   1.219   3.244   9.822
    1H151 O3270 7806   1.408   2.731   9.822
    1H151 O3271 7807   4.629   3.536   9.734
    1H151 O3272 7808   0.840   4.452   7.856
    1H151 O3273 7809   4.629   3.426   7.856
    1H151 O3274 7810   3.682   3.758   9.822
    1H151 O3275 7811   1.977   4.744   7.768
    1H151 O3276 7812   5.197   5.992   7.856
    1H151 O3277 7813   6.145   0.348   7.856
    1H151 O3278 7814   5.576   3.023   9.734
    1H151 O3279 7815   1.029   1.997   9.734
    1H151 O3280 7816   5.197   4.966   7.856
    1H151 O3281 7817   5.766   0.166   9.822
    1H151 O3282 7818   6.524   0.348   7.856
    1H151 O3283 7819   0.840   3.426   7.856
    1H151 O3284 7820   1.598   6.615   9.734
    1H151 O3285 7821   1.029   7.128   9.734
    1H151 O3286 7822   2.734   1.484   9.734
    1H151 O3287 7823   4.061   6.836   9.822
    1H151 O3288 7824   0.082   4.271   9.822
    1H151 O3289 7825   5.955   0.970   9.734
    1H151 O3290 7826   2.924   7.128   9.734
    1H151 O3291 7827   4.440   0.861   7.856
    1H151 O3292 7828   6.713   2.731   9.822
    1H151 O3293 7829   2.924   0.126   7.768
    1H151 O3294 7830   0.650   7.128   9.734
    1H151 O3295 7831   3.113   1.484   9.734
    1H151 O3296 7832   3.871   1.484   9.734
    1H151 O3297 7833   3.492   1.484   9.734
    1H151 O3298 7834   4.250   1.484   9.734
    1H151 O3299 7835   0.272   2.731   9.822
    1H151 O3300 7836   4.818   5.075   9.734
    1H151 O3301 7837   0.082   6.615   9.734
    1H151 O3302 7838   4.629   5.770   7.768
    1H151 O3303 7839   6.145   3.426   7.856
    1H151 O3304 7840   3.871   3.718   7.768
    1H151 O3305 7841   4.061   0.861   7.856
    1H151 O3306 7842   4.250   2.692   7.768
    1H151 O3307 7843   4.629   1.484   9.734
    1H151 O3308 7844   3.682   3.205   7.768
    1H151 O3309 7845   2.166   7.128   9.734
    1H151 O3310 7846   0.650   7.018   7.856
    1H151 O3311 7847   3.492   2.510   9.734
    1H151 O3312 7848   3.871   2.510   9.734
    1H151 O3313 7849   2.166   1.152   7.768
    1H151 O3314 7850   2.166   4.231   7.768
    1H151 O3315 7851   6.334   1.887   7.856
    1H151 O3316 7852   6.334   2.731   9.822
    1H151 O3317 7853   5.766   1.665   7.768
    1H151 O3318 7854   1.598   2.510   9.734
    1H151 O3319 7855   3.871   4.452   7.856
    1H151 O3320 7856   1.219   2.400   7.856
    1H151 O3321 7857   4.818   7.128   9.734
    1H151 O3322 7858   5.576   6.836   9.822
    1H151 O3323 7859   4.440   5.257   7.768
    1H151 O3324 7860   2.355   0.639   7.768
    1H151 O3325 7861   2.355   5.589   9.734
    1H151 O3326 7862   2.545   3.023   9.734
    1H151 O3327 7863   0.650   3.758   9.822
    1H151 O3328 7864   1.977   6.505   7.856
    1H151 O3329 7865   4.061   5.992   7.856
    1H151 O3330 7866   0.082   1.374   7.856
    1H151 O3331 7867   1.787   4.966   7.856
    1H151 O3332 7868   0.272   5.992   7.856
    1H151 O3333 7869   2.355   4.744   7.768
    1H151 O3334 7870   6.145   6.323   9.822
    1H151 O3335 7871   2.924   1.152   7.768
    1H151 O3336 7872   2.924   4.966   7.856
    1H151 O3337 7873   5.197   1.997   9.734
    1H151 O3338 7874   4.061   3.205   7.768
    1H151 O3339 7875   5.766   5.589   9.734
    1H151 O3340 7876   5.576   2.913   7.856
    1H151 O3341 7877   3.303   6.102   9.734
    1H151 O3342 7878   1.787   1.887   7.856
    1H151 O3343 7879   6.334   5.992   7.856
    1H151 O3344 7880   3.682   7.018   7.856
    1H151 O3345 7881   1.977   2.400   7.856
    1H151 O3346 7882   6.145   3.244   9.822
    1H151 O3347 7883   3.682   0.861   7.856
    1H151 O3348 7884   5.766   6.323   9.822
    1H151 O3349 7885   1.408   1.997   9.734
    1H151 O3350 7886   6.334   6.836   9.822
    1H151 O3351 7887   2.734   0.639   7.768
    1H151 O3352 7888   1.029   2.731   9.822
    1H151 O3353 7889   6.713   3.758   9.822
    1H151 O3354 7890   1.787   5.992   7.856
    1H151 O3355 7891   2.545   1.152   7.768
    1H151 O3356 7892   1.408   5.075   9.734
    1H151 O3357 7893   5.008   3.426   7.856
    1H151 O3358 7894   0.840   3.244   9.822
    1H151 O3359 7895   1.598   0.457   9.734
    1H151 O3360 7896   5.387   2.510   9.734
    1H151 O3361 7897   2.166   0.970   9.734
    1H151 O3362 7898   0.650   2.731   9.822
    1H151 O3363 7899   0.082   2.510   9.734
    1H151 O3364 7900   5.387   1.484   9.734
    1H151 O3365 7901   6.524   0.457   9.734
    1H151 O3366 7902   5.955   6.836   9.822
    1H151 O3367 7903   0.272   2.913   7.856
    1H151 O3368 7904   0.650   6.102   9.734
    1H151 O3369 7905   0.272   3.758   9.822
    1H151 O3370 7906   4.818   7.018   7.856
    1H151 O3371 7907   3.492   4.562   9.734
    1H151 O3372 7908   5.955   4.049   9.734
    1H151 O3373 7909   2.924   5.075   9.734
    1H151 O3374 7910   3.871   4.562   9.734
    1H151 O3375 7911   6.524   3.244   9.822
    1H151 O3376 7912   5.766   3.426   7.856
    1H151 O3377 7913   5.387   5.479   7.856
    1H151 O3378 7914   0.272   6.102   9.734
    1H151 O3379 7915   0.461   3.244   9.822
    1H151 O3380 7916   5.576   0.970   9.734
    1H151 O3381 7917   0.082   3.244   9.822
    1H151 O3382 7918   6.334   4.966   7.856
    1H151 O3383 7919   4.629   4.562   9.734
    1H151 O3384 7920   0.082   0.457   9.734
    1H151 O3385 7921   6.713   5.075   9.734
    1H151 O3386 7922   5.387   0.348   7.856
    1H151 O3387 7923   5.008   1.484   9.734
    1H151 O3388 7924   1.219   3.426   7.856
    1H151 O3389 7925   0.840   4.562   9.734
    1H151 O3390 7926   6.713   2.913   7.856
    1H151 O3391 7927   1.598   2.400   7.856
    1H151 O3392 7928   2.545   4.049   9.734
    1H151 O3393 7929   6.334   0.861   7.856
    1H151 O3394 7930   2.924   3.939   7.856
    1H151 O3395 7931   5.387   3.536   9.734
    1H151 O3396 7932   0.840   1.484   9.734
    1H151 O3397 7933   2.355   3.426   7.856
    1H151 O3398 7934   0.840   2.400   7.856
    1H151 O3399 7935   5.197   3.023   9.734
    1H151 O3400 7936   1.408   7.018   7.856
    1H151 O3401 7937   5.387   0.457   9.734
    1H151 O3402 7938   1.977   3.426   7.856
    1H151 O3403 7939   1.408   6.102   9.734
    1H151 O3404 7940   5.955   1.997   9.734
    1H151 O3405 7941   2.166   7.018   7.856
    1H151 O3406 7942   2.166   5.075   9.734
    1H151 O3407 7943   5.576   7.018   7.856
    1H151 O3408 7944   6.524   5.589   9.734
    1H151 O3409 7945   4.818   2.913   7.856
    1H151 O3410 7946   5.576   4.049   9.734
    1H151 O3411 7947   1.029   4.049   9.734
    1H151 O3412 7948   4.250   0.457   9.734
    1H151 O3413 7949   6.524   2.400   7.856
    1H151 O3414 7950   4.061   4.049   9.734
    1H151 O3415 7951   6.713   3.939   7.856
    1H151 O3416 7952   0.461   4.452   7.856
    1H151 O3417 7953   3.113   2.510   9.734
    1H151 O3418 7954   5.955   5.075   9.734
    1H151 O3419 7955   3.303   2.913   7.856
    1H151 O3420 7956   1.408   7.128   9.734
    1H151 O3421 7957   4.061   1.887   7.856
    1H151 O3422 7958   4.818   3.939   7.856
    1H151 O3423 7959   5.008   1.374   7.856
    1H151 O3424 7960   0.082   4.452   7.856
    1H151 O3425 7961   2.734   6.615   9.734
    1H151 O3426 7962   4.440   6.102   9.734
    1H151 O3427 7963   4.061   7.018   7.856
    1H151 O3428 7964   5.955   4.966   7.856
    1H151 O3429 7965   6.524   4.562   9.734
    1H151 O3430 7966   0.650   3.939   7.856
    1H151 O3431 7967   4.250   2.510   9.734
    1H151 O3432 7968   5.197   6.102   9.734
    1H151 O3433 7969   1.598   5.479   7.856
    1H151 O3434 7970   1.977   0.348   7.856
    1H151 O3435 7971   4.818   3.023   9.734
    1H151 O3436 7972   4.250   6.505   7.856
    1H151 O3437 7973   0.272   7.128   9.734
    1H151 O3438 7974   4.250   3.536   9.734
    1H151 O3439 7975   1.787   2.913   7.856
    1H151 O3440 7976   6.713   1.887   7.856
    1H151 O3441 7977   1.219   6.505   7.856
    1H151 O3442 7978   6.334   3.939   7.856
    1H151 O3443 7979   4.440   0.970   9.734
    1H151 O3444 7980   2.545   5.075   9.734
    1H151 O3445 7981   1.977   3.536   9.734
    1H151 O3446 7982   5.197   7.128   9.734
    1H151 O3447 7983   1.408   0.861   7.856
    1H151 O3448 7984   2.734   2.510   9.734
    1H151 O3449 7985   4.440   7.128   9.734
    1H151 O3450 7986   2.734   5.479   7.856
    1H151 O3451 7987   2.924   6.102   9.734
    1H151 O3452 7988   1.598   3.536   9.734
    1H151 O3453 7989   2.734   4.562   9.734
    1H151 O3454 7990   3.682   6.102   9.734
    1H151 O3455 7991   0.650   2.913   7.856
    1H151 O3456 7992   1.029   4.966   7.856
    1H151 O3457 7993   0.461   0.348   7.856
    1H151 O3458 7994   1.977   6.615   9.734
    1H151 O3459 7995   4.250   4.452   7.856
    1H151 O3460 7996   5.008   4.562   9.734
    1H151 O3461 7997   1.029   3.939   7.856
    1H151 O3462 7998   4.629   5.589   9.734
    1H151 O3463 7999   1.219   0.348   7.856
    1H151 O3464 8000   1.029   0.861   7.856
    1H151 O3465 8001   0.461   4.562   9.734
    1H151 O3466 8002   6.145   0.457   9.734
    1H151 O3467 8003   3.871   2.400   7.856
    1H151 O3468 8004   4.440   5.075   9.734
    1H151 O3469 8005   5.197   3.939   7.856
    1H151 O3470 8006   1.219   6.615   9.734
    1H151 O3471 8007   2.355   3.536   9.734
    1H151 O3472 8008   5.008   5.589   9.734
    1H151 O3473 8009   2.355   2.510   9.734
    1H151 O3474 8010   6.145   2.400   7.856
    1H151 O3475 8011   4.250   1.374   7.856
    1H151 O3476 8012   0.272   1.887   7.856
    1H151 O3477 8013   2.924   4.049   9.734
    1H151 O3478 8014   2.924   0.970   9.734
    1H151 O3479 8015   2.734   0.457   9.734
    1H151 O3480 8016   1.408   3.939   7.856
    1H151 O3481 8017   3.303   7.018   7.856
    1H151 O3482 8018   6.713   4.966   7.856
    1H151 O3483 8019   3.682   0.970   9.734
    1H151 O3484 8020   0.272   0.970   9.734
    1H151 O3485 8021   3.113   0.457   9.734
    1H151 O3486 8022   2.355   0.457   9.734
    1H151 O3487 8023   5.766   5.479   7.856
    1H151 O3488 8024   2.355   6.615   9.734
    1H151 O3489 8025   0.461   6.615   9.734
    1H151 O3490 8026   4.440   1.887   7.856
    1H151 O3491 8027   6.713   0.861   7.856
    1H151 O3492 8028   1.787   0.861   7.856
    1H151 O3493 8029   3.871   0.457   9.734
    1H151 O3494 8030   5.576   3.939   7.856
    1H151 O3495 8031   6.334   4.049   9.734
    1H151 O3496 8032   5.576   5.075   9.734
    1H151 O3497 8033   3.303   5.992   7.856
    1H151 O3498 8034   2.924   5.992   7.856
    1H151 O3499 8035   2.545   3.939   7.856
    1H151 O3500 8036   5.008   5.479   7.856
    1H151 O3501 8037   5.955   0.861   7.856
    1H151 O3502 8038   4.818   1.887   7.856
    1H151 O3503 8039   3.492   0.457   9.734
    1H151 O3504 8040   1.787   6.102   9.734
    1H151 O3505 8041   0.650   0.861   7.856
    1H151 O3506 8042   1.219   3.536   9.734
    1H151 O3507 8043   3.303   4.049   9.734
    1H151 O3508 8044   3.303   0.861   7.856
    1H151 O3509 8045   4.629   4.452   7.856
    1H151 O3510 8046   1.787   3.939   7.856
    1H151 O3511 8047   0.840   5.479   7.856
    1H151 O3512 8048   0.461   5.479   7.856
    1H151 O3513 8049   2.734   5.589   9.734
    1H151 O3514 8050   2.545   7.018   7.856
    1H151 O3515 8051   3.303   3.939   7.856
    1H151 O3516 8052   4.629   2.510   9.734
    1H151 O3517 8053   5.387   1.374   7.856
    1H151 O3518 8054   0.082   3.426   7.856
    1H151 O3519 8055   0.082   6.505   7.856
    1H151 O3520 8056   1.598   5.589   9.734
    1H151 O3521 8057   0.650   1.887   7.856
    1H151 O3522 8058   1.029   2.913   7.856
    1H151 O3523 8059   6.524   6.505   7.856
    1H151 O3524 8060   2.545   7.128   9.734
    1H151 O3525 8061   2.545   5.992   7.856
    1H151 O3526 8062   0.461   6.505   7.856
    1H151 O3527 8063   4.440   3.023   9.734
    1H151 O3528 8064   6.145   6.505   7.856
    1H151 O3529 8065   4.629   6.505   7.856
    1H151 O3530 8066   2.355   5.479   7.856
    1H151 O3531 8067   4.250   5.589   9.734
    1H151 O3532 8068   0.272   4.966   7.856
    1H151 O3533 8069   5.387   4.562   9.734
    1H151 O3534 8070   3.492   1.374   7.856
    1H151 O3535 8071   5.576   0.861   7.856
    1H151 O3536 8072   3.682   4.966   7.856
    1H151 O3537 8073   4.061   4.966   7.856
    1H151 O3538 8074   2.924   3.023   9.734
    1H151 O3539 8075   1.029   7.018   7.856
    1H151 O3540 8076   4.440   7.018   7.856
    1H151 O3541 8077   6.713   1.997   9.734
    1H151 O3542 8078   1.787   7.128   9.734
    1H151 O3543 8079   0.272   1.997   9.734
    1H151 O3544 8080   0.461   3.426   7.856
    1H151 O3545 8081   1.977   2.510   9.734
    1H151 O3546 8082   1.977   0.457   9.734
    1H151 O3547 8083   5.766   6.505   7.856
    1H151 O3548 8084   5.766   0.348   7.856
    1H151 O3549 8085   0.840   1.374   7.856
    1H151 O3550 8086   5.766   2.400   7.856
    1H151 O3551 8087   6.524   1.484   9.734
    1H151 O3552 8088   5.576   5.992   7.856
    1H151 O3553 8089   3.682   5.992   7.856
    1H151 O3554 8090   6.713   5.992   7.856
    1H151 O3555 8091   3.303   7.128   9.734
    1H151 O3556 8092   6.145   5.589   9.734
    1H151 O3557 8093   2.734   6.505   7.856
    1H151 O3558 8094   5.955   3.939   7.856
    1H151 O3559 8095   5.197   5.075   9.734
    1H151 O3560 8096   1.977   1.374   7.856
    1H151 O3561 8097   1.977   5.589   9.734
    1H151 O3562 8098   6.524   1.374   7.856
    1H151 O3563 8099   5.766   4.452   7.856
    1H151 O3564 8100   3.113   6.505   7.856
    1H151 O3565 8101   5.387   5.589   9.734
    1H151 O3566 8102   5.766   0.457   9.734
    1H151 O3567 8103   4.061   3.939   7.856
    1H151 O3568 8104   4.818   5.992   7.856
    1H151 O3569 8105   0.082   0.348   7.856
    1H151 O3570 8106   0.082   4.562   9.734
    1H151 O3571 8107   3.492   5.479   7.856
    1H151 O3572 8108   3.303   4.966   7.856
    1H151 O3573 8109   4.250   6.615   9.734
    1H151 O3574 8110   1.408   4.966   7.856
    1H151 O3575 8111   6.145   2.510   9.734
    1H151 O3576 8112   4.629   2.400   7.856
    1H151 O3577 8113   1.219   4.452   7.856
    1H151 O3578 8114   0.650   1.997   9.734
    1H151 O3579 8115   3.682   4.049   9.734
    1H151 O3580 8116   6.334   6.102   9.734
    1H151 O3581 8117   4.061   6.102   9.734
    1H151 O3582 8118   1.029   5.992   7.856
    1H151 O3583 8119   0.461   1.374   7.856
    1H151 O3584 8120   1.219   5.479   7.856
    1H151 O3585 8121   2.166   3.023   9.734
    1H151 O3586 8122   0.650   5.992   7.856
    1H151 O3587 8123   0.272   7.018   7.856
    1H151 O3588 8124   5.766   3.536   9.734
    1H151 O3589 8125   5.955   5.992   7.856
    1H151 O3590 8126   3.871   6.615   9.734
    1H151 O3591 8127   6.334   1.997   9.734
    1H151 O3592 8128   3.492   3.426   7.856
    1H151 O3593 8129   5.387   6.615   9.734
    1H151 O3594 8130   3.871   3.536   9.734
    1H151 O3595 8131   0.272   0.861   7.856
    1H151 O3596 8132   3.113   0.348   7.856
    1H151 O3597 8133   2.166   4.966   7.856
    1H151 O3598 8134   6.713   7.128   9.734
    1H151 O3599 8135   4.250   3.426   7.856
    1H151 O3600 8136   5.955   3.023   9.734
    1H151 O3601 8137   4.818   4.966   7.856
    1H151 O3602 8138   5.197   1.887   7.856
    1H151 O3603 8139   0.840   6.505   7.856
    1H151 O3604 8140   1.219   2.510   9.734
    1H151 O3605 8141   2.545   6.102   9.734
    1H151 O3606 8142   0.461   1.484   9.734
    1H151 O3607 8143   2.166   3.939   7.856
    1H151 O3608 8144   4.440   5.992   7.856
    1H151 O3609 8145   3.492   4.452   7.856
    1H151 O3610 8146   6.524   6.615   9.734
    1H151 O3611 8147   6.145   5.479   7.856
    1H151 O3612 8148   2.734   3.536   9.734
    1H151 O3613 8149   5.955   7.018   7.856
    1H151 O3614 8150   2.545   4.966   7.856
    1H151 O3615 8151   5.008   4.452   7.856
    1H151 O3616 8152   2.166   6.102   9.734
    1H151 O3617 8153   3.682   2.913   7.856
    1H151 O3618 8154   5.955   1.887   7.856
    1H151 O3619 8155   5.387   4.452   7.856
    1H151 O3620 8156   6.524   2.510   9.734
    1H151 O3621 8157   3.113   1.374   7.856
    1H151 O3622 8158   4.061   7.128   9.734
    1H151 O3623 8159   4.250   2.400   7.856
    1H151 O3624 8160   2.924   7.018   7.856
    1H151 O3625 8161   0.082   5.479   7.856
    1H151 O3626 8162   0.082   1.484   9.734
    1H151 O3627 8163   0.650   4.049   9.734
    1H151 O3628 8164   4.440   2.913   7.856
    1H151 O3629 8165   6.334   7.018   7.856
    1H151 O3630 8166   3.682   7.128   9.734
    1H151 O3631 8167   6.145   1.374   7.856
    1H151 O3632 8168   6.524   5.479   7.856
    1H151 O3633 8169   3.492   3.536   9.734
    1H151 O3634 8170   2.355   0.348   7.856
    1H151 O3635 8171   0.461   2.510   9.734
    1H151 O3636 8172   3.682   3.939   7.856
    1H151 O3637 8173   3.113   4.452   7.856
    1H151 O3638 8174   5.576   6.102   9.734
    1H151 O3639 8175   4.440   4.966   7.856
    1H151 O3640 8176   3.113   3.536   9.734
    1H151 O3641 8177   5.576   7.128   9.734
    1H151 O3642 8178   6.713   7.018   7.856
    1H151 O3643 8179   2.355   1.374   7.856
    1H151 O3644 8180   1.787   3.023   9.734
    1H151 O3645 8181   5.766   1.374   7.856
    1H151 O3646 8182   1.598   4.452   7.856
    1H151 O3647 8183   2.734   1.374   7.856
    1H151 O3648 8184   3.871   5.479   7.856
    1H151 O3649 8185   2.734   4.452   7.856
    1H151 O3650 8186   5.576   1.887   7.856
    1H151 O3651 8187   2.166   0.861   7.856
    1H151 O3652 8188   6.713   4.049   9.734
    1H151 O3653 8189   6.334   7.128   9.734
    1H151 O3654 8190   4.629   5.479   7.856
    1H151 O3655 8191   1.408   3.023   9.734
    1H151 O3656 8192   6.145   3.536   9.734
    1H151 O3657 8193   0.840   3.536   9.734
    1H151 O3658 8194   4.250   5.479   7.856
    1H151 O3659 8195   5.955   6.102   9.734
    1H151 O3660 8196   1.977   4.452   7.856
    1H151 O3661 8197   0.840   2.510   9.734
    1H151 O3662 8198   2.924   0.861   7.856
    1H151 O3663 8199   4.061   2.913   7.856
    1H151 O3664 8200   2.734   0.348   7.856
    1H151 O3665 8201   3.871   3.426   7.856
    1H151 O3666 8202   2.355   4.452   7.856
    1H151 O3667 8203   0.272   4.049   9.734
    1H151 O3668 8204   5.955   7.128   9.734
    1H151 O3669 8205   6.334   3.023   9.734
    1H151 O3670 8206   1.029   3.023   9.734
    1H151 O3671 8207   5.766   6.615   9.734
    1H151 O3672 8208   6.145   6.615   9.734
    1H151 O3673 8209   6.524   3.536   9.734
    1H151 O3674 8210   6.713   3.023   9.734
    1H151 O3675 8211   2.545   0.861   7.856
    1H151 O3676 8212   0.272   3.023   9.734
    1H151 O3677 8213   0.461   3.536   9.734
    1H151 O3678 8214   0.650   3.023   9.734
    1H151 O3679 8215   0.082   3.536   9.734
    1H151 O3680 8216   1.219   0.674   9.617
    1H151 O3681 8217   2.734   2.183   7.974
    1H151 O3682 8218   1.408   1.187   9.617
    1H151 O3683 8219   0.840   0.674   9.617
    1H151 O3684 8220   3.113   2.183   7.974
    1H151 O3685 8221   1.977   1.701   9.617
    1H151 O3686 8222   2.355   2.183   7.974
    1H151 O3687 8223   0.650   5.292   9.617
    1H151 O3688 8224   1.408   4.266   9.617
    1H151 O3689 8225   2.166   4.266   9.617
    1H151 O3690 8226   1.598   1.701   9.617
    1H151 O3691 8227   3.303   5.292   9.617
    1H151 O3692 8228   5.008   0.674   9.617
    1H151 O3693 8229   1.408   1.670   7.974
    1H151 O3694 8230   5.197   6.801   7.974
    1H151 O3695 8231   5.008   3.753   9.617
    1H151 O3696 8232   1.787   4.266   9.617
    1H151 O3697 8233   1.029   1.187   9.617
    1H151 O3698 8234   2.545   2.696   7.974
    1H151 O3699 8235   1.787   1.187   9.617
    1H151 O3700 8236   5.197   2.696   7.974
    1H151 O3701 8237   2.924   2.696   7.974
    1H151 O3702 8238   0.840   5.805   9.617
    1H151 O3703 8239   4.818   6.319   9.617
    1H151 O3704 8240   1.598   4.779   9.617
    1H151 O3705 8241   1.029   5.292   9.617
    1H151 O3706 8242   2.355   1.701   9.617
    1H151 O3707 8243   1.029   0.161   9.617
    1H151 O3708 8244   0.461   0.674   9.617
    1H151 O3709 8245   1.219   1.701   9.617
    1H151 O3710 8246   1.977   4.779   9.617
    1H151 O3711 8247   2.166   2.696   7.974
    1H151 O3712 8248   5.008   0.131   7.974
    1H151 O3713 8249   3.682   5.292   9.617
    1H151 O3714 8250   0.650   0.161   9.617
    1H151 O3715 8251   0.272   5.292   9.617
    1H151 O3716 8252   4.818   0.644   7.974
    1H151 O3717 8253   4.629   0.674   9.617
    1H151 O3718 8254   5.387   3.209   7.974
    1H151 O3719 8255   3.492   2.183   7.974
    1H151 O3720 8256   1.219   5.805   9.617
    1H151 O3721 8257   0.082   5.805   9.617
    1H151 O3722 8258   4.629   3.753   9.617
    1H151 O3723 8259   4.440   4.266   9.617
    1H151 O3724 8260   2.734   1.701   9.617
    1H151 O3725 8261   5.766   1.701   9.617
    1H151 O3726 8262   4.440   0.644   7.974
    1H151 O3727 8263   3.871   1.701   9.617
    1H151 O3728 8264   3.492   1.701   9.617
    1H151 O3729 8265   3.113   1.701   9.617
    1H151 O3730 8266   1.787   6.801   7.974
    1H151 O3731 8267   5.576   2.214   9.617
    1H151 O3732 8268   4.250   1.701   9.617
    1H151 O3733 8269   3.113   4.779   9.617
    1H151 O3734 8270   5.197   0.644   7.974
    1H151 O3735 8271   4.629   1.701   9.617
    1H151 O3736 8272   1.219   2.183   7.974
    1H151 O3737 8273   4.061   0.644   7.974
    1H151 O3738 8274   4.250   4.779   9.617
    1H151 O3739 8275   1.029   1.670   7.974
    1H151 O3740 8276   4.818   0.161   9.617
    1H151 O3741 8277   5.955   1.187   9.617
    1H151 O3742 8278   6.334   1.187   9.617
    1H151 O3743 8279   1.787   2.214   9.617
    1H151 O3744 8280   4.818   2.214   9.617
    1H151 O3745 8281   1.598   6.288   7.974
    1H151 O3746 8282   6.524   3.209   7.974
    1H151 O3747 8283   4.061   5.292   9.617
    1H151 O3748 8284   6.145   4.779   9.617
    1H151 O3749 8285   1.029   6.319   9.617
    1H151 O3750 8286   0.461   5.805   9.617
    1H151 O3751 8287   6.145   3.209   7.974
    1H151 O3752 8288   3.682   1.670   7.974
    1H151 O3753 8289   1.598   0.131   7.974
    1H151 O3754 8290   3.492   2.727   9.617
    1H151 O3755 8291   3.871   2.727   9.617
    1H151 O3756 8292   5.008   6.288   7.974
    1H151 O3757 8293   5.387   6.288   7.974
    1H151 O3758 8294   1.598   3.209   7.974
    1H151 O3759 8295   1.219   4.779   9.617
    1H151 O3760 8296   2.166   5.775   7.974
    1H151 O3761 8297   3.682   0.644   7.974
    1H151 O3762 8298   2.355   6.288   7.974
    1H151 O3763 8299   3.113   6.832   9.617
    1H151 O3764 8300   3.871   6.288   7.974
    1H151 O3765 8301   1.598   0.674   9.617
    1H151 O3766 8302   3.682   6.801   7.974
    1H151 O3767 8303   3.303   6.319   9.617
    1H151 O3768 8304   6.524   0.674   9.617
    1H151 O3769 8305   2.166   1.187   9.617
    1H151 O3770 8306   3.682   2.214   9.617
    1H151 O3771 8307   5.955   4.266   9.617
    1H151 O3772 8308   0.650   4.749   7.974
    1H151 O3773 8309   0.272   2.696   7.974
    1H151 O3774 8310   4.818   4.266   9.617
    1H151 O3775 8311   3.492   4.779   9.617
    1H151 O3776 8312   3.303   2.214   9.617
    1H151 O3777 8313   1.977   2.183   7.974
    1H151 O3778 8314   4.061   2.214   9.617
    1H151 O3779 8315   2.734   3.209   7.974
    1H151 O3780 8316   5.766   2.727   9.617
    1H151 O3781 8317   0.840   0.131   7.974
    1H151 O3782 8318   4.629   0.131   7.974
    1H151 O3783 8319   1.977   6.288   7.974
    1H151 O3784 8320   6.713   6.319   9.617
    1H151 O3785 8321   1.977   5.262   7.974
    1H151 O3786 8322   3.871   4.779   9.617
    1H151 O3787 8323   2.166   2.214   9.617
    1H151 O3788 8324   6.334   4.749   7.974
    1H151 O3789 8325   1.598   2.183   7.974
    1H151 O3790 8326   4.440   2.214   9.617
    1H151 O3791 8327   4.440   3.722   7.974
    1H151 O3792 8328   3.492   5.805   9.617
    1H151 O3793 8329   5.387   5.262   7.974
    1H151 O3794 8330   5.197   2.214   9.617
    1H151 O3795 8331   0.840   4.779   9.617
    1H151 O3796 8332   5.197   1.187   9.617
    1H151 O3797 8333   2.924   3.722   7.974
    1H151 O3798 8334   2.924   2.214   9.617
    1H151 O3799 8335   3.871   0.131   7.974
    1H151 O3800 8336   5.387   1.701   9.617
    1H151 O3801 8337   2.545   1.187   9.617
    1H151 O3802 8338   2.355   4.779   9.617
    1H151 O3803 8339   4.818   1.187   9.617
    1H151 O3804 8340   2.545   2.214   9.617
    1H151 O3805 8341   5.008   3.209   7.974
    1H151 O3806 8342   3.113   5.262   7.974
    1H151 O3807 8343   5.766   3.209   7.974
    1H151 O3808 8344   5.008   1.701   9.617
    1H151 O3809 8345   6.334   0.644   7.974
    1H151 O3810 8346   3.303   2.696   7.974
    1H151 O3811 8347   0.650   1.187   9.617
    1H151 O3812 8348   1.408   5.292   9.617
    1H151 O3813 8349   5.576   1.187   9.617
    1H151 O3814 8350   4.250   0.131   7.974
    1H151 O3815 8351   4.629   1.157   7.974
    1H151 O3816 8352   6.713   5.292   9.617
    1H151 O3817 8353   2.355   3.209   7.974
    1H151 O3818 8354   3.303   1.670   7.974
    1H151 O3819 8355   5.576   2.696   7.974
    1H151 O3820 8356   1.787   1.670   7.974
    1H151 O3821 8357   1.408   0.161   9.617
    1H151 O3822 8358   6.334   2.696   7.974
    1H151 O3823 8359   1.787   5.775   7.974
    1H151 O3824 8360   1.977   3.753   9.617
    1H151 O3825 8361   2.545   4.266   9.617
    1H151 O3826 8362   4.818   6.801   7.974
    1H151 O3827 8363   5.387   0.131   7.974
    1H151 O3828 8364   2.924   5.292   9.617
    1H151 O3829 8365   0.082   0.674   9.617
    1H151 O3830 8366   3.113   5.805   9.617
    1H151 O3831 8367   1.598   3.753   9.617
    1H151 O3832 8368   5.197   4.266   9.617
    1H151 O3833 8369   2.166   6.801   7.974
    1H151 O3834 8370   5.197   3.240   9.617
    1H151 O3835 8371   5.955   2.696   7.974
    1H151 O3836 8372   5.387   2.727   9.617
    1H151 O3837 8373   4.061   1.187   9.617
    1H151 O3838 8374   5.387   0.674   9.617
    1H151 O3839 8375   0.082   2.183   7.974
    1H151 O3840 8376   1.977   3.209   7.974
    1H151 O3841 8377   0.840   6.832   9.617
    1H151 O3842 8378   3.113   3.209   7.974
    1H151 O3843 8379   0.840   2.183   7.974
    1H151 O3844 8380   5.766   4.779   9.617
    1H151 O3845 8381   2.924   1.670   7.974
    1H151 O3846 8382   5.387   3.753   9.617
    1H151 O3847 8383   0.650   6.319   9.617
    1H151 O3848 8384   3.303   1.187   9.617
    1H151 O3849 8385   6.713   2.696   7.974
    1H151 O3850 8386   6.524   4.236   7.974
    1H151 O3851 8387   6.145   1.701   9.617
    1H151 O3852 8388   0.461   2.183   7.974
    1H151 O3853 8389   1.029   4.266   9.617
    1H151 O3854 8390   4.629   6.832   9.617
    1H151 O3855 8391   4.818   3.240   9.617
    1H151 O3856 8392   2.545   1.670   7.974
    1H151 O3857 8393   3.871   1.157   7.974
    1H151 O3858 8394   5.008   1.157   7.974
    1H151 O3859 8395   5.008   6.832   9.617
    1H151 O3860 8396   0.272   0.161   9.617
    1H151 O3861 8397   6.334   5.292   9.617
    1H151 O3862 8398   0.461   4.779   9.617
    1H151 O3863 8399   3.492   0.131   7.974
    1H151 O3864 8400   1.408   6.801   7.974
    1H151 O3865 8401   1.408   2.214   9.617
    1H151 O3866 8402   1.787   5.292   9.617
    1H151 O3867 8403   4.061   4.266   9.617
    1H151 O3868 8404   2.166   1.670   7.974
    1H151 O3869 8405   5.008   2.727   9.617
    1H151 O3870 8406   1.408   2.696   7.974
    1H151 O3871 8407   5.197   0.161   9.617
    1H151 O3872 8408   1.219   1.157   7.974
    1H151 O3873 8409   5.576   6.801   7.974
    1H151 O3874 8410   4.629   4.779   9.617
    1H151 O3875 8411   0.272   6.319   9.617
    1H151 O3876 8412   6.145   0.674   9.617
    1H151 O3877 8413   4.061   6.801   7.974
    1H151 O3878 8414   3.871   5.805   9.617
    1H151 O3879 8415   4.818   3.722   7.974
    1H151 O3880 8416   4.250   0.674   9.617
    1H151 O3881 8417   4.250   3.753   9.617
    1H151 O3882 8418   1.598   1.157   7.974
    1H151 O3883 8419   1.219   3.209   7.974
    1H151 O3884 8420   4.440   0.161   9.617
    1H151 O3885 8421   3.492   6.288   7.974
    1H151 O3886 8422   5.576   4.266   9.617
    1H151 O3887 8423   1.408   6.319   9.617
    1H151 O3888 8424   6.334   3.722   7.974
    1H151 O3889 8425   3.113   2.727   9.617
    1H151 O3890 8426   6.713   1.187   9.617
    1H151 O3891 8427   5.955   2.214   9.617
    1H151 O3892 8428   6.713   3.722   7.974
    1H151 O3893 8429   5.197   3.722   7.974
    1H151 O3894 8430   1.977   0.131   7.974
    1H151 O3895 8431   6.524   4.779   9.617
    1H151 O3896 8432   4.061   1.670   7.974
    1H151 O3897 8433   3.871   2.183   7.974
    1H151 O3898 8434   2.924   6.319   9.617
    1H151 O3899 8435   2.355   3.753   9.617
    1H151 O3900 8436   6.524   5.805   9.617
    1H151 O3901 8437   0.840   4.236   7.974
    1H151 O3902 8438   0.082   4.236   7.974
    1H151 O3903 8439   3.682   3.240   9.617
    1H151 O3904 8440   0.840   1.701   9.617
    1H151 O3905 8441   0.461   4.236   7.974
    1H151 O3906 8442   0.272   3.722   7.974
    1H151 O3907 8443   4.061   3.240   9.617
    1H151 O3908 8444   4.818   2.696   7.974
    1H151 O3909 8445   0.650   2.696   7.974
    1H151 O3910 8446   4.440   6.319   9.617
    1H151 O3911 8447   6.524   2.183   7.974
    1H151 O3912 8448   2.734   6.832   9.617
    1H151 O3913 8449   1.408   0.644   7.974
    1H151 O3914 8450   4.629   5.805   9.617
    1H151 O3915 8451   6.145   4.236   7.974
    1H151 O3916 8452   1.408   5.775   7.974
    1H151 O3917 8453   1.598   6.832   9.617
    1H151 O3918 8454   0.840   3.209   7.974
    1H151 O3919 8455   1.408   3.722   7.974
    1H151 O3920 8456   5.955   4.749   7.974
    1H151 O3921 8457   4.250   2.727   9.617
    1H151 O3922 8458   2.924   4.266   9.617
    1H151 O3923 8459   5.197   5.775   7.974
    1H151 O3924 8460   5.576   3.240   9.617
    1H151 O3925 8461   5.576   4.749   7.974
    1H151 O3926 8462   4.629   3.209   7.974
    1H151 O3927 8463   2.166   5.292   9.617
    1H151 O3928 8464   3.492   6.832   9.617
    1H151 O3929 8465   5.008   5.805   9.617
    1H151 O3930 8466   1.029   0.644   7.974
    1H151 O3931 8467   1.029   3.722   7.974
    1H151 O3932 8468   5.008   2.183   7.974
    1H151 O3933 8469   5.197   6.319   9.617
    1H151 O3934 8470   1.219   3.753   9.617
    1H151 O3935 8471   5.576   3.722   7.974
    1H151 O3936 8472   2.545   5.292   9.617
    1H151 O3937 8473   6.713   4.749   7.974
    1H151 O3938 8474   6.334   4.266   9.617
    1H151 O3939 8475   5.955   5.292   9.617
    1H151 O3940 8476   0.650   3.722   7.974
    1H151 O3941 8477   2.545   3.722   7.974
    1H151 O3942 8478   2.924   0.161   9.617
    1H151 O3943 8479   4.818   5.292   9.617
    1H151 O3944 8480   3.682   6.319   9.617
    1H151 O3945 8481   2.734   2.727   9.617
    1H151 O3946 8482   5.766   5.262   7.974
    1H151 O3947 8483   3.303   4.266   9.617
    1H151 O3948 8484   2.355   0.674   9.617
    1H151 O3949 8485   1.219   6.288   7.974
    1H151 O3950 8486   5.387   2.183   7.974
    1H151 O3951 8487   2.734   0.674   9.617
    1H151 O3952 8488   4.250   4.236   7.974
    1H151 O3953 8489   4.250   6.288   7.974
    1H151 O3954 8490   1.598   5.262   7.974
    1H151 O3955 8491   1.787   3.722   7.974
    1H151 O3956 8492   4.440   1.670   7.974
    1H151 O3957 8493   1.029   2.214   9.617
    1H151 O3958 8494   3.113   0.674   9.617
    1H151 O3959 8495   1.787   0.644   7.974
    1H151 O3960 8496   3.303   3.240   9.617
    1H151 O3961 8497   3.871   0.674   9.617
    1H151 O3962 8498   3.303   6.801   7.974
    1H151 O3963 8499   1.977   6.832   9.617
    1H151 O3964 8500   2.924   5.775   7.974
    1H151 O3965 8501   1.029   4.749   7.974
    1H151 O3966 8502   6.713   1.670   7.974
    1H151 O3967 8503   0.650   0.644   7.974
    1H151 O3968 8504   1.787   2.696   7.974
    1H151 O3969 8505   4.440   1.187   9.617
    1H151 O3970 8506   2.166   0.161   9.617
    1H151 O3971 8507   6.145   0.131   7.974
    1H151 O3972 8508   0.082   6.832   9.617
    1H151 O3973 8509   2.734   5.262   7.974
    1H151 O3974 8510   5.008   4.779   9.617
    1H151 O3975 8511   5.197   4.749   7.974
    1H151 O3976 8512   4.629   4.236   7.974
    1H151 O3977 8513   2.355   6.832   9.617
    1H151 O3978 8514   3.492   0.674   9.617
    1H151 O3979 8515   5.955   0.644   7.974
    1H151 O3980 8516   0.461   0.131   7.974
    1H151 O3981 8517   6.713   0.644   7.974
    1H151 O3982 8518   0.840   5.262   7.974
    1H151 O3983 8519   4.818   1.670   7.974
    1H151 O3984 8520   6.524   0.131   7.974
    1H151 O3985 8521   5.387   1.157   7.974
    1H151 O3986 8522   1.787   6.319   9.617
    1H151 O3987 8523   2.924   1.187   9.617
    1H151 O3988 8524   2.545   6.801   7.974
    1H151 O3989 8525   0.650   6.801   7.974
    1H151 O3990 8526   2.734   4.779   9.617
    1H151 O3991 8527   4.250   1.157   7.974
    1H151 O3992 8528   3.303   5.775   7.974
    1H151 O3993 8529   3.871   4.236   7.974
    1H151 O3994 8530   3.303   0.644   7.974
    1H151 O3995 8531   6.334   1.670   7.974
    1H151 O3996 8532   5.008   5.262   7.974
    1H151 O3997 8533   0.272   1.670   7.974
    1H151 O3998 8534   0.461   5.262   7.974
    1H151 O3999 8535   3.682   1.187   9.617
    1H151 O4000 8536   0.082   1.157   7.974
    1H151 O4001 8537   6.145   2.183   7.974
    1H151 O4002 8538   2.355   2.727   9.617
    1H151 O4003 8539   2.545   3.240   9.617
    1H151 O4004 8540   3.303   3.722   7.974
    1H151 O4005 8541   5.576   5.292   9.617
    1H151 O4006 8542   0.082   6.288   7.974
    1H151 O4007 8543   6.524   6.288   7.974
    1H151 O4008 8544   0.272   5.775   7.974
    1H151 O4009 8545   1.219   0.131   7.974
    1H151 O4010 8546   2.355   5.805   9.617
    1H151 O4011 8547   1.219   6.832   9.617
    1H151 O4012 8548   1.977   0.674   9.617
    1H151 O4013 8549   4.061   4.749   7.974
    1H151 O4014 8550   1.598   2.727   9.617
    1H151 O4015 8551   5.766   5.805   9.617
    1H151 O4016 8552   0.461   6.288   7.974
    1H151 O4017 8553   4.061   5.775   7.974
    1H151 O4018 8554   6.334   5.775   7.974
    1H151 O4019 8555   6.145   6.288   7.974
    1H151 O4020 8556   0.461   6.832   9.617
    1H151 O4021 8557   1.029   2.696   7.974
    1H151 O4022 8558   0.082   3.209   7.974
    1H151 O4023 8559   2.924   4.749   7.974
    1H151 O4024 8560   1.787   4.749   7.974
    1H151 O4025 8561   4.440   5.292   9.617
    1H151 O4026 8562   4.440   3.240   9.617
    1H151 O4027 8563   3.682   4.749   7.974
    1H151 O4028 8564   0.272   4.749   7.974
    1H151 O4029 8565   6.713   2.214   9.617
    1H151 O4030 8566   5.766   0.674   9.617
    1H151 O4031 8567   5.955   3.722   7.974
    1H151 O4032 8568   0.082   4.779   9.617
    1H151 O4033 8569   0.272   2.214   9.617
    1H151 O4034 8570   2.545   5.775   7.974
    1H151 O4035 8571   1.598   5.805   9.617
    1H151 O4036 8572   5.576   0.644   7.974
    1H151 O4037 8573   4.440   6.801   7.974
    1H151 O4038 8574   4.629   2.727   9.617
    1H151 O4039 8575   0.082   2.727   9.617
    1H151 O4040 8576   1.787   0.161   9.617
    1H151 O4041 8577   0.650   1.670   7.974
    1H151 O4042 8578   3.682   4.266   9.617
    1H151 O4043 8579   0.461   3.209   7.974
    1H151 O4044 8580   4.250   5.805   9.617
    1H151 O4045 8581   3.492   1.157   7.974
    1H151 O4046 8582   2.545   0.161   9.617
    1H151 O4047 8583   0.272   1.187   9.617
    1H151 O4048 8584   4.629   6.288   7.974
    1H151 O4049 8585   2.734   5.805   9.617
    1H151 O4050 8586   5.387   4.779   9.617
    1H151 O4051 8587   5.766   0.131   7.974
    1H151 O4052 8588   1.029   6.801   7.974
    1H151 O4053 8589   2.355   5.262   7.974
    1H151 O4054 8590   2.166   3.722   7.974
    1H151 O4055 8591   5.576   5.775   7.974
    1H151 O4056 8592   5.766   6.288   7.974
    1H151 O4057 8593   6.713   0.161   9.617
    1H151 O4058 8594   5.766   3.753   9.617
    1H151 O4059 8595   2.734   6.288   7.974
    1H151 O4060 8596   3.682   2.696   7.974
    1H151 O4061 8597   0.840   1.157   7.974
    1H151 O4062 8598   6.524   1.157   7.974
    1H151 O4063 8599   6.145   5.262   7.974
    1H151 O4064 8600   3.303   0.161   9.617
    1H151 O4065 8601   5.197   5.292   9.617
    1H151 O4066 8602   1.219   5.262   7.974
    1H151 O4067 8603   3.113   6.288   7.974
    1H151 O4068 8604   5.387   5.805   9.617
    1H151 O4069 8605   0.272   0.644   7.974
    1H151 O4070 8606   2.545   6.319   9.617
    1H151 O4071 8607   2.734   3.753   9.617
    1H151 O4072 8608   6.524   1.701   9.617
    1H151 O4073 8609   4.629   2.183   7.974
    1H151 O4074 8610   1.219   4.236   7.974
    1H151 O4075 8611   4.061   6.319   9.617
    1H151 O4076 8612   1.977   2.727   9.617
    1H151 O4077 8613   5.766   2.183   7.974
    1H151 O4078 8614   2.924   3.240   9.617
    1H151 O4079 8615   3.492   5.262   7.974
    1H151 O4080 8616   4.250   2.183   7.974
    1H151 O4081 8617   6.145   5.805   9.617
    1H151 O4082 8618   4.061   0.161   9.617
    1H151 O4083 8619   3.682   5.775   7.974
    1H151 O4084 8620   5.008   4.236   7.974
    1H151 O4085 8621   5.766   4.236   7.974
    1H151 O4086 8622   3.871   3.753   9.617
    1H151 O4087 8623   2.166   6.319   9.617
    1H151 O4088 8624   2.166   3.240   9.617
    1H151 O4089 8625   5.197   1.670   7.974
    1H151 O4090 8626   1.977   5.805   9.617
    1H151 O4091 8627   0.650   4.266   9.617
    1H151 O4092 8628   4.250   6.832   9.617
    1H151 O4093 8629   6.334   2.214   9.617
    1H151 O4094 8630   0.082   0.131   7.974
    1H151 O4095 8631   1.977   1.157   7.974
    1H151 O4096 8632   0.650   5.775   7.974
    1H151 O4097 8633   0.272   6.801   7.974
    1H151 O4098 8634   1.029   5.775   7.974
    1H151 O4099 8635   5.955   6.801   7.974
    1H151 O4100 8636   2.355   0.131   7.974
    1H151 O4101 8637   0.840   6.288   7.974
    1H151 O4102 8638   4.818   5.775   7.974
    1H151 O4103 8639   6.713   5.775   7.974
    1H151 O4104 8640   4.061   3.722   7.974
    1H151 O4105 8641   1.408   4.749   7.974
    1H151 O4106 8642   0.461   1.157   7.974
    1H151 O4107 8643   3.492   3.209   7.974
    1H151 O4108 8644   2.924   6.801   7.974
    1H151 O4109 8645   6.524   5.262   7.974
    1H151 O4110 8646   0.461   1.701   9.617
    1H151 O4111 8647   3.113   0.131   7.974
    1H151 O4112 8648   6.145   2.727   9.617
    1H151 O4113 8649   5.955   5.775   7.974
    1H151 O4114 8650   3.303   4.749   7.974
    1H151 O4115 8651   6.145   1.157   7.974
    1H151 O4116 8652   0.082   5.262   7.974
    1H151 O4117 8653   5.387   6.832   9.617
    1H151 O4118 8654   5.576   0.161   9.617
    1H151 O4119 8655   0.650   2.214   9.617
    1H151 O4120 8656   5.387   4.236   7.974
    1H151 O4121 8657   4.440   4.749   7.974
    1H151 O4122 8658   6.334   6.319   9.617
    1H151 O4123 8659   4.818   4.749   7.974
    1H151 O4124 8660   3.113   4.236   7.974
    1H151 O4125 8661   6.334   0.161   9.617
    1H151 O4126 8662   3.492   4.236   7.974
    1H151 O4127 8663   3.682   0.161   9.617
    1H151 O4128 8664   5.766   1.157   7.974
    1H151 O4129 8665   3.871   6.832   9.617
    1H151 O4130 8666   1.787   3.240   9.617
    1H151 O4131 8667   6.713   4.266   9.617
    1H151 O4132 8668   2.734   4.236   7.974
    1H151 O4133 8669   6.145   3.753   9.617
    1H151 O4134 8670   3.113   3.753   9.617
    1H151 O4135 8671   0.082   1.701   9.617
    1H151 O4136 8672   6.334   6.801   7.974
    1H151 O4137 8673   4.440   2.696   7.974
    1H151 O4138 8674   6.713   6.801   7.974
    1H151 O4139 8675   5.955   3.240   9.617
    1H151 O4140 8676   0.840   3.753   9.617
    1H151 O4141 8677   2.166   0.644   7.974
    1H151 O4142 8678   1.598   4.236   7.974
    1H151 O4143 8679   4.250   3.209   7.974
    1H151 O4144 8680   3.492   3.753   9.617
    1H151 O4145 8681   3.113   1.157   7.974
    1H151 O4146 8682   6.524   6.832   9.617
    1H151 O4147 8683   4.440   5.775   7.974
    1H151 O4148 8684   3.682   3.722   7.974
    1H151 O4149 8685   3.871   5.262   7.974
    1H151 O4150 8686   5.955   1.670   7.974
    1H151 O4151 8687   1.408   3.240   9.617
    1H151 O4152 8688   2.166   4.749   7.974
    1H151 O4153 8689   5.576   6.319   9.617
    1H151 O4154 8690   2.545   4.749   7.974
    1H151 O4155 8691   1.219   2.727   9.617
    1H151 O4156 8692   5.576   1.670   7.974
    1H151 O4157 8693   4.061   2.696   7.974
    1H151 O4158 8694   4.629   5.262   7.974
    1H151 O4159 8695   6.524   2.727   9.617
    1H151 O4160 8696   0.272   4.266   9.617
    1H151 O4161 8697   5.955   0.161   9.617
    1H151 O4162 8698   2.734   0.131   7.974
    1H151 O4163 8699   1.977   4.236   7.974
    1H151 O4164 8700   2.924   0.644   7.974
    1H151 O4165 8701   2.355   4.236   7.974
    1H151 O4166 8702   4.250   5.262   7.974
    1H151 O4167 8703   0.461   2.727   9.617
    1H151 O4168 8704   2.355   1.157   7.974
    1H151 O4169 8705   2.734   1.157   7.974
    1H151 O4170 8706   3.871   3.209   7.974
    1H151 O4171 8707   6.524   3.753   9.617
    1H151 O4172 8708   1.029   3.240   9.617
    1H151 O4173 8709   5.955   6.319   9.617
    1H151 O4174 8710   0.840   2.727   9.617
    1H151 O4175 8711   2.545   0.644   7.974
    1H151 O4176 8712   5.766   6.832   9.617
    1H151 O4177 8713   6.145   6.832   9.617
    1H151 O4178 8714   6.334   3.240   9.617
    1H151 O4179 8715   0.461   3.753   9.617
    1H151 O4180 8716   0.082   3.753   9.617
    1H151 O4181 8717   6.713   3.240   9.617
    1H151 O4182 8718   0.650   3.240   9.617
    1H151 O4183 8719   0.272   3.240   9.617
    1H151 O4184 8720   2.545   2.405   8.062
    1H151 O4185 8721   2.924   2.405   8.062
    1H151 O4186 8722   1.219   0.966   9.529
    1H151 O4187 8723   1.029   0.453   9.529
    1H151 O4188 8724   1.787   1.479   9.529
    1H151 O4189 8725   1.408   1.479   9.529
    1H151 O4190 8726   0.650   0.453   9.529
    1H151 O4191 8727   1.787   4.558   9.529
    1H151 O4192 8728   0.650   5.584   9.529
    1H151 O4193 8729   0.840   0.966   9.529
    1H151 O4194 8730   1.598   0.966   9.529
    1H151 O4195 8731   2.166   1.479   9.529
    1H151 O4196 8732   1.029   5.584   9.529
    1H151 O4197 8733   1.408   4.558   9.529
    1H151 O4198 8734   4.818   0.453   9.529
    1H151 O4199 8735   1.219   1.892   8.062
    1H151 O4200 8736   1.977   1.992   9.529
    1H151 O4201 8737   2.166   4.558   9.529
    1H151 O4202 8738   1.977   4.044   9.529
    1H151 O4203 8739   2.166   2.405   8.062
    1H151 O4204 8740   3.303   2.405   8.062
    1H151 O4205 8741   1.598   4.044   9.529
    1H151 O4206 8742   0.272   5.584   9.529
    1H151 O4207 8743   0.840   5.071   9.529
    1H151 O4208 8744   3.492   5.071   9.529
    1H151 O4209 8745   4.818   0.352   8.062
    1H151 O4210 8746   1.408   0.453   9.529
    1H151 O4211 8747   2.734   1.892   8.062
    1H151 O4212 8748   0.461   5.071   9.529
    1H151 O4213 8749   3.113   1.892   8.062
    1H151 O4214 8750   4.629   4.044   9.529
    1H151 O4215 8751   5.197   6.510   8.062
    1H151 O4216 8752   2.355   1.992   9.529
    1H151 O4217 8753   4.629   1.992   9.529
    1H151 O4218 8754   2.355   2.918   8.062
    1H151 O4219 8755   3.492   1.992   9.529
    1H151 O4220 8756   3.871   1.992   9.529
    1H151 O4221 8757   3.492   1.892   8.062
    1H151 O4222 8758   2.355   1.892   8.062
    1H151 O4223 8759   4.250   1.992   9.529
    1H151 O4224 8760   1.598   1.992   9.529
    1H151 O4225 8761   1.598   1.892   8.062
    1H151 O4226 8762   5.008   4.044   9.529
    1H151 O4227 8763   3.113   1.992   9.529
    1H151 O4228 8764   4.818   3.531   9.529
    1H151 O4229 8765   2.734   1.992   9.529
    1H151 O4230 8766   1.029   1.479   9.529
    1H151 O4231 8767   3.871   5.071   9.529
    1H151 O4232 8768   4.440   0.352   8.062
    1H151 O4233 8769   3.113   5.071   9.529
    1H151 O4234 8770   5.387   2.918   8.062
    1H151 O4235 8771   5.008   7.023   8.062
    1H151 O4236 8772   5.008   0.966   9.529
    1H151 O4237 8773   3.303   5.584   9.529
    1H151 O4238 8774   2.734   2.918   8.062
    1H151 O4239 8775   5.955   1.479   9.529
    1H151 O4240 8776   4.061   0.352   8.062
    1H151 O4241 8777   3.682   5.584   9.529
    1H151 O4242 8778   2.545   1.479   9.529
    1H151 O4243 8779   6.524   0.966   9.529
    1H151 O4244 8780   5.008   0.865   8.062
    1H151 O4245 8781   5.197   0.352   8.062
    1H151 O4246 8782   0.840   6.097   9.529
    1H151 O4247 8783   1.787   6.510   8.062
    1H151 O4248 8784   2.355   4.044   9.529
    1H151 O4249 8785   5.008   1.992   9.529
    1H151 O4250 8786   5.197   0.453   9.529
    1H151 O4251 8787   6.145   0.966   9.529
    1H151 O4252 8788   5.387   1.992   9.529
    1H151 O4253 8789   5.955   4.558   9.529
    1H151 O4254 8790   0.272   0.453   9.529
    1H151 O4255 8791   5.197   3.531   9.529
    1H151 O4256 8792   1.219   5.071   9.529
    1H151 O4257 8793   5.576   1.479   9.529
    1H151 O4258 8794   5.387   7.023   8.062
    1H151 O4259 8795   6.145   2.918   8.062
    1H151 O4260 8796   1.408   1.379   8.062
    1H151 O4261 8797   1.219   4.044   9.529
    1H151 O4262 8798   4.629   0.865   8.062
    1H151 O4263 8799   5.008   2.918   8.062
    1H151 O4264 8800   4.440   4.558   9.529
    1H151 O4265 8801   3.682   0.352   8.062
    1H151 O4266 8802   3.682   6.510   8.062
    1H151 O4267 8803   5.766   1.992   9.529
    1H151 O4268 8804   1.219   6.097   9.529
    1H151 O4269 8805   3.303   6.610   9.529
    1H151 O4270 8806   1.598   5.071   9.529
    1H151 O4271 8807   6.334   3.431   8.062
    1H151 O4272 8808   0.840   7.123   9.529
    1H151 O4273 8809   4.818   6.610   9.529
    1H151 O4274 8810   6.713   5.584   9.529
    1H151 O4275 8811   5.197   3.431   8.062
    1H151 O4276 8812   1.977   5.997   8.062
    1H151 O4277 8813   1.977   1.892   8.062
    1H151 O4278 8814   1.977   0.966   9.529
    1H151 O4279 8815   4.061   4.558   9.529
    1H151 O4280 8816   2.166   6.510   8.062
    1H151 O4281 8817   5.576   2.505   9.529
    1H151 O4282 8818   3.303   1.479   9.529
    1H151 O4283 8819   4.061   1.479   9.529
    1H151 O4284 8820   1.598   7.023   8.062
    1H151 O4285 8821   4.440   0.453   9.529
    1H151 O4286 8822   1.029   4.558   9.529
    1H151 O4287 8823   0.272   2.405   8.062
    1H151 O4288 8824   2.924   3.431   8.062
    1H151 O4289 8825   2.924   1.479   9.529
    1H151 O4290 8826   5.576   3.431   8.062
    1H151 O4291 8827   3.682   2.505   9.529
    1H151 O4292 8828   5.766   2.918   8.062
    1H151 O4293 8829   1.977   2.918   8.062
    1H151 O4294 8830   0.082   6.097   9.529
    1H151 O4295 8831   3.871   3.018   9.529
    1H151 O4296 8832   4.250   4.044   9.529
    1H151 O4297 8833   3.682   1.479   9.529
    1H151 O4298 8834   5.197   2.405   8.062
    1H151 O4299 8835   3.303   4.558   9.529
    1H151 O4300 8836   4.250   0.865   8.062
    1H151 O4301 8837   4.440   1.479   9.529
    1H151 O4302 8838   4.629   0.966   9.529
    1H151 O4303 8839   4.250   5.071   9.529
    1H151 O4304 8840   5.387   0.966   9.529
    1H151 O4305 8841   3.492   3.018   9.529
    1H151 O4306 8842   6.524   2.918   8.062
    1H151 O4307 8843   0.461   0.966   9.529
    1H151 O4308 8844   4.629   6.097   9.529
    1H151 O4309 8845   1.219   1.992   9.529
    1H151 O4310 8846   1.977   5.071   9.529
    1H151 O4311 8847   1.977   7.023   8.062
    1H151 O4312 8848   2.734   2.552   8.120
    1H151 O4313 8849   1.408   5.584   9.529
    1H151 O4314 8850   5.008   6.097   9.529
    1H151 O4315 8851   6.334   4.457   8.062
    1H151 O4316 8852   1.029   0.819   9.470
    1H151 O4317 8853   3.871   1.892   8.062
    1H151 O4318 8854   3.113   2.918   8.062
    1H151 O4319 8855   4.818   1.479   9.529
    1H151 O4320 8856   3.871   0.865   8.062
    1H151 O4321 8857   5.197   2.505   9.529
    1H151 O4322 8858   1.598   5.997   8.062
    1H151 O4323 8859   1.408   3.431   8.062
    1H151 O4324 8860   2.545   4.558   9.529
    1H151 O4325 8861   1.408   6.510   8.062
    1H151 O4326 8862   2.355   0.966   9.529
    1H151 O4327 8863   1.598   1.332   9.470
    1H151 O4328 8864   0.840   1.892   8.062
    1H151 O4329 8865   0.082   5.071   9.529
    1H151 O4330 8866   0.461   6.097   9.529
    1H151 O4331 8867   1.787   3.431   8.062
    1H151 O4332 8868   6.334   4.558   9.529
    1H151 O4333 8869   2.924   4.558   9.529
    1H151 O4334 8870   1.408   0.819   9.470
    1H151 O4335 8871   2.924   6.610   9.529
    1H151 O4336 8872   5.387   4.044   9.529
    1H151 O4337 8873   2.545   3.431   8.062
    1H151 O4338 8874   4.061   6.510   8.062
    1H151 O4339 8875   1.408   2.405   8.062
    1H151 O4340 8876   5.197   1.479   9.529
    1H151 O4341 8877   3.303   2.505   9.529
    1H151 O4342 8878   0.840   0.306   9.470
    1H151 O4343 8879   5.766   0.966   9.529
    1H151 O4344 8880   1.787   2.405   8.062
    1H151 O4345 8881   6.145   5.071   9.529
    1H151 O4346 8882   6.524   5.071   9.529
    1H151 O4347 8883   5.387   4.970   8.062
    1H151 O4348 8884   4.818   6.510   8.062
    1H151 O4349 8885   0.650   2.405   8.062
    1H151 O4350 8886   2.355   5.997   8.062
[truncated: 2,294,987 more chars]
