# Supplementary material for: Atomistic Molecular Dynamics Simulations of Lipids Near TiO2 Nanosurfaces
Source: J Phys Chem B. 2021 Jul 16;125(29):8048–59. doi: 10.1021/acs.jpcb.1c04547 (PMC8389913; doi:10.1021/acs.jpcb.1c04547)
Supplement: Supplementary file 2 — jp1c04547_si_002.zip [file jp1c04547_si_002.zip › MD_setup/anatase-NP-83POPE/anatase-NP-POPE.gro]

Ti921-O1832-OH144 + Na+ counterions + 83 POPE lipids in 0.15 M NaCl
294157
    1H144   Ti1    1   7.561   7.282   9.094
    1H144   Ti2    2   6.993   8.040   8.855
    1H144   Ti3    3   7.372   8.040   8.855
    1H144   Ti4    4   6.424   7.472   5.517
    1H144   Ti5    5   6.424   7.093   5.517
    1H144   Ti6    6   8.508   6.145   7.901
    1H144   Ti7    7   9.077   7.093   7.425
    1H144   Ti8    8   7.940   7.093   5.517
    1H144   Ti9    9   7.372   9.177   6.948
    1H144  Ti10   10   8.887   7.661   7.901
    1H144  Ti11   11   8.319   8.419   8.140
    1H144  Ti12   12   6.045   8.419   8.140
    1H144  Ti13   13   6.045   6.145   8.140
    1H144  Ti14   14   7.182   7.282   9.094
    1H144  Ti15   15   6.614   8.230   5.756
    1H144  Ti16   16   8.698   6.903   8.140
    1H144  Ti17   17   6.803   5.577   6.471
    1H144  Ti18   18   7.561   5.766   6.232
    1H144  Ti19   19   5.666   7.661   8.140
    1H144  Ti20   20   6.614   8.230   8.617
    1H144  Ti21   21   7.751   6.335   8.617
    1H144  Ti22   22   8.130   7.851   5.756
    1H144  Ti23   23   8.698   8.230   7.425
    1H144  Ti24   24   7.561   5.766   8.140
    1H144  Ti25   25   5.666   8.230   7.425
    1H144  Ti26   26   6.235   5.766   6.948
    1H144  Ti27   27   9.077   7.282   7.186
    1H144  Ti28   28   7.751   5.766   7.901
    1H144  Ti29   29   7.182   9.177   7.186
    1H144  Ti30   30   5.666   6.903   6.232
    1H144  Ti31   31   8.698   6.714   6.471
    1H144  Ti32   32   5.288   7.282   7.186
    1H144  Ti33   33   6.614   5.766   7.901
    1H144  Ti34   34   6.614   8.419   5.994
    1H144  Ti35   35   8.887   7.282   7.901
    1H144  Ti36   36   6.045   7.851   8.378
    1H144  Ti37   37   8.319   7.851   8.378
    1H144  Ti38   38   6.614   6.145   5.994
    1H144  Ti39   39   8.698   7.282   6.232
    1H144  Ti40   40   8.130   8.608   7.663
    1H144  Ti41   41   8.508   8.230   6.709
    1H144  Ti42   42   7.182   8.798   8.140
    1H144  Ti43   43   8.887   7.472   6.709
    1H144  Ti44   44   7.940   6.145   8.140
    1H144  Ti45   45   8.508   6.524   7.901
    1H144  Ti46   46   8.319   6.524   6.232
    1H144  Ti47   47   5.856   6.524   7.901
    1H144  Ti48   48   7.940   5.956   6.471
    1H144  Ti49   49   7.940   6.335   8.378
    1H144  Ti50   50   8.508   8.419   6.948
    1H144  Ti51   51   8.319   8.608   7.425
    1H144  Ti52   52   7.751   7.661   8.855
    1H144  Ti53   53   7.751   6.903   8.855
    1H144  Ti54   54   6.614   7.661   8.855
    1H144  Ti55   55   6.803   7.851   5.517
    1H144  Ti56   56   7.561   7.851   5.517
    1H144  Ti57   57   6.803   6.714   5.517
    1H144  Ti58   58   6.424   8.230   8.378
    1H144  Ti59   59   6.045   5.956   7.425
    1H144  Ti60   60   8.319   5.956   7.425
    1H144  Ti61   61   7.561   6.714   5.517
    1H144  Ti62   62   6.614   6.903   8.855
    1H144  Ti63   63   5.856   8.419   6.948
    1H144  Ti64   64   8.130   6.524   5.994
    1H144  Ti65   65   6.045   8.608   7.425
    1H144  Ti66   66   8.508   6.145   6.948
    1H144  Ti67   67   5.856   6.145   6.948
    1H144  Ti68   68   8.130   8.040   5.994
    1H144  Ti69   69   8.698   7.282   8.140
    1H144  Ti70   70   7.940   8.230   8.378
    1H144  Ti71   71   6.993   8.230   8.617
    1H144  Ti72   72   6.424   6.335   8.378
    1H144  Ti73   73   6.235   8.040   5.994
    1H144  Ti74   74   6.235   6.524   5.994
    1H144  Ti75   75   8.508   7.282   5.994
    1H144  Ti76   76   7.182   8.608   8.378
    1H144  Ti77   77   7.372   8.230   8.617
    1H144  Ti78   78   7.182   5.766   6.232
    1H144  Ti79   79   7.751   7.282   8.855
    1H144  Ti80   80   6.235   7.093   5.756
    1H144  Ti81   81   6.235   7.472   5.756
    1H144  Ti82   82   8.130   7.093   5.756
    1H144  Ti83   83   5.666   7.282   8.140
    1H144  Ti84   84   8.130   7.472   5.756
    1H144  Ti85   85   8.887   7.661   6.948
    1H144  Ti86   86   7.182   5.956   8.378
    1H144  Ti87   87   7.372   6.335   8.617
    1H144  Ti88   88   5.856   7.282   5.994
    1H144  Ti89   89   7.182   8.798   6.232
    1H144  Ti90   90   8.887   7.093   7.663
    1H144  Ti91   91   8.887   7.472   7.663
    1H144  Ti92   92   6.614   7.282   8.855
    1H144  Ti93   93   6.993   8.230   5.756
    1H144  Ti94   94   7.182   7.851   5.517
    1H144  Ti95   95   8.887   6.903   6.948
    1H144  Ti96   96   7.182   6.714   5.517
    1H144  Ti97   97   8.698   8.040   7.186
    1H144  Ti98   98   6.993   6.335   8.617
    1H144  Ti99   99   6.424   5.766   7.186
    1H144 Ti100  100   5.666   8.040   7.186
    1H144 Ti101  101   7.561   8.987   7.425
    1H144 Ti102  102   8.130   7.472   8.617
    1H144 Ti103  103   6.235   7.472   8.617
    1H144 Ti104  104   6.993   6.335   5.756
    1H144 Ti105  105   8.130   7.093   8.617
    1H144 Ti106  106   7.372   8.230   5.756
    1H144 Ti107  107   7.561   5.577   7.425
    1H144 Ti108  108   6.803   8.987   7.425
    1H144 Ti109  109   7.372   6.335   5.756
    1H144 Ti110  110   6.803   5.577   7.425
    1H144 Ti111  111   5.477   6.903   6.948
    1H144 Ti112  112   6.235   7.093   8.617
    1H144 Ti113  113   5.477   7.661   6.948
    1H144 Ti114  114   8.508   6.335   7.663
    1H144 Ti115  115   7.372   8.987   6.709
    1H144 Ti116  116   6.045   7.472   8.378
    1H144 Ti117  117   8.698   6.524   7.186
    1H144 Ti118  118   7.940   8.798   7.186
    1H144 Ti119  119   6.993   8.419   5.994
    1H144 Ti120  120   8.319   7.472   8.378
    1H144 Ti121  121   6.045   6.524   8.140
    1H144 Ti122  122   7.940   5.766   7.186
    1H144 Ti123  123   6.993   5.577   6.709
    1H144 Ti124  124   6.993   6.145   5.994
    1H144 Ti125  125   6.045   8.040   8.140
    1H144 Ti126  126   8.319   8.040   8.140
    1H144 Ti127  127   5.666   6.524   7.186
    1H144 Ti128  128   8.508   8.230   7.663
    1H144 Ti129  129   6.424   8.798   7.186
    1H144 Ti130  130   8.319   6.524   8.140
    1H144 Ti131  131   5.856   8.230   7.663
    1H144 Ti132  132   8.319   7.093   8.378
    1H144 Ti133  133   5.856   6.335   7.663
    1H144 Ti134  134   7.940   6.145   6.232
    1H144 Ti135  135   7.372   6.145   5.994
    1H144 Ti136  136   6.235   5.956   6.709
    1H144 Ti137  137   8.130   5.956   6.709
    1H144 Ti138  138   6.045   7.093   8.378
    1H144 Ti139  139   6.424   8.419   6.232
    1H144 Ti140  140   7.372   8.419   5.994
    1H144 Ti141  141   5.477   7.472   7.663
    1H144 Ti142  142   6.993   8.987   6.709
    1H144 Ti143  143   7.372   5.577   6.709
    1H144 Ti144  144   6.424   6.145   6.232
    1H144 Ti145  145   5.477   7.093   7.663
    1H144 Ti146  146   7.372   7.661   8.855
    1H144 Ti147  147   8.130   8.419   7.901
    1H144 Ti148  148   8.887   7.282   6.948
    1H144 Ti149  149   6.993   7.661   8.855
    1H144 Ti150  150   6.803   7.472   5.517
    1H144 Ti151  151   8.698   7.851   7.425
    1H144 Ti152  152   6.803   7.093   5.517
    1H144 Ti153  153   8.698   7.472   6.471
    1H144 Ti154  154   8.698   7.093   8.378
    1H144 Ti155  155   8.130   6.145   7.901
    1H144 Ti156  156   6.803   8.230   5.517
    1H144 Ti157  157   7.561   7.093   5.517
    1H144 Ti158  158   6.614   5.766   6.948
    1H144 Ti159  159   8.130   8.608   6.709
    1H144 Ti160  160   7.372   6.903   8.855
    1H144 Ti161  161   7.372   5.766   5.994
    1H144 Ti162  162   5.666   7.472   8.378
    1H144 Ti163  163   5.666   7.851   7.425
    1H144 Ti164  164   6.235   8.608   6.709
    1H144 Ti165  165   8.698   7.093   6.471
    1H144 Ti166  166   6.993   6.903   8.855
    1H144 Ti167  167   6.614   8.040   8.855
    1H144 Ti168  168   7.940   8.419   6.232
    1H144 Ti169  169   7.561   7.472   5.517
    1H144 Ti170  170   8.698   6.714   7.425
    1H144 Ti171  171   7.561   7.661   9.094
    1H144 Ti172  172   7.372   5.766   7.901
    1H144 Ti173  173   7.561   6.903   9.094
    1H144 Ti174  174   8.319   6.335   6.471
    1H144 Ti175  175   8.319   8.230   6.471
    1H144 Ti176  176   7.751   5.766   6.948
    1H144 Ti177  177   6.045   8.230   8.378
    1H144 Ti178  178   6.235   6.145   7.901
    1H144 Ti179  179   5.666   6.714   7.425
    1H144 Ti180  180   8.698   7.472   8.378
    1H144 Ti181  181   7.751   8.798   6.948
    1H144 Ti182  182   8.319   8.230   8.378
    1H144 Ti183  183   6.235   8.419   7.901
    1H144 Ti184  184   7.182   8.987   7.425
    1H144 Ti185  185   8.508   5.956   7.663
    1H144 Ti186  186   6.614   8.798   6.948
    1H144 Ti187  187   9.077   6.903   7.186
    1H144 Ti188  188   6.993   5.766   5.994
    1H144 Ti189  189   6.993   8.608   8.617
    1H144 Ti190  190   5.477   7.282   6.948
    1H144 Ti191  191   8.508   7.093   5.756
    1H144 Ti192  192   7.372   5.956   8.617
    1H144 Ti193  193   5.856   7.093   5.756
    1H144 Ti194  194   7.372   8.608   8.617
    1H144 Ti195  195   8.508   7.472   5.756
    1H144 Ti196  196   7.561   9.177   7.186
    1H144 Ti197  197   7.940   7.851   5.517
    1H144 Ti198  198   7.751   6.524   8.855
    1H144 Ti199  199   8.130   7.661   8.855
    1H144 Ti200  200   6.235   7.661   8.855
    1H144 Ti201  201   6.803   7.661   9.094
    1H144 Ti202  202   7.372   8.798   7.901
    1H144 Ti203  203   8.508   8.608   7.663
    1H144 Ti204  204   5.856   7.472   5.756
    1H144 Ti205  205   6.993   8.798   7.901
    1H144 Ti206  206   6.803   6.335   5.517
    1H144 Ti207  207   5.666   7.093   6.471
    1H144 Ti208  208   5.666   7.093   8.378
    1H144 Ti209  209   6.045   6.335   8.378
    1H144 Ti210  210   8.698   8.419   7.186
    1H144 Ti211  211   6.993   5.956   8.617
    1H144 Ti212  212   6.803   6.903   9.094
    1H144 Ti213  213   6.803   7.661   5.279
    1H144 Ti214  214   6.993   8.798   5.994
    1H144 Ti215  215   6.803   6.903   5.279
    1H144 Ti216  216   8.130   6.903   8.855
    1H144 Ti217  217   7.561   6.903   5.279
    1H144 Ti218  218   6.993   5.766   7.901
    1H144 Ti219  219   7.561   8.230   5.517
    1H144 Ti220  220   7.561   7.661   5.279
    1H144 Ti221  221   7.372   8.798   5.994
    1H144 Ti222  222   7.561   6.335   5.517
    1H144 Ti223  223   6.045   5.766   7.186
    1H144 Ti224  224   6.235   6.903   8.855
    1H144 Ti225  225   5.666   8.419   7.186
    1H144 Ti226  226   6.424   7.851   5.517
    1H144 Ti227  227   6.614   7.851   8.617
    1H144 Ti228  228   8.508   8.608   6.709
    1H144 Ti229  229   7.751   8.040   8.855
    1H144 Ti230  230   6.424   6.714   5.517
    1H144 Ti231  231   6.614   7.851   5.756
    1H144 Ti232  232   7.940   6.714   5.517
    1H144 Ti233  233   7.372   7.282   8.855
    1H144 Ti234  234   6.045   6.335   6.471
    1H144 Ti235  235   5.856   5.956   7.663
    1H144 Ti236  236   9.077   7.661   7.186
    1H144 Ti237  237   7.751   6.714   8.617
    1H144 Ti238  238   6.045   8.230   6.471
    1H144 Ti239  239   8.319   6.335   8.378
    1H144 Ti240  240   7.751   7.851   5.756
    1H144 Ti241  241   5.856   8.608   7.663
    1H144 Ti242  242   6.235   8.419   5.994
    1H144 Ti243  243   7.182   5.577   7.425
    1H144 Ti244  244   8.508   5.956   6.709
    1H144 Ti245  245   6.235   6.145   5.994
    1H144 Ti246  246   7.751   7.851   8.617
    1H144 Ti247  247   8.887   7.851   7.663
    1H144 Ti248  248   6.803   9.177   7.186
    1H144 Ti249  249   5.666   7.472   6.471
    1H144 Ti250  250   5.856   5.956   6.709
    1H144 Ti251  251   6.614   6.714   5.756
    1H144 Ti252  252   8.130   6.145   5.994
    1H144 Ti253  253   5.856   8.608   6.709
    1H144 Ti254  254   5.288   7.661   7.186
    1H144 Ti255  255   5.288   6.903   7.186
    1H144 Ti256  256   7.751   6.714   5.756
    1H144 Ti257  257   6.614   5.577   6.709
    1H144 Ti258  258   6.614   6.524   8.855
    1H144 Ti259  259   8.319   8.419   7.186
    1H144 Ti260  260   6.993   7.282   8.855
    1H144 Ti261  261   8.319   8.798   7.186
    1H144 Ti262  262   6.614   6.714   8.617
    1H144 Ti263  263   8.130   8.419   5.994
    1H144 Ti264  264   8.319   5.766   7.186
    1H144 Ti265  265   8.698   6.145   7.186
    1H144 Ti266  266   5.666   6.145   7.186
    1H144 Ti267  267   6.045   8.798   7.186
    1H144 Ti268  268   6.045   6.145   7.186
    1H144 Ti269  269   8.887   8.040   6.948
    1H144 Ti270  270   6.045   8.419   7.186
    1H144 Ti271  271   8.319   6.145   7.186
    1H144 Ti272  272   6.424   5.577   7.425
    1H144 Ti273  273   6.803   5.388   7.186
    1H144 Ti274  274   7.561   5.388   7.186
    1H144 Ti275  275   8.887   6.524   6.948
    1H144 Ti276  276   7.940   5.577   7.425
    1H144 Ti277  277   8.887   6.714   7.663
    1H144 Ti278  278   5.477   8.040   6.948
    1H144 Ti279  279   7.940   8.987   7.425
    1H144 Ti280  280   7.182   7.661   9.094
    1H144 Ti281  281   5.477   6.524   6.948
    1H144 Ti282  282   6.424   8.987   7.425
    1H144 Ti283  283   5.477   7.851   7.663
    1H144 Ti284  284   7.751   5.577   6.709
    1H144 Ti285  285   7.182   6.903   9.094
    1H144 Ti286  286   7.561   6.335   8.378
    1H144 Ti287  287   6.803   8.230   8.378
    1H144 Ti288  288   7.182   7.093   5.517
    1H144 Ti289  289   7.182   7.472   5.517
    1H144 Ti290  290   7.751   8.987   6.709
    1H144 Ti291  291   5.477   6.714   7.663
    1H144 Ti292  292   8.508   8.040   6.948
    1H144 Ti293  293   6.614   8.987   6.709
    1H144 Ti294  294   8.130   7.661   5.994
    1H144 Ti295  295   7.940   8.608   7.425
    1H144 Ti296  296   8.508   6.903   7.901
    1H144 Ti297  297   7.182   8.230   5.517
    1H144 Ti298  298   8.130   7.282   8.855
    1H144 Ti299  299   6.803   7.282   5.279
    1H144 Ti300  300   7.561   5.956   6.471
    1H144 Ti301  301   6.235   7.282   8.855
    1H144 Ti302  302   6.045   7.661   8.140
    1H144 Ti303  303   7.182   6.335   5.517
    1H144 Ti304  304   7.561   7.282   5.279
    1H144 Ti305  305   6.614   8.040   5.994
    1H144 Ti306  306   8.508   6.714   7.663
    1H144 Ti307  307   8.130   6.903   5.994
    1H144 Ti308  308   6.235   6.903   5.994
    1H144 Ti309  309   6.993   7.851   8.617
    1H144 Ti310  310   7.561   6.145   8.140
    1H144 Ti311  311   7.561   8.230   8.378
    1H144 Ti312  312   8.319   7.661   8.140
    1H144 Ti313  313   7.372   7.851   8.617
    1H144 Ti314  314   7.751   5.956   6.709
    1H144 Ti315  315   6.235   7.661   5.994
    1H144 Ti316  316   5.856   7.661   7.901
    1H144 Ti317  317   6.614   7.472   5.756
    1H144 Ti318  318   6.614   7.093   5.756
    1H144 Ti319  319   6.424   5.956   7.425
    1H144 Ti320  320   6.803   6.145   6.232
    1H144 Ti321  321   5.856   6.714   7.663
    1H144 Ti322  322   6.803   8.419   6.232
    1H144 Ti323  323   7.940   5.956   7.425
    1H144 Ti324  324   8.508   6.524   6.948
    1H144 Ti325  325   6.803   6.335   8.378
    1H144 Ti326  326   8.508   7.661   7.901
    1H144 Ti327  327   7.751   7.093   5.756
    1H144 Ti328  328   7.751   5.956   7.663
    1H144 Ti329  329   5.856   8.040   6.948
    1H144 Ti330  330   8.698   7.661   7.186
    1H144 Ti331  331   5.856   6.524   6.948
    1H144 Ti332  332   6.424   8.608   7.425
    1H144 Ti333  333   6.424   7.851   8.378
    1H144 Ti334  334   6.803   5.956   6.471
    1H144 Ti335  335   8.698   6.903   7.186
    1H144 Ti336  336   8.508   6.714   6.709
    1H144 Ti337  337   8.319   6.903   8.140
    1H144 Ti338  338   7.561   6.145   6.232
    1H144 Ti339  339   7.561   8.798   7.186
    1H144 Ti340  340   8.319   6.903   6.232
    1H144 Ti341  341   7.940   7.851   8.378
    1H144 Ti342  342   5.856   6.903   7.901
    1H144 Ti343  343   6.614   5.956   7.663
    1H144 Ti344  344   6.614   6.524   5.994
    1H144 Ti345  345   5.666   7.661   7.186
    1H144 Ti346  346   8.508   7.851   7.663
    1H144 Ti347  347   6.803   5.766   7.186
    1H144 Ti348  348   6.803   8.798   7.186
    1H144 Ti349  349   5.666   6.903   7.186
    1H144 Ti350  350   5.856   7.851   7.663
    1H144 Ti351  351   6.614   5.956   6.709
    1H144 Ti352  352   7.561   5.766   7.186
    1H144 Ti353  353   7.751   6.145   7.901
    1H144 Ti354  354   6.045   6.903   6.232
    1H144 Ti355  355   8.508   7.851   6.709
    1H144 Ti356  356   7.940   6.714   8.378
    1H144 Ti357  357   7.751   7.472   5.756
    1H144 Ti358  358   7.751   8.608   7.663
    1H144 Ti359  359   6.045   6.903   8.140
    1H144 Ti360  360   7.372   6.714   8.617
    1H144 Ti361  361   8.319   6.714   6.471
    1H144 Ti362  362   6.803   8.608   6.471
    1H144 Ti363  363   7.751   6.524   5.994
    1H144 Ti364  364   7.751   7.472   8.617
    1H144 Ti365  365   7.751   7.093   8.617
    1H144 Ti366  366   7.751   8.608   6.709
    1H144 Ti367  367   6.614   8.608   6.709
    1H144 Ti368  368   7.751   8.040   5.994
    1H144 Ti369  369   7.182   8.230   8.378
    1H144 Ti370  370   8.319   8.230   7.425
    1H144 Ti371  371   6.803   8.419   8.140
    1H144 Ti372  372   8.319   7.661   6.232
    1H144 Ti373  373   6.993   6.714   8.617
    1H144 Ti374  374   6.993   7.851   5.756
    1H144 Ti375  375   7.561   8.608   6.471
    1H144 Ti376  376   6.614   7.472   8.617
    1H144 Ti377  377   6.424   6.714   8.378
    1H144 Ti378  378   6.803   6.145   8.140
    1H144 Ti379  379   7.561   8.419   6.232
    1H144 Ti380  380   7.561   8.419   8.140
    1H144 Ti381  381   8.130   7.282   5.994
    1H144 Ti382  382   7.372   7.851   5.756
    1H144 Ti383  383   6.993   6.714   5.756
    1H144 Ti384  384   8.698   7.093   7.425
    1H144 Ti385  385   6.614   7.093   8.617
    1H144 Ti386  386   7.372   6.714   5.756
    1H144 Ti387  387   6.045   8.230   7.425
    1H144 Ti388  388   6.235   7.282   5.994
    1H144 Ti389  389   6.235   6.145   6.948
    1H144 Ti390  390   5.856   6.714   6.709
    1H144 Ti391  391   6.045   7.661   6.232
    1H144 Ti392  392   7.182   6.335   8.378
    1H144 Ti393  393   6.614   8.608   7.663
    1H144 Ti394  394   7.372   8.798   6.948
    1H144 Ti395  395   8.698   7.472   7.425
    1H144 Ti396  396   8.319   6.335   7.425
    1H144 Ti397  397   7.940   6.524   8.140
    1H144 Ti398  398   5.856   7.851   6.709
    1H144 Ti399  399   8.130   8.419   6.948
    1H144 Ti400  400   6.045   6.335   7.425
    1H144 Ti401  401   8.508   7.282   7.901
    1H144 Ti402  402   8.130   6.145   6.948
    1H144 Ti403  403   8.319   7.282   8.140
    1H144 Ti404  404   7.940   6.524   6.232
    1H144 Ti405  405   6.614   6.145   7.901
    1H144 Ti406  406   6.235   8.419   6.948
    1H144 Ti407  407   7.182   6.145   6.232
    1H144 Ti408  408   6.045   7.282   8.140
    1H144 Ti409  409   6.993   8.798   6.948
    1H144 Ti410  410   8.698   7.282   7.186
    1H144 Ti411  411   5.666   7.472   7.425
    1H144 Ti412  412   7.182   8.419   6.232
    1H144 Ti413  413   6.993   5.766   6.948
    1H144 Ti414  414   5.666   7.093   7.425
    1H144 Ti415  415   8.319   7.282   6.232
    1H144 Ti416  416   6.424   8.040   8.140
    1H144 Ti417  417   7.372   5.766   6.948
    1H144 Ti418  418   7.182   8.419   8.140
    1H144 Ti419  419   7.940   8.040   8.140
    1H144 Ti420  420   7.751   8.419   7.901
    1H144 Ti421  421   7.182   8.798   7.186
    1H144 Ti422  422   6.424   8.040   6.232
    1H144 Ti423  423   6.424   6.524   8.140
    1H144 Ti424  424   8.130   8.230   7.663
    1H144 Ti425  425   8.319   7.851   6.471
    1H144 Ti426  426   8.130   6.524   7.901
    1H144 Ti427  427   7.182   5.956   6.471
    1H144 Ti428  428   7.940   8.040   6.232
    1H144 Ti429  429   6.614   8.419   7.901
    1H144 Ti430  430   6.424   6.524   6.232
    1H144 Ti431  431   5.666   7.282   7.186
    1H144 Ti432  432   6.045   6.714   6.471
    1H144 Ti433  433   5.856   7.282   7.901
    1H144 Ti434  434   7.940   6.335   6.471
    1H144 Ti435  435   6.235   6.524   7.901
    1H144 Ti436  436   7.182   6.145   8.140
    1H144 Ti437  437   6.045   7.851   6.471
    1H144 Ti438  438   8.130   8.230   6.709
    1H144 Ti439  439   7.182   8.608   6.471
    1H144 Ti440  440   8.130   6.335   7.663
    1H144 Ti441  441   6.045   7.282   6.232
    1H144 Ti442  442   8.130   8.040   7.901
    1H144 Ti443  443   8.130   6.335   6.709
    1H144 Ti444  444   6.235   6.335   7.663
    1H144 Ti445  445   6.993   8.040   5.994
    1H144 Ti446  446   6.235   8.230   7.663
    1H144 Ti447  447   6.235   8.040   7.901
    1H144 Ti448  448   7.182   5.766   7.186
    1H144 Ti449  449   8.508   7.472   6.709
    1H144 Ti450  450   7.940   7.472   8.378
    1H144 Ti451  451   6.424   7.472   8.378
    1H144 Ti452  452   6.993   6.524   5.994
    1H144 Ti453  453   7.940   7.093   8.378
    1H144 Ti454  454   6.235   6.335   6.709
    1H144 Ti455  455   7.372   7.472   8.617
    1H144 Ti456  456   7.372   6.524   5.994
    1H144 Ti457  457   7.372   8.040   5.994
    1H144 Ti458  458   6.424   6.335   6.471
    1H144 Ti459  459   6.424   7.093   8.378
    1H144 Ti460  460   6.424   8.230   6.471
    1H144 Ti461  461   7.940   8.230   6.471
    1H144 Ti462  462   6.993   7.472   8.617
    1H144 Ti463  463   6.235   8.230   6.709
    1H144 Ti464  464   7.372   7.093   8.617
    1H144 Ti465  465   8.508   7.093   7.663
    1H144 Ti466  466   6.993   7.093   8.617
    1H144 Ti467  467   8.508   7.093   6.709
    1H144 Ti468  468   6.993   7.472   5.756
    1H144 Ti469  469   6.993   7.093   5.756
    1H144 Ti470  470   7.372   7.093   5.756
    1H144 Ti471  471   7.372   7.472   5.756
    1H144 Ti472  472   8.508   7.472   7.663
    1H144 Ti473  473   8.508   7.661   6.948
    1H144 Ti474  474   7.372   5.956   7.663
    1H144 Ti475  475   8.319   8.040   7.186
    1H144 Ti476  476   8.508   6.903   6.948
    1H144 Ti477  477   7.372   8.608   7.663
    1H144 Ti478  478   6.993   5.956   7.663
    1H144 Ti479  479   6.803   7.851   8.378
    1H144 Ti480  480   6.993   8.608   7.663
    1H144 Ti481  481   7.372   5.956   6.709
    1H144 Ti482  482   7.561   5.956   7.425
    1H144 Ti483  483   7.561   8.608   7.425
    1H144 Ti484  484   7.940   8.419   7.186
    1H144 Ti485  485   5.856   7.093   6.709
    1H144 Ti486  486   6.424   6.145   7.186
    1H144 Ti487  487   6.614   7.661   5.994
    1H144 Ti488  488   6.803   5.956   7.425
    1H144 Ti489  489   6.045   8.040   7.186
    1H144 Ti490  490   6.993   5.956   6.709
    1H144 Ti491  491   5.856   7.472   7.663
    1H144 Ti492  492   8.319   6.524   7.186
    1H144 Ti493  493   5.856   7.093   7.663
    1H144 Ti494  494   7.561   7.851   8.378
    1H144 Ti495  495   7.940   6.145   7.186
    1H144 Ti496  496   6.614   6.903   5.994
    1H144 Ti497  497   5.856   7.472   6.709
    1H144 Ti498  498   7.372   8.608   6.709
    1H144 Ti499  499   7.561   6.714   8.378
    1H144 Ti500  500   6.045   6.524   7.186
    1H144 Ti501  501   5.856   6.903   6.948
    1H144 Ti502  502   6.803   8.608   7.425
    1H144 Ti503  503   5.856   7.661   6.948
    1H144 Ti504  504   7.751   6.903   5.994
    1H144 Ti505  505   7.751   7.661   5.994
    1H144 Ti506  506   6.424   8.419   7.186
    1H144 Ti507  507   6.993   8.608   6.709
    1H144 Ti508  508   8.319   7.093   6.471
    1H144 Ti509  509   6.803   6.714   8.378
    1H144 Ti510  510   7.372   6.145   7.901
    1H144 Ti511  511   8.319   7.472   6.471
    1H144 Ti512  512   7.372   8.419   7.901
    1H144 Ti513  513   6.993   8.419   7.901
    1H144 Ti514  514   6.993   6.145   7.901
    1H144 Ti515  515   6.045   7.093   6.471
    1H144 Ti516  516   7.182   7.851   8.378
    1H144 Ti517  517   8.508   7.282   6.948
    1H144 Ti518  518   8.319   6.714   7.425
    1H144 Ti519  519   6.614   7.282   5.994
    1H144 Ti520  520   8.319   7.851   7.425
    1H144 Ti521  521   7.751   6.145   6.948
    1H144 Ti522  522   6.045   7.472   6.471
    1H144 Ti523  523   6.045   6.714   7.425
    1H144 Ti524  524   6.614   6.145   6.948
    1H144 Ti525  525   6.045   7.851   7.425
    1H144 Ti526  526   7.751   7.282   5.994
    1H144 Ti527  527   7.561   6.524   8.140
    1H144 Ti528  528   7.751   8.419   6.948
    1H144 Ti529  529   6.803   8.040   6.232
    1H144 Ti530  530   7.182   8.608   7.425
    1H144 Ti531  531   6.424   7.661   8.140
    1H144 Ti532  532   6.803   7.282   9.094
    1H144 Ti533  533   6.614   8.419   6.948
    1H144 Ti534  534   7.182   6.714   8.378
    1H144 Ti535  535   6.803   8.040   8.140
    1H144 Ti536  536   5.856   7.282   6.948
    1H144 Ti537  537   7.940   7.661   8.140
    1H144 Ti538  538   7.940   6.903   8.140
    1H144 Ti539  539   7.940   6.903   6.232
    1H144 Ti540  540   6.803   6.524   6.232
    1H144 Ti541  541   7.182   5.956   7.425
    1H144 Ti542  542   7.940   7.661   6.232
    1H144 Ti543  543   7.561   6.524   6.232
    1H144 Ti544  544   6.424   6.903   6.232
    1H144 Ti545  545   7.561   8.040   8.140
    1H144 Ti546  546   6.424   7.661   6.232
    1H144 Ti547  547   8.130   6.903   7.901
    1H144 Ti548  548   6.235   7.661   7.901
    1H144 Ti549  549   6.424   6.903   8.140
    1H144 Ti550  550   7.561   8.040   6.232
    1H144 Ti551  551   6.803   6.524   8.140
    1H144 Ti552  552   8.130   7.661   7.901
    1H144 Ti553  553   7.561   6.335   6.471
    1H144 Ti554  554   7.940   8.230   7.425
    1H144 Ti555  555   6.803   6.335   6.471
    1H144 Ti556  556   8.130   8.040   6.948
    1H144 Ti557  557   6.803   8.230   6.471
    1H144 Ti558  558   6.235   6.903   7.901
    1H144 Ti559  559   7.940   6.335   7.425
    1H144 Ti560  560   7.751   6.335   7.663
    1H144 Ti561  561   8.130   6.524   6.948
    1H144 Ti562  562   6.424   6.335   7.425
    1H144 Ti563  563   7.561   7.472   8.378
    1H144 Ti564  564   8.130   6.714   6.709
    1H144 Ti565  565   7.751   6.524   7.901
    1H144 Ti566  566   6.803   7.472   8.378
    1H144 Ti567  567   7.561   7.093   8.378
    1H144 Ti568  568   8.130   6.714   7.663
    1H144 Ti569  569   6.424   8.230   7.425
    1H144 Ti570  570   6.235   6.524   6.948
    1H144 Ti571  571   6.993   7.661   5.994
    1H144 Ti572  572   7.561   8.230   6.471
    1H144 Ti573  573   6.993   6.903   5.994
    1H144 Ti574  574   6.235   8.040   6.948
    1H144 Ti575  575   7.751   6.335   6.709
    1H144 Ti576  576   7.372   6.903   5.994
    1H144 Ti577  577   7.940   6.714   6.471
    1H144 Ti578  578   6.803   7.093   8.378
    1H144 Ti579  579   7.372   7.661   5.994
    1H144 Ti580  580   8.130   7.851   7.663
    1H144 Ti581  581   6.235   6.714   7.663
    1H144 Ti582  582   6.614   6.335   7.663
    1H144 Ti583  583   7.751   8.230   7.663
    1H144 Ti584  584   7.182   8.040   8.140
    1H144 Ti585  585   7.940   7.282   8.140
    1H144 Ti586  586   6.235   7.851   7.663
    1H144 Ti587  587   8.130   7.851   6.709
    1H144 Ti588  588   7.940   7.282   6.232
    1H144 Ti589  589   7.182   8.040   6.232
    1H144 Ti590  590   7.182   6.524   6.232
    1H144 Ti591  591   6.424   7.282   8.140
    1H144 Ti592  592   7.182   7.661   5.279
    1H144 Ti593  593   6.614   6.335   6.709
    1H144 Ti594  594   7.182   6.903   5.279
    1H144 Ti595  595   6.614   6.524   7.901
    1H144 Ti596  596   6.424   7.282   6.232
    1H144 Ti597  597   7.751   8.230   6.709
    1H144 Ti598  598   6.614   8.040   7.901
    1H144 Ti599  599   7.751   8.040   7.901
    1H144 Ti600  600   6.614   8.230   7.663
    1H144 Ti601  601   7.182   6.524   8.140
    1H144 Ti602  602   6.614   8.230   6.709
    1H144 Ti603  603   6.235   6.714   6.709
    1H144 Ti604  604   7.940   7.851   6.471
    1H144 Ti605  605   8.319   7.661   7.186
    1H144 Ti606  606   8.130   7.282   7.901
    1H144 Ti607  607   6.424   6.714   6.471
    1H144 Ti608  608   8.319   6.903   7.186
    1H144 Ti609  609   6.424   7.851   6.471
    1H144 Ti610  610   6.235   7.851   6.709
    1H144 Ti611  611   7.561   8.419   7.186
    1H144 Ti612  612   6.803   6.145   7.186
    1H144 Ti613  613   7.561   6.145   7.186
    1H144 Ti614  614   7.182   6.335   6.471
    1H144 Ti615  615   6.045   7.661   7.186
    1H144 Ti616  616   6.235   7.282   7.901
    1H144 Ti617  617   6.045   6.903   7.186
    1H144 Ti618  618   6.803   8.419   7.186
    1H144 Ti619  619   7.182   7.472   8.378
    1H144 Ti620  620   7.182   8.230   6.471
    1H144 Ti621  621   8.319   7.093   7.425
    1H144 Ti622  622   7.182   7.093   8.378
    1H144 Ti623  623   6.993   7.282   5.994
    1H144 Ti624  624   8.319   7.472   7.425
    1H144 Ti625  625   7.372   7.282   5.994
    1H144 Ti626  626   7.372   8.419   6.948
    1H144 Ti627  627   7.372   6.145   6.948
    1H144 Ti628  628   6.045   7.472   7.425
    1H144 Ti629  629   6.993   6.145   6.948
    1H144 Ti630  630   6.045   7.093   7.425
    1H144 Ti631  631   6.993   8.419   6.948
    1H144 Ti632  632   8.319   7.282   7.186
    1H144 Ti633  633   7.182   8.419   7.186
    1H144 Ti634  634   6.803   7.661   8.140
    1H144 Ti635  635   6.045   7.282   7.186
    1H144 Ti636  636   7.940   8.040   7.186
    1H144 Ti637  637   7.561   6.903   8.140
    1H144 Ti638  638   6.803   7.661   6.232
    1H144 Ti639  639   7.561   7.661   8.140
    1H144 Ti640  640   6.803   6.903   6.232
    1H144 Ti641  641   7.561   6.903   6.232
    1H144 Ti642  642   7.182   6.145   7.186
    1H144 Ti643  643   7.940   6.524   7.186
    1H144 Ti644  644   7.561   7.661   6.232
    1H144 Ti645  645   8.130   7.093   7.663
    1H144 Ti646  646   8.130   7.472   6.709
    1H144 Ti647  647   8.130   7.093   6.709
    1H144 Ti648  648   6.424   6.524   7.186
    1H144 Ti649  649   7.372   6.335   7.663
    1H144 Ti650  650   8.130   7.472   7.663
    1H144 Ti651  651   6.803   6.903   8.140
    1H144 Ti652  652   6.424   8.040   7.186
    1H144 Ti653  653   7.372   6.524   7.901
    1H144 Ti654  654   7.372   6.335   6.709
    1H144 Ti655  655   7.940   7.093   6.471
    1H144 Ti656  656   6.235   7.472   7.663
    1H144 Ti657  657   7.372   8.230   7.663
    1H144 Ti658  658   6.993   6.335   6.709
    1H144 Ti659  659   6.993   6.335   7.663
    1H144 Ti660  660   7.940   7.472   6.471
    1H144 Ti661  661   6.235   7.093   7.663
    1H144 Ti662  662   6.993   8.230   7.663
    1H144 Ti663  663   6.993   8.040   7.901
    1H144 Ti664  664   8.130   6.903   6.948
    1H144 Ti665  665   6.235   7.093   6.709
    1H144 Ti666  666   7.372   8.040   7.901
    1H144 Ti667  667   8.130   7.661   6.948
    1H144 Ti668  668   6.993   8.230   6.709
    1H144 Ti669  669   7.561   6.335   7.425
    1H144 Ti670  670   7.372   8.230   6.709
    1H144 Ti671  671   8.319   6.145   8.140
    1H144 Ti672  672   6.993   6.524   7.901
    1H144 Ti673  673   6.424   7.093   6.471
    1H144 Ti674  674   6.235   7.472   6.709
    1H144 Ti675  675   7.561   8.230   7.425
    1H144 Ti676  676   6.424   7.472   6.471
    1H144 Ti677  677   6.803   6.335   7.425
    1H144 Ti678  678   6.803   8.230   7.425
    1H144 Ti679  679   6.235   6.903   6.948
    1H144 Ti680  680   6.235   7.661   6.948
    1H144 Ti681  681   7.182   7.661   8.140
    1H144 Ti682  682   6.803   7.282   6.232
    1H144 Ti683  683   7.751   6.903   7.901
    1H144 Ti684  684   7.561   7.282   8.140
    1H144 Ti685  685   7.561   7.282   6.232
    1H144 Ti686  686   6.614   7.661   7.901
    1H144 Ti687  687   7.751   7.661   7.901
    1H144 Ti688  688   7.561   6.714   6.471
    1H144 Ti689  689   6.803   7.282   8.140
    1H144 Ti690  690   7.940   6.714   7.425
    1H144 Ti691  691   7.182   6.903   8.140
    1H144 Ti692  692   6.803   7.851   6.471
    1H144 Ti693  693   7.182   7.661   6.232
    1H144 Ti694  694   7.182   6.903   6.232
    1H144 Ti695  695   7.940   7.851   7.425
    1H144 Ti696  696   6.803   6.714   6.471
    1H144 Ti697  697   7.751   6.524   6.948
    1H144 Ti698  698   5.856   6.145   7.901
    1H144 Ti699  699   6.424   6.714   7.425
    1H144 Ti700  700   6.614   6.903   7.901
    1H144 Ti701  701   7.751   8.040   6.948
    1H144 Ti702  702   6.424   7.851   7.425
    1H144 Ti703  703   7.561   7.851   6.471
    1H144 Ti704  704   6.614   6.524   6.948
    1H144 Ti705  705   8.887   6.903   7.901
    1H144 Ti706  706   6.614   8.040   6.948
    1H144 Ti707  707   7.751   6.714   7.663
    1H144 Ti708  708   7.751   6.714   6.709
    1H144 Ti709  709   8.130   7.282   6.948
    1H144 Ti710  710   7.751   7.851   7.663
    1H144 Ti711  711   6.614   6.714   7.663
    1H144 Ti712  712   6.614   7.851   7.663
    1H144 Ti713  713   7.182   8.230   7.425
    1H144 Ti714  714   7.751   7.851   6.709
    1H144 Ti715  715   7.182   6.335   7.425
    1H144 Ti716  716   6.614   6.714   6.709
    1H144 Ti717  717   6.235   7.282   6.948
    1H144 Ti718  718   6.614   7.851   6.709
    1H144 Ti719  719   7.182   7.282   8.140
    1H144 Ti720  720   7.751   7.282   7.901
    1H144 Ti721  721   7.182   7.282   6.232
    1H144 Ti722  722   7.182   6.714   6.471
    1H144 Ti723  723   6.614   7.282   7.901
    1H144 Ti724  724   7.182   7.851   6.471
    1H144 Ti725  725   8.508   8.419   7.901
    1H144 Ti726  726   7.940   7.472   5.517
    1H144 Ti727  727   7.940   7.661   7.186
    1H144 Ti728  728   7.940   6.903   7.186
    1H144 Ti729  729   9.077   7.472   7.425
    1H144 Ti730  730   7.561   6.524   7.186
    1H144 Ti731  731   7.561   8.040   7.186
    1H144 Ti732  732   6.803   6.524   7.186
    1H144 Ti733  733   6.424   6.903   7.186
    1H144 Ti734  734   6.424   7.661   7.186
    1H144 Ti735  735   6.803   8.040   7.186
    1H144 Ti736  736   6.993   7.661   7.901
    1H144 Ti737  737   7.372   7.661   7.901
    1H144 Ti738  738   7.372   6.903   7.901
    1H144 Ti739  739   7.561   7.093   6.471
    1H144 Ti740  740   7.940   7.093   7.425
    1H144 Ti741  741   6.803   7.472   6.471
    1H144 Ti742  742   6.803   7.093   6.471
    1H144 Ti743  743   7.561   7.472   6.471
    1H144 Ti744  744   7.940   7.472   7.425
    1H144 Ti745  745   6.993   6.903   7.901
    1H144 Ti746  746   7.372   6.524   6.948
    1H144 Ti747  747   6.424   7.472   7.425
    1H144 Ti748  748   6.993   6.524   6.948
    1H144 Ti749  749   6.424   7.093   7.425
    1H144 Ti750  750   7.372   8.040   6.948
    1H144 Ti751  751   6.993   8.040   6.948
    1H144 Ti752  752   7.751   7.093   7.663
    1H144 Ti753  753   7.372   6.714   7.663
    1H144 Ti754  754   7.751   7.093   6.709
    1H144 Ti755  755   7.751   7.472   7.663
    1H144 Ti756  756   7.751   7.472   6.709
    1H144 Ti757  757   7.372   6.714   6.709
    1H144 Ti758  758   6.614   7.472   7.663
    1H144 Ti759  759   7.372   7.851   7.663
    1H144 Ti760  760   6.993   7.851   7.663
    1H144 Ti761  761   6.993   6.714   6.709
    1H144 Ti762  762   6.993   6.714   7.663
    1H144 Ti763  763   6.614   7.093   7.663
    1H144 Ti764  764   6.993   7.851   6.709
    1H144 Ti765  765   6.614   7.093   6.709
    1H144 Ti766  766   7.372   7.851   6.709
    1H144 Ti767  767   7.940   7.282   7.186
    1H144 Ti768  768   6.614   7.472   6.709
    1H144 Ti769  769   7.561   6.714   7.425
    1H144 Ti770  770   7.751   6.903   6.948
    1H144 Ti771  771   7.182   8.040   7.186
    1H144 Ti772  772   7.182   6.524   7.186
    1H144 Ti773  773   7.561   7.851   7.425
    1H144 Ti774  774   7.751   7.661   6.948
    1H144 Ti775  775   6.424   7.282   7.186
    1H144 Ti776  776   6.803   6.714   7.425
    1H144 Ti777  777   7.372   7.282   7.901
    1H144 Ti778  778   6.803   7.851   7.425
    1H144 Ti779  779   6.993   7.282   7.901
    1H144 Ti780  780   6.614   6.903   6.948
    1H144 Ti781  781   7.182   7.093   6.471
    1H144 Ti782  782   7.182   7.472   6.471
    1H144 Ti783  783   6.614   7.661   6.948
    1H144 Ti784  784   7.751   7.282   6.948
    1H144 Ti785  785   5.856   8.419   7.901
    1H144 Ti786  786   7.182   6.714   7.425
    1H144 Ti787  787   7.182   7.851   7.425
    1H144 Ti788  788   6.614   7.282   6.948
    1H144 Ti789  789   7.561   6.903   7.186
    1H144 Ti790  790   7.372   7.093   7.663
    1H144 Ti791  791   7.372   7.472   7.663
    1H144 Ti792  792   7.561   7.661   7.186
    1H144 Ti793  793   6.993   7.472   7.663
    1H144 Ti794  794   7.372   7.093   6.709
    1H144 Ti795  795   7.372   7.472   6.709
    1H144 Ti796  796   6.993   7.093   6.709
    1H144 Ti797  797   6.993   7.093   7.663
    1H144 Ti798  798   6.993   7.472   6.709
    1H144 Ti799  799   6.803   6.903   7.186
    1H144 Ti800  800   6.803   7.661   7.186
    1H144 Ti801  801   7.561   7.093   7.425
    1H144 Ti802  802   7.561   7.472   7.425
    1H144 Ti803  803   7.372   6.903   6.948
    1H144 Ti804  804   6.803   7.472   7.425
    1H144 Ti805  805   6.993   6.903   6.948
    1H144 Ti806  806   6.803   7.093   7.425
    1H144 Ti807  807   7.372   7.661   6.948
    1H144 Ti808  808   6.993   7.661   6.948
    1H144 Ti809  809   7.561   7.282   7.186
    1H144 Ti810  810   7.182   6.903   7.186
    1H144 Ti811  811   7.182   7.661   7.186
    1H144 Ti812  812   6.803   7.282   7.186
    1H144 Ti813  813   7.372   7.282   6.948
    1H144 Ti814  814   7.182   7.093   7.425
    1H144 Ti815  815   7.182   7.472   7.425
    1H144 Ti816  816   6.993   7.282   6.948
    1H144 Ti817  817   7.182   7.282   7.186
    1H144 Ti818  818   6.993   9.177   6.948
    1H144 Ti819  819   8.698   7.661   8.140
    1H144 Ti820  820   7.561   5.577   6.471
    1H144 Ti821  821   7.372   6.524   8.855
    1H144 Ti822  822   5.477   7.661   7.901
    1H144 Ti823  823   8.319   5.956   6.471
    1H144 Ti824  824   7.751   5.577   7.663
    1H144 Ti825  825   8.319   6.145   6.232
    1H144 Ti826  826   6.803   5.766   6.232
    1H144 Ti827  827   8.887   6.714   6.709
    1H144 Ti828  828   6.993   6.524   8.855
    1H144 Ti829  829   7.561   5.956   8.378
    1H144 Ti830  830   5.288   7.472   7.425
    1H144 Ti831  831   6.614   5.577   7.663
    1H144 Ti832  832   5.288   7.093   7.425
    1H144 Ti833  833   5.856   6.903   5.994
    1H144 Ti834  834   8.319   8.608   6.471
    1H144 Ti835  835   6.045   5.956   6.471
    1H144 Ti836  836   8.887   7.851   6.709
    1H144 Ti837  837   8.319   8.419   6.232
    1H144 Ti838  838   6.045   6.145   6.232
    1H144 Ti839  839   6.045   8.419   6.232
    1H144 Ti840  840   6.235   7.851   8.617
    1H144 Ti841  841   6.045   8.608   6.471
    1H144 Ti842  842   8.130   7.851   8.617
    1H144 Ti843  843   6.614   6.335   5.756
    1H144 Ti844  844   7.561   8.987   6.471
    1H144 Ti845  845   5.477   6.903   7.901
    1H144 Ti846  846   6.803   8.987   6.471
    1H144 Ti847  847   6.993   5.388   6.948
    1H144 Ti848  848   7.182   7.282   5.279
    1H144 Ti849  849   8.508   6.903   5.994
    1H144 Ti850  850   5.666   6.903   8.140
    1H144 Ti851  851   5.477   6.714   6.709
    1H144 Ti852  852   7.372   5.388   6.948
    1H144 Ti853  853   6.803   8.798   6.232
    1H144 Ti854  854   7.751   8.987   7.663
    1H144 Ti855  855   7.561   8.798   6.232
    1H144 Ti856  856   8.508   7.661   5.994
    1H144 Ti857  857   6.614   8.987   7.663
    1H144 Ti858  858   6.803   8.608   8.378
    1H144 Ti859  859   5.477   7.851   6.709
    1H144 Ti860  860   6.803   5.956   8.378
    1H144 Ti861  861   7.561   8.608   8.378
    1H144 Ti862  862   8.130   6.714   5.756
    1H144 Ti863  863   7.751   8.230   8.617
    1H144 Ti864  864   6.235   7.851   5.756
    1H144 Ti865  865   8.698   6.903   6.232
    1H144 Ti866  866   6.235   6.714   5.756
    1H144 Ti867  867   5.856   7.661   5.994
    1H144 Ti868  868   6.614   6.335   8.617
    1H144 Ti869  869   8.130   6.714   8.617
    1H144 Ti870  870   8.698   6.335   7.425
    1H144 Ti871  871   7.751   6.335   5.756
    1H144 Ti872  872   7.751   8.230   5.756
    1H144 Ti873  873   6.235   6.714   8.617
    1H144 Ti874  874   5.666   6.335   7.425
    1H144 Ti875  875   8.130   5.766   6.948
    1H144 Ti876  876   8.130   8.798   6.948
    1H144 Ti877  877   6.803   5.766   8.140
    1H144 Ti878  878   6.235   8.798   6.948
    1H144 Ti879  879   8.698   7.661   6.232
    1H144 Ti880  880   6.803   8.798   8.140
    1H144 Ti881  881   7.561   8.798   8.140
    1H144 Ti882  882   5.666   6.714   6.471
    1H144 Ti883  883   5.666   7.661   6.232
    1H144 Ti884  884   8.698   7.851   6.471
    1H144 Ti885  885   7.182   5.388   7.186
    1H144 Ti886  886   7.751   8.798   7.901
    1H144 Ti887  887   6.614   8.798   7.901
    1H144 Ti888  888   5.666   7.851   6.471
    1H144 Ti889  889   7.182   5.577   6.471
    1H144 Ti890  890   8.319   6.714   8.378
    1H144 Ti891  891   6.045   6.714   8.378
    1H144 Ti892  892   7.751   6.145   5.994
    1H144 Ti893  893   5.477   7.282   7.901
    1H144 Ti894  894   7.751   8.419   5.994
    1H144 Ti895  895   7.182   8.987   6.471
    1H144 Ti896  896   7.182   5.766   8.140
    1H144 Ti897  897   8.887   7.093   6.709
    1H144 Ti898  898   8.130   5.956   7.663
    1H144 Ti899  899   5.666   7.282   6.232
    1H144 Ti900  900   6.235   5.956   7.663
    1H144 Ti901  901   8.508   6.335   6.709
    1H144 Ti902  902   6.235   8.608   7.663
    1H144 Ti903  903   5.856   8.230   6.709
    1H144 Ti904  904   5.856   6.335   6.709
    1H144 Ti905  905   6.424   8.419   8.140
    1H144 Ti906  906   7.940   8.419   8.140
    1H144 Ti907  907   7.372   5.577   7.663
    1H144 Ti908  908   7.372   8.987   7.663
    1H144 Ti909  909   6.993   8.987   7.663
    1H144 Ti910  910   5.477   7.093   6.709
    1H144 Ti911  911   6.424   6.145   8.140
    1H144 Ti912  912   6.993   5.577   7.663
    1H144 Ti913  913   5.477   7.472   6.709
    1H144 Ti914  914   8.319   8.040   6.232
    1H144 Ti915  915   8.508   8.040   7.901
    1H144 Ti916  916   5.856   8.040   7.901
    1H144 Ti917  917   6.045   6.524   6.232
    1H144 Ti918  918   6.424   5.956   6.471
    1H144 Ti919  919   6.045   8.040   6.232
    1H144 Ti920  920   6.424   8.608   6.471
    1H144 Ti921  921   7.940   8.608   6.471
    1H144    O1  922   9.077   7.093   7.226
    1H144    O2  923   7.372   9.177   7.146
    1H144    O3  924   8.698   7.282   8.338
    1H144    O4  925   7.182   5.766   6.034
    1H144    O5  926   5.666   7.282   8.338
    1H144    O6  927   8.508   7.282   5.796
    1H144    O7  928   7.182   8.608   8.577
    1H144    O8  929   7.182   5.956   8.577
    1H144    O9  930   5.856   7.282   5.796
    1H144   O10  931   7.182   8.798   6.034
    1H144   O11  932   9.077   7.472   7.226
    1H144   O12  933   6.993   8.230   5.557
    1H144   O13  934   6.993   9.177   7.146
    1H144   O14  935   8.698   7.093   8.180
    1H144   O15  936   5.288   7.472   7.226
    1H144   O16  937   5.288   7.093   7.226
    1H144   O17  938   8.130   7.472   8.815
    1H144   O18  939   7.372   7.661   9.053
    1H144   O19  940   6.235   7.472   8.815
    1H144   O20  941   6.993   6.335   5.557
    1H144   O21  942   7.372   5.766   6.192
    1H144   O22  943   8.130   7.093   8.815
    1H144   O23  944   7.372   8.230   5.557
    1H144   O24  945   5.666   7.472   8.180
    1H144   O25  946   7.372   6.335   5.557
    1H144   O26  947   6.235   7.093   8.815
    1H144   O27  948   6.803   8.230   5.715
    1H144   O28  949   6.993   7.661   9.053
    1H144   O29  950   7.372   6.903   9.053
    1H144   O30  951   9.077   7.282   7.385
    1H144   O31  952   8.508   6.145   7.703
    1H144   O32  953   6.993   6.903   9.053
    1H144   O33  954   6.803   7.472   5.319
    1H144   O34  955   7.182   9.177   6.988
    1H144   O35  956   6.803   7.093   5.319
    1H144   O36  957   7.561   7.093   5.319
    1H144   O37  958   8.887   7.661   7.703
    1H144   O38  959   8.319   8.230   8.180
    1H144   O39  960   6.045   8.230   8.180
    1H144   O40  961   7.561   7.472   5.319
    1H144   O41  962   6.045   6.335   8.180
    1H144   O42  963   8.698   8.230   7.226
    1H144   O43  964   6.235   5.766   7.146
    1H144   O44  965   5.666   8.230   7.226
    1H144   O45  966   8.319   8.608   7.623
    1H144   O46  967   6.803   5.577   6.669
    1H144   O47  968   8.698   7.472   8.180
    1H144   O48  969   8.508   8.419   6.749
    1H144   O49  970   6.614   8.040   8.657
    1H144   O50  971   6.993   5.766   6.192
    1H144   O51  972   7.751   6.524   8.657
    1H144   O52  973   7.940   7.851   5.715
    1H144   O53  974   7.372   5.956   8.419
    1H144   O54  975   8.508   7.093   5.954
    1H144   O55  976   6.045   8.040   8.338
    1H144   O56  977   5.856   7.093   5.954
    1H144   O57  978   6.993   8.608   8.419
    1H144   O58  979   8.508   7.472   5.954
    1H144   O59  980   8.319   8.040   8.338
    1H144   O60  981   7.372   8.608   8.419
    1H144   O61  982   8.508   8.419   7.703
    1H144   O62  983   6.993   5.388   7.146
    1H144   O63  984   5.666   7.093   8.180
    1H144   O64  985   7.372   5.388   7.146
    1H144   O65  986   8.887   6.903   7.703
    1H144   O66  987   7.372   7.282   9.053
    1H144   O67  988   8.319   6.335   8.180
    1H144   O68  989   5.856   6.145   7.703
    1H144   O69  990   6.424   8.419   6.034
    1H144   O70  991   6.235   7.661   8.657
    1H144   O71  992   6.993   5.956   8.419
    1H144   O72  993   8.130   7.661   8.657
    1H144   O73  994   6.993   8.798   6.192
    1H144   O74  995   7.372   8.798   6.192
    1H144   O75  996   6.803   6.335   5.715
    1H144   O76  997   5.856   7.472   5.954
    1H144   O77  998   5.856   8.419   7.703
    1H144   O78  999   8.887   7.851   6.908
    1H144   O79 1000   8.887   6.714   6.908
    1H144   O80 1001   6.424   6.145   6.034
    1H144   O81 1002   5.288   7.282   7.385
    1H144   O82 1003   8.319   5.956   6.669
    1H144   O83 1004   7.751   5.577   7.465
    1H144   O84 1005   6.614   5.577   7.465
    1H144   O85 1006   8.130   6.145   6.192
    1H144   O86 1007   8.130   6.903   8.657
    1H144   O87 1008   7.561   8.230   5.715
    1H144   O88 1009   7.561   6.335   5.715
    1H144   O89 1010   6.235   6.903   8.657
    1H144   O90 1011   6.045   5.956   6.669
    1H144   O91 1012   6.235   8.419   6.192
    1H144   O92 1013   8.319   8.608   6.669
    1H144   O93 1014   6.235   6.145   6.192
    1H144   O94 1015   8.887   7.472   7.861
    1H144   O95 1016   7.751   8.987   7.465
    1H144   O96 1017   5.477   7.661   7.703
    1H144   O97 1018   7.561   5.577   6.669
    1H144   O98 1019   8.319   5.956   7.623
    1H144   O99 1020   5.477   6.714   6.908
    1H144  O100 1021   5.477   7.851   6.908
    1H144  O101 1022   6.614   8.987   7.465
    1H144  O102 1023   6.045   8.608   6.669
    1H144  O103 1024   7.561   8.987   6.669
    1H144  O104 1025   8.698   6.335   7.226
    1H144  O105 1026   8.130   8.798   7.146
    1H144  O106 1027   8.130   8.419   6.192
    1H144  O107 1028   8.130   5.766   7.146
    1H144  O108 1029   7.561   7.661   8.895
    1H144  O109 1030   5.666   6.335   7.226
    1H144  O110 1031   6.045   5.956   7.623
    1H144  O111 1032   6.235   8.798   7.146
    1H144  O112 1033   5.477   6.903   7.703
    1H144  O113 1034   6.803   8.987   6.669
    1H144  O114 1035   7.561   6.903   8.895
    1H144  O115 1036   6.045   8.608   7.623
    1H144  O116 1037   8.508   6.145   6.749
    1H144  O117 1038   8.319   6.145   7.942
    1H144  O118 1039   6.803   7.661   8.895
    1H144  O119 1040   6.424   7.851   5.715
    1H144  O120 1041   7.561   5.766   7.942
    1H144  O121 1042   5.856   8.419   6.749
    1H144  O122 1043   5.856   6.145   6.749
    1H144  O123 1044   6.803   7.661   5.477
    1H144  O124 1045   8.319   8.419   7.942
    1H144  O125 1046   8.508   6.335   7.861
    1H144  O126 1047   7.751   8.040   8.657
    1H144  O127 1048   6.424   6.714   5.715
    1H144  O128 1049   6.803   6.903   5.477
    1H144  O129 1050   7.940   6.714   5.715
    1H144  O130 1051   6.614   7.851   8.815
    1H144  O131 1052   7.561   6.903   5.477
    1H144  O132 1053   6.803   6.903   8.895
    1H144  O133 1054   7.561   7.661   5.477
    1H144  O134 1055   6.045   6.524   8.338
    1H144  O135 1056   6.045   6.145   7.942
    1H144  O136 1057   6.993   7.282   9.053
    1H144  O137 1058   7.751   6.714   8.815
    1H144  O138 1059   6.045   8.419   7.942
    1H144  O139 1060   8.508   8.419   7.146
    1H144  O140 1061   7.751   7.851   5.557
    1H144  O141 1062   6.614   7.851   5.557
    1H144  O142 1063   8.319   6.524   8.338
    1H144  O143 1064   6.614   6.524   8.657
    1H144  O144 1065   7.751   7.851   8.815
    1H144  O145 1066   8.887   7.093   7.861
    1H144  O146 1067   7.940   6.145   6.034
    1H144  O147 1068   6.614   6.714   5.557
    1H144  O148 1069   7.751   6.714   5.557
    1H144  O149 1070   6.045   5.956   7.226
    1H144  O150 1071   8.319   8.608   7.226
    1H144  O151 1072   5.856   8.419   7.146
    1H144  O152 1073   6.614   6.714   8.815
    1H144  O153 1074   7.182   8.230   5.715
    1H144  O154 1075   6.614   8.230   5.954
    1H144  O155 1076   8.698   6.903   7.942
    1H144  O156 1077   7.940   8.419   6.034
    1H144  O157 1078   8.319   5.956   7.226
    1H144  O158 1079   8.130   7.282   8.657
    1H144  O159 1080   5.856   6.145   7.146
    1H144  O160 1081   8.508   6.145   7.146
    1H144  O161 1082   6.045   8.608   7.226
    1H144  O162 1083   6.235   7.282   8.657
    1H144  O163 1084   7.182   6.335   5.715
    1H144  O164 1085   7.182   5.388   6.988
    1H144  O165 1086   8.698   7.661   7.942
    1H144  O166 1087   7.561   5.766   6.431
    1H144  O167 1088   7.561   7.282   8.895
    1H144  O168 1089   8.887   7.661   6.749
    1H144  O169 1090   5.666   7.661   7.942
    1H144  O170 1091   6.803   5.766   6.431
    1H144  O171 1092   6.993   5.577   6.511
    1H144  O172 1093   8.698   6.903   6.431
    1H144  O173 1094   7.182   7.661   8.895
    1H144  O174 1095   5.856   6.335   7.861
    1H144  O175 1096   8.130   6.145   8.100
    1H144  O176 1097   8.887   6.903   7.146
    1H144  O177 1098   7.561   5.956   8.180
    1H144  O178 1099   8.887   7.661   7.146
    1H144  O179 1100   7.561   8.987   7.226
    1H144  O180 1101   8.319   6.145   6.431
    1H144  O181 1102   7.751   5.766   7.703
    1H144  O182 1103   8.698   8.040   6.988
    1H144  O183 1104   7.182   6.903   8.895
    1H144  O184 1105   8.130   5.956   6.511
    1H144  O185 1106   6.803   7.282   5.477
    1H144  O186 1107   6.803   5.766   7.942
    1H144  O187 1108   5.666   6.903   6.431
    1H144  O188 1109   8.130   8.419   8.100
    1H144  O189 1110   7.751   6.335   8.419
    1H144  O190 1111   7.561   7.282   5.477
    1H144  O191 1112   8.698   6.714   6.669
    1H144  O192 1113   6.424   5.766   7.385
    1H144  O193 1114   6.803   8.987   7.226
    1H144  O194 1115   6.993   8.040   8.657
    1H144  O195 1116   8.319   6.335   6.273
    1H144  O196 1117   5.477   7.661   7.146
    1H144  O197 1118   8.319   8.419   6.431
    1H144  O198 1119   5.477   6.903   7.146
    1H144  O199 1120   7.940   8.798   7.385
    1H144  O200 1121   5.666   8.040   6.988
    1H144  O201 1122   6.614   5.766   7.703
    1H144  O202 1123   5.856   6.903   6.192
    1H144  O203 1124   6.614   8.230   8.419
    1H144  O204 1125   8.698   7.093   6.273
    1H144  O205 1126   7.182   7.093   5.319
    1H144  O206 1127   8.698   8.040   7.385
    1H144  O207 1128   7.182   7.472   5.319
    1H144  O208 1129   7.372   8.040   8.657
    1H144  O209 1130   6.235   8.419   8.100
    1H144  O210 1131   6.803   5.577   7.226
    1H144  O211 1132   6.235   6.145   8.100
    1H144  O212 1133   8.698   6.524   6.988
    1H144  O213 1134   6.424   7.472   5.715
    1H144  O214 1135   7.561   5.577   7.226
    1H144  O215 1136   8.887   7.282   7.703
    1H144  O216 1137   6.424   7.093   5.715
    1H144  O217 1138   7.940   5.766   7.385
    1H144  O218 1139   6.424   5.766   6.988
    1H144  O219 1140   7.372   5.766   8.100
    1H144  O220 1141   6.045   6.145   6.431
    1H144  O221 1142   5.666   8.040   7.385
    1H144  O222 1143   8.130   7.851   5.954
    1H144  O223 1144   8.698   7.472   6.273
    1H144  O224 1145   6.045   8.419   6.431
    1H144  O225 1146   5.666   6.524   6.988
    1H144  O226 1147   6.424   8.798   7.385
    1H144  O227 1148   8.698   7.851   7.623
    1H144  O228 1149   6.803   8.230   8.577
    1H144  O229 1150   7.940   7.093   5.715
    1H144  O230 1151   6.614   5.766   6.749
    1H144  O231 1152   8.698   6.714   7.623
    1H144  O232 1153   8.820   7.078   8.538
    1H144  O233 1154   6.235   7.851   8.419
    1H144  O234 1155   6.789   8.350   5.357
    1H144  O235 1156   8.887   6.903   6.749
    1H144  O236 1157   7.561   6.335   8.577
    1H144  O237 1158   8.130   7.851   8.419
    1H144  O238 1159   7.386   5.643   5.836
    1H144  O239 1160   5.542   7.485   8.536
    1H144  O240 1161   7.751   5.766   6.749
    1H144  O241 1162   7.372   8.798   8.100
    1H144  O242 1163   8.130   7.661   5.796
    1H144  O243 1164   6.993   8.798   8.100
    1H144  O244 1165   6.614   6.335   5.954
    1H144  O245 1166   6.514   8.075   9.027
    1H144  O246 1167   8.887   7.093   7.465
    1H144  O247 1168   7.372   5.577   6.511
    1H144  O248 1169   5.666   7.851   7.623
    1H144  O249 1170   5.666   7.093   6.273
    1H144  O250 1171   5.666   6.714   7.623
    1H144  O251 1172   7.578   7.756   9.270
    1H144  O252 1173   6.993   7.851   8.815
    1H144  O253 1174   7.577   6.805   9.269
    1H144  O254 1175   7.372   7.851   8.815
    1H144  O255 1176   5.922   8.255   8.536
    1H144  O256 1177   5.477   7.472   7.861
    1H144  O257 1178   8.821   7.486   8.537
    1H144  O258 1179   8.440   8.255   8.537
    1H144  O259 1180   8.638   5.802   7.672
    1H144  O260 1181   7.561   5.577   7.623
    1H144  O261 1182   6.614   7.472   5.557
    1H144  O262 1183   8.508   8.230   7.861
    1H144  O263 1184   9.251   6.802   7.182
    1H144  O264 1185   6.614   7.093   5.557
    1H144  O265 1186   7.372   8.987   6.511
    1H144  O266 1187   6.979   5.642   5.837
    1H144  O267 1188   6.979   8.732   8.775
    1H144  O268 1189   8.631   7.078   5.597
    1H144  O269 1190   7.386   5.832   8.775
    1H144  O270 1191   7.751   8.798   6.749
    1H144  O271 1192   5.732   7.082   5.597
    1H144  O272 1193   6.803   7.282   8.895
    1H144  O273 1194   7.387   8.729   8.777
    1H144  O274 1195   6.803   5.577   7.623
    1H144  O275 1196   8.630   7.486   5.596
    1H144  O276 1197   7.662   9.351   7.190
    1H144  O277 1198   6.614   8.798   6.749
    1H144  O278 1199   7.975   7.948   5.344
    1H144  O279 1200   7.848   6.489   9.028
    1H144  O280 1201   8.251   7.677   9.015
    1H144  O281 1202   6.111   7.675   9.013
    1H144  O282 1203   5.856   8.230   7.861
    1H144  O283 1204   6.786   7.753   9.272
    1H144  O284 1205   8.646   8.756   7.672
    1H144  O285 1206   5.730   7.485   5.600
    1H144  O286 1207   6.792   6.213   5.357
    1H144  O287 1208   8.887   7.472   6.908
    1H144  O288 1209   5.542   7.078   8.536
    1H144  O289 1210   5.919   6.314   8.533
    1H144  O290 1211   8.856   8.544   7.183
    1H144  O291 1212   6.978   5.832   8.775
    1H144  O292 1213   6.788   6.807   9.270
    1H144  O293 1214   6.712   7.678   5.100
    1H144  O294 1215   8.698   7.661   6.431
    1H144  O295 1216   6.979   8.922   5.836
    1H144  O296 1217   6.712   6.887   5.100
    1H144  O297 1218   8.251   6.887   9.015
    1H144  O298 1219   7.652   6.889   5.100
    1H144  O299 1220   5.666   6.903   7.942
    1H144  O300 1221   7.751   7.093   5.557
    1H144  O301 1222   7.372   8.987   6.908
    1H144  O302 1223   7.577   8.351   5.358
    1H144  O303 1224   7.656   7.675   5.102
    1H144  O304 1225   7.387   8.921   5.835
    1H144  O305 1226   7.576   6.210   5.360
    1H144  O306 1227   5.919   5.610   7.190
    1H144  O307 1228   5.477   7.093   7.861
    1H144  O308 1229   6.993   8.987   6.511
    1H144  O309 1230   6.113   6.892   9.014
    1H144  O310 1231   8.508   8.230   6.908
    1H144  O311 1232   5.508   8.543   7.183
    1H144  O312 1233   6.388   7.948   5.345
    1H144  O313 1234   8.655   8.747   6.700
    1H144  O314 1235   7.561   8.987   7.623
    1H144  O315 1236   8.130   8.608   7.465
    1H144  O316 1237   7.851   8.076   9.026
    1H144  O317 1238   8.887   7.282   6.749
    1H144  O318 1239   6.388   6.614   5.346
    1H144  O319 1240   7.182   7.282   8.895
    1H144  O320 1241   7.976   6.614   5.346
    1H144  O321 1242   5.477   6.903   6.749
    1H144  O322 1243   6.803   8.798   6.431
    1H144  O323 1244   6.803   8.987   7.623
    1H144  O324 1245   5.738   5.812   7.737
    1H144  O325 1246   8.508   6.903   6.192
    1H144  O326 1247   7.561   8.798   6.431
    1H144  O327 1248   9.254   7.757   7.184
    1H144  O328 1249   8.444   6.313   8.535
    1H144  O329 1250   5.477   7.661   6.749
    1H144  O330 1251   5.720   8.757   7.672
    1H144  O331 1252   6.206   8.549   5.843
    1H144  O332 1253   8.658   5.821   6.700
    1H144  O333 1254   7.182   7.661   5.477
    1H144  O334 1255   6.208   6.022   5.837
    1H144  O335 1256   7.182   6.903   5.477
    1H144  O336 1257   9.049   7.970   7.673
    1H144  O337 1258   6.707   9.354   7.188
    1H144  O338 1259   5.705   5.824   6.700
    1H144  O339 1260   6.235   5.956   6.511
    1H144  O340 1261   8.150   6.022   5.836
    1H144  O341 1262   5.706   8.742   6.701
    1H144  O342 1263   5.108   7.752   7.184
    1H144  O343 1264   5.108   6.811   7.184
    1H144  O344 1265   7.561   8.798   7.942
    1H144  O345 1266   6.495   5.415   6.700
    1H144  O346 1267   6.803   8.798   7.942
    1H144  O347 1268   6.517   6.488   9.028
    1H144  O348 1269   8.508   8.230   7.465
    1H144  O349 1270   6.614   8.040   5.796
    1H144  O350 1271   8.438   8.961   7.187
    1H144  O351 1272   8.149   8.544   5.837
    1H144  O352 1273   8.698   7.282   7.942
    1H144  O353 1274   8.435   5.602   7.188
    1H144  O354 1275   8.861   6.026   7.185
    1H144  O355 1276   5.505   6.025   7.186
    1H144  O356 1277   5.856   8.230   7.465
    1H144  O357 1278   5.925   8.959   7.187
    1H144  O358 1279   6.803   5.956   8.180
    1H144  O359 1280   9.057   8.149   6.944
    1H144  O360 1281   6.235   5.956   6.908
    1H144  O361 1282   6.310   5.412   7.429
    1H144  O362 1283   6.716   5.206   7.189
    1H144  O363 1284   8.698   7.851   6.669
    1H144  O364 1285   8.130   8.608   6.511
    1H144  O365 1286   8.319   8.230   6.273
    1H144  O366 1287   7.649   5.206   7.189
    1H144  O367 1288   8.508   7.661   6.192
    1H144  O368 1289   9.052   6.409   6.944
    1H144  O369 1290   7.940   6.335   8.180
    1H144  O370 1291   8.046   5.406   7.429
    1H144  O371 1292   9.050   6.595   7.672
    1H144  O372 1293   6.235   8.608   6.511
    1H144  O373 1294   8.698   7.282   6.431
    1H144  O374 1295   6.803   8.608   8.180
    1H144  O375 1296   8.130   6.714   5.954
    1H144  O376 1297   5.307   8.148   6.943
    1H144  O377 1298   5.666   6.714   6.669
    1H144  O378 1299   8.049   9.157   7.428
    1H144  O379 1300   7.561   8.608   8.180
    1H144  O380 1301   7.182   7.756   9.271
    1H144  O381 1302   5.309   6.413   6.944
    1H144  O382 1303   6.311   9.154   7.430
    1H144  O383 1304   7.940   7.472   5.715
    1H144  O384 1305   5.310   7.962   7.674
    1H144  O385 1306   7.867   5.413   6.702
    1H144  O386 1307   7.182   6.801   9.267
    1H144  O387 1308   7.589   7.282   9.294
    1H144  O388 1309   5.666   7.661   6.431
    1H144  O389 1310   8.698   6.524   7.385
    1H144  O390 1311   6.993   5.766   8.100
    1H144  O391 1312   6.803   8.419   6.034
    1H144  O392 1313   7.751   8.798   7.703
    1H144  O393 1314   7.872   9.147   6.699
    1H144  O394 1315   5.314   6.596   7.672
    1H144  O395 1316   6.493   9.148   6.699
    1H144  O396 1317   7.940   5.766   6.988
    1H144  O397 1318   6.045   7.661   8.338
    1H144  O398 1319   6.045   6.335   6.273
    1H144  O399 1320   7.751   8.230   8.419
    1H144  O400 1321   8.887   7.282   7.146
    1H144  O401 1322   5.666   6.524   7.385
    1H144  O402 1323   6.045   8.230   6.273
    1H144  O403 1324   6.045   7.851   8.180
    1H144  O404 1325   7.940   8.798   6.988
    1H144  O405 1326   5.856   7.661   6.192
    1H144  O406 1327   6.235   6.714   5.954
    1H144  O407 1328   6.235   7.851   5.954
    1H144  O408 1329   7.372   6.524   8.657
    1H144  O409 1330   6.614   8.419   6.192
    1H144  O410 1331   8.130   6.524   6.192
    1H144  O411 1332   8.319   7.661   8.338
    1H144  O412 1333   7.182   8.353   5.358
    1H144  O413 1334   8.887   7.472   7.465
    1H144  O414 1335   6.614   8.798   7.703
    1H144  O415 1336   8.130   6.903   5.796
    1H144  O416 1337   8.254   7.282   9.014
    1H144  O417 1338   6.424   8.798   6.988
    1H144  O418 1339   8.319   7.851   8.180
    1H144  O419 1340   7.561   8.230   8.577
    1H144  O420 1341   6.712   7.282   5.099
    1H144  O421 1342   6.235   6.903   5.796
    1H144  O422 1343   6.110   7.282   9.013
    1H144  O423 1344   8.508   6.903   8.100
    1H144  O424 1345   7.184   6.208   5.361
    1H144  O425 1346   6.235   7.661   5.796
    1H144  O426 1347   6.614   6.335   8.419
    1H144  O427 1348   7.611   7.283   5.084
    1H144  O428 1349   5.666   7.851   6.669
    1H144  O429 1350   6.803   6.145   6.034
    1H144  O430 1351   8.508   7.282   6.192
    1H144  O431 1352   5.856   7.661   8.100
    1H144  O432 1353   7.182   8.798   7.942
    1H144  O433 1354   6.993   6.524   8.657
    1H144  O434 1355   7.561   5.956   6.273
    1H144  O435 1356   7.182   8.608   8.180
    1H144  O436 1357   6.614   6.145   6.192
    1H144  O437 1358   8.508   6.524   7.703
    1H144  O438 1359   7.182   8.987   7.226
    1H144  O439 1360   6.991   8.088   9.052
    1H144  O440 1361   5.666   7.472   6.273
    1H144  O441 1362   7.374   8.088   9.052
    1H144  O442 1363   8.130   6.714   8.419
    1H144  O443 1364   6.374   7.474   5.321
    1H144  O444 1365   6.376   7.091   5.321
    1H144  O445 1366   6.803   6.335   8.577
    1H144  O446 1367   7.182   5.577   6.669
    1H144  O447 1368   8.887   7.093   6.908
    1H144  O448 1369   7.751   6.335   5.954
    1H144  O449 1370   6.235   6.714   8.419
    1H144  O450 1371   7.751   7.472   5.557
    1H144  O451 1372   7.182   8.987   6.669
    1H144  O452 1373   7.751   8.230   5.954
    1H144  O453 1374   5.477   7.282   7.146
    1H144  O454 1375   5.856   6.524   7.703
    1H144  O455 1376   8.706   6.122   7.935
    1H144  O456 1377   9.277   7.082   7.452
    1H144  O457 1378   7.940   5.956   6.669
    1H144  O458 1379   6.993   8.987   6.908
    1H144  O459 1380   7.984   7.093   5.319
    1H144  O460 1381   7.372   6.714   8.815
    1H144  O461 1382   7.382   9.377   6.920
    1H144  O462 1383   5.477   7.282   7.703
    1H144  O463 1384   7.751   7.472   8.815
    1H144  O464 1385   7.751   5.956   7.861
    1H144  O465 1386   7.751   7.093   8.815
    1H144  O466 1387   9.086   7.681   7.936
    1H144  O467 1388   5.477   7.472   7.465
    1H144  O468 1389   6.993   6.714   8.815
    1H144  O469 1390   8.332   8.617   8.181
    1H144  O470 1391   7.940   6.145   7.942
    1H144  O471 1392   5.477   7.093   7.465
    1H144  O472 1393   6.032   8.617   8.181
    1H144  O473 1394   6.031   5.948   8.181
    1H144  O474 1395   6.993   5.577   6.908
    1H144  O475 1396   8.508   6.335   7.465
    1H144  O476 1397   7.178   7.282   9.296
    1H144  O477 1398   8.319   6.524   7.942
    1H144  O478 1399   8.130   5.956   7.465
    1H144  O479 1400   8.130   8.419   7.703
    1H144  O480 1401   6.429   8.279   5.691
    1H144  O481 1402   6.235   5.956   7.465
    1H144  O482 1403   8.749   6.716   8.195
    1H144  O483 1404   6.614   7.472   8.815
    1H144  O484 1405   7.372   8.987   7.465
    1H144  O485 1406   6.791   5.378   6.437
    1H144  O486 1407   6.993   7.851   5.557
    1H144  O487 1408   6.045   6.524   7.942
    1H144  O488 1409   6.424   7.851   8.577
    1H144  O489 1410   8.508   6.714   6.511
    1H144  O490 1411   6.993   8.987   7.465
    1H144  O491 1412   8.508   6.335   6.908
    1H144  O492 1413   7.182   8.230   8.577
    1H144  O493 1414   7.749   5.715   6.178
    1H144  O494 1415   7.372   5.577   6.908
    1H144  O495 1416   5.613   7.850   8.188
    1H144  O496 1417   8.319   6.524   6.431
    1H144  O497 1418   7.372   7.851   5.557
    1H144  O498 1419   6.614   7.093   8.815
    1H144  O499 1420   6.993   6.714   5.557
    1H144  O500 1421   5.477   7.093   6.908
    1H144  O501 1422   5.856   8.230   6.908
    1H144  O502 1423   6.235   8.608   7.465
    1H144  O503 1424   7.372   6.714   5.557
    1H144  O504 1425   5.856   6.335   7.465
    1H144  O505 1426   7.940   6.145   6.431
    1H144  O506 1427   7.182   8.987   7.623
    1H144  O507 1428   5.477   7.472   6.908
    1H144  O508 1429   8.130   5.956   6.908
    1H144  O509 1430   5.856   6.335   6.908
    1H144  O510 1431   7.561   6.145   8.338
    1H144  O511 1432   7.940   7.851   8.577
    1H144  O512 1433   8.698   7.472   6.669
    1H144  O513 1434   6.570   8.420   8.669
    1H144  O514 1435   7.792   6.144   8.670
    1H144  O515 1436   6.614   6.524   5.796
    1H144  O516 1437   5.477   7.282   6.749
    1H144  O517 1438   6.235   7.282   5.796
    1H144  O518 1439   8.319   8.230   6.669
    1H144  O519 1440   7.182   7.282   5.477
    1H144  O520 1441   7.372   5.577   7.465
    1H144  O521 1442   8.320   7.895   5.703
    1H144  O522 1443   6.614   5.956   7.861
    1H144  O523 1444   6.993   5.577   7.465
    1H144  O524 1445   8.130   7.282   5.796
    1H144  O525 1446   8.508   7.661   8.100
    1H144  O526 1447   8.130   8.608   6.908
    1H144  O527 1448   8.897   8.254   7.454
    1H144  O528 1449   7.182   5.577   7.623
    1H144  O529 1450   7.572   5.568   8.179
    1H144  O530 1451   8.508   6.714   7.861
    1H144  O531 1452   5.468   8.252   7.455
    1H144  O532 1453   6.206   5.568   6.924
    1H144  O533 1454   7.182   5.766   7.942
    1H144  O534 1455   6.235   8.608   6.908
    1H144  O535 1456   6.424   8.230   8.180
    1H144  O536 1457   6.803   5.956   6.273
    1H144  O537 1458   7.940   6.714   8.577
    1H144  O538 1459   7.182   5.766   6.431
    1H144  O539 1460   8.508   8.040   6.749
    1H144  O540 1461   7.940   8.608   7.623
    1H144  O541 1462   7.751   8.040   5.796
    1H144  O542 1463   9.277   7.285   7.161
    1H144  O543 1464   7.940   5.714   7.949
    1H144  O544 1465   7.751   6.524   5.796
    1H144  O545 1466   6.045   6.903   6.034
    1H144  O546 1467   7.751   5.956   6.511
    1H144  O547 1468   8.319   6.714   8.180
    1H144  O548 1469   5.666   7.282   7.942
    1H144  O549 1470   7.182   6.335   8.577
    1H144  O550 1471   7.179   9.377   7.212
    1H144  O551 1472   8.319   6.903   8.338
    1H144  O552 1473   6.424   6.714   8.577
    1H144  O553 1474   7.751   6.145   8.100
    1H144  O554 1475   8.130   8.040   6.192
    1H144  O555 1476   8.319   6.903   6.034
    1H144  O556 1477   7.940   8.230   8.180
    1H144  O557 1478   6.803   8.419   8.338
    1H144  O558 1479   7.751   6.145   6.192
    1H144  O559 1480   7.561   6.145   6.034
    1H144  O560 1481   6.045   6.714   8.180
    1H144  O561 1482   8.319   7.661   6.034
    1H144  O562 1483   6.424   6.335   8.180
    1H144  O563 1484   5.666   7.282   6.431
    1H144  O564 1485   5.856   6.714   7.861
    1H144  O565 1486   7.182   8.798   6.431
    1H144  O566 1487   5.469   6.891   6.192
    1H144  O567 1488   7.182   5.956   8.180
    1H144  O568 1489   6.614   7.661   8.657
    1H144  O569 1490   6.045   6.903   8.338
    1H144  O570 1491   6.803   7.851   5.715
    1H144  O571 1492   6.803   8.608   6.273
    1H144  O572 1493   7.751   6.903   8.657
    1H144  O573 1494   8.319   8.419   7.385
    1H144  O574 1495   8.751   6.525   6.423
    1H144  O575 1496   7.751   7.661   8.657
    1H144  O576 1497   7.561   8.419   8.338
    1H144  O577 1498   6.235   8.040   6.192
    1H144  O578 1499   8.319   6.714   6.273
    1H144  O579 1500   5.856   6.903   8.100
    1H144  O580 1501   5.856   7.282   6.192
    1H144  O581 1502   6.235   6.524   6.192
    1H144  O582 1503   6.803   6.145   8.338
    1H144  O583 1504   7.561   8.419   6.034
    1H144  O584 1505   7.561   7.851   5.715
    1H144  O585 1506   5.086   7.282   7.188
    1H144  O586 1507   8.319   8.419   6.988
    1H144  O587 1508   8.698   7.851   7.226
    1H144  O588 1509   6.425   5.716   7.952
    1H144  O589 1510   6.803   6.714   5.715
    1H144  O590 1511   6.045   7.661   6.034
    1H144  O591 1512   7.561   6.714   5.715
    1H144  O592 1513   8.508   8.040   7.703
    1H144  O593 1514   6.614   6.903   8.657
    1H144  O594 1515   7.561   8.608   6.273
    1H144  O595 1516   6.614   5.766   7.146
    1H144  O596 1517   5.666   7.851   7.226
    1H144  O597 1518   5.856   8.040   7.703
    1H144  O598 1519   7.751   8.419   6.192
    1H144  O599 1520   6.993   8.230   5.954
    1H144  O600 1521   6.045   8.419   7.385
    1H144  O601 1522   6.045   6.145   6.988
    1H144  O602 1523   8.319   6.145   7.385
    1H144  O603 1524   6.045   6.145   7.385
    1H144  O604 1525   6.424   5.956   6.669
    1H144  O605 1526   6.045   8.419   6.988
    1H144  O606 1527   8.319   6.145   6.988
    1H144  O607 1528   8.319   7.282   8.338
    1H144  O608 1529   6.235   7.472   8.419
    1H144  O609 1530   8.130   7.472   8.419
    1H144  O610 1531   8.698   6.714   7.226
    1H144  O611 1532   7.182   5.577   7.226
    1H144  O612 1533   6.579   8.612   5.943
    1H144  O613 1534   6.993   6.335   5.954
    1H144  O614 1535   7.182   6.145   6.034
    1H144  O615 1536   6.045   7.282   8.338
    1H144  O616 1537   7.751   8.798   7.146
    1H144  O617 1538   7.182   8.419   6.034
    1H144  O618 1539   9.086   7.280   7.939
    1H144  O619 1540   8.130   7.093   8.419
    1H144  O620 1541   7.751   5.766   7.146
    1H144  O621 1542   5.666   6.714   7.226
    1H144  O622 1543   7.372   6.335   5.954
    1H144  O623 1544   6.993   8.230   8.419
    1H144  O624 1545   7.940   8.419   7.942
    1H144  O625 1546   6.614   8.798   7.146
    1H144  O626 1547   7.940   6.524   8.338
    1H144  O627 1548   6.235   7.093   8.419
    1H144  O628 1549   8.319   8.040   7.942
    1H144  O629 1550   8.130   6.145   7.703
    1H144  O630 1551   7.372   8.230   5.954
    1H144  O631 1552   6.045   8.040   7.942
    1H144  O632 1553   6.424   8.608   6.669
    1H144  O633 1554   5.854   7.885   8.433
    1H144  O634 1555   7.940   8.608   6.669
    1H144  O635 1556   8.511   7.886   8.430
    1H144  O636 1557   6.424   6.145   7.942
    1H144  O637 1558   8.698   7.093   6.669
    1H144  O638 1559   6.579   5.953   5.942
    1H144  O639 1560   6.424   8.040   8.338
    1H144  O640 1561   8.319   6.335   6.669
    1H144  O641 1562   6.235   6.145   7.703
    1H144  O642 1563   6.424   8.419   7.942
    1H144  O643 1564   7.372   8.230   8.419
    1H144  O644 1565   8.130   7.472   5.954
    1H144  O645 1566   6.424   6.145   6.431
    1H144  O646 1567   5.856   6.714   6.511
    1H144  O647 1568   7.372   6.335   8.419
    1H144  O648 1569   6.235   8.419   7.703
    1H144  O649 1570   8.130   7.093   5.954
    1H144  O650 1571   6.424   8.419   6.431
    1H144  O651 1572   8.319   8.040   6.431
    1H144  O652 1573   6.235   7.093   5.954
    1H144  O653 1574   7.940   6.524   6.034
    1H144  O654 1575   8.508   7.851   6.511
    1H144  O655 1576   6.235   7.472   5.954
    1H144  O656 1577   6.424   8.040   6.034
    1H144  O657 1578   7.751   8.608   7.861
    1H144  O658 1579   7.372   5.766   7.703
    1H144  O659 1580   8.897   7.282   6.195
    1H144  O660 1581   7.940   5.956   7.623
    1H144  O661 1582   8.166   8.802   7.712
    1H144  O662 1583   7.751   7.282   8.657
    1H144  O663 1584   7.940   8.040   6.034
    1H144  O664 1585   7.940   8.040   8.338
    1H144  O665 1586   8.508   7.282   8.100
    1H144  O666 1587   8.701   8.266   6.661
    1H144  O667 1588   8.508   6.524   6.749
    1H144  O668 1589   6.424   5.956   7.623
    1H144  O669 1590   6.614   8.608   7.861
    1H144  O670 1591   7.182   8.997   8.177
    1H144  O671 1592   9.086   7.472   6.672
    1H144  O672 1593   6.045   6.335   6.669
    1H144  O673 1594   7.940   8.419   6.431
    1H144  O674 1595   7.372   8.798   7.703
    1H144  O675 1596   6.424   6.524   6.034
    1H144  O676 1597   6.045   8.230   6.669
    1H144  O677 1598   6.993   8.798   7.703
    1H144  O678 1599   6.045   6.524   6.431
    1H144  O679 1600   5.666   7.093   6.669
    1H144  O680 1601   7.977   5.953   8.192
    1H144  O681 1602   5.856   7.851   6.511
    1H144  O682 1603   6.993   6.335   8.419
    1H144  O683 1604   8.319   7.282   6.034
    1H144  O684 1605   6.993   5.766   7.703
    1H144  O685 1606   7.182   8.419   8.338
    1H144  O686 1607   6.424   6.524   8.338
    1H144  O687 1608   6.045   8.040   6.431
    1H144  O688 1609   8.702   6.487   7.947
    1H144  O689 1610   6.614   7.282   8.657
    1H144  O690 1611   5.856   7.851   7.861
    1H144  O691 1612   8.511   6.487   6.180
    1H144  O692 1613   8.508   7.851   7.861
    1H144  O693 1614   7.182   7.851   5.715
    1H144  O694 1615   7.372   7.472   8.815
    1H144  O695 1616   7.182   6.714   5.715
    1H144  O696 1617   6.424   8.608   7.623
    1H144  O697 1618   5.856   6.524   6.749
    1H144  O698 1619   6.045   7.472   8.180
    1H144  O699 1620   5.662   6.490   7.947
    1H144  O700 1621   5.856   8.040   6.749
    1H144  O701 1622   5.666   7.472   6.669
    1H144  O702 1623   8.508   8.040   7.146
    1H144  O703 1624   7.980   5.763   6.425
    1H144  O704 1625   8.319   7.472   8.180
    1H144  O705 1626   6.614   5.956   6.511
    1H144  O706 1627   7.182   5.956   6.273
    1H144  O707 1628   7.372   7.093   8.815
    1H144  O708 1629   8.698   7.661   6.988
    1H144  O709 1630   6.993   6.145   6.192
    1H144  O710 1631   6.993   8.419   6.192
    1H144  O711 1632   5.856   7.282   8.100
    1H144  O712 1633   6.993   7.472   8.815
    1H144  O713 1634   7.182   6.145   8.338
    1H144  O714 1635   6.045   7.282   6.034
    1H144  O715 1636   8.319   7.093   8.180
    1H144  O716 1637   6.993   8.040   5.796
    1H144  O717 1638   8.698   6.903   6.988
    1H144  O718 1639   6.424   5.956   7.226
    1H144  O719 1640   7.372   6.145   6.192
    1H144  O720 1641   6.614   8.608   6.511
    1H144  O721 1642   8.698   7.093   7.623
    1H144  O722 1643   6.614   6.145   8.100
    1H144  O723 1644   7.940   8.608   7.226
    1H144  O724 1645   7.182   8.608   6.273
    1H144  O725 1646   6.993   7.093   8.815
    1H144  O726 1647   5.856   8.040   7.146
    1H144  O727 1648   8.698   7.661   7.385
    1H144  O728 1649   7.751   8.608   6.511
    1H144  O729 1650   7.940   7.472   8.577
    1H144  O730 1651   6.614   8.419   8.100
    1H144  O731 1652   7.751   8.419   8.100
    1H144  O732 1653   6.424   7.472   8.577
    1H144  O733 1654   7.561   8.798   7.385
    1H144  O734 1655   7.940   7.093   8.577
    1H144  O735 1656   8.698   6.903   7.385
    1H144  O736 1657   6.045   7.093   8.180
    1H144  O737 1658   8.319   8.230   7.623
    1H144  O738 1659   6.993   6.524   5.796
    1H144  O739 1660   8.698   7.472   7.623
    1H144  O740 1661   8.319   7.851   6.273
    1H144  O741 1662   7.372   8.040   5.796
    1H144  O742 1663   6.993   7.472   5.557
    1H144  O743 1664   6.993   7.093   5.557
    1H144  O744 1665   6.803   5.766   7.385
    1H144  O745 1666   7.372   6.524   5.796
    1H144  O746 1667   6.424   7.093   8.577
    1H144  O747 1668   8.319   6.335   7.623
    1H144  O748 1669   7.561   5.766   7.385
    1H144  O749 1670   6.045   6.714   6.273
    1H144  O750 1671   8.508   6.524   7.146
    1H144  O751 1672   7.372   7.093   5.557
    1H144  O752 1673   5.666   7.661   6.988
    1H144  O753 1674   7.372   8.419   6.192
    1H144  O754 1675   7.940   5.956   7.226
    1H144  O755 1676   6.803   8.798   7.385
    1H144  O756 1677   5.666   6.903   6.988
    1H144  O757 1678   7.372   7.661   8.657
    1H144  O758 1679   8.130   6.524   8.100
    1H144  O759 1680   6.803   5.766   6.988
    1H144  O760 1681   6.993   7.661   8.657
    1H144  O761 1682   7.561   8.798   6.988
    1H144  O762 1683   5.666   7.661   7.385
    1H144  O763 1684   5.856   6.524   7.146
    1H144  O764 1685   7.372   7.472   5.557
    1H144  O765 1686   6.424   8.608   7.226
    1H144  O766 1687   6.045   8.230   7.623
    1H144  O767 1688   6.045   7.851   6.273
    1H144  O768 1689   6.803   7.472   5.715
    1H144  O769 1690   6.803   7.093   5.715
    1H144  O770 1691   7.940   6.335   6.273
    1H144  O771 1692   5.666   6.903   7.385
    1H144  O772 1693   6.235   6.524   8.100
    1H144  O773 1694   6.235   6.145   6.749
    1H144  O774 1695   6.803   8.798   6.988
    1H144  O775 1696   7.561   5.766   6.988
    1H144  O776 1697   6.045   6.335   7.623
    1H144  O777 1698   7.561   7.093   5.715
    1H144  O778 1699   6.235   8.040   8.100
    1H144  O779 1700   8.130   8.040   8.100
    1H144  O780 1701   8.130   6.145   6.749
    1H144  O781 1702   7.372   8.798   6.749
    1H144  O782 1703   7.372   6.903   8.657
    1H144  O783 1704   8.130   8.419   6.749
    1H144  O784 1705   6.993   5.766   6.749
    1H144  O785 1706   8.508   6.714   7.465
    1H144  O786 1707   6.424   8.230   6.273
    1H144  O787 1708   8.130   8.230   7.861
    1H144  O788 1709   7.561   7.472   5.715
    1H144  O789 1710   6.993   6.903   8.657
    1H144  O790 1711   8.508   7.851   7.465
    1H144  O791 1712   6.424   6.335   6.273
    1H144  O792 1713   6.614   7.851   5.954
    1H144  O793 1714   7.751   5.956   6.908
    1H144  O794 1715   5.666   7.472   7.623
    1H144  O795 1716   8.130   6.335   7.861
    1H144  O796 1717   6.803   7.851   8.577
    1H144  O797 1718   7.372   5.766   6.749
    1H144  O798 1719   5.856   6.714   7.465
    1H144  O799 1720   6.993   8.798   6.749
    1H144  O800 1721   6.614   5.956   6.908
    1H144  O801 1722   5.666   7.093   7.623
    1H144  O802 1723   6.235   8.419   6.749
    1H144  O803 1724   6.614   7.661   5.796
    1H144  O804 1725   5.856   7.851   7.465
    1H144  O805 1726   6.614   7.851   8.419
    1H144  O806 1727   7.561   7.851   8.577
    1H144  O807 1728   7.940   8.230   6.273
    1H144  O808 1729   8.698   7.282   6.988
    1H144  O809 1730   6.614   6.903   5.796
    1H144  O810 1731   8.130   6.335   6.511
    1H144  O811 1732   6.235   6.335   7.861
    1H144  O812 1733   7.751   6.903   5.796
    1H144  O813 1734   7.751   8.608   6.908
    1H144  O814 1735   8.130   8.230   6.511
    1H144  O815 1736   7.751   7.851   8.419
    1H144  O816 1737   6.614   8.608   6.908
    1H144  O817 1738   7.751   6.714   8.419
    1H144  O818 1739   6.614   6.714   5.954
    1H144  O819 1740   6.235   8.230   7.861
    1H144  O820 1741   7.561   6.714   8.577
    1H144  O821 1742   7.751   7.661   5.796
    1H144  O822 1743   7.751   7.851   5.954
    1H144  O823 1744   8.508   6.903   7.703
    1H144  O824 1745   8.508   7.472   6.511
    1H144  O825 1746   8.319   8.230   7.226
    1H144  O826 1747   7.751   6.714   5.954
    1H144  O827 1748   7.182   8.798   7.385
    1H144  O828 1749   6.803   6.714   8.577
    1H144  O829 1750   8.508   7.093   6.511
    1H144  O830 1751   7.561   5.956   6.669
    1H144  O831 1752   6.614   6.714   8.419
    1H144  O832 1753   6.235   6.145   7.146
    1H144  O833 1754   7.561   6.335   8.180
    1H144  O834 1755   8.130   8.419   7.146
    1H144  O835 1756   6.045   8.230   7.226
    1H144  O836 1757   6.235   6.335   6.511
    1H144  O837 1758   8.508   7.851   6.908
    1H144  O838 1759   5.666   7.282   6.988
    1H144  O839 1760   7.372   7.282   8.657
    1H144  O840 1761   7.372   5.956   7.861
    1H144  O841 1762   8.698   7.093   7.226
    1H144  O842 1763   6.235   8.230   6.511
    1H144  O843 1764   8.319   6.335   7.226
    1H144  O844 1765   6.045   6.335   7.226
    1H144  O845 1766   8.698   7.472   7.226
    1H144  O846 1767   8.130   6.145   7.146
    1H144  O847 1768   7.751   8.608   7.465
    1H144  O848 1769   7.751   5.956   7.465
    1H144  O849 1770   6.235   8.419   7.146
    1H144  O850 1771   8.508   6.714   6.908
    1H144  O851 1772   7.182   7.851   8.577
    1H144  O852 1773   8.508   7.661   7.703
    1H144  O853 1774   6.614   5.956   7.465
    1H144  O854 1775   7.372   8.798   7.146
    1H144  O855 1776   5.856   6.903   7.703
    1H144  O856 1777   6.045   7.661   7.942
    1H144  O857 1778   6.614   7.282   5.796
    1H144  O858 1779   8.508   7.093   7.861
    1H144  O859 1780   5.856   7.661   7.703
    1H144  O860 1781   8.319   6.903   7.942
    1H144  O861 1782   6.993   7.282   8.657
    1H144  O862 1783   7.372   8.608   7.861
    1H144  O863 1784   6.993   8.608   7.861
    1H144  O864 1785   6.803   8.230   8.180
    1H144  O865 1786   7.561   6.145   7.942
    1H144  O866 1787   5.856   7.093   6.511
    1H144  O867 1788   8.698   7.282   7.385
    1H144  O868 1789   6.803   5.956   6.669
    1H144  O869 1790   6.993   5.956   7.861
    1H144  O870 1791   7.561   6.145   6.431
    1H144  O871 1792   6.993   8.798   7.146
    1H144  O872 1793   8.319   7.661   7.942
    1H144  O873 1794   8.130   6.903   6.192
    1H144  O874 1795   8.130   7.661   6.192
    1H144  O875 1796   5.666   7.472   7.226
    1H144  O876 1797   7.182   5.766   7.385
    1H144  O877 1798   5.666   7.093   7.226
    1H144  O878 1799   6.803   6.145   6.431
    1H144  O879 1800   6.235   6.903   6.192
    1H144  O880 1801   8.508   7.472   7.861
    1H144  O881 1802   8.319   6.903   6.431
    1H144  O882 1803   7.751   7.282   5.796
    1H144  O883 1804   5.856   6.714   6.908
    1H144  O884 1805   6.993   5.766   7.146
    1H144  O885 1806   7.372   5.956   6.511
    1H144  O886 1807   5.856   7.851   6.908
    1H144  O887 1808   6.614   8.608   7.465
    1H144  O888 1809   7.182   8.798   6.988
    1H144  O889 1810   7.182   7.093   5.715
    1H144  O890 1811   7.372   5.766   7.146
    1H144  O891 1812   7.561   8.230   8.180
    1H144  O892 1813   5.856   7.472   6.511
    1H144  O893 1814   7.182   7.472   5.715
    1H144  O894 1815   6.803   8.608   6.669
    1H144  O895 1816   7.751   6.145   7.703
    1H144  O896 1817   6.803   8.419   6.431
    1H144  O897 1818   7.561   8.608   6.669
    1H144  O898 1819   6.803   6.335   8.180
    1H144  O899 1820   6.235   7.661   6.192
    1H144  O900 1821   5.856   7.472   7.861
    1H144  O901 1822   8.319   6.714   6.669
    1H144  O902 1823   6.045   6.903   7.942
    1H144  O903 1824   5.666   7.282   7.385
    1H144  O904 1825   6.993   5.956   6.511
    1H144  O905 1826   6.614   8.040   6.192
    1H144  O906 1827   7.372   6.145   8.100
    1H144  O907 1828   8.319   7.093   6.273
    1H144  O908 1829   7.182   6.714   8.577
    1H144  O909 1830   5.856   7.093   7.861
    1H144  O910 1831   6.424   7.851   8.180
    1H144  O911 1832   7.940   6.714   8.180
    1H144  O912 1833   6.803   8.040   6.034
    1H144  O913 1834   7.182   5.766   6.988
    1H144  O914 1835   7.561   6.524   8.338
    1H144  O915 1836   6.803   8.040   8.338
    1H144  O916 1837   8.319   7.472   6.273
    1H144  O917 1838   8.508   6.903   6.749
    1H144  O918 1839   8.508   7.661   6.749
    1H144  O919 1840   6.803   6.145   7.942
    1H144  O920 1841   7.561   8.419   6.431
    1H144  O921 1842   7.940   7.851   8.180
    1H144  O922 1843   7.561   5.956   7.623
    1H144  O923 1844   7.751   6.524   6.192
    1H144  O924 1845   8.319   7.661   6.431
    1H144  O925 1846   6.045   6.903   6.431
    1H144  O926 1847   6.993   8.419   8.100
    1H144  O927 1848   6.993   8.608   6.511
    1H144  O928 1849   6.614   6.145   7.703
    1H144  O929 1850   7.372   8.608   6.511
    1H144  O930 1851   8.319   8.040   6.988
    1H144  O931 1852   7.372   8.419   8.100
    1H144  O932 1853   6.614   6.524   6.192
    1H144  O933 1854   7.561   8.419   7.942
    1H144  O934 1855   6.803   8.419   7.942
    1H144  O935 1856   7.940   7.661   6.034
    1H144  O936 1857   6.045   7.093   6.273
    1H144  O937 1858   6.993   7.851   8.419
    1H144  O938 1859   6.803   5.956   7.623
    1H144  O939 1860   7.940   8.419   7.385
    1H144  O940 1861   6.424   7.661   8.338
    1H144  O941 1862   7.372   7.851   8.419
    1H144  O942 1863   6.993   6.145   8.100
    1H144  O943 1864   6.614   7.472   5.954
    1H144  O944 1865   7.940   7.661   8.338
    1H144  O945 1866   6.614   7.093   5.954
    1H144  O946 1867   7.561   8.608   7.623
    1H144  O947 1868   8.130   8.230   7.465
    1H144  O948 1869   7.751   8.040   6.192
    1H144  O949 1870   6.424   6.714   8.180
    1H144  O950 1871   6.803   6.524   6.034
    1H144  O951 1872   7.940   6.903   6.034
    1H144  O952 1873   8.319   7.851   6.669
    1H144  O953 1874   7.751   8.419   7.703
    1H144  O954 1875   6.424   6.903   6.034
    1H144  O955 1876   7.182   8.230   8.180
    1H144  O956 1877   6.045   7.661   6.431
    1H144  O957 1878   7.561   8.040   8.338
    1H144  O958 1879   6.424   7.661   6.034
    1H144  O959 1880   8.130   7.282   6.192
    1H144  O960 1881   8.508   7.282   7.703
    1H144  O961 1882   7.751   7.093   5.954
    1H144  O962 1883   6.045   7.472   6.273
    1H144  O963 1884   7.940   6.903   8.338
    1H144  O964 1885   6.424   6.145   7.385
    1H144  O965 1886   8.319   7.282   7.942
    1H144  O966 1887   7.561   6.524   6.034
    1H144  O967 1888   7.940   6.145   7.385
    1H144  O968 1889   8.319   6.524   6.988
    1H144  O969 1890   5.856   6.903   6.749
    1H144  O970 1891   7.940   6.524   7.942
    1H144  O971 1892   6.235   7.661   8.100
    1H144  O972 1893   6.803   6.524   8.338
    1H144  O973 1894   8.319   8.040   7.385
    1H144  O974 1895   7.561   8.040   6.034
    1H144  O975 1896   7.751   7.472   8.419
    1H144  O976 1897   6.803   8.608   7.623
    1H144  O977 1898   6.045   8.040   6.988
    1H144  O978 1899   6.993   7.851   5.954
    1H144  O979 1900   8.508   7.661   7.146
    1H144  O980 1901   6.045   6.714   6.669
    1H144  O981 1902   6.424   6.903   8.338
    1H144  O982 1903   7.751   7.093   8.419
    1H144  O983 1904   7.561   7.472   8.577
    1H144  O984 1905   8.319   6.714   7.623
    1H144  O985 1906   6.614   7.472   8.419
    1H144  O986 1907   6.614   8.419   7.703
    1H144  O987 1908   8.130   8.230   6.908
    1H144  O988 1909   7.751   7.472   5.954
    1H144  O989 1910   6.045   6.524   6.988
    1H144  O990 1911   5.856   7.661   6.749
    1H144  O991 1912   8.130   6.335   7.465
    1H144  O992 1913   6.424   8.419   7.385
    1H144  O993 1914   6.235   8.230   7.465
    1H144  O994 1915   8.508   6.903   7.146
    1H144  O995 1916   6.235   7.282   6.192
    1H144  O996 1917   7.561   7.093   8.577
    1H144  O997 1918   6.993   6.714   5.954
    1H144  O998 1919   6.803   7.472   8.577
    1H144  O999 1920   7.182   6.335   8.180
    1H144 O1000 1921   8.130   7.661   8.100
    1H144 O1001 1922   7.940   6.524   6.431
    1H144 O1002 1923   7.372   6.714   8.419
    1H144 O1003 1924   7.372   7.851   5.954
    1H144 O1004 1925   7.372   6.714   5.954
    1H144 O1005 1926   6.235   6.335   6.908
    1H144 O1006 1927   7.751   6.145   6.749
    1H144 O1007 1928   6.614   7.093   8.419
    1H144 O1008 1929   6.045   7.851   6.669
    1H144 O1009 1930   6.424   6.145   6.988
    1H144 O1010 1931   6.045   8.040   7.385
    1H144 O1011 1932   6.993   7.661   5.796
    1H144 O1012 1933   6.803   8.230   6.273
    1H144 O1013 1934   7.561   8.608   7.226
    1H144 O1014 1935   6.235   6.335   7.465
    1H144 O1015 1936   6.803   6.335   6.273
    1H144 O1016 1937   8.130   6.335   6.908
    1H144 O1017 1938   6.045   6.714   7.623
    1H144 O1018 1939   7.182   6.145   6.431
    1H144 O1019 1940   6.993   6.903   5.796
    1H144 O1020 1941   6.803   7.093   8.577
    1H144 O1021 1942   8.319   6.524   7.385
    1H144 O1022 1943   6.803   5.956   7.226
    1H144 O1023 1944   7.372   6.903   5.796
    1H144 O1024 1945   6.993   6.714   8.419
    1H144 O1025 1946   7.372   7.661   5.796
    1H144 O1026 1947   6.045   7.282   7.942
    1H144 O1027 1948   7.561   5.956   7.226
    1H144 O1028 1949   7.182   5.956   6.669
    1H144 O1029 1950   8.130   6.903   8.100
    1H144 O1030 1951   5.856   7.661   7.146
    1H144 O1031 1952   5.856   6.903   7.146
    1H144 O1032 1953   7.940   8.419   6.988
    1H144 O1033 1954   6.803   8.608   7.226
    1H144 O1034 1955   7.940   6.145   6.988
    1H144 O1035 1956   6.045   6.524   7.385
    1H144 O1036 1957   7.561   6.335   6.273
    1H144 O1037 1958   5.856   7.282   7.703
    1H144 O1038 1959   8.508   7.093   7.465
    1H144 O1039 1960   6.424   6.524   7.942
    1H144 O1040 1961   8.319   7.851   7.623
    1H144 O1041 1962   8.130   6.524   7.703
    1H144 O1042 1963   7.182   8.419   6.431
    1H144 O1043 1964   6.235   8.230   6.908
    1H144 O1044 1965   8.319   7.282   6.431
    1H144 O1045 1966   8.130   8.040   7.703
    1H144 O1046 1967   6.424   8.040   7.942
    1H144 O1047 1968   7.940   8.040   7.942
    1H144 O1048 1969   6.424   8.419   6.988
    1H144 O1049 1970   6.045   7.851   7.623
    1H144 O1050 1971   7.182   8.608   6.669
    1H144 O1051 1972   6.614   6.145   6.749
    1H144 O1052 1973   7.940   6.335   6.669
    1H144 O1053 1974   6.235   6.524   7.703
    1H144 O1054 1975   8.508   7.472   7.465
    1H144 O1055 1976   7.182   8.040   8.338
    1H144 O1056 1977   8.508   7.282   6.749
    1H144 O1057 1978   6.235   6.903   8.100
    1H144 O1058 1979   7.182   8.419   7.942
    1H144 O1059 1980   6.424   8.040   6.431
    1H144 O1060 1981   7.751   6.335   7.861
    1H144 O1061 1982   7.940   8.040   6.431
    1H144 O1062 1983   6.424   6.524   6.431
    1H144 O1063 1984   8.508   7.472   6.908
    1H144 O1064 1985   7.751   8.419   6.749
    1H144 O1065 1986   7.940   7.282   6.034
    1H144 O1066 1987   7.182   6.145   7.942
    1H144 O1067 1988   6.614   8.419   6.749
    1H144 O1068 1989   6.424   7.282   6.034
    1H144 O1069 1990   7.372   8.608   6.908
    1H144 O1070 1991   6.235   8.040   7.703
    1H144 O1071 1992   7.940   8.230   6.669
    1H144 O1072 1993   7.561   8.230   6.273
    1H144 O1073 1994   8.130   6.714   6.511
    1H144 O1074 1995   7.751   6.524   8.100
    1H144 O1075 1996   7.940   7.282   8.338
    1H144 O1076 1997   7.182   8.040   6.034
    1H144 O1077 1998   8.508   7.093   6.908
    1H144 O1078 1999   5.856   7.472   7.465
    1H144 O1079 2000   6.424   7.282   8.338
    1H144 O1080 2001   7.182   6.524   6.034
    1H144 O1081 2002   7.182   6.524   8.338
    1H144 O1082 2003   6.993   5.956   6.908
    1H144 O1083 2004   6.424   6.335   6.669
    1H144 O1084 2005   7.372   5.956   6.908
    1H144 O1085 2006   5.856   7.093   7.465
    1H144 O1086 2007   6.045   7.282   6.431
    1H144 O1087 2008   6.993   8.608   6.908
    1H144 O1088 2009   7.940   6.714   6.273
    1H144 O1089 2010   6.424   8.230   6.669
    1H144 O1090 2011   7.182   7.472   8.577
    1H144 O1091 2012   7.182   5.956   7.623
    1H144 O1092 2013   7.182   8.608   7.623
    1H144 O1093 2014   7.372   5.956   7.465
    1H144 O1094 2015   7.372   8.608   7.465
    1H144 O1095 2016   6.614   8.040   8.100
    1H144 O1096 2017   8.508   7.282   7.146
    1H144 O1097 2018   7.182   7.093   8.577
    1H144 O1098 2019   6.993   5.956   7.465
    1H144 O1099 2020   6.993   8.608   7.465
    1H144 O1100 2021   5.856   7.282   6.749
    1H144 O1101 2022   5.856   7.093   6.908
    1H144 O1102 2023   8.130   6.714   7.861
    1H144 O1103 2024   8.130   7.282   8.100
    1H144 O1104 2025   6.993   7.282   5.796
    1H144 O1105 2026   7.751   8.040   8.100
    1H144 O1106 2027   6.614   6.335   7.861
    1H144 O1107 2028   5.856   7.472   6.908
    1H144 O1108 2029   7.940   8.230   7.623
    1H144 O1109 2030   6.614   6.524   8.100
    1H144 O1110 2031   7.940   7.851   6.273
    1H144 O1111 2032   6.424   7.851   6.273
    1H144 O1112 2033   7.372   7.282   5.796
    1H144 O1113 2034   7.751   6.335   6.511
    1H144 O1114 2035   6.424   6.714   6.273
    1H144 O1115 2036   7.182   6.335   6.273
    1H144 O1116 2037   6.235   7.282   8.100
    1H144 O1117 2038   7.182   8.608   7.226
    1H144 O1118 2039   6.235   6.714   7.861
    1H144 O1119 2040   7.940   6.335   7.623
    1H144 O1120 2041   6.993   8.040   6.192
    1H144 O1121 2042   7.751   8.230   7.861
    1H144 O1122 2043   7.182   8.230   6.273
    1H144 O1123 2044   8.130   8.040   6.749
    1H144 O1124 2045   8.130   7.851   7.861
    1H144 O1125 2046   8.130   7.851   6.511
    1H144 O1126 2047   6.424   7.472   8.180
    1H144 O1127 2048   7.940   7.472   8.180
    1H144 O1128 2049   5.856   7.282   7.146
    1H144 O1129 2050   7.940   7.093   8.180
    1H144 O1130 2051   6.235   7.851   7.861
    1H144 O1131 2052   6.614   8.230   7.861
    1H144 O1132 2053   8.319   7.472   6.669
    1H144 O1133 2054   8.130   6.524   6.749
    1H144 O1134 2055   6.993   6.524   6.192
    1H144 O1135 2056   6.235   6.714   6.511
    1H144 O1136 2057   7.372   6.524   6.192
    1H144 O1137 2058   6.424   6.335   7.623
    1H144 O1138 2059   6.424   7.093   8.180
    1H144 O1139 2060   7.372   8.040   6.192
    1H144 O1140 2061   8.319   7.093   6.669
    1H144 O1141 2062   8.319   7.851   7.226
    1H144 O1142 2063   6.424   8.230   7.623
    1H144 O1143 2064   6.614   6.335   6.511
    1H144 O1144 2065   6.235   7.851   6.511
    1H144 O1145 2066   6.614   8.230   6.511
    1H144 O1146 2067   7.372   6.145   7.703
    1H144 O1147 2068   6.235   6.524   6.749
    1H144 O1148 2069   7.182   5.956   7.226
    1H144 O1149 2070   8.319   6.714   7.226
    1H144 O1150 2071   7.751   8.230   6.511
    1H144 O1151 2072   7.372   7.472   8.419
    1H144 O1152 2073   6.614   6.145   7.146
    1H144 O1153 2074   6.045   7.851   7.226
    1H144 O1154 2075   7.751   6.145   7.146
    1H144 O1155 2076   7.751   8.419   7.146
    1H144 O1156 2077   6.235   8.040   6.749
    1H144 O1157 2078   6.993   7.472   8.419
    1H144 O1158 2079   6.045   6.714   7.226
    1H144 O1159 2080   7.372   7.093   8.419
    1H144 O1160 2081   7.372   8.419   7.703
    1H144 O1161 2082   6.993   6.145   7.703
    1H144 O1162 2083   6.993   8.419   7.703
    1H144 O1163 2084   6.614   8.419   7.146
    1H144 O1164 2085   6.993   7.472   5.954
    1H144 O1165 2086   6.045   7.093   6.669
    1H144 O1166 2087   6.993   7.093   8.419
    1H144 O1167 2088   6.993   7.093   5.954
    1H144 O1168 2089   7.372   7.093   5.954
    1H144 O1169 2090   6.803   7.851   8.180
    1H144 O1170 2091   7.372   7.472   5.954
    1H144 O1171 2092   7.561   6.714   8.180
    1H144 O1172 2093   6.045   7.472   6.669
    1H144 O1173 2094   8.130   8.040   7.146
    1H144 O1174 2095   6.614   7.661   6.192
    1H144 O1175 2096   7.561   7.851   8.180
    1H144 O1176 2097   7.751   6.903   6.192
    1H144 O1177 2098   7.940   8.230   7.226
    1H144 O1178 2099   6.614   6.903   6.192
    1H144 O1179 2100   7.751   7.661   6.192
    1H144 O1180 2101   6.803   7.661   8.338
    1H144 O1181 2102   6.424   6.335   7.226
    1H144 O1182 2103   6.803   7.661   6.034
    1H144 O1183 2104   7.940   6.335   7.226
    1H144 O1184 2105   7.561   7.661   8.338
    1H144 O1185 2106   8.130   6.524   7.146
    1H144 O1186 2107   8.319   7.093   7.623
    1H144 O1187 2108   7.561   6.903   8.338
    1H144 O1188 2109   6.235   8.040   7.146
    1H144 O1189 2110   6.803   6.714   8.180
    1H144 O1190 2111   6.803   6.903   6.034
    1H144 O1191 2112   8.319   7.661   6.988
    1H144 O1192 2113   6.235   6.524   7.146
    1H144 O1193 2114   6.424   8.230   7.226
    1H144 O1194 2115   7.561   6.903   6.034
    1H144 O1195 2116   7.561   7.661   6.034
    1H144 O1196 2117   8.319   6.903   6.988
    1H144 O1197 2118   8.319   7.472   7.623
    1H144 O1198 2119   7.561   6.145   7.385
    1H144 O1199 2120   6.803   6.903   8.338
    1H144 O1200 2121   7.561   8.419   7.385
    1H144 O1201 2122   6.803   6.145   7.385
    1H144 O1202 2123   7.372   6.145   6.749
    1H144 O1203 2124   8.319   6.903   7.385
    1H144 O1204 2125   8.319   7.661   7.385
    1H144 O1205 2126   6.045   6.903   6.988
    1H144 O1206 2127   6.045   7.472   7.623
    1H144 O1207 2128   6.045   7.661   6.988
    1H144 O1208 2129   6.803   8.419   7.385
    1H144 O1209 2130   6.993   6.145   6.749
    1H144 O1210 2131   6.045   7.093   7.623
    1H144 O1211 2132   7.372   8.419   6.749
    1H144 O1212 2133   7.561   6.145   6.988
    1H144 O1213 2134   6.424   7.661   7.942
    1H144 O1214 2135   7.561   6.524   7.942
    1H144 O1215 2136   6.803   6.145   6.988
    1H144 O1216 2137   6.993   8.419   6.749
    1H144 O1217 2138   8.130   6.714   7.465
    1H144 O1218 2139   6.045   6.903   7.385
    1H144 O1219 2140   6.045   7.661   7.385
    1H144 O1220 2141   7.940   6.903   7.942
    1H144 O1221 2142   7.182   7.851   8.180
    1H144 O1222 2143   7.940   7.661   7.942
    1H144 O1223 2144   7.561   8.419   6.988
    1H144 O1224 2145   6.803   8.040   6.431
    1H144 O1225 2146   8.130   7.851   7.465
    1H144 O1226 2147   7.751   6.335   6.908
    1H144 O1227 2148   7.561   6.524   6.431
    1H144 O1228 2149   6.803   6.524   6.431
    1H144 O1229 2150   6.614   7.282   6.192
    1H144 O1230 2151   6.803   8.419   6.988
    1H144 O1231 2152   6.235   6.714   7.465
    1H144 O1232 2153   7.940   6.903   6.431
    1H144 O1233 2154   8.130   6.903   7.703
    1H144 O1234 2155   7.372   6.524   8.100
    1H144 O1235 2156   6.993   8.040   8.100
    1H144 O1236 2157   7.751   7.282   6.192
    1H144 O1237 2158   6.235   7.851   7.465
    1H144 O1238 2159   8.130   7.093   6.511
    1H144 O1239 2160   7.940   7.093   6.273
    1H144 O1240 2161   7.182   7.661   8.338
    1H144 O1241 2162   7.372   6.335   7.861
    1H144 O1242 2163   6.614   6.335   6.908
    1H144 O1243 2164   8.130   7.661   7.703
    1H144 O1244 2165   6.803   8.040   7.942
    1H144 O1245 2166   7.940   7.472   6.273
    1H144 O1246 2167   7.561   6.335   6.669
    1H144 O1247 2168   8.130   7.472   6.511
    1H144 O1248 2169   6.424   6.903   7.942
    1H144 O1249 2170   7.372   8.040   8.100
    1H144 O1250 2171   6.235   7.661   7.703
    1H144 O1251 2172   7.751   6.335   7.465
    1H144 O1252 2173   6.803   7.282   6.034
    1H144 O1253 2174   7.940   7.661   6.431
    1H144 O1254 2175   7.751   8.230   6.908
    1H144 O1255 2176   7.561   8.040   7.942
    1H144 O1256 2177   8.130   7.093   7.861
    1H144 O1257 2178   6.424   7.093   6.273
    1H144 O1258 2179   7.182   6.714   8.180
    1H144 O1259 2180   8.130   6.714   6.908
    1H144 O1260 2181   7.561   8.040   6.431
    1H144 O1261 2182   6.424   7.472   6.273
    1H144 O1262 2183   6.614   8.230   6.908
    1H144 O1263 2184   8.130   7.472   7.861
    1H144 O1264 2185   7.751   8.230   7.465
    1H144 O1265 2186   6.235   6.903   7.703
    1H144 O1266 2187   6.803   6.524   7.942
    1H144 O1267 2188   6.803   6.335   6.669
    1H144 O1268 2189   6.424   6.903   6.431
    1H144 O1269 2190   8.130   7.851   6.908
    1H144 O1270 2191   6.993   6.524   8.100
    1H144 O1271 2192   7.561   7.282   6.034
    1H144 O1272 2193   6.424   7.661   6.431
    1H144 O1273 2194   6.235   7.472   7.861
    1H144 O1274 2195   6.993   8.230   7.861
    1H144 O1275 2196   7.372   8.230   7.861
    1H144 O1276 2197   7.561   7.282   8.338
    1H144 O1277 2198   6.803   8.230   6.669
    1H144 O1278 2199   7.372   6.335   6.511
    1H144 O1279 2200   6.614   6.335   7.465
    1H144 O1280 2201   7.751   6.524   7.703
    1H144 O1281 2202   6.993   6.335   7.861
    1H144 O1282 2203   7.182   6.903   8.338
    1H144 O1283 2204   6.993   6.335   6.511
    1H144 O1284 2205   6.235   7.093   6.511
    1H144 O1285 2206   8.319   7.282   6.988
    1H144 O1286 2207   6.803   7.282   8.338
    1H144 O1287 2208   7.182   7.661   6.034
    1H144 O1288 2209   7.182   6.903   6.034
    1H144 O1289 2210   7.561   8.230   6.669
    1H144 O1290 2211   7.940   6.714   6.669
    1H144 O1291 2212   6.235   7.093   7.861
    1H144 O1292 2213   6.993   8.230   6.511
    1H144 O1293 2214   6.614   8.230   7.465
    1H144 O1294 2215   6.235   6.714   6.908
    1H144 O1295 2216   6.235   7.472   6.511
    1H144 O1296 2217   6.803   7.851   6.273
    1H144 O1297 2218   6.614   7.661   8.100
    1H144 O1298 2219   6.235   7.851   6.908
    1H144 O1299 2220   7.372   8.230   6.511
    1H144 O1300 2221   7.751   7.661   8.100
    1H144 O1301 2222   7.751   6.903   8.100
    1H144 O1302 2223   8.319   7.093   7.226
    1H144 O1303 2224   8.319   7.472   7.226
    1H144 O1304 2225   7.182   8.419   7.385
    1H144 O1305 2226   6.803   6.714   6.273
    1H144 O1306 2227   6.614   6.524   7.703
    1H144 O1307 2228   7.561   6.714   6.273
    1H144 O1308 2229   7.751   8.040   7.703
    1H144 O1309 2230   6.045   7.282   6.988
    1H144 O1310 2231   7.940   7.851   6.669
    1H144 O1311 2232   8.319   7.282   7.385
    1H144 O1312 2233   7.182   6.145   7.385
    1H144 O1313 2234   6.614   8.040   7.703
    1H144 O1314 2235   7.940   7.282   7.942
    1H144 O1315 2236   7.940   8.040   7.385
    1H144 O1316 2237   6.614   6.903   8.100
    1H144 O1317 2238   7.372   8.419   7.146
    1H144 O1318 2239   7.561   7.851   6.273
    1H144 O1319 2240   7.561   6.335   7.623
    1H144 O1320 2241   8.130   6.903   6.749
    1H144 O1321 2242   6.045   7.472   7.226
    1H144 O1322 2243   6.424   6.714   6.669
    1H144 O1323 2244   7.940   8.040   6.988
    1H144 O1324 2245   7.372   6.145   7.146
    1H144 O1325 2246   6.045   7.093   7.226
    1H144 O1326 2247   6.993   6.145   7.146
    1H144 O1327 2248   6.993   8.419   7.146
    1H144 O1328 2249   7.182   6.524   6.431
    1H144 O1329 2250   6.424   7.851   6.669
    1H144 O1330 2251   7.940   6.524   7.385
    1H144 O1331 2252   6.424   7.282   7.942
    1H144 O1332 2253   7.561   7.472   8.180
    1H144 O1333 2254   6.803   7.472   8.180
    1H144 O1334 2255   7.561   7.093   8.180
    1H144 O1335 2256   7.182   8.040   6.431
    1H144 O1336 2257   7.940   6.524   6.988
    1H144 O1337 2258   6.993   7.661   6.192
    1H144 O1338 2259   6.424   6.524   7.385
    1H144 O1339 2260   8.130   7.661   6.749
    1H144 O1340 2261   6.993   6.903   6.192
    1H144 O1341 2262   7.372   6.903   6.192
    1H144 O1342 2263   7.372   7.661   6.192
    1H144 O1343 2264   6.424   8.040   7.385
    1H144 O1344 2265   7.182   8.419   6.988
    1H144 O1345 2266   7.940   7.282   6.431
    1H144 O1346 2267   6.424   6.524   6.988
    1H144 O1347 2268   6.045   7.282   7.385
    1H144 O1348 2269   8.130   7.282   7.703
    1H144 O1349 2270   6.803   7.093   8.180
    1H144 O1350 2271   7.182   8.040   7.942
    1H144 O1351 2272   6.803   6.335   7.623
    1H144 O1352 2273   7.561   8.230   7.623
    1H144 O1353 2274   7.182   6.145   6.988
    1H144 O1354 2275   6.424   8.040   6.988
    1H144 O1355 2276   7.182   6.524   7.942
    1H144 O1356 2277   7.182   7.282   8.338
    1H144 O1357 2278   6.424   7.282   6.431
    1H144 O1358 2279   6.803   8.230   7.623
    1H144 O1359 2280   7.182   6.335   6.669
    1H144 O1360 2281   7.751   6.714   7.861
    1H144 O1361 2282   6.235   6.903   6.749
    1H144 O1362 2283   6.235   7.282   7.703
    1H144 O1363 2284   7.940   6.714   7.623
    1H144 O1364 2285   7.182   7.282   6.034
    1H144 O1365 2286   6.235   7.661   6.749
    1H144 O1366 2287   7.751   6.714   6.511
    1H144 O1367 2288   7.182   8.230   6.669
    1H144 O1368 2289   7.751   6.524   6.749
    1H144 O1369 2290   7.940   7.851   7.623
    1H144 O1370 2291   6.424   6.714   7.623
    1H144 O1371 2292   7.751   7.282   8.100
    1H144 O1372 2293   6.424   7.851   7.623
    1H144 O1373 2294   7.751   7.851   7.861
    1H144 O1374 2295   6.614   7.851   7.861
    1H144 O1375 2296   6.614   6.714   7.861
    1H144 O1376 2297   6.614   6.524   6.749
    1H144 O1377 2298   6.614   7.282   8.100
    1H144 O1378 2299   7.182   6.714   6.273
    1H144 O1379 2300   7.182   7.851   6.273
    1H144 O1380 2301   7.751   8.040   6.749
    1H144 O1381 2302   8.130   7.661   7.146
    1H144 O1382 2303   8.130   6.903   7.146
    1H144 O1383 2304   7.751   7.851   6.511
    1H144 O1384 2305   6.614   6.714   6.511
    1H144 O1385 2306   6.614   7.851   6.511
    1H144 O1386 2307   6.614   8.040   6.749
    1H144 O1387 2308   7.561   6.335   7.226
    1H144 O1388 2309   7.561   8.230   7.226
    1H144 O1389 2310   7.182   7.472   8.180
    1H144 O1390 2311   8.130   7.093   7.465
    1H144 O1391 2312   6.803   6.335   7.226
    1H144 O1392 2313   8.130   7.472   7.465
    1H144 O1393 2314   6.235   6.903   7.146
    1H144 O1394 2315   6.235   7.661   7.146
    1H144 O1395 2316   6.993   7.282   6.192
    1H144 O1396 2317   6.803   8.230   7.226
    1H144 O1397 2318   7.182   7.093   8.180
    1H144 O1398 2319   7.372   7.282   6.192
    1H144 O1399 2320   8.130   7.282   6.749
    1H144 O1400 2321   7.372   6.335   6.908
    1H144 O1401 2322   6.235   7.472   7.465
    1H144 O1402 2323   6.993   6.335   6.908
    1H144 O1403 2324   8.130   7.093   6.908
    1H144 O1404 2325   6.235   7.093   7.465
    1H144 O1405 2326   8.130   7.472   6.908
    1H144 O1406 2327   7.372   8.230   6.908
    1H144 O1407 2328   7.182   6.335   7.623
    1H144 O1408 2329   6.993   8.230   6.908
    1H144 O1409 2330   7.372   6.335   7.465
    1H144 O1410 2331   7.182   8.230   7.623
    1H144 O1411 2332   7.372   8.230   7.465
    1H144 O1412 2333   6.993   6.335   7.465
    1H144 O1413 2334   6.235   7.282   6.749
    1H144 O1414 2335   6.993   8.230   7.465
    1H144 O1415 2336   6.235   7.093   6.908
    1H144 O1416 2337   7.940   7.093   6.669
    1H144 O1417 2338   6.993   7.661   8.100
    1H144 O1418 2339   7.372   6.524   7.703
    1H144 O1419 2340   6.235   7.472   6.908
    1H144 O1420 2341   7.940   7.472   6.669
    1H144 O1421 2342   7.372   7.661   8.100
    1H144 O1422 2343   7.940   7.851   7.226
    1H144 O1423 2344   6.803   7.661   7.942
    1H144 O1424 2345   6.803   7.472   6.273
    1H144 O1425 2346   7.561   6.903   7.942
    1H144 O1426 2347   7.940   6.714   7.226
    1H144 O1427 2348   7.561   7.661   7.942
    1H144 O1428 2349   6.803   7.093   6.273
    1H144 O1429 2350   7.372   6.903   8.100
    1H144 O1430 2351   6.803   7.661   6.431
    1H144 O1431 2352   7.751   8.040   7.146
    1H144 O1432 2353   7.561   7.093   6.273
    1H144 O1433 2354   7.751   6.524   7.146
    1H144 O1434 2355   7.561   6.903   6.431
    1H144 O1435 2356   7.561   7.472   6.273
    1H144 O1436 2357   6.993   8.040   7.703
    1H144 O1437 2358   7.372   8.040   7.703
    1H144 O1438 2359   6.803   6.903   6.431
    1H144 O1439 2360   8.130   7.282   7.146
    1H144 O1440 2361   6.424   6.714   7.226
    1H144 O1441 2362   6.993   6.524   7.703
    1H144 O1442 2363   6.614   6.524   7.146
    1H144 O1443 2364   6.993   6.903   8.100
    1H144 O1444 2365   7.561   7.661   6.431
    1H144 O1445 2366   6.424   7.093   6.669
    1H144 O1446 2367   6.424   7.851   7.226
    1H144 O1447 2368   6.803   6.903   7.942
    1H144 O1448 2369   6.614   8.040   7.146
    1H144 O1449 2370   6.424   7.472   6.669
    1H144 O1450 2371   7.182   8.230   7.226
    1H144 O1451 2372   6.235   7.282   7.146
    1H144 O1452 2373   7.182   6.335   7.226
    1H144 O1453 2374   7.751   6.903   7.703
    1H144 O1454 2375   7.940   7.093   7.623
    1H144 O1455 2376   7.561   6.714   6.669
    1H144 O1456 2377   7.751   6.714   7.465
    1H144 O1457 2378   7.940   7.472   7.623
    1H144 O1458 2379   7.751   7.661   7.703
    1H144 O1459 2380   6.614   7.661   7.703
    1H144 O1460 2381   7.372   6.714   7.861
    1H144 O1461 2382   7.751   6.714   6.908
    1H144 O1462 2383   7.751   7.093   6.511
    1H144 O1463 2384   7.751   7.093   7.861
    1H144 O1464 2385   7.751   7.851   7.465
    1H144 O1465 2386   7.940   6.903   6.988
    1H144 O1466 2387   7.372   6.524   6.749
    1H144 O1467 2388   6.614   6.903   7.703
    1H144 O1468 2389   6.803   7.851   6.669
    1H144 O1469 2390   6.803   6.714   6.669
    1H144 O1470 2391   7.751   7.472   6.511
    1H144 O1471 2392   6.993   7.851   7.861
    1H144 O1472 2393   6.424   7.472   7.623
    1H144 O1473 2394   7.940   7.661   6.988
    1H144 O1474 2395   7.751   7.472   7.861
    1H144 O1475 2396   7.561   6.524   7.385
    1H144 O1476 2397   7.372   7.851   7.861
    1H144 O1477 2398   6.614   6.714   7.465
    1H144 O1478 2399   6.993   6.524   6.749
    1H144 O1479 2400   6.614   7.472   7.861
    1H144 O1480 2401   7.561   7.851   6.669
    1H144 O1481 2402   7.372   7.282   8.100
    1H144 O1482 2403   7.372   6.714   6.511
    1H144 O1483 2404   6.424   7.093   7.623
    1H144 O1484 2405   7.182   7.661   7.942
    1H144 O1485 2406   7.561   7.282   7.942
    1H144 O1486 2407   7.751   7.851   6.908
    1H144 O1487 2408   6.614   7.851   7.465
    1H144 O1488 2409   7.561   8.040   7.385
    1H144 O1489 2410   6.993   7.282   8.100
    1H144 O1490 2411   6.993   7.851   6.511
    1H144 O1491 2412   6.614   7.093   6.511
    1H144 O1492 2413   6.993   6.714   6.511
    1H144 O1493 2414   6.993   6.714   7.861
    1H144 O1494 2415   7.940   6.903   7.385
    1H144 O1495 2416   6.993   8.040   6.749
    1H144 O1496 2417   6.803   6.524   7.385
    1H144 O1497 2418   6.614   6.714   6.908
    1H144 O1498 2419   7.372   8.040   6.749
    1H144 O1499 2420   7.182   7.472   6.273
    1H144 O1500 2421   6.614   7.472   6.511
    1H144 O1501 2422   7.940   7.661   7.385
    1H144 O1502 2423   7.182   7.093   6.273
    1H144 O1503 2424   6.803   7.282   7.942
    1H144 O1504 2425   6.614   7.093   7.861
    1H144 O1505 2426   6.803   7.282   6.431
    1H144 O1506 2427   7.182   6.903   6.431
    1H144 O1507 2428   7.182   7.661   6.431
    1H144 O1508 2429   7.561   7.282   6.431
    1H144 O1509 2430   7.372   7.851   6.511
    1H144 O1510 2431   6.614   7.851   6.908
    1H144 O1511 2432   7.561   6.524   6.988
    1H144 O1512 2433   6.424   6.903   6.988
    1H144 O1513 2434   6.803   8.040   7.385
    1H144 O1514 2435   7.182   6.903   7.942
    1H144 O1515 2436   6.424   7.661   6.988
    1H144 O1516 2437   6.424   6.903   7.385
    1H144 O1517 2438   7.561   8.040   6.988
    1H144 O1518 2439   6.803   6.524   6.988
    1H144 O1519 2440   6.424   7.661   7.385
    1H144 O1520 2441   6.803   8.040   6.988
    1H144 O1521 2442   7.561   6.714   7.623
    1H144 O1522 2443   7.751   6.903   6.749
    1H144 O1523 2444   7.561   7.851   7.623
    1H144 O1524 2445   6.803   6.714   7.623
    1H144 O1525 2446   7.751   7.282   7.703
    1H144 O1526 2447   7.751   7.661   6.749
    1H144 O1527 2448   6.803   7.851   7.623
    1H144 O1528 2449   6.614   6.903   6.749
    1H144 O1529 2450   7.182   6.714   6.669
    1H144 O1530 2451   7.940   7.282   6.988
    1H144 O1531 2452   6.614   7.282   7.703
    1H144 O1532 2453   6.614   7.661   6.749
    1H144 O1533 2454   7.182   7.851   6.669
    1H144 O1534 2455   7.940   7.093   7.226
    1H144 O1535 2456   7.940   7.472   7.226
    1H144 O1536 2457   7.182   7.282   7.942
    1H144 O1537 2458   7.182   7.282   6.431
    1H144 O1538 2459   7.182   8.040   7.385
    1H144 O1539 2460   7.182   6.524   7.385
    1H144 O1540 2461   7.372   6.524   7.146
    1H144 O1541 2462   7.940   7.282   7.385
    1H144 O1542 2463   7.372   8.040   7.146
    1H144 O1543 2464   6.993   6.524   7.146
    1H144 O1544 2465   6.424   7.282   6.988
    1H144 O1545 2466   6.424   7.093   7.226
    1H144 O1546 2467   6.424   7.472   7.226
    1H144 O1547 2468   6.993   8.040   7.146
    1H144 O1548 2469   7.182   6.524   6.988
    1H144 O1549 2470   6.424   7.282   7.385
    1H144 O1550 2471   7.182   8.040   6.988
    1H144 O1551 2472   7.751   6.903   7.146
    1H144 O1552 2473   7.561   6.714   7.226
    1H144 O1553 2474   7.372   6.903   7.703
    1H144 O1554 2475   7.751   7.661   7.146
    1H144 O1555 2476   7.561   7.093   6.669
    1H144 O1556 2477   6.993   7.661   7.703
    1H144 O1557 2478   7.372   7.661   7.703
    1H144 O1558 2479   7.561   7.851   7.226
    1H144 O1559 2480   7.751   7.093   7.465
    1H144 O1560 2481   7.561   7.472   6.669
    1H144 O1561 2482   6.803   6.714   7.226
    1H144 O1562 2483   7.751   7.472   7.465
    1H144 O1563 2484   6.803   7.093   6.669
    1H144 O1564 2485   6.803   7.472   6.669
    1H144 O1565 2486   7.751   7.282   6.749
    1H144 O1566 2487   6.993   6.903   7.703
    1H144 O1567 2488   6.614   6.903   7.146
    1H144 O1568 2489   6.803   7.851   7.226
    1H144 O1569 2490   7.372   7.472   7.861
    1H144 O1570 2491   7.372   7.093   7.861
    1H144 O1571 2492   6.993   7.472   7.861
    1H144 O1572 2493   6.614   7.661   7.146
    1H144 O1573 2494   7.182   6.714   7.623
    1H144 O1574 2495   7.372   6.714   6.908
    1H144 O1575 2496   7.372   7.093   6.511
    1H144 O1576 2497   7.182   7.851   7.623
    1H144 O1577 2498   7.751   7.093   6.908
    1H144 O1578 2499   6.614   7.472   7.465
    1H144 O1579 2500   6.993   7.472   6.511
    1H144 O1580 2501   6.993   7.093   6.511
    1H144 O1581 2502   7.372   7.472   6.511
    1H144 O1582 2503   7.372   6.714   7.465
    1H144 O1583 2504   6.993   6.714   6.908
    1H144 O1584 2505   6.993   7.093   7.861
    1H144 O1585 2506   6.614   7.093   7.465
    1H144 O1586 2507   7.751   7.472   6.908
    1H144 O1587 2508   7.372   7.851   6.908
    1H144 O1588 2509   6.993   7.851   6.908
    1H144 O1589 2510   6.614   7.282   6.749
    1H144 O1590 2511   7.372   7.851   7.465
    1H144 O1591 2512   6.993   6.714   7.465
    1H144 O1592 2513   6.993   7.851   7.465
    1H144 O1593 2514   6.614   7.093   6.908
    1H144 O1594 2515   6.614   7.472   6.908
    1H144 O1595 2516   7.561   7.093   7.623
    1H144 O1596 2517   7.561   7.472   7.623
    1H144 O1597 2518   7.372   6.903   6.749
    1H144 O1598 2519   7.751   7.282   7.146
    1H144 O1599 2520   6.803   7.472   7.623
    1H144 O1600 2521   6.993   6.903   6.749
    1H144 O1601 2522   6.803   7.093   7.623
    1H144 O1602 2523   6.993   7.661   6.749
    1H144 O1603 2524   7.372   7.282   7.703
    1H144 O1604 2525   7.372   7.661   6.749
    1H144 O1605 2526   7.561   6.903   7.385
    1H144 O1606 2527   7.561   6.903   6.988
    1H144 O1607 2528   6.993   7.282   7.703
    1H144 O1608 2529   7.182   7.093   6.669
    1H144 O1609 2530   7.561   7.661   7.385
    1H144 O1610 2531   7.182   7.472   6.669
    1H144 O1611 2532   7.182   6.714   7.226
    1H144 O1612 2533   7.182   7.851   7.226
    1H144 O1613 2534   7.561   7.661   6.988
    1H144 O1614 2535   6.614   7.282   7.146
    1H144 O1615 2536   6.803   6.903   7.385
    1H144 O1616 2537   6.803   7.661   7.385
    1H144 O1617 2538   6.803   6.903   6.988
    1H144 O1618 2539   6.803   7.661   6.988
    1H144 O1619 2540   7.561   7.093   7.226
    1H144 O1620 2541   7.182   7.472   7.623
    1H144 O1621 2542   7.182   7.093   7.623
    1H144 O1622 2543   7.372   7.282   6.749
    1H144 O1623 2544   7.561   7.472   7.226
    1H144 O1624 2545   7.372   6.903   7.146
    1H144 O1625 2546   6.993   7.282   6.749
    1H144 O1626 2547   7.561   7.282   6.988
    1H144 O1627 2548   7.372   7.661   7.146
    1H144 O1628 2549   6.993   6.903   7.146
    1H144 O1629 2550   7.372   7.093   7.465
    1H144 O1630 2551   6.803   7.093   7.226
    1H144 O1631 2552   7.372   7.472   7.465
    1H144 O1632 2553   6.803   7.472   7.226
    1H144 O1633 2554   6.993   7.661   7.146
    1H144 O1634 2555   7.561   7.282   7.385
    1H144 O1635 2556   7.372   7.093   6.908
    1H144 O1636 2557   7.182   6.903   7.385
    1H144 O1637 2558   6.993   7.472   7.465
    1H144 O1638 2559   7.182   7.661   7.385
    1H144 O1639 2560   7.372   7.472   6.908
    1H144 O1640 2561   6.993   7.093   7.465
    1H144 O1641 2562   6.993   7.093   6.908
    1H144 O1642 2563   6.993   7.472   6.908
    1H144 O1643 2564   6.803   7.282   6.988
    1H144 O1644 2565   7.182   6.903   6.988
    1H144 O1645 2566   6.803   7.282   7.385
    1H144 O1646 2567   7.182   7.661   6.988
    1H144 O1647 2568   7.372   7.282   7.146
    1H144 O1648 2569   7.182   7.093   7.226
    1H144 O1649 2570   7.182   7.472   7.226
    1H144 O1650 2571   6.993   7.282   7.146
    1H144 O1651 2572   7.182   7.282   7.385
    1H144 O1652 2573   7.182   7.282   6.988
    1H144 O1653 2574   7.561   7.472   9.134
    1H144 O1654 2575   7.561   7.093   9.134
    1H144 O1655 2576   6.803   8.040   8.895
    1H144 O1656 2577   8.508   5.956   7.861
    1H144 O1657 2578   8.698   6.903   8.338
    1H144 O1658 2579   6.614   8.230   5.557
    1H144 O1659 2580   9.077   6.903   7.385
    1H144 O1660 2581   7.561   8.040   8.895
    1H144 O1661 2582   6.424   7.661   5.477
    1H144 O1662 2583   6.424   6.903   5.477
    1H144 O1663 2584   8.319   8.419   8.338
    1H144 O1664 2585   6.045   8.419   8.338
    1H144 O1665 2586   7.561   5.766   6.034
    1H144 O1666 2587   5.666   7.661   8.338
    1H144 O1667 2588   7.561   9.177   6.988
    1H144 O1668 2589   7.940   6.903   5.477
    1H144 O1669 2590   6.614   8.230   8.815
    1H144 O1670 2591   6.045   6.145   8.338
    1H144 O1671 2592   8.887   7.851   7.861
    1H144 O1672 2593   7.751   6.335   8.815
    1H144 O1673 2594   8.130   7.851   5.557
    1H144 O1674 2595   8.698   8.419   7.385
    1H144 O1675 2596   6.614   5.577   6.511
    1H144 O1676 2597   6.045   5.766   6.988
    1H144 O1677 2598   5.666   8.419   7.385
    1H144 O1678 2599   7.182   7.472   9.134
    1H144 O1679 2600   7.182   7.093   9.134
    1H144 O1680 2601   7.182   8.040   8.895
    1H144 O1681 2602   6.424   7.282   5.477
    1H144 O1682 2603   6.803   7.472   9.134
    1H144 O1683 2604   6.803   7.093   9.134
    1H144 O1684 2605   6.993   7.661   5.239
    1H144 O1685 2606   6.993   6.903   5.239
    1H144 O1686 2607   7.372   6.903   5.239
    1H144 O1687 2608   7.372   7.661   5.239
    1H144 O1688 2609   7.940   7.661   5.477
    1H144 O1689 2610   8.508   8.608   7.861
    1H144 O1690 2611   8.698   7.661   8.338
    1H144 O1691 2612   8.319   6.145   8.338
    1H144 O1692 2613   5.856   5.956   7.861
    1H144 O1693 2614   7.561   6.524   8.895
    1H144 O1694 2615   6.803   5.766   6.034
    1H144 O1695 2616   9.077   7.661   7.385
    1H144 O1696 2617   7.561   5.956   8.577
    1H144 O1697 2618   5.856   8.608   7.861
    1H144 O1698 2619   5.856   6.903   5.796
    1H144 O1699 2620   6.803   9.177   6.988
    1H144 O1700 2621   6.235   7.851   8.815
    1H144 O1701 2622   8.130   7.851   8.815
    1H144 O1702 2623   8.508   5.956   6.511
    1H144 O1703 2624   8.887   6.714   7.861
    1H144 O1704 2625   6.614   6.335   5.557
    1H144 O1705 2626   8.508   8.608   6.511
    1H144 O1706 2627   8.508   6.903   5.796
    1H144 O1707 2628   8.319   6.145   6.034
    1H144 O1708 2629   6.803   8.608   8.577
    1H144 O1709 2630   8.508   7.661   5.796
    1H144 O1710 2631   5.666   6.903   8.338
    1H144 O1711 2632   5.288   7.661   7.385
    1H144 O1712 2633   7.561   8.608   8.577
    1H144 O1713 2634   6.803   6.524   8.895
    1H144 O1714 2635   5.288   6.903   7.385
    1H144 O1715 2636   6.803   8.798   6.034
    1H144 O1716 2637   6.045   8.419   6.034
    1H144 O1717 2638   6.803   5.956   8.577
    1H144 O1718 2639   5.856   5.956   6.511
    1H144 O1719 2640   6.045   6.145   6.034
    1H144 O1720 2641   7.561   8.798   6.034
    1H144 O1721 2642   5.856   7.661   5.796
    1H144 O1722 2643   5.856   8.608   6.511
    1H144 O1723 2644   8.887   6.524   6.749
    1H144 O1724 2645   7.940   5.577   7.623
    1H144 O1725 2646   6.424   5.577   7.623
    1H144 O1726 2647   6.235   7.851   5.557
    1H144 O1727 2648   8.130   6.714   5.557
    1H144 O1728 2649   7.751   8.230   8.815
    1H144 O1729 2650   7.751   5.577   6.511
    1H144 O1730 2651   5.477   7.851   7.861
    1H144 O1731 2652   6.235   6.714   5.557
    1H144 O1732 2653   8.319   8.419   6.034
    1H144 O1733 2654   8.130   6.714   8.815
    1H144 O1734 2655   8.887   8.040   6.749
    1H144 O1735 2656   7.751   6.335   5.557
    1H144 O1736 2657   7.751   8.230   5.557
    1H144 O1737 2658   6.235   6.714   8.815
    1H144 O1738 2659   6.803   8.040   5.477
    1H144 O1739 2660   6.803   5.388   6.988
    1H144 O1740 2661   7.751   7.661   9.053
    1H144 O1741 2662   7.751   6.903   9.053
    1H144 O1742 2663   7.561   5.388   6.988
    1H144 O1743 2664   8.698   8.419   6.988
    1H144 O1744 2665   7.751   5.766   8.100
    1H144 O1745 2666   8.508   8.608   7.465
    1H144 O1746 2667   6.614   6.335   8.815
    1H144 O1747 2668   8.508   6.145   8.100
    1H144 O1748 2669   6.235   8.230   8.419
    1H144 O1749 2670   5.477   6.524   6.749
    1H144 O1750 2671   7.940   8.987   7.623
    1H144 O1751 2672   8.508   8.608   6.908
    1H144 O1752 2673   7.751   8.987   6.511
    1H144 O1753 2674   5.477   8.040   6.749
    1H144 O1754 2675   8.508   5.956   7.465
    1H144 O1755 2676   5.477   6.714   7.861
    1H144 O1756 2677   8.698   6.145   7.385
    1H144 O1757 2678   6.424   8.987   7.623
    1H144 O1758 2679   7.940   7.661   8.895
    1H144 O1759 2680   6.614   8.987   6.511
    1H144 O1760 2681   6.424   7.661   8.895
    1H144 O1761 2682   6.614   7.661   9.053
    1H144 O1762 2683   8.319   8.798   6.988
    1H144 O1763 2684   8.130   6.335   8.419
    1H144 O1764 2685   8.319   5.766   6.988
    1H144 O1765 2686   7.940   7.282   5.477
    1H144 O1766 2687   5.666   6.145   7.385
    1H144 O1767 2688   6.803   7.851   5.319
    1H144 O1768 2689   7.940   6.903   8.895
    1H144 O1769 2690   6.803   6.524   5.477
    1H144 O1770 2691   6.614   8.419   5.796
    1H144 O1771 2692   6.045   8.798   6.988
    1H144 O1772 2693   6.803   6.714   5.319
    1H144 O1773 2694   5.856   6.145   8.100
    1H144 O1774 2695   6.993   7.282   5.239
    1H144 O1775 2696   7.561   8.040   5.477
    1H144 O1776 2697   6.614   6.903   9.053
    1H144 O1777 2698   7.561   7.851   5.319
    1H144 O1778 2699   7.561   6.714   5.319
    1H144 O1779 2700   8.508   8.419   8.100
    1H144 O1780 2701   6.045   5.766   7.385
    1H144 O1781 2702   7.561   6.524   5.477
    1H144 O1782 2703   7.372   7.282   5.239
    1H144 O1783 2704   6.424   6.903   8.895
    1H144 O1784 2705   5.666   8.419   6.988
    1H144 O1785 2706   8.130   8.230   8.419
    1H144 O1786 2707   8.887   6.903   8.100
    1H144 O1787 2708   8.319   8.798   7.385
    1H144 O1788 2709   5.856   5.956   7.465
    1H144 O1789 2710   5.856   8.419   8.100
    1H144 O1790 2711   8.887   7.661   8.100
    1H144 O1791 2712   6.993   8.419   8.657
    1H144 O1792 2713   5.856   8.608   7.465
    1H144 O1793 2714   8.508   5.956   6.908
    1H144 O1794 2715   6.235   6.335   8.419
    1H144 O1795 2716   5.856   8.608   6.908
    1H144 O1796 2717   8.130   6.335   5.954
    1H144 O1797 2718   5.856   5.956   6.908
    1H144 O1798 2719   7.372   8.419   8.657
    1H144 O1799 2720   6.045   7.093   5.715
    1H144 O1800 2721   8.319   7.093   5.715
    1H144 O1801 2722   8.319   5.766   7.385
    1H144 O1802 2723   6.045   7.472   5.715
    1H144 O1803 2724   7.561   5.577   6.273
    1H144 O1804 2725   6.803   5.577   6.273
    1H144 O1805 2726   5.477   7.661   8.100
    1H144 O1806 2727   8.130   8.230   5.954
    1H144 O1807 2728   8.698   6.145   6.988
    1H144 O1808 2729   6.045   8.798   7.385
    1H144 O1809 2730   5.666   6.145   6.988
    1H144 O1810 2731   8.319   7.472   5.715
    1H144 O1811 2732   7.372   6.145   8.657
    1H144 O1812 2733   6.235   8.230   5.954
    1H144 O1813 2734   6.235   6.335   5.954
    1H144 O1814 2735   9.077   6.903   6.988
    1H144 O1815 2736   5.856   7.472   8.419
    1H144 O1816 2737   8.508   7.093   8.419
    1H144 O1817 2738   6.993   6.145   8.657
    1H144 O1818 2739   9.077   7.661   6.988
    1H144 O1819 2740   7.561   9.177   7.385
    1H144 O1820 2741   7.372   5.956   5.954
    1H144 O1821 2742   7.561   5.766   8.338
    1H144 O1822 2743   8.508   7.472   8.419
    1H144 O1823 2744   7.751   5.577   7.861
    1H144 O1824 2745   6.993   5.956   5.954
    1H144 O1825 2746   7.751   7.282   9.053
    1H144 O1826 2747   6.993   8.608   5.954
    1H144 O1827 2748   6.803   9.177   7.385
    1H144 O1828 2749   5.856   7.093   8.419
    1H144 O1829 2750   8.887   6.714   6.511
    1H144 O1830 2751   5.288   6.903   6.988
    1H144 O1831 2752   5.288   7.661   6.988
    1H144 O1832 2753   8.887   8.040   7.146
    1H144 O1833 2754   7.940   7.282   8.895
    1H144 O1834 2755   5.666   6.903   6.034
    1H144 O1835 2756   7.372   8.608   5.954
    1H144 O1836 2757   6.424   5.577   7.226
    1H144 O1837 2758   6.614   5.577   7.861
    1H144 O1838 2759   6.993   8.230   8.815
    1H144 O1839 2760   5.477   8.040   7.146
    1H144 O1840 2761   6.803   5.388   7.385
    1H144 O1841 2762   7.561   5.388   7.385
    1H144 O1842 2763   7.940   6.335   8.577
    1H144 O1843 2764   7.372   8.230   8.815
    1H144 O1844 2765   8.887   6.524   7.146
    1H144 O1845 2766   7.182   8.040   5.477
    1H144 O1846 2767   6.424   7.282   8.895
    1H144 O1847 2768   7.940   5.577   7.226
    1H144 O1848 2769   6.235   7.093   5.557
    1H144 O1849 2770   6.235   7.472   5.557
    1H144 O1850 2771   7.940   8.987   7.226
    1H144 O1851 2772   7.182   6.524   5.477
    1H144 O1852 2773   8.887   7.851   7.465
    1H144 O1853 2774   5.477   6.524   7.146
    1H144 O1854 2775   8.698   6.714   6.273
    1H144 O1855 2776   6.424   8.987   7.226
    1H144 O1856 2777   6.424   8.230   8.577
    1H144 O1857 2778   6.614   5.577   6.908
    1H144 O1858 2779   8.130   7.093   5.557
    1H144 O1859 2780   8.130   8.040   5.796
    1H144 O1860 2781   9.077   7.093   7.623
    1H144 O1861 2782   7.182   6.524   8.895
    1H144 O1862 2783   6.614   5.766   8.100
    1H144 O1863 2784   8.319   5.956   6.273
    1H144 O1864 2785   6.045   7.851   8.577
    1H144 O1865 2786   5.666   6.714   6.273
    1H144 O1866 2787   8.319   7.851   8.577
    1H144 O1867 2788   8.887   6.714   7.465
    1H144 O1868 2789   5.477   7.851   7.465
    1H144 O1869 2790   6.614   6.145   5.796
    1H144 O1870 2791   7.751   5.577   6.908
    1H144 O1871 2792   5.477   6.714   7.465
    1H144 O1872 2793   7.751   8.987   6.908
    1H144 O1873 2794   6.614   8.987   6.908
    1H144 O1874 2795   8.319   8.608   6.273
    1H144 O1875 2796   6.045   5.956   6.273
    1H144 O1876 2797   7.372   9.177   6.749
    1H144 O1877 2798   6.045   8.608   6.273
    1H144 O1878 2799   5.477   6.903   8.100
    1H144 O1879 2800   7.561   8.987   6.273
    1H144 O1880 2801   6.803   8.987   6.273
    1H144 O1881 2802   8.698   6.903   6.034
    1H144 O1882 2803   8.887   7.282   8.100
    1H144 O1883 2804   8.698   8.230   7.623
    1H144 O1884 2805   5.666   8.230   7.623
    1H144 O1885 2806   6.614   7.282   9.053
    1H144 O1886 2807   7.940   6.145   8.338
    1H144 O1887 2808   6.803   5.766   8.338
    1H144 O1888 2809   6.235   5.766   6.749
    1H144 O1889 2810   8.698   7.661   6.034
    1H144 O1890 2811   5.477   6.714   6.511
    1H144 O1891 2812   8.887   7.851   6.511
    1H144 O1892 2813   6.803   8.798   8.338
    1H144 O1893 2814   7.182   7.851   5.319
    1H144 O1894 2815   7.561   8.798   8.338
    1H144 O1895 2816   7.182   6.714   5.319
    1H144 O1896 2817   9.077   7.282   6.988
    1H144 O1897 2818   8.130   7.472   5.557
    1H144 O1898 2819   8.319   6.524   6.034
    1H144 O1899 2820   7.751   8.987   7.861
    1H144 O1900 2821   5.666   7.661   6.034
    1H144 O1901 2822   8.698   7.282   6.034
    1H144 O1902 2823   9.077   7.472   7.623
    1H144 O1903 2824   6.614   8.987   7.861
    1H144 O1904 2825   8.130   6.524   5.796
    1H144 O1905 2826   5.477   7.851   6.511
    1H144 O1906 2827   7.182   8.798   8.338
    1H144 O1907 2828   7.372   6.335   8.815
    1H144 O1908 2829   7.182   9.177   7.385
    1H144 O1909 2830   7.940   8.230   8.577
    1H144 O1910 2831   8.698   7.851   6.273
    1H144 O1911 2832   6.993   6.335   8.815
    1H144 O1912 2833   6.235   8.040   5.796
    1H144 O1913 2834   6.235   6.524   5.796
    1H144 O1914 2835   6.424   6.335   8.577
    1H144 O1915 2836   7.751   8.798   8.100
    1H144 O1916 2837   5.288   7.282   6.988
    1H144 O1917 2838   6.614   8.798   8.100
    1H144 O1918 2839   6.993   9.177   6.749
    1H144 O1919 2840   8.319   6.714   8.577
    1H144 O1920 2841   5.666   7.851   6.273
    1H144 O1921 2842   6.045   6.714   8.577
    1H144 O1922 2843   7.751   6.145   5.796
    1H144 O1923 2844   7.751   8.419   5.796
    1H144 O1924 2845   5.288   7.472   7.623
    1H144 O1925 2846   5.288   7.093   7.623
    1H144 O1926 2847   8.508   6.524   8.100
    1H144 O1927 2848   6.993   5.388   6.749
    1H144 O1928 2849   8.130   8.608   7.861
    1H144 O1929 2850   5.856   6.524   8.100
    1H144 O1930 2851   8.698   6.335   7.623
    1H144 O1931 2852   8.887   7.472   6.511
    1H144 O1932 2853   7.940   5.956   6.273
    1H144 O1933 2854   7.372   5.388   6.749
    1H144 O1934 2855   8.508   8.230   6.511
    1H144 O1935 2856   5.666   6.335   7.623
    1H144 O1936 2857   8.130   5.766   6.749
    1H144 O1937 2858   7.182   5.577   6.273
    1H144 O1938 2859   8.130   8.798   6.749
    1H144 O1939 2860   6.424   8.419   8.338
    1H144 O1940 2861   6.235   8.798   6.749
    1H144 O1941 2862   5.477   7.282   8.100
    1H144 O1942 2863   8.319   8.040   6.034
    1H144 O1943 2864   7.940   8.419   8.338
    1H144 O1944 2865   7.182   8.987   6.273
    1H144 O1945 2866   7.182   5.766   8.338
    1H144 O1946 2867   6.424   6.145   8.338
    1H144 O1947 2868   5.666   7.282   6.034
    1H144 O1948 2869   6.045   8.040   6.034
    1H144 O1949 2870   6.045   6.524   6.034
    1H144 O1950 2871   6.993   8.419   5.796
    1H144 O1951 2872   6.045   7.472   8.577
    1H144 O1952 2873   8.319   7.472   8.577
    1H144 O1953 2874   7.182   5.388   7.385
    1H144 O1954 2875   6.993   6.145   5.796
    1H144 O1955 2876   8.319   7.093   8.577
    1H144 O1956 2877   7.372   6.145   5.796
    1H144 O1957 2878   6.045   7.093   8.577
    1H144 O1958 2879   7.372   8.419   5.796
    1H144 O1959 2880   8.508   8.040   8.100
    1H144 O1960 2881   5.856   8.040   8.100
    1H144 O1961 2882   8.130   5.956   7.861
    1H144 O1962 2883   8.887   7.093   6.511
    1H144 O1963 2884   6.424   5.956   6.273
    1H144 O1964 2885   8.508   6.335   6.511
    1H144 O1965 2886   6.235   5.956   7.861
    1H144 O1966 2887   6.424   8.608   6.273
    1H144 O1967 2888   6.235   8.608   7.861
    1H144 O1968 2889   7.372   5.577   7.861
    1H144 O1969 2890   7.372   8.987   7.861
    1H144 O1970 2891   6.993   8.987   7.861
    1H144 O1971 2892   5.477   7.093   6.511
    1H144 O1972 2893   7.940   8.608   6.273
    1H144 O1973 2894   6.993   5.577   7.861
    1H144 O1974 2895   5.856   6.335   6.511
    1H144 O1975 2896   5.856   8.230   6.511
    1H144 O1976 2897   5.477   7.472   6.511
    1H144    H1 2898   8.808   7.150   8.607
    1H144    H2 2899   6.874   8.364   5.306
    1H144    H3 2900   7.403   5.688   5.748
    1H144    H4 2901   5.454   7.528   8.517
    1H144    H5 2902   6.415   8.081   9.018
    1H144    H6 2903   7.508   7.733   9.338
    1H144    H7 2904   7.594   6.707   9.261
    1H144    H8 2905   5.832   8.215   8.525
    1H144    H9 2906   8.780   7.528   8.618
    1H144   H10 2907   8.394   8.277   8.623
    1H144   H11 2908   8.700   5.803   7.750
    1H144   H12 2909   9.289   6.780   7.272
    1H144   H13 2910   7.040   5.563   5.840
    1H144   H14 2911   6.901   8.714   8.836
    1H144   H15 2912   8.634   6.987   5.554
    1H144   H16 2913   7.478   5.798   8.794
    1H144   H17 2914   5.724   6.992   5.556
    1H144   H18 2915   7.428   8.819   8.758
    1H144   H19 2916   8.592   7.539   5.519
    1H144   H20 2917   7.615   9.426   7.236
    1H144   H21 2918   8.013   8.040   5.355
    1H144   H22 2919   7.947   6.496   9.023
    1H144   H23 2920   8.316   7.602   9.026
    1H144   H24 2921   6.014   7.662   8.992
    1H144   H25 2922   6.744   7.844   9.269
    1H144   H26 2923   8.708   8.750   7.750
    1H144   H27 2924   5.757   7.550   5.529
    1H144   H28 2925   6.776   6.117   5.379
    1H144   H29 2926   5.445   7.081   8.513
    1H144   H30 2927   5.919   6.223   8.576
    1H144   H31 2928   8.880   8.583   7.272
    1H144   H32 2929   7.029   5.861   8.856
    1H144   H33 2930   6.722   6.847   9.334
    1H144   H34 2931   6.748   7.618   5.028
    1H144   H35 2932   7.066   8.942   5.791
    1H144   H36 2933   6.655   6.805   5.089
    1H144   H37 2934   8.338   6.936   9.007
    1H144   H38 2935   7.744   6.927   5.096
    1H144   H39 2936   7.657   8.335   5.300
    1H144   H40 2937   7.672   7.587   5.056
    1H144   H41 2938   7.430   8.880   5.755
    1H144   H42 2939   7.619   6.250   5.279
    1H144   H43 2940   5.837   5.622   7.246
    1H144   H44 2941   6.020   6.926   8.999
    1H144   H45 2942   5.522   8.631   7.227
    1H144   H46 2943   6.335   7.896   5.277
    1H144   H47 2944   8.631   8.830   6.650
    1H144   H48 2945   7.795   8.073   9.109
    1H144   H49 2946   6.401   6.515   5.351
    1H144   H50 2947   8.069   6.578   5.337
    1H144   H51 2948   5.644   5.811   7.701
    1H144   H52 2949   9.328   7.710   7.232
    1H144   H53 2950   8.488   6.397   8.565
    1H144   H54 2951   5.669   8.773   7.588
    1H144   H55 2952   6.267   8.536   5.765
    1H144   H56 2953   8.629   5.726   6.693
    1H144   H57 2954   6.256   6.049   5.754
    1H144   H58 2955   9.130   7.929   7.714
    1H144   H59 2956   6.692   9.395   7.098
    1H144   H60 2957   5.718   5.740   6.753
    1H144   H61 2958   8.151   6.068   5.747
    1H144   H62 2959   5.715   8.812   6.630
    1H144   H63 2960   5.047   7.727   7.258
    1H144   H64 2961   5.096   6.745   7.110
    1H144   H65 2962   6.452   5.399   6.611
    1H144   H66 2963   6.542   6.403   9.074
    1H144   H67 2964   8.506   8.963   7.260
    1H144   H68 2965   8.074   8.541   5.772
    1H144   H69 2966   8.428   5.546   7.270
    1H144   H70 2967   8.842   5.929   7.196
    1H144   H71 2968   5.443   6.037   7.108
    1H144   H72 2969   5.928   9.014   7.270
    1H144   H73 2970   9.081   8.192   7.031
    1H144   H74 2971   6.335   5.341   7.362
    1H144   H75 2972   6.616   5.208   7.194
    1H144   H76 2973   7.747   5.207   7.209
    1H144   H77 2974   9.122   6.433   7.011
    1H144   H78 2975   8.142   5.415   7.404
    1H144   H79 2976   9.132   6.638   7.711
    1H144   H80 2977   5.229   8.107   6.990
    1H144   H81 2978   8.082   9.184   7.518
    1H144   H82 2979   7.245   7.834   9.277
    1H144   H83 2980   5.324   6.315   6.946
    1H144   H84 2981   6.244   9.157   7.503
    1H144   H85 2982   5.243   7.931   7.741
    1H144   H86 2983   7.889   5.381   6.609
    1H144   H87 2984   7.095   6.800   9.316
    1H144   H88 2985   7.554   7.209   9.352
    1H144   H89 2986   7.826   9.236   6.698
    1H144   H90 2987   5.267   6.583   7.585
    1H144   H91 2988   6.455   9.167   6.609
    1H144   H92 2989   7.239   8.435   5.369
    1H144   H93 2990   8.209   7.275   9.103
    1H144   H94 2991   6.773   7.276   5.021
    1H144   H95 2992   6.042   7.209   9.013
    1H144   H96 2993   7.147   6.245   5.276
    1H144   H97 2994   7.694   7.232   5.061
    1H144   H98 2995   6.958   8.015   9.113
    1H144   H99 2996   7.452   8.052   9.103
    1H144  H100 2997   6.370   7.564   5.279
    1H144  H101 2998   6.290   7.137   5.298
    1H144  H102 2999   8.741   6.029   7.923
    1H144  H103 3000   9.317   6.992   7.438
    1H144  H104 3001   7.982   7.183   5.276
    1H144  H105 3002   7.390   9.406   6.825
    1H144  H106 3003   9.120   7.632   8.016
    1H144  H107 3004   8.256   8.672   8.147
    1H144  H108 3005   6.098   8.651   8.247
    1H144  H109 3006   6.046   5.887   8.102
    1H144  H110 3007   7.221   7.362   9.338
    1H144  H111 3008   6.425   8.358   5.629
    1H144  H112 3009   8.689   6.643   8.161
    1H144  H113 3010   6.867   5.324   6.473
    1H144  H114 3011   7.782   5.628   6.215
    1H144  H115 3012   5.547   7.858   8.262
    1H144  H116 3013   6.475   8.436   8.696
    1H144  H117 3014   7.886   6.129   8.702
    1H144  H118 3015   8.371   7.948   5.770
    1H144  H119 3016   8.924   8.348   7.476
    1H144  H120 3017   7.547   5.542   8.273
    1H144  H121 3018   5.433   8.209   7.538
    1H144  H122 3019   6.138   5.527   6.985
    1H144  H123 3020   9.313   7.367   7.117
    1H144  H124 3021   7.956   5.615   7.957
    1H144  H125 3022   7.100   9.413   7.261
    1H144  H126 3023   5.413   6.964   6.231
    1H144  H127 3024   8.845   6.499   6.447
    1H144  H128 3025   5.043   7.371   7.168
    1H144  H129 3026   6.415   5.629   8.000
    1H144  H130 3027   6.529   8.625   5.858
    1H144  H131 3028   9.130   7.370   7.943
    1H144  H132 3029   5.807   7.806   8.473
    1H144  H133 3030   8.564   7.938   8.363
    1H144  H134 3031   6.601   5.886   6.013
    1H144  H135 3032   8.930   7.202   6.146
    1H144  H136 3033   8.096   8.844   7.770
    1H144  H137 3034   8.760   8.292   6.737
    1H144  H138 3035   7.266   9.032   8.219
    1H144  H139 3036   9.126   7.381   6.656
    1H144  H140 3037   8.051   5.909   8.140
    1H144  H141 3038   8.717   6.449   8.038
    1H144  H142 3039   8.557   6.561   6.132
    1H144  H143 3040   5.597   6.555   7.909
    1H144  H144 3041   8.062   5.748   6.370
    2POPE     N 3042   7.385   2.992   9.746
    2POPE   HN1 3043   7.317   3.016   9.671
    2POPE   HN2 3044   7.466   3.057   9.740
    2POPE   HN3 3045   7.433   2.905   9.719
    2POPE   C12 3046   7.328   2.975   9.885
    2POPE  H12A 3047   7.406   2.922   9.944
    2POPE  H12B 3048   7.249   2.896   9.878
    2POPE   C11 3049   7.296   3.105   9.958
    2POPE  H11A 3050   7.299   3.087  10.068
    2POPE  H11B 3051   7.192   3.132   9.930
    2POPE     P 3052   7.347   3.349   9.975
    2POPE   O13 3053   7.437   3.451   9.916
    2POPE   O14 3054   7.360   3.335  10.121
    2POPE   O11 3055   7.196   3.387   9.938
    2POPE   O12 3056   7.380   3.209   9.907
    2POPE    C1 3057   7.145   3.399   9.805
    2POPE    HA 3058   7.063   3.326   9.802
    2POPE    HB 3059   7.212   3.368   9.722
    2POPE    C2 3060   7.089   3.538   9.768
    2POPE    HS 3061   7.076   3.542   9.658
    2POPE   O21 3062   7.177   3.641   9.811
    2POPE   C21 3063   7.275   3.657   9.722
    2POPE   O22 3064   7.275   3.597   9.615
    2POPE   C22 3065   7.388   3.752   9.758
    2POPE   H2R 3066   7.457   3.765   9.672
    2POPE   H2S 3067   7.440   3.702   9.842
    2POPE    C3 3068   6.949   3.562   9.826
    2POPE    HX 3069   6.952   3.546   9.936
    2POPE    HY 3070   6.874   3.486   9.793
    2POPE   O31 3071   6.892   3.689   9.790
    2POPE   C31 3072   6.870   3.702   9.659
    2POPE   O32 3073   6.864   3.611   9.578
    2POPE   C32 3074   6.839   3.850   9.639
    2POPE   H2X 3075   6.848   3.882   9.533
    2POPE   H2Y 3076   6.903   3.914   9.703
    2POPE   C23 3077   7.334   3.889   9.799
    2POPE   H3R 3078   7.414   3.952   9.846
    2POPE   H3S 3079   7.243   3.877   9.861
    2POPE   C24 3080   7.295   3.966   9.673
    2POPE   H4R 3081   7.225   3.899   9.618
    2POPE   H4S 3082   7.385   3.993   9.614
    2POPE   C25 3083   7.241   4.106   9.701
    2POPE   H5R 3084   7.320   4.168   9.749
    2POPE   H5S 3085   7.150   4.097   9.765
    2POPE   C26 3086   7.195   4.193   9.583
    2POPE   H6R 3087   7.124   4.129   9.527
    2POPE   H6S 3088   7.277   4.237   9.522
    2POPE   C27 3089   7.116   4.312   9.638
    2POPE   H7R 3090   7.046   4.283   9.720
    2POPE   H7S 3091   7.045   4.345   9.559
    2POPE   C28 3092   7.204   4.422   9.695
    2POPE   H8R 3093   7.273   4.439   9.611
    2POPE   H8S 3094   7.265   4.384   9.780
    2POPE   C29 3095   7.115   4.533   9.742
    2POPE   H91 3096   7.058   4.503   9.831
    2POPE  C210 3097   7.094   4.652   9.684
    2POPE  H101 3098   7.029   4.733   9.720
    2POPE  C211 3099   7.163   4.713   9.565
    2POPE  H11R 3100   7.248   4.652   9.527
    2POPE  H11S 3101   7.220   4.800   9.606
    2POPE  C212 3102   7.055   4.756   9.465
    2POPE  H12R 3103   7.117   4.795   9.381
    2POPE  H12S 3104   6.982   4.831   9.499
    2POPE  C213 3105   6.983   4.636   9.404
    2POPE  H13R 3106   6.929   4.570   9.477
    2POPE  H13S 3107   7.066   4.573   9.364
    2POPE  C214 3108   6.898   4.674   9.282
    2POPE  H14R 3109   6.970   4.737   9.226
    2POPE  H14S 3110   6.809   4.736   9.307
    2POPE  C215 3111   6.863   4.551   9.197
    2POPE  H15R 3112   6.951   4.503   9.150
    2POPE  H15S 3113   6.806   4.595   9.112
    2POPE  C216 3114   6.772   4.448   9.262
    2POPE  H16R 3115   6.674   4.499   9.278
    2POPE  H16S 3116   6.812   4.403   9.355
    2POPE  C217 3117   6.744   4.325   9.176
    2POPE  H17R 3118   6.653   4.276   9.221
    2POPE  H17S 3119   6.826   4.252   9.165
    2POPE  C218 3120   6.691   4.368   9.040
    2POPE  H18R 3121   6.659   4.279   8.982
    2POPE  H18S 3122   6.764   4.423   8.977
    2POPE  H18T 3123   6.603   4.434   9.060
    2POPE   C33 3124   6.691   3.867   9.675
    2POPE   H3X 3125   6.671   3.852   9.782
    2POPE   H3Y 3126   6.632   3.785   9.629
    2POPE   C34 3127   6.635   3.996   9.613
    2POPE   H4X 3128   6.528   4.000   9.644
    2POPE   H4Y 3129   6.646   3.990   9.503
    2POPE   C35 3130   6.708   4.116   9.674
    2POPE   H5X 3131   6.806   4.114   9.623
    2POPE   H5Y 3132   6.719   4.108   9.784
    2POPE   C36 3133   6.637   4.252   9.661
    2POPE   H6X 3134   6.535   4.245   9.704
    2POPE   H6Y 3135   6.638   4.288   9.555
    2POPE   C37 3136   6.719   4.355   9.740
    2POPE   H7X 3137   6.817   4.375   9.691
    2POPE   H7Y 3138   6.745   4.312   9.839
    2POPE   C38 3139   6.643   4.487   9.749
    2POPE   H8X 3140   6.546   4.466   9.800
    2POPE   H8Y 3141   6.622   4.510   9.642
    2POPE   C39 3142   6.714   4.603   9.817
    2POPE   H9X 3143   6.812   4.619   9.767
    2POPE   H9Y 3144   6.735   4.575   9.923
    2POPE  C310 3145   6.628   4.729   9.816
    2POPE  H10X 3146   6.692   4.815   9.847
    2POPE  H10Y 3147   6.553   4.727   9.898
    2POPE  C311 3148   6.561   4.760   9.682
    2POPE  H11X 3149   6.481   4.685   9.668
    2POPE  H11Y 3150   6.636   4.749   9.602
    2POPE  C312 3151   6.495   4.897   9.682
    2POPE  H12X 3152   6.490   4.924   9.574
    2POPE  H12Y 3153   6.555   4.978   9.730
    2POPE  C313 3154   6.351   4.897   9.733
    2POPE  H13X 3155   6.310   4.797   9.708
    2POPE  H13Y 3156   6.289   4.976   9.685
    2POPE  C314 3157   6.334   4.925   9.882
    2POPE  H14X 3158   6.355   4.831   9.938
    2POPE  H14Y 3159   6.227   4.948   9.906
    2POPE  C315 3160   6.413   5.037   9.951
    2POPE  H15X 3161   6.399   5.129   9.892
    2POPE  H15Y 3162   6.520   5.009   9.934
    2POPE  C316 3163   6.383   5.054  10.100
    2POPE  H16X 3164   6.281   5.092  10.118
    2POPE  H16Y 3165   6.457   5.127  10.141
    2POPE  H16Z 3166   6.406   4.964  10.161
    3POPE     N 3167   8.355  11.311   4.132
    3POPE   HN1 3168   8.335  11.354   4.224
    3POPE   HN2 3169   8.409  11.223   4.147
    3POPE   HN3 3170   8.430  11.366   4.086
    3POPE   C12 3171   8.238  11.299   4.036
    3POPE  H12A 3172   8.283  11.279   3.935
    3POPE  H12B 3173   8.197  11.402   4.023
    3POPE   C11 3174   8.142  11.184   4.067
    3POPE  H11A 3175   8.090  11.155   3.973
    3POPE  H11B 3176   8.066  11.225   4.137
    3POPE     P 3177   8.116  10.961   4.177
    3POPE   O13 3178   8.196  10.860   4.250
    3POPE   O14 3179   8.052  10.910   4.055
    3POPE   O11 3180   8.005  11.020   4.276
    3POPE   O12 3181   8.213  11.082   4.137
    3POPE    C1 3182   8.032  11.086   4.400
    3POPE    HA 3183   7.985  11.185   4.387
    3POPE    HB 3184   8.138  11.110   4.422
    3POPE    C2 3185   7.974  11.019   4.526
    3POPE    HS 3186   8.022  11.065   4.615
    3POPE   O21 3187   7.997  10.879   4.524
    3POPE   C21 3188   8.120  10.853   4.568
    3POPE   O22 3189   8.192  10.941   4.613
    3POPE   C22 3190   8.169  10.710   4.557
    3POPE   H2R 3191   8.268  10.699   4.607
    3POPE   H2S 3192   8.178  10.691   4.449
    3POPE    C3 3193   7.823  11.047   4.542
    3POPE    HX 3194   7.771  11.016   4.449
    3POPE    HY 3195   7.799  11.155   4.547
    3POPE   O31 3196   7.766  10.989   4.660
    3POPE   C31 3197   7.815  11.040   4.773
    3POPE   O32 3198   7.876  11.145   4.783
    3POPE   C32 3199   7.765  10.947   4.883
    3POPE   H2X 3200   7.822  10.958   4.978
    3POPE   H2Y 3201   7.767  10.841   4.851
    3POPE   C23 3202   8.071  10.613   4.623
    3POPE   H3R 3203   8.095  10.507   4.598
    3POPE   H3S 3204   7.967  10.643   4.600
    3POPE   C24 3205   8.088  10.620   4.775
    3POPE   H4R 3206   8.077  10.728   4.800
    3POPE   H4S 3207   8.186  10.578   4.805
    3POPE   C25 3208   7.996  10.526   4.852
    3POPE   H5R 3209   8.019  10.421   4.826
    3POPE   H5S 3210   7.890  10.553   4.828
    3POPE   C26 3211   8.001  10.526   5.005
    3POPE   H6R 3212   7.990  10.632   5.034
    3POPE   H6S 3213   8.090  10.475   5.050
    3POPE   C27 3214   7.879  10.450   5.058
    3POPE   H7R 3215   7.785  10.475   5.003
    3POPE   H7S 3216   7.856  10.489   5.160
    3POPE   C28 3217   7.893  10.299   5.050
    3POPE   H8R 3218   7.991  10.285   5.100
    3POPE   H8S 3219   7.907  10.266   4.944
    3POPE   C29 3220   7.769  10.238   5.108
    3POPE   H91 3221   7.683  10.254   5.042
    3POPE  C210 3222   7.756  10.177   5.226
    3POPE  H101 3223   7.664  10.131   5.267
    3POPE  C211 3224   7.860  10.141   5.328
    3POPE  H11R 3225   7.964  10.162   5.293
    3POPE  H11S 3226   7.864  10.029   5.328
    3POPE  C212 3227   7.817  10.199   5.463
    3POPE  H12R 3228   7.902  10.170   5.528
    3POPE  H12S 3229   7.721  10.163   5.504
    3POPE  C213 3230   7.819  10.352   5.463
    3POPE  H13R 3231   7.753  10.401   5.388
    3POPE  H13S 3232   7.923  10.376   5.430
    3POPE  C214 3233   7.808  10.410   5.605
    3POPE  H14R 3234   7.880  10.347   5.659
    3POPE  H14S 3235   7.707  10.395   5.651
    3POPE  C215 3236   7.854  10.556   5.609
    3POPE  H15R 3237   7.962  10.569   5.588
    3POPE  H15S 3238   7.843  10.583   5.717
    3POPE  C216 3239   7.770  10.657   5.531
    3POPE  H16R 3240   7.670  10.658   5.581
    3POPE  H16S 3241   7.763  10.636   5.422
    3POPE  C217 3242   7.823  10.800   5.534
    3POPE  H17R 3243   7.738  10.865   5.503
    3POPE  H17S 3244   7.913  10.821   5.474
    3POPE  C218 3245   7.843  10.845   5.679
    3POPE  H18R 3246   7.869  10.952   5.681
    3POPE  H18S 3247   7.923  10.789   5.733
    3POPE  H18T 3248   7.745  10.827   5.731
    3POPE   C33 3249   7.623  10.992   4.915
    3POPE   H3X 3250   7.552  10.972   4.832
    3POPE   H3Y 3251   7.619  11.102   4.921
    3POPE   C34 3252   7.580  10.942   5.053
    3POPE   H4X 3253   7.475  10.979   5.068
    3POPE   H4Y 3254   7.649  10.984   5.128
    3POPE   C35 3255   7.577  10.789   5.053
    3POPE   H5X 3256   7.684  10.762   5.057
    3POPE   H5Y 3257   7.529  10.747   4.962
    3POPE   C36 3258   7.494  10.722   5.164
    3POPE   H6X 3259   7.390  10.760   5.161
    3POPE   H6Y 3260   7.543  10.734   5.263
    3POPE   C37 3261   7.493  10.571   5.137
    3POPE   H7X 3262   7.594  10.527   5.153
    3POPE   H7Y 3263   7.471  10.554   5.029
    3POPE   C38 3264   7.395  10.502   5.231
    3POPE   H8X 3265   7.294  10.546   5.212
    3POPE   H8Y 3266   7.430  10.535   5.331
    3POPE   C39 3267   7.389  10.349   5.222
    3POPE   H9X 3268   7.490  10.308   5.237
    3POPE   H9Y 3269   7.355  10.320   5.120
    3POPE  C310 3270   7.289  10.293   5.324
    3POPE  H10X 3271   7.304  10.183   5.329
    3POPE  H10Y 3272   7.184  10.300   5.286
    3POPE  C311 3273   7.299  10.353   5.464
    3POPE  H11X 3274   7.260  10.457   5.458
    3POPE  H11Y 3275   7.406  10.356   5.493
    3POPE  C312 3276   7.213  10.278   5.565
    3POPE  H12X 3277   7.261  10.301   5.663
    3POPE  H12Y 3278   7.216  10.167   5.555
    3POPE  C313 3279   7.069  10.329   5.573
    3POPE  H13X 3280   7.074  10.437   5.548
    3POPE  H13Y 3281   7.026  10.316   5.675
    3POPE  C314 3282   6.969  10.258   5.483
    3POPE  H14X 3283   6.979  10.300   5.380
    3POPE  H14Y 3284   6.864  10.282   5.514
    3POPE  C315 3285   6.968  10.105   5.470
    3POPE  H15X 3286   6.967  10.063   5.572
    3POPE  H15Y 3287   7.071  10.081   5.432
    3POPE  C316 3288   6.860  10.048   5.377
    3POPE  H16X 3289   6.759  10.062   5.419
    3POPE  H16Y 3290   6.880   9.940   5.364
    3POPE  H16Z 3291   6.868  10.084   5.273
    4POPE     N 3292   5.293   4.043   5.430
    4POPE   HN1 3293   5.239   4.016   5.346
    4POPE   HN2 3294   5.390   4.006   5.422
    4POPE   HN3 3295   5.262   3.985   5.510
    4POPE   C12 3296   5.285   4.189   5.472
    4POPE  H12A 3297   5.323   4.193   5.577
    4POPE  H12B 3298   5.176   4.212   5.487
    4POPE   C11 3299   5.370   4.285   5.389
    4POPE  H11A 3300   5.393   4.374   5.451
    4POPE  H11B 3301   5.307   4.317   5.304
    4POPE     P 3302   5.570   4.305   5.241
    4POPE   O13 3303   5.681   4.224   5.186
    4POPE   O14 3304   5.614   4.422   5.319
    4POPE   O11 3305   5.478   4.355   5.119
    4POPE   O12 3306   5.480   4.212   5.334
    4POPE    C1 3307   5.411   4.268   5.028
    4POPE    HA 3308   5.304   4.297   5.038
    4POPE    HB 3309   5.411   4.159   5.050
    4POPE    C2 3310   5.451   4.283   4.879
    4POPE    HS 3311   5.411   4.195   4.824
    4POPE   O21 3312   5.593   4.289   4.866
    4POPE   C21 3313   5.644   4.166   4.867
    4POPE   O22 3314   5.572   4.067   4.868
    4POPE   C22 3315   5.795   4.153   4.871
    4POPE   H2R 3316   5.825   4.047   4.861
    4POPE   H2S 3317   5.824   4.192   4.969
    4POPE    C3 3318   5.387   4.406   4.813
    4POPE    HX 3319   5.412   4.496   4.874
    4POPE    HY 3320   5.276   4.405   4.818
    4POPE   O31 3321   5.419   4.420   4.675
    4POPE   C31 3322   5.372   4.321   4.598
    4POPE   O32 3323   5.285   4.243   4.630
    4POPE   C32 3324   5.441   4.339   4.463
    4POPE   H2X 3325   5.436   4.249   4.400
    4POPE   H2Y 3326   5.547   4.371   4.475
    4POPE   C23 3327   5.859   4.233   4.757
    4POPE   H3R 3328   5.970   4.242   4.772
    4POPE   H3S 3329   5.807   4.330   4.745
    4POPE   C24 3330   5.844   4.155   4.627
    4POPE   H4R 3331   5.735   4.135   4.618
    4POPE   H4S 3332   5.906   4.064   4.629
    4POPE   C25 3333   5.906   4.225   4.506
    4POPE   H5R 3334   6.016   4.234   4.521
    4POPE   H5S 3335   5.857   4.324   4.493
    4POPE   C26 3336   5.896   4.158   4.368
    4POPE   H6R 3337   5.787   4.137   4.356
    4POPE   H6S 3338   5.962   4.071   4.352
    4POPE   C27 3339   5.935   4.261   4.262
    4POPE   H7R 3340   5.893   4.363   4.281
    4POPE   H7S 3341   5.883   4.233   4.167
    4POPE   C28 3342   6.085   4.280   4.249
    4POPE   H8R 3343   6.118   4.175   4.237
    4POPE   H8S 3344   6.129   4.317   4.345
    4POPE   C29 3345   6.110   4.380   4.139
    4POPE   H91 3346   6.078   4.480   4.170
    4POPE  C210 3347   6.156   4.356   4.016
    4POPE  H101 3348   6.174   4.430   3.937
    4POPE  C211 3349   6.207   4.228   3.956
    4POPE  H11R 3350   6.214   4.145   4.030
    4POPE  H11S 3351   6.316   4.246   3.938
    4POPE  C212 3352   6.130   4.202   3.827
    4POPE  H12R 3353   6.173   4.105   3.794
    4POPE  H12S 3354   6.138   4.278   3.747
    4POPE  C213 3355   5.982   4.170   3.853
    4POPE  H13R 3356   5.925   4.251   3.905
    4POPE  H13S 3357   5.987   4.087   3.926
    4POPE  C214 3358   5.911   4.113   3.730
    4POPE  H14R 3359   5.985   4.039   3.696
    4POPE  H14S 3360   5.898   4.188   3.647
    4POPE  C215 3361   5.781   4.042   3.768
    4POPE  H15R 3362   5.796   3.951   3.829
    4POPE  H15S 3363   5.744   4.004   3.670
    4POPE  C216 3364   5.670   4.130   3.825
    4POPE  H16R 3365   5.641   4.199   3.742
    4POPE  H16S 3366   5.698   4.184   3.918
    4POPE  C217 3367   5.544   4.054   3.866
    4POPE  H17R 3368   5.463   4.131   3.874
    4POPE  H17S 3369   5.550   3.994   3.959
    4POPE  C218 3370   5.493   3.970   3.749
    4POPE  H18R 3371   5.396   3.925   3.775
    4POPE  H18S 3372   5.562   3.887   3.720
    4POPE  H18T 3373   5.482   4.040   3.663
    4POPE   C33 3374   5.361   4.446   4.389
    4POPE   H3X 3375   5.370   4.546   4.435
    4POPE   H3Y 3376   5.253   4.426   4.401
    4POPE   C34 3377   5.388   4.439   4.238
    4POPE   H4X 3378   5.326   4.519   4.193
    4POPE   H4Y 3379   5.358   4.338   4.203
    4POPE   C35 3380   5.535   4.471   4.212
    4POPE   H5X 3381   5.586   4.377   4.243
    4POPE   H5Y 3382   5.572   4.558   4.270
    4POPE   C36 3383   5.571   4.512   4.068
    4POPE   H6X 3384   5.509   4.600   4.039
    4POPE   H6Y 3385   5.563   4.426   3.998
    4POPE   C37 3386   5.718   4.553   4.067
    4POPE   H7X 3387   5.784   4.465   4.082
    4POPE   H7Y 3388   5.739   4.619   4.154
    4POPE   C38 3389   5.755   4.616   3.932
    4POPE   H8X 3390   5.689   4.706   3.919
    4POPE   H8Y 3391   5.723   4.538   3.859
    4POPE   C39 3392   5.901   4.654   3.912
    4POPE   H9X 3393   5.964   4.565   3.929
    4POPE   H9Y 3394   5.929   4.730   3.988
    4POPE  C310 3395   5.923   4.713   3.773
    4POPE  H10X 3396   6.033   4.719   3.755
    4POPE  H10Y 3397   5.895   4.821   3.770
    4POPE  C311 3398   5.856   4.636   3.659
    4POPE  H11X 3399   5.747   4.655   3.667
    4POPE  H11Y 3400   5.876   4.528   3.672
    4POPE  C312 3401   5.900   4.687   3.522
    4POPE  H12X 3402   5.880   4.601   3.455
    4POPE  H12Y 3403   6.009   4.709   3.513
    4POPE  C313 3404   5.815   4.803   3.469
    4POPE  H13X 3405   5.714   4.788   3.512
    4POPE  H13Y 3406   5.809   4.804   3.358
    4POPE  C314 3407   5.867   4.943   3.502
    4POPE  H14X 3408   5.837   4.967   3.607
    4POPE  H14Y 3409   5.816   5.020   3.439
    4POPE  C315 3410   6.016   4.978   3.488
    4POPE  H15X 3411   6.048   4.946   3.387
    4POPE  H15Y 3412   6.067   4.905   3.557
    4POPE  C316 3413   6.052   5.122   3.522
    4POPE  H16X 3414   6.011   5.194   3.449
    4POPE  H16Y 3415   6.163   5.130   3.524
    4POPE  H16Z 3416   6.028   5.150   3.627
    5POPE     N 3417  10.554   3.407   6.306
    5POPE   HN1 3418  10.472   3.415   6.369
    5POPE   HN2 3419  10.529   3.442   6.212
    5POPE   HN3 3420  10.566   3.307   6.282
    5POPE   C12 3421  10.687   3.458   6.361
    5POPE  H12A 3422  10.766   3.414   6.295
    5POPE  H12B 3423  10.704   3.404   6.457
    5POPE   C11 3424  10.703   3.610   6.357
    5POPE  H11A 3425  10.811   3.634   6.355
    5POPE  H11B 3426  10.661   3.648   6.452
    5POPE     P 3427  10.629   3.822   6.247
    5POPE   O13 3428  10.542   3.869   6.137
    5POPE   O14 3429  10.770   3.861   6.232
    5POPE   O11 3430  10.572   3.877   6.386
    5POPE   O12 3431  10.621   3.662   6.252
    5POPE    C1 3432  10.441   3.850   6.436
    5POPE    HA 3433  10.461   3.803   6.535
    5POPE    HB 3434  10.380   3.775   6.383
    5POPE    C2 3435  10.351   3.973   6.458
    5POPE    HS 3436  10.247   3.938   6.474
    5POPE   O21 3437  10.357   4.061   6.346
    5POPE   C21 3438  10.274   4.018   6.251
    5POPE   O22 3439  10.199   3.923   6.269
    5POPE   C22 3440  10.280   4.089   6.117
    5POPE   H2R 3441  10.199   4.051   6.050
    5POPE   H2S 3442  10.378   4.064   6.075
    5POPE    C3 3443  10.387   4.051   6.586
    5POPE    HX 3444  10.495   4.077   6.583
    5POPE    HY 3445  10.381   3.988   6.678
    5POPE   O31 3446  10.303   4.163   6.611
    5POPE   C31 3447  10.175   4.131   6.635
    5POPE   O32 3448  10.135   4.020   6.665
    5POPE   C32 3449  10.099   4.263   6.629
    5POPE   H2X 3450   9.990   4.249   6.616
    5POPE   H2Y 3451  10.138   4.329   6.549
    5POPE   C23 3452  10.262   4.240   6.134
    5POPE   H3R 3453  10.287   4.295   6.039
    5POPE   H3S 3454  10.318   4.275   6.223
    5POPE   C24 3455  10.114   4.270   6.158
    5POPE   H4R 3456  10.085   4.206   6.244
    5POPE   H4S 3457  10.055   4.250   6.066
    5POPE   C25 3458  10.084   4.419   6.175
    5POPE   H5R 3459  10.109   4.473   6.081
    5POPE   H5S 3460  10.141   4.457   6.263
    5POPE   C26 3461   9.939   4.463   6.202
    5POPE   H6R 3462   9.907   4.401   6.288
    5POPE   H6S 3463   9.871   4.458   6.114
    5POPE   C27 3464   9.941   4.609   6.248
    5POPE   H7R 3465  10.023   4.631   6.319
    5POPE   H7S 3466   9.850   4.626   6.311
    5POPE   C28 3467   9.957   4.708   6.133
    5POPE   H8R 3468   9.877   4.674   6.065
    5POPE   H8S 3469  10.053   4.691   6.080
    5POPE   C29 3470   9.953   4.846   6.191
    5POPE   H91 3471  10.043   4.867   6.250
    5POPE  C210 3472   9.853   4.935   6.183
    5POPE  H101 3473   9.852   5.037   6.226
    5POPE  C211 3474   9.724   4.928   6.106
    5POPE  H11R 3475   9.718   4.838   6.040
    5POPE  H11S 3476   9.733   5.008   6.028
    5POPE  C212 3477   9.610   4.954   6.204
    5POPE  H12R 3478   9.521   4.942   6.137
    5POPE  H12S 3479   9.608   5.051   6.256
    5POPE  C213 3480   9.594   4.841   6.306
    5POPE  H13R 3481   9.683   4.823   6.371
    5POPE  H13S 3482   9.586   4.750   6.242
    5POPE  C214 3483   9.462   4.849   6.383
    5POPE  H14R 3484   9.391   4.867   6.300
    5POPE  H14S 3485   9.455   4.935   6.453
    5POPE  C215 3486   9.427   4.715   6.450
    5POPE  H15R 3487   9.407   4.633   6.378
    5POPE  H15S 3488   9.329   4.735   6.498
    5POPE  C216 3489   9.521   4.669   6.562
    5POPE  H16R 3490   9.510   4.745   6.643
    5POPE  H16S 3491   9.626   4.656   6.530
    5POPE  C217 3492   9.486   4.534   6.622
    5POPE  H17R 3493   9.540   4.529   6.720
    5POPE  H17S 3494   9.509   4.444   6.560
    5POPE  C218 3495   9.341   4.533   6.668
    5POPE  H18R 3496   9.320   4.439   6.723
    5POPE  H18S 3497   9.266   4.541   6.585
    5POPE  H18T 3498   9.329   4.621   6.736
    5POPE   C33 3499  10.116   4.327   6.767
    5POPE   H3X 3500  10.220   4.360   6.786
    5POPE   H3Y 3501  10.102   4.251   6.845
    5POPE   C34 3502  10.007   4.433   6.792
    5POPE   H4X 3503  10.028   4.474   6.893
    5POPE   H4Y 3504   9.909   4.382   6.786
    5POPE   C35 3505  10.023   4.546   6.690
    5POPE   H5X 3506   9.983   4.500   6.597
    5POPE   H5Y 3507  10.129   4.578   6.676
    5POPE   C36 3508   9.955   4.679   6.725
    5POPE   H6X 3509   9.992   4.714   6.824
    5POPE   H6Y 3510   9.844   4.670   6.719
    5POPE   C37 3511   9.994   4.781   6.618
    5POPE   H7X 3512   9.948   4.757   6.520
    5POPE   H7Y 3513  10.103   4.774   6.600
    5POPE   C38 3514   9.948   4.921   6.659
    5POPE   H8X 3515   9.997   4.945   6.756
    5POPE   H8Y 3516   9.839   4.906   6.678
    5POPE   C39 3517   9.972   5.033   6.559
    5POPE   H9X 3518   9.925   5.005   6.462
    5POPE   H9Y 3519  10.081   5.044   6.542
    5POPE  C310 3520   9.918   5.166   6.611
    5POPE  H10X 3521   9.918   5.239   6.527
    5POPE  H10Y 3522   9.990   5.213   6.682
    5POPE  C311 3523   9.778   5.159   6.674
    5POPE  H11X 3524   9.789   5.106   6.771
    5POPE  H11Y 3525   9.713   5.100   6.607
    5POPE  C312 3526   9.722   5.297   6.704
    5POPE  H12X 3527   9.612   5.280   6.706
    5POPE  H12Y 3528   9.740   5.373   6.624
    5POPE  C313 3529   9.761   5.351   6.842
    5POPE  H13X 3530   9.773   5.261   6.907
    5POPE  H13Y 3531   9.683   5.418   6.885
    5POPE  C314 3532   9.887   5.437   6.846
    5POPE  H14X 3533   9.975   5.369   6.846
    5POPE  H14Y 3534   9.894   5.492   6.943
    5POPE  C315 3535   9.914   5.544   6.740
    5POPE  H15X 3536   9.823   5.607   6.733
    5POPE  H15Y 3537   9.915   5.487   6.644
    5POPE  C316 3538  10.043   5.623   6.759
    5POPE  H16X 3539  10.039   5.688   6.848
    5POPE  H16Y 3540  10.058   5.686   6.668
    5POPE  H16Z 3541  10.134   5.561   6.757
    6POPE     N 3542   9.031   8.354  10.395
    6POPE   HN1 3543   9.016   8.455  10.416
    6POPE   HN2 3544   8.994   8.333  10.301
    6POPE   HN3 3545   8.963   8.299  10.451
    6POPE   C12 3546   9.170   8.299  10.423
    6POPE  H12A 3547   9.160   8.188  10.424
    6POPE  H12B 3548   9.192   8.321  10.531
    6POPE   C11 3549   9.275   8.334  10.317
    6POPE  H11A 3550   9.356   8.258  10.321
    6POPE  H11B 3551   9.319   8.432  10.348
    6POPE     P 3552   9.313   8.399  10.079
    6POPE   O13 3553   9.238   8.421   9.953
    6POPE   O14 3554   9.418   8.296  10.069
    6POPE   O11 3555   9.379   8.538  10.124
    6POPE   O12 3556   9.209   8.356  10.193
    6POPE    C1 3557   9.306   8.657  10.152
    6POPE    HA 3558   9.334   8.681  10.257
    6POPE    HB 3559   9.195   8.650  10.156
    6POPE    C2 3560   9.339   8.779  10.063
    6POPE    HS 3561   9.260   8.855  10.078
    6POPE   O21 3562   9.346   8.741   9.926
    6POPE   C21 3563   9.223   8.737   9.875
    6POPE   O22 3564   9.126   8.774   9.939
    6POPE   C22 3565   9.208   8.683   9.734
    6POPE   H2R 3566   9.103   8.695   9.699
    6POPE   H2S 3567   9.233   8.576   9.742
    6POPE    C3 3568   9.471   8.847  10.104
    6POPE    HX 3569   9.552   8.771  10.105
    6POPE    HY 3570   9.471   8.882  10.210
    6POPE   O31 3571   9.503   8.962  10.026
    6POPE   C31 3572   9.415   9.062  10.040
    6POPE   O32 3573   9.335   9.074  10.130
    6POPE   C32 3574   9.450   9.161   9.928
    6POPE   H2X 3575   9.368   9.233   9.908
    6POPE   H2Y 3576   9.479   9.109   9.835
    6POPE   C23 3577   9.302   8.755   9.636
    6POPE   H3R 3578   9.307   8.701   9.538
    6POPE   H3S 3579   9.400   8.772   9.685
    6POPE   C24 3580   9.242   8.891   9.602
    6POPE   H4R 3581   9.224   8.940   9.701
    6POPE   H4S 3582   9.150   8.879   9.542
    6POPE   C25 3583   9.326   8.972   9.504
    6POPE   H5R 3584   9.332   8.919   9.407
    6POPE   H5S 3585   9.426   8.989   9.549
    6POPE   C26 3586   9.278   9.112   9.463
    6POPE   H6R 3587   9.260   9.165   9.560
    6POPE   H6S 3588   9.192   9.115   9.393
    6POPE   C27 3589   9.394   9.184   9.393
    6POPE   H7R 3590   9.492   9.168   9.443
    6POPE   H7S 3591   9.379   9.294   9.407
    6POPE   C28 3592   9.412   9.141   9.248
    6POPE   H8R 3593   9.310   9.153   9.210
    6POPE   H8S 3594   9.436   9.032   9.243
    6POPE   C29 3595   9.525   9.221   9.191
    6POPE   H91 3596   9.621   9.191   9.234
    6POPE  C210 3597   9.517   9.323   9.103
    6POPE  H101 3598   9.601   9.380   9.061
    6POPE  C211 3599   9.398   9.376   9.030
    6POPE  H11R 3600   9.306   9.315   9.046
    6POPE  H11S 3601   9.417   9.352   8.922
    6POPE  C212 3602   9.390   9.526   9.056
    6POPE  H12R 3603   9.297   9.554   9.001
    6POPE  H12S 3604   9.476   9.588   9.023
    6POPE  C213 3605   9.357   9.558   9.202
    6POPE  H13R 3606   9.430   9.520   9.277
    6POPE  H13S 3607   9.264   9.499   9.221
    6POPE  C214 3608   9.317   9.705   9.223
    6POPE  H14R 3609   9.247   9.719   9.140
    6POPE  H14S 3610   9.402   9.776   9.210
    6POPE  C215 3611   9.243   9.724   9.356
    6POPE  H15R 3612   9.145   9.673   9.360
    6POPE  H15S 3613   9.218   9.833   9.355
    6POPE  C216 3614   9.324   9.699   9.483
    6POPE  H16R 3615   9.404   9.777   9.484
    6POPE  H16S 3616   9.364   9.596   9.492
    6POPE  C217 3617   9.245   9.715   9.613
    6POPE  H17R 3618   9.321   9.726   9.694
    6POPE  H17S 3619   9.173   9.635   9.637
    6POPE  C218 3620   9.177   9.852   9.616
    6POPE  H18R 3621   9.130   9.868   9.715
    6POPE  H18S 3622   9.098   9.866   9.539
    6POPE  H18T 3623   9.258   9.927   9.599
    6POPE   C33 3624   9.567   9.245   9.981
    6POPE   H3X 3625   9.660   9.186   9.992
    6POPE   H3Y 3626   9.546   9.275  10.086
    6POPE   C34 3627   9.579   9.376   9.903
    6POPE   H4X 3628   9.665   9.430   9.948
    6POPE   H4Y 3629   9.484   9.432   9.915
    6POPE   C35 3630   9.612   9.345   9.757
    6POPE   H5X 3631   9.515   9.309   9.717
    6POPE   H5Y 3632   9.691   9.267   9.746
    6POPE   C36 3633   9.672   9.461   9.675
    6POPE   H6X 3634   9.763   9.498   9.726
    6POPE   H6Y 3635   9.596   9.539   9.655
    6POPE   C37 3636   9.711   9.404   9.538
    6POPE   H7X 3637   9.620   9.378   9.478
    6POPE   H7Y 3638   9.764   9.308   9.551
    6POPE   C38 3639   9.790   9.508   9.459
    6POPE   H8X 3640   9.882   9.532   9.519
    6POPE   H8Y 3641   9.723   9.597   9.461
    6POPE   C39 3642   9.829   9.471   9.316
    6POPE   H9X 3643   9.738   9.444   9.260
    6POPE   H9Y 3644   9.895   9.381   9.319
    6POPE  C310 3645   9.906   9.584   9.249
    6POPE  H10X 3646   9.912   9.562   9.140
    6POPE  H10Y 3647  10.013   9.584   9.278
    6POPE  C311 3648   9.845   9.724   9.269
    6POPE  H11X 3649   9.864   9.752   9.375
    6POPE  H11Y 3650   9.736   9.718   9.251
    6POPE  C312 3651   9.913   9.828   9.182
    6POPE  H12X 3652   9.836   9.909   9.173
    6POPE  H12Y 3653   9.935   9.796   9.077
    6POPE  C313 3654  10.036   9.893   9.247
    6POPE  H13X 3655  10.017   9.890   9.356
    6POPE  H13Y 3656  10.051   9.998   9.214
    6POPE  C314 3657  10.170   9.826   9.214
    6POPE  H14X 3658  10.180   9.736   9.280
    6POPE  H14Y 3659  10.255   9.893   9.244
    6POPE  C315 3660  10.204   9.782   9.072
    6POPE  H15X 3661  10.186   9.869   9.005
    6POPE  H15Y 3662  10.123   9.710   9.046
    6POPE  C316 3663  10.342   9.719   9.055
    6POPE  H16X 3664  10.424   9.793   9.070
    6POPE  H16Y 3665  10.349   9.678   8.952
    6POPE  H16Z 3666  10.357   9.628   9.115
    7POPE     N 3667   8.380  10.213   7.783
    7POPE   HN1 3668   8.333  10.210   7.875
    7POPE   HN2 3669   8.358  10.126   7.730
    7POPE   HN3 3670   8.481  10.196   7.797
    7POPE   C12 3671   8.364  10.341   7.702
    7POPE  H12A 3672   8.443  10.338   7.623
    7POPE  H12B 3673   8.400  10.424   7.767
    7POPE   C11 3674   8.229  10.356   7.631
    7POPE  H11A 3675   8.242  10.423   7.544
    7POPE  H11B 3676   8.161  10.405   7.704
    7POPE     P 3677   8.032  10.234   7.538
    7POPE   O13 3678   7.982  10.096   7.516
    7POPE   O14 3679   8.043  10.314   7.414
    7POPE   O11 3680   7.934  10.308   7.640
    7POPE   O12 3681   8.176  10.225   7.607
    7POPE    C1 3682   7.907  10.264   7.774
    7POPE    HA 3683   7.937  10.350   7.836
    7POPE    HB 3684   7.968  10.180   7.813
    7POPE    C2 3685   7.759  10.230   7.804
    7POPE    HS 3686   7.756  10.175   7.900
    7POPE   O21 3687   7.703  10.151   7.700
    7POPE   C21 3688   7.736  10.023   7.717
    7POPE   O22 3689   7.796   9.986   7.817
    7POPE   C22 3690   7.699   9.926   7.607
    7POPE   H2R 3691   7.722   9.822   7.638
    7POPE   H2S 3692   7.762   9.955   7.522
    7POPE    C3 3693   7.674  10.356   7.826
    7POPE    HX 3694   7.685  10.423   7.738
    7POPE    HY 3695   7.711  10.420   7.909
    7POPE   O31 3696   7.537  10.328   7.858
    7POPE   C31 3697   7.522  10.264   7.975
    7POPE   O32 3698   7.605  10.257   8.063
    7POPE   C32 3699   7.376  10.218   7.976
    7POPE   H2X 3700   7.356  10.138   8.050
    7POPE   H2Y 3701   7.343  10.184   7.875
    7POPE   C23 3702   7.550   9.935   7.573
    7POPE   H3R 3703   7.527   9.881   7.478
    7POPE   H3S 3704   7.518  10.042   7.573
    7POPE   C24 3705   7.470   9.862   7.680
    7POPE   H4R 3706   7.502   9.908   7.777
    7POPE   H4S 3707   7.488   9.753   7.674
    7POPE   C25 3708   7.319   9.864   7.656
    7POPE   H5R 3709   7.296   9.810   7.561
    7POPE   H5S 3710   7.285   9.970   7.654
    7POPE   C26 3711   7.227   9.796   7.757
    7POPE   H6R 3712   7.256   9.839   7.855
    7POPE   H6S 3713   7.227   9.685   7.755
    7POPE   C27 3714   7.083   9.839   7.729
    7POPE   H7R 3715   7.074   9.948   7.705
    7POPE   H7S 3716   7.025   9.833   7.825
    7POPE   C28 3717   7.019   9.765   7.612
    7POPE   H8R 3718   7.039   9.660   7.641
    7POPE   H8S 3719   7.077   9.784   7.518
    7POPE   C29 3720   6.879   9.814   7.597
    7POPE   H91 3721   6.876   9.918   7.561
    7POPE  C210 3722   6.766   9.750   7.630
    7POPE  H101 3723   6.663   9.787   7.618
    7POPE  C211 3724   6.747   9.609   7.677
    7POPE  H11R 3725   6.841   9.549   7.676
    7POPE  H11S 3726   6.692   9.557   7.594
    7POPE  C212 3727   6.666   9.613   7.807
    7POPE  H12R 3728   6.662   9.505   7.835
    7POPE  H12S 3729   6.565   9.657   7.802
    7POPE  C213 3730   6.745   9.677   7.922
    7POPE  H13R 3731   6.777   9.783   7.905
    7POPE  H13S 3732   6.840   9.618   7.924
    7POPE  C214 3733   6.680   9.654   8.059
    7POPE  H14R 3734   6.657   9.546   8.052
    7POPE  H14S 3735   6.583   9.709   8.072
    7POPE  C215 3736   6.779   9.678   8.173
    7POPE  H15R 3737   6.863   9.605   8.175
    7POPE  H15S 3738   6.719   9.654   8.264
    7POPE  C216 3739   6.828   9.821   8.191
    7POPE  H16R 3740   6.739   9.881   8.219
    7POPE  H16S 3741   6.881   9.862   8.102
    7POPE  C217 3742   6.931   9.839   8.303
    7POPE  H17R 3743   6.932   9.949   8.325
    7POPE  H17S 3744   7.033   9.802   8.284
    7POPE  C218 3745   6.875   9.783   8.434
    7POPE  H18R 3746   6.944   9.808   8.516
    7POPE  H18S 3747   6.861   9.673   8.433
    7POPE  H18T 3748   6.776   9.833   8.449
    7POPE   C33 3749   7.294  10.339   8.021
    7POPE   H3X 3750   7.294  10.420   7.947
    7POPE   H3Y 3751   7.344  10.387   8.107
    7POPE   C34 3752   7.157  10.294   8.074
    7POPE   H4X 3753   7.105  10.388   8.104
    7POPE   H4Y 3754   7.173  10.226   8.159
    7POPE   C35 3755   7.078  10.231   7.959
    7POPE   H5X 3756   7.126  10.131   7.949
    7POPE   H5Y 3757   7.085  10.288   7.864
    7POPE   C36 3758   6.925  10.222   7.978
    7POPE   H6X 3759   6.885  10.323   7.998
    7POPE   H6Y 3760   6.899  10.147   8.056
    7POPE   C37 3761   6.865  10.169   7.848
    7POPE   H7X 3762   6.893  10.062   7.832
    7POPE   H7Y 3763   6.910  10.223   7.762
    7POPE   C38 3764   6.713  10.178   7.853
    7POPE   H8X 3765   6.687  10.286   7.867
    7POPE   H8Y 3766   6.688  10.123   7.946
    7POPE   C39 3767   6.637  10.121   7.733
    7POPE   H9X 3768   6.668  10.015   7.719
    7POPE   H9Y 3769   6.666  10.177   7.642
    7POPE  C310 3770   6.486  10.134   7.753
    7POPE  H10X 3771   6.436  10.072   7.675
    7POPE  H10Y 3772   6.451  10.236   7.726
    7POPE  C311 3773   6.435  10.094   7.892
    7POPE  H11X 3774   6.468  10.173   7.962
    7POPE  H11Y 3775   6.482   9.998   7.920
    7POPE  C312 3776   6.283  10.089   7.897
    7POPE  H12X 3777   6.263  10.020   7.983
    7POPE  H12Y 3778   6.235  10.042   7.809
    7POPE  C313 3779   6.218  10.223   7.932
    7POPE  H13X 3780   6.292  10.276   7.996
    7POPE  H13Y 3781   6.122  10.210   7.988
    7POPE  C314 3782   6.178  10.309   7.813
    7POPE  H14X 3783   6.269  10.362   7.777
    7POPE  H14Y 3784   6.109  10.391   7.845
    7POPE  C315 3785   6.109  10.249   7.691
    7POPE  H15X 3786   6.023  10.190   7.727
    7POPE  H15Y 3787   6.181  10.172   7.654
    7POPE  C316 3788   6.073  10.349   7.581
    7POPE  H16X 3789   5.994  10.419   7.612
    7POPE  H16Y 3790   6.038  10.291   7.492
    7POPE  H16Z 3791   6.161  10.402   7.538
    8POPE     N 3792  10.020  10.406  10.306
    8POPE   HN1 3793  10.110  10.377  10.264
    8POPE   HN2 3794  10.003  10.507  10.284
    8POPE   HN3 3795  10.032  10.415  10.408
    8POPE   C12 3796   9.901  10.315  10.280
    8POPE  H12A 3797   9.823  10.345  10.355
    8POPE  H12B 3798   9.930  10.214  10.317
    8POPE   C11 3799   9.839  10.330  10.141
    8POPE  H11A 3800   9.732  10.297  10.146
    8POPE  H11B 3801   9.893  10.259  10.075
    8POPE     P 3802   9.808  10.480   9.944
    8POPE   O13 3803   9.839  10.617   9.899
    8POPE   O14 3804   9.664  10.449   9.945
    8POPE   O11 3805   9.884  10.376   9.849
    8POPE   O12 3806   9.865  10.461  10.092
    8POPE    C1 3807  10.026  10.370   9.831
    8POPE    HA 3808  10.051  10.267   9.861
    8POPE    HB 3809  10.088  10.433   9.898
    8POPE    C2 3810  10.076  10.393   9.687
    8POPE    HS 3811  10.186  10.411   9.692
    8POPE   O21 3812  10.010  10.505   9.628
    8POPE   C21 3813  10.070  10.618   9.667
    8POPE   O22 3814  10.172  10.616   9.734
    8POPE   C22 3815  10.003  10.749   9.628
    8POPE   H2R 3816  10.068  10.835   9.657
    8POPE   H2S 3817   9.909  10.751   9.685
    8POPE    C3 3818  10.058  10.270   9.598
    8POPE    HX 3819   9.951  10.238   9.601
    8POPE    HY 3820  10.110  10.180   9.637
    8POPE   O31 3821  10.107  10.287   9.465
    8POPE   C31 3822  10.239  10.305   9.459
    8POPE   O32 3823  10.319  10.279   9.547
    8POPE   C32 3824  10.266  10.350   9.315
    8POPE   H2X 3825  10.366  10.398   9.303
    8POPE   H2Y 3826  10.187  10.419   9.278
    8POPE   C23 3827   9.978  10.755   9.477
    8POPE   H3R 3828   9.911  10.840   9.450
    8POPE   H3S 3829   9.944  10.656   9.441
    8POPE   C24 3830  10.110  10.786   9.406
    8POPE   H4R 3831  10.182  10.709   9.442
    8POPE   H4S 3832  10.142  10.890   9.428
    8POPE   C25 3833  10.097  10.796   9.254
    8POPE   H5R 3834  10.030  10.880   9.228
    8POPE   H5S 3835  10.060  10.698   9.215
    8POPE   C26 3836  10.222  10.825   9.171
    8POPE   H6R 3837  10.296  10.749   9.204
    8POPE   H6S 3838  10.259  10.930   9.175
    8POPE   C27 3839  10.190  10.797   9.024
    8POPE   H7R 3840  10.130  10.704   9.009
    8POPE   H7S 3841  10.286  10.770   8.972
    8POPE   C28 3842  10.112  10.909   8.957
    8POPE   H8R 3843  10.174  10.996   8.982
    8POPE   H8S 3844  10.013  10.924   9.008
    8POPE   C29 3845  10.090  10.871   8.813
    8POPE   H91 3846  10.020  10.787   8.805
    8POPE  C210 3847  10.151  10.921   8.705
    8POPE  H101 3848  10.133  10.893   8.600
    8POPE  C211 3849  10.246  11.037   8.695
    8POPE  H11R 3850  10.260  11.091   8.791
    8POPE  H11S 3851  10.191  11.115   8.637
    8POPE  C212 3852  10.371  10.987   8.622
    8POPE  H12R 3853  10.435  11.078   8.623
    8POPE  H12S 3854  10.358  10.950   8.519
    8POPE  C213 3855  10.450  10.886   8.705
    8POPE  H13R 3856  10.395  10.792   8.731
    8POPE  H13S 3857  10.467  10.938   8.801
    8POPE  C214 3858  10.591  10.860   8.648
    8POPE  H14R 3859  10.625  10.963   8.629
    8POPE  H14S 3860  10.591  10.805   8.550
    8POPE  C215 3861  10.682  10.795   8.752
    8POPE  H15R 3862  10.704  10.861   8.839
    8POPE  H15S 3863  10.779  10.786   8.699
    8POPE  C216 3864  10.645  10.654   8.797
    8POPE  H16R 3865  10.656  10.590   8.707
    8POPE  H16S 3866  10.544  10.646   8.843
    8POPE  C217 3867  10.736  10.595   8.905
    8POPE  H17R 3868  10.717  10.485   8.903
    8POPE  H17S 3869  10.724  10.636   9.007
    8POPE  C218 3870  10.881  10.602   8.860
    8POPE  H18R 3871  10.945  10.549   8.932
    8POPE  H18S 3872  10.921  10.706   8.849
    8POPE  H18T 3873  10.885  10.552   8.759
    8POPE   C33 3874  10.272  10.223   9.231
    8POPE   H3X 3875  10.174  10.173   9.223
    8POPE   H3Y 3876  10.332  10.146   9.284
    8POPE   C34 3877  10.346  10.248   9.099
    8POPE   H4X 3878  10.344  10.150   9.045
    8POPE   H4Y 3879  10.448  10.281   9.123
    8POPE   C35 3880  10.267  10.350   9.016
    8POPE   H5X 3881  10.289  10.445   9.068
    8POPE   H5Y 3882  10.157  10.329   9.015
    8POPE   C36 3883  10.298  10.353   8.866
    8POPE   H6X 3884  10.283  10.252   8.823
    8POPE   H6Y 3885  10.399  10.396   8.847
    8POPE   C37 3886  10.199  10.451   8.801
    8POPE   H7X 3887  10.220  10.556   8.831
    8POPE   H7Y 3888  10.097  10.430   8.838
    8POPE   C38 3889  10.211  10.443   8.648
    8POPE   H8X 3890  10.188  10.338   8.619
    8POPE   H8Y 3891  10.319  10.461   8.631
    8POPE   C39 3892  10.125  10.540   8.568
    8POPE   H9X 3893  10.147  10.643   8.602
    8POPE   H9Y 3894  10.018  10.520   8.589
    8POPE  C310 3895  10.148  10.523   8.418
    8POPE  H10X 3896  10.102  10.609   8.366
    8POPE  H10Y 3897  10.090  10.438   8.377
    8POPE  C311 3898  10.296  10.512   8.377
    8POPE  H11X 3899  10.331  10.412   8.411
    8POPE  H11Y 3900  10.353  10.591   8.429
    8POPE  C312 3901  10.313  10.518   8.226
    8POPE  H12X 3902  10.419  10.551   8.213
    8POPE  H12Y 3903  10.250  10.594   8.174
    8POPE  C313 3904  10.303  10.381   8.157
    8POPE  H13X 3905  10.339  10.307   8.232
    8POPE  H13Y 3906  10.366  10.375   8.066
    8POPE  C314 3907  10.164  10.343   8.107
    8POPE  H14X 3908  10.105  10.305   8.194
    8POPE  H14Y 3909  10.169  10.256   8.037
    8POPE  C315 3910  10.075  10.444   8.034
    8POPE  H15X 3911  10.136  10.488   7.952
    8POPE  H15Y 3912  10.063  10.528   8.107
    8POPE  C316 3913   9.940  10.391   7.988
    8POPE  H16X 3914   9.950  10.315   7.907
    8POPE  H16Y 3915   9.880  10.477   7.950
    8POPE  H16Z 3916   9.876  10.355   8.071
    9POPE     N 3917   4.623   7.396   9.757
    9POPE   HN1 3918   4.558   7.432   9.685
    9POPE   HN2 3919   4.569   7.364   9.839
    9POPE   HN3 3920   4.671   7.477   9.801
    9POPE   C12 3921   4.731   7.300   9.709
    9POPE  H12A 3922   4.807   7.296   9.790
    9POPE  H12B 3923   4.786   7.352   9.627
    9POPE   C11 3924   4.682   7.156   9.686
    9POPE  H11A 3925   4.768   7.087   9.695
    9POPE  H11B 3926   4.646   7.152   9.581
    9POPE     P 3927   4.509   6.986   9.745
    9POPE   O13 3928   4.392   6.968   9.834
    9POPE   O14 3929   4.616   6.887   9.767
    9POPE   O11 3930   4.460   6.978   9.593
    9POPE   O12 3931   4.568   7.132   9.769
    9POPE    C1 3932   4.364   7.066   9.534
    9POPE    HA 3933   4.418   7.111   9.449
    9POPE    HB 3934   4.330   7.153   9.594
    9POPE    C2 3935   4.236   6.998   9.479
    9POPE    HS 3936   4.161   7.077   9.459
    9POPE   O21 3937   4.185   6.903   9.573
    9POPE   C21 3938   4.112   6.966   9.665
    9POPE   O22 3939   4.087   7.085   9.656
    9POPE   C22 3940   4.063   6.884   9.783
    9POPE   H2R 3941   3.995   6.944   9.846
    9POPE   H2S 3942   4.154   6.858   9.839
    9POPE    C3 3943   4.260   6.929   9.344
    9POPE    HX 3944   4.345   6.858   9.354
    9POPE    HY 3945   4.297   6.998   9.265
    9POPE   O31 3946   4.143   6.868   9.289
    9POPE   C31 3947   4.047   6.955   9.258
    9POPE   O32 3948   4.062   7.075   9.244
    9POPE   C32 3949   3.923   6.870   9.230
    9POPE   H2X 3950   3.829   6.928   9.233
    9POPE   H2Y 3951   3.916   6.784   9.300
    9POPE   C23 3952   3.988   6.759   9.736
    9POPE   H3R 3953   3.971   6.688   9.820
    9POPE   H3S 3954   4.041   6.715   9.648
    9POPE   C24 3955   3.848   6.799   9.690
    9POPE   H4R 3956   3.864   6.880   9.615
    9POPE   H4S 3957   3.787   6.831   9.777
    9POPE   C25 3958   3.763   6.682   9.642
    9POPE   H5R 3959   3.747   6.611   9.726
    9POPE   H5S 3960   3.815   6.634   9.556
    9POPE   C26 3961   3.621   6.709   9.592
    9POPE   H6R 3962   3.633   6.788   9.515
    9POPE   H6S 3963   3.546   6.732   9.670
    9POPE   C27 3964   3.570   6.584   9.519
    9POPE   H7R 3965   3.648   6.536   9.455
    9POPE   H7S 3966   3.495   6.616   9.444
    9POPE   C28 3967   3.523   6.474   9.614
    9POPE   H8R 3968   3.454   6.531   9.679
    9POPE   H8S 3969   3.607   6.441   9.680
    9POPE   C29 3970   3.473   6.360   9.532
    9POPE   H91 3971   3.556   6.309   9.480
    9POPE  C210 3972   3.346   6.323   9.511
    9POPE  H101 3973   3.311   6.238   9.451
    9POPE  C211 3974   3.220   6.375   9.574
    9POPE  H11R 3975   3.240   6.450   9.654
    9POPE  H11S 3976   3.181   6.291   9.636
    9POPE  C212 3977   3.125   6.415   9.460
    9POPE  H12R 3978   3.038   6.455   9.518
    9POPE  H12S 3979   3.093   6.334   9.392
    9POPE  C213 3980   3.176   6.535   9.380
    9POPE  H13R 3981   3.275   6.520   9.330
    9POPE  H13S 3982   3.195   6.612   9.459
    9POPE  C214 3983   3.068   6.595   9.289
    9POPE  H14R 3984   2.982   6.599   9.358
    9POPE  H14S 3985   3.040   6.528   9.204
    9POPE  C215 3986   3.105   6.736   9.245
    9POPE  H15R 3987   3.107   6.810   9.328
    9POPE  H15S 3988   3.017   6.767   9.184
    9POPE  C216 3989   3.227   6.750   9.155
    9POPE  H16R 3990   3.202   6.698   9.060
    9POPE  H16S 3991   3.321   6.713   9.201
    9POPE  C217 3992   3.263   6.894   9.118
    9POPE  H17R 3993   3.331   6.886   9.029
    9POPE  H17S 3994   3.309   6.956   9.197
    9POPE  C218 3995   3.142   6.964   9.057
    9POPE  H18R 3996   3.171   7.063   9.019
    9POPE  H18S 3997   3.057   6.979   9.128
    9POPE  H18T 3998   3.107   6.898   8.973
    9POPE   C33 3999   3.937   6.821   9.086
    9POPE   H3X 4000   4.020   6.750   9.073
    9POPE   H3Y 4001   3.970   6.906   9.022
    9POPE   C34 4002   3.801   6.778   9.029
    9POPE   H4X 4003   3.821   6.745   8.925
    9POPE   H4Y 4004   3.733   6.865   9.033
    9POPE   C35 4005   3.750   6.658   9.109
    9POPE   H5X 4006   3.716   6.704   9.204
    9POPE   H5Y 4007   3.829   6.582   9.128
    9POPE   C36 4008   3.641   6.573   9.042
    9POPE   H6X 4009   3.678   6.538   8.943
    9POPE   H6Y 4010   3.545   6.628   9.037
    9POPE   C37 4011   3.615   6.452   9.132
    9POPE   H7X 4012   3.565   6.482   9.227
    9POPE   H7Y 4013   3.712   6.408   9.163
    9POPE   C38 4014   3.523   6.352   9.060
    9POPE   H8X 4015   3.575   6.321   8.966
    9POPE   H8Y 4016   3.436   6.415   9.033
    9POPE   C39 4017   3.480   6.229   9.140
    9POPE   H9X 4018   3.433   6.263   9.234
    9POPE   H9Y 4019   3.571   6.170   9.167
    9POPE  C310 4020   3.387   6.140   9.058
    9POPE  H10X 4021   3.342   6.065   9.126
    9POPE  H10Y 4022   3.445   6.075   8.988
    9POPE  C311 4023   3.277   6.216   8.982
    9POPE  H11X 4024   3.326   6.270   8.899
    9POPE  H11Y 4025   3.230   6.288   9.052
    9POPE  C312 4026   3.175   6.120   8.921
    9POPE  H12X 4027   3.084   6.183   8.909
    9POPE  H12Y 4028   3.145   6.035   8.986
    9POPE  C313 4029   3.213   6.072   8.780
    9POPE  H13X 4030   3.272   6.155   8.735
    9POPE  H13Y 4031   3.123   6.051   8.717
    9POPE  C314 4032   3.291   5.941   8.774
    9POPE  H14X 4033   3.398   5.964   8.796
    9POPE  H14Y 4034   3.292   5.901   8.670
    9POPE  C315 4035   3.251   5.821   8.860
    9POPE  H15X 4036   3.143   5.803   8.845
    9POPE  H15Y 4037   3.258   5.860   8.965
    9POPE  C316 4038   3.338   5.696   8.842
    9POPE  H16X 4039   3.324   5.651   8.742
    9POPE  H16Y 4040   3.309   5.623   8.920
    9POPE  H16Z 4041   3.445   5.712   8.866
   10POPE     N 4042  11.553   4.769   3.891
   10POPE   HN1 4043  11.492   4.792   3.972
   10POPE   HN2 4044  11.496   4.726   3.816
   10POPE   HN3 4045  11.610   4.686   3.915
   10POPE   C12 4046  11.647   4.879   3.845
   10POPE  H12A 4047  11.723   4.829   3.780
   10POPE  H12B 4048  11.709   4.908   3.933
   10POPE   C11 4049  11.581   4.989   3.761
   10POPE  H11A 4050  11.659   5.036   3.697
   10POPE  H11B 4051  11.545   5.065   3.833
   10POPE     P 4052  11.389   5.046   3.613
   10POPE   O13 4053  11.270   4.983   3.550
   10POPE   O14 4054  11.483   5.106   3.516
   10POPE   O11 4055  11.339   5.158   3.716
   10POPE   O12 4056  11.466   4.934   3.697
   10POPE    C1 4057  11.254   5.134   3.828
   10POPE    HA 4058  11.314   5.170   3.914
   10POPE    HB 4059  11.232   5.028   3.853
   10POPE    C2 4060  11.119   5.209   3.828
   10POPE    HS 4061  11.054   5.163   3.905
   10POPE   O21 4062  11.057   5.200   3.700
   10POPE   C21 4063  10.992   5.084   3.689
   10POPE   O22 4064  10.983   5.007   3.783
   10POPE   C22 4065  10.934   5.050   3.553
   10POPE   H2R 4066  10.874   4.957   3.560
   10POPE   H2S 4067  11.021   5.034   3.488
   10POPE    C3 4068  11.134   5.357   3.868
   10POPE    HX 4069  11.210   5.404   3.802
   10POPE    HY 4070  11.179   5.370   3.969
   10POPE   O31 4071  11.011   5.428   3.872
   10POPE   C31 4072  10.926   5.383   3.965
   10POPE   O32 4073  10.956   5.313   4.060
   10POPE   C32 4074  10.793   5.451   3.934
   10POPE   H2X 4075  10.706   5.401   3.982
   10POPE   H2Y 4076  10.775   5.458   3.824
   10POPE   C23 4077  10.844   5.163   3.501
   10POPE   H3R 4078  10.818   5.148   3.394
   10POPE   H3S 4079  10.890   5.261   3.525
   10POPE   C24 4080  10.710   5.157   3.574
   10POPE   H4R 4081  10.735   5.158   3.683
   10POPE   H4S 4082  10.654   5.066   3.544
   10POPE   C25 4083  10.611   5.264   3.530
   10POPE   H5R 4084  10.586   5.249   3.423
   10POPE   H5S 4085  10.656   5.364   3.550
   10POPE   C26 4086  10.473   5.270   3.597
   10POPE   H6R 4087  10.495   5.273   3.706
   10POPE   H6S 4088  10.402   5.191   3.566
   10POPE   C27 4089  10.407   5.404   3.560
   10POPE   H7R 4090  10.478   5.490   3.563
   10POPE   H7S 4091  10.336   5.430   3.642
   10POPE   C28 4092  10.347   5.404   3.420
   10POPE   H8R 4093  10.285   5.313   3.424
   10POPE   H8S 4094  10.426   5.386   3.343
   10POPE   C29 4095  10.283   5.538   3.399
   10POPE   H91 4096  10.359   5.617   3.390
   10POPE  C210 4097  10.152   5.568   3.397
   10POPE  H101 4098  10.107   5.666   3.380
   10POPE  C211 4099  10.034   5.475   3.404
   10POPE  H11R 4100  10.063   5.368   3.402
   10POPE  H11S 4101   9.985   5.484   3.304
   10POPE  C212 4102   9.944   5.523   3.518
   10POPE  H12R 4103   9.864   5.447   3.517
   10POPE  H12S 4104   9.903   5.625   3.510
   10POPE  C213 4105  10.010   5.504   3.655
   10POPE  H13R 4106  10.106   5.560   3.670
   10POPE  H13S 4107  10.038   5.397   3.656
   10POPE  C214 4108   9.910   5.521   3.771
   10POPE  H14R 4109   9.826   5.461   3.734
   10POPE  H14S 4110   9.874   5.626   3.784
   10POPE  C215 4111   9.964   5.460   3.900
   10POPE  H15R 4112   9.976   5.350   3.896
   10POPE  H15S 4113   9.881   5.477   3.973
   10POPE  C216 4114  10.088   5.527   3.961
   10POPE  H16R 4115  10.055   5.630   3.990
   10POPE  H16S 4116  10.176   5.527   3.894
   10POPE  C217 4117  10.141   5.460   4.087
   10POPE  H17R 4118  10.207   5.535   4.136
   10POPE  H17S 4119  10.194   5.363   4.074
   10POPE  C218 4120  10.029   5.446   4.190
   10POPE  H18R 4121  10.071   5.409   4.286
   10POPE  H18S 4122   9.947   5.377   4.160
   10POPE  H18T 4123   9.987   5.549   4.204
   10POPE   C33 4124  10.800   5.590   3.996
   10POPE   H3X 4125  10.874   5.655   3.946
   10POPE   H3Y 4126  10.843   5.582   4.098
   10POPE   C34 4127  10.660   5.649   4.015
   10POPE   H4X 4128  10.676   5.749   4.061
   10POPE   H4Y 4129  10.603   5.581   4.082
   10POPE   C35 4130  10.595   5.668   3.878
   10POPE   H5X 4131  10.567   5.564   3.850
   10POPE   H5Y 4132  10.663   5.712   3.803
   10POPE   C36 4133  10.476   5.765   3.873
   10POPE   H6X 4134  10.508   5.864   3.912
   10POPE   H6Y 4135  10.387   5.723   3.925
   10POPE   C37 4136  10.435   5.780   3.726
   10POPE   H7X 4137  10.389   5.686   3.687
   10POPE   H7Y 4138  10.525   5.795   3.664
   10POPE   C38 4139  10.332   5.892   3.711
   10POPE   H8X 4140  10.379   5.985   3.748
   10POPE   H8Y 4141  10.252   5.861   3.783
   10POPE   C39 4142  10.274   5.913   3.572
   10POPE   H9X 4143  10.231   5.818   3.535
   10POPE   H9Y 4144  10.356   5.941   3.502
   10POPE  C310 4145  10.171   6.026   3.572
   10POPE  H10X 4146  10.116   6.023   3.475
   10POPE  H10Y 4147  10.220   6.126   3.568
   10POPE  C311 4148  10.070   6.020   3.688
   10POPE  H11X 4149  10.125   6.048   3.780
   10POPE  H11Y 4150  10.033   5.916   3.697
   10POPE  C312 4151   9.957   6.121   3.670
   10POPE  H12X 4152   9.875   6.079   3.732
   10POPE  H12Y 4153   9.917   6.129   3.566
   10POPE  C313 4154   9.989   6.260   3.728
   10POPE  H13X 4155  10.057   6.241   3.813
   10POPE  H13Y 4156   9.897   6.312   3.764
   10POPE  C314 4157  10.050   6.360   3.630
   10POPE  H14X 4158  10.159   6.337   3.622
   10POPE  H14Y 4159  10.045   6.463   3.672
   10POPE  C315 4160   9.996   6.375   3.488
   10POPE  H15X 4161   9.886   6.389   3.495
   10POPE  H15Y 4162  10.007   6.273   3.444
   10POPE  C316 4163  10.066   6.480   3.403
   10POPE  H16X 4164  10.046   6.583   3.439
   10POPE  H16Y 4165  10.028   6.471   3.299
   10POPE  H16Z 4166  10.174   6.461   3.388
   11POPE     N 4167   8.605   9.489   3.861
   11POPE   HN1 4168   8.659   9.476   3.773
   11POPE   HN2 4169   8.662   9.453   3.941
   11POPE   HN3 4170   8.530   9.418   3.864
   11POPE   C12 4171   8.543   9.626   3.883
   11POPE  H12A 4172   8.467   9.612   3.963
   11POPE  H12B 4173   8.478   9.645   3.794
   11POPE   C11 4174   8.641   9.734   3.929
   11POPE  H11A 4175   8.583   9.812   3.984
   11POPE  H11B 4176   8.683   9.779   3.837
   11POPE     P 4177   8.858   9.779   4.044
   11POPE   O13 4178   8.967   9.708   4.114
   11POPE   O14 4179   8.791   9.881   4.127
   11POPE   O11 4180   8.917   9.847   3.912
   11POPE   O12 4181   8.749   9.671   3.998
   11POPE    C1 4182   8.980   9.777   3.805
   11POPE    HA 4183   8.919   9.803   3.717
   11POPE    HB 4184   8.976   9.666   3.808
   11POPE    C2 4185   9.127   9.816   3.777
   11POPE    HS 4186   9.170   9.739   3.710
   11POPE   O21 4187   9.201   9.825   3.898
   11POPE   C21 4188   9.241   9.703   3.935
   11POPE   O22 4189   9.222   9.605   3.864
   11POPE   C22 4190   9.307   9.690   4.071
   11POPE   H2R 4191   9.345   9.587   4.086
   11POPE   H2S 4192   9.227   9.712   4.144
   11POPE    C3 4193   9.138   9.948   3.699
   11POPE    HX 4194   9.083  10.027   3.755
   11POPE    HY 4195   9.085   9.946   3.602
   11POPE   O31 4196   9.273   9.985   3.668
   11POPE   C31 4197   9.334   9.900   3.585
   11POPE   O32 4198   9.279   9.818   3.515
   11POPE   C32 4199   9.481   9.940   3.589
   11POPE   H2X 4200   9.548   9.861   3.550
   11POPE   H2Y 4201   9.513   9.969   3.691
   11POPE   C23 4202   9.424   9.788   4.085
   11POPE   H3R 4203   9.460   9.794   4.191
   11POPE   H3S 4204   9.397   9.885   4.039
   11POPE   C24 4205   9.544   9.733   4.008
   11POPE   H4R 4206   9.506   9.713   3.905
   11POPE   H4S 4207   9.583   9.642   4.058
   11POPE   C25 4208   9.668   9.821   4.016
   11POPE   H5R 4209   9.702   9.828   4.121
   11POPE   H5S 4210   9.643   9.921   3.972
   11POPE   C26 4211   9.795   9.778   3.941
   11POPE   H6R 4212   9.761   9.759   3.836
   11POPE   H6S 4213   9.851   9.694   3.986
   11POPE   C27 4214   9.891   9.897   3.936
   11POPE   H7R 4215   9.840   9.994   3.914
   11POPE   H7S 4216   9.956   9.885   3.846
   11POPE   C28 4217   9.967   9.918   4.066
   11POPE   H8R 4218  10.008   9.817   4.083
   11POPE   H8S 4219   9.896   9.939   4.150
   11POPE   C29 4220  10.060  10.034   4.047
   11POPE   H91 4221  10.004  10.128   4.040
   11POPE  C210 4222  10.193  10.031   4.032
   11POPE  H101 4223  10.260  10.118   4.019
   11POPE  C211 4224  10.287   9.915   4.043
   11POPE  H11R 4225  10.237   9.821   4.076
   11POPE  H11S 4226  10.349   9.936   4.133
   11POPE  C212 4227  10.371   9.911   3.914
   11POPE  H12R 4228  10.433   9.820   3.931
   11POPE  H12S 4229  10.433   9.999   3.892
   11POPE  C213 4230  10.286   9.875   3.792
   11POPE  H13R 4231  10.203   9.946   3.769
   11POPE  H13S 4232  10.236   9.780   3.822
   11POPE  C214 4233  10.372   9.839   3.670
   11POPE  H14R 4234  10.446   9.771   3.716
   11POPE  H14S 4235  10.428   9.926   3.626
   11POPE  C215 4236  10.291   9.762   3.565
   11POPE  H15R 4237  10.257   9.662   3.599
   11POPE  H15S 4238  10.366   9.741   3.486
   11POPE  C216 4239  10.178   9.839   3.497
   11POPE  H16R 4240  10.227   9.921   3.439
   11POPE  H16S 4241  10.100   9.877   3.567
   11POPE  C217 4242  10.096   9.757   3.397
   11POPE  H17R 4243  10.042   9.832   3.334
   11POPE  H17S 4244  10.026   9.683   3.439
   11POPE  C218 4245  10.189   9.693   3.294
   11POPE  H18R 4246  10.129   9.645   3.215
   11POPE  H18S 4247  10.258   9.616   3.336
   11POPE  H18T 4248  10.250   9.777   3.251
   11POPE   C33 4249   9.495  10.058   3.492
   11POPE   H3X 4250   9.444  10.149   3.528
   11POPE   H3Y 4251   9.440  10.035   3.399
   11POPE   C34 4252   9.641  10.075   3.449
   11POPE   H4X 4253   9.642  10.162   3.379
   11POPE   H4Y 4254   9.674   9.982   3.399
   11POPE   C35 4255   9.726  10.111   3.571
   11POPE   H5X 4256   9.734  10.014   3.624
   11POPE   H5Y 4257   9.678  10.188   3.636
   11POPE   C36 4258   9.862  10.176   3.543
   11POPE   H6X 4259   9.847  10.267   3.481
   11POPE   H6Y 4260   9.933  10.103   3.498
   11POPE   C37 4261   9.923  10.216   3.677
   11POPE   H7X 4262   9.952  10.127   3.737
   11POPE   H7Y 4263   9.846  10.267   3.739
   11POPE   C38 4264  10.049  10.301   3.655
   11POPE   H8X 4265  10.017  10.391   3.597
   11POPE   H8Y 4266  10.110  10.236   3.589
   11POPE   C39 4267  10.126  10.342   3.780
   11POPE   H9X 4268  10.153  10.251   3.837
   11POPE   H9Y 4269  10.061  10.405   3.844
   11POPE  C310 4270  10.250  10.423   3.743
   11POPE  H10X 4271  10.315  10.432   3.833
   11POPE  H10Y 4272  10.224  10.530   3.723
   11POPE  C311 4273  10.332  10.366   3.626
   11POPE  H11X 4274  10.273  10.383   3.534
   11POPE  H11Y 4275  10.345  10.257   3.643
   11POPE  C312 4276  10.465  10.439   3.609
   11POPE  H12X 4277  10.529  10.365   3.556
   11POPE  H12Y 4278  10.519  10.462   3.704
   11POPE  C313 4279  10.456  10.562   3.518
   11POPE  H13X 4280  10.375  10.540   3.445
   11POPE  H13Y 4281  10.552  10.581   3.464
   11POPE  C314 4282  10.430  10.695   3.589
   11POPE  H14X 4283  10.321  10.701   3.611
   11POPE  H14Y 4284  10.451  10.781   3.521
   11POPE  C315 4285  10.504  10.731   3.719
   11POPE  H15X 4286  10.612  10.717   3.701
   11POPE  H15Y 4287  10.477  10.649   3.789
   11POPE  C316 4288  10.468  10.868   3.777
   11POPE  H16X 4289  10.504  10.951   3.713
   11POPE  H16Y 4290  10.516  10.876   3.877
   11POPE  H16Z 4291  10.361  10.879   3.803
   12POPE     N 4292   7.233   2.900   3.760
   12POPE   HN1 4293   7.325   2.948   3.757
   12POPE   HN2 4294   7.205   2.885   3.859
   12POPE   HN3 4295   7.248   2.800   3.734
   12POPE   C12 4296   7.124   2.956   3.670
   12POPE  H12A 4297   7.046   2.876   3.663
   12POPE  H12B 4298   7.165   2.957   3.566
   12POPE   C11 4299   7.056   3.082   3.724
   12POPE  H11A 4300   6.954   3.089   3.679
   12POPE  H11B 4301   7.116   3.168   3.687
   12POPE     P 4302   7.002   3.214   3.928
   12POPE   O13 4303   7.016   3.209   4.075
   12POPE   O14 4304   6.862   3.225   3.883
   12POPE   O11 4305   7.085   3.339   3.873
   12POPE   O12 4306   7.066   3.082   3.866
   12POPE    C1 4307   7.226   3.357   3.890
   12POPE    HA 4308   7.264   3.365   3.787
   12POPE    HB 4309   7.283   3.272   3.934
   12POPE    C2 4310   7.268   3.484   3.968
   12POPE    HS 4311   7.375   3.473   3.995
   12POPE   O21 4312   7.188   3.500   4.085
   12POPE   C21 4313   7.236   3.424   4.183
   12POPE   O22 4314   7.341   3.362   4.171
   12POPE   C22 4315   7.155   3.417   4.311
   12POPE   H2R 4316   7.210   3.359   4.388
   12POPE   H2S 4317   7.063   3.363   4.282
   12POPE    C3 4318   7.260   3.611   3.881
   12POPE    HX 4319   7.158   3.619   3.839
   12POPE    HY 4320   7.323   3.605   3.790
   12POPE   O31 4321   7.302   3.729   3.949
   12POPE   C31 4322   7.432   3.728   3.984
   12POPE   O32 4323   7.517   3.654   3.938
   12POPE   C32 4324   7.448   3.847   4.079
   12POPE   H2X 4325   7.541   3.841   4.139
   12POPE   H2Y 4326   7.361   3.858   4.145
   12POPE   C23 4327   7.124   3.556   4.366
   12POPE   H3R 4328   7.046   3.551   4.446
   12POPE   H3S 4329   7.099   3.624   4.282
   12POPE   C24 4330   7.248   3.611   4.435
   12POPE   H4R 4331   7.329   3.603   4.359
   12POPE   H4S 4332   7.269   3.554   4.527
   12POPE   C25 4333   7.229   3.750   4.495
   12POPE   H5R 4334   7.151   3.745   4.574
   12POPE   H5S 4335   7.201   3.820   4.413
   12POPE   C26 4336   7.347   3.817   4.565
   12POPE   H6R 4337   7.430   3.813   4.492
   12POPE   H6S 4338   7.372   3.777   4.666
   12POPE   C27 4339   7.313   3.965   4.586
   12POPE   H7R 4340   7.263   4.011   4.498
   12POPE   H7S 4341   7.409   4.022   4.590
   12POPE   C28 4342   7.220   3.989   4.704
   12POPE   H8R 4343   7.273   3.935   4.784
   12POPE   H8S 4344   7.122   3.937   4.689
   12POPE   C29 4345   7.198   4.137   4.716
   12POPE   H91 4346   7.137   4.174   4.633
   12POPE  C210 4347   7.248   4.221   4.807
   12POPE  H101 4348   7.230   4.329   4.815
   12POPE  C211 4349   7.330   4.190   4.930
   12POPE  H11R 4350   7.341   4.081   4.948
   12POPE  H11S 4351   7.264   4.217   5.016
   12POPE  C212 4352   7.457   4.275   4.923
   12POPE  H12R 4353   7.511   4.242   5.015
   12POPE  H12S 4354   7.444   4.385   4.922
   12POPE  C213 4355   7.550   4.232   4.809
   12POPE  H13R 4356   7.506   4.240   4.707
   12POPE  H13S 4357   7.564   4.124   4.827
   12POPE  C214 4358   7.690   4.294   4.821
   12POPE  H14R 4359   7.711   4.276   4.928
   12POPE  H14S 4360   7.692   4.404   4.804
   12POPE  C215 4361   7.792   4.218   4.736
   12POPE  H15R 4362   7.810   4.114   4.769
   12POPE  H15S 4363   7.887   4.271   4.757
   12POPE  C216 4364   7.772   4.225   4.584
   12POPE  H16R 4365   7.787   4.332   4.557
   12POPE  H16S 4366   7.674   4.185   4.549
   12POPE  C217 4367   7.872   4.144   4.503
   12POPE  H17R 4368   7.866   4.184   4.399
   12POPE  H17S 4369   7.860   4.034   4.504
   12POPE  C218 4370   8.015   4.184   4.542
   12POPE  H18R 4371   8.087   4.134   4.474
   12POPE  H18S 4372   8.043   4.157   4.647
   12POPE  H18T 4373   8.020   4.295   4.530
   12POPE   C33 4374   7.465   3.970   3.989
   12POPE   H3X 4375   7.372   3.995   3.934
   12POPE   H3Y 4376   7.535   3.946   3.907
   12POPE   C34 4377   7.530   4.085   4.067
   12POPE   H4X 4378   7.538   4.169   3.995
   12POPE   H4Y 4379   7.630   4.051   4.102
   12POPE   C35 4380   7.438   4.127   4.181
   12POPE   H5X 4381   7.451   4.046   4.255
   12POPE   H5Y 4382   7.332   4.136   4.150
   12POPE   C36 4383   7.463   4.267   4.240
   12POPE   H6X 4384   7.458   4.343   4.159
   12POPE   H6Y 4385   7.558   4.269   4.298
   12POPE   C37 4386   7.352   4.295   4.342
   12POPE   H7X 4387   7.362   4.230   4.431
   12POPE   H7Y 4388   7.254   4.267   4.298
   12POPE   C38 4389   7.359   4.440   4.389
   12POPE   H8X 4390   7.346   4.504   4.298
   12POPE   H8Y 4391   7.464   4.450   4.424
   12POPE   C39 4392   7.260   4.482   4.497
   12POPE   H9X 4393   7.271   4.414   4.584
   12POPE   H9Y 4394   7.156   4.470   4.458
   12POPE  C310 4395   7.279   4.628   4.536
   12POPE  H10X 4396   7.222   4.648   4.629
   12POPE  H10Y 4397   7.229   4.696   4.463
   12POPE  C311 4398   7.426   4.670   4.557
   12POPE  H11X 4399   7.473   4.673   4.456
   12POPE  H11Y 4400   7.476   4.593   4.619
   12POPE  C312 4401   7.437   4.810   4.616
   12POPE  H12X 4402   7.537   4.810   4.664
   12POPE  H12Y 4403   7.364   4.832   4.698
   12POPE  C313 4404   7.439   4.922   4.511
   12POPE  H13X 4405   7.486   4.877   4.421
   12POPE  H13Y 4406   7.499   5.009   4.545
   12POPE  C314 4407   7.303   4.982   4.477
   12POPE  H14X 4408   7.252   4.914   4.405
   12POPE  H14Y 4409   7.316   5.078   4.421
   12POPE  C315 4410   7.202   5.017   4.587
   12POPE  H15X 4411   7.254   5.077   4.663
   12POPE  H15Y 4412   7.183   4.919   4.638
   12POPE  C316 4413   7.071   5.079   4.537
   12POPE  H16X 4414   7.087   5.180   4.496
   12POPE  H16Y 4415   7.001   5.084   4.623
   12POPE  H16Z 4416   7.015   5.014   4.468
   13POPE     N 4417   7.147   5.649   4.294
   13POPE   HN1 4418   7.197   5.680   4.379
   13POPE   HN2 4419   7.201   5.677   4.210
   13POPE   HN3 4420   7.065   5.711   4.280
   13POPE   C12 4421   7.098   5.505   4.293
   13POPE  H12A 4422   7.022   5.499   4.210
   13POPE  H12B 4423   7.034   5.492   4.383
   13POPE   C11 4424   7.206   5.401   4.263
   13POPE  H11A 4425   7.157   5.310   4.221
   13POPE  H11B 4426   7.250   5.374   4.361
   13POPE     P 4427   7.429   5.360   4.158
   13POPE   O13 4428   7.532   5.431   4.079
   13POPE   O14 4429   7.373   5.241   4.090
   13POPE   O11 4430   7.491   5.318   4.299
   13POPE   O12 4431   7.309   5.463   4.186
   13POPE    C1 4432   7.545   5.409   4.394
   13POPE    HA 4433   7.485   5.390   4.485
   13POPE    HB 4434   7.531   5.517   4.375
   13POPE    C2 4435   7.694   5.389   4.429
   13POPE    HS 4436   7.730   5.479   4.484
   13POPE   O21 4437   7.772   5.369   4.311
   13POPE   C21 4438   7.800   5.488   4.256
   13POPE   O22 4439   7.772   5.593   4.312
   13POPE   C22 4440   7.868   5.486   4.120
   13POPE   H2R 4441   7.896   5.590   4.091
   13POPE   H2S 4442   7.792   5.447   4.051
   13POPE    C3 4443   7.717   5.271   4.525
   13POPE    HX 4444   7.670   5.180   4.482
   13POPE    HY 4445   7.662   5.282   4.621
   13POPE   O31 4446   7.854   5.252   4.562
   13POPE   C31 4447   7.905   5.354   4.632
   13POPE   O32 4448   7.841   5.440   4.689
   13POPE   C32 4449   8.055   5.328   4.635
   13POPE   H2X 4450   8.114   5.418   4.662
   13POPE   H2Y 4451   8.092   5.287   4.539
   13POPE   C23 4452   7.994   5.400   4.122
   13POPE   H3R 4453   8.032   5.381   4.018
   13POPE   H3S 4454   7.976   5.308   4.181
   13POPE   C24 4455   8.107   5.477   4.191
   13POPE   H4R 4456   8.065   5.507   4.289
   13POPE   H4S 4457   8.138   5.563   4.128
   13POPE   C25 4458   8.239   5.400   4.197
   13POPE   H5R 4459   8.276   5.381   4.094
   13POPE   H5S 4460   8.222   5.306   4.254
   13POPE   C26 4461   8.359   5.466   4.265
   13POPE   H6R 4462   8.321   5.496   4.365
   13POPE   H6S 4463   8.408   5.547   4.208
   13POPE   C27 4464   8.466   5.359   4.288
   13POPE   H7R 4465   8.424   5.261   4.323
   13POPE   H7S 4466   8.528   5.390   4.376
   13POPE   C28 4467   8.546   5.326   4.163
   13POPE   H8R 4468   8.577   5.427   4.131
   13POPE   H8S 4469   8.479   5.287   4.082
   13POPE   C29 4470   8.649   5.223   4.199
   13POPE   H91 4471   8.602   5.126   4.220
   13POPE  C210 4472   8.781   5.241   4.214
   13POPE  H101 4473   8.856   5.164   4.240
   13POPE  C211 4474   8.864   5.363   4.187
   13POPE  H11R 4475   8.807   5.446   4.141
   13POPE  H11S 4476   8.930   5.335   4.101
   13POPE  C212 4477   8.944   5.394   4.314
   13POPE  H12R 4478   8.998   5.487   4.284
   13POPE  H12S 4479   9.014   5.317   4.350
   13POPE  C213 4480   8.854   5.439   4.430
   13POPE  H13R 4481   8.778   5.365   4.462
   13POPE  H13S 4482   8.797   5.523   4.386
   13POPE  C214 4483   8.934   5.501   4.545
   13POPE  H14R 4484   9.002   5.568   4.490
   13POPE  H14S 4485   8.997   5.427   4.601
   13POPE  C215 4486   8.844   5.584   4.637
   13POPE  H15R 4487   8.801   5.674   4.588
   13POPE  H15S 4488   8.915   5.624   4.712
   13POPE  C216 4489   8.737   5.507   4.715
   13POPE  H16R 4490   8.793   5.440   4.785
   13POPE  H16S 4491   8.665   5.453   4.651
   13POPE  C217 4492   8.647   5.595   4.801
   13POPE  H17R 4493   8.598   5.526   4.875
   13POPE  H17S 4494   8.571   5.656   4.748
   13POPE  C218 4495   8.731   5.682   4.894
   13POPE  H18R 4496   8.665   5.736   4.965
   13POPE  H18S 4497   8.793   5.758   4.841
   13POPE  H18T 4498   8.799   5.612   4.949
   13POPE   C33 4499   8.079   5.228   4.748
   13POPE   H3X 4500   8.037   5.128   4.726
   13POPE   H3Y 4501   8.019   5.258   4.837
   13POPE   C34 4502   8.225   5.231   4.795
   13POPE   H4X 4503   8.232   5.156   4.876
   13POPE   H4Y 4504   8.247   5.333   4.830
   13POPE   C35 4505   8.314   5.186   4.679
   13POPE   H5X 4506   8.315   5.274   4.613
   13POPE   H5Y 4507   8.275   5.096   4.627
   13POPE   C36 4508   8.456   5.139   4.718
   13POPE   H6X 4509   8.448   5.057   4.792
   13POPE   H6Y 4510   8.519   5.224   4.751
   13POPE   C37 4511   8.523   5.085   4.591
   13POPE   H7X 4512   8.545   5.167   4.519
   13POPE   H7Y 4513   8.452   5.019   4.538
   13POPE   C38 4514   8.655   5.017   4.627
   13POPE   H8X 4515   8.632   4.934   4.697
   13POPE   H8Y 4516   8.709   5.097   4.683
   13POPE   C39 4517   8.739   4.966   4.510
   13POPE   H9X 4518   8.758   5.049   4.439
   13POPE   H9Y 4519   8.681   4.888   4.455
   13POPE  C310 4520   8.869   4.903   4.559
   13POPE  H10X 4521   8.936   4.888   4.471
   13POPE  H10Y 4522   8.853   4.798   4.594
   13POPE  C311 4523   8.943   4.984   4.666
   13POPE  H11X 4524   8.884   4.976   4.759
   13POPE  H11Y 4525   8.946   5.090   4.634
   13POPE  C312 4526   9.082   4.928   4.694
   13POPE  H12X 4527   9.137   5.015   4.737
   13POPE  H12Y 4528   9.139   4.896   4.604
   13POPE  C313 4529   9.083   4.819   4.803
   13POPE  H13X 4530   8.999   4.844   4.871
   13POPE  H13Y 4531   9.179   4.818   4.860
   13POPE  C314 4532   9.071   4.676   4.752
   13POPE  H14X 4533   8.963   4.656   4.731
   13POPE  H14Y 4534   9.098   4.603   4.832
   13POPE  C315 4535   9.150   4.628   4.630
   13POPE  H15X 4536   9.256   4.655   4.646
   13POPE  H15Y 4537   9.117   4.696   4.547
   13POPE  C316 4538   9.129   4.481   4.592
   13POPE  H16X 4539   9.171   4.413   4.668
   13POPE  H16Y 4540   9.178   4.463   4.495
   13POPE  H16Z 4541   9.024   4.456   4.567
   14POPE     N 4542   4.946   9.011  10.887
   14POPE   HN1 4543   4.899   8.933  10.836
   14POPE   HN2 4544   5.023   9.048  10.828
   14POPE   HN3 4545   5.004   8.970  10.962
   14POPE   C12 4546   4.856   9.116  10.948
   14POPE  H12A 4547   4.919   9.172  11.021
   14POPE  H12B 4548   4.785   9.062  11.016
   14POPE   C11 4549   4.800   9.218  10.849
   14POPE  H11A 4550   4.775   9.311  10.904
   14POPE  H11B 4551   4.705   9.175  10.810
   14POPE     P 4552   4.833   9.329  10.627
   14POPE   O13 4553   4.930   9.334  10.516
   14POPE   O14 4554   4.808   9.460  10.691
   14POPE   O11 4555   4.695   9.269  10.573
   14POPE   O12 4556   4.889   9.228  10.738
   14POPE    C1 4557   4.680   9.140  10.514
   14POPE    HA 4558   4.604   9.090  10.578
   14POPE    HB 4559   4.767   9.071  10.518
   14POPE    C2 4560   4.628   9.138  10.369
   14POPE    HS 4561   4.645   9.037  10.327
   14POPE   O21 4562   4.697   9.235  10.290
   14POPE   C21 4563   4.814   9.186  10.249
   14POPE   O22 4564   4.844   9.069  10.270
   14POPE   C22 4565   4.908   9.281  10.177
   14POPE   H2R 4566   4.997   9.225  10.139
   14POPE   H2S 4567   4.939   9.353  10.255
   14POPE    C3 4568   4.477   9.163  10.360
   14POPE    HX 4569   4.452   9.257  10.413
   14POPE    HY 4570   4.417   9.088  10.416
   14POPE   O31 4571   4.425   9.158  10.226
   14POPE   C31 4572   4.437   9.038  10.168
   14POPE   O32 4573   4.457   8.933  10.226
   14POPE   C32 4574   4.405   9.062  10.021
   14POPE   H2X 4575   4.440   8.980   9.955
   14POPE   H2Y 4576   4.447   9.159   9.985
   14POPE   C23 4577   4.839   9.350  10.060
   14POPE   H3R 4578   4.901   9.434  10.021
   14POPE   H3S 4579   4.736   9.377  10.088
   14POPE   C24 4580   4.830   9.251   9.943
   14POPE   H4R 4581   4.780   9.161   9.985
   14POPE   H4S 4582   4.931   9.231   9.902
   14POPE   C25 4583   4.764   9.310   9.819
   14POPE   H5R 4584   4.825   9.395   9.780
   14POPE   H5S 4585   4.660   9.341   9.845
   14POPE   C26 4586   4.747   9.221   9.695
   14POPE   H6R 4587   4.696   9.130   9.733
   14POPE   H6S 4588   4.839   9.202   9.637
   14POPE   C27 4589   4.650   9.290   9.599
   14POPE   H7R 4590   4.562   9.337   9.650
   14POPE   H7S 4591   4.600   9.212   9.537
   14POPE   C28 4592   4.715   9.402   9.518
   14POPE   H8R 4593   4.803   9.350   9.477
   14POPE   H8S 4594   4.754   9.482   9.585
   14POPE   C29 4595   4.611   9.459   9.426
   14POPE   H91 4596   4.535   9.514   9.482
   14POPE  C210 4597   4.600   9.441   9.293
   14POPE  H101 4598   4.524   9.484   9.227
   14POPE  C211 4599   4.695   9.373   9.199
   14POPE  H11R 4600   4.789   9.340   9.247
   14POPE  H11S 4601   4.735   9.454   9.133
   14POPE  C212 4602   4.614   9.269   9.120
   14POPE  H12R 4603   4.694   9.222   9.057
   14POPE  H12S 4604   4.531   9.306   9.058
   14POPE  C213 4605   4.566   9.154   9.209
   14POPE  H13R 4606   4.499   9.184   9.293
   14POPE  H13S 4607   4.660   9.118   9.258
   14POPE  C214 4608   4.515   9.034   9.128
   14POPE  H14R 4609   4.595   9.024   9.053
   14POPE  H14S 4610   4.419   9.055   9.074
   14POPE  C215 4611   4.509   8.907   9.213
   14POPE  H15R 4612   4.609   8.871   9.246
   14POPE  H15S 4613   4.474   8.830   9.141
   14POPE  C216 4614   4.409   8.907   9.328
   14POPE  H16R 4615   4.308   8.913   9.281
   14POPE  H16S 4616   4.426   8.987   9.403
   14POPE  C217 4617   4.411   8.780   9.413
   14POPE  H17R 4618   4.314   8.780   9.470
   14POPE  H17S 4619   4.496   8.767   9.482
   14POPE  C218 4620   4.393   8.657   9.324
   14POPE  H18R 4621   4.381   8.567   9.387
   14POPE  H18S 4622   4.477   8.639   9.254
   14POPE  H18T 4623   4.299   8.676   9.265
   14POPE   C33 4624   4.253   9.062  10.010
   14POPE   H3X 4625   4.206   9.149  10.060
   14POPE   H3Y 4626   4.212   8.978  10.069
   14POPE   C34 4627   4.208   9.035   9.866
   14POPE   H4X 4628   4.097   9.037   9.868
   14POPE   H4Y 4629   4.248   8.937   9.835
   14POPE   C35 4630   4.257   9.150   9.777
   14POPE   H5X 4631   4.365   9.129   9.766
   14POPE   H5Y 4632   4.239   9.250   9.822
   14POPE   C36 4633   4.185   9.166   9.641
   14POPE   H6X 4634   4.076   9.176   9.659
   14POPE   H6Y 4635   4.212   9.083   9.572
   14POPE   C37 4636   4.238   9.293   9.576
   14POPE   H7X 4637   4.344   9.282   9.545
   14POPE   H7Y 4638   4.240   9.375   9.650
   14POPE   C38 4639   4.156   9.326   9.451
   14POPE   H8X 4640   4.050   9.340   9.484
   14POPE   H8Y 4641   4.162   9.232   9.392
   14POPE   C39 4642   4.202   9.446   9.369
   14POPE   H9X 4643   4.308   9.432   9.340
   14POPE   H9Y 4644   4.196   9.538   9.432
   14POPE  C310 4645   4.113   9.466   9.246
   14POPE  H10X 4646   4.162   9.539   9.178
   14POPE  H10Y 4647   4.019   9.519   9.273
   14POPE  C311 4648   4.081   9.337   9.169
   14POPE  H11X 4649   4.011   9.278   9.231
   14POPE  H11Y 4650   4.175   9.280   9.155
   14POPE  C312 4651   4.011   9.367   9.036
   14POPE  H12X 4652   4.033   9.276   8.975
   14POPE  H12Y 4653   4.052   9.453   8.979
   14POPE  C313 4654   3.858   9.375   9.048
   14POPE  H13X 4655   3.831   9.307   9.132
   14POPE  H13Y 4656   3.807   9.342   8.955
   14POPE  C314 4657   3.802   9.515   9.071
   14POPE  H14X 4658   3.813   9.539   9.180
   14POPE  H14Y 4659   3.692   9.516   9.053
   14POPE  C315 4660   3.854   9.636   8.993
   14POPE  H15X 4661   3.852   9.609   8.886
   14POPE  H15Y 4662   3.964   9.639   9.018
   14POPE  C316 4663   3.787   9.769   9.026
   14POPE  H16X 4664   3.681   9.771   8.992
   14POPE  H16Y 4665   3.843   9.849   8.975
   14POPE  H16Z 4666   3.797   9.799   9.132
   15POPE     N 4667   4.421   2.793   8.979
   15POPE   HN1 4668   4.410   2.882   8.926
   15POPE   HN2 4669   4.522   2.767   8.981
   15POPE   HN3 4670   4.386   2.716   8.920
   15POPE   C12 4671   4.350   2.785   9.113
   15POPE  H12A 4672   4.348   2.677   9.140
   15POPE  H12B 4673   4.243   2.806   9.094
   15POPE   C11 4674   4.421   2.859   9.227
   15POPE  H11A 4675   4.391   2.813   9.324
   15POPE  H11B 4676   4.383   2.963   9.225
   15POPE     P 4677   4.640   2.946   9.311
   15POPE   O13 4678   4.783   2.950   9.274
   15POPE   O14 4679   4.613   2.884   9.442
   15POPE   O11 4680   4.583   3.096   9.311
   15POPE   O12 4681   4.561   2.865   9.198
   15POPE    C1 4682   4.583   3.183   9.198
   15POPE    HA 4683   4.476   3.209   9.185
   15POPE    HB 4684   4.613   3.140   9.100
   15POPE    C2 4685   4.663   3.314   9.215
   15POPE    HS 4686   4.676   3.360   9.114
   15POPE   O21 4687   4.790   3.289   9.274
   15POPE   C21 4688   4.876   3.248   9.180
   15POPE   O22 4689   4.846   3.248   9.062
   15POPE   C22 4690   5.012   3.201   9.227
   15POPE   H2R 4691   5.078   3.180   9.139
   15POPE   H2S 4692   4.992   3.107   9.282
   15POPE    C3 4693   4.587   3.419   9.298
   15POPE    HX 4694   4.559   3.373   9.396
   15POPE    HY 4695   4.489   3.446   9.255
   15POPE   O31 4696   4.657   3.543   9.313
   15POPE   C31 4697   4.675   3.608   9.197
   15POPE   O32 4698   4.614   3.588   9.094
   15POPE   C32 4699   4.775   3.719   9.229
   15POPE   H2X 4700   4.822   3.762   9.138
   15POPE   H2Y 4701   4.853   3.684   9.300
   15POPE   C23 4702   5.080   3.305   9.316
   15POPE   H3R 4703   5.170   3.262   9.368
   15POPE   H3S 4704   5.005   3.351   9.384
   15POPE   C24 4705   5.136   3.416   9.228
   15POPE   H4R 4706   5.050   3.451   9.166
   15POPE   H4S 4707   5.221   3.379   9.167
   15POPE   C25 4708   5.208   3.526   9.306
   15POPE   H5R 4709   5.296   3.483   9.358
   15POPE   H5S 4710   5.136   3.572   9.377
   15POPE   C26 4711   5.267   3.645   9.229
   15POPE   H6R 4712   5.183   3.683   9.167
   15POPE   H6S 4713   5.360   3.624   9.173
   15POPE   C27 4714   5.303   3.755   9.330
   15POPE   H7R 4715   5.225   3.768   9.409
   15POPE   H7S 4716   5.298   3.853   9.277
   15POPE   C28 4717   5.433   3.729   9.404
   15POPE   H8R 4718   5.501   3.709   9.319
   15POPE   H8S 4719   5.427   3.634   9.462
   15POPE   C29 4720   5.458   3.845   9.496
   15POPE   H91 4721   5.386   3.845   9.579
   15POPE  C210 4722   5.548   3.943   9.482
   15POPE  H101 4723   5.565   4.027   9.551
   15POPE  C211 4724   5.656   3.959   9.379
   15POPE  H11R 4725   5.665   3.871   9.312
   15POPE  H11S 4726   5.752   3.949   9.436
   15POPE  C212 4727   5.639   4.097   9.315
   15POPE  H12R 4728   5.721   4.096   9.239
   15POPE  H12S 4729   5.648   4.185   9.382
   15POPE  C213 4730   5.511   4.107   9.231
   15POPE  H13R 4731   5.416   4.091   9.288
   15POPE  H13S 4732   5.519   4.021   9.162
   15POPE  C214 4733   5.510   4.231   9.142
   15POPE  H14R 4734   5.611   4.227   9.098
   15POPE  H14S 4735   5.500   4.327   9.198
   15POPE  C215 4736   5.407   4.218   9.029
   15POPE  H15R 4737   5.430   4.138   8.956
   15POPE  H15S 4738   5.419   4.312   8.972
   15POPE  C216 4739   5.260   4.213   9.072
   15POPE  H16R 4740   5.238   4.312   9.118
   15POPE  H16S 4741   5.235   4.128   9.140
   15POPE  C217 4742   5.161   4.194   8.957
   15POPE  H17R 4743   5.061   4.225   8.998
   15POPE  H17S 4744   5.156   4.093   8.912
   15POPE  C218 4745   5.184   4.301   8.851
   15POPE  H18R 4746   5.104   4.295   8.774
   15POPE  H18S 4747   5.282   4.293   8.798
   15POPE  H18T 4748   5.179   4.400   8.904
   15POPE   C33 4749   4.693   3.833   9.291
   15POPE   H3X 4750   4.652   3.807   9.390
   15POPE   H3Y 4751   4.601   3.848   9.231
   15POPE   C34 4752   4.769   3.966   9.282
   15POPE   H4X 4753   4.703   4.042   9.328
   15POPE   H4Y 4754   4.788   3.987   9.175
   15POPE   C35 4755   4.897   3.956   9.365
   15POPE   H5X 4756   4.963   3.893   9.302
   15POPE   H5Y 4757   4.880   3.908   9.464
   15POPE   C36 4758   4.962   4.089   9.406
   15POPE   H6X 4759   4.888   4.151   9.460
   15POPE   H6Y 4760   5.008   4.140   9.318
   15POPE   C37 4761   5.079   4.057   9.499
   15POPE   H7X 4762   5.162   4.006   9.445
   15POPE   H7Y 4763   5.046   3.983   9.575
   15POPE   C38 4764   5.134   4.186   9.560
   15POPE   H8X 4765   5.051   4.234   9.617
   15POPE   H8Y 4766   5.157   4.247   9.471
   15POPE   C39 4767   5.257   4.171   9.650
   15POPE   H9X 4768   5.337   4.120   9.593
   15POPE   H9Y 4769   5.231   4.108   9.737
   15POPE  C310 4770   5.303   4.307   9.701
   15POPE  H10X 4771   5.404   4.295   9.747
   15POPE  H10Y 4772   5.243   4.340   9.789
   15POPE  C311 4773   5.308   4.418   9.595
   15POPE  H11X 4774   5.203   4.444   9.571
   15POPE  H11Y 4775   5.358   4.378   9.505
   15POPE  C312 4776   5.375   4.544   9.648
   15POPE  H12X 4777   5.410   4.596   9.555
   15POPE  H12Y 4778   5.467   4.527   9.709
   15POPE  C313 4779   5.279   4.641   9.718
   15POPE  H13X 4780   5.180   4.626   9.669
   15POPE  H13Y 4781   5.311   4.747   9.707
   15POPE  C314 4782   5.267   4.624   9.869
   15POPE  H14X 4783   5.198   4.538   9.889
   15POPE  H14Y 4784   5.217   4.712   9.915
   15POPE  C315 4785   5.391   4.602   9.957
   15POPE  H15X 4786   5.464   4.681   9.932
   15POPE  H15Y 4787   5.437   4.509   9.916
   15POPE  C316 4788   5.363   4.588  10.106
   15POPE  H16X 4789   5.327   4.683  10.151
   15POPE  H16Y 4790   5.457   4.558  10.156
   15POPE  H16Z 4791   5.297   4.503  10.132
   16POPE     N 4792  10.108   5.962   4.726
   16POPE   HN1 4793  10.034   5.968   4.798
   16POPE   HN2 4794  10.079   6.017   4.642
   16POPE   HN3 4795  10.103   5.867   4.683
   16POPE   C12 4796  10.250   5.986   4.772
   16POPE  H12A 4797  10.316   5.947   4.691
   16POPE  H12B 4798  10.270   5.914   4.854
   16POPE   C11 4799  10.287   6.133   4.792
   16POPE  H11A 4800  10.397   6.145   4.781
   16POPE  H11B 4801  10.260   6.158   4.897
   16POPE     P 4802  10.232   6.369   4.729
   16POPE   O13 4803  10.142   6.446   4.640
   16POPE   O14 4804  10.375   6.394   4.705
   16POPE   O11 4805  10.197   6.404   4.881
   16POPE   O12 4806  10.203   6.213   4.708
   16POPE    C1 4807  10.069   6.383   4.942
   16POPE    HA 4808  10.092   6.317   5.028
   16POPE    HB 4809   9.993   6.327   4.884
   16POPE    C2 4810   9.999   6.510   4.995
   16POPE    HS 4811   9.893   6.485   5.017
   16POPE   O21 4812  10.006   6.616   4.900
   16POPE   C21 4813   9.909   6.601   4.809
   16POPE   O22 4814   9.824   6.514   4.820
   16POPE   C22 4815   9.911   6.695   4.690
   16POPE   H2R 4816   9.820   6.679   4.628
   16POPE   H2S 4817  10.001   6.666   4.633
   16POPE    C3 4818  10.058   6.558   5.129
   16POPE    HX 4819  10.167   6.572   5.117
   16POPE    HY 4820  10.052   6.481   5.209
   16POPE   O31 4821   9.992   6.673   5.183
   16POPE   C31 4822   9.864   6.651   5.216
   16POPE   O32 4823   9.812   6.543   5.232
   16POPE   C32 4824   9.806   6.790   5.242
   16POPE   H2X 4825   9.695   6.792   5.241
   16POPE   H2Y 4826   9.846   6.865   5.171
   16POPE   C23 4827   9.915   6.841   4.734
   16POPE   H3R 4828   9.938   6.909   4.648
   16POPE   H3S 4829   9.984   6.851   4.821
   16POPE   C24 4830   9.776   6.883   4.781
   16POPE   H4R 4831   9.747   6.808   4.858
   16POPE   H4S 4832   9.706   6.887   4.695
   16POPE   C25 4833   9.768   7.028   4.826
   16POPE   H5R 4834   9.791   7.095   4.741
   16POPE   H5S 4835   9.838   7.042   4.912
   16POPE   C26 4836   9.634   7.083   4.878
   16POPE   H6R 4837   9.602   7.010   4.956
   16POPE   H6S 4838   9.558   7.103   4.800
   16POPE   C27 4839   9.660   7.217   4.948
   16POPE   H7R 4840   9.751   7.216   5.011
   16POPE   H7S 4841   9.579   7.232   5.023
   16POPE   C28 4842   9.678   7.333   4.850
   16POPE   H8R 4843   9.588   7.321   4.787
   16POPE   H8S 4844   9.765   7.315   4.784
   16POPE   C29 4845   9.698   7.457   4.931
   16POPE   H91 4846   9.796   7.456   4.981
   16POPE  C210 4847   9.611   7.557   4.951
   16POPE  H101 4848   9.628   7.649   5.009
   16POPE  C211 4849   9.476   7.580   4.889
   16POPE  H11R 4850   9.451   7.505   4.811
   16POPE  H11S 4851   9.487   7.671   4.826
   16POPE  C212 4852   9.376   7.600   5.003
   16POPE  H12R 4853   9.280   7.611   4.947
   16POPE  H12S 4854   9.393   7.685   5.071
   16POPE  C213 4855   9.355   7.472   5.086
   16POPE  H13R 4856   9.447   7.433   5.136
   16POPE  H13S 4857   9.328   7.396   5.009
   16POPE  C214 4858   9.233   7.481   5.178
   16POPE  H14R 4859   9.158   7.523   5.109
   16POPE  H14S 4860   9.246   7.554   5.263
   16POPE  C215 4861   9.188   7.343   5.225
   16POPE  H15R 4862   9.150   7.278   5.143
   16POPE  H15S 4863   9.099   7.365   5.287
   16POPE  C216 4864   9.285   7.267   5.316
   16POPE  H16R 4865   9.293   7.326   5.409
   16POPE  H16S 4866   9.384   7.247   5.269
   16POPE  C217 4867   9.238   7.127   5.355
   16POPE  H17R 4868   9.300   7.098   5.444
   16POPE  H17S 4869   9.242   7.048   5.277
   16POPE  C218 4870   9.099   7.134   5.418
   16POPE  H18R 4871   9.071   7.035   5.458
   16POPE  H18S 4872   9.019   7.166   5.347
   16POPE  H18T 4873   9.106   7.210   5.501
   16POPE   C33 4874   9.846   6.826   5.386
   16POPE   H3X 4875   9.954   6.842   5.397
   16POPE   H3Y 4876   9.829   6.739   5.451
   16POPE   C34 4877   9.755   6.937   5.441
   16POPE   H4X 4878   9.791   6.956   5.545
   16POPE   H4Y 4879   9.651   6.900   5.439
   16POPE   C35 4880   9.776   7.064   5.359
   16POPE   H5X 4881   9.721   7.042   5.265
   16POPE   H5Y 4882   9.883   7.086   5.339
   16POPE   C36 4883   9.730   7.196   5.425
   16POPE   H6X 4884   9.781   7.207   5.523
   16POPE   H6Y 4885   9.619   7.201   5.431
   16POPE   C37 4886   9.772   7.310   5.333
   16POPE   H7X 4887   9.713   7.310   5.238
   16POPE   H7Y 4888   9.877   7.295   5.300
   16POPE   C38 4889   9.749   7.444   5.402
   16POPE   H8X 4890   9.811   7.444   5.495
   16POPE   H8Y 4891   9.642   7.439   5.431
   16POPE   C39 4892   9.778   7.570   5.320
   16POPE   H9X 4893   9.719   7.566   5.227
   16POPE   H9Y 4894   9.886   7.571   5.292
   16POPE  C310 4895   9.749   7.696   5.401
   16POPE  H10X 4896   9.750   7.783   5.331
   16POPE  H10Y 4897   9.833   7.721   5.469
   16POPE  C311 4898   9.616   7.693   5.478
   16POPE  H11X 4899   9.629   7.623   5.562
   16POPE  H11Y 4900   9.537   7.656   5.410
   16POPE  C312 4901   9.583   7.830   5.537
   16POPE  H12X 4902   9.472   7.826   5.550
   16POPE  H12Y 4903   9.602   7.917   5.470
   16POPE  C313 4904   9.642   7.852   5.677
   16POPE  H13X 4905   9.647   7.751   5.724
   16POPE  H13Y 4906   9.578   7.919   5.739
   16POPE  C314 4907   9.778   7.921   5.680
   16POPE  H14X 4908   9.856   7.844   5.658
   16POPE  H14Y 4909   9.802   7.956   5.784
   16POPE  C315 4910   9.808   8.042   5.592
   16POPE  H15X 4911   9.727   8.115   5.607
   16POPE  H15Y 4912   9.792   8.004   5.488
   16POPE  C316 4913   9.948   8.101   5.608
   16POPE  H16X 4914   9.962   8.148   5.707
   16POPE  H16Y 4915   9.963   8.177   5.528
   16POPE  H16Z 4916  10.030   8.030   5.584
   17POPE     N 4917   6.963   6.241   4.304
   17POPE   HN1 4918   7.044   6.293   4.266
   17POPE   HN2 4919   6.932   6.286   4.392
   17POPE   HN3 4920   6.997   6.152   4.344
   17POPE   C12 4921   6.851   6.209   4.206
   17POPE  H12A 4922   6.789   6.130   4.255
   17POPE  H12B 4923   6.897   6.152   4.122
   17POPE   C11 4924   6.758   6.326   4.175
   17POPE  H11A 4925   6.660   6.286   4.142
   17POPE  H11B 4926   6.804   6.380   4.089
   17POPE     P 4927   6.669   6.545   4.256
   17POPE   O13 4928   6.676   6.635   4.373
   17POPE   O14 4929   6.533   6.500   4.223
   17POPE   O11 4930   6.732   6.621   4.129
   17POPE   O12 4931   6.759   6.417   4.285
   17POPE    C1 4932   6.866   6.670   4.123
   17POPE    HA 4933   6.908   6.618   4.034
   17POPE    HB 4934   6.935   6.642   4.205
   17POPE    C2 4935   6.881   6.822   4.102
   17POPE    HS 4936   6.986   6.850   4.123
   17POPE   O21 4937   6.793   6.894   4.188
   17POPE   C21 4938   6.847   6.905   4.309
   17POPE   O22 4939   6.962   6.868   4.331
   17POPE   C22 4940   6.761   6.964   4.419
   17POPE   H2R 4941   6.821   6.978   4.511
   17POPE   H2S 4942   6.682   6.889   4.436
   17POPE    C3 4943   6.856   6.864   3.956
   17POPE    HX 4944   6.756   6.826   3.924
   17POPE    HY 4945   6.924   6.814   3.884
   17POPE   O31 4946   6.872   7.004   3.932
   17POPE   C31 4947   6.997   7.047   3.952
   17POPE   O32 4948   7.096   6.977   3.956
   17POPE   C32 4949   6.987   7.200   3.951
   17POPE   H2X 4950   7.075   7.249   3.996
   17POPE   H2Y 4951   6.895   7.235   4.002
   17POPE   C23 4952   6.703   7.099   4.377
   17POPE   H3R 4953   6.623   7.133   4.448
   17POPE   H3S 4954   6.671   7.095   4.271
   17POPE   C24 4955   6.811   7.206   4.389
   17POPE   H4R 4956   6.897   7.167   4.329
   17POPE   H4S 4957   6.837   7.224   4.495
   17POPE   C25 4958   6.764   7.346   4.351
   17POPE   H5R 4959   6.684   7.379   4.421
   17POPE   H5S 4960   6.729   7.344   4.245
   17POPE   C26 4961   6.864   7.462   4.356
   17POPE   H6R 4962   6.950   7.427   4.296
   17POPE   H6S 4963   6.890   7.498   4.458
   17POPE   C27 4964   6.803   7.582   4.283
   17POPE   H7R 4965   6.750   7.554   4.189
   17POPE   H7S 4966   6.887   7.645   4.244
   17POPE   C28 4967   6.700   7.658   4.366
   17POPE   H8R 4968   6.757   7.675   4.459
   17POPE   H8S 4969   6.615   7.591   4.393
   17POPE   C29 4970   6.651   7.774   4.285
   17POPE   H91 4971   6.590   7.740   4.201
   17POPE  C210 4972   6.681   7.904   4.301
   17POPE  H101 4973   6.643   7.988   4.241
   17POPE  C211 4974   6.759   7.970   4.410
   17POPE  H11R 4975   6.789   7.900   4.492
   17POPE  H11S 4976   6.685   8.033   4.465
   17POPE  C212 4977   6.870   8.054   4.344
   17POPE  H12R 4978   6.923   8.095   4.433
   17POPE  H12S 4979   6.838   8.134   4.276
   17POPE  C213 4980   6.975   7.966   4.276
   17POPE  H13R 4981   6.936   7.901   4.194
   17POPE  H13S 4982   7.007   7.897   4.356
   17POPE  C214 4983   7.101   8.045   4.238
   17POPE  H14R 4984   7.119   8.102   4.331
   17POPE  H14S 4985   7.085   8.119   4.156
   17POPE  C215 4986   7.219   7.952   4.211
   17POPE  H15R 4987   7.253   7.896   4.301
   17POPE  H15S 4988   7.302   8.023   4.189
   17POPE  C216 4989   7.207   7.860   4.090
   17POPE  H16R 4990   7.204   7.927   4.001
   17POPE  H16S 4991   7.121   7.791   4.094
   17POPE  C217 4992   7.325   7.765   4.070
   17POPE  H17R 4993   7.318   7.730   3.964
   17POPE  H17S 4994   7.333   7.680   4.140
   17POPE  C218 4995   7.456   7.845   4.067
   17POPE  H18R 4996   7.539   7.777   4.040
   17POPE  H18S 4997   7.482   7.894   4.163
   17POPE  H18T 4998   7.442   7.923   3.988
   17POPE   C33 4999   6.986   7.241   3.804
   17POPE   H3X 5000   6.894   7.210   3.751
   17POPE   H3Y 5001   7.064   7.184   3.749
   17POPE   C34 5002   7.026   7.389   3.789
   17POPE   H4X 5003   7.023   7.410   3.679
   17POPE   H4Y 5004   7.127   7.402   3.831
   17POPE   C35 5005   6.920   7.476   3.858
   17POPE   H5X 5006   6.944   7.462   3.965
   17POPE   H5Y 5007   6.816   7.444   3.835
   17POPE   C36 5008   6.917   7.624   3.815
   17POPE   H6X 5009   6.904   7.631   3.705
   17POPE   H6Y 5010   7.006   7.678   3.853
   17POPE   C37 5011   6.797   7.689   3.885
   17POPE   H7X 5012   6.813   7.696   3.995
   17POPE   H7Y 5013   6.708   7.623   3.874
   17POPE   C38 5014   6.775   7.830   3.831
   17POPE   H8X 5015   6.757   7.821   3.721
   17POPE   H8Y 5016   6.874   7.878   3.846
   17POPE   C39 5017   6.664   7.912   3.896
   17POPE   H9X 5018   6.682   7.916   4.005
   17POPE   H9Y 5019   6.567   7.860   3.880
   17POPE  C310 5020   6.655   8.051   3.834
   17POPE  H10X 5021   6.589   8.114   3.898
   17POPE  H10Y 5022   6.598   8.049   3.738
   17POPE  C311 5023   6.790   8.122   3.815
   17POPE  H11X 5024   6.842   8.070   3.732
   17POPE  H11Y 5025   6.849   8.110   3.908
   17POPE  C312 5026   6.772   8.267   3.774
   17POPE  H12X 5027   6.869   8.315   3.805
   17POPE  H12Y 5028   6.692   8.322   3.828
   17POPE  C313 5029   6.761   8.288   3.622
   17POPE  H13X 5030   6.820   8.206   3.576
   17POPE  H13Y 5031   6.802   8.386   3.590
   17POPE  C314 5032   6.619   8.289   3.567
   17POPE  H14X 5033   6.585   8.184   3.556
   17POPE  H14Y 5034   6.618   8.330   3.463
   17POPE  C315 5035   6.507   8.366   3.638
   17POPE  H15X 5036   6.543   8.469   3.656
   17POPE  H15Y 5037   6.503   8.320   3.740
   17POPE  C316 5038   6.370   8.359   3.569
   17POPE  H16X 5039   6.370   8.414   3.472
   17POPE  H16Y 5040   6.296   8.405   3.637
   17POPE  H16Z 5041   6.330   8.257   3.559
   18POPE     N 5042  10.174   4.830   4.776
   18POPE   HN1 5043  10.131   4.744   4.737
   18POPE   HN2 5044  10.220   4.807   4.866
   18POPE   HN3 5045  10.098   4.890   4.813
   18POPE   C12 5046  10.258   4.913   4.680
   18POPE  H12A 5047  10.270   5.012   4.729
   18POPE  H12B 5048  10.192   4.938   4.594
   18POPE   C11 5049  10.398   4.857   4.654
   18POPE  H11A 5050  10.464   4.941   4.623
   18POPE  H11B 5051  10.388   4.788   4.568
   18POPE     P 5052  10.582   4.713   4.742
   18POPE   O13 5053  10.617   4.633   4.861
   18POPE   O14 5054  10.678   4.820   4.711
   18POPE   O11 5055  10.569   4.615   4.616
   18POPE   O12 5056  10.438   4.779   4.766
   18POPE    C1 5057  10.478   4.505   4.607
   18POPE    HA 5058  10.419   4.528   4.516
   18POPE    HB 5059  10.402   4.495   4.687
   18POPE    C2 5060  10.542   4.366   4.589
   18POPE    HS 5061  10.465   4.289   4.608
   18POPE   O21 5062  10.652   4.349   4.679
   18POPE   C21 5063  10.606   4.312   4.799
   18POPE   O22 5064  10.488   4.287   4.817
   18POPE   C22 5065  10.707   4.305   4.912
   18POPE   H2R 5066  10.659   4.264   5.004
   18POPE   H2S 5067  10.737   4.410   4.930
   18POPE    C3 5068  10.590   4.342   4.445
   18POPE    HX 5069  10.658   4.424   4.415
   18POPE    HY 5070  10.508   4.350   4.370
   18POPE   O31 5071  10.647   4.212   4.424
   18POPE   C31 5072  10.560   4.112   4.441
   18POPE   O32 5073  10.438   4.123   4.442
   18POPE   C32 5074  10.645   3.985   4.445
   18POPE   H2X 5075  10.591   3.898   4.488
   18POPE   H2Y 5076  10.740   4.002   4.499
   18POPE   C23 5077  10.826   4.218   4.875
   18POPE   H3R 5078  10.910   4.229   4.949
   18POPE   H3S 5079  10.855   4.236   4.770
   18POPE   C24 5080  10.785   4.071   4.886
   18POPE   H4R 5081  10.694   4.061   4.824
   18POPE   H4S 5082  10.769   4.044   4.993
   18POPE   C25 5083  10.898   3.973   4.853
   18POPE   H5R 5084  10.981   3.986   4.926
   18POPE   H5S 5085  10.930   3.992   4.748
   18POPE   C26 5086  10.869   3.823   4.858
   18POPE   H6R 5087  10.779   3.809   4.795
   18POPE   H6S 5088  10.861   3.779   4.960
   18POPE   C27 5089  10.984   3.749   4.789
   18POPE   H7R 5090  11.019   3.799   4.696
   18POPE   H7S 5091  10.945   3.652   4.750
   18POPE   C28 5092  11.108   3.736   4.877
   18POPE   H8R 5093  11.064   3.693   4.969
   18POPE   H8S 5094  11.148   3.836   4.905
   18POPE   C29 5095  11.211   3.659   4.800
   18POPE   H91 5096  11.251   3.719   4.717
   18POPE  C210 5097  11.250   3.532   4.818
   18POPE  H101 5098  11.327   3.477   4.761
   18POPE  C211 5099  11.212   3.436   4.927
   18POPE  H11R 5100  11.149   3.482   5.006
   18POPE  H11S 5101  11.306   3.419   4.985
   18POPE  C212 5102  11.161   3.308   4.860
   18POPE  H12R 5103  11.132   3.247   4.949
   18POPE  H12S 5104  11.231   3.254   4.795
   18POPE  C213 5105  11.028   3.330   4.787
   18POPE  H13R 5106  11.032   3.405   4.704
   18POPE  H13S 5107  10.963   3.375   4.865
   18POPE  C214 5108  10.960   3.199   4.748
   18POPE  H14R 5109  10.969   3.141   4.842
   18POPE  H14S 5110  11.014   3.142   4.668
   18POPE  C215 5111  10.812   3.220   4.716
   18POPE  H15R 5112  10.751   3.251   4.803
   18POPE  H15S 5113  10.776   3.117   4.693
   18POPE  C216 5114  10.780   3.304   4.593
   18POPE  H16R 5115  10.819   3.247   4.505
   18POPE  H16S 5116  10.820   3.408   4.597
   18POPE  C217 5117  10.631   3.327   4.568
   18POPE  H17R 5118  10.623   3.360   4.462
   18POPE  H17S 5119  10.579   3.398   4.636
   18POPE  C218 5120  10.558   3.193   4.563
   18POPE  H18R 5121  10.453   3.209   4.533
   18POPE  H18S 5122  10.557   3.138   4.660
   18POPE  H18T 5123  10.612   3.131   4.486
   18POPE   C33 5124  10.671   3.948   4.298
   18POPE   H3X 5125  10.736   4.021   4.247
   18POPE   H3Y 5126  10.577   3.958   4.241
   18POPE   C34 5127  10.711   3.801   4.286
   18POPE   H4X 5128  10.728   3.784   4.177
   18POPE   H4Y 5129  10.628   3.739   4.325
   18POPE   C35 5130  10.844   3.779   4.359
   18POPE   H5X 5131  10.813   3.780   4.466
   18POPE   H5Y 5132  10.918   3.858   4.338
   18POPE   C36 5133  10.922   3.652   4.321
   18POPE   H6X 5134  10.941   3.652   4.211
   18POPE   H6Y 5135  10.871   3.561   4.357
   18POPE   C37 5136  11.056   3.657   4.394
   18POPE   H7X 5137  11.042   3.643   4.504
   18POPE   H7Y 5138  11.100   3.758   4.384
   18POPE   C38 5139  11.147   3.545   4.344
   18POPE   H8X 5140  11.162   3.562   4.234
   18POPE   H8Y 5141  11.085   3.454   4.358
   18POPE   C39 5142  11.282   3.530   4.414
   18POPE   H9X 5143  11.265   3.518   4.523
   18POPE   H9Y 5144  11.341   3.624   4.399
   18POPE  C310 5145  11.362   3.414   4.355
   18POPE  H10X 5146  11.448   3.393   4.423
   18POPE  H10Y 5147  11.414   3.443   4.261
   18POPE  C311 5148  11.281   3.285   4.334
   18POPE  H11X 5149  11.213   3.303   4.249
   18POPE  H11Y 5150  11.221   3.266   4.426
   18POPE  C312 5151  11.371   3.168   4.297
   18POPE  H12X 5152  11.310   3.079   4.327
   18POPE  H12Y 5153  11.466   3.160   4.355
   18POPE  C313 5154  11.396   3.154   4.146
   18POPE  H13X 5155  11.305   3.195   4.097
   18POPE  H13Y 5156  11.411   3.048   4.116
   18POPE  C314 5157  11.521   3.224   4.095
   18POPE  H14X 5158  11.498   3.332   4.083
   18POPE  H14Y 5159  11.546   3.189   3.992
   18POPE  C315 5160  11.654   3.215   4.170
   18POPE  H15X 5161  11.674   3.107   4.190
   18POPE  H15Y 5162  11.631   3.257   4.271
   18POPE  C316 5163  11.771   3.288   4.104
   18POPE  H16X 5164  11.802   3.240   4.009
   18POPE  H16Y 5165  11.856   3.287   4.176
   18POPE  H16Z 5166  11.755   3.397   4.093
   19POPE     N 5167   4.363   7.777   7.746
   19POPE   HN1 5168   4.381   7.676   7.727
   19POPE   HN2 5169   4.430   7.834   7.690
   19POPE   HN3 5170   4.399   7.800   7.840
   19POPE   C12 5171   4.218   7.823   7.738
   19POPE  H12A 5172   4.215   7.923   7.788
   19POPE  H12B 5173   4.161   7.760   7.810
   19POPE   C11 5174   4.165   7.842   7.596
   19POPE  H11A 5175   4.081   7.915   7.599
   19POPE  H11B 5176   4.124   7.743   7.565
   19POPE     P 5177   4.225   7.885   7.358
   19POPE   O13 5178   4.343   7.914   7.273
   19POPE   O14 5179   4.121   7.989   7.352
   19POPE   O11 5180   4.163   7.744   7.313
   19POPE   O12 5181   4.274   7.870   7.509
   19POPE    C1 5182   4.233   7.620   7.316
   19POPE    HA 5183   4.171   7.556   7.381
   19POPE    HB 5184   4.333   7.619   7.364
   19POPE    C2 5185   4.249   7.549   7.179
   19POPE    HS 5186   4.324   7.469   7.190
   19POPE   O21 5187   4.289   7.641   7.079
   19POPE   C21 5188   4.421   7.659   7.084
   19POPE   O22 5189   4.491   7.593   7.159
   19POPE   C22 5190   4.481   7.767   6.995
   19POPE   H2R 5191   4.592   7.764   7.001
   19POPE   H2S 5192   4.443   7.861   7.037
   19POPE    C3 5193   4.119   7.478   7.135
   19POPE    HX 5194   4.036   7.552   7.136
   19POPE    HY 5195   4.085   7.402   7.208
   19POPE   O31 5196   4.132   7.408   7.011
   19POPE   C31 5197   4.218   7.307   7.015
   19POPE   O32 5198   4.261   7.253   7.116
   19POPE   C32 5199   4.238   7.266   6.869
   19POPE   H2X 5200   4.329   7.204   6.853
   19POPE   H2Y 5201   4.241   7.354   6.802
   19POPE   C23 5202   4.439   7.747   6.849
   19POPE   H3R 5203   4.464   7.837   6.788
   19POPE   H3S 5204   4.332   7.717   6.845
   19POPE   C24 5205   4.522   7.634   6.788
   19POPE   H4R 5206   4.507   7.548   6.857
   19POPE   H4S 5207   4.627   7.665   6.778
   19POPE   C25 5208   4.489   7.607   6.642
   19POPE   H5R 5209   4.514   7.697   6.581
   19POPE   H5S 5210   4.382   7.579   6.634
   19POPE   C26 5211   4.564   7.495   6.569
   19POPE   H6R 5212   4.551   7.405   6.634
   19POPE   H6S 5213   4.669   7.517   6.542
   19POPE   C27 5214   4.491   7.465   6.437
   19POPE   H7R 5215   4.380   7.465   6.447
   19POPE   H7S 5216   4.511   7.359   6.410
   19POPE   C28 5217   4.523   7.566   6.328
   19POPE   H8R 5218   4.633   7.565   6.330
   19POPE   H8S 5219   4.491   7.669   6.359
   19POPE   C29 5220   4.449   7.525   6.204
   19POPE   H91 5221   4.341   7.539   6.216
   19POPE  C210 5222   4.500   7.469   6.093
   19POPE  H101 5223   4.444   7.440   6.003
   19POPE  C211 5224   4.643   7.444   6.056
   19POPE  H11R 5225   4.715   7.487   6.129
   19POPE  H11S 5226   4.663   7.512   5.969
   19POPE  C212 5227   4.657   7.296   6.020
   19POPE  H12R 5228   4.766   7.289   5.998
   19POPE  H12S 5229   4.597   7.260   5.935
   19POPE  C213 5230   4.637   7.204   6.141
   19POPE  H13R 5231   4.537   7.212   6.190
   19POPE  H13S 5232   4.709   7.244   6.215
   19POPE  C214 5233   4.682   7.060   6.113
   19POPE  H14R 5234   4.779   7.078   6.065
   19POPE  H14S 5235   4.616   7.006   6.040
   19POPE  C215 5236   4.703   6.983   6.243
   19POPE  H15R 5237   4.787   7.021   6.305
   19POPE  H15S 5238   4.738   6.883   6.208
   19POPE  C216 5239   4.579   6.957   6.328
   19POPE  H16R 5240   4.513   6.891   6.267
   19POPE  H16S 5241   4.527   7.049   6.362
   19POPE  C217 5242   4.606   6.884   6.459
   19POPE  H17R 5243   4.506   6.844   6.493
   19POPE  H17S 5244   4.654   6.942   6.540
   19POPE  C218 5245   4.682   6.754   6.432
   19POPE  H18R 5246   4.690   6.696   6.526
   19POPE  H18S 5247   4.785   6.769   6.393
   19POPE  H18T 5248   4.621   6.698   6.356
   19POPE   C33 5249   4.120   7.175   6.834
   19POPE   H3X 5250   4.024   7.229   6.832
   19POPE   H3Y 5251   4.104   7.103   6.917
   19POPE   C34 5252   4.153   7.089   6.711
   19POPE   H4X 5253   4.062   7.027   6.693
   19POPE   H4Y 5254   4.241   7.028   6.734
   19POPE   C35 5255   4.172   7.181   6.590
   19POPE   H5X 5256   4.273   7.224   6.608
   19POPE   H5Y 5257   4.095   7.260   6.583
   19POPE   C36 5258   4.160   7.114   6.452
   19POPE   H6X 5259   4.061   7.064   6.444
   19POPE   H6Y 5260   4.246   7.047   6.432
   19POPE   C37 5261   4.169   7.225   6.346
   19POPE   H7X 5262   4.272   7.268   6.342
   19POPE   H7Y 5263   4.104   7.309   6.376
   19POPE   C38 5264   4.136   7.168   6.208
   19POPE   H8X 5265   4.032   7.127   6.213
   19POPE   H8Y 5266   4.207   7.083   6.199
   19POPE   C39 5267   4.149   7.264   6.090
   19POPE   H9X 5268   4.252   7.307   6.090
   19POPE   H9Y 5269   4.078   7.349   6.104
   19POPE  C310 5270   4.116   7.194   5.959
   19POPE  H10X 5271   4.148   7.260   5.875
   19POPE  H10Y 5272   4.006   7.189   5.943
   19POPE  C311 5273   4.179   7.056   5.942
   19POPE  H11X 5274   4.126   6.987   6.011
   19POPE  H11Y 5275   4.286   7.062   5.971
   19POPE  C312 5276   4.161   7.001   5.801
   19POPE  H12X 5277   4.243   6.927   5.790
   19POPE  H12Y 5278   4.176   7.076   5.719
   19POPE  C313 5279   4.030   6.923   5.782
   19POPE  H13X 5280   4.007   6.879   5.881
   19POPE  H13Y 5281   4.040   6.843   5.705
   19POPE  C314 5282   3.912   7.005   5.731
   19POPE  H14X 5283   3.868   7.060   5.818
   19POPE  H14Y 5284   3.830   6.938   5.695
   19POPE  C315 5285   3.928   7.107   5.617
   19POPE  H15X 5286   3.979   7.055   5.534
   19POPE  H15Y 5287   4.005   7.178   5.656
   19POPE  C316 5288   3.800   7.179   5.576
   19POPE  H16X 5289   3.727   7.111   5.528
   19POPE  H16Y 5290   3.828   7.260   5.505
   19POPE  H16Z 5291   3.754   7.238   5.658
   20POPE     N 5292   9.076  10.847   4.151
   20POPE   HN1 5293   9.142  10.776   4.113
   20POPE   HN2 5294   9.030  10.809   4.236
   20POPE   HN3 5295   8.993  10.850   4.089
   20POPE   C12 5296   9.130  10.988   4.165
   20POPE  H12A 5297   9.041  11.054   4.177
   20POPE  H12B 5298   9.167  11.019   4.064
   20POPE   C11 5299   9.220  11.010   4.287
   20POPE  H11A 5300   9.217  11.118   4.314
   20POPE  H11B 5301   9.323  10.986   4.255
   20POPE     P 5302   9.279  10.930   4.516
   20POPE   O13 5303   9.238  10.829   4.616
   20POPE   O14 5304   9.272  11.069   4.565
   20POPE   O11 5305   9.429  10.898   4.469
   20POPE   O12 5306   9.184  10.916   4.388
   20POPE    C1 5307   9.470  10.775   4.408
   20POPE    HA 5308   9.513  10.808   4.311
   20POPE    HB 5309   9.391  10.703   4.379
   20POPE    C2 5310   9.578  10.695   4.484
   20POPE    HS 5311   9.583  10.594   4.440
   20POPE   O21 5312   9.546  10.688   4.623
   20POPE   C21 5313   9.458  10.589   4.643
   20POPE   O22 5314   9.425  10.514   4.553
   20POPE   C22 5315   9.400  10.576   4.783
   20POPE   H2R 5316   9.337  10.485   4.790
   20POPE   H2S 5317   9.337  10.666   4.796
   20POPE    C3 5318   9.719  10.755   4.467
   20POPE    HX 5319   9.716  10.862   4.496
   20POPE    HY 5320   9.751  10.760   4.361
   20POPE   O31 5321   9.821  10.680   4.534
   20POPE   C31 5322   9.838  10.557   4.486
   20POPE   O32 5323   9.798  10.517   4.378
   20POPE   C32 5324   9.928  10.487   4.587
   20POPE   H2X 5325   9.926  10.376   4.577
   20POPE   H2Y 5326   9.902  10.516   4.691
   20POPE   C23 5327   9.510  10.568   4.889
   20POPE   H3R 5328   9.468  10.581   4.992
   20POPE   H3S 5329   9.591  10.639   4.863
   20POPE   C24 5330   9.569  10.428   4.888
   20POPE   H4R 5331   9.599  10.409   4.782
   20POPE   H4S 5332   9.495  10.354   4.926
   20POPE   C25 5333   9.680  10.407   4.991
   20POPE   H5R 5334   9.638  10.420   5.093
   20POPE   H5S 5335   9.762  10.479   4.969
   20POPE   C26 5336   9.749  10.271   4.999
   20POPE   H6R 5337   9.782  10.250   4.895
   20POPE   H6S 5338   9.690  10.190   5.046
   20POPE   C27 5339   9.876  10.286   5.084
   20POPE   H7R 5340   9.932  10.380   5.063
   20POPE   H7S 5341   9.949  10.208   5.052
   20POPE   C28 5342   9.848  10.288   5.234
   20POPE   H8R 5343   9.786  10.197   5.245
   20POPE   H8S 5344   9.782  10.374   5.260
   20POPE   C29 5345   9.979  10.299   5.305
   20POPE   H91 5346  10.023  10.398   5.291
   20POPE  C210 5347  10.044  10.204   5.373
   20POPE  H101 5348  10.140  10.214   5.426
   20POPE  C211 5349  10.000  10.065   5.408
   20POPE  H11R 5350   9.894  10.044   5.378
   20POPE  H11S 5351   9.988  10.064   5.519
   20POPE  C212 5352  10.108   9.968   5.359
   20POPE  H12R 5353  10.063   9.869   5.386
   20POPE  H12S 5354  10.208   9.979   5.403
   20POPE  C213 5355  10.118   9.963   5.206
   20POPE  H13R 5356  10.143  10.061   5.157
   20POPE  H13S 5357  10.013   9.941   5.175
   20POPE  C214 5358  10.201   9.845   5.156
   20POPE  H14R 5359  10.160   9.763   5.217
   20POPE  H14S 5360  10.310   9.854   5.179
   20POPE  C215 5361  10.174   9.816   5.008
   20POPE  H15R 5362  10.071   9.781   4.988
   20POPE  H15S 5363  10.238   9.728   4.988
   20POPE  C216 5364  10.217   9.924   4.909
   20POPE  H16R 5365  10.328   9.929   4.916
   20POPE  H16S 5366  10.168  10.022   4.925
   20POPE  C217 5367  10.184   9.893   4.763
   20POPE  H17R 5368  10.247   9.962   4.702
   20POPE  H17S 5369  10.077   9.902   4.733
   20POPE  C218 5370  10.240   9.757   4.724
   20POPE  H18R 5371  10.227   9.740   4.616
   20POPE  H18S 5372  10.193   9.671   4.778
   20POPE  H18T 5373  10.349   9.760   4.750
   20POPE   C33 5374  10.071  10.528   4.553
   20POPE   H3X 5375  10.090  10.635   4.573
   20POPE   H3Y 5376  10.085  10.523   4.443
   20POPE   C34 5377  10.172  10.430   4.612
   20POPE   H4X 5378  10.272  10.468   4.582
   20POPE   H4Y 5379  10.151  10.330   4.570
   20POPE   C35 5380  10.162  10.434   4.765
   20POPE   H5X 5381  10.069  10.378   4.785
   20POPE   H5Y 5382  10.156  10.537   4.805
   20POPE   C36 5383  10.283  10.378   4.842
   20POPE   H6X 5384  10.375  10.432   4.810
   20POPE   H6Y 5385  10.290  10.268   4.832
   20POPE   C37 5386  10.259  10.405   4.991
   20POPE   H7X 5387  10.176  10.342   5.030
   20POPE   H7Y 5388  10.224  10.509   5.004
   20POPE   C38 5389  10.385  10.372   5.071
   20POPE   H8X 5390  10.467  10.437   5.032
   20POPE   H8Y 5391  10.406  10.267   5.041
   20POPE   C39 5392  10.375  10.385   5.223
   20POPE   H9X 5393  10.290  10.322   5.258
   20POPE   H9Y 5394  10.352  10.490   5.249
   20POPE  C310 5395  10.506  10.346   5.290
   20POPE  H10X 5396  10.487  10.336   5.399
   20POPE  H10Y 5397  10.579  10.430   5.288
   20POPE  C311 5398  10.571  10.218   5.236
   20POPE  H11X 5399  10.610  10.241   5.135
   20POPE  H11Y 5400  10.492  10.140   5.228
   20POPE  C312 5401  10.688  10.173   5.322
   20POPE  H12X 5402  10.696  10.064   5.300
   20POPE  H12Y 5403  10.673  10.181   5.432
   20POPE  C313 5404  10.822  10.236   5.280
   20POPE  H13X 5405  10.814  10.253   5.171
   20POPE  H13Y 5406  10.908  10.168   5.301
   20POPE  C314 5407  10.860  10.364   5.353
   20POPE  H14X 5408  10.804  10.448   5.305
   20POPE  H14Y 5409  10.968  10.389   5.336
   20POPE  C315 5410  10.842  10.379   5.504
   20POPE  H15X 5411  10.890  10.291   5.552
   20POPE  H15Y 5412  10.732  10.362   5.520
   20POPE  C316 5413  10.886  10.513   5.562
   20POPE  H16X 5414  10.996  10.526   5.557
   20POPE  H16Y 5415  10.854  10.516   5.669
   20POPE  H16Z 5416  10.832  10.600   5.521
   21POPE     N 5417   4.994  10.158  10.270
   21POPE   HN1 5418   5.091  10.124  10.288
   21POPE   HN2 5419   4.999  10.251  10.225
   21POPE   HN3 5420   4.952  10.187  10.360
   21POPE   C12 5421   4.900  10.060  10.203
   21POPE  H12A 5422   4.797  10.101  10.218
   21POPE  H12B 5423   4.897   9.969  10.267
   21POPE   C11 5424   4.920  10.044  10.052
   21POPE  H11A 5425   4.825  10.010  10.007
   21POPE  H11B 5426   4.996   9.963  10.039
   21POPE     P 5427   5.008  10.151   9.844
   21POPE   O13 5428   5.069  10.278   9.798
   21POPE   O14 5429   4.882  10.116   9.775
   21POPE   O11 5430   5.114  10.033   9.825
   21POPE   O12 5431   4.978  10.164  10.001
   21POPE    C1 5432   5.243  10.029   9.886
   21POPE    HA 5433   5.242   9.934   9.943
   21POPE    HB 5434   5.267  10.106   9.962
   21POPE    C2 5435   5.363  10.025   9.788
   21POPE    HS 5436   5.455  10.047   9.846
   21POPE   O21 5437   5.347  10.121   9.684
   21POPE   C21 5438   5.385  10.241   9.727
   21POPE   O22 5439   5.437  10.256   9.836
   21POPE   C22 5440   5.359  10.359   9.635
   21POPE   H2R 5441   5.406  10.451   9.677
   21POPE   H2S 5442   5.250  10.369   9.632
   21POPE    C3 5443   5.385   9.885   9.727
   21POPE    HX 5444   5.290   9.852   9.680
   21POPE    HY 5445   5.402   9.807   9.803
   21POPE   O31 5446   5.497   9.878   9.639
   21POPE   C31 5447   5.614   9.899   9.700
   21POPE   O32 5448   5.634   9.894   9.820
   21POPE   C32 5449   5.715   9.916   9.587
   21POPE   H2X 5450   5.810   9.964   9.620
   21POPE   H2Y 5451   5.672   9.973   9.502
   21POPE   C23 5452   5.417  10.334   9.495
   21POPE   H3R 5453   5.380  10.411   9.422
   21POPE   H3S 5454   5.399  10.229   9.465
   21POPE   C24 5455   5.568  10.356   9.500
   21POPE   H4R 5456   5.605  10.290   9.582
   21POPE   H4S 5457   5.592  10.463   9.516
   21POPE   C25 5458   5.637  10.335   9.365
   21POPE   H5R 5459   5.599  10.410   9.292
   21POPE   H5S 5460   5.618  10.230   9.331
   21POPE   C26 5461   5.789  10.351   9.356
   21POPE   H6R 5462   5.829  10.285   9.436
   21POPE   H6S 5463   5.826  10.456   9.360
   21POPE   C27 5464   5.836  10.294   9.222
   21POPE   H7R 5465   5.786  10.198   9.195
   21POPE   H7S 5466   5.942  10.260   9.234
   21POPE   C28 5467   5.813  10.387   9.105
   21POPE   H8R 5468   5.859  10.480   9.142
   21POPE   H8S 5469   5.704  10.409   9.093
   21POPE   C29 5470   5.866  10.321   8.981
   21POPE   H91 5471   5.804  10.235   8.953
   21POPE  C210 5472   5.978  10.351   8.914
   21POPE  H101 5473   6.015  10.302   8.823
   21POPE  C211 5474   6.073  10.466   8.934
   21POPE  H11R 5475   6.039  10.538   9.011
   21POPE  H11S 5476   6.062  10.529   8.843
   21POPE  C212 5477   6.214  10.407   8.948
   21POPE  H12R 5478   6.274  10.499   8.966
   21POPE  H12S 5479   6.253  10.350   8.863
   21POPE  C213 5480   6.230  10.326   9.077
   21POPE  H13R 5481   6.162  10.238   9.087
   21POPE  H13S 5482   6.198  10.397   9.156
   21POPE  C214 5483   6.377  10.295   9.109
   21POPE  H14R 5484   6.424  10.393   9.091
   21POPE  H14S 5485   6.424  10.222   9.038
   21POPE  C215 5486   6.396  10.255   9.255
   21POPE  H15R 5487   6.374  10.337   9.327
   21POPE  H15S 5488   6.505  10.239   9.263
   21POPE  C216 5489   6.330  10.124   9.299
   21POPE  H16R 5490   6.381  10.044   9.242
   21POPE  H16S 5491   6.220  10.122   9.286
   21POPE  C217 5492   6.347  10.091   9.447
   21POPE  H17R 5493   6.323   9.982   9.456
   21POPE  H17S 5494   6.287  10.150   9.519
   21POPE  C218 5495   6.495  10.094   9.485
   21POPE  H18R 5496   6.507  10.057   9.588
   21POPE  H18S 5497   6.542  10.194   9.478
   21POPE  H18T 5498   6.546  10.025   9.412
   21POPE   C33 5499   5.754   9.775   9.543
   21POPE   H3X 5500   5.671   9.721   9.495
   21POPE   H3Y 5501   5.772   9.712   9.633
   21POPE   C34 5502   5.887   9.776   9.468
   21POPE   H4X 5503   5.907   9.669   9.440
   21POPE   H4Y 5504   5.965   9.816   9.535
   21POPE   C35 5505   5.871   9.856   9.339
   21POPE   H5X 5506   5.871   9.961   9.375
   21POPE   H5Y 5507   5.777   9.832   9.284
   21POPE   C36 5508   5.977   9.832   9.229
   21POPE   H6X 5509   5.979   9.723   9.205
   21POPE   H6Y 5510   6.075   9.873   9.259
   21POPE   C37 5511   5.934   9.911   9.106
   21POPE   H7X 5512   5.943  10.020   9.122
   21POPE   H7Y 5513   5.826   9.894   9.087
   21POPE   C38 5514   6.023   9.873   8.987
   21POPE   H8X 5515   6.010   9.764   8.969
   21POPE   H8Y 5516   6.125   9.892   9.026
   21POPE   C39 5517   5.999   9.950   8.857
   21POPE   H9X 5518   6.007  10.059   8.877
   21POPE   H9Y 5519   5.895   9.931   8.822
   21POPE  C310 5520   6.095   9.905   8.748
   21POPE  H10X 5521   6.089   9.977   8.664
   21POPE  H10Y 5522   6.060   9.811   8.699
   21POPE  C311 5523   6.241   9.890   8.793
   21POPE  H11X 5524   6.246   9.801   8.858
   21POPE  H11Y 5525   6.268   9.980   8.852
   21POPE  C312 5526   6.335   9.867   8.675
   21POPE  H12X 5527   6.434   9.901   8.714
   21POPE  H12Y 5528   6.314   9.929   8.585
   21POPE  C313 5529   6.351   9.719   8.638
   21POPE  H13X 5530   6.338   9.663   8.733
   21POPE  H13Y 5531   6.452   9.698   8.596
   21POPE  C314 5532   6.257   9.668   8.531
   21POPE  H14X 5533   6.158   9.646   8.579
   21POPE  H14Y 5534   6.291   9.569   8.492
   21POPE  C315 5535   6.227   9.749   8.404
   21POPE  H15X 5536   6.325   9.779   8.361
   21POPE  H15Y 5537   6.185   9.845   8.443
   21POPE  C316 5538   6.132   9.683   8.305
   21POPE  H16X 5539   6.177   9.594   8.258
   21POPE  H16Y 5540   6.107   9.758   8.227
   21POPE  H16Z 5541   6.032   9.662   8.347
   22POPE     N 5542  10.520   5.074  10.179
   22POPE   HN1 5543  10.498   5.172  10.205
   22POPE   HN2 5544  10.475   5.010  10.248
   22POPE   HN3 5545  10.619   5.055  10.204
   22POPE   C12 5546  10.500   5.035  10.034
   22POPE  H12A 5547  10.556   4.940  10.019
   22POPE  H12B 5548  10.561   5.106   9.973
   22POPE   C11 5549  10.355   5.010   9.994
   22POPE  H11A 5550  10.353   4.942   9.906
   22POPE  H11B 5551  10.313   5.108   9.962
   22POPE     P 5552  10.127   4.948  10.075
   22POPE   O13 5553  10.057   4.907  10.199
   22POPE   O14 5554  10.116   4.849   9.966
   22POPE   O11 5555  10.068   5.088  10.026
   22POPE   O12 5556  10.281   4.969  10.109
   22POPE    C1 5557  10.070   5.208  10.104
   22POPE    HA 5558  10.125   5.280  10.039
   22POPE    HB 5559  10.128   5.208  10.198
   22POPE    C2 5560   9.932   5.269  10.137
   22POPE    HS 5561   9.946   5.346  10.216
   22POPE   O21 5562   9.842   5.168  10.182
   22POPE   C21 5563   9.862   5.144  10.311
   22POPE   O22 5564   9.940   5.211  10.377
   22POPE   C22 5565   9.787   5.027  10.373
   22POPE   H2R 5566   9.804   5.024  10.483
   22POPE   H2S 5567   9.830   4.938  10.325
   22POPE    C3 5568   9.870   5.344  10.017
   22POPE    HX 5569   9.867   5.275   9.930
   22POPE    HY 5570   9.934   5.426   9.980
   22POPE   O31 5571   9.744   5.404  10.046
   22POPE   C31 5572   9.751   5.501  10.138
   22POPE   O32 5573   9.852   5.559  10.173
   22POPE   C32 5574   9.606   5.531  10.175
   22POPE   H2X 5575   9.596   5.586  10.271
   22POPE   H2Y 5576   9.545   5.438  10.179
   22POPE   C23 5577   9.637   5.039  10.347
   22POPE   H3R 5578   9.583   4.944  10.373
   22POPE   H3S 5579   9.619   5.075  10.243
   22POPE   C24 5580   9.578   5.143  10.442
   22POPE   H4R 5581   9.639   5.235  10.426
   22POPE   H4S 5582   9.580   5.105  10.546
   22POPE   C25 5583   9.427   5.162  10.426
   22POPE   H5R 5584   9.375   5.067  10.451
   22POPE   H5S 5585   9.406   5.196  10.322
   22POPE   C26 5586   9.356   5.265  10.515
   22POPE   H6R 5587   9.414   5.359  10.501
   22POPE   H6S 5588   9.341   5.236  10.621
   22POPE   C27 5589   9.216   5.289  10.458
   22POPE   H7R 5590   9.214   5.296  10.346
   22POPE   H7S 5591   9.184   5.392  10.487
   22POPE   C28 5592   9.116   5.180  10.494
   22POPE   H8R 5593   9.130   5.175  10.603
   22POPE   H8S 5594   9.150   5.081  10.453
   22POPE   C29 5595   8.983   5.217  10.436
   22POPE   H91 5596   8.985   5.209  10.326
   22POPE  C210 5597   8.875   5.262  10.501
   22POPE  H101 5598   8.778   5.288  10.457
   22POPE  C211 5599   8.852   5.277  10.648
   22POPE  H11R 5600   8.935   5.235  10.710
   22POPE  H11S 5601   8.772   5.202  10.672
   22POPE  C212 5602   8.808   5.421  10.675
   22POPE  H12R 5603   8.798   5.421  10.786
   22POPE  H12S 5604   8.715   5.455  10.626
   22POPE  C213 5605   8.920   5.521  10.648
   22POPE  H13R 5606   8.960   5.523  10.544
   22POPE  H13S 5607   9.004   5.483  10.710
   22POPE  C214 5608   8.889   5.661  10.704
   22POPE  H14R 5609   8.852   5.635  10.805
   22POPE  H14S 5610   8.807   5.714  10.650
   22POPE  C215 5611   9.016   5.745  10.717
   22POPE  H15R 5612   9.088   5.707  10.792
   22POPE  H15S 5613   8.978   5.840  10.762
   22POPE  C216 5614   9.086   5.784  10.587
   22POPE  H16R 5615   9.014   5.849  10.532
   22POPE  H16S 5616   9.119   5.697  10.526
   22POPE  C217 5617   9.214   5.864  10.605
   22POPE  H17R 5618   9.235   5.911  10.505
   22POPE  H17S 5619   9.303   5.809  10.641
   22POPE  C218 5620   9.187   5.987  10.691
   22POPE  H18R 5621   9.277   6.051  10.694
   22POPE  H18S 5622   9.160   5.964  10.797
   22POPE  H18T 5623   9.102   6.041  10.643
   22POPE   C33 5624   9.553   5.626  10.067
   22POPE   H3X 5625   9.544   5.577   9.969
   22POPE   H3Y 5626   9.629   5.704  10.047
   22POPE   C34 5627   9.429   5.701  10.117
   22POPE   H4X 5628   9.398   5.767  10.033
   22POPE   H4Y 5629   9.458   5.759  10.207
   22POPE   C35 5630   9.317   5.601  10.143
   22POPE   H5X 5631   9.348   5.553  10.239
   22POPE   H5Y 5632   9.306   5.525  10.063
   22POPE   C36 5633   9.174   5.659  10.149
   22POPE   H6X 5634   9.153   5.713  10.055
   22POPE   H6Y 5635   9.160   5.719  10.241
   22POPE   C37 5636   9.077   5.541  10.162
   22POPE   H7X 5637   9.086   5.492  10.261
   22POPE   H7Y 5638   9.105   5.462  10.089
   22POPE   C38 5639   8.933   5.590  10.147
   22POPE   H8X 5640   8.925   5.636  10.046
   22POPE   H8Y 5641   8.926   5.670  10.223
   22POPE   C39 5642   8.823   5.485  10.166
   22POPE   H9X 5643   8.836   5.437  10.265
   22POPE   H9Y 5644   8.835   5.406  10.088
   22POPE  C310 5645   8.685   5.548  10.150
   22POPE  H10X 5646   8.609   5.475  10.186
   22POPE  H10Y 5647   8.657   5.558  10.043
   22POPE  C311 5648   8.666   5.682  10.223
   22POPE  H11X 5649   8.725   5.757  10.168
   22POPE  H11Y 5650   8.707   5.671  10.326
   22POPE  C312 5651   8.521   5.727  10.222
   22POPE  H12X 5652   8.515   5.796  10.310
   22POPE  H12Y 5653   8.446   5.647  10.241
   22POPE  C313 5654   8.484   5.811  10.099
   22POPE  H13X 5655   8.577   5.863  10.069
   22POPE  H13Y 5656   8.404   5.885  10.122
   22POPE  C314 5657   8.426   5.732   9.982
   22POPE  H14X 5658   8.511   5.686   9.926
   22POPE  H14Y 5659   8.378   5.801   9.908
   22POPE  C315 5660   8.321   5.623  10.003
   22POPE  H15X 5661   8.240   5.665  10.066
   22POPE  H15Y 5662   8.372   5.550  10.071
   22POPE  C316 5663   8.271   5.555   9.876
   22POPE  H16X 5664   8.211   5.623   9.813
   22POPE  H16Y 5665   8.209   5.468   9.906
   22POPE  H16Z 5666   8.351   5.504   9.818
   23POPE     N 5667   2.826   8.249   9.562
   23POPE   HN1 5668   2.867   8.304   9.640
   23POPE   HN2 5669   2.897   8.239   9.486
   23POPE   HN3 5670   2.759   8.310   9.511
   23POPE   C12 5671   2.755   8.120   9.599
   23POPE  H12A 5672   2.693   8.092   9.510
   23POPE  H12B 5673   2.676   8.148   9.673
   23POPE   C11 5674   2.848   8.002   9.629
   23POPE  H11A 5675   2.792   7.908   9.611
   23POPE  H11B 5676   2.871   8.009   9.738
   23POPE     P 5677   3.074   7.904   9.592
   23POPE   O13 5678   3.199   7.930   9.518
   23POPE   O14 5679   3.011   7.775   9.560
   23POPE   O11 5680   3.106   7.910   9.749
   23POPE   O12 5681   2.971   8.021   9.559
   23POPE    C1 5682   3.159   8.024   9.817
   23POPE    HA 5683   3.082   8.046   9.895
   23POPE    HB 5684   3.166   8.119   9.760
   23POPE    C2 5685   3.295   8.003   9.887
   23POPE    HS 5686   3.335   8.103   9.914
   23POPE   O21 5687   3.385   7.935   9.801
   23POPE   C21 5688   3.442   8.021   9.716
   23POPE   O22 5689   3.423   8.142   9.726
   23POPE   C22 5690   3.529   7.964   9.606
   23POPE   H2R 5691   3.578   8.046   9.550
   23POPE   H2S 5692   3.459   7.910   9.541
   23POPE    C3 5693   3.282   7.927  10.020
   23POPE    HX 5694   3.228   7.831  10.001
   23POPE    HY 5695   3.215   7.978  10.093
   23POPE   O31 5696   3.406   7.909  10.088
   23POPE   C31 5697   3.462   8.024  10.128
   23POPE   O32 5698   3.405   8.131  10.138
   23POPE   C32 5699   3.603   7.986  10.171
   23POPE   H2X 5700   3.671   8.074  10.178
   23POPE   H2Y 5701   3.647   7.910  10.104
   23POPE   C23 5702   3.637   7.872   9.663
   23POPE   H3R 5703   3.687   7.813   9.582
   23POPE   H3S 5704   3.594   7.810   9.745
   23POPE   C24 5705   3.749   7.957   9.723
   23POPE   H4R 5706   3.697   8.025   9.795
   23POPE   H4S 5707   3.803   8.010   9.643
   23POPE   C25 5708   3.863   7.875   9.782
   23POPE   H5R 5709   3.912   7.817   9.702
   23POPE   H5S 5710   3.822   7.810   9.863
   23POPE   C26 5711   3.981   7.949   9.848
   23POPE   H6R 5712   3.933   8.018   9.921
   23POPE   H6S 5713   4.051   7.998   9.778
   23POPE   C27 5714   4.063   7.847   9.927
   23POPE   H7R 5715   4.001   7.774   9.984
   23POPE   H7S 5716   4.115   7.902  10.010
   23POPE   C28 5717   4.156   7.764   9.840
   23POPE   H8R 5718   4.208   7.843   9.783
   23POPE   H8S 5719   4.097   7.705   9.766
   23POPE   C29 5720   4.233   7.671   9.930
   23POPE   H91 5721   4.168   7.594   9.972
   23POPE  C210 5722   4.362   7.680   9.965
   23POPE  H101 5723   4.417   7.611  10.030
   23POPE  C211 5724   4.468   7.775   9.916
   23POPE  H11R 5725   4.432   7.841   9.833
   23POPE  H11S 5726   4.540   7.711   9.860
   23POPE  C212 5727   4.530   7.842  10.038
   23POPE  H12R 5728   4.603   7.912   9.990
   23POPE  H12S 5729   4.580   7.776  10.111
   23POPE  C213 5730   4.432   7.935  10.110
   23POPE  H13R 5731   4.340   7.886  10.149
   23POPE  H13S 5732   4.397   8.003  10.029
   23POPE  C214 5733   4.502   8.026  10.212
   23POPE  H14R 5734   4.588   8.062  10.153
   23POPE  H14S 5735   4.542   7.972  10.301
   23POPE  C215 5736   4.414   8.146  10.249
   23POPE  H15R 5737   4.395   8.216  10.165
   23POPE  H15S 5738   4.477   8.203  10.320
   23POPE  C216 5739   4.285   8.114  10.325
   23POPE  H16R 5740   4.317   8.071  10.423
   23POPE  H16S 5741   4.215   8.047  10.270
   23POPE  C217 5742   4.197   8.235  10.356
   23POPE  H17R 5743   4.127   8.203  10.436
   23POPE  H17S 5744   4.142   8.280  10.271
   23POPE  C218 5745   4.279   8.341  10.429
   23POPE  H18R 5746   4.213   8.423  10.462
   23POPE  H18S 5747   4.361   8.387  10.367
   23POPE  H18T 5748   4.325   8.290  10.517
   23POPE   C33 5749   3.592   7.933  10.314
   23POPE   H3X 5750   3.538   7.836  10.319
   23POPE   H3Y 5751   3.525   7.999  10.373
   23POPE   C34 5752   3.727   7.938  10.385
   23POPE   H4X 5753   3.709   7.897  10.488
   23POPE   H4Y 5754   3.760   8.043  10.388
   23POPE   C35 5755   3.825   7.845  10.314
   23POPE   H5X 5756   3.851   7.902  10.223
   23POPE   H5Y 5757   3.780   7.747  10.288
   23POPE   C36 5758   3.949   7.802  10.394
   23POPE   H6X 5759   3.916   7.754  10.489
   23POPE   H6Y 5760   4.019   7.887  10.409
   23POPE   C37 5761   4.025   7.699  10.310
   23POPE   H7X 5762   4.071   7.747  10.221
   23POPE   H7Y 5763   3.954   7.625  10.269
   23POPE   C38 5764   4.137   7.636  10.393
   23POPE   H8X 5765   4.089   7.587  10.481
   23POPE   H8Y 5766   4.194   7.725  10.429
   23POPE   C39 5767   4.229   7.538  10.320
   23POPE   H9X 5768   4.272   7.587  10.231
   23POPE   H9Y 5769   4.168   7.451  10.284
   23POPE  C310 5770   4.337   7.484  10.414
   23POPE  H10X 5771   4.413   7.431  10.352
   23POPE  H10Y 5772   4.298   7.402  10.478
   23POPE  C311 5773   4.405   7.591  10.500
   23POPE  H11X 5774   4.332   7.623  10.576
   23POPE  H11Y 5775   4.431   7.677  10.435
   23POPE  C312 5776   4.527   7.536  10.574
   23POPE  H12X 5777   4.588   7.626  10.594
   23POPE  H12Y 5778   4.591   7.468  10.514
   23POPE  C313 5779   4.493   7.474  10.710
   23POPE  H13X 5780   4.404   7.530  10.747
   23POPE  H13Y 5781   4.577   7.485  10.783
   23POPE  C314 5782   4.465   7.324  10.709
   23POPE  H14X 5783   4.360   7.309  10.675
   23POPE  H14Y 5784   4.467   7.283  10.813
   23POPE  C315 5785   4.553   7.227  10.630
   23POPE  H15X 5786   4.658   7.248  10.657
   23POPE  H15Y 5787   4.545   7.264  10.524
   23POPE  C316 5788   4.514   7.080  10.641
   23POPE  H16X 5789   4.532   7.040  10.742
   23POPE  H16Y 5790   4.575   7.023  10.568
   23POPE  H16Z 5791   4.412   7.058  10.605
   24POPE     N 5792   4.093   4.029  11.317
   24POPE   HN1 5793   4.014   4.053  11.254
   24POPE   HN2 5794   4.151   3.955  11.271
   24POPE   HN3 5795   4.057   3.972  11.396
   24POPE   C12 5796   4.173   4.145  11.374
   24POPE  H12A 5797   4.232   4.103  11.459
   24POPE  H12B 5798   4.100   4.210  11.428
   24POPE   C11 5799   4.272   4.209  11.277
   24POPE  H11A 5800   4.353   4.258  11.335
   24POPE  H11B 5801   4.215   4.288  11.223
   24POPE     P 5802   4.409   4.174  11.071
   24POPE   O13 5803   4.444   4.069  10.973
   24POPE   O14 5804   4.526   4.231  11.141
   24POPE   O11 5805   4.330   4.290  10.995
   24POPE   O12 5806   4.310   4.111  11.179
   24POPE    C1 5807   4.207   4.272  10.924
   24POPE    HA 5808   4.138   4.343  10.974
   24POPE    HB 5809   4.156   4.174  10.934
   24POPE    C2 5810   4.211   4.306  10.774
   24POPE    HS 5811   4.119   4.265  10.727
   24POPE   O21 5812   4.326   4.250  10.712
   24POPE   C21 5813   4.304   4.122  10.683
   24POPE   O22 5814   4.194   4.071  10.698
   24POPE   C22 5815   4.422   4.041  10.632
   24POPE   H2R 5816   4.388   3.939  10.601
   24POPE   H2S 5817   4.490   4.034  10.718
   24POPE    C3 5818   4.207   4.458  10.747
   24POPE    HX 5819   4.289   4.506  10.804
   24POPE    HY 5820   4.116   4.507  10.790
   24POPE   O31 5821   4.206   4.492  10.608
   24POPE   C31 5822   4.097   4.450  10.543
   24POPE   O32 5823   3.993   4.416  10.595
   24POPE   C32 5824   4.130   4.470  10.395
   24POPE   H2X 5825   4.063   4.412  10.328
   24POPE   H2Y 5826   4.236   4.445  10.373
   24POPE   C23 5827   4.488   4.109  10.512
   24POPE   H3R 5828   4.587   4.062  10.488
   24POPE   H3S 5829   4.493   4.219  10.529
   24POPE   C24 5830   4.403   4.085  10.388
   24POPE   H4R 5831   4.301   4.120  10.416
   24POPE   H4S 5832   4.406   3.979  10.359
   24POPE   C25 5833   4.461   4.148  10.261
   24POPE   H5R 5834   4.559   4.101  10.238
   24POPE   H5S 5835   4.468   4.258  10.276
   24POPE   C26 5836   4.383   4.133  10.130
   24POPE   H6R 5837   4.280   4.168  10.153
   24POPE   H6S 5838   4.388   4.033  10.082
   24POPE   C27 5839   4.442   4.231  10.027
   24POPE   H7R 5840   4.466   4.331  10.071
   24POPE   H7S 5841   4.362   4.256   9.954
   24POPE   C28 5842   4.572   4.181   9.965
   24POPE   H8R 5843   4.541   4.080   9.931
   24POPE   H8S 5844   4.650   4.166  10.043
   24POPE   C29 5845   4.617   4.283   9.865
   24POPE   H91 5846   4.651   4.375   9.914
   24POPE  C210 5847   4.612   4.275   9.731
   24POPE  H101 5848   4.646   4.351   9.659
   24POPE  C211 5849   4.572   4.159   9.644
   24POPE  H11R 5850   4.553   4.066   9.702
   24POPE  H11S 5851   4.666   4.129   9.591
   24POPE  C212 5852   4.463   4.208   9.548
   24POPE  H12R 5853   4.439   4.114   9.493
   24POPE  H12S 5854   4.490   4.289   9.479
   24POPE  C213 5855   4.333   4.241   9.621
   24POPE  H13R 5856   4.341   4.322   9.697
   24POPE  H13S 5857   4.311   4.149   9.678
   24POPE  C214 5858   4.215   4.259   9.525
   24POPE  H14R 5859   4.228   4.170   9.459
   24POPE  H14S 5860   4.222   4.350   9.460
   24POPE  C215 5861   4.081   4.248   9.598
   24POPE  H15R 5862   4.061   4.147   9.640
   24POPE  H15S 5863   4.006   4.259   9.516
   24POPE  C216 5864   4.049   4.358   9.699
   24POPE  H16R 5865   4.041   4.452   9.640
   24POPE  H16S 5866   4.123   4.366   9.782
   24POPE  C217 5867   3.917   4.341   9.773
   24POPE  H17R 5868   3.894   4.441   9.817
   24POPE  H17S 5869   3.914   4.262   9.851
   24POPE  C218 5870   3.803   4.324   9.673
   24POPE  H18R 5871   3.707   4.324   9.727
   24POPE  H18S 5872   3.809   4.230   9.613
   24POPE  H18T 5873   3.810   4.412   9.604
   24POPE   C33 5874   4.101   4.617  10.365
   24POPE   H3X 5875   4.172   4.685  10.415
   24POPE   H3Y 5876   4.005   4.646  10.412
   24POPE   C34 5877   4.082   4.639  10.214
   24POPE   H4X 5878   4.062   4.748  10.202
   24POPE   H4Y 5879   3.997   4.577  10.182
   24POPE   C35 5880   4.213   4.605  10.142
   24POPE   H5X 5881   4.213   4.494  10.144
   24POPE   H5Y 5882   4.302   4.647  10.192
   24POPE   C36 5883   4.228   4.663  10.000
   24POPE   H6X 5884   4.216   4.773  10.004
   24POPE   H6Y 5885   4.159   4.612   9.929
   24POPE   C37 5886   4.369   4.629   9.952
   24POPE   H7X 5887   4.381   4.520   9.934
   24POPE   H7Y 5888   4.442   4.652  10.032
   24POPE   C38 5889   4.399   4.702   9.821
   24POPE   H8X 5890   4.389   4.811   9.841
   24POPE   H8Y 5891   4.314   4.670   9.756
   24POPE   C39 5892   4.533   4.672   9.754
   24POPE   H9X 5893   4.542   4.563   9.739
   24POPE   H9Y 5894   4.615   4.704   9.823
   24POPE  C310 5895   4.548   4.749   9.623
   24POPE  H10X 5896   4.635   4.709   9.569
   24POPE  H10Y 5897   4.580   4.855   9.642
   24POPE  C311 5898   4.424   4.746   9.533
   24POPE  H11X 5899   4.347   4.809   9.581
   24POPE  H11Y 5900   4.388   4.641   9.527
   24POPE  C312 5901   4.453   4.805   9.395
   24POPE  H12X 5902   4.375   4.759   9.330
   24POPE  H12Y 5903   4.551   4.776   9.351
   24POPE  C313 5904   4.431   4.957   9.388
   24POPE  H13X 5905   4.351   4.979   9.462
   24POPE  H13Y 5906   4.399   4.990   9.286
   24POPE  C314 5907   4.555   5.042   9.415
   24POPE  H14X 5908   4.569   5.049   9.525
   24POPE  H14Y 5909   4.537   5.148   9.382
   24POPE  C315 5910   4.691   5.007   9.354
   24POPE  H15X 5911   4.676   4.992   9.245
   24POPE  H15Y 5912   4.712   4.904   9.392
   24POPE  C316 5913   4.804   5.103   9.388
   24POPE  H16X 5914   4.790   5.203   9.341
   24POPE  H16Y 5915   4.899   5.059   9.351
   24POPE  H16Z 5916   4.825   5.111   9.496
   25POPE     N 5917  11.346   7.752   8.812
   25POPE   HN1 5918  11.379   7.833   8.757
   25POPE   HN2 5919  11.256   7.778   8.859
   25POPE   HN3 5920  11.405   7.744   8.897
   25POPE   C12 5921  11.345   7.618   8.742
   25POPE  H12A 5922  11.335   7.541   8.823
   25POPE  H12B 5923  11.448   7.600   8.706
   25POPE   C11 5924  11.227   7.597   8.646
   25POPE  H11A 5925  11.209   7.488   8.635
   25POPE  H11B 5926  11.261   7.636   8.547
   25POPE     P 5927  10.995   7.666   8.588
   25POPE   O13 5928  10.886   7.753   8.637
   25POPE   O14 5929  10.957   7.524   8.577
   25POPE   O11 5930  11.043   7.719   8.445
   25POPE   O12 5931  11.118   7.679   8.688
   25POPE    C1 5932  11.095   7.850   8.420
   25POPE    HA 5933  11.195   7.830   8.377
   25POPE    HB 5934  11.116   7.914   8.508
   25POPE    C2 5935  11.015   7.936   8.320
   25POPE    HS 5936  11.051   8.040   8.328
   25POPE   O21 5937  10.876   7.929   8.347
   25POPE   C21 5938  10.845   8.014   8.445
   25POPE   O22 5939  10.927   8.092   8.490
   25POPE   C22 5940  10.703   8.009   8.499
   25POPE   H2R 5941  10.687   8.091   8.572
   25POPE   H2S 5942  10.696   7.912   8.550
   25POPE    C3 5943  11.041   7.895   8.174
   25POPE    HX 5944  11.021   7.786   8.162
   25POPE    HY 5945  11.148   7.902   8.145
   25POPE   O31 5946  10.971   7.975   8.078
   25POPE   C31 5947  11.010   8.103   8.078
   25POPE   O32 5948  11.113   8.147   8.126
   25POPE   C32 5949  10.906   8.176   7.993
   25POPE   H2X 5950  10.906   8.286   8.008
   25POPE   H2Y 5951  10.804   8.136   8.011
   25POPE   C23 5952  10.600   8.022   8.387
   25POPE   H3R 5953  10.497   7.996   8.423
   25POPE   H3S 5954  10.633   7.963   8.298
   25POPE   C24 5955  10.591   8.168   8.344
   25POPE   H4R 5956  10.696   8.198   8.320
   25POPE   H4S 5957  10.545   8.229   8.424
   25POPE   C25 5958  10.489   8.193   8.233
   25POPE   H5R 5959  10.388   8.168   8.269
   25POPE   H5S 5960  10.519   8.133   8.143
   25POPE   C26 5961  10.472   8.336   8.179
   25POPE   H6R 5962  10.575   8.369   8.153
   25POPE   H6S 5963  10.417   8.406   8.246
   25POPE   C27 5964  10.392   8.329   8.048
   25POPE   H7R 5965  10.423   8.245   7.982
   25POPE   H7S 5966  10.420   8.418   7.987
   25POPE   C28 5967  10.243   8.312   8.071
   25POPE   H8R 5968  10.223   8.394   8.142
   25POPE   H8S 5969  10.222   8.217   8.125
   25POPE   C29 5970  10.176   8.311   7.936
   25POPE   H91 5971  10.200   8.219   7.881
   25POPE  C210 5972  10.103   8.408   7.880
   25POPE  H101 5973  10.054   8.405   7.782
   25POPE  C211 5974  10.056   8.538   7.939
   25POPE  H11R 5975  10.080   8.548   8.047
   25POPE  H11S 5976   9.944   8.528   7.946
   25POPE  C212 5977  10.099   8.650   7.845
   25POPE  H12R 5978  10.063   8.740   7.899
   25POPE  H12S 5979  10.059   8.648   7.742
   25POPE  C213 5980  10.251   8.668   7.841
   25POPE  H13R 5981  10.309   8.578   7.807
   25POPE  H13S 5982  10.278   8.680   7.949
   25POPE  C214 5983  10.294   8.799   7.774
   25POPE  H14R 5984  10.225   8.870   7.822
   25POPE  H14S 5985  10.274   8.801   7.664
   25POPE  C215 5986  10.438   8.836   7.810
   25POPE  H15R 5987  10.453   8.860   7.917
   25POPE  H15S 5988  10.453   8.932   7.757
   25POPE  C216 5989  10.547   8.742   7.758
   25POPE  H16R 5990  10.543   8.749   7.647
   25POPE  H16S 5991  10.538   8.637   7.795
   25POPE  C217 5992  10.689   8.780   7.801
   25POPE  H17R 5993  10.757   8.724   7.732
   25POPE  H17S 5994  10.716   8.761   7.906
   25POPE  C218 5995  10.718   8.924   7.762
   25POPE  H18R 5996  10.824   8.948   7.781
   25POPE  H18S 5997  10.656   9.000   7.817
   25POPE  H18T 5998  10.695   8.932   7.652
   25POPE   C33 5999  10.947   8.154   7.847
   25POPE   H3X 6000  10.937   8.049   7.815
   25POPE   H3Y 6001  11.056   8.170   7.837
   25POPE   C34 6002  10.883   8.259   7.756
   25POPE   H4X 6003  10.919   8.236   7.653
   25POPE   H4Y 6004  10.916   8.359   7.790
   25POPE   C35 6005  10.731   8.242   7.759
   25POPE   H5X 6006  10.704   8.285   7.858
   25POPE   H5Y 6007  10.699   8.136   7.751
   25POPE   C36 6008  10.653   8.305   7.643
   25POPE   H6X 6009  10.692   8.266   7.547
   25POPE   H6Y 6010  10.654   8.416   7.649
   25POPE   C37 6011  10.506   8.264   7.658
   25POPE   H7X 6012  10.460   8.313   7.746
   25POPE   H7Y 6013  10.500   8.156   7.680
   25POPE   C38 6014  10.427   8.306   7.534
   25POPE   H8X 6015  10.473   8.254   7.446
   25POPE   H8Y 6016  10.449   8.415   7.526
   25POPE   C39 6017  10.277   8.280   7.537
   25POPE   H9X 6018  10.234   8.329   7.626
   25POPE   H9Y 6019  10.259   8.170   7.546
   25POPE  C310 6020  10.210   8.328   7.408
   25POPE  H10X 6021  10.100   8.328   7.424
   25POPE  H10Y 6022  10.221   8.254   7.326
   25POPE  C311 6023  10.255   8.467   7.361
   25POPE  H11X 6024  10.359   8.457   7.323
   25POPE  H11Y 6025  10.254   8.536   7.448
   25POPE  C312 6026  10.169   8.519   7.246
   25POPE  H12X 6027  10.182   8.629   7.251
   25POPE  H12Y 6028  10.060   8.500   7.257
   25POPE  C313 6029  10.220   8.476   7.108
   25POPE  H13X 6030  10.330   8.466   7.118
   25POPE  H13Y 6031  10.196   8.551   7.029
   25POPE  C314 6032  10.159   8.347   7.052
   25POPE  H14X 6033  10.212   8.261   7.100
   25POPE  H14Y 6034  10.181   8.337   6.943
   25POPE  C315 6035  10.009   8.319   7.063
   25POPE  H15X 6036   9.956   8.408   7.024
   25POPE  H15Y 6037   9.989   8.322   7.173
   25POPE  C316 6038   9.963   8.187   7.001
   25POPE  H16X 6039   9.973   8.188   6.891
   25POPE  H16Y 6040   9.857   8.172   7.029
   25POPE  H16Z 6041  10.010   8.098   7.047
   26POPE     N 6042   6.981  10.026   2.787
   26POPE   HN1 6043   7.066   9.993   2.838
   26POPE   HN2 6044   6.926   9.943   2.757
   26POPE   HN3 6045   7.011  10.059   2.693
   26POPE   C12 6046   6.901  10.136   2.853
   26POPE  H12A 6047   6.834  10.178   2.774
   26POPE  H12B 6048   6.971  10.221   2.871
   26POPE   C11 6049   6.810  10.089   2.968
   26POPE  H11A 6050   6.727  10.162   2.979
   26POPE  H11B 6051   6.872  10.094   3.060
   26POPE     P 6052   6.688   9.895   3.067
   26POPE   O13 6053   6.657   9.753   3.039
   26POPE   O14 6054   6.568   9.980   3.080
   26POPE   O11 6055   6.775   9.905   3.200
   26POPE   O12 6056   6.777   9.952   2.947
   26POPE    C1 6057   6.902   9.842   3.219
   26POPE    HA 6058   6.969   9.927   3.243
   26POPE    HB 6059   6.950   9.795   3.130
   26POPE    C2 6060   6.910   9.739   3.333
   26POPE    HS 6061   7.004   9.681   3.321
   26POPE   O21 6062   6.798   9.651   3.330
   26POPE   C21 6063   6.819   9.554   3.241
   26POPE   O22 6064   6.926   9.542   3.184
   26POPE   C22 6065   6.703   9.460   3.212
   26POPE   H2R 6066   6.737   9.378   3.145
   26POPE   H2S 6067   6.629   9.523   3.161
   26POPE    C3 6068   6.920   9.805   3.472
   26POPE    HX 6069   6.835   9.876   3.484
   26POPE    HY 6070   7.008   9.872   3.482
   26POPE   O31 6071   6.931   9.712   3.580
   26POPE   C31 6072   7.043   9.640   3.576
   26POPE   O32 6073   7.143   9.667   3.512
   26POPE   C32 6074   7.022   9.529   3.680
   26POPE   H2X 6075   7.093   9.444   3.667
   26POPE   H2Y 6076   6.918   9.492   3.678
   26POPE   C23 6077   6.647   9.399   3.340
   26POPE   H3R 6078   6.550   9.348   3.322
   26POPE   H3S 6079   6.644   9.477   3.420
   26POPE   C24 6080   6.741   9.288   3.387
   26POPE   H4R 6081   6.842   9.336   3.394
   26POPE   H4S 6082   6.737   9.203   3.317
   26POPE   C25 6083   6.694   9.219   3.515
   26POPE   H5R 6084   6.597   9.168   3.496
   26POPE   H5S 6085   6.688   9.295   3.596
   26POPE   C26 6086   6.781   9.107   3.574
   26POPE   H6R 6087   6.882   9.151   3.583
   26POPE   H6S 6088   6.777   9.010   3.519
   26POPE   C27 6089   6.732   9.077   3.716
   26POPE   H7R 6090   6.707   9.169   3.774
   26POPE   H7S 6091   6.817   9.036   3.774
   26POPE   C28 6092   6.606   8.991   3.720
   26POPE   H8R 6093   6.636   8.907   3.655
   26POPE   H8S 6094   6.521   9.043   3.668
   26POPE   C29 6095   6.570   8.967   3.863
   26POPE   H91 6096   6.535   9.059   3.911
   26POPE  C210 6097   6.585   8.854   3.933
   26POPE  H101 6098   6.558   8.837   4.039
   26POPE  C211 6099   6.628   8.718   3.886
   26POPE  H11R 6100   6.641   8.712   3.776
   26POPE  H11S 6101   6.537   8.653   3.898
   26POPE  C212 6102   6.745   8.673   3.975
   26POPE  H12R 6103   6.770   8.574   3.929
   26POPE  H12S 6104   6.725   8.663   4.083
   26POPE  C213 6105   6.870   8.757   3.952
   26POPE  H13R 6106   6.859   8.866   3.974
   26POPE  H13S 6107   6.886   8.751   3.842
   26POPE  C214 6108   6.995   8.694   4.014
   26POPE  H14R 6109   6.985   8.590   3.981
   26POPE  H14S 6110   6.995   8.694   4.126
   26POPE  C215 6111   7.123   8.754   3.955
   26POPE  H15R 6112   7.138   8.731   3.848
   26POPE  H15S 6113   7.204   8.697   4.007
   26POPE  C216 6114   7.150   8.901   3.985
   26POPE  H16R 6115   7.165   8.908   4.095
   26POPE  H16S 6116   7.071   8.970   3.948
   26POPE  C217 6117   7.276   8.958   3.920
   26POPE  H17R 6118   7.299   9.052   3.975
   26POPE  H17S 6119   7.272   8.976   3.811
   26POPE  C218 6120   7.396   8.872   3.956
   26POPE  H18R 6121   7.489   8.920   3.920
   26POPE  H18S 6122   7.393   8.768   3.915
   26POPE  H18T 6123   7.397   8.866   4.069
   26POPE   C33 6124   7.056   9.591   3.815
   26POPE   H3X 6125   6.983   9.668   3.846
   26POPE   H3Y 6126   7.149   9.650   3.806
   26POPE   C34 6127   7.087   9.482   3.919
   26POPE   H4X 6128   7.110   9.536   4.013
   26POPE   H4Y 6129   7.173   9.423   3.882
   26POPE   C35 6130   6.961   9.397   3.941
   26POPE   H5X 6131   6.957   9.335   3.850
   26POPE   H5Y 6132   6.869   9.459   3.952
   26POPE   C36 6133   6.958   9.314   4.071
   26POPE   H6X 6134   6.972   9.382   4.158
   26POPE   H6Y 6135   7.030   9.230   4.066
   26POPE   C37 6136   6.819   9.250   4.080
   26POPE   H7X 6137   6.806   9.171   4.002
   26POPE   H7Y 6138   6.742   9.325   4.057
   26POPE   C38 6139   6.801   9.184   4.217
   26POPE   H8X 6140   6.812   9.264   4.294
   26POPE   H8Y 6141   6.890   9.116   4.223
   26POPE   C39 6142   6.672   9.107   4.239
   26POPE   H9X 6143   6.661   9.030   4.159
   26POPE   H9Y 6144   6.586   9.177   4.230
   26POPE  C310 6145   6.668   9.044   4.378
   26POPE  H10X 6146   6.584   8.972   4.382
   26POPE  H10Y 6147   6.637   9.118   4.455
   26POPE  C311 6148   6.798   8.973   4.420
   26POPE  H11X 6149   6.873   9.053   4.439
   26POPE  H11Y 6150   6.832   8.910   4.336
   26POPE  C312 6151   6.780   8.895   4.549
   26POPE  H12X 6152   6.862   8.818   4.544
   26POPE  H12Y 6153   6.685   8.837   4.557
   26POPE  C313 6154   6.806   8.977   4.676
   26POPE  H13X 6155   6.881   9.054   4.646
   26POPE  H13Y 6156   6.847   8.915   4.759
   26POPE  C314 6157   6.683   9.043   4.738
   26POPE  H14X 6158   6.661   9.136   4.680
   26POPE  H14Y 6159   6.706   9.079   4.841
   26POPE  C315 6160   6.551   8.967   4.752
   26POPE  H15X 6161   6.574   8.870   4.802
   26POPE  H15Y 6162   6.525   8.938   4.647
   26POPE  C316 6163   6.438   9.046   4.818
   26POPE  H16X 6164   6.458   9.066   4.925
   26POPE  H16Y 6165   6.345   8.986   4.808
   26POPE  H16Z 6166   6.410   9.137   4.763
   27POPE     N 6167   2.380   5.365   7.165
   27POPE   HN1 6168   2.405   5.465   7.179
   27POPE   HN2 6169   2.420   5.332   7.075
   27POPE   HN3 6170   2.279   5.360   7.138
   27POPE   C12 6171   2.402   5.271   7.282
   27POPE  H12A 6172   2.343   5.179   7.260
   27POPE  H12B 6173   2.345   5.314   7.368
   27POPE   C11 6174   2.547   5.229   7.303
   27POPE  H11A 6175   2.548   5.132   7.357
   27POPE  H11B 6176   2.593   5.305   7.369
   27POPE     P 6177   2.770   5.198   7.194
   27POPE   O13 6178   2.835   5.208   7.062
   27POPE   O14 6179   2.780   5.064   7.256
   27POPE   O11 6180   2.836   5.306   7.292
   27POPE   O12 6181   2.616   5.236   7.178
   27POPE    C1 6182   2.836   5.447   7.269
   27POPE    HA 6183   2.786   5.488   7.359
   27POPE    HB 6184   2.776   5.485   7.185
   27POPE    C2 6185   2.976   5.513   7.257
   27POPE    HS 6186   2.962   5.615   7.216
   27POPE   O21 6187   3.061   5.436   7.172
   27POPE   C21 6188   3.036   5.465   7.045
   27POPE   O22 6189   2.959   5.555   7.014
   27POPE   C22 6190   3.105   5.381   6.939
   27POPE   H2R 6191   3.084   5.422   6.838
   27POPE   H2S 6192   3.060   5.281   6.949
   27POPE    C3 6193   3.043   5.532   7.394
   27POPE    HX 6194   3.046   5.435   7.447
   27POPE    HY 6195   2.983   5.595   7.463
   27POPE   O31 6196   3.171   5.596   7.386
   27POPE   C31 6197   3.165   5.722   7.340
   27POPE   O32 6198   3.066   5.791   7.335
   27POPE   C32 6199   3.311   5.760   7.312
   27POPE   H2X 6200   3.320   5.849   7.246
   27POPE   H2Y 6201   3.368   5.675   7.269
   27POPE   C23 6202   3.256   5.377   6.961
   27POPE   H3R 6203   3.305   5.299   6.898
   27POPE   H3S 6204   3.278   5.369   7.070
   27POPE   C24 6205   3.316   5.509   6.913
   27POPE   H4R 6206   3.259   5.589   6.966
   27POPE   H4S 6207   3.309   5.516   6.803
   27POPE   C25 6208   3.468   5.517   6.929
   27POPE   H5R 6209   3.516   5.439   6.866
   27POPE   H5S 6210   3.493   5.506   7.037
   27POPE   C26 6211   3.541   5.645   6.886
   27POPE   H6R 6212   3.487   5.727   6.938
   27POPE   H6S 6213   3.551   5.659   6.776
   27POPE   C27 6214   3.683   5.641   6.942
   27POPE   H7R 6215   3.688   5.603   7.047
   27POPE   H7S 6216   3.718   5.746   6.954
   27POPE   C28 6217   3.777   5.552   6.861
   27POPE   H8R 6218   3.761   5.592   6.759
   27POPE   H8S 6219   3.741   5.447   6.861
   27POPE   C29 6220   3.913   5.560   6.924
   27POPE   H91 6221   3.914   5.509   7.021
   27POPE  C210 6222   4.021   5.625   6.878
   27POPE  H101 6223   4.120   5.629   6.925
   27POPE  C211 6224   4.041   5.696   6.747
   27POPE  H11R 6225   3.955   5.684   6.678
   27POPE  H11S 6226   4.117   5.635   6.693
   27POPE  C212 6227   4.090   5.838   6.779
   27POPE  H12R 6228   4.097   5.881   6.676
   27POPE  H12S 6229   4.185   5.847   6.833
   27POPE  C213 6230   3.982   5.922   6.847
   27POPE  H13R 6231   3.946   5.883   6.945
   27POPE  H13S 6232   3.895   5.913   6.778
   27POPE  C214 6233   4.017   6.071   6.849
   27POPE  H14R 6234   4.050   6.087   6.745
   27POPE  H14S 6235   4.103   6.096   6.916
   27POPE  C215 6236   3.893   6.158   6.876
   27POPE  H15R 6237   3.817   6.153   6.795
   27POPE  H15S 6238   3.933   6.261   6.871
   27POPE  C216 6239   3.829   6.143   7.014
   27POPE  H16R 6240   3.904   6.179   7.087
   27POPE  H16S 6241   3.793   6.040   7.036
   27POPE  C217 6242   3.703   6.227   7.034
   27POPE  H17R 6243   3.687   6.231   7.145
   27POPE  H17S 6244   3.611   6.193   6.982
   27POPE  C218 6245   3.732   6.373   7.002
   27POPE  H18R 6246   3.645   6.435   7.029
   27POPE  H18S 6247   3.756   6.393   6.895
   27POPE  H18T 6248   3.821   6.401   7.065
   27POPE   C33 6249   3.370   5.803   7.447
   27POPE   H3X 6250   3.380   5.719   7.517
   27POPE   H3Y 6251   3.298   5.868   7.499
   27POPE   C34 6252   3.495   5.889   7.426
   27POPE   H4X 6253   3.531   5.915   7.528
   27POPE   H4Y 6254   3.466   5.978   7.368
   27POPE   C35 6255   3.603   5.804   7.358
   27POPE   H5X 6256   3.567   5.800   7.253
   27POPE   H5Y 6257   3.612   5.703   7.401
   27POPE   C36 6258   3.747   5.856   7.369
   27POPE   H6X 6259   3.773   5.868   7.477
   27POPE   H6Y 6260   3.762   5.948   7.309
   27POPE   C37 6261   3.839   5.751   7.307
   27POPE   H7X 6262   3.826   5.745   7.197
   27POPE   H7Y 6263   3.810   5.650   7.344
   27POPE   C38 6264   3.986   5.786   7.335
   27POPE   H8X 6265   3.998   5.789   7.446
   27POPE   H8Y 6266   3.994   5.890   7.296
   27POPE   C39 6267   4.091   5.695   7.272
   27POPE   H9X 6268   4.073   5.691   7.162
   27POPE   H9Y 6269   4.078   5.592   7.312
   27POPE  C310 6270   4.232   5.743   7.305
   27POPE  H10X 6271   4.303   5.688   7.240
   27POPE  H10Y 6272   4.263   5.709   7.407
   27POPE  C311 6273   4.253   5.894   7.290
   27POPE  H11X 6274   4.199   5.943   7.373
   27POPE  H11Y 6275   4.210   5.926   7.193
   27POPE  C312 6276   4.400   5.932   7.303
   27POPE  H12X 6277   4.407   6.030   7.249
   27POPE  H12Y 6278   4.472   5.864   7.251
   27POPE  C313 6279   4.444   5.959   7.447
   27POPE  H13X 6280   4.354   5.998   7.499
   27POPE  H13Y 6281   4.526   6.035   7.453
   27POPE  C314 6282   4.502   5.839   7.522
   27POPE  H14X 6283   4.417   5.777   7.558
   27POPE  H14Y 6284   4.555   5.872   7.615
   27POPE  C315 6285   4.602   5.744   7.455
   27POPE  H15X 6286   4.683   5.806   7.411
   27POPE  H15Y 6287   4.547   5.705   7.366
   27POPE  C316 6288   4.652   5.630   7.543
   27POPE  H16X 6289   4.717   5.667   7.625
   27POPE  H16Y 6290   4.711   5.561   7.479
   27POPE  H16Z 6291   4.572   5.563   7.579
   28POPE     N 6292   6.020   7.071  10.321
   28POPE   HN1 6293   5.999   7.127  10.406
   28POPE   HN2 6294   5.983   7.122  10.237
   28POPE   HN3 6295   5.956   6.990  10.318
   28POPE   C12 6296   6.162   7.020  10.307
   28POPE  H12A 6297   6.158   6.940  10.228
   28POPE  H12B 6298   6.183   6.960  10.399
   28POPE   C11 6299   6.264   7.124  10.261
   28POPE  H11A 6300   6.349   7.072  10.212
   28POPE  H11B 6301   6.302   7.173  10.353
   28POPE     P 6302   6.295   7.341  10.140
   28POPE   O13 6303   6.219   7.442  10.064
   28POPE   O14 6304   6.406   7.280  10.064
   28POPE   O11 6305   6.354   7.410  10.272
   28POPE   O12 6306   6.195   7.225  10.186
   28POPE    C1 6307   6.274   7.470  10.374
   28POPE    HA 6308   6.302   7.414  10.466
   28POPE    HB 6309   6.164   7.457  10.368
   28POPE    C2 6310   6.299   7.620  10.399
   28POPE    HS 6311   6.216   7.660  10.461
   28POPE   O21 6312   6.307   7.691  10.276
   28POPE   C21 6313   6.184   7.719  10.232
   28POPE   O22 6314   6.085   7.695  10.300
   28POPE   C22 6315   6.172   7.780  10.094
   28POPE   H2R 6316   6.066   7.809  10.074
   28POPE   H2S 6317   6.203   7.700  10.025
   28POPE    C3 6318   6.427   7.645  10.481
   28POPE    HX 6319   6.512   7.595  10.430
   28POPE    HY 6320   6.426   7.596  10.580
   28POPE   O31 6321   6.452   7.784  10.508
   28POPE   C31 6322   6.358   7.840  10.586
   28POPE   O32 6323   6.278   7.780  10.655
   28POPE   C32 6324   6.386   7.990  10.579
   28POPE   H2X 6325   6.300   8.052  10.612
   28POPE   H2Y 6326   6.417   8.021  10.476
   28POPE   C23 6327   6.260   7.904  10.079
   28POPE   H3R 6328   6.267   7.937   9.973
   28POPE   H3S 6329   6.357   7.887  10.130
   28POPE   C24 6330   6.192   8.022  10.150
   28POPE   H4R 6331   6.171   7.986  10.254
   28POPE   H4S 6332   6.100   8.052  10.095
   28POPE   C25 6333   6.270   8.152  10.141
   28POPE   H5R 6334   6.278   8.184  10.035
   28POPE   H5S 6335   6.370   8.137  10.189
   28POPE   C26 6336   6.214   8.277  10.210
   28POPE   H6R 6337   6.193   8.245  10.314
   28POPE   H6S 6338   6.127   8.325  10.159
   28POPE   C27 6339   6.324   8.383  10.216
   28POPE   H7R 6340   6.424   8.341  10.243
   28POPE   H7S 6341   6.303   8.450  10.303
   28POPE   C28 6342   6.344   8.457  10.084
   28POPE   H8R 6343   6.241   8.488  10.062
   28POPE   H8S 6344   6.374   8.385  10.003
   28POPE   C29 6345   6.452   8.559  10.104
   28POPE   H91 6346   6.549   8.512  10.117
   28POPE  C210 6347   6.437   8.692  10.114
   28POPE  H101 6348   6.517   8.766  10.128
   28POPE  C211 6349   6.314   8.776  10.095
   28POPE  H11R 6350   6.226   8.718  10.061
   28POPE  H11S 6351   6.333   8.837  10.003
   28POPE  C212 6352   6.298   8.863  10.221
   28POPE  H12R 6353   6.203   8.917  10.198
   28POPE  H12S 6354   6.379   8.933  10.244
   28POPE  C213 6355   6.264   8.780  10.345
   28POPE  H13R 6356   6.340   8.703  10.373
   28POPE  H13S 6357   6.175   8.721  10.313
   28POPE  C214 6358   6.216   8.866  10.462
   28POPE  H14R 6359   6.144   8.932  10.411
   28POPE  H14S 6360   6.296   8.930  10.507
   28POPE  C215 6361   6.142   8.782  10.567
   28POPE  H15R 6362   6.046   8.739  10.530
   28POPE  H15S 6363   6.111   8.858  10.642
   28POPE  C216 6364   6.225   8.678  10.642
   28POPE  H16R 6365   6.300   8.736  10.701
   28POPE  H16S 6366   6.272   8.602  10.576
   28POPE  C217 6367   6.146   8.594  10.741
   28POPE  H17R 6368   6.222   8.548  10.809
   28POPE  H17S 6369   6.079   8.516  10.699
   28POPE  C218 6370   6.070   8.684  10.838
   28POPE  H18R 6371   6.024   8.623  10.917
   28POPE  H18S 6372   5.990   8.745  10.791
   28POPE  H18T 6373   6.147   8.754  10.882
   28POPE   C33 6374   6.498   8.017  10.679
   28POPE   H3X 6375   6.595   7.972  10.649
   28POPE   H3Y 6376   6.477   7.963  10.773
   28POPE   C34 6377   6.502   8.165  10.718
   28POPE   H4X 6378   6.586   8.175  10.791
   28POPE   H4Y 6379   6.405   8.192  10.763
   28POPE   C35 6380   6.536   8.249  10.594
   28POPE   H5X 6381   6.441   8.247  10.537
   28POPE   H5Y 6382   6.619   8.205  10.534
   28POPE   C36 6383   6.588   8.391  10.620
   28POPE   H6X 6384   6.678   8.386  10.686
   28POPE   H6Y 6385   6.508   8.457  10.659
   28POPE   C37 6386   6.629   8.450  10.485
   28POPE   H7X 6387   6.540   8.470  10.421
   28POPE   H7Y 6388   6.688   8.376  10.428
   28POPE   C38 6389   6.702   8.583  10.506
   28POPE   H8X 6390   6.792   8.562  10.568
   28POPE   H8Y 6391   6.630   8.641  10.568
   28POPE   C39 6392   6.741   8.660  10.380
   28POPE   H9X 6393   6.651   8.677  10.318
   28POPE   H9Y 6394   6.812   8.598  10.321
   28POPE  C310 6395   6.811   8.791  10.416
   28POPE  H10X 6396   6.818   8.853  10.324
   28POPE  H10Y 6397   6.918   8.775  10.440
   28POPE  C311 6398   6.742   8.872  10.527
   28POPE  H11X 6399   6.760   8.818  10.622
   28POPE  H11Y 6400   6.634   8.875  10.506
   28POPE  C312 6401   6.803   9.011  10.542
   28POPE  H12X 6402   6.722   9.070  10.590
   28POPE  H12Y 6403   6.826   9.063  10.446
   28POPE  C313 6404   6.923   9.016  10.638
   28POPE  H13X 6405   6.905   8.935  10.712
   28POPE  H13Y 6406   6.931   9.114  10.689
   28POPE  C314 6407   7.060   8.998  10.573
   28POPE  H14X 6408   7.076   8.889  10.555
   28POPE  H14Y 6409   7.141   9.028  10.643
   28POPE  C315 6410   7.095   9.070  10.442
   28POPE  H15X 6411   7.071   9.177  10.456
   28POPE  H15Y 6412   7.019   9.034  10.369
   28POPE  C316 6413   7.237   9.044  10.391
   28POPE  H16X 6414   7.314   9.089  10.456
   28POPE  H16Y 6415   7.245   9.089  10.289
   28POPE  H16Z 6416   7.258   8.938  10.369
   29POPE     N 6417   3.411   8.069   4.185
   29POPE   HN1 6418   3.350   8.011   4.124
   29POPE   HN2 6419   3.430   8.019   4.274
   29POPE   HN3 6420   3.354   8.147   4.223
   29POPE   C12 6421   3.534   8.130   4.118
   29POPE  H12A 6422   3.569   8.211   4.187
   29POPE  H12B 6423   3.497   8.189   4.031
   29POPE   C11 6424   3.650   8.033   4.099
   29POPE  H11A 6425   3.745   8.091   4.094
   29POPE  H11B 6426   3.634   7.984   4.001
   29POPE     P 6427   3.757   7.822   4.179
   29POPE   O13 6428   3.742   7.718   4.284
   29POPE   O14 6429   3.888   7.891   4.183
   29POPE   O11 6430   3.737   7.753   4.036
   29POPE   O12 6431   3.641   7.930   4.198
   29POPE    C1 6432   3.618   7.686   3.994
   29POPE    HA 6433   3.588   7.741   3.904
   29POPE    HB 6434   3.530   7.692   4.061
   29POPE    C2 6435   3.636   7.537   3.958
   29POPE    HS 6436   3.535   7.491   3.951
   29POPE   O21 6437   3.715   7.469   4.055
   29POPE   C21 6438   3.638   7.435   4.159
   29POPE   O22 6439   3.517   7.451   4.157
   29POPE   C22 6440   3.708   7.377   4.281
   29POPE   H2R 6441   3.633   7.342   4.355
   29POPE   H2S 6442   3.767   7.460   4.322
   29POPE    C3 6443   3.698   7.518   3.819
   29POPE    HX 6444   3.794   7.574   3.814
   29POPE    HY 6445   3.639   7.565   3.737
   29POPE   O31 6446   3.712   7.380   3.780
   29POPE   C31 6447   3.596   7.317   3.766
   29POPE   O32 6448   3.487   7.369   3.754
   29POPE   C32 6449   3.633   7.169   3.755
   29POPE   H2X 6450   3.547   7.101   3.774
   29POPE   H2Y 6451   3.717   7.142   3.823
   29POPE   C23 6452   3.797   7.259   4.242
   29POPE   H3R 6453   3.865   7.229   4.327
   29POPE   H3S 6454   3.849   7.280   4.147
   29POPE   C24 6455   3.709   7.136   4.219
   29POPE   H4R 6456   3.633   7.168   4.145
   29POPE   H4S 6457   3.665   7.102   4.315
   29POPE   C25 6458   3.788   7.010   4.182
   29POPE   H5R 6459   3.855   6.982   4.265
   29POPE   H5S 6460   3.843   7.031   4.087
   29POPE   C26 6461   3.711   6.881   4.154
   29POPE   H6R 6462   3.634   6.909   4.078
   29POPE   H6S 6463   3.670   6.829   4.243
   29POPE   C27 6464   3.806   6.781   4.086
   29POPE   H7R 6465   3.872   6.829   4.010
   29POPE   H7S 6466   3.745   6.712   4.024
   29POPE   C28 6467   3.900   6.713   4.185
   29POPE   H8R 6468   3.829   6.676   4.260
   29POPE   H8S 6469   3.965   6.788   4.236
   29POPE   C29 6470   3.985   6.616   4.107
   29POPE   H91 6471   4.056   6.669   4.043
   29POPE  C210 6472   3.976   6.483   4.105
   29POPE  H101 6473   4.040   6.413   4.048
   29POPE  C211 6474   3.889   6.392   4.187
   29POPE  H11R 6475   3.831   6.446   4.265
   29POPE  H11S 6476   3.960   6.335   4.252
   29POPE  C212 6477   3.812   6.301   4.090
   29POPE  H12R 6478   3.749   6.242   4.161
   29POPE  H12S 6479   3.872   6.235   4.025
   29POPE  C213 6480   3.710   6.379   4.007
   29POPE  H13R 6481   3.753   6.459   3.942
   29POPE  H13S 6482   3.650   6.433   4.083
   29POPE  C214 6483   3.611   6.287   3.935
   29POPE  H14R 6484   3.584   6.218   4.016
   29POPE  H14S 6485   3.657   6.227   3.852
   29POPE  C215 6486   3.487   6.364   3.889
   29POPE  H15R 6487   3.425   6.402   3.973
   29POPE  H15S 6488   3.424   6.285   3.842
   29POPE  C216 6489   3.508   6.471   3.782
   29POPE  H16R 6490   3.541   6.416   3.691
   29POPE  H16S 6491   3.578   6.551   3.812
   29POPE  C217 6492   3.382   6.548   3.744
   29POPE  H17R 6493   3.405   6.597   3.646
   29POPE  H17S 6494   3.344   6.622   3.817
   29POPE  C218 6495   3.271   6.451   3.704
   29POPE  H18R 6496   3.185   6.507   3.664
   29POPE  H18S 6497   3.234   6.386   3.787
   29POPE  H18T 6498   3.315   6.385   3.624
   29POPE   C33 6499   3.672   7.146   3.609
   29POPE   H3X 6500   3.766   7.197   3.582
   29POPE   H3Y 6501   3.599   7.197   3.543
   29POPE   C34 6502   3.663   6.997   3.573
   29POPE   H4X 6503   3.693   6.991   3.466
   29POPE   H4Y 6504   3.559   6.964   3.589
   29POPE   C35 6505   3.765   6.920   3.656
   29POPE   H5X 6506   3.717   6.916   3.756
   29POPE   H5Y 6507   3.864   6.969   3.661
   29POPE   C36 6508   3.803   6.780   3.604
   29POPE   H6X 6509   3.841   6.789   3.500
   29POPE   H6Y 6510   3.719   6.709   3.615
   29POPE   C37 6511   3.915   6.726   3.693
   29POPE   H7X 6512   3.878   6.703   3.795
   29POPE   H7Y 6513   3.991   6.806   3.708
   29POPE   C38 6514   3.973   6.598   3.633
   29POPE   H8X 6515   4.012   6.623   3.532
   29POPE   H8Y 6516   3.883   6.534   3.621
   29POPE   C39 6517   4.080   6.527   3.715
   29POPE   H9X 6518   4.040   6.506   3.817
   29POPE   H9Y 6519   4.168   6.594   3.727
   29POPE  C310 6520   4.127   6.399   3.646
   29POPE  H10X 6521   4.187   6.340   3.718
   29POPE  H10Y 6522   4.202   6.421   3.566
   29POPE  C311 6523   4.014   6.312   3.590
   29POPE  H11X 6524   3.972   6.365   3.502
   29POPE  H11Y 6525   3.935   6.302   3.667
   29POPE  C312 6526   4.065   6.176   3.542
   29POPE  H12X 6527   3.974   6.111   3.546
   29POPE  H12Y 6528   4.140   6.128   3.608
   29POPE  C313 6529   4.112   6.177   3.396
   29POPE  H13X 6530   4.050   6.254   3.345
   29POPE  H13Y 6531   4.097   6.078   3.347
   29POPE  C314 6532   4.260   6.204   3.375
   29POPE  H14X 6533   4.277   6.314   3.381
   29POPE  H14Y 6534   4.291   6.177   3.271
   29POPE  C315 6535   4.367   6.137   3.463
   29POPE  H15X 6536   4.346   6.029   3.463
   29POPE  H15Y 6537   4.341   6.171   3.566
   29POPE  C316 6538   4.511   6.173   3.428
   29POPE  H16X 6539   4.542   6.131   3.330
   29POPE  H16Y 6540   4.577   6.131   3.507
   29POPE  H16Z 6541   4.534   6.281   3.436
   30POPE     N 6542   6.038  10.316   6.865
   30POPE   HN1 6543   5.988  10.399   6.829
   30POPE   HN2 6544   5.969  10.246   6.898
   30POPE   HN3 6545   6.080  10.339   6.956
   30POPE   C12 6546   6.147  10.260   6.775
   30POPE  H12A 6547   6.209  10.192   6.840
   30POPE  H12B 6548   6.219  10.343   6.756
   30POPE   C11 6549   6.097  10.176   6.657
   30POPE  H11A 6550   6.177  10.106   6.627
   30POPE  H11B 6551   6.080  10.247   6.574
   30POPE     P 6552   5.909  10.038   6.569
   30POPE   O13 6553   5.777   9.984   6.611
   30POPE   O14 6554   6.006   9.934   6.530
   30POPE   O11 6555   5.887  10.139   6.448
   30POPE   O12 6556   5.969  10.121   6.691
   30POPE    C1 6557   5.806  10.257   6.453
   30POPE    HA 6558   5.877  10.338   6.427
   30POPE    HB 6559   5.767  10.287   6.552
   30POPE    C2 6560   5.688  10.262   6.355
   30POPE    HS 6561   5.621  10.345   6.386
   30POPE   O21 6562   5.617  10.138   6.355
   30POPE   C21 6563   5.531  10.135   6.458
   30POPE   O22 6564   5.514  10.233   6.529
   30POPE   C22 6565   5.459  10.005   6.484
   30POPE   H2R 6566   5.383  10.018   6.565
   30POPE   H2S 6567   5.537   9.935   6.517
   30POPE    C3 6568   5.732  10.296   6.211
   30POPE    HX 6569   5.810  10.224   6.180
   30POPE    HY 6570   5.785  10.393   6.204
   30POPE   O31 6571   5.623  10.305   6.118
   30POPE   C31 6572   5.538  10.404   6.145
   30POPE   O32 6573   5.561  10.499   6.217
   30POPE   C32 6574   5.418  10.378   6.055
   30POPE   H2X 6575   5.327  10.434   6.087
   30POPE   H2Y 6576   5.395  10.270   6.048
   30POPE   C23 6577   5.388   9.954   6.358
   30POPE   H3R 6578   5.353   9.849   6.371
   30POPE   H3S 6579   5.452   9.971   6.269
   30POPE   C24 6580   5.260  10.035   6.338
   30POPE   H4R 6581   5.292  10.142   6.338
   30POPE   H4S 6582   5.186  10.012   6.417
   30POPE   C25 6583   5.179   9.993   6.215
   30POPE   H5R 6584   5.145   9.888   6.228
   30POPE   H5S 6585   5.243  10.006   6.125
   30POPE   C26 6586   5.050  10.068   6.182
   30POPE   H6R 6587   5.078  10.175   6.181
   30POPE   H6S 6588   4.963  10.044   6.248
   30POPE   C27 6589   5.007  10.030   6.040
   30POPE   H7R 6590   5.092  10.026   5.968
   30POPE   H7S 6591   4.947  10.115   5.999
   30POPE   C28 6592   4.938   9.894   6.032
   30POPE   H8R 6593   4.861   9.905   6.110
   30POPE   H8S 6594   5.008   9.813   6.066
   30POPE   C29 6595   4.899   9.871   5.889
   30POPE   H91 6596   4.987   9.855   5.826
   30POPE  C210 6597   4.775   9.877   5.837
   30POPE  H101 6598   4.748   9.859   5.732
   30POPE  C211 6599   4.643   9.894   5.905
   30POPE  H11R 6600   4.652   9.894   6.016
   30POPE  H11S 6601   4.590   9.797   5.891
   30POPE  C212 6602   4.571  10.011   5.839
   30POPE  H12R 6603   4.478  10.017   5.900
   30POPE  H12S 6604   4.548  10.002   5.732
   30POPE  C213 6605   4.641  10.145   5.866
   30POPE  H13R 6606   4.746  10.152   5.829
   30POPE  H13S 6607   4.649  10.148   5.977
   30POPE  C214 6608   4.554  10.265   5.828
   30POPE  H14R 6609   4.457  10.236   5.874
   30POPE  H14S 6610   4.538  10.277   5.718
   30POPE  C215 6611   4.604  10.394   5.895
   30POPE  H15R 6612   4.595  10.393   6.006
   30POPE  H15S 6613   4.530  10.470   5.862
   30POPE  C216 6614   4.741  10.444   5.850
   30POPE  H16R 6615   4.730  10.472   5.743
   30POPE  H16S 6616   4.824  10.373   5.868
   30POPE  C217 6617   4.789  10.570   5.923
   30POPE  H17R 6618   4.871  10.612   5.860
   30POPE  H17S 6619   4.823  10.557   6.028
   30POPE  C218 6620   4.684  10.680   5.913
   30POPE  H18R 6621   4.724  10.774   5.955
   30POPE  H18S 6622   4.589  10.657   5.967
   30POPE  H18T 6623   4.662  10.691   5.804
   30POPE   C33 6624   5.454  10.435   5.918
   30POPE   H3X 6625   5.535  10.378   5.868
   30POPE   H3Y 6626   5.502  10.534   5.930
   30POPE   C34 6627   5.328  10.460   5.834
   30POPE   H4X 6628   5.365  10.501   5.737
   30POPE   H4Y 6629   5.265  10.532   5.888
   30POPE   C35 6630   5.259  10.327   5.807
   30POPE   H5X 6631   5.211  10.304   5.904
   30POPE   H5Y 6632   5.329  10.246   5.777
   30POPE   C36 6633   5.159  10.325   5.689
   30POPE   H6X 6634   5.211  10.358   5.597
   30POPE   H6Y 6635   5.068  10.383   5.713
   30POPE   C37 6636   5.112  10.180   5.671
   30POPE   H7X 6637   5.048  10.148   5.756
   30POPE   H7Y 6638   5.200  10.112   5.675
   30POPE   C38 6639   5.030  10.167   5.543
   30POPE   H8X 6640   5.096  10.198   5.458
   30POPE   H8Y 6641   4.952  10.245   5.556
   30POPE   C39 6642   4.968  10.031   5.515
   30POPE   H9X 6643   4.907  10.001   5.601
   30POPE   H9Y 6644   5.050   9.956   5.504
   30POPE  C310 6645   4.887  10.033   5.385
   30POPE  H10X 6646   4.827   9.940   5.380
   30POPE  H10Y 6647   4.953  10.022   5.296
   30POPE  C311 6648   4.795  10.155   5.369
   30POPE  H11X 6649   4.860  10.242   5.350
   30POPE  H11Y 6650   4.741  10.170   5.464
   30POPE  C312 6651   4.702  10.140   5.250
   30POPE  H12X 6652   4.617  10.208   5.275
   30POPE  H12Y 6653   4.657  10.038   5.237
   30POPE  C313 6654   4.761  10.191   5.118
   30POPE  H13X 6655   4.831  10.273   5.146
   30POPE  H13Y 6656   4.683  10.230   5.049
   30POPE  C314 6657   4.833  10.086   5.033
   30POPE  H14X 6658   4.935  10.072   5.076
   30POPE  H14Y 6659   4.850  10.124   4.930
   30POPE  C315 6660   4.773   9.947   5.012
   30POPE  H15X 6661   4.669   9.960   4.979
   30POPE  H15Y 6662   4.763   9.905   5.116
   30POPE  C316 6663   4.856   9.854   4.923
   30POPE  H16X 6664   4.857   9.888   4.818
   30POPE  H16Y 6665   4.810   9.752   4.929
   30POPE  H16Z 6666   4.957   9.833   4.962
   31POPE     N 6667   7.152   7.561  10.523
   31POPE   HN1 6668   7.202   7.514  10.445
   31POPE   HN2 6669   7.164   7.504  10.609
   31POPE   HN3 6670   7.051   7.547  10.510
   31POPE   C12 6671   7.178   7.710  10.541
   31POPE  H12A 6672   7.096   7.747  10.608
   31POPE  H12B 6673   7.152   7.758  10.444
   31POPE   C11 6674   7.311   7.744  10.609
   31POPE  H11A 6675   7.301   7.844  10.657
   31POPE  H11B 6676   7.386   7.752  10.527
   31POPE     P 6677   7.492   7.662  10.759
   31POPE   O13 6678   7.527   7.544  10.842
   31POPE   O14 6679   7.484   7.788  10.835
   31POPE   O11 6680   7.600   7.677  10.642
   31POPE   O12 6681   7.350   7.634  10.691
   31POPE    C1 6682   7.627   7.577  10.544
   31POPE    HA 6683   7.608   7.630  10.448
   31POPE    HB 6684   7.560   7.489  10.540
   31POPE    C2 6685   7.772   7.523  10.542
   31POPE    HS 6686   7.774   7.431  10.479
   31POPE   O21 6687   7.817   7.494  10.673
   31POPE   C21 6688   7.773   7.374  10.711
   31POPE   O22 6689   7.713   7.301  10.633
   31POPE   C22 6690   7.797   7.332  10.855
   31POPE   H2R 6691   7.765   7.227  10.870
   31POPE   H2S 6692   7.733   7.400  10.914
   31POPE    C3 6693   7.870   7.620  10.474
   31POPE    HX 6694   7.862   7.719  10.524
   31POPE    HY 6695   7.842   7.644  10.369
   31POPE   O31 6696   8.004   7.571  10.467
   31POPE   C31 6697   8.018   7.462  10.391
   31POPE   O32 6698   7.937   7.423  10.308
   31POPE   C32 6699   8.158   7.410  10.421
   31POPE   H2X 6700   8.173   7.305  10.389
   31POPE   H2Y 6701   8.184   7.421  10.528
   31POPE   C23 6702   7.944   7.345  10.892
   31POPE   H3R 6703   7.959   7.335  11.003
   31POPE   H3S 6704   7.986   7.438  10.848
   31POPE   C24 6705   8.021   7.227  10.833
   31POPE   H4R 6706   7.996   7.228  10.724
   31POPE   H4S 6707   7.992   7.133  10.884
   31POPE   C25 6708   8.170   7.228  10.865
   31POPE   H5R 6709   8.184   7.219  10.975
   31POPE   H5S 6710   8.214   7.322  10.824
   31POPE   C26 6711   8.259   7.116  10.810
   31POPE   H6R 6712   8.238   7.115  10.701
   31POPE   H6S 6713   8.248   7.018  10.860
   31POPE   C27 6714   8.406   7.157  10.827
   31POPE   H7R 6715   8.424   7.265  10.802
   31POPE   H7S 6716   8.465   7.106  10.748
   31POPE   C28 6717   8.457   7.138  10.969
   31POPE   H8R 6718   8.429   7.033  10.987
   31POPE   H8S 6719   8.399   7.200  11.041
   31POPE   C29 6720   8.602   7.178  10.971
   31POPE   H91 6721   8.612   7.286  10.959
   31POPE  C210 6722   8.709   7.098  10.978
   31POPE  H101 6723   8.814   7.129  10.980
   31POPE  C211 6724   8.716   6.950  10.998
   31POPE  H11R 6725   8.617   6.903  11.017
   31POPE  H11S 6726   8.763   6.936  11.098
   31POPE  C212 6727   8.801   6.891  10.884
   31POPE  H12R 6728   8.796   6.782  10.907
   31POPE  H12S 6729   8.906   6.926  10.877
   31POPE  C213 6730   8.733   6.904  10.748
   31POPE  H13R 6731   8.710   7.009  10.716
   31POPE  H13S 6732   8.633   6.857  10.765
   31POPE  C214 6733   8.800   6.819  10.640
   31POPE  H14R 6734   8.813   6.723  10.694
   31POPE  H14S 6735   8.902   6.855  10.611
   31POPE  C215 6736   8.708   6.798  10.520
   31POPE  H15R 6737   8.618   6.737  10.543
   31POPE  H15S 6738   8.769   6.733  10.453
   31POPE  C216 6739   8.673   6.922  10.438
   31POPE  H16R 6740   8.769   6.957  10.394
   31POPE  H16S 6741   8.621   7.001  10.496
   31POPE  C217 6742   8.577   6.897  10.322
   31POPE  H17R 6743   8.586   6.986  10.255
   31POPE  H17S 6744   8.471   6.878  10.348
   31POPE  C218 6745   8.631   6.785  10.233
   31POPE  H18R 6746   8.568   6.776  10.143
   31POPE  H18S 6747   8.635   6.685  10.282
   31POPE  H18T 6748   8.735   6.816  10.205
   31POPE   C33 6749   8.253   7.493  10.333
   31POPE   H3X 6750   8.258   7.599  10.365
   31POPE   H3Y 6751   8.211   7.502  10.232
   31POPE   C34 6752   8.387   7.421  10.315
   31POPE   H4X 6753   8.449   7.488  10.251
   31POPE   H4Y 6754   8.368   7.323  10.267
   31POPE   C35 6755   8.456   7.408  10.452
   31POPE   H5X 6756   8.398   7.327  10.500
   31POPE   H5Y 6757   8.451   7.502  10.511
   31POPE   C36 6758   8.607   7.381  10.449
   31POPE   H6X 6759   8.658   7.461  10.390
   31POPE   H6Y 6760   8.629   7.278  10.413
   31POPE   C37 6761   8.657   7.386  10.594
   31POPE   H7X 6762   8.619   7.299  10.653
   31POPE   H7Y 6763   8.615   7.475  10.644
   31POPE   C38 6764   8.810   7.381  10.596
   31POPE   H8X 6765   8.846   7.470  10.539
   31POPE   H8Y 6766   8.833   7.289  10.538
   31POPE   C39 6767   8.876   7.377  10.734
   31POPE   H9X 6768   8.835   7.290  10.791
   31POPE   H9Y 6769   8.849   7.469  10.790
   31POPE  C310 6770   9.028   7.370  10.722
   31POPE  H10X 6771   9.070   7.344  10.822
   31POPE  H10Y 6772   9.072   7.471  10.704
   31POPE  C311 6773   9.079   7.270  10.618
   31POPE  H11X 6774   9.056   7.312  10.518
   31POPE  H11Y 6775   9.024   7.174  10.631
   31POPE  C312 6776   9.230   7.252  10.626
   31POPE  H12X 6777   9.247   7.151  10.580
   31POPE  H12Y 6778   9.271   7.245  10.730
   31POPE  C313 6779   9.309   7.352  10.542
   31POPE  H13X 6780   9.243   7.377  10.456
   31POPE  H13Y 6781   9.405   7.309  10.504
   31POPE  C314 6782   9.353   7.479  10.614
   31POPE  H14X 6783   9.266   7.548  10.618
   31POPE  H14Y 6784   9.430   7.534  10.555
   31POPE  C315 6785   9.412   7.473  10.756
   31POPE  H15X 6786   9.493   7.398  10.755
   31POPE  H15Y 6787   9.331   7.426  10.817
   31POPE  C316 6788   9.453   7.608  10.814
   31POPE  H16X 6789   9.540   7.652  10.761
   31POPE  H16Y 6790   9.479   7.593  10.921
   31POPE  H16Z 6791   9.369   7.680  10.823
   32POPE     N 6792   9.321   6.994   9.396
   32POPE   HN1 6793   9.246   6.968   9.330
   32POPE   HN2 6794   9.307   6.945   9.486
   32POPE   HN3 6795   9.304   7.091   9.429
   32POPE   C12 6796   9.464   6.988   9.343
   32POPE  H12A 6797   9.526   7.046   9.414
   32POPE  H12B 6798   9.466   7.053   9.252
   32POPE   C11 6799   9.523   6.847   9.335
   32POPE  H11A 6800   9.634   6.855   9.340
   32POPE  H11B 6801   9.495   6.807   9.235
   32POPE     P 6802   9.512   6.614   9.425
   32POPE   O13 6803   9.440   6.535   9.528
   32POPE   O14 6804   9.658   6.616   9.442
   32POPE   O11 6805   9.475   6.557   9.281
   32POPE   O12 6806   9.458   6.765   9.433
   32POPE    C1 6807   9.342   6.550   9.227
   32POPE    HA 6808   9.349   6.609   9.134
   32POPE    HB 6809   9.262   6.600   9.284
   32POPE    C2 6810   9.292   6.408   9.192
   32POPE    HS 6811   9.182   6.414   9.176
   32POPE   O21 6812   9.321   6.317   9.297
   32POPE   C21 6813   9.229   6.326   9.393
   32POPE   O22 6814   9.130   6.397   9.379
   32POPE   C22 6815   9.252   6.248   9.521
   32POPE   H2R 6816   9.163   6.256   9.587
   32POPE   H2S 6817   9.339   6.297   9.568
   32POPE    C3 6818   9.351   6.356   9.060
   32POPE    HX 6819   9.462   6.361   9.066
   32POPE    HY 6820   9.328   6.421   8.973
   32POPE   O31 6821   9.303   6.226   9.023
   32POPE   C31 6822   9.172   6.223   8.998
   32POPE   O32 6823   9.101   6.320   8.974
   32POPE   C32 6824   9.136   6.075   8.990
   32POPE   H2X 6825   9.028   6.055   9.000
   32POPE   H2Y 6826   9.192   6.015   9.066
   32POPE   C23 6827   9.279   6.100   9.491
   32POPE   H3R 6828   9.317   6.047   9.582
   32POPE   H3S 6829   9.344   6.091   9.402
   32POPE   C24 6830   9.146   6.031   9.459
   32POPE   H4R 6831   9.101   6.092   9.378
   32POPE   H4S 6832   9.083   6.026   9.550
   32POPE   C25 6833   9.161   5.882   9.430
   32POPE   H5R 6834   9.199   5.830   9.520
   32POPE   H5S 6835   9.228   5.870   9.341
   32POPE   C26 6836   9.035   5.802   9.394
   32POPE   H6R 6837   8.988   5.859   9.311
   32POPE   H6S 6838   8.967   5.779   9.479
   32POPE   C27 6839   9.079   5.666   9.337
   32POPE   H7R 6840   9.166   5.675   9.267
   32POPE   H7S 6841   8.998   5.630   9.269
   32POPE   C28 6842   9.121   5.567   9.444
   32POPE   H8R 6843   9.034   5.571   9.511
   32POPE   H8S 6844   9.208   5.606   9.502
   32POPE   C29 6845   9.158   5.438   9.375
   32POPE   H91 6846   9.251   5.449   9.319
   32POPE  C210 6847   9.088   5.324   9.372
   32POPE  H101 6848   9.117   5.231   9.322
   32POPE  C211 6849   8.962   5.288   9.445
   32POPE  H11R 6850   8.929   5.366   9.517
   32POPE  H11S 6851   8.992   5.207   9.517
   32POPE  C212 6852   8.861   5.239   9.341
   32POPE  H12R 6853   8.772   5.219   9.405
   32POPE  H12S 6854   8.888   5.150   9.282
   32POPE  C213 6855   8.815   5.351   9.247
   32POPE  H13R 6856   8.896   5.399   9.187
   32POPE  H13S 6857   8.780   5.430   9.318
   32POPE  C214 6858   8.691   5.312   9.165
   32POPE  H14R 6859   8.628   5.267   9.243
   32POPE  H14S 6860   8.711   5.234   9.088
   32POPE  C215 6861   8.621   5.435   9.108
   32POPE  H15R 6862   8.577   5.502   9.185
   32POPE  H15S 6863   8.534   5.392   9.055
   32POPE  C216 6864   8.699   5.516   9.003
   32POPE  H16R 6865   8.712   5.447   8.916
   32POPE  H16S 6866   8.796   5.556   9.040
   32POPE  C217 6867   8.628   5.640   8.953
   32POPE  H17R 6868   8.679   5.669   8.858
   32POPE  H17S 6869   8.623   5.727   9.022
   32POPE  C218 6870   8.489   5.604   8.901
   32POPE  H18R 6871   8.442   5.692   8.853
   32POPE  H18S 6872   8.419   5.568   8.980
   32POPE  H18T 6873   8.504   5.522   8.826
   32POPE   C33 6874   9.174   6.030   8.849
   32POPE   H3X 6875   9.283   6.030   8.831
   32POPE   H3Y 6876   9.139   6.105   8.776
   32POPE   C34 6877   9.100   5.900   8.811
   32POPE   H4X 6878   9.133   5.876   8.708
   32POPE   H4Y 6879   8.991   5.920   8.817
   32POPE   C35 6880   9.146   5.788   8.905
   32POPE   H5X 6881   9.093   5.812   8.999
   32POPE   H5Y 6882   9.256   5.787   8.919
   32POPE   C36 6883   9.120   5.644   8.856
   32POPE   H6X 6884   9.166   5.630   8.756
   32POPE   H6Y 6885   9.011   5.621   8.859
   32POPE   C37 6886   9.185   5.549   8.956
   32POPE   H7X 6887   9.132   5.551   9.054
   32POPE   H7Y 6888   9.288   5.585   8.979
   32POPE   C38 6889   9.182   5.406   8.903
   32POPE   H8X 6890   9.237   5.406   8.806
   32POPE   H8Y 6891   9.073   5.391   8.881
   32POPE   C39 6892   9.236   5.297   8.995
   32POPE   H9X 6893   9.182   5.302   9.092
   32POPE   H9Y 6894   9.343   5.317   9.015
   32POPE  C310 6895   9.223   5.159   8.930
   32POPE  H10X 6896   9.243   5.082   9.008
   32POPE  H10Y 6897   9.307   5.141   8.859
   32POPE  C311 6898   9.088   5.132   8.863
   32POPE  H11X 6899   9.085   5.194   8.771
   32POPE  H11Y 6900   9.008   5.163   8.932
   32POPE  C312 6901   9.075   4.986   8.820
   32POPE  H12X 6902   8.964   4.971   8.815
   32POPE  H12Y 6903   9.112   4.912   8.894
   32POPE  C313 6904   9.129   4.958   8.680
   32POPE  H13X 6905   9.116   5.052   8.623
   32POPE  H13Y 6906   9.074   4.875   8.629
   32POPE  C314 6907   9.275   4.912   8.674
   32POPE  H14X 6908   9.340   5.003   8.682
   32POPE  H14Y 6909   9.299   4.870   8.573
   32POPE  C315 6910   9.330   4.808   8.772
   32POPE  H15X 6911   9.261   4.722   8.771
   32POPE  H15Y 6912   9.313   4.855   8.873
   32POPE  C316 6913   9.476   4.771   8.752
   32POPE  H16X 6914   9.493   4.716   8.658
   32POPE  H16Y 6915   9.508   4.708   8.838
   32POPE  H16Z 6916   9.546   4.857   8.763
   33POPE     N 6917   8.792   5.338   6.221
   33POPE   HN1 6918   8.753   5.360   6.127
   33POPE   HN2 6919   8.723   5.364   6.294
   33POPE   HN3 6920   8.865   5.409   6.243
   33POPE   C12 6921   8.855   5.201   6.238
   33POPE  H12A 6922   8.917   5.206   6.331
   33POPE  H12B 6923   8.933   5.191   6.159
   33POPE   C11 6924   8.754   5.087   6.257
   33POPE  H11A 6925   8.804   5.004   6.312
   33POPE  H11B 6926   8.728   5.051   6.156
   33POPE     P 6927   8.523   5.027   6.331
   33POPE   O13 6928   8.402   5.090   6.389
   33POPE   O14 6929   8.579   4.918   6.413
   33POPE   O11 6930   8.488   4.972   6.185
   33POPE   O12 6931   8.635   5.141   6.314
   33POPE    C1 6932   8.440   5.053   6.077
   33POPE    HA 6933   8.515   5.037   5.997
   33POPE    HB 6934   8.440   5.163   6.092
   33POPE    C2 6935   8.301   5.015   6.022
   33POPE    HS 6936   8.266   5.099   5.958
   33POPE   O21 6937   8.209   4.993   6.128
   33POPE   C21 6938   8.160   5.110   6.171
   33POPE   O22 6939   8.186   5.215   6.114
   33POPE   C22 6940   8.073   5.107   6.295
   33POPE   H2R 6941   8.030   5.208   6.314
   33POPE   H2S 6942   8.141   5.079   6.377
   33POPE    C3 6943   8.305   4.892   5.931
   33POPE    HX 6944   8.353   4.808   5.986
   33POPE    HY 6945   8.373   4.904   5.844
   33POPE   O31 6946   8.178   4.856   5.875
   33POPE   C31 6947   8.129   4.949   5.793
   33POPE   O32 6948   8.192   5.039   5.741
   33POPE   C32 6949   7.984   4.907   5.769
   33POPE   H2X 6950   7.921   4.989   5.728
   33POPE   H2Y 6951   7.937   4.867   5.861
   33POPE   C23 6952   7.958   5.007   6.280
   33POPE   H3R 6953   7.907   4.989   6.378
   33POPE   H3S 6954   7.994   4.915   6.230
   33POPE   C24 6955   7.850   5.069   6.191
   33POPE   H4R 6956   7.903   5.099   6.098
   33POPE   H4S 6957   7.801   5.153   6.243
   33POPE   C25 6958   7.729   4.978   6.170
   33POPE   H5R 6959   7.679   4.960   6.267
   33POPE   H5S 6960   7.763   4.884   6.122
   33POPE   C26 6961   7.614   5.027   6.081
   33POPE   H6R 6962   7.664   5.058   5.986
   33POPE   H6S 6963   7.549   5.105   6.125
   33POPE   C27 6964   7.523   4.908   6.049
   33POPE   H7R 6965   7.580   4.815   6.026
   33POPE   H7S 6966   7.473   4.929   5.951
   33POPE   C28 6967   7.429   4.873   6.163
   33POPE   H8R 6968   7.383   4.971   6.183
   33POPE   H8S 6969   7.486   4.844   6.254
   33POPE   C29 6970   7.343   4.758   6.117
   33POPE   H91 6971   7.402   4.666   6.109
   33POPE  C210 6972   7.214   4.761   6.082
   33POPE  H101 6973   7.153   4.676   6.050
   33POPE  C211 6974   7.116   4.874   6.089
   33POPE  H11R 6975   7.157   4.965   6.139
   33POPE  H11S 6976   7.041   4.843   6.166
   33POPE  C212 6977   7.054   4.891   5.950
   33POPE  H12R 6978   6.987   4.979   5.966
   33POPE  H12S 6979   6.998   4.805   5.909
   33POPE  C213 6980   7.155   4.941   5.847
   33POPE  H13R 6981   7.243   4.874   5.830
   33POPE  H13S 6982   7.197   5.032   5.894
   33POPE  C214 6983   7.089   4.988   5.717
   33POPE  H14R 6984   7.007   5.050   5.758
   33POPE  H14S 6985   7.043   4.906   5.657
   33POPE  C215 6986   7.183   5.076   5.635
   33POPE  H15R 6987   7.208   5.173   5.684
   33POPE  H15S 6988   7.120   5.105   5.548
   33POPE  C216 6989   7.307   5.008   5.578
   33POPE  H16R 6990   7.270   4.933   5.505
   33POPE  H16S 6991   7.374   4.965   5.655
   33POPE  C217 6992   7.401   5.101   5.501
   33POPE  H17R 6993   7.467   5.035   5.440
   33POPE  H17S 6994   7.461   5.172   5.561
   33POPE  C218 6995   7.323   5.175   5.392
   33POPE  H18R 6996   7.394   5.232   5.329
   33POPE  H18S 6997   7.247   5.246   5.431
   33POPE  H18T 6998   7.272   5.095   5.332
   33POPE   C33 6999   7.988   4.800   5.659
   33POPE   H3X 7000   8.036   4.707   5.693
   33POPE   H3Y 7001   8.057   4.833   5.579
   33POPE   C34 7002   7.851   4.786   5.592
   33POPE   H4X 7003   7.864   4.706   5.515
   33POPE   H4Y 7004   7.824   4.883   5.548
   33POPE   C35 7005   7.750   4.736   5.695
   33POPE   H5X 7006   7.730   4.827   5.756
   33POPE   H5Y 7007   7.789   4.653   5.758
   33POPE   C36 7008   7.621   4.673   5.639
   33POPE   H6X 7009   7.648   4.589   5.571
   33POPE   H6Y 7010   7.556   4.749   5.592
   33POPE   C37 7011   7.541   4.618   5.757
   33POPE   H7X 7012   7.501   4.700   5.820
   33POPE   H7Y 7013   7.609   4.562   5.825
   33POPE   C38 7014   7.423   4.534   5.707
   33POPE   H8X 7015   7.466   4.451   5.646
   33POPE   H8Y 7016   7.371   4.605   5.639
   33POPE   C39 7017   7.328   4.479   5.813
   33POPE   H9X 7018   7.291   4.563   5.875
   33POPE   H9Y 7019   7.385   4.411   5.880
   33POPE  C310 7020   7.214   4.401   5.749
   33POPE  H10X 7021   7.137   4.382   5.826
   33POPE  H10Y 7022   7.246   4.297   5.723
   33POPE  C311 7023   7.150   4.469   5.627
   33POPE  H11X 7024   7.223   4.463   5.544
   33POPE  H11Y 7025   7.131   4.575   5.652
   33POPE  C312 7026   7.023   4.397   5.582
   33POPE  H12X 7027   6.967   4.476   5.527
   33POPE  H12Y 7028   6.956   4.363   5.664
   33POPE  C313 7029   7.050   4.284   5.481
   33POPE  H13X 7030   7.140   4.314   5.425
   33POPE  H13Y 7031   6.964   4.270   5.411
   33POPE  C314 7032   7.068   4.145   5.542
   33POPE  H14X 7033   7.173   4.138   5.580
   33POPE  H14Y 7034   7.061   4.066   5.463
   33POPE  C315 7035   6.976   4.094   5.654
   33POPE  H15X 7036   6.872   4.109   5.620
   33POPE  H15Y 7037   6.990   4.169   5.736
   33POPE  C316 7038   7.006   3.953   5.702
   33POPE  H16X 7039   6.983   3.876   5.625
   33POPE  H16Y 7040   6.944   3.934   5.793
   33POPE  H16Z 7041   7.108   3.940   5.744
   34POPE     N 7042  11.105   3.174  10.122
   34POPE   HN1 7043  11.075   3.265  10.082
   34POPE   HN2 7044  11.096   3.178  10.226
   34POPE   HN3 7045  11.208   3.168  10.117
   34POPE   C12 7046  11.047   3.050  10.058
   34POPE  H12A 7047  11.111   2.965  10.093
   34POPE  H12B 7048  11.072   3.055   9.950
   34POPE   C11 7049  10.903   3.018  10.099
   34POPE  H11A 7050  10.886   2.909  10.086
   34POPE  H11B 7051  10.838   3.072  10.028
   34POPE     P 7052  10.727   3.049  10.274
   34POPE   O13 7053  10.709   3.110  10.408
   34POPE   O14 7054  10.700   2.904  10.270
   34POPE   O11 7055  10.632   3.124  10.170
   34POPE   O12 7056  10.879   3.074  10.229
   34POPE    C1 7057  10.638   3.264  10.141
   34POPE    HA 7058  10.656   3.267  10.031
   34POPE    HB 7059  10.722   3.322  10.183
   34POPE    C2 7060  10.509   3.344  10.171
   34POPE    HS 7061  10.534   3.452  10.167
   34POPE   O21 7062  10.457   3.309  10.299
   34POPE   C21 7063  10.522   3.377  10.394
   34POPE   O22 7064  10.604   3.464  10.366
   34POPE   C22 7065  10.491   3.341  10.538
   34POPE   H2R 7066  10.543   3.412  10.607
   34POPE   H2S 7067  10.532   3.240  10.550
   34POPE    C3 7068  10.401   3.323  10.063
   34POPE    HX 7069  10.382   3.214  10.052
   34POPE    HY 7070  10.435   3.352   9.962
   34POPE   O31 7071  10.282   3.399  10.087
   34POPE   C31 7072  10.301   3.531  10.081
   34POPE   O32 7073  10.396   3.587  10.031
   34POPE   C32 7074  10.172   3.592  10.137
   34POPE   H2X 7075  10.184   3.698  10.167
   34POPE   H2Y 7076  10.133   3.533  10.222
   34POPE   C23 7077  10.341   3.346  10.566
   34POPE   H3R 7078  10.316   3.300  10.664
   34POPE   H3S 7079  10.285   3.304  10.479
   34POPE   C24 7080  10.298   3.492  10.580
   34POPE   H4R 7081  10.334   3.543  10.488
   34POPE   H4S 7082  10.341   3.535  10.673
   34POPE   C25 7083  10.150   3.510  10.610
   34POPE   H5R 7084  10.125   3.463  10.708
   34POPE   H5S 7085  10.091   3.466  10.526
   34POPE   C26 7086  10.093   3.652  10.625
   34POPE   H6R 7087  10.126   3.705  10.534
   34POPE   H6S 7088  10.119   3.703  10.720
   34POPE   C27 7089   9.940   3.644  10.620
   34POPE   H7R 7090   9.902   3.574  10.543
   34POPE   H7S 7091   9.902   3.742  10.583
   34POPE   C28 7092   9.878   3.598  10.752
   34POPE   H8R 7093   9.927   3.668  10.823
   34POPE   H8S 7094   9.914   3.496  10.778
   34POPE   C29 7095   9.729   3.598  10.735
   34POPE   H91 7096   9.697   3.519  10.667
   34POPE  C210 7097   9.641   3.686  10.786
   34POPE  H101 7098   9.532   3.684  10.773
   34POPE  C211 7099   9.664   3.798  10.882
   34POPE  H11R 7100   9.768   3.802  10.922
   34POPE  H11S 7101   9.610   3.768  10.976
   34POPE  C212 7102   9.606   3.926  10.820
   34POPE  H12R 7103   9.632   4.002  10.897
   34POPE  H12S 7104   9.499   3.926  10.797
   34POPE  C213 7105   9.685   3.971  10.697
   34POPE  H13R 7106   9.688   3.897  10.613
   34POPE  H13S 7107   9.790   3.976  10.734
   34POPE  C214 7108   9.650   4.113  10.653
   34POPE  H14R 7109   9.652   4.166  10.749
   34POPE  H14S 7110   9.547   4.123  10.611
   34POPE  C215 7111   9.757   4.172  10.561
   34POPE  H15R 7112   9.855   4.187  10.610
   34POPE  H15S 7113   9.720   4.274  10.540
   34POPE  C216 7114   9.774   4.105  10.424
   34POPE  H16R 7115   9.678   4.122  10.370
   34POPE  H16S 7116   9.801   3.997  10.430
   34POPE  C217 7117   9.886   4.163  10.338
   34POPE  H17R 7118   9.865   4.128  10.234
   34POPE  H17S 7119   9.990   4.139  10.368
   34POPE  C218 7120   9.867   4.314  10.324
   34POPE  H18R 7121   9.940   4.354  10.251
   34POPE  H18S 7122   9.879   4.371  10.419
   34POPE  H18T 7123   9.762   4.328  10.285
   34POPE   C33 7124  10.072   3.593  10.021
   34POPE   H3X 7125  10.041   3.491   9.991
   34POPE   H3Y 7126  10.123   3.629   9.929
   34POPE   C34 7127   9.959   3.693  10.047
   34POPE   H4X 7128   9.892   3.687   9.959
   34POPE   H4Y 7129  10.004   3.793  10.058
   34POPE   C35 7130   9.880   3.648  10.171
   34POPE   H5X 7131   9.948   3.676  10.254
   34POPE   H5Y 7132   9.858   3.540  10.171
   34POPE   C36 7133   9.739   3.708  10.186
   34POPE   H6X 7134   9.680   3.686  10.095
   34POPE   H6Y 7135   9.744   3.816  10.212
   34POPE   C37 7136   9.674   3.640  10.306
   34POPE   H7X 7137   9.722   3.671  10.402
   34POPE   H7Y 7138   9.690   3.531  10.300
   34POPE   C38 7139   9.526   3.679  10.314
   34POPE   H8X 7140   9.478   3.646  10.219
   34POPE   H8Y 7141   9.530   3.790  10.315
   34POPE   C39 7142   9.448   3.626  10.434
   34POPE   H9X 7143   9.499   3.657  10.527
   34POPE   H9Y 7144   9.448   3.515  10.431
   34POPE  C310 7145   9.303   3.675  10.431
   34POPE  H10X 7146   9.257   3.653  10.530
   34POPE  H10Y 7147   9.241   3.612  10.363
   34POPE  C311 7148   9.286   3.824  10.398
   34POPE  H11X 7149   9.310   3.836  10.290
   34POPE  H11Y 7150   9.358   3.882  10.459
   34POPE  C312 7151   9.142   3.870  10.418
   34POPE  H12X 7152   9.152   3.980  10.433
   34POPE  H12Y 7153   9.092   3.831  10.509
   34POPE  C313 7154   9.053   3.851  10.294
   34POPE  H13X 7155   9.122   3.860  10.207
   34POPE  H13Y 7156   8.973   3.929  10.287
   34POPE  C314 7157   8.976   3.720  10.288
   34POPE  H14X 7158   9.045   3.640  10.252
   34POPE  H14Y 7159   8.896   3.725  10.210
   34POPE  C315 7160   8.904   3.664  10.411
   34POPE  H15X 7161   8.841   3.746  10.453
   34POPE  H15Y 7162   8.986   3.652  10.487
   34POPE  C316 7163   8.829   3.533  10.389
   34POPE  H16X 7164   8.741   3.546  10.323
   34POPE  H16Y 7165   8.795   3.496  10.488
   34POPE  H16Z 7166   8.894   3.450  10.356
   35POPE     N 7167   3.931   5.047  10.284
   35POPE   HN1 7168   4.009   5.019  10.222
   35POPE   HN2 7169   3.945   5.003  10.378
   35POPE   HN3 7170   3.846   4.994  10.256
   35POPE   C12 7171   3.895   5.194  10.288
   35POPE  H12A 7172   3.794   5.200  10.334
   35POPE  H12B 7173   3.874   5.224  10.183
   35POPE   C11 7174   3.990   5.280  10.372
   35POPE  H11A 7175   3.935   5.371  10.406
   35POPE  H11B 7176   4.071   5.313  10.304
   35POPE     P 7177   4.154   5.282  10.561
   35POPE   O13 7178   4.212   5.191  10.662
   35POPE   O14 7179   4.084   5.399  10.618
   35POPE   O11 7180   4.270   5.331  10.463
   35POPE   O12 7181   4.049   5.198  10.473
   35POPE    C1 7182   4.352   5.245  10.383
   35POPE    HA 7183   4.335   5.282  10.280
   35POPE    HB 7184   4.324   5.138  10.379
   35POPE    C2 7185   4.503   5.251  10.413
   35POPE    HS 7186   4.551   5.164  10.363
   35POPE   O21 7187   4.528   5.248  10.553
   35POPE   C21 7188   4.524   5.121  10.596
   35POPE   O22 7189   4.513   5.028  10.519
   35POPE   C22 7190   4.532   5.100  10.746
   35POPE   H2R 7191   4.539   4.991  10.769
   35POPE   H2S 7192   4.437   5.140  10.785
   35POPE    C3 7193   4.570   5.375  10.351
   35POPE    HX 7194   4.517   5.466  10.386
   35POPE    HY 7195   4.558   5.381  10.241
   35POPE   O31 7196   4.712   5.381  10.373
   35POPE   C31 7197   4.779   5.282  10.315
   35POPE   O32 7198   4.738   5.211  10.225
   35POPE   C32 7199   4.920   5.290  10.374
   35POPE   H2X 7200   4.978   5.197  10.358
   35POPE   H2Y 7201   4.917   5.315  10.482
   35POPE   C23 7202   4.653   5.170  10.806
   35POPE   H3R 7203   4.648   5.172  10.918
   35POPE   H3S 7204   4.666   5.269  10.759
   35POPE   C24 7205   4.779   5.088  10.776
   35POPE   H4R 7206   4.778   5.074  10.666
   35POPE   H4S 7207   4.776   4.992  10.832
   35POPE   C25 7208   4.907   5.148  10.833
   35POPE   H5R 7209   4.901   5.151  10.944
   35POPE   H5S 7210   4.921   5.249  10.789
   35POPE   C26 7211   5.040   5.076  10.808
   35POPE   H6R 7212   5.043   5.061  10.697
   35POPE   H6S 7213   5.056   4.984  10.867
   35POPE   C27 7214   5.154   5.171  10.844
   35POPE   H7R 7215   5.136   5.276  10.810
   35POPE   H7S 7216   5.243   5.143  10.784
   35POPE   C28 7217   5.179   5.180  10.994
   35POPE   H8R 7218   5.188   5.073  11.020
   35POPE   H8S 7219   5.089   5.218  11.047
   35POPE   C29 7220   5.295   5.273  11.016
   35POPE   H91 7221   5.267   5.376  10.993
   35POPE  C210 7222   5.420   5.241  11.051
   35POPE  H101 7223   5.504   5.310  11.068
   35POPE  C211 7224   5.477   5.107  11.090
   35POPE  H11R 7225   5.400   5.027  11.097
   35POPE  H11S 7226   5.505   5.118  11.198
   35POPE  C212 7227   5.599   5.081  11.000
   35POPE  H12R 7228   5.630   4.980  11.035
   35POPE  H12S 7229   5.683   5.153  11.007
   35POPE  C213 7230   5.560   5.060  10.854
   35POPE  H13R 7231   5.508   5.146  10.806
   35POPE  H13S 7232   5.484   4.979  10.859
   35POPE  C214 7233   5.675   5.002  10.770
   35POPE  H14R 7234   5.710   4.921  10.837
   35POPE  H14S 7235   5.760   5.073  10.755
   35POPE  C215 7236   5.624   4.941  10.640
   35POPE  H15R 7237   5.559   4.852  10.654
   35POPE  H15S 7238   5.716   4.901  10.593
   35POPE  C216 7239   5.563   5.038  10.538
   35POPE  H16R 7240   5.646   5.105  10.507
   35POPE  H16S 7241   5.475   5.094  10.577
   35POPE  C217 7242   5.509   4.972  10.412
   35POPE  H17R 7243   5.498   5.055  10.337
   35POPE  H17S 7244   5.414   4.916  10.422
   35POPE  C218 7245   5.617   4.886  10.347
   35POPE  H18R 7246   5.581   4.849  10.250
   35POPE  H18S 7247   5.647   4.798  10.408
   35POPE  H18T 7248   5.706   4.953  10.334
   35POPE   C33 7249   4.993   5.398  10.295
   35POPE   H3X 7250   4.953   5.499  10.314
   35POPE   H3Y 7251   4.972   5.385  10.187
   35POPE   C34 7252   5.145   5.382  10.309
   35POPE   H4X 7253   5.190   5.465  10.248
   35POPE   H4Y 7254   5.173   5.283  10.270
   35POPE   C35 7255   5.184   5.403  10.455
   35POPE   H5X 7256   5.152   5.309  10.503
   35POPE   H5Y 7257   5.133   5.491  10.501
   35POPE   C36 7258   5.332   5.436  10.482
   35POPE   H6X 7259   5.360   5.526  10.423
   35POPE   H6Y 7260   5.397   5.348  10.463
   35POPE   C37 7261   5.346   5.467  10.631
   35POPE   H7X 7262   5.331   5.376  10.693
   35POPE   H7Y 7263   5.264   5.535  10.662
   35POPE   C38 7264   5.486   5.522  10.661
   35POPE   H8X 7265   5.498   5.615  10.600
   35POPE   H8Y 7266   5.552   5.443  10.618
   35POPE   C39 7267   5.519   5.550  10.807
   35POPE   H9X 7268   5.502   5.457  10.866
   35POPE   H9Y 7269   5.449   5.627  10.846
   35POPE  C310 7270   5.662   5.601  10.822
   35POPE  H10X 7271   5.689   5.599  10.930
   35POPE  H10Y 7272   5.668   5.710  10.800
   35POPE  C311 7273   5.767   5.524  10.741
   35POPE  H11X 7274   5.751   5.549  10.634
   35POPE  H11Y 7275   5.750   5.415  10.756
   35POPE  C312 7276   5.909   5.566  10.777
   35POPE  H12X 7277   5.970   5.477  10.747
   35POPE  H12Y 7278   5.927   5.580  10.886
   35POPE  C313 7279   5.961   5.685  10.696
   35POPE  H13X 7280   5.909   5.678  10.597
   35POPE  H13Y 7281   6.071   5.680  10.681
   35POPE  C314 7282   5.939   5.822  10.759
   35POPE  H14X 7283   5.834   5.852  10.739
   35POPE  H14Y 7284   6.001   5.899  10.707
   35POPE  C315 7285   5.966   5.846  10.907
   35POPE  H15X 7286   6.067   5.808  10.930
   35POPE  H15Y 7287   5.898   5.774  10.959
   35POPE  C316 7288   5.941   5.989  10.955
   35POPE  H16X 7289   6.015   6.060  10.913
   35POPE  H16Y 7290   5.949   5.990  11.066
   35POPE  H16Z 7291   5.837   6.024  10.941
   36POPE     N 7292   4.002   4.788   6.567
   36POPE   HN1 7293   4.095   4.814   6.529
   36POPE   HN2 7294   3.962   4.870   6.618
   36POPE   HN3 7295   4.017   4.726   6.649
   36POPE   C12 7296   3.907   4.719   6.472
   36POPE  H12A 7297   3.827   4.673   6.536
   36POPE  H12B 7298   3.960   4.629   6.433
   36POPE   C11 7299   3.836   4.812   6.373
   36POPE  H11A 7300   3.741   4.765   6.341
   36POPE  H11B 7301   3.903   4.819   6.284
   36POPE     P 7302   3.763   5.047   6.328
   36POPE   O13 7303   3.760   5.180   6.393
   36POPE   O14 7304   3.630   4.996   6.290
   36POPE   O11 7305   3.856   5.054   6.199
   36POPE   O12 7306   3.830   4.943   6.430
   36POPE    C1 7307   3.995   5.091   6.200
   36POPE    HA 7308   4.045   5.003   6.155
   36POPE    HB 7309   4.044   5.101   6.299
   36POPE    C2 7310   4.032   5.216   6.118
   36POPE    HS 7311   4.134   5.247   6.147
   36POPE   O21 7312   3.940   5.322   6.143
   36POPE   C21 7313   3.973   5.385   6.255
   36POPE   O22 7314   4.076   5.359   6.315
   36POPE   C22 7315   3.877   5.491   6.307
   36POPE   H2R 7316   3.921   5.543   6.394
   36POPE   H2S 7317   3.787   5.434   6.338
   36POPE    C3 7318   4.038   5.187   5.967
   36POPE    HX 7319   3.942   5.142   5.935
   36POPE    HY 7320   4.111   5.108   5.941
   36POPE   O31 7321   4.076   5.301   5.888
   36POPE   C31 7322   4.200   5.344   5.913
   36POPE   O32 7323   4.287   5.281   5.970
   36POPE   C32 7324   4.210   5.480   5.844
   36POPE   H2X 7325   4.294   5.541   5.880
   36POPE   H2Y 7326   4.115   5.537   5.853
   36POPE   C23 7327   3.844   5.594   6.198
   36POPE   H3R 7328   3.758   5.658   6.228
   36POPE   H3S 7329   3.831   5.543   6.101
   36POPE   C24 7330   3.962   5.691   6.185
   36POPE   H4R 7331   4.051   5.626   6.168
   36POPE   H4S 7332   3.970   5.754   6.276
   36POPE   C25 7333   3.939   5.799   6.080
   36POPE   H5R 7334   3.853   5.863   6.110
   36POPE   H5S 7335   3.924   5.750   5.981
   36POPE   C26 7336   4.051   5.902   6.055
   36POPE   H6R 7337   4.142   5.841   6.037
   36POPE   H6S 7338   4.063   5.979   6.134
   36POPE   C27 7339   4.020   5.977   5.926
   36POPE   H7R 7340   3.981   5.911   5.845
   36POPE   H7S 7341   4.116   6.013   5.882
   36POPE   C28 7342   3.914   6.086   5.943
   36POPE   H8R 7343   3.956   6.141   6.029
   36POPE   H8S 7344   3.817   6.041   5.978
   36POPE   C29 7345   3.895   6.153   5.811
   36POPE   H91 7346   3.846   6.087   5.739
   36POPE  C210 7347   3.938   6.275   5.775
   36POPE  H101 7348   3.923   6.324   5.677
   36POPE  C211 7349   4.003   6.382   5.857
   36POPE  H11R 7350   4.009   6.356   5.966
   36POPE  H11S 7351   3.929   6.465   5.862
   36POPE  C212 7352   4.133   6.422   5.787
   36POPE  H12R 7353   4.174   6.498   5.858
   36POPE  H12S 7354   4.124   6.464   5.685
   36POPE  C213 7355   4.237   6.310   5.788
   36POPE  H13R 7356   4.206   6.216   5.737
   36POPE  H13S 7357   4.245   6.284   5.895
   36POPE  C214 7358   4.377   6.359   5.747
   36POPE  H14R 7359   4.385   6.451   5.808
   36POPE  H14S 7360   4.385   6.388   5.640
   36POPE  C215 7361   4.485   6.260   5.790
   36POPE  H15R 7362   4.496   6.250   5.900
   36POPE  H15S 7363   4.579   6.310   5.758
   36POPE  C216 7364   4.484   6.123   5.722
   36POPE  H16R 7365   4.505   6.143   5.615
   36POPE  H16S 7366   4.390   6.066   5.738
   36POPE  C217 7367   4.590   6.026   5.772
   36POPE  H17R 7368   4.598   5.947   5.694
   36POPE  H17S 7369   4.575   5.982   5.872
   36POPE  C218 7370   4.728   6.091   5.762
   36POPE  H18R 7371   4.806   6.016   5.786
   36POPE  H18S 7372   4.743   6.178   5.830
   36POPE  H18T 7373   4.739   6.126   5.656
   36POPE   C33 7374   4.240   5.450   5.697
   36POPE   H3X 7375   4.156   5.401   5.645
   36POPE   H3Y 7376   4.319   5.372   5.691
   36POPE   C34 7377   4.300   5.573   5.628
   36POPE   H4X 7378   4.319   5.542   5.522
   36POPE   H4Y 7379   4.393   5.600   5.680
   36POPE   C35 7380   4.196   5.685   5.627
   36POPE   H5X 7381   4.198   5.721   5.731
   36POPE   H5Y 7382   4.095   5.650   5.598
   36POPE   C36 7383   4.219   5.798   5.524
   36POPE   H6X 7384   4.226   5.754   5.422
   36POPE   H6Y 7385   4.306   5.860   5.553
   36POPE   C37 7386   4.098   5.891   5.530
   36POPE   H7X 7387   4.095   5.947   5.626
   36POPE   H7Y 7388   4.005   5.830   5.531
   36POPE   C38 7389   4.104   5.993   5.416
   36POPE   H8X 7390   4.104   5.935   5.321
   36POPE   H8Y 7391   4.204   6.039   5.430
   36POPE   C39 7392   3.994   6.099   5.414
   36POPE   H9X 7393   3.993   6.152   5.511
   36POPE   H9Y 7394   3.895   6.048   5.401
   36POPE  C310 7395   4.014   6.195   5.297
   36POPE  H10X 7396   3.946   6.282   5.311
   36POPE  H10Y 7397   3.975   6.151   5.202
   36POPE  C311 7398   4.158   6.244   5.278
   36POPE  H11X 7399   4.217   6.159   5.239
   36POPE  H11Y 7400   4.198   6.275   5.377
   36POPE  C312 7401   4.166   6.356   5.174
   36POPE  H12X 7402   4.261   6.409   5.201
   36POPE  H12Y 7403   4.086   6.432   5.181
   36POPE  C313 7404   4.185   6.305   5.031
   36POPE  H13X 7405   4.240   6.210   5.039
   36POPE  H13Y 7406   4.243   6.377   4.968
   36POPE  C314 7407   4.056   6.286   4.951
   36POPE  H14X 7408   4.011   6.188   4.981
   36POPE  H14Y 7409   4.078   6.275   4.842
   36POPE  C315 7410   3.944   6.390   4.955
   36POPE  H15X 7411   3.989   6.489   4.934
   36POPE  H15Y 7412   3.916   6.396   5.064
   36POPE  C316 7413   3.822   6.357   4.869
   36POPE  H16X 7414   3.845   6.362   4.761
   36POPE  H16Y 7415   3.742   6.431   4.892
   36POPE  H16Z 7416   3.772   6.263   4.896
   37POPE     N 7417   4.253   8.323   4.227
   37POPE   HN1 7418   4.319   8.275   4.162
   37POPE   HN2 7419   4.299   8.334   4.320
   37POPE   HN3 7420   4.180   8.255   4.255
   37POPE   C12 7421   4.184   8.447   4.173
   37POPE  H12A 7422   4.098   8.466   4.242
   37POPE  H12B 7423   4.132   8.416   4.080
   37POPE   C11 7424   4.271   8.573   4.172
   37POPE  H11A 7425   4.205   8.662   4.176
   37POPE  H11B 7426   4.324   8.573   4.075
   37POPE     P 7427   4.469   8.687   4.274
   37POPE   O13 7428   4.570   8.667   4.380
   37POPE   O14 7429   4.388   8.809   4.290
   37POPE   O11 7430   4.543   8.690   4.132
   37POPE   O12 7431   4.371   8.560   4.274
   37POPE    C1 7432   4.623   8.583   4.079
   37POPE    HA 7433   4.573   8.559   3.983
   37POPE    HB 7434   4.622   8.487   4.134
   37POPE    C2 7435   4.771   8.618   4.051
   37POPE    HS 7436   4.826   8.523   4.035
   37POPE   O21 7437   4.827   8.689   4.161
   37POPE   C21 7438   4.865   8.604   4.256
   37POPE   O22 7439   4.860   8.483   4.239
   37POPE   C22 7440   4.913   8.663   4.387
   37POPE   H2R 7441   4.952   8.583   4.454
   37POPE   H2S 7442   4.823   8.709   4.431
   37POPE    C3 7443   4.789   8.698   3.922
   37POPE    HX 7444   4.724   8.789   3.926
   37POPE    HY 7445   4.749   8.646   3.832
   37POPE   O31 7446   4.925   8.729   3.891
   37POPE   C31 7447   4.999   8.620   3.866
   37POPE   O32 7448   4.957   8.510   3.839
   37POPE   C32 7449   5.144   8.671   3.866
   37POPE   H2X 7450   5.218   8.589   3.877
   37POPE   H2Y 7451   5.160   8.748   3.944
   37POPE   C23 7452   5.024   8.766   4.365
   37POPE   H3R 7453   5.044   8.825   4.458
   37POPE   H3S 7454   5.001   8.828   4.275
   37POPE   C24 7455   5.155   8.692   4.337
   37POPE   H4R 7456   5.132   8.623   4.252
   37POPE   H4S 7457   5.190   8.640   4.428
   37POPE   C25 7458   5.274   8.785   4.314
   37POPE   H5R 7459   5.293   8.844   4.406
   37POPE   H5S 7460   5.252   8.850   4.226
   37POPE   C26 7461   5.411   8.724   4.283
   37POPE   H6R 7462   5.392   8.655   4.197
   37POPE   H6S 7463   5.463   8.677   4.369
   37POPE   C27 7464   5.503   8.835   4.231
   37POPE   H7R 7465   5.453   8.905   4.161
   37POPE   H7S 7466   5.580   8.788   4.166
   37POPE   C28 7467   5.560   8.922   4.343
   37POPE   H8R 7468   5.601   8.845   4.411
   37POPE   H8S 7469   5.478   8.973   4.399
   37POPE   C29 7470   5.651   9.023   4.280
   37POPE   H91 7471   5.594   9.097   4.223
   37POPE  C210 7472   5.785   9.026   4.283
   37POPE  H101 7473   5.850   9.102   4.237
   37POPE  C211 7474   5.880   8.938   4.358
   37POPE  H11R 7475   5.829   8.866   4.426
   37POPE  H11S 7476   5.929   9.005   4.433
   37POPE  C212 7477   5.981   8.881   4.257
   37POPE  H12R 7478   6.043   8.815   4.322
   37POPE  H12S 7479   6.043   8.954   4.202
   37POPE  C213 7480   5.915   8.784   4.158
   37POPE  H13R 7481   5.833   8.827   4.096
   37POPE  H13S 7482   5.864   8.710   4.225
   37POPE  C214 7483   6.017   8.703   4.079
   37POPE  H14R 7484   6.086   8.672   4.159
   37POPE  H14S 7485   6.076   8.764   4.005
   37POPE  C215 7486   5.954   8.579   4.016
   37POPE  H15R 7487   5.919   8.504   4.090
   37POPE  H15S 7488   6.040   8.529   3.965
   37POPE  C216 7489   5.849   8.603   3.907
   37POPE  H16R 7490   5.903   8.652   3.823
   37POPE  H16S 7491   5.761   8.662   3.942
   37POPE  C217 7492   5.785   8.477   3.851
   37POPE  H17R 7493   5.737   8.507   3.755
   37POPE  H17S 7494   5.712   8.425   3.916
   37POPE  C218 7495   5.893   8.381   3.802
   37POPE  H18R 7496   5.846   8.295   3.750
   37POPE  H18S 7497   5.957   8.340   3.883
   37POPE  H18T 7498   5.956   8.440   3.731
   37POPE   C33 7499   5.167   8.729   3.726
   37POPE   H3X 7500   5.109   8.821   3.708
   37POPE   H3Y 7501   5.126   8.661   3.650
   37POPE   C34 7502   5.317   8.738   3.696
   37POPE   H4X 7503   5.325   8.781   3.593
   37POPE   H4Y 7504   5.359   8.636   3.701
   37POPE   C35 7505   5.383   8.835   3.794
   37POPE   H5X 7506   5.387   8.776   3.888
   37POPE   H5Y 7507   5.324   8.928   3.808
   37POPE   C36 7508   5.520   8.891   3.752
   37POPE   H6X 7509   5.511   8.941   3.653
   37POPE   H6Y 7510   5.598   8.813   3.757
   37POPE   C37 7511   5.561   8.996   3.857
   37POPE   H7X 7512   5.584   8.948   3.954
   37POPE   H7Y 7513   5.474   9.062   3.878
   37POPE   C38 7514   5.685   9.071   3.810
   37POPE   H8X 7515   5.660   9.120   3.713
   37POPE   H8Y 7516   5.757   8.989   3.790
   37POPE   C39 7517   5.744   9.173   3.907
   37POPE   H9X 7518   5.765   9.123   4.004
   37POPE   H9Y 7519   5.668   9.253   3.926
   37POPE  C310 7520   5.869   9.238   3.849
   37POPE  H10X 7521   5.920   9.294   3.930
   37POPE  H10Y 7522   5.843   9.320   3.778
   37POPE  C311 7523   5.968   9.141   3.783
   37POPE  H11X 7524   5.922   9.106   3.689
   37POPE  H11Y 7525   5.982   9.054   3.852
   37POPE  C312 7526   6.100   9.209   3.748
   37POPE  H12X 7527   6.172   9.124   3.744
   37POPE  H12Y 7528   6.139   9.279   3.825
   37POPE  C313 7529   6.100   9.273   3.609
   37POPE  H13X 7530   6.030   9.212   3.547
   37POPE  H13Y 7531   6.201   9.273   3.562
   37POPE  C314 7532   6.060   9.420   3.604
   37POPE  H14X 7533   5.949   9.426   3.608
   37POPE  H14Y 7534   6.087   9.466   3.506
   37POPE  C315 7535   6.114   9.520   3.707
   37POPE  H15X 7536   6.224   9.509   3.710
   37POPE  H15Y 7537   6.080   9.479   3.805
   37POPE  C316 7538   6.067   9.664   3.688
   37POPE  H16X 7539   6.109   9.710   3.597
   37POPE  H16Y 7540   6.100   9.723   3.777
   37POPE  H16Z 7541   5.957   9.677   3.695
   38POPE     N 7542   8.617   9.069   9.052
   38POPE   HN1 7543   8.715   9.059   9.020
   38POPE   HN2 7544   8.610   9.155   9.110
   38POPE   HN3 7545   8.600   9.000   9.127
   38POPE   C12 7546   8.509   9.054   8.947
   38POPE  H12A 7547   8.414   9.039   9.003
   38POPE  H12B 7548   8.524   8.954   8.900
   38POPE   C11 7549   8.490   9.176   8.857
   38POPE  H11A 7550   8.386   9.175   8.817
   38POPE  H11B 7551   8.560   9.164   8.771
   38POPE     P 7552   8.520   9.423   8.837
   38POPE   O13 7553   8.566   9.540   8.916
   38POPE   O14 7554   8.381   9.435   8.789
   38POPE   O11 7555   8.618   9.404   8.712
   38POPE   O12 7556   8.532   9.293   8.928
   38POPE    C1 7557   8.759   9.381   8.721
   38POPE    HA 7558   8.773   9.285   8.668
   38POPE    HB 7559   8.801   9.361   8.822
   38POPE    C2 7560   8.849   9.487   8.655
   38POPE    HS 7561   8.953   9.471   8.690
   38POPE   O21 7562   8.806   9.618   8.689
   38POPE   C21 7563   8.854   9.652   8.809
   38POPE   O22 7564   8.932   9.581   8.869
   38POPE   C22 7565   8.804   9.783   8.869
   38POPE   H2R 7566   8.859   9.805   8.963
   38POPE   H2S 7567   8.698   9.765   8.890
   38POPE    C3 7568   8.855   9.472   8.502
   38POPE    HX 7569   8.751   9.473   8.462
   38POPE    HY 7570   8.892   9.373   8.469
   38POPE   O31 7571   8.941   9.567   8.438
   38POPE   C31 7572   9.070   9.553   8.472
   38POPE   O32 7573   9.120   9.455   8.523
   38POPE   C32 7574   9.138   9.679   8.418
   38POPE   H2X 7575   9.237   9.697   8.464
   38POPE   H2Y 7576   9.074   9.769   8.431
   38POPE   C23 7577   8.824   9.899   8.772
   38POPE   H3R 7578   8.769   9.990   8.806
   38POPE   H3S 7579   8.799   9.867   8.669
   38POPE   C24 7580   8.971   9.941   8.773
   38POPE   H4R 7581   9.028   9.847   8.752
   38POPE   H4S 7582   8.997   9.987   8.871
   38POPE   C25 7583   9.002  10.058   8.681
   38POPE   H5R 7584   8.947  10.148   8.715
   38POPE   H5S 7585   8.976  10.029   8.576
   38POPE   C26 7586   9.147  10.108   8.671
   38POPE   H6R 7587   9.207  10.017   8.649
   38POPE   H6S 7588   9.183  10.166   8.758
   38POPE   C27 7589   9.158  10.201   8.550
   38POPE   H7R 7590   9.103  10.163   8.461
   38POPE   H7S 7591   9.264  10.198   8.514
   38POPE   C28 7592   9.104  10.341   8.576
   38POPE   H8R 7593   9.159  10.367   8.669
   38POPE   H8S 7594   8.996  10.337   8.603
   38POPE   C29 7595   9.125  10.422   8.452
   38POPE   H91 7596   9.058  10.389   8.372
   38POPE  C210 7597   9.215  10.519   8.431
   38POPE  H101 7598   9.228  10.578   8.339
   38POPE  C211 7599   9.311  10.582   8.527
   38POPE  H11R 7600   9.298  10.546   8.632
   38POPE  H11S 7601   9.277  10.687   8.539
   38POPE  C212 7602   9.451  10.572   8.466
   38POPE  H12R 7603   9.514  10.617   8.546
   38POPE  H12S 7604   9.468  10.623   8.370
   38POPE  C213 7605   9.501  10.427   8.457
   38POPE  H13R 7606   9.438  10.359   8.395
   38POPE  H13S 7607   9.490  10.390   8.562
   38POPE  C214 7608   9.651  10.418   8.427
   38POPE  H14R 7609   9.691  10.493   8.498
   38POPE  H14S 7610   9.678  10.451   8.324
   38POPE  C215 7611   9.707  10.281   8.462
   38POPE  H15R 7612   9.705  10.257   8.570
   38POPE  H15S 7613   9.815  10.290   8.438
   38POPE  C216 7614   9.656  10.163   8.379
   38POPE  H16R 7615   9.691  10.182   8.275
   38POPE  H16S 7616   9.546  10.148   8.385
   38POPE  C217 7617   9.711  10.027   8.421
   38POPE  H17R 7618   9.691   9.959   8.334
   38POPE  H17S 7619   9.671   9.984   8.514
   38POPE  C218 7620   9.863  10.030   8.422
   38POPE  H18R 7621   9.902   9.929   8.440
   38POPE  H18S 7622   9.906  10.097   8.500
   38POPE  H18T 7623   9.894  10.067   8.321
   38POPE   C33 7624   9.165   9.653   8.270
   38POPE   H3X 7625   9.072   9.647   8.210
   38POPE   H3Y 7626   9.206   9.550   8.258
   38POPE   C34 7627   9.274   9.746   8.217
   38POPE   H4X 7628   9.287   9.720   8.109
   38POPE   H4Y 7629   9.366   9.728   8.275
   38POPE   C35 7630   9.224   9.891   8.225
   38POPE   H5X 7631   9.233   9.913   8.334
   38POPE   H5Y 7632   9.120   9.903   8.190
   38POPE   C36 7633   9.298   9.993   8.137
   38POPE   H6X 7634   9.295   9.960   8.031
   38POPE   H6Y 7635   9.401  10.012   8.175
   38POPE   C37 7636   9.224  10.127   8.150
   38POPE   H7X 7637   9.237  10.170   8.252
   38POPE   H7Y 7638   9.115  10.109   8.141
   38POPE   C38 7639   9.279  10.227   8.048
   38POPE   H8X 7640   9.264  10.183   7.947
   38POPE   H8Y 7641   9.388  10.227   8.070
   38POPE   C39 7642   9.222  10.368   8.054
   38POPE   H9X 7643   9.235  10.408   8.157
   38POPE   H9Y 7644   9.113  10.364   8.034
   38POPE  C310 7645   9.287  10.458   7.950
   38POPE  H10X 7646   9.259  10.564   7.972
   38POPE  H10Y 7647   9.241  10.443   7.849
   38POPE  C311 7648   9.440  10.446   7.941
   38POPE  H11X 7649   9.462  10.348   7.895
   38POPE  H11Y 7650   9.481  10.449   8.044
   38POPE  C312 7651   9.500  10.553   7.851
   38POPE  H12X 7652   9.606  10.561   7.887
   38POPE  H12Y 7653   9.457  10.655   7.864
   38POPE  C313 7654   9.507  10.513   7.703
   38POPE  H13X 7655   9.519  10.403   7.703
   38POPE  H13Y 7656   9.594  10.560   7.651
   38POPE  C314 7657   9.388  10.555   7.618
   38POPE  H14X 7658   9.306  10.482   7.636
   38POPE  H14Y 7659   9.412  10.546   7.510
   38POPE  C315 7660   9.327  10.695   7.631
   38POPE  H15X 7661   9.409  10.769   7.622
   38POPE  H15Y 7662   9.296  10.702   7.738
   38POPE  C316 7663   9.209  10.723   7.537
   38POPE  H16X 7664   9.241  10.728   7.431
   38POPE  H16Y 7665   9.165  10.820   7.566
   38POPE  H16Z 7666   9.123  10.655   7.552
   39POPE     N 7667   5.594  11.404   7.292
   39POPE   HN1 7668   5.597  11.439   7.194
   39POPE   HN2 7669   5.569  11.303   7.292
   39POPE   HN3 7670   5.509  11.441   7.338
   39POPE   C12 7671   5.713  11.439   7.380
   39POPE  H12A 7672   5.681  11.420   7.485
   39POPE  H12B 7673   5.722  11.550   7.378
   39POPE   C11 7674   5.838  11.354   7.355
   39POPE  H11A 7675   5.900  11.354   7.447
   39POPE  H11B 7676   5.895  11.405   7.275
   39POPE     P 7677   5.924  11.136   7.268
   39POPE   O13 7678   5.875  11.008   7.213
   39POPE   O14 7679   6.006  11.122   7.390
   39POPE   O11 7680   6.009  11.211   7.155
   39POPE   O12 7681   5.798  11.227   7.302
   39POPE    C1 7682   5.958  11.250   7.027
   39POPE    HA 7683   5.975  11.359   7.025
   39POPE    HB 7684   5.849  11.239   7.010
   39POPE    C2 7685   6.029  11.187   6.905
   39POPE    HS 7686   5.966  11.205   6.816
   39POPE   O21 7687   6.049  11.047   6.925
   39POPE   C21 7688   5.937  10.981   6.894
   39POPE   O22 7689   5.840  11.039   6.845
   39POPE   C22 7690   5.933  10.833   6.924
   39POPE   H2R 7691   5.840  10.788   6.884
   39POPE   H2S 7692   5.934  10.826   7.034
   39POPE    C3 7693   6.164  11.255   6.875
   39POPE    HX 7694   6.227  11.252   6.966
   39POPE    HY 7695   6.155  11.363   6.855
   39POPE   O31 7696   6.230  11.201   6.760
   39POPE   C31 7697   6.163  11.221   6.646
   39POPE   O32 7698   6.074  11.301   6.629
   39POPE   C32 7699   6.234  11.132   6.543
   39POPE   H2X 7700   6.173  11.114   6.452
   39POPE   H2Y 7701   6.265  11.035   6.587
   39POPE   C23 7702   6.053  10.761   6.862
   39POPE   H3R 7703   6.063  10.656   6.901
   39POPE   H3S 7704   6.144  10.823   6.873
   39POPE   C24 7705   6.028  10.743   6.712
   39POPE   H4R 7706   6.005  10.845   6.674
   39POPE   H4S 7707   5.946  10.671   6.695
   39POPE   C25 7708   6.141  10.670   6.639
   39POPE   H5R 7709   6.151  10.567   6.679
   39POPE   H5S 7710   6.235  10.730   6.651
   39POPE   C26 7711   6.129  10.648   6.488
   39POPE   H6R 7712   6.107  10.749   6.446
   39POPE   H6S 7713   6.058  10.569   6.457
   39POPE   C27 7714   6.266  10.606   6.434
   39POPE   H7R 7715   6.350  10.663   6.479
   39POPE   H7S 7716   6.272  10.636   6.327
   39POPE   C28 7717   6.298  10.459   6.460
   39POPE   H8R 7718   6.207  10.411   6.420
   39POPE   H8S 7719   6.299  10.438   6.570
   39POPE   C29 7720   6.432  10.429   6.400
   39POPE   H91 7721   6.512  10.478   6.457
   39POPE  C210 7722   6.458  10.360   6.289
   39POPE  H101 7723   6.557  10.338   6.246
   39POPE  C211 7724   6.365  10.282   6.201
   39POPE  H11R 7725   6.261  10.277   6.241
   39POPE  H11S 7726   6.395  10.175   6.213
   39POPE  C212 7727   6.384  10.333   6.057
   39POPE  H12R 7728   6.308  10.272   6.002
   39POPE  H12S 7729   6.484  10.321   6.013
   39POPE  C213 7730   6.335  10.477   6.039
   39POPE  H13R 7731   6.387  10.553   6.103
   39POPE  H13S 7732   6.231  10.474   6.078
   39POPE  C214 7733   6.323  10.517   5.892
   39POPE  H14R 7734   6.271  10.429   5.850
   39POPE  H14S 7735   6.422  10.526   5.840
   39POPE  C215 7736   6.236  10.641   5.875
   39POPE  H15R 7737   6.129  10.625   5.902
   39POPE  H15S 7738   6.234  10.656   5.764
   39POPE  C216 7739   6.289  10.771   5.934
   39POPE  H16R 7740   6.382  10.795   5.877
   39POPE  H16S 7741   6.306  10.767   6.044
   39POPE  C217 7742   6.196  10.891   5.919
   39POPE  H17R 7743   6.259  10.981   5.936
   39POPE  H17S 7744   6.106  10.893   5.984
   39POPE  C218 7745   6.157  10.909   5.772
   39POPE  H18R 7746   6.100  11.003   5.760
   39POPE  H18S 7747   6.095  10.826   5.731
   39POPE  H18T 7748   6.254  10.914   5.716
   39POPE   C33 7749   6.356  11.212   6.495
   39POPE   H3X 7750   6.432  11.224   6.574
   39POPE   H3Y 7751   6.326  11.317   6.476
   39POPE   C34 7752   6.406  11.159   6.360
   39POPE   H4X 7753   6.494  11.222   6.334
   39POPE   H4Y 7754   6.324  11.169   6.287
   39POPE   C35 7755   6.454  11.015   6.378
   39POPE   H5X 7756   6.359  10.958   6.385
   39POPE   H5Y 7757   6.516  11.001   6.469
   39POPE   C36 7758   6.548  10.961   6.269
   39POPE   H6X 7759   6.636  11.028   6.260
   39POPE   H6Y 7760   6.494  10.945   6.173
   39POPE   C37 7761   6.595  10.822   6.313
   39POPE   H7X 7762   6.512  10.748   6.310
   39POPE   H7Y 7763   6.625  10.826   6.419
   39POPE   C38 7764   6.705  10.772   6.220
   39POPE   H8X 7765   6.789  10.845   6.225
   39POPE   H8Y 7766   6.658  10.780   6.119
   39POPE   C39 7767   6.757  10.630   6.245
   39POPE   H9X 7768   6.672  10.560   6.242
   39POPE   H9Y 7769   6.802  10.626   6.347
   39POPE  C310 7770   6.865  10.593   6.143
   39POPE  H10X 7771   6.883  10.483   6.151
   39POPE  H10Y 7772   6.964  10.634   6.172
   39POPE  C311 7773   6.831  10.629   5.998
   39POPE  H11X 7774   6.838  10.739   5.989
   39POPE  H11Y 7775   6.727  10.597   5.977
   39POPE  C312 7776   6.931  10.569   5.900
   39POPE  H12X 7777   6.875  10.565   5.804
   39POPE  H12Y 7778   6.962  10.464   5.922
   39POPE  C313 7779   7.053  10.658   5.874
   39POPE  H13X 7780   7.018  10.762   5.887
   39POPE  H13Y 7781   7.094  10.645   5.772
   39POPE  C314 7782   7.174  10.631   5.964
   39POPE  H14X 7783   7.156  10.682   6.062
   39POPE  H14Y 7784   7.265  10.681   5.923
   39POPE  C315 7785   7.220  10.488   5.994
   39POPE  H15X 7786   7.230  10.435   5.898
   39POPE  H15Y 7787   7.131  10.441   6.043
   39POPE  C316 7788   7.344  10.478   6.084
   39POPE  H16X 7789   7.435  10.515   6.033
   39POPE  H16Y 7790   7.358  10.371   6.111
   39POPE  H16Z 7791   7.331  10.524   6.184
   40POPE     N 7792   6.754   7.402   9.389
   40POPE   HN1 7793   6.743   7.316   9.333
   40POPE   HN2 7794   6.682   7.403   9.464
   40POPE   HN3 7795   6.719   7.482   9.334
   40POPE   C12 7796   6.895   7.435   9.436
   40POPE  H12A 7797   6.892   7.542   9.468
   40POPE  H12B 7798   6.958   7.440   9.345
   40POPE   C11 7799   6.943   7.353   9.556
   40POPE  H11A 7800   7.021   7.411   9.609
   40POPE  H11B 7801   6.989   7.262   9.515
   40POPE     P 7802   6.872   7.220   9.755
   40POPE   O13 7803   6.750   7.179   9.828
   40POPE   O14 7804   6.969   7.295   9.838
   40POPE   O11 7805   6.943   7.089   9.696
   40POPE   O12 7806   6.829   7.311   9.632
   40POPE    C1 7807   6.882   6.998   9.605
   40POPE    HA 7808   6.950   6.999   9.518
   40POPE    HB 7809   6.784   7.027   9.562
   40POPE    C2 7810   6.867   6.853   9.655
   40POPE    HS 7811   6.798   6.799   9.587
   40POPE   O21 7812   6.818   6.850   9.788
   40POPE   C21 7813   6.685   6.862   9.787
   40POPE   O22 7814   6.622   6.863   9.682
   40POPE   C22 7815   6.616   6.878   9.921
   40POPE   H2R 7816   6.505   6.877   9.908
   40POPE   H2S 7817   6.648   6.976   9.958
   40POPE    C3 7818   7.000   6.775   9.648
   40POPE    HX 7819   7.078   6.831   9.703
   40POPE    HY 7820   7.042   6.770   9.545
   40POPE   O31 7821   6.989   6.638   9.690
   40POPE   C31 7822   6.910   6.564   9.612
   40POPE   O32 7823   6.874   6.593   9.499
   40POPE   C32 7824   6.889   6.434   9.689
   40POPE   H2X 7825   6.802   6.376   9.652
   40POPE   H2Y 7826   6.878   6.453   9.798
   40POPE   C23 7827   6.655   6.766  10.017
   40POPE   H3R 7828   6.621   6.788  10.122
   40POPE   H3S 7829   6.763   6.744  10.007
   40POPE   C24 7830   6.578   6.639   9.979
   40POPE   H4R 7831   6.600   6.623   9.871
   40POPE   H4S 7832   6.470   6.651  10.000
   40POPE   C25 7833   6.608   6.520  10.070
   40POPE   H5R 7834   6.576   6.543  10.173
   40POPE   H5S 7835   6.717   6.497  10.064
   40POPE   C26 7836   6.540   6.386  10.041
   40POPE   H6R 7837   6.561   6.366   9.934
   40POPE   H6S 7838   6.432   6.380  10.068
   40POPE   C27 7839   6.610   6.276  10.122
   40POPE   H7R 7840   6.721   6.287  10.122
   40POPE   H7S 7841   6.597   6.180  10.069
   40POPE   C28 7842   6.568   6.274  10.269
   40POPE   H8R 7843   6.459   6.271  10.259
   40POPE   H8S 7844   6.593   6.371  10.318
   40POPE   C29 7845   6.641   6.162  10.336
   40POPE   H91 7846   6.748   6.184  10.344
   40POPE  C210 7847   6.592   6.044  10.375
   40POPE  H101 7848   6.646   5.962  10.425
   40POPE  C211 7849   6.449   5.996  10.375
   40POPE  H11R 7850   6.377   6.075  10.346
   40POPE  H11S 7851   6.423   5.985  10.483
   40POPE  C212 7852   6.445   5.862  10.300
   40POPE  H12R 7853   6.336   5.839  10.303
   40POPE  H12S 7854   6.505   5.779  10.341
   40POPE  C213 7855   6.475   5.879  10.151
   40POPE  H13R 7856   6.575   5.921  10.127
   40POPE  H13S 7857   6.402   5.957  10.119
   40POPE  C214 7858   6.439   5.754  10.070
   40POPE  H14R 7859   6.339   5.730  10.110
   40POPE  H14S 7860   6.506   5.666  10.090
   40POPE  C215 7861   6.427   5.785   9.920
   40POPE  H15R 7862   6.343   5.853   9.896
   40POPE  H15S 7863   6.398   5.688   9.876
   40POPE  C216 7864   6.555   5.828   9.849
   40POPE  H16R 7865   6.623   5.740   9.853
   40POPE  H16S 7866   6.601   5.920   9.891
   40POPE  C217 7867   6.537   5.864   9.702
   40POPE  H17R 7868   6.640   5.861   9.657
   40POPE  H17S 7869   6.487   5.960   9.679
   40POPE  C218 7870   6.470   5.749   9.628
   40POPE  H18R 7871   6.468   5.770   9.520
   40POPE  H18S 7872   6.364   5.730   9.660
   40POPE  H18T 7873   6.531   5.658   9.650
   40POPE   C33 7874   7.011   6.348   9.661
   40POPE   H3X 7875   7.104   6.389   9.706
   40POPE   H3Y 7876   7.035   6.352   9.553
   40POPE   C34 7877   6.982   6.200   9.690
   40POPE   H4X 7878   7.076   6.145   9.666
   40POPE   H4Y 7879   6.898   6.168   9.625
   40POPE   C35 7880   6.952   6.184   9.839
   40POPE   H5X 7881   6.850   6.224   9.848
   40POPE   H5Y 7882   7.023   6.239   9.903
   40POPE   C36 7883   6.965   6.041   9.895
   40POPE   H6X 7884   7.067   6.002   9.874
   40POPE   H6Y 7885   6.883   5.976   9.858
   40POPE   C37 7886   6.945   6.049  10.047
   40POPE   H7X 7887   6.840   6.074  10.072
   40POPE   H7Y 7888   7.005   6.133  10.087
   40POPE   C38 7889   6.978   5.914  10.111
   40POPE   H8X 7890   7.085   5.891  10.087
   40POPE   H8Y 7891   6.913   5.844  10.055
   40POPE   C39 7892   6.955   5.903  10.262
   40POPE   H9X 7893   6.850   5.931  10.284
   40POPE   H9Y 7894   7.021   5.977  10.314
   40POPE  C310 7895   6.989   5.763  10.312
   40POPE  H10X 7896   6.951   5.753  10.416
   40POPE  H10Y 7897   7.099   5.752  10.328
   40POPE  C311 7898   6.935   5.649  10.226
   40POPE  H11X 7899   6.995   5.648  10.132
   40POPE  H11Y 7900   6.829   5.670  10.202
   40POPE  C312 7901   6.954   5.513  10.293
   40POPE  H12X 7902   6.876   5.450  10.245
   40POPE  H12Y 7903   6.931   5.511  10.402
   40POPE  C313 7904   7.089   5.448  10.263
   40POPE  H13X 7905   7.118   5.483  10.162
   40POPE  H13Y 7906   7.082   5.336  10.263
   40POPE  C314 7907   7.200   5.476  10.364
   40POPE  H14X 7908   7.242   5.577  10.340
   40POPE  H14Y 7909   7.285   5.405  10.349
   40POPE  C315 7910   7.173   5.472  10.514
   40POPE  H15X 7911   7.123   5.376  10.537
   40POPE  H15Y 7912   7.093   5.548  10.530
   40POPE  C316 7913   7.295   5.501  10.602
   40POPE  H16X 7914   7.370   5.420  10.596
   40POPE  H16Y 7915   7.259   5.510  10.707
   40POPE  H16Z 7916   7.339   5.601  10.586
   41POPE     N 7917   8.190   9.631   7.152
   41POPE   HN1 7918   8.189   9.542   7.098
   41POPE   HN2 7919   8.272   9.688   7.122
   41POPE   HN3 7920   8.222   9.609   7.248
   41POPE   C12 7921   8.059   9.707   7.161
   41POPE  H12A 7922   8.071   9.779   7.244
   41POPE  H12B 7923   7.984   9.636   7.203
   41POPE   C11 7924   8.024   9.787   7.035
   41POPE  H11A 7925   7.956   9.870   7.065
   41POPE  H11B 7926   7.967   9.718   6.969
   41POPE     P 7927   8.113   9.899   6.831
   41POPE   O13 7928   8.242   9.931   6.765
   41POPE   O14 7929   8.032  10.019   6.863
   41POPE   O11 7930   8.029   9.802   6.737
   41POPE   O12 7931   8.144   9.821   6.967
   41POPE    C1 7932   8.072   9.673   6.693
   41POPE    HA 7933   7.993   9.605   6.730
   41POPE    HB 7934   8.165   9.633   6.738
   41POPE    C2 7935   8.086   9.655   6.540
   41POPE    HS 7936   8.143   9.562   6.522
   41POPE   O21 7937   8.153   9.766   6.482
   41POPE   C21 7938   8.285   9.752   6.495
   41POPE   O22 7939   8.333   9.649   6.541
   41POPE   C22 7940   8.372   9.869   6.454
   41POPE   H2R 7941   8.480   9.840   6.459
   41POPE   H2S 7942   8.350   9.947   6.527
   41POPE    C3 7943   7.950   9.635   6.472
   41POPE    HX 7944   7.883   9.719   6.499
   41POPE    HY 7945   7.894   9.547   6.510
   41POPE   O31 7946   7.959   9.614   6.330
   41POPE   C31 7947   8.023   9.502   6.297
   41POPE   O32 7948   8.045   9.407   6.371
   41POPE   C32 7949   8.048   9.513   6.147
   41POPE   H2X 7950   8.126   9.443   6.110
   41POPE   H2Y 7951   8.074   9.617   6.118
   41POPE   C23 7952   8.341   9.913   6.311
   41POPE   H3R 7953   8.389  10.012   6.288
   41POPE   H3S 7954   8.231   9.911   6.294
   41POPE   C24 7955   8.405   9.815   6.213
   41POPE   H4R 7956   8.367   9.715   6.244
   41POPE   H4S 7957   8.515   9.824   6.216
   41POPE   C25 7958   8.381   9.851   6.066
   41POPE   H5R 7959   8.428   9.949   6.044
   41POPE   H5S 7960   8.271   9.851   6.047
   41POPE   C26 7961   8.438   9.759   5.958
   41POPE   H6R 7962   8.402   9.657   5.985
   41POPE   H6S 7963   8.548   9.766   5.942
   41POPE   C27 7964   8.374   9.796   5.824
   41POPE   H7R 7965   8.265   9.817   5.832
   41POPE   H7S 7966   8.375   9.706   5.759
   41POPE   C28 7967   8.435   9.921   5.760
   41POPE   H8R 7968   8.542   9.895   5.763
   41POPE   H8S 7969   8.421  10.009   5.827
   41POPE   C29 7970   8.366   9.944   5.629
   41POPE   H91 7971   8.262   9.976   5.644
   41POPE  C210 7972   8.414   9.923   5.506
   41POPE  H101 7973   8.363   9.941   5.411
   41POPE  C211 7974   8.553   9.883   5.464
   41POPE  H11R 7975   8.625   9.879   5.549
   41POPE  H11S 7976   8.593   9.971   5.409
   41POPE  C212 7977   8.540   9.759   5.375
   41POPE  H12R 7978   8.647   9.736   5.353
   41POPE  H12S 7979   8.482   9.769   5.282
   41POPE  C213 7980   8.492   9.636   5.453
   41POPE  H13R 7981   8.391   9.647   5.500
   41POPE  H13S 7982   8.563   9.629   5.537
   41POPE  C214 7983   8.509   9.506   5.374
   41POPE  H14R 7984   8.613   9.518   5.336
   41POPE  H14S 7985   8.442   9.497   5.285
   41POPE  C215 7986   8.503   9.384   5.465
   41POPE  H15R 7987   8.587   9.378   5.538
   41POPE  H15S 7988   8.521   9.299   5.396
   41POPE  C216 7989   8.369   9.356   5.533
   41POPE  H16R 7990   8.298   9.332   5.451
   41POPE  H16S 7991   8.333   9.439   5.598
   41POPE  C217 7992   8.369   9.236   5.628
   41POPE  H17R 7993   8.261   9.210   5.643
   41POPE  H17S 7994   8.420   9.249   5.725
   41POPE  C218 7995   8.420   9.112   5.555
   41POPE  H18R 7996   8.408   9.023   5.620
   41POPE  H18S 7997   8.527   9.118   5.525
   41POPE  H18T 7998   8.357   9.102   5.463
   41POPE   C33 7999   7.919   9.469   6.079
   41POPE   H3X 8000   7.835   9.540   6.096
   41POPE   H3Y 8001   7.881   9.378   6.128
   41POPE   C34 8002   7.944   9.429   5.933
   41POPE   H4X 8003   7.845   9.399   5.892
   41POPE   H4Y 8004   8.017   9.346   5.932
   41POPE   C35 8005   7.993   9.552   5.855
   41POPE   H5X 8006   8.098   9.562   5.890
   41POPE   H5Y 8007   7.934   9.643   5.878
   41POPE   C36 8008   7.980   9.544   5.702
   41POPE   H6X 8009   7.875   9.524   5.675
   41POPE   H6Y 8010   8.053   9.472   5.660
   41POPE   C37 8011   8.020   9.681   5.646
   41POPE   H7X 8012   8.129   9.700   5.659
   41POPE   H7Y 8013   7.971   9.761   5.705
   41POPE   C38 8014   7.990   9.687   5.496
   41POPE   H8X 8015   7.880   9.671   5.485
   41POPE   H8Y 8016   8.043   9.598   5.456
   41POPE   C39 8017   8.032   9.814   5.423
   41POPE   H9X 8018   8.140   9.831   5.439
   41POPE   H9Y 8019   7.978   9.901   5.467
   41POPE  C310 8020   7.998   9.806   5.274
   41POPE  H10X 8021   8.050   9.889   5.222
   41POPE  H10Y 8022   7.891   9.831   5.256
   41POPE  C311 8023   8.034   9.672   5.208
   41POPE  H11X 8024   7.963   9.597   5.246
   41POPE  H11Y 8025   8.137   9.645   5.238
   41POPE  C312 8026   8.018   9.679   5.056
   41POPE  H12X 8027   8.085   9.598   5.020
   41POPE  H12Y 8028   8.055   9.773   5.009
   41POPE  C313 8029   7.877   9.643   5.008
   41POPE  H13X 8030   7.837   9.572   5.083
   41POPE  H13Y 8031   7.878   9.596   4.907
   41POPE  C314 8032   7.782   9.762   4.990
   41POPE  H14X 8033   7.742   9.789   5.091
   41POPE  H14Y 8034   7.692   9.731   4.931
   41POPE  C315 8035   7.828   9.891   4.923
   41POPE  H15X 8036   7.876   9.864   4.827
   41POPE  H15Y 8037   7.914   9.926   4.987
   41POPE  C316 8038   7.721  10.000   4.911
   41POPE  H16X 8039   7.641   9.971   4.839
   41POPE  H16Y 8040   7.771  10.093   4.875
   41POPE  H16Z 8041   7.680  10.033   5.008
   42POPE     N 8042   4.582   9.744   4.284
   42POPE   HN1 8043   4.491   9.754   4.333
   42POPE   HN2 8044   4.649   9.692   4.345
   42POPE   HN3 8045   4.630   9.836   4.285
   42POPE   C12 8046   4.577   9.696   4.140
   42POPE  H12A 8047   4.676   9.721   4.095
   42POPE  H12B 8048   4.510   9.767   4.085
   42POPE   C11 8049   4.555   9.546   4.123
   42POPE  H11A 8050   4.596   9.514   4.025
   42POPE  H11B 8051   4.445   9.530   4.122
   42POPE     P 8052   4.579   9.322   4.232
   42POPE   O13 8053   4.631   9.260   4.355
   42POPE   O14 8054   4.641   9.270   4.108
   42POPE   O11 8055   4.421   9.299   4.226
   42POPE   O12 8056   4.605   9.479   4.240
   42POPE    C1 8057   4.328   9.345   4.325
   42POPE    HA 8058   4.258   9.409   4.267
   42POPE    HB 8059   4.367   9.412   4.404
   42POPE    C2 8060   4.246   9.234   4.395
   42POPE    HS 8061   4.198   9.279   4.484
   42POPE   O21 8062   4.330   9.126   4.434
   42POPE   C21 8063   4.391   9.155   4.549
   42POPE   O22 8064   4.363   9.256   4.612
   42POPE   C22 8065   4.497   9.058   4.598
   42POPE   H2R 8066   4.532   9.088   4.700
   42POPE   H2S 8067   4.579   9.068   4.526
   42POPE    C3 8068   4.131   9.182   4.308
   42POPE    HX 8069   4.172   9.148   4.211
   42POPE    HY 8070   4.060   9.261   4.277
   42POPE   O31 8071   4.051   9.082   4.372
   42POPE   C31 8072   3.985   9.128   4.480
   42POPE   O32 8073   3.965   9.244   4.506
   42POPE   C32 8074   3.931   9.002   4.549
   42POPE   H2X 8075   3.901   9.021   4.654
   42POPE   H2Y 8076   4.005   8.919   4.545
   42POPE   C23 8077   4.443   8.915   4.604
   42POPE   H3R 8078   4.526   8.841   4.619
   42POPE   H3S 8079   4.379   8.895   4.516
   42POPE   C24 8080   4.355   8.900   4.729
   42POPE   H4R 8081   4.280   8.982   4.721
   42POPE   H4S 8082   4.417   8.906   4.820
   42POPE   C25 8083   4.297   8.760   4.746
   42POPE   H5R 8084   4.379   8.687   4.760
   42POPE   H5S 8085   4.234   8.737   4.657
   42POPE   C26 8086   4.206   8.733   4.866
   42POPE   H6R 8087   4.128   8.813   4.861
   42POPE   H6S 8088   4.257   8.724   4.964
   42POPE   C27 8089   4.134   8.599   4.843
   42POPE   H7R 8090   4.100   8.586   4.738
   42POPE   H7S 8091   4.038   8.601   4.899
   42POPE   C28 8092   4.222   8.478   4.874
   42POPE   H8R 8093   4.258   8.504   4.975
   42POPE   H8S 8094   4.312   8.478   4.808
   42POPE   C29 8095   4.140   8.355   4.851
   42POPE   H91 8096   4.120   8.340   4.744
   42POPE  C210 8097   4.088   8.273   4.943
   42POPE  H101 8098   4.029   8.182   4.924
   42POPE  C211 8099   4.106   8.273   5.092
   42POPE  H11R 8100   4.181   8.349   5.126
   42POPE  H11S 8101   4.163   8.180   5.115
   42POPE  C212 8102   3.967   8.276   5.156
   42POPE  H12R 8103   3.993   8.280   5.264
   42POPE  H12S 8104   3.900   8.191   5.134
   42POPE  C213 8105   3.894   8.408   5.130
   42POPE  H13R 8106   3.875   8.432   5.023
   42POPE  H13S 8107   3.966   8.484   5.166
   42POPE  C214 8108   3.770   8.424   5.219
   42POPE  H14R 8109   3.811   8.394   5.318
   42POPE  H14S 8110   3.687   8.354   5.194
   42POPE  C215 8111   3.724   8.570   5.226
   42POPE  H15R 8112   3.797   8.637   5.275
   42POPE  H15S 8113   3.638   8.566   5.295
   42POPE  C216 8114   3.672   8.631   5.095
   42POPE  H16R 8115   3.580   8.574   5.070
   42POPE  H16S 8116   3.746   8.631   5.013
   42POPE  C217 8117   3.633   8.778   5.105
   42POPE  H17R 8118   3.569   8.798   5.016
   42POPE  H17S 8119   3.715   8.851   5.111
   42POPE  C218 8120   3.533   8.798   5.219
   42POPE  H18R 8121   3.495   8.901   5.217
   42POPE  H18S 8122   3.575   8.778   5.320
   42POPE  H18T 8123   3.449   8.725   5.199
   42POPE   C33 8124   3.803   8.965   4.475
   42POPE   H3X 8125   3.821   8.930   4.372
   42POPE   H3Y 8126   3.743   9.057   4.458
   42POPE   C34 8127   3.715   8.875   4.562
   42POPE   H4X 8128   3.624   8.853   4.501
   42POPE   H4Y 8129   3.690   8.930   4.655
   42POPE   C35 8130   3.788   8.743   4.588
   42POPE   H5X 8131   3.864   8.771   4.663
   42POPE   H5Y 8132   3.836   8.702   4.496
   42POPE   C36 8133   3.701   8.624   4.632
   42POPE   H6X 8134   3.620   8.607   4.557
   42POPE   H6Y 8135   3.663   8.639   4.736
   42POPE   C37 8136   3.791   8.501   4.638
   42POPE   H7X 8137   3.864   8.508   4.722
   42POPE   H7Y 8138   3.853   8.496   4.547
   42POPE   C38 8139   3.706   8.375   4.661
   42POPE   H8X 8140   3.635   8.368   4.575
   42POPE   H8Y 8141   3.649   8.401   4.753
   42POPE   C39 8142   3.782   8.244   4.678
   42POPE   H9X 8143   3.855   8.255   4.761
   42POPE   H9Y 8144   3.839   8.223   4.585
   42POPE  C310 8145   3.686   8.128   4.703
   42POPE  H10X 8146   3.745   8.040   4.736
   42POPE  H10Y 8147   3.642   8.091   4.607
   42POPE  C311 8148   3.574   8.157   4.804
   42POPE  H11X 8149   3.504   8.227   4.756
   42POPE  H11Y 8150   3.620   8.206   4.893
   42POPE  C312 8151   3.496   8.031   4.840
   42POPE  H12X 8152   3.453   8.056   4.940
   42POPE  H12Y 8153   3.558   7.940   4.856
   42POPE  C313 8154   3.378   8.004   4.747
   42POPE  H13X 8155   3.344   8.103   4.712
   42POPE  H13Y 8156   3.294   7.952   4.800
   42POPE  C314 8157   3.407   7.912   4.629
   42POPE  H14X 8158   3.457   7.973   4.550
   42POPE  H14Y 8159   3.313   7.876   4.582
   42POPE  C315 8160   3.490   7.784   4.646
   42POPE  H15X 8161   3.446   7.727   4.731
   42POPE  H15Y 8162   3.588   7.821   4.686
   42POPE  C316 8163   3.509   7.702   4.519
   42POPE  H16X 8164   3.415   7.656   4.485
   42POPE  H16Y 8165   3.583   7.621   4.541
   42POPE  H16Z 8166   3.561   7.756   4.438
   43POPE     N 8167   9.131   8.572  11.199
   43POPE   HN1 8168   9.202   8.498  11.183
   43POPE   HN2 8169   9.179   8.660  11.228
   43POPE   HN3 8170   9.083   8.552  11.289
   43POPE   C12 8171   9.025   8.589  11.092
   43POPE  H12A 8172   8.943   8.649  11.138
   43POPE  H12B 8173   8.976   8.489  11.080
   43POPE   C11 8174   9.072   8.664  10.967
   43POPE  H11A 8175   8.983   8.710  10.918
   43POPE  H11B 8176   9.114   8.588  10.899
   43POPE     P 8177   9.237   8.829  10.877
   43POPE   O13 8178   9.348   8.916  10.921
   43POPE   O14 8179   9.126   8.901  10.811
   43POPE   O11 8180   9.295   8.719  10.776
   43POPE   O12 8181   9.179   8.752  11.004
   43POPE    C1 8182   9.397   8.624  10.809
   43POPE    HA 8183   9.349   8.527  10.789
   43POPE    HB 8184   9.428   8.618  10.915
   43POPE    C2 8185   9.526   8.633  10.724
   43POPE    HS 8186   9.604   8.573  10.775
   43POPE   O21 8187   9.569   8.768  10.711
   43POPE   C21 8188   9.637   8.805  10.819
   43POPE   O22 8189   9.665   8.724  10.907
   43POPE   C22 8190   9.677   8.951  10.831
   43POPE   H2R 8191   9.742   8.966  10.919
   43POPE   H2S 8192   9.582   9.005  10.844
   43POPE    C3 8193   9.509   8.570  10.585
   43POPE    HX 8194   9.422   8.618  10.534
   43POPE    HY 8195   9.479   8.463  10.588
   43POPE   O31 8196   9.628   8.574  10.505
   43POPE   C31 8197   9.728   8.501  10.556
   43POPE   O32 8198   9.717   8.414  10.640
   43POPE   C32 8199   9.851   8.541  10.475
   43POPE   H2X 8200   9.947   8.512  10.524
   43POPE   H2Y 8201   9.852   8.649  10.452
   43POPE   C23 8202   9.751   8.998  10.706
   43POPE   H3R 8203   9.762   9.109  10.704
   43POPE   H3S 8204   9.704   8.955  10.615
   43POPE   C24 8205   9.895   8.946  10.712
   43POPE   H4R 8206   9.886   8.836  10.726
   43POPE   H4S 8207   9.951   8.997  10.793
   43POPE   C25 8208   9.980   8.989  10.592
   43POPE   H5R 8209   9.990   9.099  10.591
   43POPE   H5S 8210   9.933   8.949  10.499
   43POPE   C26 8211  10.126   8.942  10.585
   43POPE   H6R 8212  10.121   8.831  10.598
   43POPE   H6S 8213  10.196   8.993  10.654
   43POPE   C27 8214  10.178   8.968  10.443
   43POPE   H7R 8215  10.104   8.942  10.364
   43POPE   H7S 8216  10.259   8.894  10.422
   43POPE   C28 8217  10.217   9.113  10.419
   43POPE   H8R 8218  10.283   9.131  10.505
   43POPE   H8S 8219  10.128   9.180  10.433
   43POPE   C29 8220  10.269   9.124  10.279
   43POPE   H91 8221  10.189   9.111  10.206
   43POPE  C210 8222  10.397   9.140  10.240
   43POPE  H101 8223  10.433   9.149  10.137
   43POPE  C211 8224  10.519   9.163  10.324
   43POPE  H11R 8225  10.497   9.177  10.432
   43POPE  H11S 8226  10.552   9.267  10.298
   43POPE  C212 8227  10.623   9.057  10.285
   43POPE  H12R 8228  10.706   9.081  10.354
   43POPE  H12S 8229  10.657   9.056  10.180
   43POPE  C213 8230  10.580   8.916  10.327
   43POPE  H13R 8231  10.484   8.880  10.281
   43POPE  H13S 8232  10.558   8.927  10.435
   43POPE  C214 8233  10.694   8.815  10.318
   43POPE  H14R 8234  10.776   8.871  10.367
   43POPE  H14S 8235  10.726   8.792  10.213
   43POPE  C215 8236  10.664   8.689  10.400
   43POPE  H15R 8237  10.658   8.707  10.509
   43POPE  H15S 8238  10.756   8.628  10.387
   43POPE  C216 8239  10.547   8.603  10.351
   43POPE  H16R 8240  10.578   8.564  10.251
   43POPE  H16S 8241  10.450   8.655  10.348
   43POPE  C217 8242  10.518   8.481  10.438
   43POPE  H17R 8243  10.455   8.413  10.375
   43POPE  H17S 8244  10.468   8.500  10.536
   43POPE  C218 8245  10.644   8.398  10.457
   43POPE  H18R 8246  10.619   8.304  10.509
   43POPE  H18S 8247  10.724   8.449  10.515
   43POPE  H18T 8248  10.682   8.376  10.353
   43POPE   C33 8249   9.846   8.459  10.346
   43POPE   H3X 8250   9.762   8.488  10.281
   43POPE   H3Y 8251   9.819   8.354  10.371
   43POPE   C34 8252   9.984   8.451  10.280
   43POPE   H4X 8253   9.970   8.390  10.188
   43POPE   H4Y 8254  10.053   8.403  10.351
   43POPE   C35 8255  10.027   8.592  10.239
   43POPE   H5X 8256  10.056   8.638  10.335
   43POPE   H5Y 8257   9.945   8.649  10.189
   43POPE   C36 8258  10.138   8.600  10.132
   43POPE   H6X 8259  10.107   8.543  10.042
   43POPE   H6Y 8260  10.236   8.568  10.175
   43POPE   C37 8261  10.156   8.748  10.095
   43POPE   H7X 8262  10.200   8.805  10.180
   43POPE   H7Y 8263  10.056   8.793  10.079
   43POPE   C38 8264  10.249   8.761   9.975
   43POPE   H8X 8265  10.203   8.704   9.891
   43POPE   H8Y 8266  10.340   8.706  10.009
   43POPE   C39 8267  10.284   8.903   9.931
   43POPE   H9X 8268  10.326   8.958  10.017
   43POPE   H9Y 8269  10.191   8.955   9.900
   43POPE  C310 8270  10.380   8.901   9.812
   43POPE  H10X 8271  10.420   9.004   9.798
   43POPE  H10Y 8272  10.326   8.884   9.717
   43POPE  C311 8273  10.497   8.802   9.826
   43POPE  H11X 8274  10.455   8.701   9.814
   43POPE  H11Y 8275  10.541   8.813   9.927
   43POPE  C312 8276  10.600   8.821   9.715
   43POPE  H12X 8277  10.693   8.779   9.759
   43POPE  H12Y 8278  10.624   8.928   9.691
   43POPE  C313 8279  10.570   8.740   9.588
   43POPE  H13X 8280  10.516   8.650   9.623
   43POPE  H13Y 8281  10.664   8.711   9.535
   43POPE  C314 8282  10.490   8.813   9.481
   43POPE  H14X 8283  10.383   8.810   9.510
   43POPE  H14Y 8284  10.495   8.758   9.384
   43POPE  C315 8285  10.521   8.958   9.443
   43POPE  H15X 8286  10.630   8.964   9.422
   43POPE  H15Y 8287  10.509   9.015   9.539
   43POPE  C316 8288  10.434   9.017   9.333
   43POPE  H16X 8289  10.453   8.969   9.235
   43POPE  H16Y 8290  10.456   9.125   9.325
   43POPE  H16Z 8291  10.326   9.018   9.358
   44POPE     N 8292   4.434   9.308   5.148
   44POPE   HN1 8293   4.373   9.243   5.094
   44POPE   HN2 8294   4.450   9.269   5.242
   44POPE   HN3 8295   4.377   9.390   5.175
   44POPE   C12 8296   4.558   9.359   5.077
   44POPE  H12A 8297   4.593   9.448   5.135
   44POPE  H12B 8298   4.524   9.407   4.982
   44POPE   C11 8299   4.674   9.259   5.072
   44POPE  H11A 8300   4.769   9.316   5.061
   44POPE  H11B 8301   4.659   9.199   4.980
   44POPE     P 8302   4.777   9.059   5.180
   44POPE   O13 8303   4.759   8.969   5.296
   44POPE   O14 8304   4.908   9.127   5.177
   44POPE   O11 8305   4.759   8.973   5.046
   44POPE   O12 8306   4.662   9.170   5.183
   44POPE    C1 8307   4.640   8.902   5.011
   44POPE    HA 8308   4.611   8.946   4.913
   44POPE    HB 8309   4.550   8.917   5.074
   44POPE    C2 8310   4.656   8.749   4.993
   44POPE    HS 8311   4.555   8.704   4.991
   44POPE   O21 8312   4.733   8.694   5.100
   44POPE   C21 8313   4.654   8.674   5.206
   44POPE   O22 8314   4.533   8.691   5.199
   44POPE   C22 8315   4.722   8.630   5.335
   44POPE   H2R 8316   4.645   8.606   5.412
   44POPE   H2S 8317   4.780   8.718   5.366
   44POPE    C3 8318   4.721   8.713   4.859
   44POPE    HX 8319   4.818   8.767   4.849
   44POPE    HY 8320   4.664   8.750   4.771
   44POPE   O31 8321   4.735   8.572   4.838
   44POPE   C31 8322   4.617   8.508   4.830
   44POPE   O32 8323   4.509   8.559   4.809
   44POPE   C32 8324   4.653   8.359   4.838
   44POPE   H2X 8325   4.566   8.295   4.863
   44POPE   H2Y 8326   4.735   8.341   4.910
   44POPE   C23 8327   4.810   8.508   5.313
   44POPE   H3R 8328   4.876   8.489   5.401
   44POPE   H3S 8329   4.864   8.517   5.216
   44POPE   C24 8330   4.721   8.384   5.304
   44POPE   H4R 8331   4.647   8.407   5.224
   44POPE   H4S 8332   4.675   8.362   5.402
   44POPE   C25 8333   4.799   8.254   5.284
   44POPE   H5R 8334   4.864   8.236   5.371
   44POPE   H5S 8335   4.856   8.262   5.188
   44POPE   C26 8336   4.721   8.122   5.271
   44POPE   H6R 8337   4.646   8.141   5.191
   44POPE   H6S 8338   4.679   8.082   5.365
   44POPE   C27 8339   4.817   8.015   5.218
   44POPE   H7R 8340   4.884   8.051   5.137
   44POPE   H7S 8341   4.756   7.938   5.164
   44POPE   C28 8342   4.908   7.958   5.326
   44POPE   H8R 8343   4.835   7.931   5.404
   44POPE   H8S 8344   4.973   8.038   5.369
   44POPE   C29 8345   4.994   7.852   5.262
   44POPE   H91 8346   5.066   7.896   5.193
   44POPE  C210 8347   4.983   7.719   5.277
   44POPE  H101 8348   5.047   7.642   5.230
   44POPE  C211 8349   4.894   7.640   5.368
   44POPE  H11R 8350   4.835   7.704   5.438
   44POPE  H11S 8351   4.963   7.591   5.441
   44POPE  C212 8352   4.818   7.539   5.282
   44POPE  H12R 8353   4.753   7.489   5.358
   44POPE  H12S 8354   4.877   7.465   5.226
   44POPE  C213 8355   4.718   7.606   5.187
   44POPE  H13R 8356   4.763   7.677   5.114
   44POPE  H13S 8357   4.657   7.670   5.255
   44POPE  C214 8358   4.619   7.507   5.125
   44POPE  H14R 8359   4.590   7.448   5.214
   44POPE  H14S 8360   4.666   7.437   5.052
   44POPE  C215 8361   4.496   7.578   5.068
   44POPE  H15R 8362   4.433   7.627   5.146
   44POPE  H15S 8363   4.434   7.495   5.031
   44POPE  C216 8364   4.520   7.671   4.949
   44POPE  H16R 8365   4.555   7.605   4.866
   44POPE  H16S 8366   4.590   7.754   4.970
   44POPE  C217 8367   4.396   7.744   4.899
   44POPE  H17R 8368   4.421   7.780   4.797
   44POPE  H17S 8369   4.358   7.827   4.962
   44POPE  C218 8370   4.285   7.643   4.870
   44POPE  H18R 8371   4.200   7.695   4.822
   44POPE  H18S 8372   4.246   7.590   4.960
   44POPE  H18T 8373   4.329   7.568   4.799
   44POPE   C33 8374   4.695   8.318   4.696
   44POPE   H3X 8375   4.790   8.365   4.665
   44POPE   H3Y 8376   4.623   8.361   4.623
   44POPE   C34 8377   4.685   8.166   4.679
   44POPE   H4X 8378   4.717   8.146   4.574
   44POPE   H4Y 8379   4.580   8.136   4.697
   44POPE   C35 8380   4.785   8.099   4.773
   44POPE   H5X 8381   4.735   8.108   4.872
   44POPE   H5Y 8382   4.884   8.148   4.773
   44POPE   C36 8383   4.822   7.953   4.739
   44POPE   H6X 8384   4.862   7.949   4.635
   44POPE   H6Y 8385   4.737   7.884   4.758
   44POPE   C37 8386   4.932   7.910   4.836
   44POPE   H7X 8387   4.893   7.900   4.940
   44POPE   H7Y 8388   5.008   7.990   4.843
   44POPE   C38 8389   4.989   7.775   4.794
   44POPE   H8X 8390   5.031   7.787   4.691
   44POPE   H8Y 8391   4.899   7.711   4.789
   44POPE   C39 8392   5.094   7.713   4.887
   44POPE   H9X 8393   5.053   7.706   4.989
   44POPE   H9Y 8394   5.183   7.781   4.891
   44POPE  C310 8395   5.141   7.578   4.834
   44POPE  H10X 8396   5.199   7.528   4.914
   44POPE  H10Y 8397   5.217   7.589   4.754
   44POPE  C311 8398   5.028   7.485   4.787
   44POPE  H11X 8399   4.989   7.527   4.693
   44POPE  H11Y 8400   4.948   7.486   4.864
   44POPE  C312 8401   5.078   7.344   4.758
   44POPE  H12X 8402   4.987   7.281   4.768
   44POPE  H12Y 8403   5.152   7.304   4.831
   44POPE  C313 8404   5.128   7.326   4.614
   44POPE  H13X 8405   5.068   7.397   4.552
   44POPE  H13Y 8406   5.112   7.222   4.577
   44POPE  C314 8407   5.277   7.349   4.592
   44POPE  H14X 8408   5.294   7.459   4.585
   44POPE  H14Y 8409   5.309   7.309   4.493
   44POPE  C315 8410   5.381   7.293   4.690
   44POPE  H15X 8411   5.359   7.186   4.704
   44POPE  H15Y 8412   5.353   7.339   4.788
   44POPE  C316 8413   5.526   7.323   4.653
   44POPE  H16X 8414   5.558   7.269   4.562
   44POPE  H16Y 8415   5.590   7.291   4.739
   44POPE  H16Z 8416   5.550   7.431   4.648
   45POPE     N 8417   7.111   3.140   7.432
   45POPE   HN1 8418   7.191   3.198   7.462
   45POPE   HN2 8419   7.063   3.101   7.516
   45POPE   HN3 8420   7.148   3.050   7.394
   45POPE   C12 8421   7.019   3.200   7.327
   45POPE  H12A 8422   6.959   3.115   7.286
   45POPE  H12B 8423   7.083   3.227   7.240
   45POPE   C11 8424   6.920   3.304   7.382
   45POPE  H11A 8425   6.832   3.308   7.314
   45POPE  H11B 8426   6.972   3.402   7.377
   45POPE     P 8427   6.797   3.384   7.584
   45POPE   O13 8428   6.777   3.350   7.726
   45POPE   O14 8429   6.673   3.388   7.505
   45POPE   O11 8430   6.870   3.526   7.575
   45POPE   O12 8431   6.895   3.275   7.520
   45POPE    C1 8432   6.998   3.556   7.632
   45POPE    HA 8433   7.057   3.589   7.545
   45POPE    HB 8434   7.056   3.471   7.674
   45POPE    C2 8435   6.999   3.668   7.738
   45POPE    HS 8436   7.096   3.664   7.791
   45POPE   O21 8437   6.892   3.651   7.831
   45POPE   C21 8438   6.926   3.562   7.924
   45POPE   O22 8439   7.040   3.516   7.929
   45POPE   C22 8440   6.819   3.519   8.022
   45POPE   H2R 8441   6.863   3.453   8.100
   45POPE   H2S 8442   6.747   3.462   7.961
   45POPE    C3 8443   6.991   3.808   7.676
   45POPE    HX 8444   6.902   3.813   7.610
   45POPE    HY 8445   7.074   3.829   7.605
   45POPE   O31 8446   6.996   3.914   7.772
   45POPE   C31 8447   7.111   3.921   7.839
   45POPE   O32 8448   7.216   3.868   7.806
   45POPE   C32 8449   7.085   4.018   7.954
   45POPE   H2X 8450   7.161   4.011   8.035
   45POPE   H2Y 8451   6.983   4.005   7.996
   45POPE   C23 8452   6.753   3.639   8.089
   45POPE   H3R 8453   6.661   3.609   8.145
   45POPE   H3S 8454   6.738   3.720   8.015
   45POPE   C24 8455   6.847   3.692   8.198
   45POPE   H4R 8456   6.944   3.710   8.146
   45POPE   H4S 8457   6.854   3.620   8.281
   45POPE   C25 8458   6.791   3.812   8.273
   45POPE   H5R 8459   6.699   3.783   8.327
   45POPE   H5S 8460   6.773   3.895   8.200
   45POPE   C26 8461   6.876   3.877   8.383
   45POPE   H6R 8462   6.974   3.897   8.335
   45POPE   H6S 8463   6.883   3.820   8.478
   45POPE   C27 8464   6.815   4.013   8.419
   45POPE   H7R 8465   6.780   4.070   8.330
   45POPE   H7S 8466   6.896   4.078   8.458
   45POPE   C28 8467   6.693   4.001   8.511
   45POPE   H8R 8468   6.734   3.937   8.591
   45POPE   H8S 8469   6.612   3.942   8.461
   45POPE   C29 8470   6.645   4.140   8.541
   45POPE   H91 8471   6.600   4.186   8.452
   45POPE  C210 8472   6.658   4.208   8.656
   45POPE  H101 8473   6.621   4.309   8.677
   45POPE  C211 8474   6.712   4.162   8.788
   45POPE  H11R 8475   6.736   4.053   8.790
   45POPE  H11S 8476   6.624   4.163   8.857
   45POPE  C212 8477   6.821   4.260   8.831
   45POPE  H12R 8478   6.856   4.215   8.926
   45POPE  H12S 8479   6.791   4.365   8.845
   45POPE  C213 8480   6.944   4.253   8.740
   45POPE  H13R 8481   6.925   4.277   8.632
   45POPE  H13S 8482   6.971   4.145   8.741
   45POPE  C214 8483   7.065   4.326   8.799
   45POPE  H14R 8484   7.063   4.289   8.903
   45POPE  H14S 8485   7.053   4.437   8.802
   45POPE  C215 8486   7.195   4.282   8.732
   45POPE  H15R 8487   7.222   4.176   8.751
   45POPE  H15S 8488   7.273   4.340   8.787
   45POPE  C216 8489   7.212   4.318   8.584
   45POPE  H16R 8490   7.215   4.430   8.580
   45POPE  H16S 8491   7.133   4.275   8.518
   45POPE  C217 8492   7.341   4.268   8.520
   45POPE  H17R 8493   7.353   4.327   8.427
   45POPE  H17S 8494   7.347   4.159   8.499
   45POPE  C218 8495   7.461   4.314   8.602
   45POPE  H18R 8496   7.554   4.289   8.549
   45POPE  H18S 8497   7.467   4.270   8.704
   45POPE  H18T 8498   7.451   4.426   8.611
   45POPE   C33 8499   7.102   4.158   7.895
   45POPE   H3X 8500   7.023   4.184   7.822
   45POPE   H3Y 8501   7.193   4.161   7.831
   45POPE   C34 8502   7.128   4.261   8.005
   45POPE   H4X 8503   7.139   4.359   7.953
   45POPE   H4Y 8504   7.220   4.232   8.059
   45POPE   C35 8505   7.005   4.268   8.096
   45POPE   H5X 8506   7.013   4.175   8.156
   45POPE   H5Y 8507   6.909   4.271   8.039
   45POPE   C36 8508   6.992   4.395   8.183
   45POPE   H6X 8509   6.994   4.485   8.118
   45POPE   H6Y 8510   7.068   4.396   8.264
   45POPE   C37 8511   6.857   4.388   8.254
   45POPE   H7X 8512   6.855   4.307   8.331
   45POPE   H7Y 8513   6.778   4.359   8.182
   45POPE   C38 8514   6.828   4.520   8.325
   45POPE   H8X 8515   6.827   4.600   8.247
   45POPE   H8Y 8516   6.918   4.534   8.389
   45POPE   C39 8517   6.701   4.527   8.409
   45POPE   H9X 8518   6.702   4.445   8.483
   45POPE   H9Y 8519   6.613   4.511   8.342
   45POPE  C310 8520   6.686   4.663   8.476
   45POPE  H10X 8521   6.605   4.656   8.552
   45POPE  H10Y 8522   6.644   4.739   8.406
   45POPE  C311 8523   6.814   4.717   8.542
   45POPE  H11X 8524   6.883   4.745   8.460
   45POPE  H11Y 8525   6.860   4.635   8.601
   45POPE  C312 8526   6.787   4.841   8.625
   45POPE  H12X 8527   6.872   4.842   8.698
   45POPE  H12Y 8528   6.695   4.838   8.687
   45POPE  C313 8529   6.797   4.972   8.545
   45POPE  H13X 8530   6.870   4.952   8.465
   45POPE  H13Y 8531   6.831   5.057   8.608
   45POPE  C314 8532   6.665   5.022   8.487
   45POPE  H14X 8533   6.644   4.965   8.394
   45POPE  H14Y 8534   6.675   5.129   8.454
   45POPE  C315 8535   6.536   5.021   8.570
   45POPE  H15X 8536   6.558   5.071   8.667
   45POPE  H15Y 8537   6.522   4.914   8.597
   45POPE  C316 8538   6.413   5.077   8.499
   45POPE  H16X 8539   6.421   5.186   8.481
   45POPE  H16Y 8540   6.324   5.057   8.562
   45POPE  H16Z 8541   6.386   5.022   8.407
   46POPE     N 8542   9.622   6.377  10.651
   46POPE   HN1 8543   9.579   6.418  10.565
   46POPE   HN2 8544   9.591   6.432  10.733
   46POPE   HN3 8545   9.722   6.404  10.653
   46POPE   C12 8546   9.613   6.226  10.666
   46POPE  H12A 8547   9.688   6.199  10.745
   46POPE  H12B 8548   9.659   6.182  10.575
   46POPE   C11 8549   9.477   6.175  10.713
   46POPE  H11A 8550   9.491   6.077  10.763
   46POPE  H11B 8551   9.416   6.159  10.621
   46POPE     P 8552   9.266   6.233  10.834
   46POPE   O13 8553   9.204   6.345  10.909
   46POPE   O14 8554   9.278   6.108  10.911
   46POPE   O11 8555   9.179   6.206  10.702
   46POPE   O12 8556   9.412   6.279  10.787
   46POPE    C1 8557   9.155   6.302  10.599
   46POPE    HA 8558   9.195   6.253  10.508
   46POPE    HB 8559   9.211   6.398  10.604
   46POPE    C2 8560   9.007   6.338  10.574
   46POPE    HS 8561   9.004   6.429  10.511
   46POPE   O21 8562   8.939   6.361  10.698
   46POPE   C21 8563   8.962   6.485  10.740
   46POPE   O22 8564   9.024   6.565  10.671
   46POPE   C22 8565   8.912   6.522  10.878
   46POPE   H2R 8566   8.928   6.631  10.897
   46POPE   H2S 8567   8.973   6.462  10.947
   46POPE    C3 8568   8.933   6.230  10.494
   46POPE    HX 8569   8.945   6.132  10.545
   46POPE    HY 8570   8.979   6.210  10.395
   46POPE   O31 8571   8.796   6.262  10.466
   46POPE   C31 8572   8.782   6.369  10.387
   46POPE   O32 8573   8.868   6.419  10.318
   46POPE   C32 8574   8.633   6.403  10.395
   46POPE   H2X 8575   8.610   6.506  10.360
   46POPE   H2Y 8576   8.593   6.388  10.497
   46POPE   C23 8577   8.763   6.491  10.893
   46POPE   H3R 8578   8.730   6.498  11.000
   46POPE   H3S 8579   8.740   6.394  10.844
   46POPE   C24 8580   8.682   6.599  10.821
   46POPE   H4R 8581   8.723   6.602  10.718
   46POPE   H4S 8582   8.691   6.695  10.875
   46POPE   C25 8583   8.531   6.579  10.831
   46POPE   H5R 8584   8.499   6.585  10.937
   46POPE   H5S 8585   8.506   6.481  10.784
   46POPE   C26 8586   8.439   6.680  10.761
   46POPE   H6R 8587   8.476   6.684  10.656
   46POPE   H6S 8588   8.429   6.778  10.811
   46POPE   C27 8589   8.297   6.620  10.756
   46POPE   H7R 8590   8.296   6.512  10.730
   46POPE   H7S 8591   8.244   6.665  10.668
   46POPE   C28 8592   8.223   6.633  10.888
   46POPE   H8R 8593   8.235   6.740  10.909
   46POPE   H8S 8594   8.277   6.578  10.969
   46POPE   C29 8595   8.086   6.574  10.869
   46POPE   H91 8596   8.090   6.466  10.857
   46POPE  C210 8597   7.969   6.641  10.858
   46POPE  H101 8598   7.870   6.596  10.845
   46POPE  C211 8599   7.941   6.787  10.875
   46POPE  H11R 8600   8.030   6.845  10.909
   46POPE  H11S 8601   7.878   6.794  10.967
   46POPE  C212 8602   7.868   6.835  10.750
   46POPE  H12R 8603   7.856   6.944  10.771
   46POPE  H12S 8604   7.771   6.788  10.727
   46POPE  C213 8605   7.957   6.832  10.625
   46POPE  H13R 8606   7.997   6.731  10.598
   46POPE  H13S 8607   8.047   6.891  10.657
   46POPE  C214 8608   7.897   6.909  10.508
   46POPE  H14R 8609   7.865   7.002  10.558
   46POPE  H14S 8610   7.806   6.860  10.464
   46POPE  C215 8611   8.003   6.942  10.402
   46POPE  H15R 8612   8.081   7.013  10.438
   46POPE  H15S 8613   7.946   7.000  10.326
   46POPE  C216 8614   8.065   6.824  10.328
   46POPE  H16R 8615   7.982   6.778  10.270
   46POPE  H16S 8616   8.117   6.752  10.395
   46POPE  C217 8617   8.174   6.862  10.228
   46POPE  H17R 8618   8.186   6.773  10.161
   46POPE  H17S 8619   8.272   6.893  10.270
   46POPE  C218 8620   8.121   6.966  10.130
   46POPE  H18R 8621   8.195   6.984  10.051
   46POPE  H18S 8622   8.097   7.065  10.177
   46POPE  H18T 8623   8.027   6.923  10.087
   46POPE   C33 8624   8.563   6.310  10.295
   46POPE   H3X 8625   8.566   6.204  10.327
   46POPE   H3Y 8626   8.622   6.307  10.201
   46POPE   C34 8627   8.426   6.365  10.256
   46POPE   H4X 8628   8.383   6.292  10.184
   46POPE   H4Y 8629   8.440   6.465  10.210
   46POPE   C35 8630   8.336   6.368  10.381
   46POPE   H5X 8631   8.375   6.456  10.436
   46POPE   H5Y 8632   8.343   6.276  10.441
   46POPE   C36 8633   8.185   6.377  10.355
   46POPE   H6X 8634   8.154   6.292  10.290
   46POPE   H6Y 8635   8.156   6.476  10.315
   46POPE   C37 8636   8.114   6.365  10.490
   46POPE   H7X 8637   8.132   6.455  10.553
   46POPE   H7Y 8638   8.159   6.281  10.547
   46POPE   C38 8639   7.963   6.350  10.469
   46POPE   H8X 8640   7.947   6.258  10.408
   46POPE   H8Y 8641   7.939   6.439  10.407
   46POPE   C39 8642   7.877   6.346  10.595
   46POPE   H9X 8643   7.898   6.436  10.656
   46POPE   H9Y 8644   7.906   6.257  10.656
   46POPE  C310 8645   7.729   6.334  10.560
   46POPE  H10X 8646   7.670   6.353  10.652
   46POPE  H10Y 8647   7.702   6.228  10.537
   46POPE  C311 8648   7.682   6.427  10.448
   46POPE  H11X 8649   7.725   6.389  10.354
   46POPE  H11Y 8650   7.722   6.529  10.468
   46POPE  C312 8651   7.531   6.426  10.434
   46POPE  H12X 8652   7.509   6.524  10.384
   46POPE  H12Y 8653   7.474   6.427  10.530
   46POPE  C313 8654   7.479   6.318  10.339
   46POPE  H13X 8655   7.559   6.302  10.264
   46POPE  H13Y 8656   7.385   6.348  10.287
   46POPE  C314 8657   7.440   6.186  10.406
   46POPE  H14X 8658   7.534   6.128  10.423
   46POPE  H14Y 8659   7.380   6.122  10.336
   46POPE  C315 8660   7.360   6.183  10.536
   46POPE  H15X 8661   7.271   6.248  10.522
   46POPE  H15Y 8662   7.424   6.240  10.608
   46POPE  C316 8663   7.328   6.043  10.589
   46POPE  H16X 8664   7.256   5.990  10.524
   46POPE  H16Y 8665   7.284   6.055  10.691
   46POPE  H16Z 8666   7.417   5.982  10.612
   47POPE     N 8667   3.878   7.354   8.228
   47POPE   HN1 8668   3.974   7.357   8.266
   47POPE   HN2 8669   3.869   7.274   8.162
   47POPE   HN3 8670   3.867   7.431   8.159
   47POPE   C12 8671   3.765   7.366   8.329
   47POPE  H12A 8672   3.673   7.391   8.270
   47POPE  H12B 8673   3.782   7.460   8.385
   47POPE   C11 8674   3.735   7.237   8.407
   47POPE  H11A 8675   3.630   7.240   8.441
   47POPE  H11B 8676   3.801   7.239   8.496
   47POPE     P 8677   3.753   6.988   8.406
   47POPE   O13 8678   3.798   6.877   8.320
   47POPE   O14 8679   3.611   6.979   8.446
   47POPE   O11 8680   3.845   6.991   8.537
   47POPE   O12 8681   3.776   7.125   8.328
   47POPE    C1 8682   3.987   7.008   8.536
   47POPE    HA 8683   4.002   7.099   8.599
   47POPE    HB 8684   4.035   7.034   8.440
   47POPE    C2 8685   4.069   6.892   8.597
   47POPE    HS 8686   4.175   6.906   8.568
   47POPE   O21 8687   4.021   6.767   8.550
   47POPE   C21 8688   4.073   6.741   8.430
   47POPE   O22 8689   4.158   6.813   8.380
   47POPE   C22 8690   4.021   6.619   8.356
   47POPE   H2R 8691   4.080   6.602   8.263
   47POPE   H2S 8692   3.917   6.644   8.331
   47POPE    C3 8693   4.067   6.894   8.751
   47POPE    HX 8694   3.961   6.894   8.786
   47POPE    HY 8695   4.107   6.988   8.794
   47POPE   O31 8696   4.145   6.789   8.810
   47POPE   C31 8697   4.276   6.799   8.784
   47POPE   O32 8698   4.333   6.899   8.745
   47POPE   C32 8699   4.335   6.666   8.830
   47POPE   H2X 8700   4.436   6.647   8.788
   47POPE   H2Y 8701   4.268   6.581   8.806
   47POPE   C23 8702   4.030   6.494   8.443
   47POPE   H3R 8703   3.973   6.409   8.398
   47POPE   H3S 8704   4.002   6.518   8.547
   47POPE   C24 8705   4.175   6.445   8.445
   47POPE   H4R 8706   4.235   6.533   8.478
   47POPE   H4S 8707   4.204   6.406   8.346
   47POPE   C25 8708   4.196   6.319   8.528
   47POPE   H5R 8709   4.138   6.235   8.484
   47POPE   H5S 8710   4.166   6.340   8.633
   47POPE   C26 8711   4.337   6.261   8.540
   47POPE   H6R 8712   4.400   6.346   8.574
   47POPE   H6S 8713   4.376   6.208   8.450
   47POPE   C27 8714   4.338   6.157   8.653
   47POPE   H7R 8715   4.280   6.190   8.743
   47POPE   H7S 8716   4.442   6.152   8.695
   47POPE   C28 8717   4.279   6.023   8.612
   47POPE   H8R 8718   4.337   6.002   8.520
   47POPE   H8S 8719   4.172   6.035   8.581
   47POPE   C29 8720   4.289   5.930   8.730
   47POPE   H91 8721   4.220   5.960   8.809
   47POPE  C210 8722   4.373   5.828   8.746
   47POPE  H101 8723   4.379   5.760   8.833
   47POPE  C211 8724   4.472   5.769   8.650
   47POPE  H11R 8725   4.465   5.814   8.548
   47POPE  H11S 8726   4.433   5.666   8.627
   47POPE  C212 8727   4.609   5.766   8.718
   47POPE  H12R 8728   4.673   5.725   8.637
   47POPE  H12S 8729   4.617   5.706   8.810
   47POPE  C213 8730   4.664   5.906   8.742
   47POPE  H13R 8731   4.602   5.972   8.807
   47POPE  H13S 8732   4.661   5.953   8.641
   47POPE  C214 8733   4.813   5.905   8.780
   47POPE  H14R 8734   4.853   5.835   8.705
   47POPE  H14S 8735   4.833   5.862   8.882
   47POPE  C215 8736   4.877   6.042   8.761
   47POPE  H15R 8737   4.881   6.075   8.655
   47POPE  H15S 8738   4.983   6.025   8.789
   47POPE  C216 8739   4.827   6.155   8.851
   47POPE  H16R 8740   4.856   6.125   8.955
   47POPE  H16S 8741   4.718   6.176   8.841
   47POPE  C217 8742   4.890   6.291   8.824
   47POPE  H17R 8743   4.869   6.352   8.916
   47POPE  H17S 8744   4.857   6.344   8.733
   47POPE  C218 8745   5.042   6.280   8.830
   47POPE  H18R 8746   5.087   6.381   8.823
   47POPE  H18S 8747   5.086   6.218   8.748
   47POPE  H18T 8748   5.066   6.233   8.929
   47POPE   C33 8749   4.355   6.678   8.981
   47POPE   H3X 8750   4.260   6.683   9.036
   47POPE   H3Y 8751   4.400   6.777   9.004
   47POPE   C34 8752   4.457   6.575   9.031
   47POPE   H4X 8753   4.465   6.591   9.141
   47POPE   H4Y 8754   4.553   6.593   8.979
   47POPE   C35 8755   4.401   6.434   9.007
   47POPE   H5X 8756   4.414   6.421   8.898
   47POPE   H5Y 8757   4.294   6.425   9.036
   47POPE   C36 8758   4.465   6.321   9.089
   47POPE   H6X 8759   4.458   6.346   9.197
   47POPE   H6Y 8760   4.569   6.301   9.055
   47POPE   C37 8761   4.386   6.193   9.061
   47POPE   H7X 8762   4.402   6.158   8.957
   47POPE   H7Y 8763   4.278   6.215   9.067
   47POPE   C38 8764   4.431   6.082   9.156
   47POPE   H8X 8765   4.412   6.118   9.260
   47POPE   H8Y 8766   4.541   6.078   9.139
   47POPE   C39 8767   4.368   5.945   9.135
   47POPE   H9X 8768   4.384   5.913   9.030
   47POPE   H9Y 8769   4.258   5.953   9.150
   47POPE  C310 8770   4.423   5.843   9.234
   47POPE  H10X 8771   4.391   5.741   9.201
   47POPE  H10Y 8772   4.372   5.851   9.333
   47POPE  C311 8773   4.576   5.846   9.251
   47POPE  H11X 8774   4.600   5.939   9.307
   47POPE  H11Y 8775   4.622   5.850   9.151
   47POPE  C312 8776   4.626   5.729   9.334
   47POPE  H12X 8777   4.733   5.719   9.303
   47POPE  H12Y 8778   4.578   5.631   9.310
   47POPE  C313 8779   4.627   5.756   9.485
   47POPE  H13X 8780   4.644   5.865   9.496
   47POPE  H13Y 8781   4.708   5.700   9.537
   47POPE  C314 8782   4.502   5.712   9.560
   47POPE  H14X 8783   4.424   5.791   9.545
   47POPE  H14Y 8784   4.520   5.711   9.670
   47POPE  C315 8785   4.435   5.577   9.532
   47POPE  H15X 8786   4.513   5.499   9.538
   47POPE  H15Y 8787   4.409   5.582   9.423
   47POPE  C316 8788   4.311   5.548   9.617
   47POPE  H16X 8789   4.337   5.532   9.724
   47POPE  H16Y 8790   4.264   5.456   9.577
   47POPE  H16Z 8791   4.229   5.621   9.604
   48POPE     N 8792   7.015   4.371  11.480
   48POPE   HN1 8793   7.098   4.315  11.453
   48POPE   HN2 8794   7.037   4.473  11.468
   48POPE   HN3 8795   7.007   4.370  11.583
   48POPE   C12 8796   6.882   4.328  11.422
   48POPE  H12A 8797   6.803   4.378  11.483
   48POPE  H12B 8798   6.868   4.221  11.450
   48POPE   C11 8799   6.859   4.370  11.276
   48POPE  H11A 8800   6.750   4.375  11.257
   48POPE  H11B 8801   6.901   4.288  11.213
   48POPE     P 8802   6.922   4.532  11.097
   48POPE   O13 8803   7.005   4.653  11.076
   48POPE   O14 8804   6.779   4.552  11.067
   48POPE   O11 8805   6.979   4.413  11.006
   48POPE   O12 8806   6.937   4.487  11.249
   48POPE    C1 8807   7.112   4.361  11.014
   48POPE    HA 8808   7.096   4.253  11.035
   48POPE    HB 8809   7.175   4.396  11.098
   48POPE    C2 8810   7.197   4.374  10.886
   48POPE    HS 8811   7.303   4.352  10.913
   48POPE   O21 8812   7.185   4.504  10.830
   48POPE   C21 8813   7.268   4.588  10.893
   48POPE   O22 8814   7.347   4.548  10.977
   48POPE   C22 8815   7.257   4.735  10.858
   48POPE   H2R 8816   7.338   4.792  10.909
   48POPE   H2S 8817   7.159   4.766  10.897
   48POPE    C3 8818   7.160   4.268  10.780
   48POPE    HX 8819   7.051   4.275  10.760
   48POPE    HY 8820   7.170   4.164  10.817
   48POPE   O31 8821   7.240   4.275  10.662
   48POPE   C31 8822   7.369   4.248  10.683
   48POPE   O32 8823   7.415   4.191  10.780
   48POPE   C32 8824   7.439   4.289  10.554
   48POPE   H2X 8825   7.549   4.301  10.566
   48POPE   H2Y 8826   7.396   4.382  10.511
   48POPE   C23 8827   7.269   4.757  10.708
   48POPE   H3R 8828   7.240   4.862  10.680
   48POPE   H3S 8829   7.213   4.678  10.654
   48POPE   C24 8830   7.416   4.746  10.667
   48POPE   H4R 8831   7.449   4.647  10.706
   48POPE   H4S 8832   7.474   4.831  10.707
   48POPE   C25 8833   7.440   4.768  10.518
   48POPE   H5R 8834   7.410   4.871  10.490
   48POPE   H5S 8835   7.383   4.691  10.461
   48POPE   C26 8836   7.583   4.757  10.463
   48POPE   H6R 8837   7.619   4.659  10.500
   48POPE   H6S 8838   7.650   4.843  10.487
   48POPE   C27 8839   7.576   4.749  10.310
   48POPE   H7R 8840   7.494   4.684  10.273
   48POPE   H7S 8841   7.667   4.695  10.275
   48POPE   C28 8842   7.554   4.885  10.244
   48POPE   H8R 8843   7.634   4.944  10.292
   48POPE   H8S 8844   7.457   4.929  10.278
   48POPE   C29 8845   7.553   4.864  10.096
   48POPE   H91 8846   7.463   4.810  10.064
   48POPE  C210 8847   7.649   4.897  10.008
   48POPE  H101 8848   7.646   4.882   9.899
   48POPE  C211 8849   7.776   4.973  10.030
   48POPE  H11R 8850   7.785   5.014  10.133
   48POPE  H11S 8851   7.763   5.069   9.973
   48POPE  C212 8852   7.891   4.888   9.976
   48POPE  H12R 8853   7.979   4.952  10.001
   48POPE  H12S 8854   7.889   4.863   9.869
   48POPE  C213 8855   7.914   4.762  10.059
   48POPE  H13R 8856   7.827   4.692  10.063
   48POPE  H13S 8857   7.924   4.800  10.162
   48POPE  C214 8858   8.047   4.693  10.027
   48POPE  H14R 8859   8.115   4.780  10.027
   48POPE  H14S 8860   8.050   4.647   9.925
   48POPE  C215 8861   8.088   4.595  10.137
   48POPE  H15R 8862   8.110   4.645  10.234
   48POPE  H15S 8863   8.186   4.557  10.102
   48POPE  C216 8864   7.998   4.473  10.157
   48POPE  H16R 8865   8.007   4.414  10.063
   48POPE  H16S 8866   7.893   4.498  10.182
   48POPE  C217 8867   8.040   4.381  10.271
   48POPE  H17R 8868   7.988   4.284  10.253
   48POPE  H17S 8869   8.020   4.418  10.374
   48POPE  C218 8870   8.186   4.341  10.255
   48POPE  H18R 8871   8.212   4.265  10.331
   48POPE  H18S 8872   8.258   4.425  10.266
   48POPE  H18T 8873   8.195   4.298  10.152
   48POPE   C33 8874   7.422   4.172  10.457
   48POPE   H3X 8875   7.317   4.158  10.425
   48POPE   H3Y 8876   7.441   4.076  10.510
   48POPE   C34 8877   7.526   4.177  10.345
   48POPE   H4X 8878   7.506   4.089  10.280
   48POPE   H4Y 8879   7.627   4.172  10.391
   48POPE   C35 8880   7.504   4.304  10.262
   48POPE   H5X 8881   7.545   4.383  10.328
   48POPE   H5Y 8882   7.397   4.322  10.238
   48POPE   C36 8883   7.567   4.305  10.122
   48POPE   H6X 8884   7.531   4.217  10.064
   48POPE   H6Y 8885   7.678   4.312  10.128
   48POPE   C37 8886   7.522   4.433  10.052
   48POPE   H7X 8887   7.568   4.523  10.098
[truncated: 12,837,182 more chars]
