# Supplementary material for: Atomistic Molecular Dynamics Simulations of Lipids Near TiO2 Nanosurfaces
Source: J Phys Chem B. 2021 Jul 16;125(29):8048–59. doi: 10.1021/acs.jpcb.1c04547 (PMC8389913; doi:10.1021/acs.jpcb.1c04547)
Supplement: Supplementary file 2 — jp1c04547_si_002.zip [file jp1c04547_si_002.zip › MD_setup/anatase-NP-83POPE/H144O1976Ti921_1.itp]

[ moleculetype ]
; molname            nrexcl
H144O1976Ti921_1     1

[ atoms ]
;  nr      atype     resnr   resname  atname    cgnr     NAC      mass    desc                  
    1     TiA      1        H144       Ti1       1     2.24802  47.867   ; Ti-O6     [2.24802]
    2     TiA      1        H144       Ti2       2     2.24803  47.867   ; Ti-O6     [4.49605]
    3     TiA      1        H144       Ti3       3     2.24802  47.867   ; Ti-O6     [6.74407]
    4     TiA      1        H144       Ti4       4     2.24802  47.867   ; Ti-O6     [8.99209]
    5     TiA      1        H144       Ti5       5     2.24803  47.867   ; Ti-O6     [11.2401]
    6     TiA      1        H144       Ti6       6     2.24802  47.867   ; Ti-O6     [13.4881]
    7     TiA      1        H144       Ti7       7     2.24803  47.867   ; Ti-O6     [15.7362]
    8     TiA      1        H144       Ti8       8     2.24802  47.867   ; Ti-O6     [17.9842]
    9     TiA      1        H144       Ti9       9     2.24802  47.867   ; Ti-O6     [20.2322]
   10     TiA      1        H144      Ti10      10     2.24803  47.867   ; Ti-O6     [22.4802]
   11     TiA      1        H144      Ti11      11     2.24802  47.867   ; Ti-O6     [24.7283]
   12     TiA      1        H144      Ti12      12     2.24802  47.867   ; Ti-O6     [26.9763]
   13     TiA      1        H144      Ti13      13     2.24803  47.867   ; Ti-O6     [29.2243]
   14     TiA      1        H144      Ti14      14     2.24802  47.867   ; Ti-O6     [31.4723]
   15     TiA      1        H144      Ti15      15     2.24803  47.867   ; Ti-O6     [33.7204]
   16     TiA      1        H144      Ti16      16     2.24802  47.867   ; Ti-O6     [35.9684]
   17     TiA      1        H144      Ti17      17     2.24802  47.867   ; Ti-O6     [38.2164]
   18     TiA      1        H144      Ti18      18     2.24803  47.867   ; Ti-O6     [40.4644]
   19     TiA      1        H144      Ti19      19     2.24802  47.867   ; Ti-O6     [42.7124]
   20     TiA      1        H144      Ti20      20     2.24802  47.867   ; Ti-O6     [44.9605]
   21     TiA      1        H144      Ti21      21     2.24803  47.867   ; Ti-O6     [47.2085]
   22     TiA      1        H144      Ti22      22     2.24802  47.867   ; Ti-O6     [49.4565]
   23     TiA      1        H144      Ti23      23     2.24802  47.867   ; Ti-O6     [51.7045]
   24     TiA      1        H144      Ti24      24     2.24803  47.867   ; Ti-O6     [53.9526]
   25     TiA      1        H144      Ti25      25     2.24802  47.867   ; Ti-O6     [56.2006]
   26     TiA      1        H144      Ti26      26     2.24803  47.867   ; Ti-O6     [58.4486]
   27     TiA      1        H144      Ti27      27     2.24802  47.867   ; Ti-O6     [60.6966]
   28     TiA      1        H144      Ti28      28     2.24802  47.867   ; Ti-O6     [62.9447]
   29     TiA      1        H144      Ti29      29     2.24803  47.867   ; Ti-O6     [65.1927]
   30     TiA      1        H144      Ti30      30     2.24802  47.867   ; Ti-O6     [67.4407]
   31     TiA      1        H144      Ti31      31     2.24802  47.867   ; Ti-O6     [69.6887]
   32     TiA      1        H144      Ti32      32     2.24803  47.867   ; Ti-O6     [71.9368]
   33     TiA      1        H144      Ti33      33     2.24802  47.867   ; Ti-O6     [74.1848]
   34     TiA      1        H144      Ti34      34     2.24803  47.867   ; Ti-O6     [76.4328]
   35     TiA      1        H144      Ti35      35     2.24802  47.867   ; Ti-O6     [78.6808]
   36     TiA      1        H144      Ti36      36     2.24802  47.867   ; Ti-O6     [80.9289]
   37     TiA      1        H144      Ti37      37     2.24803  47.867   ; Ti-O6     [83.1769]
   38     TiA      1        H144      Ti38      38     2.24802  47.867   ; Ti-O6     [85.4249]
   39     TiA      1        H144      Ti39      39     2.24802  47.867   ; Ti-O6     [87.6729]
   40     TiA      1        H144      Ti40      40     2.24803  47.867   ; Ti-O6     [89.9209]
   41     TiA      1        H144      Ti41      41     2.24802  47.867   ; Ti-O6      [92.169]
   42     TiA      1        H144      Ti42      42     2.24802  47.867   ; Ti-O6      [94.417]
   43     TiA      1        H144      Ti43      43     2.24803  47.867   ; Ti-O6      [96.665]
   44     TiA      1        H144      Ti44      44     2.24802  47.867   ; Ti-O6      [98.913]
   45     TiA      1        H144      Ti45      45     2.24803  47.867   ; Ti-O6     [101.161]
   46     TiA      1        H144      Ti46      46     2.24802  47.867   ; Ti-O6     [103.409]
   47     TiA      1        H144      Ti47      47     2.24802  47.867   ; Ti-O6     [105.657]
   48     TiA      1        H144      Ti48      48     2.24803  47.867   ; Ti-O6     [107.905]
   49     TiA      1        H144      Ti49      49     2.24802  47.867   ; Ti-O6     [110.153]
   50     TiA      1        H144      Ti50      50     2.24802  47.867   ; Ti-O6     [112.401]
   51     TiA      1        H144      Ti51      51     2.24803  47.867   ; Ti-O6     [114.649]
   52     TiA      1        H144      Ti52      52     2.24802  47.867   ; Ti-O6     [116.897]
   53     TiA      1        H144      Ti53      53     2.24802  47.867   ; Ti-O6     [119.145]
   54     TiA      1        H144      Ti54      54     2.24803  47.867   ; Ti-O6     [121.393]
   55     TiA      1        H144      Ti55      55     2.24802  47.867   ; Ti-O6     [123.641]
   56     TiA      1        H144      Ti56      56     2.24803  47.867   ; Ti-O6     [125.889]
   57     TiA      1        H144      Ti57      57     2.24802  47.867   ; Ti-O6     [128.137]
   58     TiA      1        H144      Ti58      58     2.24802  47.867   ; Ti-O6     [130.385]
   59     TiA      1        H144      Ti59      59     2.24803  47.867   ; Ti-O6     [132.633]
   60     TiA      1        H144      Ti60      60     2.24802  47.867   ; Ti-O6     [134.881]
   61     TiA      1        H144      Ti61      61     2.24802  47.867   ; Ti-O6     [137.129]
   62     TiA      1        H144      Ti62      62     2.24803  47.867   ; Ti-O6     [139.377]
   63     TiA      1        H144      Ti63      63     2.24802  47.867   ; Ti-O6     [141.625]
   64     TiA      1        H144      Ti64      64     2.24803  47.867   ; Ti-O6     [143.874]
   65     TiA      1        H144      Ti65      65     2.24802  47.867   ; Ti-O6     [146.122]
   66     TiA      1        H144      Ti66      66     2.24802  47.867   ; Ti-O6      [148.37]
   67     TiA      1        H144      Ti67      67     2.24803  47.867   ; Ti-O6     [150.618]
   68     TiA      1        H144      Ti68      68     2.24802  47.867   ; Ti-O6     [152.866]
   69     TiA      1        H144      Ti69      69     2.24802  47.867   ; Ti-O6     [155.114]
   70     TiA      1        H144      Ti70      70     2.24803  47.867   ; Ti-O6     [157.362]
   71     TiA      1        H144      Ti71      71     2.24802  47.867   ; Ti-O6      [159.61]
   72     TiA      1        H144      Ti72      72     2.24802  47.867   ; Ti-O6     [161.858]
   73     TiA      1        H144      Ti73      73     2.24803  47.867   ; Ti-O6     [164.106]
   74     TiA      1        H144      Ti74      74     2.24802  47.867   ; Ti-O6     [166.354]
   75     TiA      1        H144      Ti75      75     2.24803  47.867   ; Ti-O6     [168.602]
   76     TiA      1        H144      Ti76      76     2.24802  47.867   ; Ti-O6      [170.85]
   77     TiA      1        H144      Ti77      77     2.24802  47.867   ; Ti-O6     [173.098]
   78     TiA      1        H144      Ti78      78     2.24803  47.867   ; Ti-O6     [175.346]
   79     TiA      1        H144      Ti79      79     2.24802  47.867   ; Ti-O6     [177.594]
   80     TiA      1        H144      Ti80      80     2.24802  47.867   ; Ti-O6     [179.842]
   81     TiA      1        H144      Ti81      81     2.24803  47.867   ; Ti-O6      [182.09]
   82     TiA      1        H144      Ti82      82     2.24802  47.867   ; Ti-O6     [184.338]
   83     TiA      1        H144      Ti83      83     2.24803  47.867   ; Ti-O6     [186.586]
   84     TiA      1        H144      Ti84      84     2.24802  47.867   ; Ti-O6     [188.834]
   85     TiA      1        H144      Ti85      85     2.24802  47.867   ; Ti-O6     [191.082]
   86     TiA      1        H144      Ti86      86     2.24803  47.867   ; Ti-O6      [193.33]
   87     TiA      1        H144      Ti87      87     2.24802  47.867   ; Ti-O6     [195.578]
   88     TiA      1        H144      Ti88      88     2.24802  47.867   ; Ti-O6     [197.826]
   89     TiA      1        H144      Ti89      89     2.24803  47.867   ; Ti-O6     [200.074]
   90     TiA      1        H144      Ti90      90     2.24802  47.867   ; Ti-O6     [202.322]
   91     TiA      1        H144      Ti91      91     2.24802  47.867   ; Ti-O6      [204.57]
   92     TiA      1        H144      Ti92      92     2.24803  47.867   ; Ti-O6     [206.818]
   93     TiA      1        H144      Ti93      93     2.24802  47.867   ; Ti-O6     [209.066]
   94     TiA      1        H144      Ti94      94     2.24803  47.867   ; Ti-O6     [211.314]
   95     TiA      1        H144      Ti95      95     2.24802  47.867   ; Ti-O6     [213.562]
   96     TiA      1        H144      Ti96      96     2.24802  47.867   ; Ti-O6      [215.81]
   97     TiA      1        H144      Ti97      97     2.24803  47.867   ; Ti-O6     [218.058]
   98     TiA      1        H144      Ti98      98     2.24802  47.867   ; Ti-O6     [220.306]
   99     TiA      1        H144      Ti99      99     2.24802  47.867   ; Ti-O6     [222.554]
  100     TiA      1        H144     Ti100     100     2.24803  47.867   ; Ti-O6     [224.802]
  101     TiA      1        H144     Ti101     101     2.24802  47.867   ; Ti-O6      [227.05]
  102     TiA      1        H144     Ti102     102     2.24803  47.867   ; Ti-O6     [229.298]
  103     TiA      1        H144     Ti103     103     2.24802  47.867   ; Ti-O6     [231.546]
  104     TiA      1        H144     Ti104     104     2.24802  47.867   ; Ti-O6     [233.794]
  105     TiA      1        H144     Ti105     105     2.24803  47.867   ; Ti-O6     [236.042]
  106     TiA      1        H144     Ti106     106     2.24802  47.867   ; Ti-O6     [238.291]
  107     TiA      1        H144     Ti107     107     2.24802  47.867   ; Ti-O6     [240.539]
  108     TiA      1        H144     Ti108     108     2.24803  47.867   ; Ti-O6     [242.787]
  109     TiA      1        H144     Ti109     109     2.24802  47.867   ; Ti-O6     [245.035]
  110     TiA      1        H144     Ti110     110     2.24802  47.867   ; Ti-O6     [247.283]
  111     TiA      1        H144     Ti111     111     2.24803  47.867   ; Ti-O6     [249.531]
  112     TiA      1        H144     Ti112     112     2.24802  47.867   ; Ti-O6     [251.779]
  113     TiA      1        H144     Ti113     113     2.24803  47.867   ; Ti-O6     [254.027]
  114     TiA      1        H144     Ti114     114     2.24802  47.867   ; Ti-O6     [256.275]
  115     TiA      1        H144     Ti115     115     2.24802  47.867   ; Ti-O6     [258.523]
  116     TiA      1        H144     Ti116     116     2.24803  47.867   ; Ti-O6     [260.771]
  117     TiA      1        H144     Ti117     117     2.24802  47.867   ; Ti-O6     [263.019]
  118     TiA      1        H144     Ti118     118     2.24802  47.867   ; Ti-O6     [265.267]
  119     TiA      1        H144     Ti119     119     2.24803  47.867   ; Ti-O6     [267.515]
  120     TiA      1        H144     Ti120     120     2.24802  47.867   ; Ti-O6     [269.763]
  121     TiA      1        H144     Ti121     121     2.24802  47.867   ; Ti-O6     [272.011]
  122     TiA      1        H144     Ti122     122     2.24803  47.867   ; Ti-O6     [274.259]
  123     TiA      1        H144     Ti123     123     2.24802  47.867   ; Ti-O6     [276.507]
  124     TiA      1        H144     Ti124     124     2.24803  47.867   ; Ti-O6     [278.755]
  125     TiA      1        H144     Ti125     125     2.24802  47.867   ; Ti-O6     [281.003]
  126     TiA      1        H144     Ti126     126     2.24802  47.867   ; Ti-O6     [283.251]
  127     TiA      1        H144     Ti127     127     2.24803  47.867   ; Ti-O6     [285.499]
  128     TiA      1        H144     Ti128     128     2.24802  47.867   ; Ti-O6     [287.747]
  129     TiA      1        H144     Ti129     129     2.24802  47.867   ; Ti-O6     [289.995]
  130     TiA      1        H144     Ti130     130     2.24803  47.867   ; Ti-O6     [292.243]
  131     TiA      1        H144     Ti131     131     2.24802  47.867   ; Ti-O6     [294.491]
  132     TiA      1        H144     Ti132     132     2.24803  47.867   ; Ti-O6     [296.739]
  133     TiA      1        H144     Ti133     133     2.24802  47.867   ; Ti-O6     [298.987]
  134     TiA      1        H144     Ti134     134     2.24802  47.867   ; Ti-O6     [301.235]
  135     TiA      1        H144     Ti135     135     2.24803  47.867   ; Ti-O6     [303.483]
  136     TiA      1        H144     Ti136     136     2.24802  47.867   ; Ti-O6     [305.731]
  137     TiA      1        H144     Ti137     137     2.24802  47.867   ; Ti-O6     [307.979]
  138     TiA      1        H144     Ti138     138     2.24803  47.867   ; Ti-O6     [310.227]
  139     TiA      1        H144     Ti139     139     2.24802  47.867   ; Ti-O6     [312.475]
  140     TiA      1        H144     Ti140     140     2.24802  47.867   ; Ti-O6     [314.723]
  141     TiA      1        H144     Ti141     141     2.24803  47.867   ; Ti-O6     [316.971]
  142     TiA      1        H144     Ti142     142     2.24802  47.867   ; Ti-O6     [319.219]
  143     TiA      1        H144     Ti143     143     2.24803  47.867   ; Ti-O6     [321.467]
  144     TiA      1        H144     Ti144     144     2.24802  47.867   ; Ti-O6     [323.715]
  145     TiA      1        H144     Ti145     145     2.24802  47.867   ; Ti-O6     [325.963]
  146     TiA      1        H144     Ti146     146     2.24803  47.867   ; Ti-O6     [328.211]
  147     TiA      1        H144     Ti147     147     2.24802  47.867   ; Ti-O6     [330.459]
  148     TiA      1        H144     Ti148     148     2.24802  47.867   ; Ti-O6     [332.708]
  149     TiA      1        H144     Ti149     149     2.24803  47.867   ; Ti-O6     [334.956]
  150     TiA      1        H144     Ti150     150     2.24802  47.867   ; Ti-O6     [337.204]
  151     TiA      1        H144     Ti151     151     2.24803  47.867   ; Ti-O6     [339.452]
  152     TiA      1        H144     Ti152     152     2.24802  47.867   ; Ti-O6       [341.7]
  153     TiA      1        H144     Ti153     153     2.24802  47.867   ; Ti-O6     [343.948]
  154     TiB      1        H144     Ti154     154     2.15901  47.867   ; Ti-O5     [346.107]
  155     TiA      1        H144     Ti155     155     2.24802  47.867   ; Ti-O6     [348.355]
  156     TiB      1        H144     Ti156     156     2.15901  47.867   ; Ti-O5     [350.514]
  157     TiA      1        H144     Ti157     157     2.24802  47.867   ; Ti-O6     [352.762]
  158     TiA      1        H144     Ti158     158     2.24803  47.867   ; Ti-O6      [355.01]
  159     TiA      1        H144     Ti159     159     2.24802  47.867   ; Ti-O6     [357.258]
  160     TiA      1        H144     Ti160     160     2.24802  47.867   ; Ti-O6     [359.506]
  161     TiB      1        H144     Ti161     161     2.15901  47.867   ; Ti-O5     [361.665]
  162     TiB      1        H144     Ti162     162     2.15901  47.867   ; Ti-O5     [363.824]
  163     TiA      1        H144     Ti163     163     2.24802  47.867   ; Ti-O6     [366.072]
  164     TiA      1        H144     Ti164     164     2.24802  47.867   ; Ti-O6      [368.32]
  165     TiA      1        H144     Ti165     165     2.24803  47.867   ; Ti-O6     [370.568]
  166     TiA      1        H144     Ti166     166     2.24802  47.867   ; Ti-O6     [372.816]
  167     TiB      1        H144     Ti167     167     2.15901  47.867   ; Ti-O5     [374.975]
  168     TiA      1        H144     Ti168     168     2.24802  47.867   ; Ti-O6     [377.223]
  169     TiA      1        H144     Ti169     169     2.24803  47.867   ; Ti-O6     [379.471]
  170     TiA      1        H144     Ti170     170     2.24802  47.867   ; Ti-O6     [381.719]
  171     TiB      1        H144     Ti171     171     2.15901  47.867   ; Ti-O5     [383.878]
  172     TiA      1        H144     Ti172     172     2.24802  47.867   ; Ti-O6     [386.126]
  173     TiB      1        H144     Ti173     173     2.15901  47.867   ; Ti-O5     [388.285]
  174     TiA      1        H144     Ti174     174     2.24802  47.867   ; Ti-O6     [390.533]
  175     TiA      1        H144     Ti175     175     2.24802  47.867   ; Ti-O6     [392.781]
  176     TiA      1        H144     Ti176     176     2.24803  47.867   ; Ti-O6     [395.029]
  177     TiB      1        H144     Ti177     177     2.15900  47.867   ; Ti-O5     [397.188]
  178     TiA      1        H144     Ti178     178     2.24803  47.867   ; Ti-O6     [399.436]
  179     TiA      1        H144     Ti179     179     2.24802  47.867   ; Ti-O6     [401.684]
  180     TiB      1        H144     Ti180     180     2.15901  47.867   ; Ti-O5     [403.843]
  181     TiA      1        H144     Ti181     181     2.24802  47.867   ; Ti-O6     [406.091]
  182     TiB      1        H144     Ti182     182     2.15901  47.867   ; Ti-O5      [408.25]
  183     TiA      1        H144     Ti183     183     2.24802  47.867   ; Ti-O6     [410.498]
  184     TiA      1        H144     Ti184     184     2.24802  47.867   ; Ti-O6     [412.746]
  185     TiB      1        H144     Ti185     185     2.15901  47.867   ; Ti-O5     [414.905]
  186     TiA      1        H144     Ti186     186     2.24802  47.867   ; Ti-O6     [417.153]
  187     TiB      1        H144     Ti187     187     2.15901  47.867   ; Ti-O5     [419.312]
  188     TiB      1        H144     Ti188     188     2.15901  47.867   ; Ti-O5     [421.471]
  189     TiB      1        H144     Ti189     189     2.15900  47.867   ; Ti-O5      [423.63]
  190     TiA      1        H144     Ti190     190     2.24803  47.867   ; Ti-O6     [425.878]
  191     TiB      1        H144     Ti191     191     2.15900  47.867   ; Ti-O5     [428.037]
  192     TiB      1        H144     Ti192     192     2.15901  47.867   ; Ti-O5     [430.196]
  193     TiB      1        H144     Ti193     193     2.15901  47.867   ; Ti-O5     [432.355]
  194     TiB      1        H144     Ti194     194     2.15900  47.867   ; Ti-O5     [434.514]
  195     TiB      1        H144     Ti195     195     2.15901  47.867   ; Ti-O5     [436.673]
  196     TiB      1        H144     Ti196     196     2.15901  47.867   ; Ti-O5     [438.832]
  197     TiB      1        H144     Ti197     197     2.15900  47.867   ; Ti-O5     [440.991]
  198     TiB      1        H144     Ti198     198     2.15901  47.867   ; Ti-O5      [443.15]
  199     TiB      1        H144     Ti199     199     2.15901  47.867   ; Ti-O5     [445.309]
  200     TiB      1        H144     Ti200     200     2.15900  47.867   ; Ti-O5     [447.468]
  201     TiB      1        H144     Ti201     201     2.15901  47.867   ; Ti-O5     [449.627]
  202     TiA      1        H144     Ti202     202     2.24802  47.867   ; Ti-O6     [451.875]
  203     TiB      1        H144     Ti203     203     2.15901  47.867   ; Ti-O5     [454.034]
  204     TiB      1        H144     Ti204     204     2.15901  47.867   ; Ti-O5     [456.193]
  205     TiA      1        H144     Ti205     205     2.24802  47.867   ; Ti-O6     [458.441]
  206     TiB      1        H144     Ti206     206     2.15901  47.867   ; Ti-O5       [460.6]
  207     TiA      1        H144     Ti207     207     2.24802  47.867   ; Ti-O6     [462.848]
  208     TiB      1        H144     Ti208     208     2.15901  47.867   ; Ti-O5     [465.007]
  209     TiB      1        H144     Ti209     209     2.15900  47.867   ; Ti-O5     [467.166]
  210     TiB      1        H144     Ti210     210     2.15901  47.867   ; Ti-O5     [469.325]
  211     TiB      1        H144     Ti211     211     2.15900  47.867   ; Ti-O5     [471.484]
  212     TiB      1        H144     Ti212     212     2.15901  47.867   ; Ti-O5     [473.643]
  213     TiB      1        H144     Ti213     213     2.15901  47.867   ; Ti-O5     [475.802]
  214     TiB      1        H144     Ti214     214     2.15900  47.867   ; Ti-O5     [477.961]
  215     TiB      1        H144     Ti215     215     2.15901  47.867   ; Ti-O5      [480.12]
  216     TiB      1        H144     Ti216     216     2.15901  47.867   ; Ti-O5     [482.279]
  217     TiB      1        H144     Ti217     217     2.15900  47.867   ; Ti-O5     [484.438]
  218     TiA      1        H144     Ti218     218     2.24803  47.867   ; Ti-O6     [486.687]
  219     TiB      1        H144     Ti219     219     2.15900  47.867   ; Ti-O5     [488.846]
  220     TiB      1        H144     Ti220     220     2.15901  47.867   ; Ti-O5     [491.005]
  221     TiB      1        H144     Ti221     221     2.15901  47.867   ; Ti-O5     [493.164]
  222     TiB      1        H144     Ti222     222     2.15900  47.867   ; Ti-O5     [495.323]
  223     TiB      1        H144     Ti223     223     2.15901  47.867   ; Ti-O5     [497.482]
  224     TiB      1        H144     Ti224     224     2.15901  47.867   ; Ti-O5     [499.641]
  225     TiB      1        H144     Ti225     225     2.15900  47.867   ; Ti-O5       [501.8]
  226     TiB      1        H144     Ti226     226     2.15901  47.867   ; Ti-O5     [503.959]
  227     TiA      1        H144     Ti227     227     2.24802  47.867   ; Ti-O6     [506.207]
  228     TiB      1        H144     Ti228     228     2.15901  47.867   ; Ti-O5     [508.366]
  229     TiB      1        H144     Ti229     229     2.15901  47.867   ; Ti-O5     [510.525]
  230     TiB      1        H144     Ti230     230     2.15900  47.867   ; Ti-O5     [512.684]
  231     TiA      1        H144     Ti231     231     2.24803  47.867   ; Ti-O6     [514.932]
  232     TiB      1        H144     Ti232     232     2.15900  47.867   ; Ti-O5     [517.091]
  233     TiA      1        H144     Ti233     233     2.24803  47.867   ; Ti-O6     [519.339]
  234     TiA      1        H144     Ti234     234     2.24802  47.867   ; Ti-O6     [521.587]
  235     TiB      1        H144     Ti235     235     2.15901  47.867   ; Ti-O5     [523.746]
  236     TiB      1        H144     Ti236     236     2.15900  47.867   ; Ti-O5     [525.905]
  237     TiA      1        H144     Ti237     237     2.24803  47.867   ; Ti-O6     [528.153]
  238     TiA      1        H144     Ti238     238     2.24802  47.867   ; Ti-O6     [530.401]
  239     TiB      1        H144     Ti239     239     2.15901  47.867   ; Ti-O5      [532.56]
  240     TiA      1        H144     Ti240     240     2.24802  47.867   ; Ti-O6     [534.808]
  241     TiB      1        H144     Ti241     241     2.15901  47.867   ; Ti-O5     [536.967]
  242     TiB      1        H144     Ti242     242     2.15900  47.867   ; Ti-O5     [539.126]
  243     TiA      1        H144     Ti243     243     2.24803  47.867   ; Ti-O6     [541.374]
  244     TiB      1        H144     Ti244     244     2.15900  47.867   ; Ti-O5     [543.533]
  245     TiB      1        H144     Ti245     245     2.15901  47.867   ; Ti-O5     [545.692]
  246     TiA      1        H144     Ti246     246     2.24802  47.867   ; Ti-O6      [547.94]
  247     TiB      1        H144     Ti247     247     2.15901  47.867   ; Ti-O5     [550.099]
  248     TiB      1        H144     Ti248     248     2.15901  47.867   ; Ti-O5     [552.258]
  249     TiA      1        H144     Ti249     249     2.24802  47.867   ; Ti-O6     [554.506]
  250     TiB      1        H144     Ti250     250     2.15901  47.867   ; Ti-O5     [556.665]
  251     TiA      1        H144     Ti251     251     2.24802  47.867   ; Ti-O6     [558.913]
  252     TiB      1        H144     Ti252     252     2.15901  47.867   ; Ti-O5     [561.072]
  253     TiB      1        H144     Ti253     253     2.15900  47.867   ; Ti-O5     [563.231]
  254     TiB      1        H144     Ti254     254     2.15901  47.867   ; Ti-O5      [565.39]
  255     TiB      1        H144     Ti255     255     2.15901  47.867   ; Ti-O5     [567.549]
  256     TiA      1        H144     Ti256     256     2.24802  47.867   ; Ti-O6     [569.797]
  257     TiB      1        H144     Ti257     257     2.15901  47.867   ; Ti-O5     [571.956]
  258     TiB      1        H144     Ti258     258     2.15900  47.867   ; Ti-O5     [574.115]
  259     TiA      1        H144     Ti259     259     2.24803  47.867   ; Ti-O6     [576.363]
  260     TiA      1        H144     Ti260     260     2.24802  47.867   ; Ti-O6     [578.611]
  261     TiB      1        H144     Ti261     261     2.15901  47.867   ; Ti-O5      [580.77]
  262     TiA      1        H144     Ti262     262     2.24802  47.867   ; Ti-O6     [583.018]
  263     TiB      1        H144     Ti263     263     2.15901  47.867   ; Ti-O5     [585.177]
  264     TiB      1        H144     Ti264     264     2.15900  47.867   ; Ti-O5     [587.336]
  265     TiB      1        H144     Ti265     265     2.15901  47.867   ; Ti-O5     [589.495]
  266     TiB      1        H144     Ti266     266     2.15901  47.867   ; Ti-O5     [591.654]
  267     TiB      1        H144     Ti267     267     2.15900  47.867   ; Ti-O5     [593.813]
  268     TiA      1        H144     Ti268     268     2.24803  47.867   ; Ti-O6     [596.061]
  269     TiB      1        H144     Ti269     269     2.15900  47.867   ; Ti-O5      [598.22]
  270     TiA      1        H144     Ti270     270     2.24803  47.867   ; Ti-O6     [600.468]
  271     TiA      1        H144     Ti271     271     2.24802  47.867   ; Ti-O6     [602.716]
  272     TiB      1        H144     Ti272     272     2.15901  47.867   ; Ti-O5     [604.875]
  273     TiB      1        H144     Ti273     273     2.15900  47.867   ; Ti-O5     [607.034]
  274     TiB      1        H144     Ti274     274     2.15901  47.867   ; Ti-O5     [609.193]
  275     TiB      1        H144     Ti275     275     2.15900  47.867   ; Ti-O5     [611.352]
  276     TiB      1        H144     Ti276     276     2.15901  47.867   ; Ti-O5     [613.511]
  277     TiB      1        H144     Ti277     277     2.15901  47.867   ; Ti-O5      [615.67]
  278     TiB      1        H144     Ti278     278     2.15900  47.867   ; Ti-O5     [617.829]
  279     TiB      1        H144     Ti279     279     2.15901  47.867   ; Ti-O5     [619.988]
  280     TiB      1        H144     Ti280     280     2.15901  47.867   ; Ti-O5     [622.147]
  281     TiB      1        H144     Ti281     281     2.15900  47.867   ; Ti-O5     [624.306]
  282     TiB      1        H144     Ti282     282     2.15901  47.867   ; Ti-O5     [626.465]
  283     TiB      1        H144     Ti283     283     2.15901  47.867   ; Ti-O5     [628.624]
  284     TiB      1        H144     Ti284     284     2.15900  47.867   ; Ti-O5     [630.783]
  285     TiB      1        H144     Ti285     285     2.15901  47.867   ; Ti-O5     [632.942]
  286     TiA      1        H144     Ti286     286     2.24802  47.867   ; Ti-O6      [635.19]
  287     TiA      1        H144     Ti287     287     2.24803  47.867   ; Ti-O6     [637.438]
  288     TiA      1        H144     Ti288     288     2.24802  47.867   ; Ti-O6     [639.686]
  289     TiA      1        H144     Ti289     289     2.24802  47.867   ; Ti-O6     [641.934]
  290     TiB      1        H144     Ti290     290     2.15901  47.867   ; Ti-O5     [644.093]
  291     TiB      1        H144     Ti291     291     2.15901  47.867   ; Ti-O5     [646.252]
  292     TiA      1        H144     Ti292     292     2.24802  47.867   ; Ti-O6       [648.5]
  293     TiB      1        H144     Ti293     293     2.15901  47.867   ; Ti-O5     [650.659]
  294     TiA      1        H144     Ti294     294     2.24802  47.867   ; Ti-O6     [652.907]
  295     TiA      1        H144     Ti295     295     2.24802  47.867   ; Ti-O6     [655.155]
  296     TiA      1        H144     Ti296     296     2.24803  47.867   ; Ti-O6     [657.403]
  297     TiB      1        H144     Ti297     297     2.15900  47.867   ; Ti-O5     [659.562]
  298     TiB      1        H144     Ti298     298     2.15901  47.867   ; Ti-O5     [661.721]
  299     TiB      1        H144     Ti299     299     2.15901  47.867   ; Ti-O5      [663.88]
  300     TiA      1        H144     Ti300     300     2.24802  47.867   ; Ti-O6     [666.129]
  301     TiB      1        H144     Ti301     301     2.15901  47.867   ; Ti-O5     [668.288]
  302     TiA      1        H144     Ti302     302     2.24802  47.867   ; Ti-O6     [670.536]
  303     TiB      1        H144     Ti303     303     2.15901  47.867   ; Ti-O5     [672.695]
  304     TiB      1        H144     Ti304     304     2.15900  47.867   ; Ti-O5     [674.854]
  305     TiA      1        H144     Ti305     305     2.24803  47.867   ; Ti-O6     [677.102]
  306     TiA      1        H144     Ti306     306     2.24802  47.867   ; Ti-O6      [679.35]
  307     TiA      1        H144     Ti307     307     2.24803  47.867   ; Ti-O6     [681.598]
  308     TiA      1        H144     Ti308     308     2.24802  47.867   ; Ti-O6     [683.846]
  309     TiA      1        H144     Ti309     309     2.24802  47.867   ; Ti-O6     [686.094]
  310     TiA      1        H144     Ti310     310     2.24803  47.867   ; Ti-O6     [688.342]
  311     TiA      1        H144     Ti311     311     2.24802  47.867   ; Ti-O6      [690.59]
  312     TiA      1        H144     Ti312     312     2.24802  47.867   ; Ti-O6     [692.838]
  313     TiA      1        H144     Ti313     313     2.24803  47.867   ; Ti-O6     [695.086]
  314     TiA      1        H144     Ti314     314     2.24802  47.867   ; Ti-O6     [697.334]
  315     TiA      1        H144     Ti315     315     2.24802  47.867   ; Ti-O6     [699.582]
  316     TiA      1        H144     Ti316     316     2.24803  47.867   ; Ti-O6      [701.83]
  317     TiA      1        H144     Ti317     317     2.24802  47.867   ; Ti-O6     [704.078]
  318     TiA      1        H144     Ti318     318     2.24803  47.867   ; Ti-O6     [706.326]
  319     TiA      1        H144     Ti319     319     2.24802  47.867   ; Ti-O6     [708.574]
  320     TiA      1        H144     Ti320     320     2.24802  47.867   ; Ti-O6     [710.822]
  321     TiA      1        H144     Ti321     321     2.24803  47.867   ; Ti-O6      [713.07]
  322     TiA      1        H144     Ti322     322     2.24802  47.867   ; Ti-O6     [715.318]
  323     TiA      1        H144     Ti323     323     2.24802  47.867   ; Ti-O6     [717.566]
  324     TiA      1        H144     Ti324     324     2.24803  47.867   ; Ti-O6     [719.814]
  325     TiA      1        H144     Ti325     325     2.24802  47.867   ; Ti-O6     [722.062]
  326     TiA      1        H144     Ti326     326     2.24802  47.867   ; Ti-O6      [724.31]
  327     TiA      1        H144     Ti327     327     2.24803  47.867   ; Ti-O6     [726.558]
  328     TiA      1        H144     Ti328     328     2.24802  47.867   ; Ti-O6     [728.806]
  329     TiA      1        H144     Ti329     329     2.24803  47.867   ; Ti-O6     [731.054]
  330     TiA      1        H144     Ti330     330     2.24802  47.867   ; Ti-O6     [733.302]
  331     TiA      1        H144     Ti331     331     2.24802  47.867   ; Ti-O6      [735.55]
  332     TiA      1        H144     Ti332     332     2.24803  47.867   ; Ti-O6     [737.798]
  333     TiA      1        H144     Ti333     333     2.24802  47.867   ; Ti-O6     [740.046]
  334     TiA      1        H144     Ti334     334     2.24802  47.867   ; Ti-O6     [742.294]
  335     TiA      1        H144     Ti335     335     2.24803  47.867   ; Ti-O6     [744.542]
  336     TiA      1        H144     Ti336     336     2.24802  47.867   ; Ti-O6      [746.79]
  337     TiA      1        H144     Ti337     337     2.24803  47.867   ; Ti-O6     [749.038]
  338     TiA      1        H144     Ti338     338     2.24802  47.867   ; Ti-O6     [751.286]
  339     TiA      1        H144     Ti339     339     2.24802  47.867   ; Ti-O6     [753.534]
  340     TiA      1        H144     Ti340     340     2.24803  47.867   ; Ti-O6     [755.782]
  341     TiA      1        H144     Ti341     341     2.24802  47.867   ; Ti-O6      [758.03]
  342     TiA      1        H144     Ti342     342     2.24802  47.867   ; Ti-O6     [760.278]
  343     TiA      1        H144     Ti343     343     2.24803  47.867   ; Ti-O6     [762.526]
  344     TiA      1        H144     Ti344     344     2.24802  47.867   ; Ti-O6     [764.774]
  345     TiA      1        H144     Ti345     345     2.24802  47.867   ; Ti-O6     [767.023]
  346     TiA      1        H144     Ti346     346     2.24803  47.867   ; Ti-O6     [769.271]
  347     TiA      1        H144     Ti347     347     2.24802  47.867   ; Ti-O6     [771.519]
  348     TiA      1        H144     Ti348     348     2.24803  47.867   ; Ti-O6     [773.767]
  349     TiA      1        H144     Ti349     349     2.24802  47.867   ; Ti-O6     [776.015]
  350     TiA      1        H144     Ti350     350     2.24802  47.867   ; Ti-O6     [778.263]
  351     TiA      1        H144     Ti351     351     2.24803  47.867   ; Ti-O6     [780.511]
  352     TiA      1        H144     Ti352     352     2.24802  47.867   ; Ti-O6     [782.759]
  353     TiA      1        H144     Ti353     353     2.24802  47.867   ; Ti-O6     [785.007]
  354     TiA      1        H144     Ti354     354     2.24803  47.867   ; Ti-O6     [787.255]
  355     TiA      1        H144     Ti355     355     2.24802  47.867   ; Ti-O6     [789.503]
  356     TiA      1        H144     Ti356     356     2.24803  47.867   ; Ti-O6     [791.751]
  357     TiA      1        H144     Ti357     357     2.24802  47.867   ; Ti-O6     [793.999]
  358     TiA      1        H144     Ti358     358     2.24802  47.867   ; Ti-O6     [796.247]
  359     TiA      1        H144     Ti359     359     2.24803  47.867   ; Ti-O6     [798.495]
  360     TiA      1        H144     Ti360     360     2.24802  47.867   ; Ti-O6     [800.743]
  361     TiA      1        H144     Ti361     361     2.24802  47.867   ; Ti-O6     [802.991]
  362     TiA      1        H144     Ti362     362     2.24803  47.867   ; Ti-O6     [805.239]
  363     TiA      1        H144     Ti363     363     2.24802  47.867   ; Ti-O6     [807.487]
  364     TiA      1        H144     Ti364     364     2.24802  47.867   ; Ti-O6     [809.735]
  365     TiA      1        H144     Ti365     365     2.24803  47.867   ; Ti-O6     [811.983]
  366     TiA      1        H144     Ti366     366     2.24802  47.867   ; Ti-O6     [814.231]
  367     TiA      1        H144     Ti367     367     2.24803  47.867   ; Ti-O6     [816.479]
  368     TiA      1        H144     Ti368     368     2.24802  47.867   ; Ti-O6     [818.727]
  369     TiA      1        H144     Ti369     369     2.24802  47.867   ; Ti-O6     [820.975]
  370     TiA      1        H144     Ti370     370     2.24803  47.867   ; Ti-O6     [823.223]
  371     TiA      1        H144     Ti371     371     2.24802  47.867   ; Ti-O6     [825.471]
  372     TiA      1        H144     Ti372     372     2.24802  47.867   ; Ti-O6     [827.719]
  373     TiA      1        H144     Ti373     373     2.24803  47.867   ; Ti-O6     [829.967]
  374     TiA      1        H144     Ti374     374     2.24802  47.867   ; Ti-O6     [832.215]
  375     TiA      1        H144     Ti375     375     2.24803  47.867   ; Ti-O6     [834.463]
  376     TiA      1        H144     Ti376     376     2.24802  47.867   ; Ti-O6     [836.711]
  377     TiA      1        H144     Ti377     377     2.24802  47.867   ; Ti-O6     [838.959]
  378     TiA      1        H144     Ti378     378     2.24803  47.867   ; Ti-O6     [841.207]
  379     TiA      1        H144     Ti379     379     2.24802  47.867   ; Ti-O6     [843.455]
  380     TiA      1        H144     Ti380     380     2.24802  47.867   ; Ti-O6     [845.703]
  381     TiA      1        H144     Ti381     381     2.24803  47.867   ; Ti-O6     [847.951]
  382     TiA      1        H144     Ti382     382     2.24802  47.867   ; Ti-O6     [850.199]
  383     TiA      1        H144     Ti383     383     2.24802  47.867   ; Ti-O6     [852.447]
  384     TiA      1        H144     Ti384     384     2.24803  47.867   ; Ti-O6     [854.695]
  385     TiA      1        H144     Ti385     385     2.24802  47.867   ; Ti-O6     [856.943]
  386     TiA      1        H144     Ti386     386     2.24803  47.867   ; Ti-O6     [859.191]
  387     TiA      1        H144     Ti387     387     2.24802  47.867   ; Ti-O6      [861.44]
  388     TiA      1        H144     Ti388     388     2.24802  47.867   ; Ti-O6     [863.688]
  389     TiA      1        H144     Ti389     389     2.24803  47.867   ; Ti-O6     [865.936]
  390     TiA      1        H144     Ti390     390     2.24802  47.867   ; Ti-O6     [868.184]
  391     TiA      1        H144     Ti391     391     2.24802  47.867   ; Ti-O6     [870.432]
  392     TiA      1        H144     Ti392     392     2.24803  47.867   ; Ti-O6      [872.68]
  393     TiA      1        H144     Ti393     393     2.24802  47.867   ; Ti-O6     [874.928]
  394     TiA      1        H144     Ti394     394     2.24803  47.867   ; Ti-O6     [877.176]
  395     TiA      1        H144     Ti395     395     2.24802  47.867   ; Ti-O6     [879.424]
  396     TiA      1        H144     Ti396     396     2.24802  47.867   ; Ti-O6     [881.672]
  397     TiA      1        H144     Ti397     397     2.24803  47.867   ; Ti-O6      [883.92]
  398     TiA      1        H144     Ti398     398     2.24802  47.867   ; Ti-O6     [886.168]
  399     TiA      1        H144     Ti399     399     2.24802  47.867   ; Ti-O6     [888.416]
  400     TiA      1        H144     Ti400     400     2.24803  47.867   ; Ti-O6     [890.664]
  401     TiA      1        H144     Ti401     401     2.24802  47.867   ; Ti-O6     [892.912]
  402     TiA      1        H144     Ti402     402     2.24802  47.867   ; Ti-O6      [895.16]
  403     TiA      1        H144     Ti403     403     2.24803  47.867   ; Ti-O6     [897.408]
  404     TiA      1        H144     Ti404     404     2.24802  47.867   ; Ti-O6     [899.656]
  405     TiA      1        H144     Ti405     405     2.24803  47.867   ; Ti-O6     [901.904]
  406     TiA      1        H144     Ti406     406     2.24802  47.867   ; Ti-O6     [904.152]
  407     TiA      1        H144     Ti407     407     2.24802  47.867   ; Ti-O6       [906.4]
  408     TiA      1        H144     Ti408     408     2.24803  47.867   ; Ti-O6     [908.648]
  409     TiA      1        H144     Ti409     409     2.24802  47.867   ; Ti-O6     [910.896]
  410     TiA      1        H144     Ti410     410     2.24802  47.867   ; Ti-O6     [913.144]
  411     TiA      1        H144     Ti411     411     2.24803  47.867   ; Ti-O6     [915.392]
  412     TiA      1        H144     Ti412     412     2.24802  47.867   ; Ti-O6      [917.64]
  413     TiA      1        H144     Ti413     413     2.24802  47.867   ; Ti-O6     [919.888]
  414     TiA      1        H144     Ti414     414     2.24803  47.867   ; Ti-O6     [922.136]
  415     TiA      1        H144     Ti415     415     2.24802  47.867   ; Ti-O6     [924.384]
  416     TiA      1        H144     Ti416     416     2.24803  47.867   ; Ti-O6     [926.632]
  417     TiA      1        H144     Ti417     417     2.24802  47.867   ; Ti-O6      [928.88]
  418     TiA      1        H144     Ti418     418     2.24802  47.867   ; Ti-O6     [931.128]
  419     TiA      1        H144     Ti419     419     2.24803  47.867   ; Ti-O6     [933.376]
  420     TiA      1        H144     Ti420     420     2.24802  47.867   ; Ti-O6     [935.624]
  421     TiA      1        H144     Ti421     421     2.24802  47.867   ; Ti-O6     [937.872]
  422     TiA      1        H144     Ti422     422     2.24803  47.867   ; Ti-O6      [940.12]
  423     TiA      1        H144     Ti423     423     2.24802  47.867   ; Ti-O6     [942.368]
  424     TiA      1        H144     Ti424     424     2.24803  47.867   ; Ti-O6     [944.616]
  425     TiA      1        H144     Ti425     425     2.24802  47.867   ; Ti-O6     [946.864]
  426     TiA      1        H144     Ti426     426     2.24802  47.867   ; Ti-O6     [949.112]
  427     TiA      1        H144     Ti427     427     2.24803  47.867   ; Ti-O6      [951.36]
  428     TiA      1        H144     Ti428     428     2.24802  47.867   ; Ti-O6     [953.608]
  429     TiA      1        H144     Ti429     429     2.24802  47.867   ; Ti-O6     [955.857]
  430     TiA      1        H144     Ti430     430     2.24803  47.867   ; Ti-O6     [958.105]
  431     TiA      1        H144     Ti431     431     2.24802  47.867   ; Ti-O6     [960.353]
  432     TiA      1        H144     Ti432     432     2.24802  47.867   ; Ti-O6     [962.601]
  433     TiA      1        H144     Ti433     433     2.24803  47.867   ; Ti-O6     [964.849]
  434     TiA      1        H144     Ti434     434     2.24802  47.867   ; Ti-O6     [967.097]
  435     TiA      1        H144     Ti435     435     2.24803  47.867   ; Ti-O6     [969.345]
  436     TiA      1        H144     Ti436     436     2.24802  47.867   ; Ti-O6     [971.593]
  437     TiA      1        H144     Ti437     437     2.24802  47.867   ; Ti-O6     [973.841]
  438     TiA      1        H144     Ti438     438     2.24803  47.867   ; Ti-O6     [976.089]
  439     TiA      1        H144     Ti439     439     2.24802  47.867   ; Ti-O6     [978.337]
  440     TiA      1        H144     Ti440     440     2.24802  47.867   ; Ti-O6     [980.585]
  441     TiA      1        H144     Ti441     441     2.24803  47.867   ; Ti-O6     [982.833]
  442     TiA      1        H144     Ti442     442     2.24802  47.867   ; Ti-O6     [985.081]
  443     TiA      1        H144     Ti443     443     2.24803  47.867   ; Ti-O6     [987.329]
  444     TiA      1        H144     Ti444     444     2.24802  47.867   ; Ti-O6     [989.577]
  445     TiA      1        H144     Ti445     445     2.24802  47.867   ; Ti-O6     [991.825]
  446     TiA      1        H144     Ti446     446     2.24803  47.867   ; Ti-O6     [994.073]
  447     TiA      1        H144     Ti447     447     2.24802  47.867   ; Ti-O6     [996.321]
  448     TiA      1        H144     Ti448     448     2.24802  47.867   ; Ti-O6     [998.569]
  449     TiA      1        H144     Ti449     449     2.24803  47.867   ; Ti-O6     [1000.82]
  450     TiA      1        H144     Ti450     450     2.24802  47.867   ; Ti-O6     [1003.07]
  451     TiA      1        H144     Ti451     451     2.24802  47.867   ; Ti-O6     [1005.31]
  452     TiA      1        H144     Ti452     452     2.24803  47.867   ; Ti-O6     [1007.56]
  453     TiA      1        H144     Ti453     453     2.24802  47.867   ; Ti-O6     [1009.81]
  454     TiA      1        H144     Ti454     454     2.24803  47.867   ; Ti-O6     [1012.06]
  455     TiA      1        H144     Ti455     455     2.24802  47.867   ; Ti-O6     [1014.31]
  456     TiA      1        H144     Ti456     456     2.24802  47.867   ; Ti-O6     [1016.55]
  457     TiA      1        H144     Ti457     457     2.24803  47.867   ; Ti-O6      [1018.8]
  458     TiA      1        H144     Ti458     458     2.24802  47.867   ; Ti-O6     [1021.05]
  459     TiA      1        H144     Ti459     459     2.24802  47.867   ; Ti-O6      [1023.3]
  460     TiA      1        H144     Ti460     460     2.24803  47.867   ; Ti-O6     [1025.55]
  461     TiA      1        H144     Ti461     461     2.24802  47.867   ; Ti-O6     [1027.79]
  462     TiA      1        H144     Ti462     462     2.24803  47.867   ; Ti-O6     [1030.04]
  463     TiA      1        H144     Ti463     463     2.24802  47.867   ; Ti-O6     [1032.29]
  464     TiA      1        H144     Ti464     464     2.24802  47.867   ; Ti-O6     [1034.54]
  465     TiA      1        H144     Ti465     465     2.24803  47.867   ; Ti-O6     [1036.79]
  466     TiA      1        H144     Ti466     466     2.24802  47.867   ; Ti-O6     [1039.03]
  467     TiA      1        H144     Ti467     467     2.24802  47.867   ; Ti-O6     [1041.28]
  468     TiA      1        H144     Ti468     468     2.24803  47.867   ; Ti-O6     [1043.53]
  469     TiA      1        H144     Ti469     469     2.24802  47.867   ; Ti-O6     [1045.78]
  470     TiA      1        H144     Ti470     470     2.24802  47.867   ; Ti-O6     [1048.03]
  471     TiA      1        H144     Ti471     471     2.24803  47.867   ; Ti-O6     [1050.27]
  472     TiA      1        H144     Ti472     472     2.24802  47.867   ; Ti-O6     [1052.52]
  473     TiA      1        H144     Ti473     473     2.24803  47.867   ; Ti-O6     [1054.77]
  474     TiA      1        H144     Ti474     474     2.24802  47.867   ; Ti-O6     [1057.02]
  475     TiA      1        H144     Ti475     475     2.24802  47.867   ; Ti-O6     [1059.27]
  476     TiA      1        H144     Ti476     476     2.24803  47.867   ; Ti-O6     [1061.51]
  477     TiA      1        H144     Ti477     477     2.24802  47.867   ; Ti-O6     [1063.76]
  478     TiA      1        H144     Ti478     478     2.24802  47.867   ; Ti-O6     [1066.01]
  479     TiA      1        H144     Ti479     479     2.24803  47.867   ; Ti-O6     [1068.26]
  480     TiA      1        H144     Ti480     480     2.24802  47.867   ; Ti-O6     [1070.51]
  481     TiA      1        H144     Ti481     481     2.24802  47.867   ; Ti-O6     [1072.75]
  482     TiA      1        H144     Ti482     482     2.24803  47.867   ; Ti-O6        [1075]
  483     TiA      1        H144     Ti483     483     2.24802  47.867   ; Ti-O6     [1077.25]
  484     TiA      1        H144     Ti484     484     2.24803  47.867   ; Ti-O6      [1079.5]
  485     TiA      1        H144     Ti485     485     2.24802  47.867   ; Ti-O6     [1081.75]
  486     TiA      1        H144     Ti486     486     2.24802  47.867   ; Ti-O6     [1083.99]
  487     TiA      1        H144     Ti487     487     2.24803  47.867   ; Ti-O6     [1086.24]
  488     TiA      1        H144     Ti488     488     2.24802  47.867   ; Ti-O6     [1088.49]
  489     TiA      1        H144     Ti489     489     2.24802  47.867   ; Ti-O6     [1090.74]
  490     TiA      1        H144     Ti490     490     2.24803  47.867   ; Ti-O6     [1092.99]
  491     TiA      1        H144     Ti491     491     2.24802  47.867   ; Ti-O6     [1095.23]
  492     TiA      1        H144     Ti492     492     2.24803  47.867   ; Ti-O6     [1097.48]
  493     TiA      1        H144     Ti493     493     2.24802  47.867   ; Ti-O6     [1099.73]
  494     TiA      1        H144     Ti494     494     2.24802  47.867   ; Ti-O6     [1101.98]
  495     TiA      1        H144     Ti495     495     2.24803  47.867   ; Ti-O6     [1104.23]
  496     TiA      1        H144     Ti496     496     2.24802  47.867   ; Ti-O6     [1106.47]
  497     TiA      1        H144     Ti497     497     2.24802  47.867   ; Ti-O6     [1108.72]
  498     TiA      1        H144     Ti498     498     2.24803  47.867   ; Ti-O6     [1110.97]
  499     TiA      1        H144     Ti499     499     2.24802  47.867   ; Ti-O6     [1113.22]
  500     TiA      1        H144     Ti500     500     2.24802  47.867   ; Ti-O6     [1115.47]
  501     TiA      1        H144     Ti501     501     2.24803  47.867   ; Ti-O6     [1117.71]
  502     TiA      1        H144     Ti502     502     2.24802  47.867   ; Ti-O6     [1119.96]
  503     TiA      1        H144     Ti503     503     2.24803  47.867   ; Ti-O6     [1122.21]
  504     TiA      1        H144     Ti504     504     2.24802  47.867   ; Ti-O6     [1124.46]
  505     TiA      1        H144     Ti505     505     2.24802  47.867   ; Ti-O6     [1126.71]
  506     TiA      1        H144     Ti506     506     2.24803  47.867   ; Ti-O6     [1128.95]
  507     TiA      1        H144     Ti507     507     2.24802  47.867   ; Ti-O6      [1131.2]
  508     TiA      1        H144     Ti508     508     2.24802  47.867   ; Ti-O6     [1133.45]
  509     TiA      1        H144     Ti509     509     2.24803  47.867   ; Ti-O6      [1135.7]
  510     TiA      1        H144     Ti510     510     2.24802  47.867   ; Ti-O6     [1137.95]
  511     TiA      1        H144     Ti511     511     2.24803  47.867   ; Ti-O6     [1140.19]
  512     TiA      1        H144     Ti512     512     2.24802  47.867   ; Ti-O6     [1142.44]
  513     TiA      1        H144     Ti513     513     2.24802  47.867   ; Ti-O6     [1144.69]
  514     TiA      1        H144     Ti514     514     2.24803  47.867   ; Ti-O6     [1146.94]
  515     TiA      1        H144     Ti515     515     2.24802  47.867   ; Ti-O6     [1149.19]
  516     TiA      1        H144     Ti516     516     2.24802  47.867   ; Ti-O6     [1151.43]
  517     TiA      1        H144     Ti517     517     2.24803  47.867   ; Ti-O6     [1153.68]
  518     TiA      1        H144     Ti518     518     2.24802  47.867   ; Ti-O6     [1155.93]
  519     TiA      1        H144     Ti519     519     2.24802  47.867   ; Ti-O6     [1158.18]
  520     TiA      1        H144     Ti520     520     2.24803  47.867   ; Ti-O6     [1160.43]
  521     TiA      1        H144     Ti521     521     2.24802  47.867   ; Ti-O6     [1162.67]
  522     TiA      1        H144     Ti522     522     2.24803  47.867   ; Ti-O6     [1164.92]
  523     TiA      1        H144     Ti523     523     2.24802  47.867   ; Ti-O6     [1167.17]
  524     TiA      1        H144     Ti524     524     2.24802  47.867   ; Ti-O6     [1169.42]
  525     TiA      1        H144     Ti525     525     2.24803  47.867   ; Ti-O6     [1171.67]
  526     TiA      1        H144     Ti526     526     2.24802  47.867   ; Ti-O6     [1173.91]
  527     TiA      1        H144     Ti527     527     2.24802  47.867   ; Ti-O6     [1176.16]
  528     TiA      1        H144     Ti528     528     2.24803  47.867   ; Ti-O6     [1178.41]
  529     TiA      1        H144     Ti529     529     2.24802  47.867   ; Ti-O6     [1180.66]
  530     TiA      1        H144     Ti530     530     2.24803  47.867   ; Ti-O6     [1182.91]
  531     TiA      1        H144     Ti531     531     2.24802  47.867   ; Ti-O6     [1185.15]
  532     TiB      1        H144     Ti532     532     2.15901  47.867   ; Ti-O5     [1187.31]
  533     TiA      1        H144     Ti533     533     2.24802  47.867   ; Ti-O6     [1189.56]
  534     TiA      1        H144     Ti534     534     2.24802  47.867   ; Ti-O6     [1191.81]
  535     TiA      1        H144     Ti535     535     2.24803  47.867   ; Ti-O6     [1194.06]
  536     TiA      1        H144     Ti536     536     2.24802  47.867   ; Ti-O6     [1196.31]
  537     TiA      1        H144     Ti537     537     2.24802  47.867   ; Ti-O6     [1198.55]
  538     TiA      1        H144     Ti538     538     2.24803  47.867   ; Ti-O6      [1200.8]
  539     TiA      1        H144     Ti539     539     2.24802  47.867   ; Ti-O6     [1203.05]
  540     TiA      1        H144     Ti540     540     2.24802  47.867   ; Ti-O6      [1205.3]
  541     TiA      1        H144     Ti541     541     2.24803  47.867   ; Ti-O6     [1207.55]
  542     TiA      1        H144     Ti542     542     2.24802  47.867   ; Ti-O6     [1209.79]
  543     TiA      1        H144     Ti543     543     2.24803  47.867   ; Ti-O6     [1212.04]
  544     TiA      1        H144     Ti544     544     2.24802  47.867   ; Ti-O6     [1214.29]
  545     TiA      1        H144     Ti545     545     2.24802  47.867   ; Ti-O6     [1216.54]
  546     TiA      1        H144     Ti546     546     2.24803  47.867   ; Ti-O6     [1218.79]
  547     TiA      1        H144     Ti547     547     2.24802  47.867   ; Ti-O6     [1221.03]
  548     TiA      1        H144     Ti548     548     2.24802  47.867   ; Ti-O6     [1223.28]
  549     TiA      1        H144     Ti549     549     2.24803  47.867   ; Ti-O6     [1225.53]
  550     TiA      1        H144     Ti550     550     2.24802  47.867   ; Ti-O6     [1227.78]
  551     TiA      1        H144     Ti551     551     2.24803  47.867   ; Ti-O6     [1230.03]
  552     TiA      1        H144     Ti552     552     2.24802  47.867   ; Ti-O6     [1232.27]
  553     TiA      1        H144     Ti553     553     2.24802  47.867   ; Ti-O6     [1234.52]
  554     TiA      1        H144     Ti554     554     2.24803  47.867   ; Ti-O6     [1236.77]
  555     TiA      1        H144     Ti555     555     2.24802  47.867   ; Ti-O6     [1239.02]
  556     TiA      1        H144     Ti556     556     2.24802  47.867   ; Ti-O6     [1241.27]
  557     TiA      1        H144     Ti557     557     2.24803  47.867   ; Ti-O6     [1243.51]
  558     TiA      1        H144     Ti558     558     2.24802  47.867   ; Ti-O6     [1245.76]
  559     TiA      1        H144     Ti559     559     2.24802  47.867   ; Ti-O6     [1248.01]
  560     TiA      1        H144     Ti560     560     2.24803  47.867   ; Ti-O6     [1250.26]
  561     TiA      1        H144     Ti561     561     2.24802  47.867   ; Ti-O6     [1252.51]
  562     TiA      1        H144     Ti562     562     2.24803  47.867   ; Ti-O6     [1254.75]
  563     TiA      1        H144     Ti563     563     2.24802  47.867   ; Ti-O6        [1257]
  564     TiA      1        H144     Ti564     564     2.24802  47.867   ; Ti-O6     [1259.25]
  565     TiA      1        H144     Ti565     565     2.24803  47.867   ; Ti-O6      [1261.5]
  566     TiA      1        H144     Ti566     566     2.24802  47.867   ; Ti-O6     [1263.75]
  567     TiA      1        H144     Ti567     567     2.24802  47.867   ; Ti-O6     [1265.99]
  568     TiA      1        H144     Ti568     568     2.24803  47.867   ; Ti-O6     [1268.24]
  569     TiA      1        H144     Ti569     569     2.24802  47.867   ; Ti-O6     [1270.49]
  570     TiA      1        H144     Ti570     570     2.24802  47.867   ; Ti-O6     [1272.74]
  571     TiA      1        H144     Ti571     571     2.24803  47.867   ; Ti-O6     [1274.99]
  572     TiA      1        H144     Ti572     572     2.24802  47.867   ; Ti-O6     [1277.23]
  573     TiA      1        H144     Ti573     573     2.24803  47.867   ; Ti-O6     [1279.48]
  574     TiA      1        H144     Ti574     574     2.24802  47.867   ; Ti-O6     [1281.73]
  575     TiA      1        H144     Ti575     575     2.24802  47.867   ; Ti-O6     [1283.98]
  576     TiA      1        H144     Ti576     576     2.24803  47.867   ; Ti-O6     [1286.23]
  577     TiA      1        H144     Ti577     577     2.24802  47.867   ; Ti-O6     [1288.47]
  578     TiA      1        H144     Ti578     578     2.24802  47.867   ; Ti-O6     [1290.72]
  579     TiA      1        H144     Ti579     579     2.24803  47.867   ; Ti-O6     [1292.97]
  580     TiA      1        H144     Ti580     580     2.24802  47.867   ; Ti-O6     [1295.22]
  581     TiA      1        H144     Ti581     581     2.24803  47.867   ; Ti-O6     [1297.47]
  582     TiA      1        H144     Ti582     582     2.24802  47.867   ; Ti-O6     [1299.72]
  583     TiA      1        H144     Ti583     583     2.24802  47.867   ; Ti-O6     [1301.96]
  584     TiA      1        H144     Ti584     584     2.24803  47.867   ; Ti-O6     [1304.21]
  585     TiA      1        H144     Ti585     585     2.24802  47.867   ; Ti-O6     [1306.46]
  586     TiA      1        H144     Ti586     586     2.24802  47.867   ; Ti-O6     [1308.71]
  587     TiA      1        H144     Ti587     587     2.24803  47.867   ; Ti-O6     [1310.96]
  588     TiA      1        H144     Ti588     588     2.24802  47.867   ; Ti-O6      [1313.2]
  589     TiA      1        H144     Ti589     589     2.24802  47.867   ; Ti-O6     [1315.45]
  590     TiA      1        H144     Ti590     590     2.24803  47.867   ; Ti-O6      [1317.7]
  591     TiA      1        H144     Ti591     591     2.24802  47.867   ; Ti-O6     [1319.95]
  592     TiB      1        H144     Ti592     592     2.15901  47.867   ; Ti-O5     [1322.11]
  593     TiA      1        H144     Ti593     593     2.24802  47.867   ; Ti-O6     [1324.35]
  594     TiB      1        H144     Ti594     594     2.15901  47.867   ; Ti-O5     [1326.51]
  595     TiA      1        H144     Ti595     595     2.24802  47.867   ; Ti-O6     [1328.76]
  596     TiA      1        H144     Ti596     596     2.24803  47.867   ; Ti-O6     [1331.01]
  597     TiA      1        H144     Ti597     597     2.24802  47.867   ; Ti-O6     [1333.26]
  598     TiA      1        H144     Ti598     598     2.24802  47.867   ; Ti-O6     [1335.51]
  599     TiA      1        H144     Ti599     599     2.24803  47.867   ; Ti-O6     [1337.75]
  600     TiA      1        H144     Ti600     600     2.24802  47.867   ; Ti-O6        [1340]
  601     TiA      1        H144     Ti601     601     2.24802  47.867   ; Ti-O6     [1342.25]
  602     TiA      1        H144     Ti602     602     2.24803  47.867   ; Ti-O6      [1344.5]
  603     TiA      1        H144     Ti603     603     2.24802  47.867   ; Ti-O6     [1346.75]
  604     TiA      1        H144     Ti604     604     2.24803  47.867   ; Ti-O6     [1348.99]
  605     TiA      1        H144     Ti605     605     2.24802  47.867   ; Ti-O6     [1351.24]
  606     TiA      1        H144     Ti606     606     2.24802  47.867   ; Ti-O6     [1353.49]
  607     TiA      1        H144     Ti607     607     2.24803  47.867   ; Ti-O6     [1355.74]
  608     TiA      1        H144     Ti608     608     2.24802  47.867   ; Ti-O6     [1357.99]
  609     TiA      1        H144     Ti609     609     2.24802  47.867   ; Ti-O6     [1360.23]
  610     TiA      1        H144     Ti610     610     2.24803  47.867   ; Ti-O6     [1362.48]
  611     TiA      1        H144     Ti611     611     2.24802  47.867   ; Ti-O6     [1364.73]
  612     TiA      1        H144     Ti612     612     2.24802  47.867   ; Ti-O6     [1366.98]
  613     TiA      1        H144     Ti613     613     2.24803  47.867   ; Ti-O6     [1369.23]
  614     TiA      1        H144     Ti614     614     2.24802  47.867   ; Ti-O6     [1371.47]
  615     TiA      1        H144     Ti615     615     2.24803  47.867   ; Ti-O6     [1373.72]
  616     TiA      1        H144     Ti616     616     2.24802  47.867   ; Ti-O6     [1375.97]
  617     TiA      1        H144     Ti617     617     2.24802  47.867   ; Ti-O6     [1378.22]
  618     TiA      1        H144     Ti618     618     2.24803  47.867   ; Ti-O6     [1380.47]
  619     TiA      1        H144     Ti619     619     2.24802  47.867   ; Ti-O6     [1382.71]
  620     TiA      1        H144     Ti620     620     2.24802  47.867   ; Ti-O6     [1384.96]
  621     TiA      1        H144     Ti621     621     2.24803  47.867   ; Ti-O6     [1387.21]
  622     TiA      1        H144     Ti622     622     2.24802  47.867   ; Ti-O6     [1389.46]
  623     TiA      1        H144     Ti623     623     2.24803  47.867   ; Ti-O6     [1391.71]
  624     TiA      1        H144     Ti624     624     2.24802  47.867   ; Ti-O6     [1393.95]
  625     TiA      1        H144     Ti625     625     2.24802  47.867   ; Ti-O6      [1396.2]
  626     TiA      1        H144     Ti626     626     2.24803  47.867   ; Ti-O6     [1398.45]
  627     TiA      1        H144     Ti627     627     2.24802  47.867   ; Ti-O6      [1400.7]
  628     TiA      1        H144     Ti628     628     2.24802  47.867   ; Ti-O6     [1402.95]
  629     TiA      1        H144     Ti629     629     2.24803  47.867   ; Ti-O6     [1405.19]
  630     TiA      1        H144     Ti630     630     2.24802  47.867   ; Ti-O6     [1407.44]
  631     TiA      1        H144     Ti631     631     2.24802  47.867   ; Ti-O6     [1409.69]
  632     TiA      1        H144     Ti632     632     2.24803  47.867   ; Ti-O6     [1411.94]
  633     TiA      1        H144     Ti633     633     2.24802  47.867   ; Ti-O6     [1414.19]
  634     TiA      1        H144     Ti634     634     2.24803  47.867   ; Ti-O6     [1416.43]
  635     TiA      1        H144     Ti635     635     2.24802  47.867   ; Ti-O6     [1418.68]
  636     TiA      1        H144     Ti636     636     2.24802  47.867   ; Ti-O6     [1420.93]
  637     TiA      1        H144     Ti637     637     2.24803  47.867   ; Ti-O6     [1423.18]
  638     TiA      1        H144     Ti638     638     2.24802  47.867   ; Ti-O6     [1425.43]
  639     TiA      1        H144     Ti639     639     2.24802  47.867   ; Ti-O6     [1427.67]
  640     TiA      1        H144     Ti640     640     2.24803  47.867   ; Ti-O6     [1429.92]
  641     TiA      1        H144     Ti641     641     2.24802  47.867   ; Ti-O6     [1432.17]
  642     TiA      1        H144     Ti642     642     2.24803  47.867   ; Ti-O6     [1434.42]
  643     TiA      1        H144     Ti643     643     2.24802  47.867   ; Ti-O6     [1436.67]
  644     TiA      1        H144     Ti644     644     2.24802  47.867   ; Ti-O6     [1438.91]
  645     TiA      1        H144     Ti645     645     2.24803  47.867   ; Ti-O6     [1441.16]
  646     TiA      1        H144     Ti646     646     2.24802  47.867   ; Ti-O6     [1443.41]
  647     TiA      1        H144     Ti647     647     2.24802  47.867   ; Ti-O6     [1445.66]
  648     TiA      1        H144     Ti648     648     2.24803  47.867   ; Ti-O6     [1447.91]
  649     TiA      1        H144     Ti649     649     2.24802  47.867   ; Ti-O6     [1450.15]
  650     TiA      1        H144     Ti650     650     2.24802  47.867   ; Ti-O6      [1452.4]
  651     TiA      1        H144     Ti651     651     2.24803  47.867   ; Ti-O6     [1454.65]
  652     TiA      1        H144     Ti652     652     2.24802  47.867   ; Ti-O6      [1456.9]
  653     TiA      1        H144     Ti653     653     2.24803  47.867   ; Ti-O6     [1459.15]
  654     TiA      1        H144     Ti654     654     2.24802  47.867   ; Ti-O6     [1461.39]
  655     TiA      1        H144     Ti655     655     2.24802  47.867   ; Ti-O6     [1463.64]
  656     TiA      1        H144     Ti656     656     2.24803  47.867   ; Ti-O6     [1465.89]
  657     TiA      1        H144     Ti657     657     2.24802  47.867   ; Ti-O6     [1468.14]
  658     TiA      1        H144     Ti658     658     2.24802  47.867   ; Ti-O6     [1470.39]
  659     TiA      1        H144     Ti659     659     2.24803  47.867   ; Ti-O6     [1472.63]
  660     TiA      1        H144     Ti660     660     2.24802  47.867   ; Ti-O6     [1474.88]
  661     TiA      1        H144     Ti661     661     2.24803  47.867   ; Ti-O6     [1477.13]
  662     TiA      1        H144     Ti662     662     2.24802  47.867   ; Ti-O6     [1479.38]
  663     TiA      1        H144     Ti663     663     2.24802  47.867   ; Ti-O6     [1481.63]
  664     TiA      1        H144     Ti664     664     2.24803  47.867   ; Ti-O6     [1483.88]
  665     TiA      1        H144     Ti665     665     2.24802  47.867   ; Ti-O6     [1486.12]
  666     TiA      1        H144     Ti666     666     2.24802  47.867   ; Ti-O6     [1488.37]
  667     TiA      1        H144     Ti667     667     2.24803  47.867   ; Ti-O6     [1490.62]
  668     TiA      1        H144     Ti668     668     2.24802  47.867   ; Ti-O6     [1492.87]
  669     TiA      1        H144     Ti669     669     2.24802  47.867   ; Ti-O6     [1495.12]
  670     TiA      1        H144     Ti670     670     2.24803  47.867   ; Ti-O6     [1497.36]
  671     TiB      1        H144     Ti671     671     2.15900  47.867   ; Ti-O5     [1499.52]
  672     TiA      1        H144     Ti672     672     2.24803  47.867   ; Ti-O6     [1501.77]
  673     TiA      1        H144     Ti673     673     2.24802  47.867   ; Ti-O6     [1504.02]
  674     TiA      1        H144     Ti674     674     2.24803  47.867   ; Ti-O6     [1506.27]
  675     TiA      1        H144     Ti675     675     2.24802  47.867   ; Ti-O6     [1508.51]
  676     TiA      1        H144     Ti676     676     2.24802  47.867   ; Ti-O6     [1510.76]
  677     TiA      1        H144     Ti677     677     2.24803  47.867   ; Ti-O6     [1513.01]
  678     TiA      1        H144     Ti678     678     2.24802  47.867   ; Ti-O6     [1515.26]
  679     TiA      1        H144     Ti679     679     2.24802  47.867   ; Ti-O6     [1517.51]
  680     TiA      1        H144     Ti680     680     2.24803  47.867   ; Ti-O6     [1519.75]
  681     TiA      1        H144     Ti681     681     2.24802  47.867   ; Ti-O6        [1522]
  682     TiA      1        H144     Ti682     682     2.24803  47.867   ; Ti-O6     [1524.25]
  683     TiA      1        H144     Ti683     683     2.24802  47.867   ; Ti-O6      [1526.5]
  684     TiA      1        H144     Ti684     684     2.24802  47.867   ; Ti-O6     [1528.75]
  685     TiA      1        H144     Ti685     685     2.24803  47.867   ; Ti-O6     [1530.99]
  686     TiA      1        H144     Ti686     686     2.24802  47.867   ; Ti-O6     [1533.24]
  687     TiA      1        H144     Ti687     687     2.24802  47.867   ; Ti-O6     [1535.49]
  688     TiA      1        H144     Ti688     688     2.24803  47.867   ; Ti-O6     [1537.74]
  689     TiA      1        H144     Ti689     689     2.24802  47.867   ; Ti-O6     [1539.99]
  690     TiA      1        H144     Ti690     690     2.24802  47.867   ; Ti-O6     [1542.23]
  691     TiA      1        H144     Ti691     691     2.24803  47.867   ; Ti-O6     [1544.48]
  692     TiA      1        H144     Ti692     692     2.24802  47.867   ; Ti-O6     [1546.73]
  693     TiA      1        H144     Ti693     693     2.24803  47.867   ; Ti-O6     [1548.98]
  694     TiA      1        H144     Ti694     694     2.24802  47.867   ; Ti-O6     [1551.23]
  695     TiA      1        H144     Ti695     695     2.24802  47.867   ; Ti-O6     [1553.47]
  696     TiA      1        H144     Ti696     696     2.24803  47.867   ; Ti-O6     [1555.72]
  697     TiA      1        H144     Ti697     697     2.24802  47.867   ; Ti-O6     [1557.97]
  698     TiB      1        H144     Ti698     698     2.15901  47.867   ; Ti-O5     [1560.13]
  699     TiA      1        H144     Ti699     699     2.24802  47.867   ; Ti-O6     [1562.38]
  700     TiA      1        H144     Ti700     700     2.24802  47.867   ; Ti-O6     [1564.63]
  701     TiA      1        H144     Ti701     701     2.24803  47.867   ; Ti-O6     [1566.87]
  702     TiA      1        H144     Ti702     702     2.24802  47.867   ; Ti-O6     [1569.12]
  703     TiA      1        H144     Ti703     703     2.24803  47.867   ; Ti-O6     [1571.37]
  704     TiA      1        H144     Ti704     704     2.24802  47.867   ; Ti-O6     [1573.62]
  705     TiB      1        H144     Ti705     705     2.15901  47.867   ; Ti-O5     [1575.78]
  706     TiA      1        H144     Ti706     706     2.24802  47.867   ; Ti-O6     [1578.02]
  707     TiA      1        H144     Ti707     707     2.24802  47.867   ; Ti-O6     [1580.27]
  708     TiA      1        H144     Ti708     708     2.24803  47.867   ; Ti-O6     [1582.52]
  709     TiA      1        H144     Ti709     709     2.24802  47.867   ; Ti-O6     [1584.77]
  710     TiA      1        H144     Ti710     710     2.24802  47.867   ; Ti-O6     [1587.02]
  711     TiA      1        H144     Ti711     711     2.24803  47.867   ; Ti-O6     [1589.27]
  712     TiA      1        H144     Ti712     712     2.24802  47.867   ; Ti-O6     [1591.51]
  713     TiA      1        H144     Ti713     713     2.24802  47.867   ; Ti-O6     [1593.76]
  714     TiA      1        H144     Ti714     714     2.24803  47.867   ; Ti-O6     [1596.01]
  715     TiA      1        H144     Ti715     715     2.24802  47.867   ; Ti-O6     [1598.26]
  716     TiA      1        H144     Ti716     716     2.24803  47.867   ; Ti-O6     [1600.51]
  717     TiA      1        H144     Ti717     717     2.24802  47.867   ; Ti-O6     [1602.75]
  718     TiA      1        H144     Ti718     718     2.24802  47.867   ; Ti-O6        [1605]
  719     TiA      1        H144     Ti719     719     2.24803  47.867   ; Ti-O6     [1607.25]
  720     TiA      1        H144     Ti720     720     2.24802  47.867   ; Ti-O6      [1609.5]
  721     TiA      1        H144     Ti721     721     2.24802  47.867   ; Ti-O6     [1611.75]
  722     TiA      1        H144     Ti722     722     2.24803  47.867   ; Ti-O6     [1613.99]
  723     TiA      1        H144     Ti723     723     2.24802  47.867   ; Ti-O6     [1616.24]
  724     TiA      1        H144     Ti724     724     2.24803  47.867   ; Ti-O6     [1618.49]
  725     TiB      1        H144     Ti725     725     2.15900  47.867   ; Ti-O5     [1620.65]
  726     TiB      1        H144     Ti726     726     2.15901  47.867   ; Ti-O5     [1622.81]
  727     TiA      1        H144     Ti727     727     2.24802  47.867   ; Ti-O6     [1625.06]
  728     TiA      1        H144     Ti728     728     2.24803  47.867   ; Ti-O6      [1627.3]
  729     TiB      1        H144     Ti729     729     2.15900  47.867   ; Ti-O5     [1629.46]
  730     TiA      1        H144     Ti730     730     2.24803  47.867   ; Ti-O6     [1631.71]
  731     TiA      1        H144     Ti731     731     2.24802  47.867   ; Ti-O6     [1633.96]
  732     TiA      1        H144     Ti732     732     2.24802  47.867   ; Ti-O6     [1636.21]
  733     TiA      1        H144     Ti733     733     2.24803  47.867   ; Ti-O6     [1638.45]
  734     TiA      1        H144     Ti734     734     2.24802  47.867   ; Ti-O6      [1640.7]
  735     TiA      1        H144     Ti735     735     2.24802  47.867   ; Ti-O6     [1642.95]
  736     TiA      1        H144     Ti736     736     2.24803  47.867   ; Ti-O6      [1645.2]
  737     TiA      1        H144     Ti737     737     2.24802  47.867   ; Ti-O6     [1647.45]
  738     TiA      1        H144     Ti738     738     2.24802  47.867   ; Ti-O6     [1649.69]
  739     TiA      1        H144     Ti739     739     2.24803  47.867   ; Ti-O6     [1651.94]
  740     TiA      1        H144     Ti740     740     2.24802  47.867   ; Ti-O6     [1654.19]
  741     TiA      1        H144     Ti741     741     2.24803  47.867   ; Ti-O6     [1656.44]
  742     TiA      1        H144     Ti742     742     2.24802  47.867   ; Ti-O6     [1658.69]
  743     TiA      1        H144     Ti743     743     2.24802  47.867   ; Ti-O6     [1660.93]
  744     TiA      1        H144     Ti744     744     2.24803  47.867   ; Ti-O6     [1663.18]
  745     TiA      1        H144     Ti745     745     2.24802  47.867   ; Ti-O6     [1665.43]
  746     TiA      1        H144     Ti746     746     2.24802  47.867   ; Ti-O6     [1667.68]
  747     TiA      1        H144     Ti747     747     2.24803  47.867   ; Ti-O6     [1669.93]
  748     TiA      1        H144     Ti748     748     2.24802  47.867   ; Ti-O6     [1672.17]
  749     TiA      1        H144     Ti749     749     2.24803  47.867   ; Ti-O6     [1674.42]
  750     TiA      1        H144     Ti750     750     2.24802  47.867   ; Ti-O6     [1676.67]
  751     TiA      1        H144     Ti751     751     2.24802  47.867   ; Ti-O6     [1678.92]
  752     TiA      1        H144     Ti752     752     2.24803  47.867   ; Ti-O6     [1681.17]
  753     TiA      1        H144     Ti753     753     2.24802  47.867   ; Ti-O6     [1683.42]
  754     TiA      1        H144     Ti754     754     2.24802  47.867   ; Ti-O6     [1685.66]
  755     TiA      1        H144     Ti755     755     2.24803  47.867   ; Ti-O6     [1687.91]
  756     TiA      1        H144     Ti756     756     2.24802  47.867   ; Ti-O6     [1690.16]
  757     TiA      1        H144     Ti757     757     2.24802  47.867   ; Ti-O6     [1692.41]
  758     TiA      1        H144     Ti758     758     2.24803  47.867   ; Ti-O6     [1694.66]
  759     TiA      1        H144     Ti759     759     2.24802  47.867   ; Ti-O6      [1696.9]
  760     TiA      1        H144     Ti760     760     2.24803  47.867   ; Ti-O6     [1699.15]
  761     TiA      1        H144     Ti761     761     2.24802  47.867   ; Ti-O6      [1701.4]
  762     TiA      1        H144     Ti762     762     2.24802  47.867   ; Ti-O6     [1703.65]
  763     TiA      1        H144     Ti763     763     2.24803  47.867   ; Ti-O6      [1705.9]
  764     TiA      1        H144     Ti764     764     2.24802  47.867   ; Ti-O6     [1708.14]
  765     TiA      1        H144     Ti765     765     2.24802  47.867   ; Ti-O6     [1710.39]
  766     TiA      1        H144     Ti766     766     2.24803  47.867   ; Ti-O6     [1712.64]
  767     TiA      1        H144     Ti767     767     2.24802  47.867   ; Ti-O6     [1714.89]
  768     TiA      1        H144     Ti768     768     2.24803  47.867   ; Ti-O6     [1717.14]
  769     TiA      1        H144     Ti769     769     2.24802  47.867   ; Ti-O6     [1719.38]
  770     TiA      1        H144     Ti770     770     2.24802  47.867   ; Ti-O6     [1721.63]
  771     TiA      1        H144     Ti771     771     2.24803  47.867   ; Ti-O6     [1723.88]
  772     TiA      1        H144     Ti772     772     2.24802  47.867   ; Ti-O6     [1726.13]
  773     TiA      1        H144     Ti773     773     2.24802  47.867   ; Ti-O6     [1728.38]
  774     TiA      1        H144     Ti774     774     2.24803  47.867   ; Ti-O6     [1730.62]
  775     TiA      1        H144     Ti775     775     2.24802  47.867   ; Ti-O6     [1732.87]
  776     TiA      1        H144     Ti776     776     2.24802  47.867   ; Ti-O6     [1735.12]
  777     TiA      1        H144     Ti777     777     2.24803  47.867   ; Ti-O6     [1737.37]
  778     TiA      1        H144     Ti778     778     2.24802  47.867   ; Ti-O6     [1739.62]
  779     TiA      1        H144     Ti779     779     2.24803  47.867   ; Ti-O6     [1741.86]
  780     TiA      1        H144     Ti780     780     2.24802  47.867   ; Ti-O6     [1744.11]
  781     TiA      1        H144     Ti781     781     2.24802  47.867   ; Ti-O6     [1746.36]
  782     TiA      1        H144     Ti782     782     2.24803  47.867   ; Ti-O6     [1748.61]
  783     TiA      1        H144     Ti783     783     2.24802  47.867   ; Ti-O6     [1750.86]
  784     TiA      1        H144     Ti784     784     2.24802  47.867   ; Ti-O6      [1753.1]
  785     TiB      1        H144     Ti785     785     2.15901  47.867   ; Ti-O5     [1755.26]
  786     TiA      1        H144     Ti786     786     2.24802  47.867   ; Ti-O6     [1757.51]
  787     TiA      1        H144     Ti787     787     2.24803  47.867   ; Ti-O6     [1759.76]
  788     TiA      1        H144     Ti788     788     2.24802  47.867   ; Ti-O6     [1762.01]
  789     TiA      1        H144     Ti789     789     2.24803  47.867   ; Ti-O6     [1764.25]
  790     TiA      1        H144     Ti790     790     2.24802  47.867   ; Ti-O6      [1766.5]
  791     TiA      1        H144     Ti791     791     2.24802  47.867   ; Ti-O6     [1768.75]
  792     TiA      1        H144     Ti792     792     2.24803  47.867   ; Ti-O6        [1771]
  793     TiA      1        H144     Ti793     793     2.24802  47.867   ; Ti-O6     [1773.25]
  794     TiA      1        H144     Ti794     794     2.24802  47.867   ; Ti-O6     [1775.49]
  795     TiA      1        H144     Ti795     795     2.24803  47.867   ; Ti-O6     [1777.74]
  796     TiA      1        H144     Ti796     796     2.24802  47.867   ; Ti-O6     [1779.99]
  797     TiA      1        H144     Ti797     797     2.24802  47.867   ; Ti-O6     [1782.24]
  798     TiA      1        H144     Ti798     798     2.24803  47.867   ; Ti-O6     [1784.49]
  799     TiA      1        H144     Ti799     799     2.24802  47.867   ; Ti-O6     [1786.74]
  800     TiA      1        H144     Ti800     800     2.24803  47.867   ; Ti-O6     [1788.98]
  801     TiA      1        H144     Ti801     801     2.24802  47.867   ; Ti-O6     [1791.23]
  802     TiA      1        H144     Ti802     802     2.24802  47.867   ; Ti-O6     [1793.48]
  803     TiA      1        H144     Ti803     803     2.24803  47.867   ; Ti-O6     [1795.73]
  804     TiA      1        H144     Ti804     804     2.24802  47.867   ; Ti-O6     [1797.98]
  805     TiA      1        H144     Ti805     805     2.24802  47.867   ; Ti-O6     [1800.22]
  806     TiA      1        H144     Ti806     806     2.24803  47.867   ; Ti-O6     [1802.47]
  807     TiA      1        H144     Ti807     807     2.24802  47.867   ; Ti-O6     [1804.72]
  808     TiA      1        H144     Ti808     808     2.24803  47.867   ; Ti-O6     [1806.97]
  809     TiA      1        H144     Ti809     809     2.24802  47.867   ; Ti-O6     [1809.22]
  810     TiA      1        H144     Ti810     810     2.24802  47.867   ; Ti-O6     [1811.46]
  811     TiA      1        H144     Ti811     811     2.24803  47.867   ; Ti-O6     [1813.71]
  812     TiA      1        H144     Ti812     812     2.24802  47.867   ; Ti-O6     [1815.96]
  813     TiA      1        H144     Ti813     813     2.24802  47.867   ; Ti-O6     [1818.21]
  814     TiA      1        H144     Ti814     814     2.24803  47.867   ; Ti-O6     [1820.46]
  815     TiA      1        H144     Ti815     815     2.24802  47.867   ; Ti-O6      [1822.7]
  816     TiA      1        H144     Ti816     816     2.24802  47.867   ; Ti-O6     [1824.95]
  817     TiA      1        H144     Ti817     817     2.24803  47.867   ; Ti-O6      [1827.2]
  818     TiB      1        H144     Ti818     818     2.15900  47.867   ; Ti-O5     [1829.36]
  819     TiB      1        H144     Ti819     819     2.15901  47.867   ; Ti-O5     [1831.52]
  820     TiB      1        H144     Ti820     820     2.15901  47.867   ; Ti-O5     [1833.68]
  821     TiB      1        H144     Ti821     821     2.15900  47.867   ; Ti-O5     [1835.84]
  822     TiB      1        H144     Ti822     822     2.15901  47.867   ; Ti-O5     [1837.99]
  823     TiB      1        H144     Ti823     823     2.15901  47.867   ; Ti-O5     [1840.15]
  824     TiB      1        H144     Ti824     824     2.15900  47.867   ; Ti-O5     [1842.31]
  825     TiB      1        H144     Ti825     825     2.15901  47.867   ; Ti-O5     [1844.47]
  826     TiB      1        H144     Ti826     826     2.15901  47.867   ; Ti-O5     [1846.63]
  827     TiB      1        H144     Ti827     827     2.15900  47.867   ; Ti-O5     [1848.79]
  828     TiB      1        H144     Ti828     828     2.15901  47.867   ; Ti-O5     [1850.95]
  829     TiB      1        H144     Ti829     829     2.15901  47.867   ; Ti-O5     [1853.11]
  830     TiB      1        H144     Ti830     830     2.15900  47.867   ; Ti-O5     [1855.27]
  831     TiB      1        H144     Ti831     831     2.15901  47.867   ; Ti-O5     [1857.43]
  832     TiB      1        H144     Ti832     832     2.15900  47.867   ; Ti-O5     [1859.58]
  833     TiB      1        H144     Ti833     833     2.15901  47.867   ; Ti-O5     [1861.74]
  834     TiB      1        H144     Ti834     834     2.15901  47.867   ; Ti-O5      [1863.9]
  835     TiB      1        H144     Ti835     835     2.15900  47.867   ; Ti-O5     [1866.06]
  836     TiB      1        H144     Ti836     836     2.15901  47.867   ; Ti-O5     [1868.22]
  837     TiB      1        H144     Ti837     837     2.15901  47.867   ; Ti-O5     [1870.38]
  838     TiB      1        H144     Ti838     838     2.15900  47.867   ; Ti-O5     [1872.54]
  839     TiB      1        H144     Ti839     839     2.15901  47.867   ; Ti-O5      [1874.7]
  840     TiB      1        H144     Ti840     840     2.15901  47.867   ; Ti-O5     [1876.86]
  841     TiB      1        H144     Ti841     841     2.15900  47.867   ; Ti-O5     [1879.02]
  842     TiB      1        H144     Ti842     842     2.15901  47.867   ; Ti-O5     [1881.17]
  843     TiB      1        H144     Ti843     843     2.15901  47.867   ; Ti-O5     [1883.33]
  844     TiB      1        H144     Ti844     844     2.15900  47.867   ; Ti-O5     [1885.49]
  845     TiB      1        H144     Ti845     845     2.15901  47.867   ; Ti-O5     [1887.65]
  846     TiB      1        H144     Ti846     846     2.15901  47.867   ; Ti-O5     [1889.81]
  847     TiB      1        H144     Ti847     847     2.15900  47.867   ; Ti-O5     [1891.97]
  848     TiB      1        H144     Ti848     848     2.15901  47.867   ; Ti-O5     [1894.13]
  849     TiB      1        H144     Ti849     849     2.15900  47.867   ; Ti-O5     [1896.29]
  850     TiB      1        H144     Ti850     850     2.15901  47.867   ; Ti-O5     [1898.45]
  851     TiB      1        H144     Ti851     851     2.15901  47.867   ; Ti-O5     [1900.61]
  852     TiB      1        H144     Ti852     852     2.15900  47.867   ; Ti-O5     [1902.76]
  853     TiB      1        H144     Ti853     853     2.15901  47.867   ; Ti-O5     [1904.92]
  854     TiB      1        H144     Ti854     854     2.15901  47.867   ; Ti-O5     [1907.08]
  855     TiB      1        H144     Ti855     855     2.15900  47.867   ; Ti-O5     [1909.24]
  856     TiB      1        H144     Ti856     856     2.15901  47.867   ; Ti-O5      [1911.4]
  857     TiB      1        H144     Ti857     857     2.15901  47.867   ; Ti-O5     [1913.56]
  858     TiB      1        H144     Ti858     858     2.15900  47.867   ; Ti-O5     [1915.72]
  859     TiB      1        H144     Ti859     859     2.15901  47.867   ; Ti-O5     [1917.88]
  860     TiB      1        H144     Ti860     860     2.15901  47.867   ; Ti-O5     [1920.04]
  861     TiB      1        H144     Ti861     861     2.15900  47.867   ; Ti-O5      [1922.2]
  862     TiB      1        H144     Ti862     862     2.15901  47.867   ; Ti-O5     [1924.35]
  863     TiB      1        H144     Ti863     863     2.15900  47.867   ; Ti-O5     [1926.51]
  864     TiB      1        H144     Ti864     864     2.15901  47.867   ; Ti-O5     [1928.67]
  865     TiB      1        H144     Ti865     865     2.15901  47.867   ; Ti-O5     [1930.83]
  866     TiB      1        H144     Ti866     866     2.15900  47.867   ; Ti-O5     [1932.99]
  867     TiB      1        H144     Ti867     867     2.15901  47.867   ; Ti-O5     [1935.15]
  868     TiB      1        H144     Ti868     868     2.15901  47.867   ; Ti-O5     [1937.31]
  869     TiB      1        H144     Ti869     869     2.15900  47.867   ; Ti-O5     [1939.47]
  870     TiB      1        H144     Ti870     870     2.15901  47.867   ; Ti-O5     [1941.63]
  871     TiB      1        H144     Ti871     871     2.15901  47.867   ; Ti-O5     [1943.79]
  872     TiB      1        H144     Ti872     872     2.15900  47.867   ; Ti-O5     [1945.94]
  873     TiB      1        H144     Ti873     873     2.15901  47.867   ; Ti-O5      [1948.1]
  874     TiB      1        H144     Ti874     874     2.15901  47.867   ; Ti-O5     [1950.26]
  875     TiB      1        H144     Ti875     875     2.15900  47.867   ; Ti-O5     [1952.42]
  876     TiB      1        H144     Ti876     876     2.15901  47.867   ; Ti-O5     [1954.58]
  877     TiB      1        H144     Ti877     877     2.15901  47.867   ; Ti-O5     [1956.74]
  878     TiB      1        H144     Ti878     878     2.15900  47.867   ; Ti-O5      [1958.9]
  879     TiB      1        H144     Ti879     879     2.15901  47.867   ; Ti-O5     [1961.06]
  880     TiB      1        H144     Ti880     880     2.15900  47.867   ; Ti-O5     [1963.22]
  881     TiB      1        H144     Ti881     881     2.15901  47.867   ; Ti-O5     [1965.38]
  882     TiB      1        H144     Ti882     882     2.15901  47.867   ; Ti-O5     [1967.53]
  883     TiB      1        H144     Ti883     883     2.15900  47.867   ; Ti-O5     [1969.69]
  884     TiB      1        H144     Ti884     884     2.15901  47.867   ; Ti-O5     [1971.85]
  885     TiB      1        H144     Ti885     885     2.15901  47.867   ; Ti-O5     [1974.01]
  886     TiB      1        H144     Ti886     886     2.15900  47.867   ; Ti-O5     [1976.17]
  887     TiB      1        H144     Ti887     887     2.15901  47.867   ; Ti-O5     [1978.33]
  888     TiB      1        H144     Ti888     888     2.15901  47.867   ; Ti-O5     [1980.49]
  889     TiB      1        H144     Ti889     889     2.15900  47.867   ; Ti-O5     [1982.65]
  890     TiB      1        H144     Ti890     890     2.15901  47.867   ; Ti-O5     [1984.81]
  891     TiB      1        H144     Ti891     891     2.15901  47.867   ; Ti-O5     [1986.97]
  892     TiB      1        H144     Ti892     892     2.15900  47.867   ; Ti-O5     [1989.13]
  893     TiB      1        H144     Ti893     893     2.15901  47.867   ; Ti-O5     [1991.28]
  894     TiB      1        H144     Ti894     894     2.15900  47.867   ; Ti-O5     [1993.44]
  895     TiB      1        H144     Ti895     895     2.15901  47.867   ; Ti-O5      [1995.6]
  896     TiB      1        H144     Ti896     896     2.15901  47.867   ; Ti-O5     [1997.76]
  897     TiB      1        H144     Ti897     897     2.15900  47.867   ; Ti-O5     [1999.92]
  898     TiB      1        H144     Ti898     898     2.15901  47.867   ; Ti-O5     [2002.08]
  899     TiB      1        H144     Ti899     899     2.15901  47.867   ; Ti-O5     [2004.24]
  900     TiB      1        H144     Ti900     900     2.15900  47.867   ; Ti-O5      [2006.4]
  901     TiB      1        H144     Ti901     901     2.15901  47.867   ; Ti-O5     [2008.56]
  902     TiB      1        H144     Ti902     902     2.15901  47.867   ; Ti-O5     [2010.72]
  903     TiB      1        H144     Ti903     903     2.15900  47.867   ; Ti-O5     [2012.87]
  904     TiB      1        H144     Ti904     904     2.15901  47.867   ; Ti-O5     [2015.03]
  905     TiB      1        H144     Ti905     905     2.15901  47.867   ; Ti-O5     [2017.19]
  906     TiB      1        H144     Ti906     906     2.15900  47.867   ; Ti-O5     [2019.35]
  907     TiB      1        H144     Ti907     907     2.15901  47.867   ; Ti-O5     [2021.51]
  908     TiB      1        H144     Ti908     908     2.15901  47.867   ; Ti-O5     [2023.67]
  909     TiB      1        H144     Ti909     909     2.15900  47.867   ; Ti-O5     [2025.83]
  910     TiB      1        H144     Ti910     910     2.15901  47.867   ; Ti-O5     [2027.99]
  911     TiB      1        H144     Ti911     911     2.15900  47.867   ; Ti-O5     [2030.15]
  912     TiB      1        H144     Ti912     912     2.15901  47.867   ; Ti-O5     [2032.31]
  913     TiB      1        H144     Ti913     913     2.15901  47.867   ; Ti-O5     [2034.46]
  914     TiB      1        H144     Ti914     914     2.15900  47.867   ; Ti-O5     [2036.62]
  915     TiB      1        H144     Ti915     915     2.15901  47.867   ; Ti-O5     [2038.78]
  916     TiB      1        H144     Ti916     916     2.15901  47.867   ; Ti-O5     [2040.94]
  917     TiB      1        H144     Ti917     917     2.15900  47.867   ; Ti-O5      [2043.1]
  918     TiB      1        H144     Ti918     918     2.15901  47.867   ; Ti-O5     [2045.26]
  919     TiB      1        H144     Ti919     919     2.15901  47.867   ; Ti-O5     [2047.42]
  920     TiB      1        H144     Ti920     920     2.15900  47.867   ; Ti-O5     [2049.58]
  921     TiB      1        H144     Ti921     921     2.15901  47.867   ; Ti-O5     [2051.74]
  922      OA      1        H144        O1     922    -1.12399  15.999   ; O-Ti3     [2050.61]
  923      OA      1        H144        O2     923    -1.12399  15.999   ; O-Ti3     [2049.49]
  924      OA      1        H144        O3     924    -1.12398  15.999   ; O-Ti3     [2048.36]
  925      OA      1        H144        O4     925    -1.12399  15.999   ; O-Ti3     [2047.24]
  926      OA      1        H144        O5     926    -1.12399  15.999   ; O-Ti3     [2046.12]
  927      OA      1        H144        O6     927    -1.12399  15.999   ; O-Ti3     [2044.99]
  928      OA      1        H144        O7     928    -1.12398  15.999   ; O-Ti3     [2043.87]
  929      OA      1        H144        O8     929    -1.12399  15.999   ; O-Ti3     [2042.74]
  930      OA      1        H144        O9     930    -1.12399  15.999   ; O-Ti3     [2041.62]
  931      OA      1        H144       O10     931    -1.12399  15.999   ; O-Ti3      [2040.5]
  932      OA      1        H144       O11     932    -1.12398  15.999   ; O-Ti3     [2039.37]
  933      OA      1        H144       O12     933    -1.12399  15.999   ; O-Ti3     [2038.25]
  934      OA      1        H144       O13     934    -1.12399  15.999   ; O-Ti3     [2037.12]
  935      OA      1        H144       O14     935    -1.12399  15.999   ; O-Ti3        [2036]
  936      OA      1        H144       O15     936    -1.12398  15.999   ; O-Ti3     [2034.88]
  937      OA      1        H144       O16     937    -1.12399  15.999   ; O-Ti3     [2033.75]
  938      OA      1        H144       O17     938    -1.12399  15.999   ; O-Ti3     [2032.63]
  939      OA      1        H144       O18     939    -1.12398  15.999   ; O-Ti3      [2031.5]
  940      OA      1        H144       O19     940    -1.12399  15.999   ; O-Ti3     [2030.38]
  941      OA      1        H144       O20     941    -1.12399  15.999   ; O-Ti3     [2029.26]
  942      OA      1        H144       O21     942    -1.12399  15.999   ; O-Ti3     [2028.13]
  943      OA      1        H144       O22     943    -1.12398  15.999   ; O-Ti3     [2027.01]
  944      OA      1        H144       O23     944    -1.12399  15.999   ; O-Ti3     [2025.88]
  945      OA      1        H144       O24     945    -1.12399  15.999   ; O-Ti3     [2024.76]
  946      OA      1        H144       O25     946    -1.12399  15.999   ; O-Ti3     [2023.64]
  947      OA      1        H144       O26     947    -1.12398  15.999   ; O-Ti3     [2022.51]
  948      OA      1        H144       O27     948    -1.12399  15.999   ; O-Ti3     [2021.39]
  949      OA      1        H144       O28     949    -1.12399  15.999   ; O-Ti3     [2020.26]
  950      OA      1        H144       O29     950    -1.12399  15.999   ; O-Ti3     [2019.14]
  951      OA      1        H144       O30     951    -1.12398  15.999   ; O-Ti3     [2018.02]
  952      OA      1        H144       O31     952    -1.12399  15.999   ; O-Ti3     [2016.89]
  953      OA      1        H144       O32     953    -1.12399  15.999   ; O-Ti3     [2015.77]
  954      OA      1        H144       O33     954    -1.12399  15.999   ; O-Ti3     [2014.64]
  955      OA      1        H144       O34     955    -1.12398  15.999   ; O-Ti3     [2013.52]
  956      OA      1        H144       O35     956    -1.12399  15.999   ; O-Ti3      [2012.4]
  957      OA      1        H144       O36     957    -1.12399  15.999   ; O-Ti3     [2011.27]
  958      OA      1        H144       O37     958    -1.12399  15.999   ; O-Ti3     [2010.15]
  959      OA      1        H144       O38     959    -1.12398  15.999   ; O-Ti3     [2009.02]
  960      OA      1        H144       O39     960    -1.12399  15.999   ; O-Ti3      [2007.9]
  961      OA      1        H144       O40     961    -1.12399  15.999   ; O-Ti3     [2006.78]
  962      OA      1        H144       O41     962    -1.12399  15.999   ; O-Ti3     [2005.65]
  963      OA      1        H144       O42     963    -1.12398  15.999   ; O-Ti3     [2004.53]
  964      OA      1        H144       O43     964    -1.12399  15.999   ; O-Ti3      [2003.4]
  965      OA      1        H144       O44     965    -1.12399  15.999   ; O-Ti3     [2002.28]
  966      OA      1        H144       O45     966    -1.12399  15.999   ; O-Ti3     [2001.16]
  967      OA      1        H144       O46     967    -1.12398  15.999   ; O-Ti3     [2000.03]
  968      OA      1        H144       O47     968    -1.12399  15.999   ; O-Ti3     [1998.91]
  969      OA      1        H144       O48     969    -1.12399  15.999   ; O-Ti3     [1997.78]
  970      OA      1        H144       O49     970    -1.12399  15.999   ; O-Ti3     [1996.66]
  971      OA      1        H144       O50     971    -1.12398  15.999   ; O-Ti3     [1995.54]
  972      OA      1        H144       O51     972    -1.12399  15.999   ; O-Ti3     [1994.41]
  973      OA      1        H144       O52     973    -1.12399  15.999   ; O-Ti3     [1993.29]
  974      OA      1        H144       O53     974    -1.12399  15.999   ; O-Ti3     [1992.16]
  975      OA      1        H144       O54     975    -1.12398  15.999   ; O-Ti3     [1991.04]
  976      OA      1        H144       O55     976    -1.12399  15.999   ; O-Ti3     [1989.92]
  977      OA      1        H144       O56     977    -1.12399  15.999   ; O-Ti3     [1988.79]
  978      OA      1        H144       O57     978    -1.12399  15.999   ; O-Ti3     [1987.67]
  979      OA      1        H144       O58     979    -1.12398  15.999   ; O-Ti3     [1986.54]
  980      OA      1        H144       O59     980    -1.12399  15.999   ; O-Ti3     [1985.42]
  981      OA      1        H144       O60     981    -1.12399  15.999   ; O-Ti3      [1984.3]
  982      OA      1        H144       O61     982    -1.12399  15.999   ; O-Ti3     [1983.17]
  983      OA      1        H144       O62     983    -1.12398  15.999   ; O-Ti3     [1982.05]
  984      OA      1        H144       O63     984    -1.12399  15.999   ; O-Ti3     [1980.92]
  985      OA      1        H144       O64     985    -1.12399  15.999   ; O-Ti3      [1979.8]
  986      OA      1        H144       O65     986    -1.12398  15.999   ; O-Ti3     [1978.68]
  987      OA      1        H144       O66     987    -1.12399  15.999   ; O-Ti3     [1977.55]
  988      OA      1        H144       O67     988    -1.12399  15.999   ; O-Ti3     [1976.43]
  989      OA      1        H144       O68     989    -1.12399  15.999   ; O-Ti3     [1975.31]
  990      OA      1        H144       O69     990    -1.12398  15.999   ; O-Ti3     [1974.18]
  991      OA      1        H144       O70     991    -1.12399  15.999   ; O-Ti3     [1973.06]
  992      OA      1        H144       O71     992    -1.12399  15.999   ; O-Ti3     [1971.93]
  993      OA      1        H144       O72     993    -1.12399  15.999   ; O-Ti3     [1970.81]
  994      OA      1        H144       O73     994    -1.12398  15.999   ; O-Ti3     [1969.69]
  995      OA      1        H144       O74     995    -1.12399  15.999   ; O-Ti3     [1968.56]
  996      OA      1        H144       O75     996    -1.12399  15.999   ; O-Ti3     [1967.44]
  997      OA      1        H144       O76     997    -1.12399  15.999   ; O-Ti3     [1966.31]
  998      OA      1        H144       O77     998    -1.12398  15.999   ; O-Ti3     [1965.19]
  999      OA      1        H144       O78     999    -1.12399  15.999   ; O-Ti3     [1964.07]
 1000      OA      1        H144       O79    1000    -1.12399  15.999   ; O-Ti3     [1962.94]
 1001      OA      1        H144       O80    1001    -1.12399  15.999   ; O-Ti3     [1961.82]
 1002      OA      1        H144       O81    1002    -1.12398  15.999   ; O-Ti3     [1960.69]
 1003      OA      1        H144       O82    1003    -1.12399  15.999   ; O-Ti3     [1959.57]
 1004      OA      1        H144       O83    1004    -1.12399  15.999   ; O-Ti3     [1958.45]
 1005      OA      1        H144       O84    1005    -1.12399  15.999   ; O-Ti3     [1957.32]
 1006      OA      1        H144       O85    1006    -1.12398  15.999   ; O-Ti3      [1956.2]
 1007      OA      1        H144       O86    1007    -1.12399  15.999   ; O-Ti3     [1955.07]
 1008      OA      1        H144       O87    1008    -1.12399  15.999   ; O-Ti3     [1953.95]
 1009      OA      1        H144       O88    1009    -1.12399  15.999   ; O-Ti3     [1952.83]
 1010      OA      1        H144       O89    1010    -1.12398  15.999   ; O-Ti3      [1951.7]
 1011      OA      1        H144       O90    1011    -1.12399  15.999   ; O-Ti3     [1950.58]
 1012      OA      1        H144       O91    1012    -1.12399  15.999   ; O-Ti3     [1949.45]
 1013      OA      1        H144       O92    1013    -1.12399  15.999   ; O-Ti3     [1948.33]
 1014      OA      1        H144       O93    1014    -1.12398  15.999   ; O-Ti3     [1947.21]
 1015      OA      1        H144       O94    1015    -1.12399  15.999   ; O-Ti3     [1946.08]
 1016      OA      1        H144       O95    1016    -1.12399  15.999   ; O-Ti3     [1944.96]
 1017      OA      1        H144       O96    1017    -1.12399  15.999   ; O-Ti3     [1943.83]
 1018      OA      1        H144       O97    1018    -1.12398  15.999   ; O-Ti3     [1942.71]
 1019      OA      1        H144       O98    1019    -1.12399  15.999   ; O-Ti3     [1941.59]
 1020      OA      1        H144       O99    1020    -1.12399  15.999   ; O-Ti3     [1940.46]
 1021      OA      1        H144      O100    1021    -1.12399  15.999   ; O-Ti3     [1939.34]
 1022      OA      1        H144      O101    1022    -1.12398  15.999   ; O-Ti3     [1938.21]
 1023      OA      1        H144      O102    1023    -1.12399  15.999   ; O-Ti3     [1937.09]
 1024      OA      1        H144      O103    1024    -1.12399  15.999   ; O-Ti3     [1935.97]
 1025      OA      1        H144      O104    1025    -1.12399  15.999   ; O-Ti3     [1934.84]
 1026      OA      1        H144      O105    1026    -1.12398  15.999   ; O-Ti3     [1933.72]
 1027      OA      1        H144      O106    1027    -1.12399  15.999   ; O-Ti3     [1932.59]
 1028      OA      1        H144      O107    1028    -1.12399  15.999   ; O-Ti3     [1931.47]
 1029      OA      1        H144      O108    1029    -1.12399  15.999   ; O-Ti3     [1930.35]
 1030      OA      1        H144      O109    1030    -1.12398  15.999   ; O-Ti3     [1929.22]
 1031      OA      1        H144      O110    1031    -1.12399  15.999   ; O-Ti3      [1928.1]
 1032      OA      1        H144      O111    1032    -1.12399  15.999   ; O-Ti3     [1926.97]
 1033      OA      1        H144      O112    1033    -1.12398  15.999   ; O-Ti3     [1925.85]
 1034      OA      1        H144      O113    1034    -1.12399  15.999   ; O-Ti3     [1924.73]
 1035      OA      1        H144      O114    1035    -1.12399  15.999   ; O-Ti3      [1923.6]
 1036      OA      1        H144      O115    1036    -1.12399  15.999   ; O-Ti3     [1922.48]
 1037      OA      1        H144      O116    1037    -1.12398  15.999   ; O-Ti3     [1921.35]
 1038      OA      1        H144      O117    1038    -1.12399  15.999   ; O-Ti3     [1920.23]
 1039      OA      1        H144      O118    1039    -1.12399  15.999   ; O-Ti3     [1919.11]
 1040      OA      1        H144      O119    1040    -1.12399  15.999   ; O-Ti3     [1917.98]
 1041      OA      1        H144      O120    1041    -1.12398  15.999   ; O-Ti3     [1916.86]
 1042      OA      1        H144      O121    1042    -1.12399  15.999   ; O-Ti3     [1915.73]
 1043      OA      1        H144      O122    1043    -1.12399  15.999   ; O-Ti3     [1914.61]
 1044      OA      1        H144      O123    1044    -1.12399  15.999   ; O-Ti3     [1913.49]
 1045      OA      1        H144      O124    1045    -1.12398  15.999   ; O-Ti3     [1912.36]
 1046      OA      1        H144      O125    1046    -1.12399  15.999   ; O-Ti3     [1911.24]
 1047      OA      1        H144      O126    1047    -1.12399  15.999   ; O-Ti3     [1910.11]
 1048      OA      1        H144      O127    1048    -1.12399  15.999   ; O-Ti3     [1908.99]
 1049      OA      1        H144      O128    1049    -1.12398  15.999   ; O-Ti3     [1907.87]
 1050      OA      1        H144      O129    1050    -1.12399  15.999   ; O-Ti3     [1906.74]
 1051      OA      1        H144      O130    1051    -1.12399  15.999   ; O-Ti3     [1905.62]
 1052      OA      1        H144      O131    1052    -1.12399  15.999   ; O-Ti3     [1904.49]
 1053      OA      1        H144      O132    1053    -1.12398  15.999   ; O-Ti3     [1903.37]
 1054      OA      1        H144      O133    1054    -1.12399  15.999   ; O-Ti3     [1902.25]
 1055      OA      1        H144      O134    1055    -1.12399  15.999   ; O-Ti3     [1901.12]
 1056      OA      1        H144      O135    1056    -1.12399  15.999   ; O-Ti3        [1900]
 1057      OA      1        H144      O136    1057    -1.12398  15.999   ; O-Ti3     [1898.87]
 1058      OA      1        H144      O137    1058    -1.12399  15.999   ; O-Ti3     [1897.75]
 1059      OA      1        H144      O138    1059    -1.12399  15.999   ; O-Ti3     [1896.63]
 1060      OA      1        H144      O139    1060    -1.12399  15.999   ; O-Ti3      [1895.5]
 1061      OA      1        H144      O140    1061    -1.12398  15.999   ; O-Ti3     [1894.38]
 1062      OA      1        H144      O141    1062    -1.12399  15.999   ; O-Ti3     [1893.25]
 1063      OA      1        H144      O142    1063    -1.12399  15.999   ; O-Ti3     [1892.13]
 1064      OA      1        H144      O143    1064    -1.12399  15.999   ; O-Ti3     [1891.01]
 1065      OA      1        H144      O144    1065    -1.12398  15.999   ; O-Ti3     [1889.88]
 1066      OA      1        H144      O145    1066    -1.12399  15.999   ; O-Ti3     [1888.76]
 1067      OA      1        H144      O146    1067    -1.12399  15.999   ; O-Ti3     [1887.63]
 1068      OA      1        H144      O147    1068    -1.12399  15.999   ; O-Ti3     [1886.51]
 1069      OA      1        H144      O148    1069    -1.12398  15.999   ; O-Ti3     [1885.39]
 1070      OA      1        H144      O149    1070    -1.12399  15.999   ; O-Ti3     [1884.26]
 1071      OA      1        H144      O150    1071    -1.12399  15.999   ; O-Ti3     [1883.14]
 1072      OA      1        H144      O151    1072    -1.12399  15.999   ; O-Ti3     [1882.01]
 1073      OA      1        H144      O152    1073    -1.12398  15.999   ; O-Ti3     [1880.89]
 1074      OA      1        H144      O153    1074    -1.12399  15.999   ; O-Ti3     [1879.77]
 1075      OA      1        H144      O154    1075    -1.12399  15.999   ; O-Ti3     [1878.64]
 1076      OA      1        H144      O155    1076    -1.12398  15.999   ; O-Ti3     [1877.52]
 1077      OA      1        H144      O156    1077    -1.12399  15.999   ; O-Ti3     [1876.39]
 1078      OA      1        H144      O157    1078    -1.12399  15.999   ; O-Ti3     [1875.27]
 1079      OA      1        H144      O158    1079    -1.12399  15.999   ; O-Ti3     [1874.15]
 1080      OA      1        H144      O159    1080    -1.12398  15.999   ; O-Ti3     [1873.02]
 1081      OA      1        H144      O160    1081    -1.12399  15.999   ; O-Ti3      [1871.9]
 1082      OA      1        H144      O161    1082    -1.12399  15.999   ; O-Ti3     [1870.77]
 1083      OA      1        H144      O162    1083    -1.12399  15.999   ; O-Ti3     [1869.65]
 1084      OA      1        H144      O163    1084    -1.12398  15.999   ; O-Ti3     [1868.53]
 1085      OA      1        H144      O164    1085    -1.12399  15.999   ; O-Ti3      [1867.4]
 1086      OA      1        H144      O165    1086    -1.12399  15.999   ; O-Ti3     [1866.28]
 1087      OA      1        H144      O166    1087    -1.12399  15.999   ; O-Ti3     [1865.15]
 1088      OA      1        H144      O167    1088    -1.12398  15.999   ; O-Ti3     [1864.03]
 1089      OA      1        H144      O168    1089    -1.12399  15.999   ; O-Ti3     [1862.91]
 1090      OA      1        H144      O169    1090    -1.12399  15.999   ; O-Ti3     [1861.78]
 1091      OA      1        H144      O170    1091    -1.12399  15.999   ; O-Ti3     [1860.66]
 1092      OA      1        H144      O171    1092    -1.12398  15.999   ; O-Ti3     [1859.53]
 1093      OA      1        H144      O172    1093    -1.12399  15.999   ; O-Ti3     [1858.41]
 1094      OA      1        H144      O173    1094    -1.12399  15.999   ; O-Ti3     [1857.29]
 1095      OA      1        H144      O174    1095    -1.12399  15.999   ; O-Ti3     [1856.16]
 1096      OA      1        H144      O175    1096    -1.12398  15.999   ; O-Ti3     [1855.04]
 1097      OA      1        H144      O176    1097    -1.12399  15.999   ; O-Ti3     [1853.91]
 1098      OA      1        H144      O177    1098    -1.12399  15.999   ; O-Ti3     [1852.79]
 1099      OA      1        H144      O178    1099    -1.12399  15.999   ; O-Ti3     [1851.67]
 1100      OA      1        H144      O179    1100    -1.12398  15.999   ; O-Ti3     [1850.54]
 1101      OA      1        H144      O180    1101    -1.12399  15.999   ; O-Ti3     [1849.42]
 1102      OA      1        H144      O181    1102    -1.12399  15.999   ; O-Ti3     [1848.29]
 1103      OA      1        H144      O182    1103    -1.12399  15.999   ; O-Ti3     [1847.17]
 1104      OA      1        H144      O183    1104    -1.12398  15.999   ; O-Ti3     [1846.05]
 1105      OA      1        H144      O184    1105    -1.12399  15.999   ; O-Ti3     [1844.92]
 1106      OA      1        H144      O185    1106    -1.12399  15.999   ; O-Ti3      [1843.8]
 1107      OA      1        H144      O186    1107    -1.12399  15.999   ; O-Ti3     [1842.67]
 1108      OA      1        H144      O187    1108    -1.12398  15.999   ; O-Ti3     [1841.55]
 1109      OA      1        H144      O188    1109    -1.12399  15.999   ; O-Ti3     [1840.43]
 1110      OA      1        H144      O189    1110    -1.12399  15.999   ; O-Ti3      [1839.3]
 1111      OA      1        H144      O190    1111    -1.12399  15.999   ; O-Ti3     [1838.18]
 1112      OA      1        H144      O191    1112    -1.12398  15.999   ; O-Ti3     [1837.05]
 1113      OA      1        H144      O192    1113    -1.12399  15.999   ; O-Ti3     [1835.93]
 1114      OA      1        H144      O193    1114    -1.12399  15.999   ; O-Ti3     [1834.81]
 1115      OA      1        H144      O194    1115    -1.12399  15.999   ; O-Ti3     [1833.68]
 1116      OA      1        H144      O195    1116    -1.12398  15.999   ; O-Ti3     [1832.56]
 1117      OA      1        H144      O196    1117    -1.12399  15.999   ; O-Ti3     [1831.43]
 1118      OA      1        H144      O197    1118    -1.12399  15.999   ; O-Ti3     [1830.31]
 1119      OA      1        H144      O198    1119    -1.12399  15.999   ; O-Ti3     [1829.19]
 1120      OA      1        H144      O199    1120    -1.12398  15.999   ; O-Ti3     [1828.06]
 1121      OA      1        H144      O200    1121    -1.12399  15.999   ; O-Ti3     [1826.94]
 1122      OA      1        H144      O201    1122    -1.12399  15.999   ; O-Ti3     [1825.81]
 1123      OA      1        H144      O202    1123    -1.12398  15.999   ; O-Ti3     [1824.69]
 1124      OA      1        H144      O203    1124    -1.12399  15.999   ; O-Ti3     [1823.57]
 1125      OA      1        H144      O204    1125    -1.12399  15.999   ; O-Ti3     [1822.44]
 1126      OA      1        H144      O205    1126    -1.12399  15.999   ; O-Ti3     [1821.32]
 1127      OA      1        H144      O206    1127    -1.12398  15.999   ; O-Ti3     [1820.19]
 1128      OA      1        H144      O207    1128    -1.12399  15.999   ; O-Ti3     [1819.07]
 1129      OA      1        H144      O208    1129    -1.12399  15.999   ; O-Ti3     [1817.95]
 1130      OA      1        H144      O209    1130    -1.12399  15.999   ; O-Ti3     [1816.82]
 1131      OA      1        H144      O210    1131    -1.12398  15.999   ; O-Ti3      [1815.7]
 1132      OA      1        H144      O211    1132    -1.12399  15.999   ; O-Ti3     [1814.57]
 1133      OA      1        H144      O212    1133    -1.12399  15.999   ; O-Ti3     [1813.45]
 1134      OA      1        H144      O213    1134    -1.12399  15.999   ; O-Ti3     [1812.33]
 1135      OA      1        H144      O214    1135    -1.12398  15.999   ; O-Ti3      [1811.2]
 1136      OA      1        H144      O215    1136    -1.12399  15.999   ; O-Ti3     [1810.08]
 1137      OA      1        H144      O216    1137    -1.12399  15.999   ; O-Ti3     [1808.95]
 1138      OA      1        H144      O217    1138    -1.12399  15.999   ; O-Ti3     [1807.83]
 1139      OA      1        H144      O218    1139    -1.12398  15.999   ; O-Ti3     [1806.71]
 1140      OA      1        H144      O219    1140    -1.12399  15.999   ; O-Ti3     [1805.58]
 1141      OA      1        H144      O220    1141    -1.12399  15.999   ; O-Ti3     [1804.46]
 1142      OA      1        H144      O221    1142    -1.12399  15.999   ; O-Ti3     [1803.33]
 1143      OA      1        H144      O222    1143    -1.12398  15.999   ; O-Ti3     [1802.21]
 1144      OA      1        H144      O223    1144    -1.12399  15.999   ; O-Ti3     [1801.09]
 1145      OA      1        H144      O224    1145    -1.12399  15.999   ; O-Ti3     [1799.96]
 1146      OA      1        H144      O225    1146    -1.12399  15.999   ; O-Ti3     [1798.84]
 1147      OA      1        H144      O226    1147    -1.12398  15.999   ; O-Ti3     [1797.72]
 1148      OA      1        H144      O227    1148    -1.12399  15.999   ; O-Ti3     [1796.59]
 1149      OA      1        H144      O228    1149    -1.12399  15.999   ; O-Ti3     [1795.47]
 1150      OA      1        H144      O229    1150    -1.12399  15.999   ; O-Ti3     [1794.34]
 1151      OA      1        H144      O230    1151    -1.12398  15.999   ; O-Ti3     [1793.22]
 1152      OA      1        H144      O231    1152    -1.12399  15.999   ; O-Ti3      [1792.1]
 1153      OF      1        H144      O232    1153    -0.91300  15.999   ; O-H1Ti1   [1791.18]
 1154      OA      1        H144      O233    1154    -1.12399  15.999   ; O-Ti3     [1790.06]
 1155      OF      1        H144      O234    1155    -0.91300  15.999   ; O-H1Ti1   [1789.15]
 1156      OA      1        H144      O235    1156    -1.12398  15.999   ; O-Ti3     [1788.02]
 1157      OA      1        H144      O236    1157    -1.12399  15.999   ; O-Ti3      [1786.9]
 1158      OA      1        H144      O237    1158    -1.12399  15.999   ; O-Ti3     [1785.77]
 1159      OF      1        H144      O238    1159    -0.91300  15.999   ; O-H1Ti1   [1784.86]
 1160      OF      1        H144      O239    1160    -0.91300  15.999   ; O-H1Ti1   [1783.95]
 1161      OA      1        H144      O240    1161    -1.12398  15.999   ; O-Ti3     [1782.82]
 1162      OA      1        H144      O241    1162    -1.12399  15.999   ; O-Ti3      [1781.7]
 1163      OA      1        H144      O242    1163    -1.12399  15.999   ; O-Ti3     [1780.58]
 1164      OA      1        H144      O243    1164    -1.12399  15.999   ; O-Ti3     [1779.45]
 1165      OA      1        H144      O244    1165    -1.12398  15.999   ; O-Ti3     [1778.33]
 1166      OF      1        H144      O245    1166    -0.91300  15.999   ; O-H1Ti1   [1777.41]
 1167      OA      1        H144      O246    1167    -1.12399  15.999   ; O-Ti3     [1776.29]
 1168      OA      1        H144      O247    1168    -1.12399  15.999   ; O-Ti3     [1775.17]
 1169      OA      1        H144      O248    1169    -1.12399  15.999   ; O-Ti3     [1774.04]
 1170      OA      1        H144      O249    1170    -1.12398  15.999   ; O-Ti3     [1772.92]
 1171      OA      1        H144      O250    1171    -1.12399  15.999   ; O-Ti3     [1771.79]
 1172      OF      1        H144      O251    1172    -0.91300  15.999   ; O-H1Ti1   [1770.88]
 1173      OA      1        H144      O252    1173    -1.12399  15.999   ; O-Ti3     [1769.76]
 1174      OF      1        H144      O253    1174    -0.91300  15.999   ; O-H1Ti1   [1768.84]
 1175      OA      1        H144      O254    1175    -1.12398  15.999   ; O-Ti3     [1767.72]
 1176      OF      1        H144      O255    1176    -0.91300  15.999   ; O-H1Ti1   [1766.81]
 1177      OA      1        H144      O256    1177    -1.12399  15.999   ; O-Ti3     [1765.68]
 1178      OF      1        H144      O257    1178    -0.91300  15.999   ; O-H1Ti1   [1764.77]
 1179      OF      1        H144      O258    1179    -0.91300  15.999   ; O-H1Ti1   [1763.86]
 1180      OF      1        H144      O259    1180    -0.91300  15.999   ; O-H1Ti1   [1762.94]
 1181      OA      1        H144      O260    1181    -1.12399  15.999   ; O-Ti3     [1761.82]
 1182      OA      1        H144      O261    1182    -1.12398  15.999   ; O-Ti3      [1760.7]
 1183      OA      1        H144      O262    1183    -1.12399  15.999   ; O-Ti3     [1759.57]
 1184      OF      1        H144      O263    1184    -0.91300  15.999   ; O-H1Ti1   [1758.66]
 1185      OA      1        H144      O264    1185    -1.12399  15.999   ; O-Ti3     [1757.54]
 1186      OA      1        H144      O265    1186    -1.12399  15.999   ; O-Ti3     [1756.41]
 1187      OF      1        H144      O266    1187    -0.91299  15.999   ; O-H1Ti1    [1755.5]
 1188      OF      1        H144      O267    1188    -0.91300  15.999   ; O-H1Ti1   [1754.59]
 1189      OF      1        H144      O268    1189    -0.91300  15.999   ; O-H1Ti1   [1753.67]
 1190      OF      1        H144      O269    1190    -0.91300  15.999   ; O-H1Ti1   [1752.76]
 1191      OA      1        H144      O270    1191    -1.12399  15.999   ; O-Ti3     [1751.64]
 1192      OF      1        H144      O271    1192    -0.91300  15.999   ; O-H1Ti1   [1750.72]
 1193      OA      1        H144      O272    1193    -1.12399  15.999   ; O-Ti3      [1749.6]
 1194      OF      1        H144      O273    1194    -0.91300  15.999   ; O-H1Ti1   [1748.69]
 1195      OA      1        H144      O274    1195    -1.12398  15.999   ; O-Ti3     [1747.56]
 1196      OF      1        H144      O275    1196    -0.91300  15.999   ; O-H1Ti1   [1746.65]
 1197      OF      1        H144      O276    1197    -0.91300  15.999   ; O-H1Ti1   [1745.74]
 1198      OA      1        H144      O277    1198    -1.12399  15.999   ; O-Ti3     [1744.61]
 1199      OF      1        H144      O278    1199    -0.91300  15.999   ; O-H1Ti1    [1743.7]
 1200      OF      1        H144      O279    1200    -0.91300  15.999   ; O-H1Ti1   [1742.79]
 1201      OF      1        H144      O280    1201    -0.91300  15.999   ; O-H1Ti1   [1741.87]
 1202      OF      1        H144      O281    1202    -0.91300  15.999   ; O-H1Ti1   [1740.96]
 1203      OA      1        H144      O282    1203    -1.12398  15.999   ; O-Ti3     [1739.84]
 1204      OF      1        H144      O283    1204    -0.91300  15.999   ; O-H1Ti1   [1738.92]
 1205      OF      1        H144      O284    1205    -0.91300  15.999   ; O-H1Ti1   [1738.01]
 1206      OF      1        H144      O285    1206    -0.91300  15.999   ; O-H1Ti1    [1737.1]
 1207      OF      1        H144      O286    1207    -0.91300  15.999   ; O-H1Ti1   [1736.18]
 1208      OA      1        H144      O287    1208    -1.12399  15.999   ; O-Ti3     [1735.06]
 1209      OF      1        H144      O288    1209    -0.91300  15.999   ; O-H1Ti1   [1734.15]
 1210      OF      1        H144      O289    1210    -0.91300  15.999   ; O-H1Ti1   [1733.23]
 1211      OF      1        H144      O290    1211    -0.91299  15.999   ; O-H1Ti1   [1732.32]
 1212      OF      1        H144      O291    1212    -0.91300  15.999   ; O-H1Ti1   [1731.41]
 1213      OF      1        H144      O292    1213    -0.91300  15.999   ; O-H1Ti1   [1730.49]
 1214      OF      1        H144      O293    1214    -0.91300  15.999   ; O-H1Ti1   [1729.58]
 1215      OA      1        H144      O294    1215    -1.12399  15.999   ; O-Ti3     [1728.46]
 1216      OF      1        H144      O295    1216    -0.91300  15.999   ; O-H1Ti1   [1727.54]
 1217      OF      1        H144      O296    1217    -0.91300  15.999   ; O-H1Ti1   [1726.63]
 1218      OF      1        H144      O297    1218    -0.91300  15.999   ; O-H1Ti1   [1725.72]
 1219      OF      1        H144      O298    1219    -0.91300  15.999   ; O-H1Ti1   [1724.81]
 1220      OA      1        H144      O299    1220    -1.12398  15.999   ; O-Ti3     [1723.68]
 1221      OA      1        H144      O300    1221    -1.12399  15.999   ; O-Ti3     [1722.56]
 1222      OA      1        H144      O301    1222    -1.12399  15.999   ; O-Ti3     [1721.43]
 1223      OF      1        H144      O302    1223    -0.91300  15.999   ; O-H1Ti1   [1720.52]
 1224      OF      1        H144      O303    1224    -0.91300  15.999   ; O-H1Ti1   [1719.61]
 1225      OF      1        H144      O304    1225    -0.91300  15.999   ; O-H1Ti1   [1718.69]
 1226      OF      1        H144      O305    1226    -0.91300  15.999   ; O-H1Ti1   [1717.78]
 1227      OF      1        H144      O306    1227    -0.91300  15.999   ; O-H1Ti1   [1716.87]
 1228      OA      1        H144      O307    1228    -1.12398  15.999   ; O-Ti3     [1715.74]
 1229      OA      1        H144      O308    1229    -1.12399  15.999   ; O-Ti3     [1714.62]
 1230      OF      1        H144      O309    1230    -0.91300  15.999   ; O-H1Ti1   [1713.71]
 1231      OA      1        H144      O310    1231    -1.12399  15.999   ; O-Ti3     [1712.58]
 1232      OF      1        H144      O311    1232    -0.91300  15.999   ; O-H1Ti1   [1711.67]
 1233      OF      1        H144      O312    1233    -0.91300  15.999   ; O-H1Ti1   [1710.76]
 1234      OF      1        H144      O313    1234    -0.91299  15.999   ; O-H1Ti1   [1709.84]
 1235      OA      1        H144      O314    1235    -1.12399  15.999   ; O-Ti3     [1708.72]
 1236      OA      1        H144      O315    1236    -1.12399  15.999   ; O-Ti3      [1707.6]
 1237      OF      1        H144      O316    1237    -0.91300  15.999   ; O-H1Ti1   [1706.68]
 1238      OA      1        H144      O317    1238    -1.12399  15.999   ; O-Ti3     [1705.56]
 1239      OF      1        H144      O318    1239    -0.91300  15.999   ; O-H1Ti1   [1704.65]
 1240      OA      1        H144      O319    1240    -1.12398  15.999   ; O-Ti3     [1703.52]
 1241      OF      1        H144      O320    1241    -0.91300  15.999   ; O-H1Ti1   [1702.61]
 1242      OA      1        H144      O321    1242    -1.12399  15.999   ; O-Ti3     [1701.49]
 1243      OA      1        H144      O322    1243    -1.12399  15.999   ; O-Ti3     [1700.36]
 1244      OA      1        H144      O323    1244    -1.12398  15.999   ; O-Ti3     [1699.24]
 1245      OF      1        H144      O324    1245    -0.91300  15.999   ; O-H1Ti1   [1698.32]
 1246      OA      1        H144      O325    1246    -1.12399  15.999   ; O-Ti3      [1697.2]
 1247      OA      1        H144      O326    1247    -1.12399  15.999   ; O-Ti3     [1696.08]
 1248      OF      1        H144      O327    1248    -0.91300  15.999   ; O-H1Ti1   [1695.16]
 1249      OF      1        H144      O328    1249    -0.91300  15.999   ; O-H1Ti1   [1694.25]
 1250      OA      1        H144      O329    1250    -1.12398  15.999   ; O-Ti3     [1693.13]
 1251      OF      1        H144      O330    1251    -0.91300  15.999   ; O-H1Ti1   [1692.21]
 1252      OF      1        H144      O331    1252    -0.91300  15.999   ; O-H1Ti1    [1691.3]
 1253      OF      1        H144      O332    1253    -0.91300  15.999   ; O-H1Ti1   [1690.39]
 1254      OA      1        H144      O333    1254    -1.12399  15.999   ; O-Ti3     [1689.26]
 1255      OF      1        H144      O334    1255    -0.91300  15.999   ; O-H1Ti1   [1688.35]
 1256      OA      1        H144      O335    1256    -1.12399  15.999   ; O-Ti3     [1687.23]
 1257      OF      1        H144      O336    1257    -0.91299  15.999   ; O-H1Ti1   [1686.31]
 1258      OF      1        H144      O337    1258    -0.91300  15.999   ; O-H1Ti1    [1685.4]
 1259      OF      1        H144      O338    1259    -0.91300  15.999   ; O-H1Ti1   [1684.49]
 1260      OA      1        H144      O339    1260    -1.12399  15.999   ; O-Ti3     [1683.36]
 1261      OF      1        H144      O340    1261    -0.91300  15.999   ; O-H1Ti1   [1682.45]
 1262      OF      1        H144      O341    1262    -0.91300  15.999   ; O-H1Ti1   [1681.54]
 1263      OF      1        H144      O342    1263    -0.91300  15.999   ; O-H1Ti1   [1680.62]
 1264      OF      1        H144      O343    1264    -0.91300  15.999   ; O-H1Ti1   [1679.71]
 1265      OA      1        H144      O344    1265    -1.12399  15.999   ; O-Ti3     [1678.59]
 1266      OF      1        H144      O345    1266    -0.91299  15.999   ; O-H1Ti1   [1677.67]
 1267      OA      1        H144      O346    1267    -1.12399  15.999   ; O-Ti3     [1676.55]
 1268      OF      1        H144      O347    1268    -0.91300  15.999   ; O-H1Ti1   [1675.64]
 1269      OA      1        H144      O348    1269    -1.12399  15.999   ; O-Ti3     [1674.51]
 1270      OA      1        H144      O349    1270    -1.12399  15.999   ; O-Ti3     [1673.39]
 1271      OF      1        H144      O350    1271    -0.91300  15.999   ; O-H1Ti1   [1672.48]
 1272      OF      1        H144      O351    1272    -0.91299  15.999   ; O-H1Ti1   [1671.56]
 1273      OA      1        H144      O352    1273    -1.12399  15.999   ; O-Ti3     [1670.44]
 1274      OF      1        H144      O353    1274    -0.91300  15.999   ; O-H1Ti1   [1669.53]
 1275      OF      1        H144      O354    1275    -0.91300  15.999   ; O-H1Ti1   [1668.61]
 1276      OF      1        H144      O355    1276    -0.91300  15.999   ; O-H1Ti1    [1667.7]
 1277      OA      1        H144      O356    1277    -1.12399  15.999   ; O-Ti3     [1666.58]
 1278      OF      1        H144      O357    1278    -0.91300  15.999   ; O-H1Ti1   [1665.66]
 1279      OA      1        H144      O358    1279    -1.12398  15.999   ; O-Ti3     [1664.54]
 1280      OF      1        H144      O359    1280    -0.91300  15.999   ; O-H1Ti1   [1663.63]
 1281      OA      1        H144      O360    1281    -1.12399  15.999   ; O-Ti3      [1662.5]
 1282      OF      1        H144      O361    1282    -0.91300  15.999   ; O-H1Ti1   [1661.59]
 1283      OF      1        H144      O362    1283    -0.91300  15.999   ; O-H1Ti1   [1660.68]
 1284      OA      1        H144      O363    1284    -1.12399  15.999   ; O-Ti3     [1659.55]
 1285      OA      1        H144      O364    1285    -1.12398  15.999   ; O-Ti3     [1658.43]
 1286      OA      1        H144      O365    1286    -1.12399  15.999   ; O-Ti3      [1657.3]
 1287      OF      1        H144      O366    1287    -0.91300  15.999   ; O-H1Ti1   [1656.39]
 1288      OA      1        H144      O367    1288    -1.12399  15.999   ; O-Ti3     [1655.27]
 1289      OF      1        H144      O368    1289    -0.91300  15.999   ; O-H1Ti1   [1654.35]
 1290      OA      1        H144      O369    1290    -1.12398  15.999   ; O-Ti3     [1653.23]
 1291      OF      1        H144      O370    1291    -0.91300  15.999   ; O-H1Ti1   [1652.32]
 1292      OF      1        H144      O371    1292    -0.91300  15.999   ; O-H1Ti1    [1651.4]
 1293      OA      1        H144      O372    1293    -1.12399  15.999   ; O-Ti3     [1650.28]
 1294      OA      1        H144      O373    1294    -1.12399  15.999   ; O-Ti3     [1649.16]
 1295      OA      1        H144      O374    1295    -1.12398  15.999   ; O-Ti3     [1648.03]
 1296      OA      1        H144      O375    1296    -1.12399  15.999   ; O-Ti3     [1646.91]
 1297      OF      1        H144      O376    1297    -0.91300  15.999   ; O-H1Ti1      [1646]
 1298      OA      1        H144      O377    1298    -1.12399  15.999   ; O-Ti3     [1644.87]
 1299      OF      1        H144      O378    1299    -0.91300  15.999   ; O-H1Ti1   [1643.96]
 1300      OA      1        H144      O379    1300    -1.12399  15.999   ; O-Ti3     [1642.83]
 1301      OF      1        H144      O380    1301    -0.91299  15.999   ; O-H1Ti1   [1641.92]
 1302      OF      1        H144      O381    1302    -0.91300  15.999   ; O-H1Ti1   [1641.01]
 1303      OF      1        H144      O382    1303    -0.91300  15.999   ; O-H1Ti1    [1640.1]
 1304      OA      1        H144      O383    1304    -1.12399  15.999   ; O-Ti3     [1638.97]
 1305      OF      1        H144      O384    1305    -0.91300  15.999   ; O-H1Ti1   [1638.06]
 1306      OF      1        H144      O385    1306    -0.91300  15.999   ; O-H1Ti1   [1637.15]
 1307      OF      1        H144      O386    1307    -0.91300  15.999   ; O-H1Ti1   [1636.23]
 1308      OF      1        H144      O387    1308    -0.91300  15.999   ; O-H1Ti1   [1635.32]
 1309      OA      1        H144      O388    1309    -1.12398  15.999   ; O-Ti3      [1634.2]
 1310      OA      1        H144      O389    1310    -1.12399  15.999   ; O-Ti3     [1633.07]
 1311      OA      1        H144      O390    1311    -1.12399  15.999   ; O-Ti3     [1631.95]
 1312      OA      1        H144      O391    1312    -1.12399  15.999   ; O-Ti3     [1630.82]
 1313      OA      1        H144      O392    1313    -1.12398  15.999   ; O-Ti3      [1629.7]
 1314      OF      1        H144      O393    1314    -0.91300  15.999   ; O-H1Ti1   [1628.79]
 1315      OF      1        H144      O394    1315    -0.91300  15.999   ; O-H1Ti1   [1627.87]
 1316      OF      1        H144      O395    1316    -0.91300  15.999   ; O-H1Ti1   [1626.96]
 1317      OA      1        H144      O396    1317    -1.12399  15.999   ; O-Ti3     [1625.84]
 1318      OA      1        H144      O397    1318    -1.12399  15.999   ; O-Ti3     [1624.71]
 1319      OA      1        H144      O398    1319    -1.12398  15.999   ; O-Ti3     [1623.59]
 1320      OA      1        H144      O399    1320    -1.12399  15.999   ; O-Ti3     [1622.47]
 1321      OA      1        H144      O400    1321    -1.12399  15.999   ; O-Ti3     [1621.34]
 1322      OA      1        H144      O401    1322    -1.12399  15.999   ; O-Ti3     [1620.22]
 1323      OA      1        H144      O402    1323    -1.12398  15.999   ; O-Ti3     [1619.09]
 1324      OA      1        H144      O403    1324    -1.12399  15.999   ; O-Ti3     [1617.97]
 1325      OA      1        H144      O404    1325    -1.12399  15.999   ; O-Ti3     [1616.85]
 1326      OA      1        H144      O405    1326    -1.12399  15.999   ; O-Ti3     [1615.72]
 1327      OA      1        H144      O406    1327    -1.12398  15.999   ; O-Ti3      [1614.6]
 1328      OA      1        H144      O407    1328    -1.12399  15.999   ; O-Ti3     [1613.47]
 1329      OA      1        H144      O408    1329    -1.12399  15.999   ; O-Ti3     [1612.35]
 1330      OA      1        H144      O409    1330    -1.12399  15.999   ; O-Ti3     [1611.23]
 1331      OA      1        H144      O410    1331    -1.12398  15.999   ; O-Ti3      [1610.1]
 1332      OA      1        H144      O411    1332    -1.12399  15.999   ; O-Ti3     [1608.98]
 1333      OF      1        H144      O412    1333    -0.91300  15.999   ; O-H1Ti1   [1608.06]
 1334      OA      1        H144      O413    1334    -1.12399  15.999   ; O-Ti3     [1606.94]
 1335      OA      1        H144      O414    1335    -1.12399  15.999   ; O-Ti3     [1605.82]
 1336      OA      1        H144      O415    1336    -1.12398  15.999   ; O-Ti3     [1604.69]
 1337      OF      1        H144      O416    1337    -0.91300  15.999   ; O-H1Ti1   [1603.78]
 1338      OA      1        H144      O417    1338    -1.12399  15.999   ; O-Ti3     [1602.66]
 1339      OA      1        H144      O418    1339    -1.12399  15.999   ; O-Ti3     [1601.53]
 1340      OA      1        H144      O419    1340    -1.12398  15.999   ; O-Ti3     [1600.41]
 1341      OF      1        H144      O420    1341    -0.91300  15.999   ; O-H1Ti1   [1599.49]
 1342      OA      1        H144      O421    1342    -1.12399  15.999   ; O-Ti3     [1598.37]
 1343      OF      1        H144      O422    1343    -0.91300  15.999   ; O-H1Ti1   [1597.46]
 1344      OA      1        H144      O423    1344    -1.12399  15.999   ; O-Ti3     [1596.33]
 1345      OF      1        H144      O424    1345    -0.91300  15.999   ; O-H1Ti1   [1595.42]
 1346      OA      1        H144      O425    1346    -1.12398  15.999   ; O-Ti3      [1594.3]
 1347      OA      1        H144      O426    1347    -1.12399  15.999   ; O-Ti3     [1593.17]
 1348      OF      1        H144      O427    1348    -0.91300  15.999   ; O-H1Ti1   [1592.26]
 1349      OA      1        H144      O428    1349    -1.12399  15.999   ; O-Ti3     [1591.14]
 1350      OA      1        H144      O429    1350    -1.12399  15.999   ; O-Ti3     [1590.01]
 1351      OA      1        H144      O430    1351    -1.12398  15.999   ; O-Ti3     [1588.89]
 1352      OA      1        H144      O431    1352    -1.12399  15.999   ; O-Ti3     [1587.76]
 1353      OA      1        H144      O432    1353    -1.12399  15.999   ; O-Ti3     [1586.64]
 1354      OA      1        H144      O433    1354    -1.12399  15.999   ; O-Ti3     [1585.52]
 1355      OA      1        H144      O434    1355    -1.12398  15.999   ; O-Ti3     [1584.39]
 1356      OA      1        H144      O435    1356    -1.12399  15.999   ; O-Ti3     [1583.27]
 1357      OA      1        H144      O436    1357    -1.12399  15.999   ; O-Ti3     [1582.14]
 1358      OA      1        H144      O437    1358    -1.12399  15.999   ; O-Ti3     [1581.02]
 1359      OA      1        H144      O438    1359    -1.12398  15.999   ; O-Ti3      [1579.9]
 1360      OF      1        H144      O439    1360    -0.91300  15.999   ; O-H1Ti1   [1578.98]
 1361      OA      1        H144      O440    1361    -1.12399  15.999   ; O-Ti3     [1577.86]
 1362      OF      1        H144      O441    1362    -0.91300  15.999   ; O-H1Ti1   [1576.95]
 1363      OA      1        H144      O442    1363    -1.12399  15.999   ; O-Ti3     [1575.82]
 1364      OF      1        H144      O443    1364    -0.91300  15.999   ; O-H1Ti1   [1574.91]
 1365      OF      1        H144      O444    1365    -0.91299  15.999   ; O-H1Ti1      [1574]
 1366      OA      1        H144      O445    1366    -1.12399  15.999   ; O-Ti3     [1572.87]
 1367      OA      1        H144      O446    1367    -1.12399  15.999   ; O-Ti3     [1571.75]
 1368      OA      1        H144      O447    1368    -1.12399  15.999   ; O-Ti3     [1570.62]
 1369      OA      1        H144      O448    1369    -1.12398  15.999   ; O-Ti3      [1569.5]
 1370      OA      1        H144      O449    1370    -1.12399  15.999   ; O-Ti3     [1568.38]
 1371      OA      1        H144      O450    1371    -1.12399  15.999   ; O-Ti3     [1567.25]
 1372      OA      1        H144      O451    1372    -1.12399  15.999   ; O-Ti3     [1566.13]
 1373      OA      1        H144      O452    1373    -1.12398  15.999   ; O-Ti3        [1565]
 1374      OA      1        H144      O453    1374    -1.12399  15.999   ; O-Ti3     [1563.88]
 1375      OA      1        H144      O454    1375    -1.12399  15.999   ; O-Ti3     [1562.76]
 1376      OF      1        H144      O455    1376    -0.91300  15.999   ; O-H1Ti1   [1561.84]
 1377      OF      1        H144      O456    1377    -0.91300  15.999   ; O-H1Ti1   [1560.93]
 1378      OA      1        H144      O457    1378    -1.12399  15.999   ; O-Ti3     [1559.81]
 1379      OA      1        H144      O458    1379    -1.12398  15.999   ; O-Ti3     [1558.68]
 1380      OF      1        H144      O459    1380    -0.91300  15.999   ; O-H1Ti1   [1557.77]
 1381      OA      1        H144      O460    1381    -1.12399  15.999   ; O-Ti3     [1556.64]
 1382      OF      1        H144      O461    1382    -0.91300  15.999   ; O-H1Ti1   [1555.73]
 1383      OA      1        H144      O462    1383    -1.12399  15.999   ; O-Ti3     [1554.61]
 1384      OA      1        H144      O463    1384    -1.12398  15.999   ; O-Ti3     [1553.48]
 1385      OA      1        H144      O464    1385    -1.12399  15.999   ; O-Ti3     [1552.36]
 1386      OA      1        H144      O465    1386    -1.12399  15.999   ; O-Ti3     [1551.24]
 1387      OF      1        H144      O466    1387    -0.91300  15.999   ; O-H1Ti1   [1550.32]
 1388      OA      1        H144      O467    1388    -1.12398  15.999   ; O-Ti3      [1549.2]
 1389      OA      1        H144      O468    1389    -1.12399  15.999   ; O-Ti3     [1548.07]
 1390      OF      1        H144      O469    1390    -0.91300  15.999   ; O-H1Ti1   [1547.16]
 1391      OA      1        H144      O470    1391    -1.12399  15.999   ; O-Ti3     [1546.04]
 1392      OA      1        H144      O471    1392    -1.12399  15.999   ; O-Ti3     [1544.91]
 1393      OF      1        H144      O472    1393    -0.91300  15.999   ; O-H1Ti1      [1544]
 1394      OF      1        H144      O473    1394    -0.91299  15.999   ; O-H1Ti1   [1543.09]
 1395      OA      1        H144      O474    1395    -1.12399  15.999   ; O-Ti3     [1541.96]
 1396      OA      1        H144      O475    1396    -1.12399  15.999   ; O-Ti3     [1540.84]
 1397      OF      1        H144      O476    1397    -0.91300  15.999   ; O-H1Ti1   [1539.93]
 1398      OA      1        H144      O477    1398    -1.12399  15.999   ; O-Ti3      [1538.8]
 1399      OA      1        H144      O478    1399    -1.12398  15.999   ; O-Ti3     [1537.68]
 1400      OA      1        H144      O479    1400    -1.12399  15.999   ; O-Ti3     [1536.55]
 1401      OF      1        H144      O480    1401    -0.91300  15.999   ; O-H1Ti1   [1535.64]
 1402      OA      1        H144      O481    1402    -1.12399  15.999   ; O-Ti3     [1534.52]
 1403      OF      1        H144      O482    1403    -0.91300  15.999   ; O-H1Ti1    [1533.6]
 1404      OA      1        H144      O483    1404    -1.12398  15.999   ; O-Ti3     [1532.48]
 1405      OA      1        H144      O484    1405    -1.12399  15.999   ; O-Ti3     [1531.36]
 1406      OF      1        H144      O485    1406    -0.91300  15.999   ; O-H1Ti1   [1530.44]
 1407      OA      1        H144      O486    1407    -1.12399  15.999   ; O-Ti3     [1529.32]
 1408      OA      1        H144      O487    1408    -1.12399  15.999   ; O-Ti3      [1528.2]
 1409      OA      1        H144      O488    1409    -1.12398  15.999   ; O-Ti3     [1527.07]
 1410      OA      1        H144      O489    1410    -1.12399  15.999   ; O-Ti3     [1525.95]
 1411      OA      1        H144      O490    1411    -1.12399  15.999   ; O-Ti3     [1524.82]
 1412      OA      1        H144      O491    1412    -1.12399  15.999   ; O-Ti3      [1523.7]
 1413      OA      1        H144      O492    1413    -1.12398  15.999   ; O-Ti3     [1522.58]
 1414      OF      1        H144      O493    1414    -0.91300  15.999   ; O-H1Ti1   [1521.66]
 1415      OA      1        H144      O494    1415    -1.12399  15.999   ; O-Ti3     [1520.54]
 1416      OF      1        H144      O495    1416    -0.91300  15.999   ; O-H1Ti1   [1519.63]
 1417      OA      1        H144      O496    1417    -1.12399  15.999   ; O-Ti3      [1518.5]
 1418      OA      1        H144      O497    1418    -1.12398  15.999   ; O-Ti3     [1517.38]
 1419      OA      1        H144      O498    1419    -1.12399  15.999   ; O-Ti3     [1516.25]
 1420      OA      1        H144      O499    1420    -1.12399  15.999   ; O-Ti3     [1515.13]
 1421      OA      1        H144      O500    1421    -1.12399  15.999   ; O-Ti3     [1514.01]
 1422      OA      1        H144      O501    1422    -1.12398  15.999   ; O-Ti3     [1512.88]
 1423      OA      1        H144      O502    1423    -1.12399  15.999   ; O-Ti3     [1511.76]
 1424      OA      1        H144      O503    1424    -1.12399  15.999   ; O-Ti3     [1510.63]
 1425      OA      1        H144      O504    1425    -1.12399  15.999   ; O-Ti3     [1509.51]
 1426      OA      1        H144      O505    1426    -1.12398  15.999   ; O-Ti3     [1508.39]
 1427      OA      1        H144      O506    1427    -1.12399  15.999   ; O-Ti3     [1507.26]
 1428      OA      1        H144      O507    1428    -1.12399  15.999   ; O-Ti3     [1506.14]
 1429      OA      1        H144      O508    1429    -1.12399  15.999   ; O-Ti3     [1505.01]
 1430      OA      1        H144      O509    1430    -1.12398  15.999   ; O-Ti3     [1503.89]
 1431      OA      1        H144      O510    1431    -1.12399  15.999   ; O-Ti3     [1502.77]
 1432      OA      1        H144      O511    1432    -1.12399  15.999   ; O-Ti3     [1501.64]
 1433      OA      1        H144      O512    1433    -1.12399  15.999   ; O-Ti3     [1500.52]
 1434      OF      1        H144      O513    1434    -0.91300  15.999   ; O-H1Ti1   [1499.61]
 1435      OF      1        H144      O514    1435    -0.91299  15.999   ; O-H1Ti1   [1498.69]
 1436      OA      1        H144      O515    1436    -1.12399  15.999   ; O-Ti3     [1497.57]
 1437      OA      1        H144      O516    1437    -1.12399  15.999   ; O-Ti3     [1496.44]
 1438      OA      1        H144      O517    1438    -1.12399  15.999   ; O-Ti3     [1495.32]
 1439      OA      1        H144      O518    1439    -1.12398  15.999   ; O-Ti3      [1494.2]
 1440      OA      1        H144      O519    1440    -1.12399  15.999   ; O-Ti3     [1493.07]
 1441      OA      1        H144      O520    1441    -1.12399  15.999   ; O-Ti3     [1491.95]
 1442      OF      1        H144      O521    1442    -0.91300  15.999   ; O-H1Ti1   [1491.04]
 1443      OA      1        H144      O522    1443    -1.12399  15.999   ; O-Ti3     [1489.91]
 1444      OA      1        H144      O523    1444    -1.12398  15.999   ; O-Ti3     [1488.79]
 1445      OA      1        H144      O524    1445    -1.12399  15.999   ; O-Ti3     [1487.66]
 1446      OA      1        H144      O525    1446    -1.12399  15.999   ; O-Ti3     [1486.54]
 1447      OA      1        H144      O526    1447    -1.12399  15.999   ; O-Ti3     [1485.42]
 1448      OF      1        H144      O527    1448    -0.91299  15.999   ; O-H1Ti1    [1484.5]
 1449      OA      1        H144      O528    1449    -1.12399  15.999   ; O-Ti3     [1483.38]
 1450      OF      1        H144      O529    1450    -0.91300  15.999   ; O-H1Ti1   [1482.47]
 1451      OA      1        H144      O530    1451    -1.12399  15.999   ; O-Ti3     [1481.34]
 1452      OF      1        H144      O531    1452    -0.91300  15.999   ; O-H1Ti1   [1480.43]
 1453      OF      1        H144      O532    1453    -0.91300  15.999   ; O-H1Ti1   [1479.52]
 1454      OA      1        H144      O533    1454    -1.12398  15.999   ; O-Ti3     [1478.39]
 1455      OA      1        H144      O534    1455    -1.12399  15.999   ; O-Ti3     [1477.27]
 1456      OA      1        H144      O535    1456    -1.12399  15.999   ; O-Ti3     [1476.14]
 1457      OA      1        H144      O536    1457    -1.12399  15.999   ; O-Ti3     [1475.02]
 1458      OA      1        H144      O537    1458    -1.12398  15.999   ; O-Ti3      [1473.9]
 1459      OA      1        H144      O538    1459    -1.12399  15.999   ; O-Ti3     [1472.77]
 1460      OA      1        H144      O539    1460    -1.12399  15.999   ; O-Ti3     [1471.65]
 1461      OA      1        H144      O540    1461    -1.12399  15.999   ; O-Ti3     [1470.52]
 1462      OA      1        H144      O541    1462    -1.12398  15.999   ; O-Ti3      [1469.4]
 1463      OF      1        H144      O542    1463    -0.91300  15.999   ; O-H1Ti1   [1468.49]
 1464      OF      1        H144      O543    1464    -0.91300  15.999   ; O-H1Ti1   [1467.57]
 1465      OA      1        H144      O544    1465    -1.12399  15.999   ; O-Ti3     [1466.45]
 1466      OA      1        H144      O545    1466    -1.12399  15.999   ; O-Ti3     [1465.33]
 1467      OA      1        H144      O546    1467    -1.12398  15.999   ; O-Ti3      [1464.2]
 1468      OA      1        H144      O547    1468    -1.12399  15.999   ; O-Ti3     [1463.08]
 1469      OA      1        H144      O548    1469    -1.12399  15.999   ; O-Ti3     [1461.95]
 1470      OA      1        H144      O549    1470    -1.12399  15.999   ; O-Ti3     [1460.83]
 1471      OF      1        H144      O550    1471    -0.91300  15.999   ; O-H1Ti1   [1459.92]
 1472      OA      1        H144      O551    1472    -1.12398  15.999   ; O-Ti3     [1458.79]
 1473      OA      1        H144      O552    1473    -1.12399  15.999   ; O-Ti3     [1457.67]
 1474      OA      1        H144      O553    1474    -1.12399  15.999   ; O-Ti3     [1456.54]
 1475      OA      1        H144      O554    1475    -1.12399  15.999   ; O-Ti3     [1455.42]
 1476      OA      1        H144      O555    1476    -1.12398  15.999   ; O-Ti3      [1454.3]
 1477      OA      1        H144      O556    1477    -1.12399  15.999   ; O-Ti3     [1453.17]
 1478      OA      1        H144      O557    1478    -1.12399  15.999   ; O-Ti3     [1452.05]
 1479      OA      1        H144      O558    1479    -1.12399  15.999   ; O-Ti3     [1450.92]
 1480      OA      1        H144      O559    1480    -1.12398  15.999   ; O-Ti3      [1449.8]
 1481      OA      1        H144      O560    1481    -1.12399  15.999   ; O-Ti3     [1448.68]
 1482      OA      1        H144      O561    1482    -1.12399  15.999   ; O-Ti3     [1447.55]
 1483      OA      1        H144      O562    1483    -1.12399  15.999   ; O-Ti3     [1446.43]
 1484      OA      1        H144      O563    1484    -1.12398  15.999   ; O-Ti3      [1445.3]
 1485      OA      1        H144      O564    1485    -1.12399  15.999   ; O-Ti3     [1444.18]
 1486      OA      1        H144      O565    1486    -1.12399  15.999   ; O-Ti3     [1443.06]
 1487      OF      1        H144      O566    1487    -0.91300  15.999   ; O-H1Ti1   [1442.14]
 1488      OA      1        H144      O567    1488    -1.12398  15.999   ; O-Ti3     [1441.02]
 1489      OA      1        H144      O568    1489    -1.12399  15.999   ; O-Ti3      [1439.9]
 1490      OA      1        H144      O569    1490    -1.12399  15.999   ; O-Ti3     [1438.77]
 1491      OA      1        H144      O570    1491    -1.12399  15.999   ; O-Ti3     [1437.65]
 1492      OA      1        H144      O571    1492    -1.12398  15.999   ; O-Ti3     [1436.52]
 1493      OA      1        H144      O572    1493    -1.12399  15.999   ; O-Ti3      [1435.4]
 1494      OA      1        H144      O573    1494    -1.12399  15.999   ; O-Ti3     [1434.28]
 1495      OF      1        H144      O574    1495    -0.91300  15.999   ; O-H1Ti1   [1433.36]
 1496      OA      1        H144      O575    1496    -1.12399  15.999   ; O-Ti3     [1432.24]
 1497      OA      1        H144      O576    1497    -1.12398  15.999   ; O-Ti3     [1431.11]
 1498      OA      1        H144      O577    1498    -1.12399  15.999   ; O-Ti3     [1429.99]
 1499      OA      1        H144      O578    1499    -1.12399  15.999   ; O-Ti3     [1428.87]
 1500      OA      1        H144      O579    1500    -1.12399  15.999   ; O-Ti3     [1427.74]
 1501      OA      1        H144      O580    1501    -1.12398  15.999   ; O-Ti3     [1426.62]
 1502      OA      1        H144      O581    1502    -1.12399  15.999   ; O-Ti3     [1425.49]
 1503      OA      1        H144      O582    1503    -1.12399  15.999   ; O-Ti3     [1424.37]
 1504      OA      1        H144      O583    1504    -1.12399  15.999   ; O-Ti3     [1423.25]
 1505      OA      1        H144      O584    1505    -1.12398  15.999   ; O-Ti3     [1422.12]
 1506      OF      1        H144      O585    1506    -0.91300  15.999   ; O-H1Ti1   [1421.21]
 1507      OA      1        H144      O586    1507    -1.12399  15.999   ; O-Ti3     [1420.09]
 1508      OA      1        H144      O587    1508    -1.12399  15.999   ; O-Ti3     [1418.96]
 1509      OF      1        H144      O588    1509    -0.91300  15.999   ; O-H1Ti1   [1418.05]
 1510      OA      1        H144      O589    1510    -1.12398  15.999   ; O-Ti3     [1416.93]
 1511      OA      1        H144      O590    1511    -1.12399  15.999   ; O-Ti3      [1415.8]
 1512      OA      1        H144      O591    1512    -1.12399  15.999   ; O-Ti3     [1414.68]
 1513      OA      1        H144      O592    1513    -1.12399  15.999   ; O-Ti3     [1413.55]
 1514      OA      1        H144      O593    1514    -1.12398  15.999   ; O-Ti3     [1412.43]
 1515      OA      1        H144      O594    1515    -1.12399  15.999   ; O-Ti3     [1411.31]
 1516      OA      1        H144      O595    1516    -1.12399  15.999   ; O-Ti3     [1410.18]
 1517      OA      1        H144      O596    1517    -1.12399  15.999   ; O-Ti3     [1409.06]
 1518      OA      1        H144      O597    1518    -1.12398  15.999   ; O-Ti3     [1407.93]
 1519      OA      1        H144      O598    1519    -1.12399  15.999   ; O-Ti3     [1406.81]
 1520      OA      1        H144      O599    1520    -1.12399  15.999   ; O-Ti3     [1405.69]
 1521      OA      1        H144      O600    1521    -1.12399  15.999   ; O-Ti3     [1404.56]
 1522      OA      1        H144      O601    1522    -1.12398  15.999   ; O-Ti3     [1403.44]
 1523      OA      1        H144      O602    1523    -1.12399  15.999   ; O-Ti3     [1402.31]
 1524      OA      1        H144      O603    1524    -1.12399  15.999   ; O-Ti3     [1401.19]
 1525      OA      1        H144      O604    1525    -1.12399  15.999   ; O-Ti3     [1400.07]
 1526      OA      1        H144      O605    1526    -1.12398  15.999   ; O-Ti3     [1398.94]
 1527      OA      1        H144      O606    1527    -1.12399  15.999   ; O-Ti3     [1397.82]
 1528      OA      1        H144      O607    1528    -1.12399  15.999   ; O-Ti3     [1396.69]
 1529      OA      1        H144      O608    1529    -1.12399  15.999   ; O-Ti3     [1395.57]
 1530      OA      1        H144      O609    1530    -1.12398  15.999   ; O-Ti3     [1394.45]
 1531      OA      1        H144      O610    1531    -1.12399  15.999   ; O-Ti3     [1393.32]
 1532      OA      1        H144      O611    1532    -1.12399  15.999   ; O-Ti3      [1392.2]
 1533      OF      1        H144      O612    1533    -0.91300  15.999   ; O-H1Ti1   [1391.28]
 1534      OA      1        H144      O613    1534    -1.12398  15.999   ; O-Ti3     [1390.16]
 1535      OA      1        H144      O614    1535    -1.12399  15.999   ; O-Ti3     [1389.04]
 1536      OA      1        H144      O615    1536    -1.12399  15.999   ; O-Ti3     [1387.91]
 1537      OA      1        H144      O616    1537    -1.12399  15.999   ; O-Ti3     [1386.79]
 1538      OA      1        H144      O617    1538    -1.12398  15.999   ; O-Ti3     [1385.66]
 1539      OF      1        H144      O618    1539    -0.91300  15.999   ; O-H1Ti1   [1384.75]
 1540      OA      1        H144      O619    1540    -1.12399  15.999   ; O-Ti3     [1383.63]
 1541      OA      1        H144      O620    1541    -1.12399  15.999   ; O-Ti3      [1382.5]
 1542      OA      1        H144      O621    1542    -1.12399  15.999   ; O-Ti3     [1381.38]
 1543      OA      1        H144      O622    1543    -1.12398  15.999   ; O-Ti3     [1380.26]
 1544      OA      1        H144      O623    1544    -1.12399  15.999   ; O-Ti3     [1379.13]
 1545      OA      1        H144      O624    1545    -1.12399  15.999   ; O-Ti3     [1378.01]
 1546      OA      1        H144      O625    1546    -1.12399  15.999   ; O-Ti3     [1376.88]
 1547      OA      1        H144      O626    1547    -1.12398  15.999   ; O-Ti3     [1375.76]
 1548      OA      1        H144      O627    1548    -1.12399  15.999   ; O-Ti3     [1374.64]
 1549      OA      1        H144      O628    1549    -1.12399  15.999   ; O-Ti3     [1373.51]
 1550      OA      1        H144      O629    1550    -1.12399  15.999   ; O-Ti3     [1372.39]
 1551      OA      1        H144      O630    1551    -1.12398  15.999   ; O-Ti3     [1371.26]
 1552      OA      1        H144      O631    1552    -1.12399  15.999   ; O-Ti3     [1370.14]
 1553      OA      1        H144      O632    1553    -1.12399  15.999   ; O-Ti3     [1369.02]
 1554      OF      1        H144      O633    1554    -0.91300  15.999   ; O-H1Ti1    [1368.1]
 1555      OA      1        H144      O634    1555    -1.12398  15.999   ; O-Ti3     [1366.98]
 1556      OF      1        H144      O635    1556    -0.91300  15.999   ; O-H1Ti1   [1366.07]
 1557      OA      1        H144      O636    1557    -1.12399  15.999   ; O-Ti3     [1364.94]
 1558      OA      1        H144      O637    1558    -1.12399  15.999   ; O-Ti3     [1363.82]
 1559      OF      1        H144      O638    1559    -0.91300  15.999   ; O-H1Ti1    [1362.9]
 1560      OA      1        H144      O639    1560    -1.12398  15.999   ; O-Ti3     [1361.78]
 1561      OA      1        H144      O640    1561    -1.12399  15.999   ; O-Ti3     [1360.66]
 1562      OA      1        H144      O641    1562    -1.12399  15.999   ; O-Ti3     [1359.53]
 1563      OA      1        H144      O642    1563    -1.12399  15.999   ; O-Ti3     [1358.41]
 1564      OA      1        H144      O643    1564    -1.12398  15.999   ; O-Ti3     [1357.28]
 1565      OA      1        H144      O644    1565    -1.12399  15.999   ; O-Ti3     [1356.16]
 1566      OA      1        H144      O645    1566    -1.12399  15.999   ; O-Ti3     [1355.04]
 1567      OA      1        H144      O646    1567    -1.12399  15.999   ; O-Ti3     [1353.91]
 1568      OA      1        H144      O647    1568    -1.12398  15.999   ; O-Ti3     [1352.79]
 1569      OA      1        H144      O648    1569    -1.12399  15.999   ; O-Ti3     [1351.66]
 1570      OA      1        H144      O649    1570    -1.12399  15.999   ; O-Ti3     [1350.54]
 1571      OA      1        H144      O650    1571    -1.12399  15.999   ; O-Ti3     [1349.42]
 1572      OA      1        H144      O651    1572    -1.12398  15.999   ; O-Ti3     [1348.29]
 1573      OA      1        H144      O652    1573    -1.12399  15.999   ; O-Ti3     [1347.17]
 1574      OA      1        H144      O653    1574    -1.12399  15.999   ; O-Ti3     [1346.04]
 1575      OA      1        H144      O654    1575    -1.12399  15.999   ; O-Ti3     [1344.92]
 1576      OA      1        H144      O655    1576    -1.12398  15.999   ; O-Ti3      [1343.8]
 1577      OA      1        H144      O656    1577    -1.12399  15.999   ; O-Ti3     [1342.67]
 1578      OA      1        H144      O657    1578    -1.12399  15.999   ; O-Ti3     [1341.55]
 1579      OA      1        H144      O658    1579    -1.12399  15.999   ; O-Ti3     [1340.42]
 1580      OF      1        H144      O659    1580    -0.91300  15.999   ; O-H1Ti1   [1339.51]
 1581      OA      1        H144      O660    1581    -1.12398  15.999   ; O-Ti3     [1338.39]
 1582      OF      1        H144      O661    1582    -0.91300  15.999   ; O-H1Ti1   [1337.47]
 1583      OA      1        H144      O662    1583    -1.12399  15.999   ; O-Ti3     [1336.35]
 1584      OA      1        H144      O663    1584    -1.12399  15.999   ; O-Ti3     [1335.23]
 1585      OA      1        H144      O664    1585    -1.12398  15.999   ; O-Ti3      [1334.1]
 1586      OA      1        H144      O665    1586    -1.12399  15.999   ; O-Ti3     [1332.98]
 1587      OF      1        H144      O666    1587    -0.91300  15.999   ; O-H1Ti1   [1332.07]
 1588      OA      1        H144      O667    1588    -1.12399  15.999   ; O-Ti3     [1330.94]
 1589      OA      1        H144      O668    1589    -1.12399  15.999   ; O-Ti3     [1329.82]
 1590      OA      1        H144      O669    1590    -1.12398  15.999   ; O-Ti3     [1328.69]
 1591      OF      1        H144      O670    1591    -0.91300  15.999   ; O-H1Ti1   [1327.78]
 1592      OF      1        H144      O671    1592    -0.91300  15.999   ; O-H1Ti1   [1326.87]
 1593      OA      1        H144      O672    1593    -1.12399  15.999   ; O-Ti3     [1325.74]
 1594      OA      1        H144      O673    1594    -1.12399  15.999   ; O-Ti3     [1324.62]
 1595      OA      1        H144      O674    1595    -1.12398  15.999   ; O-Ti3      [1323.5]
 1596      OA      1        H144      O675    1596    -1.12399  15.999   ; O-Ti3     [1322.37]
 1597      OA      1        H144      O676    1597    -1.12399  15.999   ; O-Ti3     [1321.25]
 1598      OA      1        H144      O677    1598    -1.12399  15.999   ; O-Ti3     [1320.12]
 1599      OA      1        H144      O678    1599    -1.12398  15.999   ; O-Ti3        [1319]
 1600      OA      1        H144      O679    1600    -1.12399  15.999   ; O-Ti3     [1317.88]
 1601      OF      1        H144      O680    1601    -0.91300  15.999   ; O-H1Ti1   [1316.96]
 1602      OA      1        H144      O681    1602    -1.12399  15.999   ; O-Ti3     [1315.84]
 1603      OA      1        H144      O682    1603    -1.12399  15.999   ; O-Ti3     [1314.72]
 1604      OA      1        H144      O683    1604    -1.12398  15.999   ; O-Ti3     [1313.59]
 1605      OA      1        H144      O684    1605    -1.12399  15.999   ; O-Ti3     [1312.47]
 1606      OA      1        H144      O685    1606    -1.12399  15.999   ; O-Ti3     [1311.34]
 1607      OA      1        H144      O686    1607    -1.12399  15.999   ; O-Ti3     [1310.22]
 1608      OA      1        H144      O687    1608    -1.12398  15.999   ; O-Ti3      [1309.1]
 1609      OF      1        H144      O688    1609    -0.91300  15.999   ; O-H1Ti1   [1308.18]
 1610      OA      1        H144      O689    1610    -1.12399  15.999   ; O-Ti3     [1307.06]
 1611      OA      1        H144      O690    1611    -1.12399  15.999   ; O-Ti3     [1305.93]
 1612      OF      1        H144      O691    1612    -0.91300  15.999   ; O-H1Ti1   [1305.02]
 1613      OA      1        H144      O692    1613    -1.12398  15.999   ; O-Ti3      [1303.9]
 1614      OA      1        H144      O693    1614    -1.12399  15.999   ; O-Ti3     [1302.77]
 1615      OA      1        H144      O694    1615    -1.12399  15.999   ; O-Ti3     [1301.65]
 1616      OA      1        H144      O695    1616    -1.12399  15.999   ; O-Ti3     [1300.53]
 1617      OA      1        H144      O696    1617    -1.12398  15.999   ; O-Ti3      [1299.4]
 1618      OA      1        H144      O697    1618    -1.12399  15.999   ; O-Ti3     [1298.28]
 1619      OA      1        H144      O698    1619    -1.12399  15.999   ; O-Ti3     [1297.15]
 1620      OF      1        H144      O699    1620    -0.91300  15.999   ; O-H1Ti1   [1296.24]
 1621      OA      1        H144      O700    1621    -1.12398  15.999   ; O-Ti3     [1295.12]
 1622      OA      1        H144      O701    1622    -1.12399  15.999   ; O-Ti3     [1293.99]
 1623      OA      1        H144      O702    1623    -1.12399  15.999   ; O-Ti3     [1292.87]
 1624      OF      1        H144      O703    1624    -0.91300  15.999   ; O-H1Ti1   [1291.96]
 1625      OA      1        H144      O704    1625    -1.12399  15.999   ; O-Ti3     [1290.83]
 1626      OA      1        H144      O705    1626    -1.12398  15.999   ; O-Ti3     [1289.71]
 1627      OA      1        H144      O706    1627    -1.12399  15.999   ; O-Ti3     [1288.58]
 1628      OA      1        H144      O707    1628    -1.12399  15.999   ; O-Ti3     [1287.46]
 1629      OA      1        H144      O708    1629    -1.12399  15.999   ; O-Ti3     [1286.34]
 1630      OA      1        H144      O709    1630    -1.12398  15.999   ; O-Ti3     [1285.21]
 1631      OA      1        H144      O710    1631    -1.12399  15.999   ; O-Ti3     [1284.09]
 1632      OA      1        H144      O711    1632    -1.12399  15.999   ; O-Ti3     [1282.96]
 1633      OA      1        H144      O712    1633    -1.12399  15.999   ; O-Ti3     [1281.84]
 1634      OA      1        H144      O713    1634    -1.12398  15.999   ; O-Ti3     [1280.72]
 1635      OA      1        H144      O714    1635    -1.12399  15.999   ; O-Ti3     [1279.59]
 1636      OA      1        H144      O715    1636    -1.12399  15.999   ; O-Ti3     [1278.47]
 1637      OA      1        H144      O716    1637    -1.12399  15.999   ; O-Ti3     [1277.34]
 1638      OA      1        H144      O717    1638    -1.12398  15.999   ; O-Ti3     [1276.22]
 1639      OA      1        H144      O718    1639    -1.12399  15.999   ; O-Ti3      [1275.1]
 1640      OA      1        H144      O719    1640    -1.12399  15.999   ; O-Ti3     [1273.97]
 1641      OA      1        H144      O720    1641    -1.12399  15.999   ; O-Ti3     [1272.85]
 1642      OA      1        H144      O721    1642    -1.12398  15.999   ; O-Ti3     [1271.72]
 1643      OA      1        H144      O722    1643    -1.12399  15.999   ; O-Ti3      [1270.6]
 1644      OA      1        H144      O723    1644    -1.12399  15.999   ; O-Ti3     [1269.48]
 1645      OA      1        H144      O724    1645    -1.12399  15.999   ; O-Ti3     [1268.35]
 1646      OA      1        H144      O725    1646    -1.12398  15.999   ; O-Ti3     [1267.23]
 1647      OA      1        H144      O726    1647    -1.12399  15.999   ; O-Ti3      [1266.1]
 1648      OA      1        H144      O727    1648    -1.12399  15.999   ; O-Ti3     [1264.98]
 1649      OA      1        H144      O728    1649    -1.12399  15.999   ; O-Ti3     [1263.86]
 1650      OA      1        H144      O729    1650    -1.12398  15.999   ; O-Ti3     [1262.73]
 1651      OA      1        H144      O730    1651    -1.12399  15.999   ; O-Ti3     [1261.61]
 1652      OA      1        H144      O731    1652    -1.12399  15.999   ; O-Ti3     [1260.48]
 1653      OA      1        H144      O732    1653    -1.12398  15.999   ; O-Ti3     [1259.36]
 1654      OA      1        H144      O733    1654    -1.12399  15.999   ; O-Ti3     [1258.24]
 1655      OA      1        H144      O734    1655    -1.12399  15.999   ; O-Ti3     [1257.11]
 1656      OA      1        H144      O735    1656    -1.12399  15.999   ; O-Ti3     [1255.99]
 1657      OA      1        H144      O736    1657    -1.12398  15.999   ; O-Ti3     [1254.86]
 1658      OA      1        H144      O737    1658    -1.12399  15.999   ; O-Ti3     [1253.74]
 1659      OA      1        H144      O738    1659    -1.12399  15.999   ; O-Ti3     [1252.62]
 1660      OA      1        H144      O739    1660    -1.12399  15.999   ; O-Ti3     [1251.49]
 1661      OA      1        H144      O740    1661    -1.12398  15.999   ; O-Ti3     [1250.37]
 1662      OA      1        H144      O741    1662    -1.12399  15.999   ; O-Ti3     [1249.24]
 1663      OA      1        H144      O742    1663    -1.12399  15.999   ; O-Ti3     [1248.12]
 1664      OA      1        H144      O743    1664    -1.12399  15.999   ; O-Ti3        [1247]
 1665      OA      1        H144      O744    1665    -1.12398  15.999   ; O-Ti3     [1245.87]
 1666      OA      1        H144      O745    1666    -1.12399  15.999   ; O-Ti3     [1244.75]
 1667      OA      1        H144      O746    1667    -1.12399  15.999   ; O-Ti3     [1243.62]
 1668      OA      1        H144      O747    1668    -1.12399  15.999   ; O-Ti3      [1242.5]
 1669      OA      1        H144      O748    1669    -1.12398  15.999   ; O-Ti3     [1241.38]
 1670      OA      1        H144      O749    1670    -1.12399  15.999   ; O-Ti3     [1240.25]
 1671      OA      1        H144      O750    1671    -1.12399  15.999   ; O-Ti3     [1239.13]
 1672      OA      1        H144      O751    1672    -1.12399  15.999   ; O-Ti3        [1238]
 1673      OA      1        H144      O752    1673    -1.12398  15.999   ; O-Ti3     [1236.88]
 1674      OA      1        H144      O753    1674    -1.12399  15.999   ; O-Ti3     [1235.76]
 1675      OA      1        H144      O754    1675    -1.12399  15.999   ; O-Ti3     [1234.63]
 1676      OA      1        H144      O755    1676    -1.12399  15.999   ; O-Ti3     [1233.51]
 1677      OA      1        H144      O756    1677    -1.12398  15.999   ; O-Ti3     [1232.38]
 1678      OA      1        H144      O757    1678    -1.12399  15.999   ; O-Ti3     [1231.26]
 1679      OA      1        H144      O758    1679    -1.12399  15.999   ; O-Ti3     [1230.14]
 1680      OA      1        H144      O759    1680    -1.12399  15.999   ; O-Ti3     [1229.01]
 1681      OA      1        H144      O760    1681    -1.12398  15.999   ; O-Ti3     [1227.89]
 1682      OA      1        H144      O761    1682    -1.12399  15.999   ; O-Ti3     [1226.76]
 1683      OA      1        H144      O762    1683    -1.12399  15.999   ; O-Ti3     [1225.64]
 1684      OA      1        H144      O763    1684    -1.12399  15.999   ; O-Ti3     [1224.52]
 1685      OA      1        H144      O764    1685    -1.12398  15.999   ; O-Ti3     [1223.39]
 1686      OA      1        H144      O765    1686    -1.12399  15.999   ; O-Ti3     [1222.27]
 1687      OA      1        H144      O766    1687    -1.12399  15.999   ; O-Ti3     [1221.14]
 1688      OA      1        H144      O767    1688    -1.12399  15.999   ; O-Ti3     [1220.02]
 1689      OA      1        H144      O768    1689    -1.12398  15.999   ; O-Ti3      [1218.9]
 1690      OA      1        H144      O769    1690    -1.12399  15.999   ; O-Ti3     [1217.77]
 1691      OA      1        H144      O770    1691    -1.12399  15.999   ; O-Ti3     [1216.65]
 1692      OA      1        H144      O771    1692    -1.12399  15.999   ; O-Ti3     [1215.52]
 1693      OA      1        H144      O772    1693    -1.12398  15.999   ; O-Ti3      [1214.4]
 1694      OA      1        H144      O773    1694    -1.12399  15.999   ; O-Ti3     [1213.28]
 1695      OA      1        H144      O774    1695    -1.12399  15.999   ; O-Ti3     [1212.15]
 1696      OA      1        H144      O775    1696    -1.12399  15.999   ; O-Ti3     [1211.03]
 1697      OA      1        H144      O776    1697    -1.12398  15.999   ; O-Ti3      [1209.9]
 1698      OA      1        H144      O777    1698    -1.12399  15.999   ; O-Ti3     [1208.78]
 1699      OA      1        H144      O778    1699    -1.12399  15.999   ; O-Ti3     [1207.66]
 1700      OA      1        H144      O779    1700    -1.12398  15.999   ; O-Ti3     [1206.53]
 1701      OA      1        H144      O780    1701    -1.12399  15.999   ; O-Ti3     [1205.41]
 1702      OA      1        H144      O781    1702    -1.12399  15.999   ; O-Ti3     [1204.28]
 1703      OA      1        H144      O782    1703    -1.12399  15.999   ; O-Ti3     [1203.16]
 1704      OA      1        H144      O783    1704    -1.12398  15.999   ; O-Ti3     [1202.04]
 1705      OA      1        H144      O784    1705    -1.12399  15.999   ; O-Ti3     [1200.91]
 1706      OA      1        H144      O785    1706    -1.12399  15.999   ; O-Ti3     [1199.79]
 1707      OA      1        H144      O786    1707    -1.12399  15.999   ; O-Ti3     [1198.66]
 1708      OA      1        H144      O787    1708    -1.12398  15.999   ; O-Ti3     [1197.54]
 1709      OA      1        H144      O788    1709    -1.12399  15.999   ; O-Ti3     [1196.42]
 1710      OA      1        H144      O789    1710    -1.12399  15.999   ; O-Ti3     [1195.29]
 1711      OA      1        H144      O790    1711    -1.12399  15.999   ; O-Ti3     [1194.17]
 1712      OA      1        H144      O791    1712    -1.12398  15.999   ; O-Ti3     [1193.04]
 1713      OA      1        H144      O792    1713    -1.12399  15.999   ; O-Ti3     [1191.92]
 1714      OA      1        H144      O793    1714    -1.12399  15.999   ; O-Ti3      [1190.8]
 1715      OA      1        H144      O794    1715    -1.12399  15.999   ; O-Ti3     [1189.67]
 1716      OA      1        H144      O795    1716    -1.12398  15.999   ; O-Ti3     [1188.55]
 1717      OA      1        H144      O796    1717    -1.12399  15.999   ; O-Ti3     [1187.42]
 1718      OA      1        H144      O797    1718    -1.12399  15.999   ; O-Ti3      [1186.3]
 1719      OA      1        H144      O798    1719    -1.12399  15.999   ; O-Ti3     [1185.18]
 1720      OA      1        H144      O799    1720    -1.12398  15.999   ; O-Ti3     [1184.05]
 1721      OA      1        H144      O800    1721    -1.12399  15.999   ; O-Ti3     [1182.93]
 1722      OA      1        H144      O801    1722    -1.12399  15.999   ; O-Ti3      [1181.8]
 1723      OA      1        H144      O802    1723    -1.12399  15.999   ; O-Ti3     [1180.68]
 1724      OA      1        H144      O803    1724    -1.12398  15.999   ; O-Ti3     [1179.56]
 1725      OA      1        H144      O804    1725    -1.12399  15.999   ; O-Ti3     [1178.43]
 1726      OA      1        H144      O805    1726    -1.12399  15.999   ; O-Ti3     [1177.31]
 1727      OA      1        H144      O806    1727    -1.12399  15.999   ; O-Ti3     [1176.18]
 1728      OA      1        H144      O807    1728    -1.12398  15.999   ; O-Ti3     [1175.06]
 1729      OA      1        H144      O808    1729    -1.12399  15.999   ; O-Ti3     [1173.94]
 1730      OA      1        H144      O809    1730    -1.12399  15.999   ; O-Ti3     [1172.81]
 1731      OA      1        H144      O810    1731    -1.12399  15.999   ; O-Ti3     [1171.69]
 1732      OA      1        H144      O811    1732    -1.12398  15.999   ; O-Ti3     [1170.56]
 1733      OA      1        H144      O812    1733    -1.12399  15.999   ; O-Ti3     [1169.44]
 1734      OA      1        H144      O813    1734    -1.12399  15.999   ; O-Ti3     [1168.32]
 1735      OA      1        H144      O814    1735    -1.12399  15.999   ; O-Ti3     [1167.19]
 1736      OA      1        H144      O815    1736    -1.12398  15.999   ; O-Ti3     [1166.07]
 1737      OA      1        H144      O816    1737    -1.12399  15.999   ; O-Ti3     [1164.94]
 1738      OA      1        H144      O817    1738    -1.12399  15.999   ; O-Ti3     [1163.82]
 1739      OA      1        H144      O818    1739    -1.12399  15.999   ; O-Ti3      [1162.7]
 1740      OA      1        H144      O819    1740    -1.12398  15.999   ; O-Ti3     [1161.57]
 1741      OA      1        H144      O820    1741    -1.12399  15.999   ; O-Ti3     [1160.45]
 1742      OA      1        H144      O821    1742    -1.12399  15.999   ; O-Ti3     [1159.32]
 1743      OA      1        H144      O822    1743    -1.12399  15.999   ; O-Ti3      [1158.2]
 1744      OA      1        H144      O823    1744    -1.12398  15.999   ; O-Ti3     [1157.08]
 1745      OA      1        H144      O824    1745    -1.12399  15.999   ; O-Ti3     [1155.95]
 1746      OA      1        H144      O825    1746    -1.12399  15.999   ; O-Ti3     [1154.83]
 1747      OA      1        H144      O826    1747    -1.12398  15.999   ; O-Ti3      [1153.7]
 1748      OA      1        H144      O827    1748    -1.12399  15.999   ; O-Ti3     [1152.58]
 1749      OA      1        H144      O828    1749    -1.12399  15.999   ; O-Ti3     [1151.46]
 1750      OA      1        H144      O829    1750    -1.12399  15.999   ; O-Ti3     [1150.33]
 1751      OA      1        H144      O830    1751    -1.12398  15.999   ; O-Ti3     [1149.21]
 1752      OA      1        H144      O831    1752    -1.12399  15.999   ; O-Ti3     [1148.08]
 1753      OA      1        H144      O832    1753    -1.12399  15.999   ; O-Ti3     [1146.96]
 1754      OA      1        H144      O833    1754    -1.12399  15.999   ; O-Ti3     [1145.84]
 1755      OA      1        H144      O834    1755    -1.12398  15.999   ; O-Ti3     [1144.71]
 1756      OA      1        H144      O835    1756    -1.12399  15.999   ; O-Ti3     [1143.59]
 1757      OA      1        H144      O836    1757    -1.12399  15.999   ; O-Ti3     [1142.46]
 1758      OA      1        H144      O837    1758    -1.12399  15.999   ; O-Ti3     [1141.34]
 1759      OA      1        H144      O838    1759    -1.12398  15.999   ; O-Ti3     [1140.22]
 1760      OA      1        H144      O839    1760    -1.12399  15.999   ; O-Ti3     [1139.09]
 1761      OA      1        H144      O840    1761    -1.12399  15.999   ; O-Ti3     [1137.97]
 1762      OA      1        H144      O841    1762    -1.12399  15.999   ; O-Ti3     [1136.85]
 1763      OA      1        H144      O842    1763    -1.12398  15.999   ; O-Ti3     [1135.72]
 1764      OA      1        H144      O843    1764    -1.12399  15.999   ; O-Ti3      [1134.6]
 1765      OA      1        H144      O844    1765    -1.12399  15.999   ; O-Ti3     [1133.47]
 1766      OA      1        H144      O845    1766    -1.12399  15.999   ; O-Ti3     [1132.35]
 1767      OA      1        H144      O846    1767    -1.12398  15.999   ; O-Ti3     [1131.23]
 1768      OA      1        H144      O847    1768    -1.12399  15.999   ; O-Ti3      [1130.1]
 1769      OA      1        H144      O848    1769    -1.12399  15.999   ; O-Ti3     [1128.98]
 1770      OA      1        H144      O849    1770    -1.12399  15.999   ; O-Ti3     [1127.85]
 1771      OA      1        H144      O850    1771    -1.12398  15.999   ; O-Ti3     [1126.73]
 1772      OA      1        H144      O851    1772    -1.12399  15.999   ; O-Ti3     [1125.61]
 1773      OA      1        H144      O852    1773    -1.12399  15.999   ; O-Ti3     [1124.48]
 1774      OA      1        H144      O853    1774    -1.12399  15.999   ; O-Ti3     [1123.36]
 1775      OA      1        H144      O854    1775    -1.12398  15.999   ; O-Ti3     [1122.23]
 1776      OA      1        H144      O855    1776    -1.12399  15.999   ; O-Ti3     [1121.11]
 1777      OA      1        H144      O856    1777    -1.12399  15.999   ; O-Ti3     [1119.99]
 1778      OA      1        H144      O857    1778    -1.12399  15.999   ; O-Ti3     [1118.86]
 1779      OA      1        H144      O858    1779    -1.12398  15.999   ; O-Ti3     [1117.74]
 1780      OA      1        H144      O859    1780    -1.12399  15.999   ; O-Ti3     [1116.61]
 1781      OA      1        H144      O860    1781    -1.12399  15.999   ; O-Ti3     [1115.49]
 1782      OA      1        H144      O861    1782    -1.12399  15.999   ; O-Ti3     [1114.37]
 1783      OA      1        H144      O862    1783    -1.12398  15.999   ; O-Ti3     [1113.24]
 1784      OA      1        H144      O863    1784    -1.12399  15.999   ; O-Ti3     [1112.12]
 1785      OA      1        H144      O864    1785    -1.12399  15.999   ; O-Ti3     [1110.99]
 1786      OA      1        H144      O865    1786    -1.12399  15.999   ; O-Ti3     [1109.87]
 1787      OA      1        H144      O866    1787    -1.12398  15.999   ; O-Ti3     [1108.75]
 1788      OA      1        H144      O867    1788    -1.12399  15.999   ; O-Ti3     [1107.62]
 1789      OA      1        H144      O868    1789    -1.12399  15.999   ; O-Ti3      [1106.5]
 1790      OA      1        H144      O869    1790    -1.12399  15.999   ; O-Ti3     [1105.37]
 1791      OA      1        H144      O870    1791    -1.12398  15.999   ; O-Ti3     [1104.25]
 1792      OA      1        H144      O871    1792    -1.12399  15.999   ; O-Ti3     [1103.13]
 1793      OA      1        H144      O872    1793    -1.12399  15.999   ; O-Ti3        [1102]
 1794      OA      1        H144      O873    1794    -1.12398  15.999   ; O-Ti3     [1100.88]
 1795      OA      1        H144      O874    1795    -1.12399  15.999   ; O-Ti3     [1099.75]
 1796      OA      1        H144      O875    1796    -1.12399  15.999   ; O-Ti3     [1098.63]
 1797      OA      1        H144      O876    1797    -1.12399  15.999   ; O-Ti3     [1097.51]
 1798      OA      1        H144      O877    1798    -1.12398  15.999   ; O-Ti3     [1096.38]
 1799      OA      1        H144      O878    1799    -1.12399  15.999   ; O-Ti3     [1095.26]
 1800      OA      1        H144      O879    1800    -1.12399  15.999   ; O-Ti3     [1094.13]
 1801      OA      1        H144      O880    1801    -1.12399  15.999   ; O-Ti3     [1093.01]
 1802      OA      1        H144      O881    1802    -1.12398  15.999   ; O-Ti3     [1091.89]
 1803      OA      1        H144      O882    1803    -1.12399  15.999   ; O-Ti3     [1090.76]
 1804      OA      1        H144      O883    1804    -1.12399  15.999   ; O-Ti3     [1089.64]
 1805      OA      1        H144      O884    1805    -1.12399  15.999   ; O-Ti3     [1088.51]
 1806      OA      1        H144      O885    1806    -1.12398  15.999   ; O-Ti3     [1087.39]
 1807      OA      1        H144      O886    1807    -1.12399  15.999   ; O-Ti3     [1086.27]
 1808      OA      1        H144      O887    1808    -1.12399  15.999   ; O-Ti3     [1085.14]
 1809      OA      1        H144      O888    1809    -1.12399  15.999   ; O-Ti3     [1084.02]
 1810      OA      1        H144      O889    1810    -1.12398  15.999   ; O-Ti3     [1082.89]
 1811      OA      1        H144      O890    1811    -1.12399  15.999   ; O-Ti3     [1081.77]
 1812      OA      1        H144      O891    1812    -1.12399  15.999   ; O-Ti3     [1080.65]
 1813      OA      1        H144      O892    1813    -1.12399  15.999   ; O-Ti3     [1079.52]
 1814      OA      1        H144      O893    1814    -1.12398  15.999   ; O-Ti3      [1078.4]
 1815      OA      1        H144      O894    1815    -1.12399  15.999   ; O-Ti3     [1077.27]
 1816      OA      1        H144      O895    1816    -1.12399  15.999   ; O-Ti3     [1076.15]
 1817      OA      1        H144      O896    1817    -1.12399  15.999   ; O-Ti3     [1075.03]
 1818      OA      1        H144      O897    1818    -1.12398  15.999   ; O-Ti3      [1073.9]
 1819      OA      1        H144      O898    1819    -1.12399  15.999   ; O-Ti3     [1072.78]
 1820      OA      1        H144      O899    1820    -1.12399  15.999   ; O-Ti3     [1071.65]
 1821      OA      1        H144      O900    1821    -1.12399  15.999   ; O-Ti3     [1070.53]
 1822      OA      1        H144      O901    1822    -1.12398  15.999   ; O-Ti3     [1069.41]
 1823      OA      1        H144      O902    1823    -1.12399  15.999   ; O-Ti3     [1068.28]
 1824      OA      1        H144      O903    1824    -1.12399  15.999   ; O-Ti3     [1067.16]
 1825      OA      1        H144      O904    1825    -1.12399  15.999   ; O-Ti3     [1066.03]
 1826      OA      1        H144      O905    1826    -1.12398  15.999   ; O-Ti3     [1064.91]
 1827      OA      1        H144      O906    1827    -1.12399  15.999   ; O-Ti3     [1063.79]
 1828      OA      1        H144      O907    1828    -1.12399  15.999   ; O-Ti3     [1062.66]
 1829      OA      1        H144      O908    1829    -1.12399  15.999   ; O-Ti3     [1061.54]
 1830      OA      1        H144      O909    1830    -1.12398  15.999   ; O-Ti3     [1060.41]
 1831      OA      1        H144      O910    1831    -1.12399  15.999   ; O-Ti3     [1059.29]
 1832      OA      1        H144      O911    1832    -1.12399  15.999   ; O-Ti3     [1058.17]
 1833      OA      1        H144      O912    1833    -1.12399  15.999   ; O-Ti3     [1057.04]
 1834      OA      1        H144      O913    1834    -1.12398  15.999   ; O-Ti3     [1055.92]
 1835      OA      1        H144      O914    1835    -1.12399  15.999   ; O-Ti3     [1054.79]
 1836      OA      1        H144      O915    1836    -1.12399  15.999   ; O-Ti3     [1053.67]
 1837      OA      1        H144      O916    1837    -1.12398  15.999   ; O-Ti3     [1052.55]
 1838      OA      1        H144      O917    1838    -1.12399  15.999   ; O-Ti3     [1051.42]
 1839      OA      1        H144      O918    1839    -1.12399  15.999   ; O-Ti3      [1050.3]
 1840      OA      1        H144      O919    1840    -1.12399  15.999   ; O-Ti3     [1049.17]
 1841      OA      1        H144      O920    1841    -1.12398  15.999   ; O-Ti3     [1048.05]
 1842      OA      1        H144      O921    1842    -1.12399  15.999   ; O-Ti3     [1046.93]
 1843      OA      1        H144      O922    1843    -1.12399  15.999   ; O-Ti3      [1045.8]
 1844      OA      1        H144      O923    1844    -1.12399  15.999   ; O-Ti3     [1044.68]
 1845      OA      1        H144      O924    1845    -1.12398  15.999   ; O-Ti3     [1043.55]
 1846      OA      1        H144      O925    1846    -1.12399  15.999   ; O-Ti3     [1042.43]
 1847      OA      1        H144      O926    1847    -1.12399  15.999   ; O-Ti3     [1041.31]
 1848      OA      1        H144      O927    1848    -1.12399  15.999   ; O-Ti3     [1040.18]
 1849      OA      1        H144      O928    1849    -1.12398  15.999   ; O-Ti3     [1039.06]
 1850      OA      1        H144      O929    1850    -1.12399  15.999   ; O-Ti3     [1037.93]
 1851      OA      1        H144      O930    1851    -1.12399  15.999   ; O-Ti3     [1036.81]
 1852      OA      1        H144      O931    1852    -1.12399  15.999   ; O-Ti3     [1035.69]
 1853      OA      1        H144      O932    1853    -1.12398  15.999   ; O-Ti3     [1034.56]
 1854      OA      1        H144      O933    1854    -1.12399  15.999   ; O-Ti3     [1033.44]
 1855      OA      1        H144      O934    1855    -1.12399  15.999   ; O-Ti3     [1032.31]
 1856      OA      1        H144      O935    1856    -1.12399  15.999   ; O-Ti3     [1031.19]
 1857      OA      1        H144      O936    1857    -1.12398  15.999   ; O-Ti3     [1030.07]
 1858      OA      1        H144      O937    1858    -1.12399  15.999   ; O-Ti3     [1028.94]
 1859      OA      1        H144      O938    1859    -1.12399  15.999   ; O-Ti3     [1027.82]
 1860      OA      1        H144      O939    1860    -1.12399  15.999   ; O-Ti3     [1026.69]
 1861      OA      1        H144      O940    1861    -1.12398  15.999   ; O-Ti3     [1025.57]
 1862      OA      1        H144      O941    1862    -1.12399  15.999   ; O-Ti3     [1024.45]
 1863      OA      1        H144      O942    1863    -1.12399  15.999   ; O-Ti3     [1023.32]
 1864      OA      1        H144      O943    1864    -1.12399  15.999   ; O-Ti3      [1022.2]
 1865      OA      1        H144      O944    1865    -1.12398  15.999   ; O-Ti3     [1021.07]
 1866      OA      1        H144      O945    1866    -1.12399  15.999   ; O-Ti3     [1019.95]
 1867      OA      1        H144      O946    1867    -1.12399  15.999   ; O-Ti3     [1018.83]
 1868      OA      1        H144      O947    1868    -1.12399  15.999   ; O-Ti3      [1017.7]
 1869      OA      1        H144      O948    1869    -1.12398  15.999   ; O-Ti3     [1016.58]
 1870      OA      1        H144      O949    1870    -1.12399  15.999   ; O-Ti3     [1015.45]
 1871      OA      1        H144      O950    1871    -1.12399  15.999   ; O-Ti3     [1014.33]
 1872      OA      1        H144      O951    1872    -1.12399  15.999   ; O-Ti3     [1013.21]
 1873      OA      1        H144      O952    1873    -1.12398  15.999   ; O-Ti3     [1012.08]
 1874      OA      1        H144      O953    1874    -1.12399  15.999   ; O-Ti3     [1010.96]
 1875      OA      1        H144      O954    1875    -1.12399  15.999   ; O-Ti3     [1009.83]
 1876      OA      1        H144      O955    1876    -1.12399  15.999   ; O-Ti3     [1008.71]
 1877      OA      1        H144      O956    1877    -1.12398  15.999   ; O-Ti3     [1007.59]
 1878      OA      1        H144      O957    1878    -1.12399  15.999   ; O-Ti3     [1006.46]
 1879      OA      1        H144      O958    1879    -1.12399  15.999   ; O-Ti3     [1005.34]
 1880      OA      1        H144      O959    1880    -1.12399  15.999   ; O-Ti3     [1004.21]
 1881      OA      1        H144      O960    1881    -1.12398  15.999   ; O-Ti3     [1003.09]
 1882      OA      1        H144      O961    1882    -1.12399  15.999   ; O-Ti3     [1001.97]
 1883      OA      1        H144      O962    1883    -1.12399  15.999   ; O-Ti3     [1000.84]
 1884      OA      1        H144      O963    1884    -1.12398  15.999   ; O-Ti3     [999.719]
 1885      OA      1        H144      O964    1885    -1.12399  15.999   ; O-Ti3     [998.595]
 1886      OA      1        H144      O965    1886    -1.12399  15.999   ; O-Ti3     [997.471]
 1887      OA      1        H144      O966    1887    -1.12399  15.999   ; O-Ti3     [996.347]
 1888      OA      1        H144      O967    1888    -1.12398  15.999   ; O-Ti3     [995.223]
 1889      OA      1        H144      O968    1889    -1.12399  15.999   ; O-Ti3     [994.099]
 1890      OA      1        H144      O969    1890    -1.12399  15.999   ; O-Ti3     [992.975]
 1891      OA      1        H144      O970    1891    -1.12399  15.999   ; O-Ti3     [991.851]
 1892      OA      1        H144      O971    1892    -1.12398  15.999   ; O-Ti3     [990.727]
 1893      OA      1        H144      O972    1893    -1.12399  15.999   ; O-Ti3     [989.603]
 1894      OA      1        H144      O973    1894    -1.12399  15.999   ; O-Ti3     [988.479]
 1895      OA      1        H144      O974    1895    -1.12399  15.999   ; O-Ti3     [987.355]
 1896      OA      1        H144      O975    1896    -1.12398  15.999   ; O-Ti3     [986.231]
 1897      OA      1        H144      O976    1897    -1.12399  15.999   ; O-Ti3     [985.107]
 1898      OA      1        H144      O977    1898    -1.12399  15.999   ; O-Ti3     [983.983]
 1899      OA      1        H144      O978    1899    -1.12399  15.999   ; O-Ti3     [982.859]
 1900      OA      1        H144      O979    1900    -1.12398  15.999   ; O-Ti3     [981.735]
 1901      OA      1        H144      O980    1901    -1.12399  15.999   ; O-Ti3     [980.611]
 1902      OA      1        H144      O981    1902    -1.12399  15.999   ; O-Ti3     [979.487]
 1903      OA      1        H144      O982    1903    -1.12399  15.999   ; O-Ti3     [978.363]
 1904      OA      1        H144      O983    1904    -1.12398  15.999   ; O-Ti3     [977.239]
 1905      OA      1        H144      O984    1905    -1.12399  15.999   ; O-Ti3     [976.115]
 1906      OA      1        H144      O985    1906    -1.12399  15.999   ; O-Ti3     [974.991]
 1907      OA      1        H144      O986    1907    -1.12399  15.999   ; O-Ti3     [973.867]
 1908      OA      1        H144      O987    1908    -1.12398  15.999   ; O-Ti3     [972.743]
 1909      OA      1        H144      O988    1909    -1.12399  15.999   ; O-Ti3     [971.619]
 1910      OA      1        H144      O989    1910    -1.12399  15.999   ; O-Ti3     [970.495]
 1911      OA      1        H144      O990    1911    -1.12399  15.999   ; O-Ti3     [969.371]
 1912      OA      1        H144      O991    1912    -1.12398  15.999   ; O-Ti3     [968.247]
 1913      OA      1        H144      O992    1913    -1.12399  15.999   ; O-Ti3     [967.123]
 1914      OA      1        H144      O993    1914    -1.12399  15.999   ; O-Ti3     [965.999]
 1915      OA      1        H144      O994    1915    -1.12399  15.999   ; O-Ti3     [964.875]
 1916      OA      1        H144      O995    1916    -1.12398  15.999   ; O-Ti3     [963.751]
 1917      OA      1        H144      O996    1917    -1.12399  15.999   ; O-Ti3     [962.627]
 1918      OA      1        H144      O997    1918    -1.12399  15.999   ; O-Ti3     [961.503]
 1919      OA      1        H144      O998    1919    -1.12399  15.999   ; O-Ti3     [960.379]
 1920      OA      1        H144      O999    1920    -1.12398  15.999   ; O-Ti3     [959.255]
 1921      OA      1        H144     O1000    1921    -1.12399  15.999   ; O-Ti3     [958.131]
 1922      OA      1        H144     O1001    1922    -1.12399  15.999   ; O-Ti3     [957.007]
 1923      OA      1        H144     O1002    1923    -1.12399  15.999   ; O-Ti3     [955.883]
 1924      OA      1        H144     O1003    1924    -1.12398  15.999   ; O-Ti3     [954.759]
 1925      OA      1        H144     O1004    1925    -1.12399  15.999   ; O-Ti3     [953.635]
 1926      OA      1        H144     O1005    1926    -1.12399  15.999   ; O-Ti3     [952.511]
 1927      OA      1        H144     O1006    1927    -1.12399  15.999   ; O-Ti3     [951.387]
 1928      OA      1        H144     O1007    1928    -1.12398  15.999   ; O-Ti3     [950.263]
 1929      OA      1        H144     O1008    1929    -1.12399  15.999   ; O-Ti3     [949.139]
 1930      OA      1        H144     O1009    1930    -1.12399  15.999   ; O-Ti3     [948.015]
 1931      OA      1        H144     O1010    1931    -1.12398  15.999   ; O-Ti3     [946.891]
 1932      OA      1        H144     O1011    1932    -1.12399  15.999   ; O-Ti3     [945.767]
 1933      OA      1        H144     O1012    1933    -1.12399  15.999   ; O-Ti3     [944.643]
 1934      OA      1        H144     O1013    1934    -1.12399  15.999   ; O-Ti3     [943.519]
 1935      OA      1        H144     O1014    1935    -1.12398  15.999   ; O-Ti3     [942.395]
 1936      OA      1        H144     O1015    1936    -1.12399  15.999   ; O-Ti3     [941.271]
 1937      OA      1        H144     O1016    1937    -1.12399  15.999   ; O-Ti3     [940.147]
 1938      OA      1        H144     O1017    1938    -1.12399  15.999   ; O-Ti3     [939.023]
 1939      OA      1        H144     O1018    1939    -1.12398  15.999   ; O-Ti3     [937.899]
 1940      OA      1        H144     O1019    1940    -1.12399  15.999   ; O-Ti3     [936.775]
 1941      OA      1        H144     O1020    1941    -1.12399  15.999   ; O-Ti3     [935.651]
 1942      OA      1        H144     O1021    1942    -1.12399  15.999   ; O-Ti3     [934.527]
 1943      OA      1        H144     O1022    1943    -1.12398  15.999   ; O-Ti3     [933.403]
 1944      OA      1        H144     O1023    1944    -1.12399  15.999   ; O-Ti3     [932.279]
 1945      OA      1        H144     O1024    1945    -1.12399  15.999   ; O-Ti3     [931.155]
 1946      OA      1        H144     O1025    1946    -1.12399  15.999   ; O-Ti3     [930.031]
 1947      OA      1        H144     O1026    1947    -1.12398  15.999   ; O-Ti3     [928.907]
 1948      OA      1        H144     O1027    1948    -1.12399  15.999   ; O-Ti3     [927.783]
 1949      OA      1        H144     O1028    1949    -1.12399  15.999   ; O-Ti3     [926.659]
 1950      OA      1        H144     O1029    1950    -1.12399  15.999   ; O-Ti3     [925.535]
 1951      OA      1        H144     O1030    1951    -1.12398  15.999   ; O-Ti3     [924.411]
 1952      OA      1        H144     O1031    1952    -1.12399  15.999   ; O-Ti3     [923.287]
 1953      OA      1        H144     O1032    1953    -1.12399  15.999   ; O-Ti3     [922.163]
 1954      OA      1        H144     O1033    1954    -1.12399  15.999   ; O-Ti3     [921.039]
 1955      OA      1        H144     O1034    1955    -1.12398  15.999   ; O-Ti3     [919.915]
 1956      OA      1        H144     O1035    1956    -1.12399  15.999   ; O-Ti3     [918.791]
 1957      OA      1        H144     O1036    1957    -1.12399  15.999   ; O-Ti3     [917.668]
 1958      OA      1        H144     O1037    1958    -1.12399  15.999   ; O-Ti3     [916.544]
 1959      OA      1        H144     O1038    1959    -1.12398  15.999   ; O-Ti3      [915.42]
 1960      OA      1        H144     O1039    1960    -1.12399  15.999   ; O-Ti3     [914.296]
 1961      OA      1        H144     O1040    1961    -1.12399  15.999   ; O-Ti3     [913.172]
 1962      OA      1        H144     O1041    1962    -1.12399  15.999   ; O-Ti3     [912.048]
 1963      OA      1        H144     O1042    1963    -1.12398  15.999   ; O-Ti3     [910.924]
 1964      OA      1        H144     O1043    1964    -1.12399  15.999   ; O-Ti3       [909.8]
 1965      OA      1        H144     O1044    1965    -1.12399  15.999   ; O-Ti3     [908.676]
 1966      OA      1        H144     O1045    1966    -1.12399  15.999   ; O-Ti3     [907.552]
 1967      OA      1        H144     O1046    1967    -1.12398  15.999   ; O-Ti3     [906.428]
 1968      OA      1        H144     O1047    1968    -1.12399  15.999   ; O-Ti3     [905.304]
 1969      OA      1        H144     O1048    1969    -1.12399  15.999   ; O-Ti3      [904.18]
 1970      OA      1        H144     O1049    1970    -1.12399  15.999   ; O-Ti3     [903.056]
 1971      OA      1        H144     O1050    1971    -1.12398  15.999   ; O-Ti3     [901.932]
 1972      OA      1        H144     O1051    1972    -1.12399  15.999   ; O-Ti3     [900.808]
 1973      OA      1        H144     O1052    1973    -1.12399  15.999   ; O-Ti3     [899.684]
 1974      OA      1        H144     O1053    1974    -1.12398  15.999   ; O-Ti3      [898.56]
 1975      OA      1        H144     O1054    1975    -1.12399  15.999   ; O-Ti3     [897.436]
 1976      OA      1        H144     O1055    1976    -1.12399  15.999   ; O-Ti3     [896.312]
 1977      OA      1        H144     O1056    1977    -1.12399  15.999   ; O-Ti3     [895.188]
 1978      OA      1        H144     O1057    1978    -1.12398  15.999   ; O-Ti3     [894.064]
 1979      OA      1        H144     O1058    1979    -1.12399  15.999   ; O-Ti3      [892.94]
 1980      OA      1        H144     O1059    1980    -1.12399  15.999   ; O-Ti3     [891.816]
 1981      OA      1        H144     O1060    1981    -1.12399  15.999   ; O-Ti3     [890.692]
 1982      OA      1        H144     O1061    1982    -1.12398  15.999   ; O-Ti3     [889.568]
 1983      OA      1        H144     O1062    1983    -1.12399  15.999   ; O-Ti3     [888.444]
 1984      OA      1        H144     O1063    1984    -1.12399  15.999   ; O-Ti3      [887.32]
 1985      OA      1        H144     O1064    1985    -1.12399  15.999   ; O-Ti3     [886.196]
 1986      OA      1        H144     O1065    1986    -1.12398  15.999   ; O-Ti3     [885.072]
 1987      OA      1        H144     O1066    1987    -1.12399  15.999   ; O-Ti3     [883.948]
 1988      OA      1        H144     O1067    1988    -1.12399  15.999   ; O-Ti3     [882.824]
 1989      OA      1        H144     O1068    1989    -1.12399  15.999   ; O-Ti3       [881.7]
 1990      OA      1        H144     O1069    1990    -1.12398  15.999   ; O-Ti3     [880.576]
 1991      OA      1        H144     O1070    1991    -1.12399  15.999   ; O-Ti3     [879.452]
 1992      OA      1        H144     O1071    1992    -1.12399  15.999   ; O-Ti3     [878.328]
 1993      OA      1        H144     O1072    1993    -1.12399  15.999   ; O-Ti3     [877.204]
 1994      OA      1        H144     O1073    1994    -1.12398  15.999   ; O-Ti3      [876.08]
 1995      OA      1        H144     O1074    1995    -1.12399  15.999   ; O-Ti3     [874.956]
 1996      OA      1        H144     O1075    1996    -1.12399  15.999   ; O-Ti3     [873.832]
 1997      OA      1        H144     O1076    1997    -1.12399  15.999   ; O-Ti3     [872.708]
 1998      OA      1        H144     O1077    1998    -1.12398  15.999   ; O-Ti3     [871.584]
 1999      OA      1        H144     O1078    1999    -1.12399  15.999   ; O-Ti3      [870.46]
 2000      OA      1        H144     O1079    2000    -1.12399  15.999   ; O-Ti3     [869.336]
 2001      OA      1        H144     O1080    2001    -1.12399  15.999   ; O-Ti3     [868.212]
 2002      OA      1        H144     O1081    2002    -1.12398  15.999   ; O-Ti3     [867.088]
 2003      OA      1        H144     O1082    2003    -1.12399  15.999   ; O-Ti3     [865.964]
 2004      OA      1        H144     O1083    2004    -1.12399  15.999   ; O-Ti3      [864.84]
 2005      OA      1        H144     O1084    2005    -1.12399  15.999   ; O-Ti3     [863.716]
 2006      OA      1        H144     O1085    2006    -1.12398  15.999   ; O-Ti3     [862.592]
 2007      OA      1        H144     O1086    2007    -1.12399  15.999   ; O-Ti3     [861.468]
 2008      OA      1        H144     O1087    2008    -1.12399  15.999   ; O-Ti3     [860.344]
 2009      OA      1        H144     O1088    2009    -1.12399  15.999   ; O-Ti3      [859.22]
 2010      OA      1        H144     O1089    2010    -1.12398  15.999   ; O-Ti3     [858.096]
 2011      OA      1        H144     O1090    2011    -1.12399  15.999   ; O-Ti3     [856.972]
 2012      OA      1        H144     O1091    2012    -1.12399  15.999   ; O-Ti3     [855.848]
 2013      OA      1        H144     O1092    2013    -1.12399  15.999   ; O-Ti3     [854.724]
 2014      OA      1        H144     O1093    2014    -1.12398  15.999   ; O-Ti3       [853.6]
 2015      OA      1        H144     O1094    2015    -1.12399  15.999   ; O-Ti3     [852.476]
 2016      OA      1        H144     O1095    2016    -1.12399  15.999   ; O-Ti3     [851.352]
 2017      OA      1        H144     O1096    2017    -1.12399  15.999   ; O-Ti3     [850.228]
 2018      OA      1        H144     O1097    2018    -1.12398  15.999   ; O-Ti3     [849.104]
 2019      OA      1        H144     O1098    2019    -1.12399  15.999   ; O-Ti3      [847.98]
 2020      OA      1        H144     O1099    2020    -1.12399  15.999   ; O-Ti3     [846.856]
 2021      OA      1        H144     O1100    2021    -1.12398  15.999   ; O-Ti3     [845.732]
 2022      OA      1        H144     O1101    2022    -1.12399  15.999   ; O-Ti3     [844.608]
 2023      OA      1        H144     O1102    2023    -1.12399  15.999   ; O-Ti3     [843.484]
 2024      OA      1        H144     O1103    2024    -1.12399  15.999   ; O-Ti3      [842.36]
 2025      OA      1        H144     O1104    2025    -1.12398  15.999   ; O-Ti3     [841.236]
 2026      OA      1        H144     O1105    2026    -1.12399  15.999   ; O-Ti3     [840.112]
 2027      OA      1        H144     O1106    2027    -1.12399  15.999   ; O-Ti3     [838.988]
 2028      OA      1        H144     O1107    2028    -1.12399  15.999   ; O-Ti3     [837.864]
 2029      OA      1        H144     O1108    2029    -1.12398  15.999   ; O-Ti3      [836.74]
 2030      OA      1        H144     O1109    2030    -1.12399  15.999   ; O-Ti3     [835.616]
 2031      OA      1        H144     O1110    2031    -1.12399  15.999   ; O-Ti3     [834.492]
 2032      OA      1        H144     O1111    2032    -1.12399  15.999   ; O-Ti3     [833.368]
 2033      OA      1        H144     O1112    2033    -1.12398  15.999   ; O-Ti3     [832.244]
 2034      OA      1        H144     O1113    2034    -1.12399  15.999   ; O-Ti3      [831.12]
 2035      OA      1        H144     O1114    2035    -1.12399  15.999   ; O-Ti3     [829.996]
 2036      OA      1        H144     O1115    2036    -1.12399  15.999   ; O-Ti3     [828.872]
 2037      OA      1        H144     O1116    2037    -1.12398  15.999   ; O-Ti3     [827.749]
 2038      OA      1        H144     O1117    2038    -1.12399  15.999   ; O-Ti3     [826.625]
 2039      OA      1        H144     O1118    2039    -1.12399  15.999   ; O-Ti3     [825.501]
 2040      OA      1        H144     O1119    2040    -1.12399  15.999   ; O-Ti3     [824.377]
 2041      OA      1        H144     O1120    2041    -1.12398  15.999   ; O-Ti3     [823.253]
 2042      OA      1        H144     O1121    2042    -1.12399  15.999   ; O-Ti3     [822.129]
 2043      OA      1        H144     O1122    2043    -1.12399  15.999   ; O-Ti3     [821.005]
 2044      OA      1        H144     O1123    2044    -1.12399  15.999   ; O-Ti3     [819.881]
 2045      OA      1        H144     O1124    2045    -1.12398  15.999   ; O-Ti3     [818.757]
 2046      OA      1        H144     O1125    2046    -1.12399  15.999   ; O-Ti3     [817.633]
 2047      OA      1        H144     O1126    2047    -1.12399  15.999   ; O-Ti3     [816.509]
 2048      OA      1        H144     O1127    2048    -1.12399  15.999   ; O-Ti3     [815.385]
 2049      OA      1        H144     O1128    2049    -1.12398  15.999   ; O-Ti3     [814.261]
 2050      OA      1        H144     O1129    2050    -1.12399  15.999   ; O-Ti3     [813.137]
 2051      OA      1        H144     O1130    2051    -1.12399  15.999   ; O-Ti3     [812.013]
 2052      OA      1        H144     O1131    2052    -1.12399  15.999   ; O-Ti3     [810.889]
 2053      OA      1        H144     O1132    2053    -1.12398  15.999   ; O-Ti3     [809.765]
 2054      OA      1        H144     O1133    2054    -1.12399  15.999   ; O-Ti3     [808.641]
 2055      OA      1        H144     O1134    2055    -1.12399  15.999   ; O-Ti3     [807.517]
 2056      OA      1        H144     O1135    2056    -1.12399  15.999   ; O-Ti3     [806.393]
 2057      OA      1        H144     O1136    2057    -1.12398  15.999   ; O-Ti3     [805.269]
 2058      OA      1        H144     O1137    2058    -1.12399  15.999   ; O-Ti3     [804.145]
 2059      OA      1        H144     O1138    2059    -1.12399  15.999   ; O-Ti3     [803.021]
 2060      OA      1        H144     O1139    2060    -1.12399  15.999   ; O-Ti3     [801.897]
 2061      OA      1        H144     O1140    2061    -1.12398  15.999   ; O-Ti3     [800.773]
 2062      OA      1        H144     O1141    2062    -1.12399  15.999   ; O-Ti3     [799.649]
 2063      OA      1        H144     O1142    2063    -1.12399  15.999   ; O-Ti3     [798.525]
 2064      OA      1        H144     O1143    2064    -1.12399  15.999   ; O-Ti3     [797.401]
 2065      OA      1        H144     O1144    2065    -1.12398  15.999   ; O-Ti3     [796.277]
 2066      OA      1        H144     O1145    2066    -1.12399  15.999   ; O-Ti3     [795.153]
 2067      OA      1        H144     O1146    2067    -1.12399  15.999   ; O-Ti3     [794.029]
 2068      OA      1        H144     O1147    2068    -1.12398  15.999   ; O-Ti3     [792.905]
 2069      OA      1        H144     O1148    2069    -1.12399  15.999   ; O-Ti3     [791.781]
 2070      OA      1        H144     O1149    2070    -1.12399  15.999   ; O-Ti3     [790.657]
 2071      OA      1        H144     O1150    2071    -1.12399  15.999   ; O-Ti3     [789.533]
 2072      OA      1        H144     O1151    2072    -1.12398  15.999   ; O-Ti3     [788.409]
 2073      OA      1        H144     O1152    2073    -1.12399  15.999   ; O-Ti3     [787.285]
 2074      OA      1        H144     O1153    2074    -1.12399  15.999   ; O-Ti3     [786.161]
 2075      OA      1        H144     O1154    2075    -1.12399  15.999   ; O-Ti3     [785.037]
 2076      OA      1        H144     O1155    2076    -1.12398  15.999   ; O-Ti3     [783.913]
 2077      OA      1        H144     O1156    2077    -1.12399  15.999   ; O-Ti3     [782.789]
 2078      OA      1        H144     O1157    2078    -1.12399  15.999   ; O-Ti3     [781.665]
 2079      OA      1        H144     O1158    2079    -1.12399  15.999   ; O-Ti3     [780.541]
 2080      OA      1        H144     O1159    2080    -1.12398  15.999   ; O-Ti3     [779.417]
 2081      OA      1        H144     O1160    2081    -1.12399  15.999   ; O-Ti3     [778.293]
 2082      OA      1        H144     O1161    2082    -1.12399  15.999   ; O-Ti3     [777.169]
 2083      OA      1        H144     O1162    2083    -1.12399  15.999   ; O-Ti3     [776.045]
 2084      OA      1        H144     O1163    2084    -1.12398  15.999   ; O-Ti3     [774.921]
 2085      OA      1        H144     O1164    2085    -1.12399  15.999   ; O-Ti3     [773.797]
 2086      OA      1        H144     O1165    2086    -1.12399  15.999   ; O-Ti3     [772.673]
 2087      OA      1        H144     O1166    2087    -1.12399  15.999   ; O-Ti3     [771.549]
 2088      OA      1        H144     O1167    2088    -1.12398  15.999   ; O-Ti3     [770.425]
 2089      OA      1        H144     O1168    2089    -1.12399  15.999   ; O-Ti3     [769.301]
 2090      OA      1        H144     O1169    2090    -1.12399  15.999   ; O-Ti3     [768.177]
 2091      OA      1        H144     O1170    2091    -1.12399  15.999   ; O-Ti3     [767.053]
 2092      OA      1        H144     O1171    2092    -1.12398  15.999   ; O-Ti3     [765.929]
 2093      OA      1        H144     O1172    2093    -1.12399  15.999   ; O-Ti3     [764.805]
 2094      OA      1        H144     O1173    2094    -1.12399  15.999   ; O-Ti3     [763.681]
 2095      OA      1        H144     O1174    2095    -1.12399  15.999   ; O-Ti3     [762.557]
 2096      OA      1        H144     O1175    2096    -1.12398  15.999   ; O-Ti3     [761.433]
 2097      OA      1        H144     O1176    2097    -1.12399  15.999   ; O-Ti3     [760.309]
 2098      OA      1        H144     O1177    2098    -1.12399  15.999   ; O-Ti3     [759.185]
 2099      OA      1        H144     O1178    2099    -1.12399  15.999   ; O-Ti3     [758.061]
 2100      OA      1        H144     O1179    2100    -1.12398  15.999   ; O-Ti3     [756.937]
 2101      OA      1        H144     O1180    2101    -1.12399  15.999   ; O-Ti3     [755.813]
 2102      OA      1        H144     O1181    2102    -1.12399  15.999   ; O-Ti3     [754.689]
 2103      OA      1        H144     O1182    2103    -1.12399  15.999   ; O-Ti3     [753.565]
 2104      OA      1        H144     O1183    2104    -1.12398  15.999   ; O-Ti3     [752.441]
 2105      OA      1        H144     O1184    2105    -1.12399  15.999   ; O-Ti3     [751.317]
 2106      OA      1        H144     O1185    2106    -1.12399  15.999   ; O-Ti3     [750.193]
 2107      OA      1        H144     O1186    2107    -1.12399  15.999   ; O-Ti3     [749.069]
 2108      OA      1        H144     O1187    2108    -1.12398  15.999   ; O-Ti3     [747.945]
 2109      OA      1        H144     O1188    2109    -1.12399  15.999   ; O-Ti3     [746.821]
 2110      OA      1        H144     O1189    2110    -1.12399  15.999   ; O-Ti3     [745.697]
 2111      OA      1        H144     O1190    2111    -1.12398  15.999   ; O-Ti3     [744.573]
 2112      OA      1        H144     O1191    2112    -1.12399  15.999   ; O-Ti3     [743.449]
 2113      OA      1        H144     O1192    2113    -1.12399  15.999   ; O-Ti3     [742.325]
 2114      OA      1        H144     O1193    2114    -1.12399  15.999   ; O-Ti3     [741.201]
 2115      OA      1        H144     O1194    2115    -1.12398  15.999   ; O-Ti3     [740.077]
 2116      OA      1        H144     O1195    2116    -1.12399  15.999   ; O-Ti3     [738.953]
 2117      OA      1        H144     O1196    2117    -1.12399  15.999   ; O-Ti3      [737.83]
 2118      OA      1        H144     O1197    2118    -1.12399  15.999   ; O-Ti3     [736.706]
 2119      OA      1        H144     O1198    2119    -1.12398  15.999   ; O-Ti3     [735.582]
 2120      OA      1        H144     O1199    2120    -1.12399  15.999   ; O-Ti3     [734.458]
 2121      OA      1        H144     O1200    2121    -1.12399  15.999   ; O-Ti3     [733.334]
 2122      OA      1        H144     O1201    2122    -1.12399  15.999   ; O-Ti3      [732.21]
 2123      OA      1        H144     O1202    2123    -1.12398  15.999   ; O-Ti3     [731.086]
 2124      OA      1        H144     O1203    2124    -1.12399  15.999   ; O-Ti3     [729.962]
 2125      OA      1        H144     O1204    2125    -1.12399  15.999   ; O-Ti3     [728.838]
 2126      OA      1        H144     O1205    2126    -1.12399  15.999   ; O-Ti3     [727.714]
 2127      OA      1        H144     O1206    2127    -1.12398  15.999   ; O-Ti3      [726.59]
 2128      OA      1        H144     O1207    2128    -1.12399  15.999   ; O-Ti3     [725.466]
 2129      OA      1        H144     O1208    2129    -1.12399  15.999   ; O-Ti3     [724.342]
 2130      OA      1        H144     O1209    2130    -1.12399  15.999   ; O-Ti3     [723.218]
 2131      OA      1        H144     O1210    2131    -1.12398  15.999   ; O-Ti3     [722.094]
 2132      OA      1        H144     O1211    2132    -1.12399  15.999   ; O-Ti3      [720.97]
 2133      OA      1        H144     O1212    2133    -1.12399  15.999   ; O-Ti3     [719.846]
 2134      OA      1        H144     O1213    2134    -1.12399  15.999   ; O-Ti3     [718.722]
 2135      OA      1        H144     O1214    2135    -1.12398  15.999   ; O-Ti3     [717.598]
 2136      OA      1        H144     O1215    2136    -1.12399  15.999   ; O-Ti3     [716.474]
 2137      OA      1        H144     O1216    2137    -1.12399  15.999   ; O-Ti3      [715.35]
 2138      OA      1        H144     O1217    2138    -1.12399  15.999   ; O-Ti3     [714.226]
 2139      OA      1        H144     O1218    2139    -1.12398  15.999   ; O-Ti3     [713.102]
 2140      OA      1        H144     O1219    2140    -1.12399  15.999   ; O-Ti3     [711.978]
 2141      OA      1        H144     O1220    2141    -1.12399  15.999   ; O-Ti3     [710.854]
 2142      OA      1        H144     O1221    2142    -1.12399  15.999   ; O-Ti3      [709.73]
 2143      OA      1        H144     O1222    2143    -1.12398  15.999   ; O-Ti3     [708.606]
 2144      OA      1        H144     O1223    2144    -1.12399  15.999   ; O-Ti3     [707.482]
 2145      OA      1        H144     O1224    2145    -1.12399  15.999   ; O-Ti3     [706.358]
 2146      OA      1        H144     O1225    2146    -1.12399  15.999   ; O-Ti3     [705.234]
 2147      OA      1        H144     O1226    2147    -1.12398  15.999   ; O-Ti3      [704.11]
 2148      OA      1        H144     O1227    2148    -1.12399  15.999   ; O-Ti3     [702.986]
 2149      OA      1        H144     O1228    2149    -1.12399  15.999   ; O-Ti3     [701.862]
 2150      OA      1        H144     O1229    2150    -1.12399  15.999   ; O-Ti3     [700.738]
 2151      OA      1        H144     O1230    2151    -1.12398  15.999   ; O-Ti3     [699.614]
 2152      OA      1        H144     O1231    2152    -1.12399  15.999   ; O-Ti3      [698.49]
 2153      OA      1        H144     O1232    2153    -1.12399  15.999   ; O-Ti3     [697.366]
 2154      OA      1        H144     O1233    2154    -1.12399  15.999   ; O-Ti3     [696.242]
 2155      OA      1        H144     O1234    2155    -1.12398  15.999   ; O-Ti3     [695.118]
 2156      OA      1        H144     O1235    2156    -1.12399  15.999   ; O-Ti3     [693.994]
 2157      OA      1        H144     O1236    2157    -1.12399  15.999   ; O-Ti3      [692.87]
 2158      OA      1        H144     O1237    2158    -1.12398  15.999   ; O-Ti3     [691.746]
 2159      OA      1        H144     O1238    2159    -1.12399  15.999   ; O-Ti3     [690.622]
 2160      OA      1        H144     O1239    2160    -1.12399  15.999   ; O-Ti3     [689.498]
 2161      OA      1        H144     O1240    2161    -1.12399  15.999   ; O-Ti3     [688.374]
 2162      OA      1        H144     O1241    2162    -1.12398  15.999   ; O-Ti3      [687.25]
 2163      OA      1        H144     O1242    2163    -1.12399  15.999   ; O-Ti3     [686.126]
 2164      OA      1        H144     O1243    2164    -1.12399  15.999   ; O-Ti3     [685.002]
 2165      OA      1        H144     O1244    2165    -1.12399  15.999   ; O-Ti3     [683.878]
 2166      OA      1        H144     O1245    2166    -1.12398  15.999   ; O-Ti3     [682.754]
 2167      OA      1        H144     O1246    2167    -1.12399  15.999   ; O-Ti3      [681.63]
 2168      OA      1        H144     O1247    2168    -1.12399  15.999   ; O-Ti3     [680.506]
 2169      OA      1        H144     O1248    2169    -1.12399  15.999   ; O-Ti3     [679.382]
 2170      OA      1        H144     O1249    2170    -1.12398  15.999   ; O-Ti3     [678.258]
 2171      OA      1        H144     O1250    2171    -1.12399  15.999   ; O-Ti3     [677.134]
 2172      OA      1        H144     O1251    2172    -1.12399  15.999   ; O-Ti3      [676.01]
 2173      OA      1        H144     O1252    2173    -1.12399  15.999   ; O-Ti3     [674.886]
 2174      OA      1        H144     O1253    2174    -1.12398  15.999   ; O-Ti3     [673.762]
 2175      OA      1        H144     O1254    2175    -1.12399  15.999   ; O-Ti3     [672.638]
 2176      OA      1        H144     O1255    2176    -1.12399  15.999   ; O-Ti3     [671.514]
 2177      OA      1        H144     O1256    2177    -1.12399  15.999   ; O-Ti3      [670.39]
 2178      OA      1        H144     O1257    2178    -1.12398  15.999   ; O-Ti3     [669.266]
 2179      OA      1        H144     O1258    2179    -1.12399  15.999   ; O-Ti3     [668.142]
 2180      OA      1        H144     O1259    2180    -1.12399  15.999   ; O-Ti3     [667.018]
 2181      OA      1        H144     O1260    2181    -1.12399  15.999   ; O-Ti3     [665.894]
 2182      OA      1        H144     O1261    2182    -1.12398  15.999   ; O-Ti3      [664.77]
 2183      OA      1        H144     O1262    2183    -1.12399  15.999   ; O-Ti3     [663.646]
 2184      OA      1        H144     O1263    2184    -1.12399  15.999   ; O-Ti3     [662.522]
 2185      OA      1        H144     O1264    2185    -1.12399  15.999   ; O-Ti3     [661.398]
 2186      OA      1        H144     O1265    2186    -1.12398  15.999   ; O-Ti3     [660.274]
 2187      OA      1        H144     O1266    2187    -1.12399  15.999   ; O-Ti3      [659.15]
 2188      OA      1        H144     O1267    2188    -1.12399  15.999   ; O-Ti3     [658.026]
 2189      OA      1        H144     O1268    2189    -1.12399  15.999   ; O-Ti3     [656.902]
 2190      OA      1        H144     O1269    2190    -1.12398  15.999   ; O-Ti3     [655.778]
 2191      OA      1        H144     O1270    2191    -1.12399  15.999   ; O-Ti3     [654.654]
 2192      OA      1        H144     O1271    2192    -1.12399  15.999   ; O-Ti3      [653.53]
 2193      OA      1        H144     O1272    2193    -1.12399  15.999   ; O-Ti3     [652.406]
 2194      OA      1        H144     O1273    2194    -1.12398  15.999   ; O-Ti3     [651.282]
 2195      OA      1        H144     O1274    2195    -1.12399  15.999   ; O-Ti3     [650.158]
 2196      OA      1        H144     O1275    2196    -1.12399  15.999   ; O-Ti3     [649.035]
 2197      OA      1        H144     O1276    2197    -1.12399  15.999   ; O-Ti3     [647.911]
 2198      OA      1        H144     O1277    2198    -1.12398  15.999   ; O-Ti3     [646.787]
 2199      OA      1        H144     O1278    2199    -1.12399  15.999   ; O-Ti3     [645.663]
 2200      OA      1        H144     O1279    2200    -1.12399  15.999   ; O-Ti3     [644.539]
 2201      OA      1        H144     O1280    2201    -1.12399  15.999   ; O-Ti3     [643.415]
 2202      OA      1        H144     O1281    2202    -1.12398  15.999   ; O-Ti3     [642.291]
 2203      OA      1        H144     O1282    2203    -1.12399  15.999   ; O-Ti3     [641.167]
 2204      OA      1        H144     O1283    2204    -1.12399  15.999   ; O-Ti3     [640.043]
 2205      OA      1        H144     O1284    2205    -1.12398  15.999   ; O-Ti3     [638.919]
 2206      OA      1        H144     O1285    2206    -1.12399  15.999   ; O-Ti3     [637.795]
 2207      OA      1        H144     O1286    2207    -1.12399  15.999   ; O-Ti3     [636.671]
 2208      OA      1        H144     O1287    2208    -1.12399  15.999   ; O-Ti3     [635.547]
 2209      OA      1        H144     O1288    2209    -1.12398  15.999   ; O-Ti3     [634.423]
 2210      OA      1        H144     O1289    2210    -1.12399  15.999   ; O-Ti3     [633.299]
 2211      OA      1        H144     O1290    2211    -1.12399  15.999   ; O-Ti3     [632.175]
 2212      OA      1        H144     O1291    2212    -1.12399  15.999   ; O-Ti3     [631.051]
 2213      OA      1        H144     O1292    2213    -1.12398  15.999   ; O-Ti3     [629.927]
 2214      OA      1        H144     O1293    2214    -1.12399  15.999   ; O-Ti3     [628.803]
 2215      OA      1        H144     O1294    2215    -1.12399  15.999   ; O-Ti3     [627.679]
 2216      OA      1        H144     O1295    2216    -1.12399  15.999   ; O-Ti3     [626.555]
 2217      OA      1        H144     O1296    2217    -1.12398  15.999   ; O-Ti3     [625.431]
 2218      OA      1        H144     O1297    2218    -1.12399  15.999   ; O-Ti3     [624.307]
 2219      OA      1        H144     O1298    2219    -1.12399  15.999   ; O-Ti3     [623.183]
 2220      OA      1        H144     O1299    2220    -1.12399  15.999   ; O-Ti3     [622.059]
 2221      OA      1        H144     O1300    2221    -1.12398  15.999   ; O-Ti3     [620.935]
 2222      OA      1        H144     O1301    2222    -1.12399  15.999   ; O-Ti3     [619.811]
 2223      OA      1        H144     O1302    2223    -1.12399  15.999   ; O-Ti3     [618.687]
 2224      OA      1        H144     O1303    2224    -1.12399  15.999   ; O-Ti3     [617.563]
 2225      OA      1        H144     O1304    2225    -1.12398  15.999   ; O-Ti3     [616.439]
 2226      OA      1        H144     O1305    2226    -1.12399  15.999   ; O-Ti3     [615.315]
 2227      OA      1        H144     O1306    2227    -1.12399  15.999   ; O-Ti3     [614.191]
 2228      OA      1        H144     O1307    2228    -1.12399  15.999   ; O-Ti3     [613.067]
 2229      OA      1        H144     O1308    2229    -1.12398  15.999   ; O-Ti3     [611.943]
 2230      OA      1        H144     O1309    2230    -1.12399  15.999   ; O-Ti3     [610.819]
 2231      OA      1        H144     O1310    2231    -1.12399  15.999   ; O-Ti3     [609.695]
 2232      OA      1        H144     O1311    2232    -1.12399  15.999   ; O-Ti3     [608.571]
 2233      OA      1        H144     O1312    2233    -1.12398  15.999   ; O-Ti3     [607.447]
 2234      OA      1        H144     O1313    2234    -1.12399  15.999   ; O-Ti3     [606.323]
 2235      OA      1        H144     O1314    2235    -1.12399  15.999   ; O-Ti3     [605.199]
 2236      OA      1        H144     O1315    2236    -1.12399  15.999   ; O-Ti3     [604.075]
 2237      OA      1        H144     O1316    2237    -1.12398  15.999   ; O-Ti3     [602.951]
 2238      OA      1        H144     O1317    2238    -1.12399  15.999   ; O-Ti3     [601.827]
 2239      OA      1        H144     O1318    2239    -1.12399  15.999   ; O-Ti3     [600.703]
 2240      OA      1        H144     O1319    2240    -1.12399  15.999   ; O-Ti3     [599.579]
 2241      OA      1        H144     O1320    2241    -1.12398  15.999   ; O-Ti3     [598.455]
 2242      OA      1        H144     O1321    2242    -1.12399  15.999   ; O-Ti3     [597.331]
 2243      OA      1        H144     O1322    2243    -1.12399  15.999   ; O-Ti3     [596.207]
 2244      OA      1        H144     O1323    2244    -1.12399  15.999   ; O-Ti3     [595.083]
 2245      OA      1        H144     O1324    2245    -1.12398  15.999   ; O-Ti3     [593.959]
 2246      OA      1        H144     O1325    2246    -1.12399  15.999   ; O-Ti3     [592.835]
 2247      OA      1        H144     O1326    2247    -1.12399  15.999   ; O-Ti3     [591.711]
 2248      OA      1        H144     O1327    2248    -1.12399  15.999   ; O-Ti3     [590.587]
 2249      OA      1        H144     O1328    2249    -1.12398  15.999   ; O-Ti3     [589.463]
 2250      OA      1        H144     O1329    2250    -1.12399  15.999   ; O-Ti3     [588.339]
 2251      OA      1        H144     O1330    2251    -1.12399  15.999   ; O-Ti3     [587.215]
 2252      OA      1        H144     O1331    2252    -1.12398  15.999   ; O-Ti3     [586.091]
 2253      OA      1        H144     O1332    2253    -1.12399  15.999   ; O-Ti3     [584.967]
 2254      OA      1        H144     O1333    2254    -1.12399  15.999   ; O-Ti3     [583.843]
 2255      OA      1        H144     O1334    2255    -1.12399  15.999   ; O-Ti3     [582.719]
 2256      OA      1        H144     O1335    2256    -1.12398  15.999   ; O-Ti3     [581.595]
 2257      OA      1        H144     O1336    2257    -1.12399  15.999   ; O-Ti3     [580.471]
 2258      OA      1        H144     O1337    2258    -1.12399  15.999   ; O-Ti3     [579.347]
 2259      OA      1        H144     O1338    2259    -1.12399  15.999   ; O-Ti3     [578.223]
 2260      OA      1        H144     O1339    2260    -1.12398  15.999   ; O-Ti3     [577.099]
 2261      OA      1        H144     O1340    2261    -1.12399  15.999   ; O-Ti3     [575.975]
 2262      OA      1        H144     O1341    2262    -1.12399  15.999   ; O-Ti3     [574.851]
 2263      OA      1        H144     O1342    2263    -1.12399  15.999   ; O-Ti3     [573.727]
 2264      OA      1        H144     O1343    2264    -1.12398  15.999   ; O-Ti3     [572.603]
 2265      OA      1        H144     O1344    2265    -1.12399  15.999   ; O-Ti3     [571.479]
 2266      OA      1        H144     O1345    2266    -1.12399  15.999   ; O-Ti3     [570.355]
 2267      OA      1        H144     O1346    2267    -1.12399  15.999   ; O-Ti3     [569.231]
 2268      OA      1        H144     O1347    2268    -1.12398  15.999   ; O-Ti3     [568.107]
 2269      OA      1        H144     O1348    2269    -1.12399  15.999   ; O-Ti3     [566.983]
 2270      OA      1        H144     O1349    2270    -1.12399  15.999   ; O-Ti3     [565.859]
 2271      OA      1        H144     O1350    2271    -1.12399  15.999   ; O-Ti3     [564.735]
 2272      OA      1        H144     O1351    2272    -1.12398  15.999   ; O-Ti3     [563.611]
 2273      OA      1        H144     O1352    2273    -1.12399  15.999   ; O-Ti3     [562.487]
 2274      OA      1        H144     O1353    2274    -1.12399  15.999   ; O-Ti3     [561.363]
 2275      OA      1        H144     O1354    2275    -1.12399  15.999   ; O-Ti3     [560.239]
 2276      OA      1        H144     O1355    2276    -1.12398  15.999   ; O-Ti3     [559.116]
 2277      OA      1        H144     O1356    2277    -1.12399  15.999   ; O-Ti3     [557.992]
 2278      OA      1        H144     O1357    2278    -1.12399  15.999   ; O-Ti3     [556.868]
 2279      OA      1        H144     O1358    2279    -1.12399  15.999   ; O-Ti3     [555.744]
 2280      OA      1        H144     O1359    2280    -1.12398  15.999   ; O-Ti3      [554.62]
 2281      OA      1        H144     O1360    2281    -1.12399  15.999   ; O-Ti3     [553.496]
 2282      OA      1        H144     O1361    2282    -1.12399  15.999   ; O-Ti3     [552.372]
 2283      OA      1        H144     O1362    2283    -1.12399  15.999   ; O-Ti3     [551.248]
 2284      OA      1        H144     O1363    2284    -1.12398  15.999   ; O-Ti3     [550.124]
 2285      OA      1        H144     O1364    2285    -1.12399  15.999   ; O-Ti3         [549]
 2286      OA      1        H144     O1365    2286    -1.12399  15.999   ; O-Ti3     [547.876]
 2287      OA      1        H144     O1366    2287    -1.12399  15.999   ; O-Ti3     [546.752]
 2288      OA      1        H144     O1367    2288    -1.12398  15.999   ; O-Ti3     [545.628]
 2289      OA      1        H144     O1368    2289    -1.12399  15.999   ; O-Ti3     [544.504]
 2290      OA      1        H144     O1369    2290    -1.12399  15.999   ; O-Ti3      [543.38]
 2291      OA      1        H144     O1370    2291    -1.12399  15.999   ; O-Ti3     [542.256]
 2292      OA      1        H144     O1371    2292    -1.12398  15.999   ; O-Ti3     [541.132]
 2293      OA      1        H144     O1372    2293    -1.12399  15.999   ; O-Ti3     [540.008]
 2294      OA      1        H144     O1373    2294    -1.12399  15.999   ; O-Ti3     [538.884]
 2295      OA      1        H144     O1374    2295    -1.12398  15.999   ; O-Ti3      [537.76]
 2296      OA      1        H144     O1375    2296    -1.12399  15.999   ; O-Ti3     [536.636]
 2297      OA      1        H144     O1376    2297    -1.12399  15.999   ; O-Ti3     [535.512]
 2298      OA      1        H144     O1377    2298    -1.12399  15.999   ; O-Ti3     [534.388]
 2299      OA      1        H144     O1378    2299    -1.12398  15.999   ; O-Ti3     [533.264]
 2300      OA      1        H144     O1379    2300    -1.12399  15.999   ; O-Ti3      [532.14]
 2301      OA      1        H144     O1380    2301    -1.12399  15.999   ; O-Ti3     [531.016]
 2302      OA      1        H144     O1381    2302    -1.12399  15.999   ; O-Ti3     [529.892]
 2303      OA      1        H144     O1382    2303    -1.12398  15.999   ; O-Ti3     [528.768]
 2304      OA      1        H144     O1383    2304    -1.12399  15.999   ; O-Ti3     [527.644]
 2305      OA      1        H144     O1384    2305    -1.12399  15.999   ; O-Ti3      [526.52]
 2306      OA      1        H144     O1385    2306    -1.12399  15.999   ; O-Ti3     [525.396]
 2307      OA      1        H144     O1386    2307    -1.12398  15.999   ; O-Ti3     [524.272]
 2308      OA      1        H144     O1387    2308    -1.12399  15.999   ; O-Ti3     [523.148]
 2309      OA      1        H144     O1388    2309    -1.12399  15.999   ; O-Ti3     [522.024]
 2310      OA      1        H144     O1389    2310    -1.12399  15.999   ; O-Ti3       [520.9]
 2311      OA      1        H144     O1390    2311    -1.12398  15.999   ; O-Ti3     [519.776]
 2312      OA      1        H144     O1391    2312    -1.12399  15.999   ; O-Ti3     [518.652]
 2313      OA      1        H144     O1392    2313    -1.12399  15.999   ; O-Ti3     [517.528]
 2314      OA      1        H144     O1393    2314    -1.12399  15.999   ; O-Ti3     [516.404]
 2315      OA      1        H144     O1394    2315    -1.12398  15.999   ; O-Ti3      [515.28]
 2316      OA      1        H144     O1395    2316    -1.12399  15.999   ; O-Ti3     [514.156]
 2317      OA      1        H144     O1396    2317    -1.12399  15.999   ; O-Ti3     [513.032]
 2318      OA      1        H144     O1397    2318    -1.12399  15.999   ; O-Ti3     [511.908]
 2319      OA      1        H144     O1398    2319    -1.12398  15.999   ; O-Ti3     [510.784]
 2320      OA      1        H144     O1399    2320    -1.12399  15.999   ; O-Ti3      [509.66]
 2321      OA      1        H144     O1400    2321    -1.12399  15.999   ; O-Ti3     [508.536]
 2322      OA      1        H144     O1401    2322    -1.12399  15.999   ; O-Ti3     [507.412]
 2323      OA      1        H144     O1402    2323    -1.12398  15.999   ; O-Ti3     [506.288]
 2324      OA      1        H144     O1403    2324    -1.12399  15.999   ; O-Ti3     [505.164]
 2325      OA      1        H144     O1404    2325    -1.12399  15.999   ; O-Ti3      [504.04]
 2326      OA      1        H144     O1405    2326    -1.12399  15.999   ; O-Ti3     [502.916]
 2327      OA      1        H144     O1406    2327    -1.12398  15.999   ; O-Ti3     [501.792]
 2328      OA      1        H144     O1407    2328    -1.12399  15.999   ; O-Ti3     [500.668]
 2329      OA      1        H144     O1408    2329    -1.12399  15.999   ; O-Ti3     [499.544]
 2330      OA      1        H144     O1409    2330    -1.12399  15.999   ; O-Ti3      [498.42]
 2331      OA      1        H144     O1410    2331    -1.12398  15.999   ; O-Ti3     [497.296]
 2332      OA      1        H144     O1411    2332    -1.12399  15.999   ; O-Ti3     [496.172]
 2333      OA      1        H144     O1412    2333    -1.12399  15.999   ; O-Ti3     [495.048]
 2334      OA      1        H144     O1413    2334    -1.12399  15.999   ; O-Ti3     [493.924]
 2335      OA      1        H144     O1414    2335    -1.12398  15.999   ; O-Ti3       [492.8]
 2336      OA      1        H144     O1415    2336    -1.12399  15.999   ; O-Ti3     [491.676]
 2337      OA      1        H144     O1416    2337    -1.12399  15.999   ; O-Ti3     [490.552]
 2338      OA      1        H144     O1417    2338    -1.12399  15.999   ; O-Ti3     [489.428]
 2339      OA      1        H144     O1418    2339    -1.12398  15.999   ; O-Ti3     [488.304]
 2340      OA      1        H144     O1419    2340    -1.12399  15.999   ; O-Ti3      [487.18]
 2341      OA      1        H144     O1420    2341    -1.12399  15.999   ; O-Ti3     [486.056]
 2342      OA      1        H144     O1421    2342    -1.12398  15.999   ; O-Ti3     [484.932]
 2343      OA      1        H144     O1422    2343    -1.12399  15.999   ; O-Ti3     [483.808]
 2344      OA      1        H144     O1423    2344    -1.12399  15.999   ; O-Ti3     [482.684]
 2345      OA      1        H144     O1424    2345    -1.12399  15.999   ; O-Ti3      [481.56]
 2346      OA      1        H144     O1425    2346    -1.12398  15.999   ; O-Ti3     [480.436]
 2347      OA      1        H144     O1426    2347    -1.12399  15.999   ; O-Ti3     [479.312]
 2348      OA      1        H144     O1427    2348    -1.12399  15.999   ; O-Ti3     [478.188]
 2349      OA      1        H144     O1428    2349    -1.12399  15.999   ; O-Ti3     [477.064]
 2350      OA      1        H144     O1429    2350    -1.12398  15.999   ; O-Ti3      [475.94]
 2351      OA      1        H144     O1430    2351    -1.12399  15.999   ; O-Ti3     [474.816]
 2352      OA      1        H144     O1431    2352    -1.12399  15.999   ; O-Ti3     [473.692]
 2353      OA      1        H144     O1432    2353    -1.12399  15.999   ; O-Ti3     [472.568]
 2354      OA      1        H144     O1433    2354    -1.12398  15.999   ; O-Ti3     [471.444]
 2355      OA      1        H144     O1434    2355    -1.12399  15.999   ; O-Ti3      [470.32]
 2356      OA      1        H144     O1435    2356    -1.12399  15.999   ; O-Ti3     [469.197]
 2357      OA      1        H144     O1436    2357    -1.12399  15.999   ; O-Ti3     [468.073]
 2358      OA      1        H144     O1437    2358    -1.12398  15.999   ; O-Ti3     [466.949]
 2359      OA      1        H144     O1438    2359    -1.12399  15.999   ; O-Ti3     [465.825]
 2360      OA      1        H144     O1439    2360    -1.12399  15.999   ; O-Ti3     [464.701]
 2361      OA      1        H144     O1440    2361    -1.12399  15.999   ; O-Ti3     [463.577]
 2362      OA      1        H144     O1441    2362    -1.12398  15.999   ; O-Ti3     [462.453]
 2363      OA      1        H144     O1442    2363    -1.12399  15.999   ; O-Ti3     [461.329]
 2364      OA      1        H144     O1443    2364    -1.12399  15.999   ; O-Ti3     [460.205]
 2365      OA      1        H144     O1444    2365    -1.12399  15.999   ; O-Ti3     [459.081]
 2366      OA      1        H144     O1445    2366    -1.12398  15.999   ; O-Ti3     [457.957]
 2367      OA      1        H144     O1446    2367    -1.12399  15.999   ; O-Ti3     [456.833]
 2368      OA      1        H144     O1447    2368    -1.12399  15.999   ; O-Ti3     [455.709]
 2369      OA      1        H144     O1448    2369    -1.12399  15.999   ; O-Ti3     [454.585]
 2370      OA      1        H144     O1449    2370    -1.12398  15.999   ; O-Ti3     [453.461]
 2371      OA      1        H144     O1450    2371    -1.12399  15.999   ; O-Ti3     [452.337]
 2372      OA      1        H144     O1451    2372    -1.12399  15.999   ; O-Ti3     [451.213]
 2373      OA      1        H144     O1452    2373    -1.12399  15.999   ; O-Ti3     [450.089]
 2374      OA      1        H144     O1453    2374    -1.12398  15.999   ; O-Ti3     [448.965]
 2375      OA      1        H144     O1454    2375    -1.12399  15.999   ; O-Ti3     [447.841]
 2376      OA      1        H144     O1455    2376    -1.12399  15.999   ; O-Ti3     [446.717]
 2377      OA      1        H144     O1456    2377    -1.12399  15.999   ; O-Ti3     [445.593]
 2378      OA      1        H144     O1457    2378    -1.12398  15.999   ; O-Ti3     [444.469]
 2379      OA      1        H144     O1458    2379    -1.12399  15.999   ; O-Ti3     [443.345]
 2380      OA      1        H144     O1459    2380    -1.12399  15.999   ; O-Ti3     [442.221]
 2381      OA      1        H144     O1460    2381    -1.12399  15.999   ; O-Ti3     [441.097]
 2382      OA      1        H144     O1461    2382    -1.12398  15.999   ; O-Ti3     [439.973]
 2383      OA      1        H144     O1462    2383    -1.12399  15.999   ; O-Ti3     [438.849]
 2384      OA      1        H144     O1463    2384    -1.12399  15.999   ; O-Ti3     [437.725]
 2385      OA      1        H144     O1464    2385    -1.12399  15.999   ; O-Ti3     [436.601]
 2386      OA      1        H144     O1465    2386    -1.12398  15.999   ; O-Ti3     [435.477]
 2387      OA      1        H144     O1466    2387    -1.12399  15.999   ; O-Ti3     [434.353]
 2388      OA      1        H144     O1467    2388    -1.12399  15.999   ; O-Ti3     [433.229]
 2389      OA      1        H144     O1468    2389    -1.12398  15.999   ; O-Ti3     [432.105]
 2390      OA      1        H144     O1469    2390    -1.12399  15.999   ; O-Ti3     [430.981]
 2391      OA      1        H144     O1470    2391    -1.12399  15.999   ; O-Ti3     [429.857]
 2392      OA      1        H144     O1471    2392    -1.12399  15.999   ; O-Ti3     [428.733]
 2393      OA      1        H144     O1472    2393    -1.12398  15.999   ; O-Ti3     [427.609]
 2394      OA      1        H144     O1473    2394    -1.12399  15.999   ; O-Ti3     [426.485]
 2395      OA      1        H144     O1474    2395    -1.12399  15.999   ; O-Ti3     [425.361]
 2396      OA      1        H144     O1475    2396    -1.12399  15.999   ; O-Ti3     [424.237]
 2397      OA      1        H144     O1476    2397    -1.12398  15.999   ; O-Ti3     [423.113]
 2398      OA      1        H144     O1477    2398    -1.12399  15.999   ; O-Ti3     [421.989]
 2399      OA      1        H144     O1478    2399    -1.12399  15.999   ; O-Ti3     [420.865]
 2400      OA      1        H144     O1479    2400    -1.12399  15.999   ; O-Ti3     [419.741]
 2401      OA      1        H144     O1480    2401    -1.12398  15.999   ; O-Ti3     [418.617]
 2402      OA      1        H144     O1481    2402    -1.12399  15.999   ; O-Ti3     [417.493]
 2403      OA      1        H144     O1482    2403    -1.12399  15.999   ; O-Ti3     [416.369]
 2404      OA      1        H144     O1483    2404    -1.12399  15.999   ; O-Ti3     [415.245]
 2405      OA      1        H144     O1484    2405    -1.12398  15.999   ; O-Ti3     [414.121]
 2406      OA      1        H144     O1485    2406    -1.12399  15.999   ; O-Ti3     [412.997]
 2407      OA      1        H144     O1486    2407    -1.12399  15.999   ; O-Ti3     [411.873]
 2408      OA      1        H144     O1487    2408    -1.12399  15.999   ; O-Ti3     [410.749]
 2409      OA      1        H144     O1488    2409    -1.12398  15.999   ; O-Ti3     [409.625]
 2410      OA      1        H144     O1489    2410    -1.12399  15.999   ; O-Ti3     [408.501]
 2411      OA      1        H144     O1490    2411    -1.12399  15.999   ; O-Ti3     [407.377]
 2412      OA      1        H144     O1491    2412    -1.12399  15.999   ; O-Ti3     [406.253]
 2413      OA      1        H144     O1492    2413    -1.12398  15.999   ; O-Ti3     [405.129]
 2414      OA      1        H144     O1493    2414    -1.12399  15.999   ; O-Ti3     [404.005]
 2415      OA      1        H144     O1494    2415    -1.12399  15.999   ; O-Ti3     [402.881]
 2416      OA      1        H144     O1495    2416    -1.12399  15.999   ; O-Ti3     [401.757]
 2417      OA      1        H144     O1496    2417    -1.12398  15.999   ; O-Ti3     [400.633]
 2418      OA      1        H144     O1497    2418    -1.12399  15.999   ; O-Ti3     [399.509]
 2419      OA      1        H144     O1498    2419    -1.12399  15.999   ; O-Ti3     [398.385]
 2420      OA      1        H144     O1499    2420    -1.12399  15.999   ; O-Ti3     [397.261]
 2421      OA      1        H144     O1500    2421    -1.12398  15.999   ; O-Ti3     [396.137]
 2422      OA      1        H144     O1501    2422    -1.12399  15.999   ; O-Ti3     [395.013]
 2423      OA      1        H144     O1502    2423    -1.12399  15.999   ; O-Ti3     [393.889]
 2424      OA      1        H144     O1503    2424    -1.12399  15.999   ; O-Ti3     [392.765]
 2425      OA      1        H144     O1504    2425    -1.12398  15.999   ; O-Ti3     [391.641]
 2426      OA      1        H144     O1505    2426    -1.12399  15.999   ; O-Ti3     [390.517]
 2427      OA      1        H144     O1506    2427    -1.12399  15.999   ; O-Ti3     [389.393]
 2428      OA      1        H144     O1507    2428    -1.12399  15.999   ; O-Ti3     [388.269]
 2429      OA      1        H144     O1508    2429    -1.12398  15.999   ; O-Ti3     [387.145]
 2430      OA      1        H144     O1509    2430    -1.12399  15.999   ; O-Ti3     [386.021]
 2431      OA      1        H144     O1510    2431    -1.12399  15.999   ; O-Ti3     [384.897]
 2432      OA      1        H144     O1511    2432    -1.12398  15.999   ; O-Ti3     [383.773]
 2433      OA      1        H144     O1512    2433    -1.12399  15.999   ; O-Ti3     [382.649]
 2434      OA      1        H144     O1513    2434    -1.12399  15.999   ; O-Ti3     [381.525]
 2435      OA      1        H144     O1514    2435    -1.12399  15.999   ; O-Ti3     [380.402]
 2436      OA      1        H144     O1515    2436    -1.12398  15.999   ; O-Ti3     [379.278]
 2437      OA      1        H144     O1516    2437    -1.12399  15.999   ; O-Ti3     [378.154]
 2438      OA      1        H144     O1517    2438    -1.12399  15.999   ; O-Ti3      [377.03]
 2439      OA      1        H144     O1518    2439    -1.12399  15.999   ; O-Ti3     [375.906]
 2440      OA      1        H144     O1519    2440    -1.12398  15.999   ; O-Ti3     [374.782]
 2441      OA      1        H144     O1520    2441    -1.12399  15.999   ; O-Ti3     [373.658]
 2442      OA      1        H144     O1521    2442    -1.12399  15.999   ; O-Ti3     [372.534]
 2443      OA      1        H144     O1522    2443    -1.12399  15.999   ; O-Ti3      [371.41]
 2444      OA      1        H144     O1523    2444    -1.12398  15.999   ; O-Ti3     [370.286]
 2445      OA      1        H144     O1524    2445    -1.12399  15.999   ; O-Ti3     [369.162]
 2446      OA      1        H144     O1525    2446    -1.12399  15.999   ; O-Ti3     [368.038]
 2447      OA      1        H144     O1526    2447    -1.12399  15.999   ; O-Ti3     [366.914]
 2448      OA      1        H144     O1527    2448    -1.12398  15.999   ; O-Ti3      [365.79]
 2449      OA      1        H144     O1528    2449    -1.12399  15.999   ; O-Ti3     [364.666]
 2450      OA      1        H144     O1529    2450    -1.12399  15.999   ; O-Ti3     [363.542]
 2451      OA      1        H144     O1530    2451    -1.12399  15.999   ; O-Ti3     [362.418]
 2452      OA      1        H144     O1531    2452    -1.12398  15.999   ; O-Ti3     [361.294]
 2453      OA      1        H144     O1532    2453    -1.12399  15.999   ; O-Ti3      [360.17]
 2454      OA      1        H144     O1533    2454    -1.12399  15.999   ; O-Ti3     [359.046]
 2455      OA      1        H144     O1534    2455    -1.12399  15.999   ; O-Ti3     [357.922]
 2456      OA      1        H144     O1535    2456    -1.12398  15.999   ; O-Ti3     [356.798]
 2457      OA      1        H144     O1536    2457    -1.12399  15.999   ; O-Ti3     [355.674]
 2458      OA      1        H144     O1537    2458    -1.12399  15.999   ; O-Ti3      [354.55]
 2459      OA      1        H144     O1538    2459    -1.12399  15.999   ; O-Ti3     [353.426]
 2460      OA      1        H144     O1539    2460    -1.12398  15.999   ; O-Ti3     [352.302]
 2461      OA      1        H144     O1540    2461    -1.12399  15.999   ; O-Ti3     [351.178]
 2462      OA      1        H144     O1541    2462    -1.12399  15.999   ; O-Ti3     [350.054]
 2463      OA      1        H144     O1542    2463    -1.12399  15.999   ; O-Ti3      [348.93]
 2464      OA      1        H144     O1543    2464    -1.12398  15.999   ; O-Ti3     [347.806]
 2465      OA      1        H144     O1544    2465    -1.12399  15.999   ; O-Ti3     [346.682]
 2466      OA      1        H144     O1545    2466    -1.12399  15.999   ; O-Ti3     [345.558]
 2467      OA      1        H144     O1546    2467    -1.12399  15.999   ; O-Ti3     [344.434]
 2468      OA      1        H144     O1547    2468    -1.12398  15.999   ; O-Ti3      [343.31]
 2469      OA      1        H144     O1548    2469    -1.12399  15.999   ; O-Ti3     [342.186]
 2470      OA      1        H144     O1549    2470    -1.12399  15.999   ; O-Ti3     [341.062]
 2471      OA      1        H144     O1550    2471    -1.12399  15.999   ; O-Ti3     [339.938]
 2472      OA      1        H144     O1551    2472    -1.12398  15.999   ; O-Ti3     [338.814]
 2473      OA      1        H144     O1552    2473    -1.12399  15.999   ; O-Ti3      [337.69]
 2474      OA      1        H144     O1553    2474    -1.12399  15.999   ; O-Ti3     [336.566]
 2475      OA      1        H144     O1554    2475    -1.12399  15.999   ; O-Ti3     [335.442]
 2476      OA      1        H144     O1555    2476    -1.12398  15.999   ; O-Ti3     [334.318]
 2477      OA      1        H144     O1556    2477    -1.12399  15.999   ; O-Ti3     [333.194]
 2478      OA      1        H144     O1557    2478    -1.12399  15.999   ; O-Ti3      [332.07]
 2479      OA      1        H144     O1558    2479    -1.12398  15.999   ; O-Ti3     [330.946]
 2480      OA      1        H144     O1559    2480    -1.12399  15.999   ; O-Ti3     [329.822]
 2481      OA      1        H144     O1560    2481    -1.12399  15.999   ; O-Ti3     [328.698]
 2482      OA      1        H144     O1561    2482    -1.12399  15.999   ; O-Ti3     [327.574]
 2483      OA      1        H144     O1562    2483    -1.12398  15.999   ; O-Ti3      [326.45]
 2484      OA      1        H144     O1563    2484    -1.12399  15.999   ; O-Ti3     [325.326]
 2485      OA      1        H144     O1564    2485    -1.12399  15.999   ; O-Ti3     [324.202]
 2486      OA      1        H144     O1565    2486    -1.12399  15.999   ; O-Ti3     [323.078]
 2487      OA      1        H144     O1566    2487    -1.12398  15.999   ; O-Ti3     [321.954]
 2488      OA      1        H144     O1567    2488    -1.12399  15.999   ; O-Ti3      [320.83]
 2489      OA      1        H144     O1568    2489    -1.12399  15.999   ; O-Ti3     [319.706]
 2490      OA      1        H144     O1569    2490    -1.12399  15.999   ; O-Ti3     [318.582]
 2491      OA      1        H144     O1570    2491    -1.12398  15.999   ; O-Ti3     [317.458]
 2492      OA      1        H144     O1571    2492    -1.12399  15.999   ; O-Ti3     [316.334]
 2493      OA      1        H144     O1572    2493    -1.12399  15.999   ; O-Ti3      [315.21]
 2494      OA      1        H144     O1573    2494    -1.12399  15.999   ; O-Ti3     [314.086]
 2495      OA      1        H144     O1574    2495    -1.12398  15.999   ; O-Ti3     [312.962]
 2496      OA      1        H144     O1575    2496    -1.12399  15.999   ; O-Ti3     [311.838]
 2497      OA      1        H144     O1576    2497    -1.12399  15.999   ; O-Ti3     [310.714]
 2498      OA      1        H144     O1577    2498    -1.12399  15.999   ; O-Ti3      [309.59]
 2499      OA      1        H144     O1578    2499    -1.12398  15.999   ; O-Ti3     [308.466]
 2500      OA      1        H144     O1579    2500    -1.12399  15.999   ; O-Ti3     [307.342]
 2501      OA      1        H144     O1580    2501    -1.12399  15.999   ; O-Ti3     [306.218]
 2502      OA      1        H144     O1581    2502    -1.12399  15.999   ; O-Ti3     [305.094]
 2503      OA      1        H144     O1582    2503    -1.12398  15.999   ; O-Ti3      [303.97]
 2504      OA      1        H144     O1583    2504    -1.12399  15.999   ; O-Ti3     [302.846]
 2505      OA      1        H144     O1584    2505    -1.12399  15.999   ; O-Ti3     [301.722]
 2506      OA      1        H144     O1585    2506    -1.12399  15.999   ; O-Ti3     [300.598]
 2507      OA      1        H144     O1586    2507    -1.12398  15.999   ; O-Ti3     [299.474]
 2508      OA      1        H144     O1587    2508    -1.12399  15.999   ; O-Ti3      [298.35]
 2509      OA      1        H144     O1588    2509    -1.12399  15.999   ; O-Ti3     [297.226]
 2510      OA      1        H144     O1589    2510    -1.12399  15.999   ; O-Ti3     [296.102]
 2511      OA      1        H144     O1590    2511    -1.12398  15.999   ; O-Ti3     [294.978]
 2512      OA      1        H144     O1591    2512    -1.12399  15.999   ; O-Ti3     [293.854]
 2513      OA      1        H144     O1592    2513    -1.12399  15.999   ; O-Ti3      [292.73]
 2514      OA      1        H144     O1593    2514    -1.12399  15.999   ; O-Ti3     [291.606]
 2515      OA      1        H144     O1594    2515    -1.12398  15.999   ; O-Ti3     [290.483]
 2516      OA      1        H144     O1595    2516    -1.12399  15.999   ; O-Ti3     [289.359]
 2517      OA      1        H144     O1596    2517    -1.12399  15.999   ; O-Ti3     [288.235]
 2518      OA      1        H144     O1597    2518    -1.12399  15.999   ; O-Ti3     [287.111]
 2519      OA      1        H144     O1598    2519    -1.12398  15.999   ; O-Ti3     [285.987]
 2520      OA      1        H144     O1599    2520    -1.12399  15.999   ; O-Ti3     [284.863]
 2521      OA      1        H144     O1600    2521    -1.12399  15.999   ; O-Ti3     [283.739]
 2522      OA      1        H144     O1601    2522    -1.12399  15.999   ; O-Ti3     [282.615]
 2523      OA      1        H144     O1602    2523    -1.12398  15.999   ; O-Ti3     [281.491]
 2524      OA      1        H144     O1603    2524    -1.12399  15.999   ; O-Ti3     [280.367]
 2525      OA      1        H144     O1604    2525    -1.12399  15.999   ; O-Ti3     [279.243]
 2526      OA      1        H144     O1605    2526    -1.12398  15.999   ; O-Ti3     [278.119]
 2527      OA      1        H144     O1606    2527    -1.12399  15.999   ; O-Ti3     [276.995]
 2528      OA      1        H144     O1607    2528    -1.12399  15.999   ; O-Ti3     [275.871]
 2529      OA      1        H144     O1608    2529    -1.12399  15.999   ; O-Ti3     [274.747]
 2530      OA      1        H144     O1609    2530    -1.12398  15.999   ; O-Ti3     [273.623]
 2531      OA      1        H144     O1610    2531    -1.12399  15.999   ; O-Ti3     [272.499]
 2532      OA      1        H144     O1611    2532    -1.12399  15.999   ; O-Ti3     [271.375]
 2533      OA      1        H144     O1612    2533    -1.12399  15.999   ; O-Ti3     [270.251]
 2534      OA      1        H144     O1613    2534    -1.12398  15.999   ; O-Ti3     [269.127]
 2535      OA      1        H144     O1614    2535    -1.12399  15.999   ; O-Ti3     [268.003]
 2536      OA      1        H144     O1615    2536    -1.12399  15.999   ; O-Ti3     [266.879]
 2537      OA      1        H144     O1616    2537    -1.12399  15.999   ; O-Ti3     [265.755]
 2538      OA      1        H144     O1617    2538    -1.12398  15.999   ; O-Ti3     [264.631]
 2539      OA      1        H144     O1618    2539    -1.12399  15.999   ; O-Ti3     [263.507]
 2540      OA      1        H144     O1619    2540    -1.12399  15.999   ; O-Ti3     [262.383]
 2541      OA      1        H144     O1620    2541    -1.12399  15.999   ; O-Ti3     [261.259]
 2542      OA      1        H144     O1621    2542    -1.12398  15.999   ; O-Ti3     [260.135]
 2543      OA      1        H144     O1622    2543    -1.12399  15.999   ; O-Ti3     [259.011]
 2544      OA      1        H144     O1623    2544    -1.12399  15.999   ; O-Ti3     [257.887]
 2545      OA      1        H144     O1624    2545    -1.12399  15.999   ; O-Ti3     [256.763]
 2546      OA      1        H144     O1625    2546    -1.12398  15.999   ; O-Ti3     [255.639]
 2547      OA      1        H144     O1626    2547    -1.12399  15.999   ; O-Ti3     [254.515]
 2548      OA      1        H144     O1627    2548    -1.12399  15.999   ; O-Ti3     [253.391]
 2549      OA      1        H144     O1628    2549    -1.12399  15.999   ; O-Ti3     [252.267]
 2550      OA      1        H144     O1629    2550    -1.12398  15.999   ; O-Ti3     [251.143]
 2551      OA      1        H144     O1630    2551    -1.12399  15.999   ; O-Ti3     [250.019]
 2552      OA      1        H144     O1631    2552    -1.12399  15.999   ; O-Ti3     [248.895]
 2553      OA      1        H144     O1632    2553    -1.12399  15.999   ; O-Ti3     [247.771]
 2554      OA      1        H144     O1633    2554    -1.12398  15.999   ; O-Ti3     [246.647]
 2555      OA      1        H144     O1634    2555    -1.12399  15.999   ; O-Ti3     [245.523]
 2556      OA      1        H144     O1635    2556    -1.12399  15.999   ; O-Ti3     [244.399]
 2557      OA      1        H144     O1636    2557    -1.12399  15.999   ; O-Ti3     [243.275]
 2558      OA      1        H144     O1637    2558    -1.12398  15.999   ; O-Ti3     [242.151]
 2559      OA      1        H144     O1638    2559    -1.12399  15.999   ; O-Ti3     [241.027]
 2560      OA      1        H144     O1639    2560    -1.12399  15.999   ; O-Ti3     [239.903]
 2561      OA      1        H144     O1640    2561    -1.12399  15.999   ; O-Ti3     [238.779]
 2562      OA      1        H144     O1641    2562    -1.12398  15.999   ; O-Ti3     [237.655]
 2563      OA      1        H144     O1642    2563    -1.12399  15.999   ; O-Ti3     [236.531]
 2564      OA      1        H144     O1643    2564    -1.12399  15.999   ; O-Ti3     [235.407]
 2565      OA      1        H144     O1644    2565    -1.12399  15.999   ; O-Ti3     [234.283]
 2566      OA      1        H144     O1645    2566    -1.12398  15.999   ; O-Ti3     [233.159]
 2567      OA      1        H144     O1646    2567    -1.12399  15.999   ; O-Ti3     [232.035]
 2568      OA      1        H144     O1647    2568    -1.12399  15.999   ; O-Ti3     [230.911]
 2569      OA      1        H144     O1648    2569    -1.12399  15.999   ; O-Ti3     [229.787]
 2570      OA      1        H144     O1649    2570    -1.12398  15.999   ; O-Ti3     [228.663]
 2571      OA      1        H144     O1650    2571    -1.12399  15.999   ; O-Ti3     [227.539]
 2572      OA      1        H144     O1651    2572    -1.12399  15.999   ; O-Ti3     [226.415]
 2573      OA      1        H144     O1652    2573    -1.12398  15.999   ; O-Ti3     [225.291]
 2574      OB      1        H144     O1653    2574    -1.03500  15.999   ; O-Ti2     [224.256]
 2575      OB      1        H144     O1654    2575    -1.03500  15.999   ; O-Ti2     [223.221]
 2576      OB      1        H144     O1655    2576    -1.03500  15.999   ; O-Ti2     [222.186]
 2577      OB      1        H144     O1656    2577    -1.03500  15.999   ; O-Ti2     [221.151]
 2578      OB      1        H144     O1657    2578    -1.03499  15.999   ; O-Ti2     [220.116]
 2579      OB      1        H144     O1658    2579    -1.03500  15.999   ; O-Ti2     [219.081]
 2580      OB      1        H144     O1659    2580    -1.03500  15.999   ; O-Ti2     [218.046]
 2581      OB      1        H144     O1660    2581    -1.03500  15.999   ; O-Ti2     [217.011]
 2582      OB      1        H144     O1661    2582    -1.03499  15.999   ; O-Ti2     [215.976]
 2583      OB      1        H144     O1662    2583    -1.03500  15.999   ; O-Ti2     [214.941]
 2584      OB      1        H144     O1663    2584    -1.03500  15.999   ; O-Ti2     [213.906]
 2585      OB      1        H144     O1664    2585    -1.03500  15.999   ; O-Ti2     [212.871]
 2586      OB      1        H144     O1665    2586    -1.03500  15.999   ; O-Ti2     [211.836]
 2587      OB      1        H144     O1666    2587    -1.03499  15.999   ; O-Ti2     [210.801]
 2588      OB      1        H144     O1667    2588    -1.03500  15.999   ; O-Ti2     [209.766]
 2589      OB      1        H144     O1668    2589    -1.03500  15.999   ; O-Ti2     [208.731]
 2590      OB      1        H144     O1669    2590    -1.03500  15.999   ; O-Ti2     [207.696]
 2591      OB      1        H144     O1670    2591    -1.03499  15.999   ; O-Ti2     [206.661]
 2592      OB      1        H144     O1671    2592    -1.03500  15.999   ; O-Ti2     [205.626]
 2593      OB      1        H144     O1672    2593    -1.03500  15.999   ; O-Ti2     [204.591]
 2594      OB      1        H144     O1673    2594    -1.03500  15.999   ; O-Ti2     [203.556]
 2595      OB      1        H144     O1674    2595    -1.03499  15.999   ; O-Ti2     [202.521]
 2596      OB      1        H144     O1675    2596    -1.03500  15.999   ; O-Ti2     [201.486]
 2597      OB      1        H144     O1676    2597    -1.03500  15.999   ; O-Ti2     [200.451]
 2598      OB      1        H144     O1677    2598    -1.03500  15.999   ; O-Ti2     [199.416]
 2599      OB      1        H144     O1678    2599    -1.03500  15.999   ; O-Ti2     [198.381]
 2600      OB      1        H144     O1679    2600    -1.03499  15.999   ; O-Ti2     [197.346]
 2601      OB      1        H144     O1680    2601    -1.03500  15.999   ; O-Ti2     [196.311]
 2602      OB      1        H144     O1681    2602    -1.03500  15.999   ; O-Ti2     [195.276]
 2603      OB      1        H144     O1682    2603    -1.03500  15.999   ; O-Ti2     [194.241]
 2604      OB      1        H144     O1683    2604    -1.03499  15.999   ; O-Ti2     [193.206]
 2605      OB      1        H144     O1684    2605    -1.03500  15.999   ; O-Ti2     [192.171]
 2606      OB      1        H144     O1685    2606    -1.03500  15.999   ; O-Ti2     [191.136]
 2607      OB      1        H144     O1686    2607    -1.03500  15.999   ; O-Ti2     [190.101]
 2608      OB      1        H144     O1687    2608    -1.03499  15.999   ; O-Ti2     [189.066]
 2609      OB      1        H144     O1688    2609    -1.03500  15.999   ; O-Ti2     [188.031]
 2610      OB      1        H144     O1689    2610    -1.03500  15.999   ; O-Ti2     [186.996]
 2611      OB      1        H144     O1690    2611    -1.03500  15.999   ; O-Ti2     [185.961]
 2612      OB      1        H144     O1691    2612    -1.03500  15.999   ; O-Ti2     [184.926]
 2613      OB      1        H144     O1692    2613    -1.03499  15.999   ; O-Ti2     [183.891]
 2614      OB      1        H144     O1693    2614    -1.03500  15.999   ; O-Ti2     [182.856]
 2615      OB      1        H144     O1694    2615    -1.03500  15.999   ; O-Ti2     [181.821]
 2616      OB      1        H144     O1695    2616    -1.03500  15.999   ; O-Ti2     [180.786]
 2617      OB      1        H144     O1696    2617    -1.03499  15.999   ; O-Ti2     [179.751]
 2618      OB      1        H144     O1697    2618    -1.03500  15.999   ; O-Ti2     [178.716]
 2619      OB      1        H144     O1698    2619    -1.03500  15.999   ; O-Ti2     [177.681]
 2620      OB      1        H144     O1699    2620    -1.03500  15.999   ; O-Ti2     [176.646]
 2621      OB      1        H144     O1700    2621    -1.03500  15.999   ; O-Ti2     [175.611]
 2622      OB      1        H144     O1701    2622    -1.03499  15.999   ; O-Ti2     [174.576]
 2623      OB      1        H144     O1702    2623    -1.03500  15.999   ; O-Ti2     [173.541]
 2624      OB      1        H144     O1703    2624    -1.03500  15.999   ; O-Ti2     [172.506]
 2625      OB      1        H144     O1704    2625    -1.03500  15.999   ; O-Ti2     [171.471]
 2626      OB      1        H144     O1705    2626    -1.03499  15.999   ; O-Ti2     [170.436]
 2627      OB      1        H144     O1706    2627    -1.03500  15.999   ; O-Ti2     [169.401]
 2628      OB      1        H144     O1707    2628    -1.03500  15.999   ; O-Ti2     [168.366]
 2629      OB      1        H144     O1708    2629    -1.03500  15.999   ; O-Ti2     [167.331]
 2630      OB      1        H144     O1709    2630    -1.03499  15.999   ; O-Ti2     [166.296]
 2631      OB      1        H144     O1710    2631    -1.03500  15.999   ; O-Ti2     [165.261]
 2632      OB      1        H144     O1711    2632    -1.03500  15.999   ; O-Ti2     [164.226]
 2633      OB      1        H144     O1712    2633    -1.03500  15.999   ; O-Ti2     [163.191]
 2634      OB      1        H144     O1713    2634    -1.03500  15.999   ; O-Ti2     [162.156]
 2635      OB      1        H144     O1714    2635    -1.03499  15.999   ; O-Ti2     [161.121]
 2636      OB      1        H144     O1715    2636    -1.03500  15.999   ; O-Ti2     [160.086]
 2637      OB      1        H144     O1716    2637    -1.03500  15.999   ; O-Ti2     [159.051]
 2638      OB      1        H144     O1717    2638    -1.03500  15.999   ; O-Ti2     [158.016]
 2639      OB      1        H144     O1718    2639    -1.03499  15.999   ; O-Ti2     [156.981]
 2640      OB      1        H144     O1719    2640    -1.03500  15.999   ; O-Ti2     [155.946]
 2641      OB      1        H144     O1720    2641    -1.03500  15.999   ; O-Ti2     [154.911]
 2642      OB      1        H144     O1721    2642    -1.03500  15.999   ; O-Ti2     [153.876]
 2643      OB      1        H144     O1722    2643    -1.03499  15.999   ; O-Ti2     [152.841]
 2644      OB      1        H144     O1723    2644    -1.03500  15.999   ; O-Ti2     [151.806]
 2645      OB      1        H144     O1724    2645    -1.03500  15.999   ; O-Ti2     [150.771]
 2646      OB      1        H144     O1725    2646    -1.03500  15.999   ; O-Ti2     [149.736]
 2647      OB      1        H144     O1726    2647    -1.03500  15.999   ; O-Ti2     [148.701]
 2648      OB      1        H144     O1727    2648    -1.03499  15.999   ; O-Ti2     [147.666]
 2649      OB      1        H144     O1728    2649    -1.03500  15.999   ; O-Ti2     [146.631]
 2650      OB      1        H144     O1729    2650    -1.03500  15.999   ; O-Ti2     [145.596]
 2651      OB      1        H144     O1730    2651    -1.03500  15.999   ; O-Ti2     [144.561]
 2652      OB      1        H144     O1731    2652    -1.03499  15.999   ; O-Ti2     [143.526]
 2653      OB      1        H144     O1732    2653    -1.03500  15.999   ; O-Ti2     [142.491]
 2654      OB      1        H144     O1733    2654    -1.03500  15.999   ; O-Ti2     [141.456]
 2655      OB      1        H144     O1734    2655    -1.03500  15.999   ; O-Ti2     [140.421]
 2656      OB      1        H144     O1735    2656    -1.03499  15.999   ; O-Ti2     [139.386]
 2657      OB      1        H144     O1736    2657    -1.03500  15.999   ; O-Ti2     [138.351]
 2658      OB      1        H144     O1737    2658    -1.03500  15.999   ; O-Ti2     [137.316]
 2659      OB      1        H144     O1738    2659    -1.03500  15.999   ; O-Ti2     [136.281]
 2660      OB      1        H144     O1739    2660    -1.03500  15.999   ; O-Ti2     [135.246]
 2661      OB      1        H144     O1740    2661    -1.03499  15.999   ; O-Ti2     [134.211]
 2662      OB      1        H144     O1741    2662    -1.03500  15.999   ; O-Ti2     [133.176]
 2663      OB      1        H144     O1742    2663    -1.03500  15.999   ; O-Ti2     [132.141]
 2664      OB      1        H144     O1743    2664    -1.03500  15.999   ; O-Ti2     [131.106]
 2665      OB      1        H144     O1744    2665    -1.03499  15.999   ; O-Ti2     [130.071]
 2666      OB      1        H144     O1745    2666    -1.03500  15.999   ; O-Ti2     [129.036]
 2667      OB      1        H144     O1746    2667    -1.03500  15.999   ; O-Ti2     [128.001]
 2668      OB      1        H144     O1747    2668    -1.03500  15.999   ; O-Ti2     [126.966]
 2669      OB      1        H144     O1748    2669    -1.03500  15.999   ; O-Ti2     [125.931]
 2670      OB      1        H144     O1749    2670    -1.03499  15.999   ; O-Ti2     [124.896]
 2671      OB      1        H144     O1750    2671    -1.03500  15.999   ; O-Ti2     [123.861]
 2672      OB      1        H144     O1751    2672    -1.03500  15.999   ; O-Ti2     [122.826]
 2673      OB      1        H144     O1752    2673    -1.03500  15.999   ; O-Ti2     [121.791]
 2674      OB      1        H144     O1753    2674    -1.03499  15.999   ; O-Ti2     [120.756]
 2675      OB      1        H144     O1754    2675    -1.03500  15.999   ; O-Ti2     [119.721]
 2676      OB      1        H144     O1755    2676    -1.03500  15.999   ; O-Ti2     [118.686]
 2677      OB      1        H144     O1756    2677    -1.03500  15.999   ; O-Ti2     [117.651]
 2678      OB      1        H144     O1757    2678    -1.03499  15.999   ; O-Ti2     [116.616]
 2679      OB      1        H144     O1758    2679    -1.03500  15.999   ; O-Ti2     [115.581]
 2680      OB      1        H144     O1759    2680    -1.03500  15.999   ; O-Ti2     [114.546]
 2681      OB      1        H144     O1760    2681    -1.03500  15.999   ; O-Ti2     [113.511]
 2682      OB      1        H144     O1761    2682    -1.03500  15.999   ; O-Ti2     [112.476]
 2683      OB      1        H144     O1762    2683    -1.03499  15.999   ; O-Ti2     [111.441]
 2684      OB      1        H144     O1763    2684    -1.03500  15.999   ; O-Ti2     [110.406]
 2685      OB      1        H144     O1764    2685    -1.03500  15.999   ; O-Ti2     [109.371]
 2686      OB      1        H144     O1765    2686    -1.03500  15.999   ; O-Ti2     [108.336]
 2687      OB      1        H144     O1766    2687    -1.03499  15.999   ; O-Ti2     [107.301]
 2688      OB      1        H144     O1767    2688    -1.03500  15.999   ; O-Ti2     [106.266]
 2689      OB      1        H144     O1768    2689    -1.03500  15.999   ; O-Ti2     [105.232]
 2690      OB      1        H144     O1769    2690    -1.03500  15.999   ; O-Ti2     [104.197]
 2691      OB      1        H144     O1770    2691    -1.03499  15.999   ; O-Ti2     [103.162]
 2692      OB      1        H144     O1771    2692    -1.03500  15.999   ; O-Ti2     [102.127]
 2693      OB      1        H144     O1772    2693    -1.03500  15.999   ; O-Ti2     [101.092]
 2694      OB      1        H144     O1773    2694    -1.03500  15.999   ; O-Ti2     [100.057]
 2695      OB      1        H144     O1774    2695    -1.03500  15.999   ; O-Ti2     [99.0215]
 2696      OB      1        H144     O1775    2696    -1.03499  15.999   ; O-Ti2     [97.9865]
 2697      OB      1        H144     O1776    2697    -1.03500  15.999   ; O-Ti2     [96.9515]
 2698      OB      1        H144     O1777    2698    -1.03500  15.999   ; O-Ti2     [95.9165]
 2699      OB      1        H144     O1778    2699    -1.03500  15.999   ; O-Ti2     [94.8815]
 2700      OB      1        H144     O1779    2700    -1.03499  15.999   ; O-Ti2     [93.8465]
 2701      OB      1        H144     O1780    2701    -1.03500  15.999   ; O-Ti2     [92.8115]
 2702      OB      1        H144     O1781    2702    -1.03500  15.999   ; O-Ti2     [91.7765]
 2703      OB      1        H144     O1782    2703    -1.03500  15.999   ; O-Ti2     [90.7415]
 2704      OB      1        H144     O1783    2704    -1.03500  15.999   ; O-Ti2     [89.7065]
 2705      OB      1        H144     O1784    2705    -1.03499  15.999   ; O-Ti2     [88.6715]
 2706      OB      1        H144     O1785    2706    -1.03500  15.999   ; O-Ti2     [87.6365]
 2707      OB      1        H144     O1786    2707    -1.03500  15.999   ; O-Ti2     [86.6015]
 2708      OB      1        H144     O1787    2708    -1.03500  15.999   ; O-Ti2     [85.5665]
 2709      OB      1        H144     O1788    2709    -1.03499  15.999   ; O-Ti2     [84.5315]
 2710      OB      1        H144     O1789    2710    -1.03500  15.999   ; O-Ti2     [83.4965]
 2711      OB      1        H144     O1790    2711    -1.03500  15.999   ; O-Ti2     [82.4616]
 2712      OB      1        H144     O1791    2712    -1.03500  15.999   ; O-Ti2     [81.4266]
 2713      OB      1        H144     O1792    2713    -1.03499  15.999   ; O-Ti2     [80.3916]
 2714      OB      1        H144     O1793    2714    -1.03500  15.999   ; O-Ti2     [79.3566]
 2715      OB      1        H144     O1794    2715    -1.03500  15.999   ; O-Ti2     [78.3216]
 2716      OB      1        H144     O1795    2716    -1.03500  15.999   ; O-Ti2     [77.2866]
 2717      OB      1        H144     O1796    2717    -1.03500  15.999   ; O-Ti2     [76.2516]
 2718      OB      1        H144     O1797    2718    -1.03499  15.999   ; O-Ti2     [75.2166]
 2719      OB      1        H144     O1798    2719    -1.03500  15.999   ; O-Ti2     [74.1816]
 2720      OB      1        H144     O1799    2720    -1.03500  15.999   ; O-Ti2     [73.1466]
 2721      OB      1        H144     O1800    2721    -1.03500  15.999   ; O-Ti2     [72.1116]
 2722      OB      1        H144     O1801    2722    -1.03499  15.999   ; O-Ti2     [71.0766]
 2723      OB      1        H144     O1802    2723    -1.03500  15.999   ; O-Ti2     [70.0416]
 2724      OB      1        H144     O1803    2724    -1.03500  15.999   ; O-Ti2     [69.0066]
 2725      OB      1        H144     O1804    2725    -1.03500  15.999   ; O-Ti2     [67.9716]
 2726      OB      1        H144     O1805    2726    -1.03499  15.999   ; O-Ti2     [66.9366]
 2727      OB      1        H144     O1806    2727    -1.03500  15.999   ; O-Ti2     [65.9016]
 2728      OB      1        H144     O1807    2728    -1.03500  15.999   ; O-Ti2     [64.8666]
 2729      OB      1        H144     O1808    2729    -1.03500  15.999   ; O-Ti2     [63.8316]
 2730      OB      1        H144     O1809    2730    -1.03500  15.999   ; O-Ti2     [62.7966]
 2731      OB      1        H144     O1810    2731    -1.03499  15.999   ; O-Ti2     [61.7616]
 2732      OB      1        H144     O1811    2732    -1.03500  15.999   ; O-Ti2     [60.7266]
 2733      OB      1        H144     O1812    2733    -1.03500  15.999   ; O-Ti2     [59.6916]
 2734      OB      1        H144     O1813    2734    -1.03500  15.999   ; O-Ti2     [58.6566]
 2735      OB      1        H144     O1814    2735    -1.03499  15.999   ; O-Ti2     [57.6216]
 2736      OB      1        H144     O1815    2736    -1.03500  15.999   ; O-Ti2     [56.5866]
 2737      OB      1        H144     O1816    2737    -1.03500  15.999   ; O-Ti2     [55.5516]
 2738      OB      1        H144     O1817    2738    -1.03500  15.999   ; O-Ti2     [54.5166]
 2739      OB      1        H144     O1818    2739    -1.03500  15.999   ; O-Ti2     [53.4816]
 2740      OB      1        H144     O1819    2740    -1.03499  15.999   ; O-Ti2     [52.4466]
 2741      OB      1        H144     O1820    2741    -1.03500  15.999   ; O-Ti2     [51.4116]
 2742      OB      1        H144     O1821    2742    -1.03500  15.999   ; O-Ti2     [50.3766]
 2743      OB      1        H144     O1822    2743    -1.03500  15.999   ; O-Ti2     [49.3416]
 2744      OB      1        H144     O1823    2744    -1.03499  15.999   ; O-Ti2     [48.3066]
 2745      OB      1        H144     O1824    2745    -1.03500  15.999   ; O-Ti2     [47.2716]
 2746      OB      1        H144     O1825    2746    -1.03500  15.999   ; O-Ti2     [46.2366]
 2747      OB      1        H144     O1826    2747    -1.03500  15.999   ; O-Ti2     [45.2016]
 2748      OB      1        H144     O1827    2748    -1.03499  15.999   ; O-Ti2     [44.1666]
 2749      OB      1        H144     O1828    2749    -1.03500  15.999   ; O-Ti2     [43.1316]
 2750      OB      1        H144     O1829    2750    -1.03500  15.999   ; O-Ti2     [42.0966]
 2751      OB      1        H144     O1830    2751    -1.03500  15.999   ; O-Ti2     [41.0616]
 2752      OB      1        H144     O1831    2752    -1.03500  15.999   ; O-Ti2     [40.0266]
 2753      OB      1        H144     O1832    2753    -1.03499  15.999   ; O-Ti2     [38.9916]
 2754      OB      1        H144     O1833    2754    -1.03500  15.999   ; O-Ti2     [37.9566]
 2755      OB      1        H144     O1834    2755    -1.03500  15.999   ; O-Ti2     [36.9217]
 2756      OB      1        H144     O1835    2756    -1.03500  15.999   ; O-Ti2     [35.8867]
 2757      OB      1        H144     O1836    2757    -1.03499  15.999   ; O-Ti2     [34.8517]
 2758      OB      1        H144     O1837    2758    -1.03500  15.999   ; O-Ti2     [33.8167]
 2759      OB      1        H144     O1838    2759    -1.03500  15.999   ; O-Ti2     [32.7817]
 2760      OB      1        H144     O1839    2760    -1.03500  15.999   ; O-Ti2     [31.7467]
 2761      OB      1        H144     O1840    2761    -1.03499  15.999   ; O-Ti2     [30.7117]
 2762      OB      1        H144     O1841    2762    -1.03500  15.999   ; O-Ti2     [29.6767]
 2763      OB      1        H144     O1842    2763    -1.03500  15.999   ; O-Ti2     [28.6417]
 2764      OB      1        H144     O1843    2764    -1.03500  15.999   ; O-Ti2     [27.6067]
 2765      OB      1        H144     O1844    2765    -1.03500  15.999   ; O-Ti2     [26.5717]
 2766      OB      1        H144     O1845    2766    -1.03499  15.999   ; O-Ti2     [25.5367]
 2767      OB      1        H144     O1846    2767    -1.03500  15.999   ; O-Ti2     [24.5017]
 2768      OB      1        H144     O1847    2768    -1.03500  15.999   ; O-Ti2     [23.4667]
 2769      OB      1        H144     O1848    2769    -1.03500  15.999   ; O-Ti2     [22.4317]
 2770      OB      1        H144     O1849    2770    -1.03499  15.999   ; O-Ti2     [21.3967]
 2771      OB      1        H144     O1850    2771    -1.03500  15.999   ; O-Ti2     [20.3617]
 2772      OB      1        H144     O1851    2772    -1.03500  15.999   ; O-Ti2     [19.3267]
 2773      OB      1        H144     O1852    2773    -1.03500  15.999   ; O-Ti2     [18.2917]
 2774      OB      1        H144     O1853    2774    -1.03500  15.999   ; O-Ti2     [17.2567]
 2775      OB      1        H144     O1854    2775    -1.03499  15.999   ; O-Ti2     [16.2217]
 2776      OB      1        H144     O1855    2776    -1.03500  15.999   ; O-Ti2     [15.1867]
 2777      OB      1        H144     O1856    2777    -1.03500  15.999   ; O-Ti2     [14.1517]
 2778      OB      1        H144     O1857    2778    -1.03500  15.999   ; O-Ti2     [13.1167]
 2779      OB      1        H144     O1858    2779    -1.03499  15.999   ; O-Ti2     [12.0817]
 2780      OB      1        H144     O1859    2780    -1.03500  15.999   ; O-Ti2     [11.0467]
 2781      OB      1        H144     O1860    2781    -1.03500  15.999   ; O-Ti2     [10.0117]
 2782      OB      1        H144     O1861    2782    -1.03500  15.999   ; O-Ti2     [8.97671]
 2783      OB      1        H144     O1862    2783    -1.03499  15.999   ; O-Ti2     [7.94172]
 2784      OB      1        H144     O1863    2784    -1.03500  15.999   ; O-Ti2     [6.90672]
 2785      OB      1        H144     O1864    2785    -1.03500  15.999   ; O-Ti2     [5.87172]
 2786      OB      1        H144     O1865    2786    -1.03500  15.999   ; O-Ti2     [4.83672]
 2787      OB      1        H144     O1866    2787    -1.03500  15.999   ; O-Ti2     [3.80172]
 2788      OB      1        H144     O1867    2788    -1.03499  15.999   ; O-Ti2     [2.76673]
 2789      OB      1        H144     O1868    2789    -1.03500  15.999   ; O-Ti2     [1.73173]
 2790      OB      1        H144     O1869    2790    -1.03500  15.999   ; O-Ti2    [0.696732]
 2791      OB      1        H144     O1870    2791    -1.03500  15.999   ; O-Ti2   [-0.338266]
 2792      OB      1        H144     O1871    2792    -1.03499  15.999   ; O-Ti2    [-1.37326]
 2793      OB      1        H144     O1872    2793    -1.03500  15.999   ; O-Ti2    [-2.40826]
 2794      OB      1        H144     O1873    2794    -1.03500  15.999   ; O-Ti2    [-3.44326]
 2795      OB      1        H144     O1874    2795    -1.03500  15.999   ; O-Ti2    [-4.47826]
 2796      OB      1        H144     O1875    2796    -1.03499  15.999   ; O-Ti2    [-5.51325]
 2797      OB      1        H144     O1876    2797    -1.03500  15.999   ; O-Ti2    [-6.54825]
 2798      OB      1        H144     O1877    2798    -1.03500  15.999   ; O-Ti2    [-7.58325]
 2799      OB      1        H144     O1878    2799    -1.03500  15.999   ; O-Ti2    [-8.61825]
 2800      OB      1        H144     O1879    2800    -1.03500  15.999   ; O-Ti2    [-9.65325]
 2801      OB      1        H144     O1880    2801    -1.03499  15.999   ; O-Ti2    [-10.6882]
 2802      OB      1        H144     O1881    2802    -1.03500  15.999   ; O-Ti2    [-11.7232]
 2803      OB      1        H144     O1882    2803    -1.03500  15.999   ; O-Ti2    [-12.7582]
 2804      OB      1        H144     O1883    2804    -1.03500  15.999   ; O-Ti2    [-13.7932]
 2805      OB      1        H144     O1884    2805    -1.03499  15.999   ; O-Ti2    [-14.8282]
 2806      OB      1        H144     O1885    2806    -1.03500  15.999   ; O-Ti2    [-15.8632]
 2807      OB      1        H144     O1886    2807    -1.03500  15.999   ; O-Ti2    [-16.8982]
 2808      OB      1        H144     O1887    2808    -1.03500  15.999   ; O-Ti2    [-17.9332]
 2809      OB      1        H144     O1888    2809    -1.03500  15.999   ; O-Ti2    [-18.9682]
 2810      OB      1        H144     O1889    2810    -1.03499  15.999   ; O-Ti2    [-20.0032]
 2811      OB      1        H144     O1890    2811    -1.03500  15.999   ; O-Ti2    [-21.0382]
 2812      OB      1        H144     O1891    2812    -1.03500  15.999   ; O-Ti2    [-22.0732]
 2813      OB      1        H144     O1892    2813    -1.03500  15.999   ; O-Ti2    [-23.1082]
 2814      OB      1        H144     O1893    2814    -1.03499  15.999   ; O-Ti2    [-24.1432]
 2815      OB      1        H144     O1894    2815    -1.03500  15.999   ; O-Ti2    [-25.1782]
 2816      OB      1        H144     O1895    2816    -1.03500  15.999   ; O-Ti2    [-26.2132]
 2817      OB      1        H144     O1896    2817    -1.03500  15.999   ; O-Ti2    [-27.2482]
 2818      OB      1        H144     O1897    2818    -1.03499  15.999   ; O-Ti2    [-28.2832]
 2819      OB      1        H144     O1898    2819    -1.03500  15.999   ; O-Ti2    [-29.3182]
 2820      OB      1        H144     O1899    2820    -1.03500  15.999   ; O-Ti2    [-30.3532]
 2821      OB      1        H144     O1900    2821    -1.03500  15.999   ; O-Ti2    [-31.3882]
 2822      OB      1        H144     O1901    2822    -1.03500  15.999   ; O-Ti2    [-32.4232]
 2823      OB      1        H144     O1902    2823    -1.03499  15.999   ; O-Ti2    [-33.4582]
 2824      OB      1        H144     O1903    2824    -1.03500  15.999   ; O-Ti2    [-34.4932]
 2825      OB      1        H144     O1904    2825    -1.03500  15.999   ; O-Ti2    [-35.5282]
 2826      OB      1        H144     O1905    2826    -1.03500  15.999   ; O-Ti2    [-36.5632]
 2827      OB      1        H144     O1906    2827    -1.03499  15.999   ; O-Ti2    [-37.5982]
 2828      OB      1        H144     O1907    2828    -1.03500  15.999   ; O-Ti2    [-38.6332]
 2829      OB      1        H144     O1908    2829    -1.03500  15.999   ; O-Ti2    [-39.6682]
 2830      OB      1        H144     O1909    2830    -1.03500  15.999   ; O-Ti2    [-40.7032]
 2831      OB      1        H144     O1910    2831    -1.03499  15.999   ; O-Ti2    [-41.7382]
 2832      OB      1        H144     O1911    2832    -1.03500  15.999   ; O-Ti2    [-42.7732]
 2833      OB      1        H144     O1912    2833    -1.03500  15.999   ; O-Ti2    [-43.8082]
 2834      OB      1        H144     O1913    2834    -1.03500  15.999   ; O-Ti2    [-44.8432]
 2835      OB      1        H144     O1914    2835    -1.03500  15.999   ; O-Ti2    [-45.8782]
 2836      OB      1        H144     O1915    2836    -1.03499  15.999   ; O-Ti2    [-46.9132]
 2837      OB      1        H144     O1916    2837    -1.03500  15.999   ; O-Ti2    [-47.9482]
 2838      OB      1        H144     O1917    2838    -1.03500  15.999   ; O-Ti2    [-48.9832]
 2839      OB      1        H144     O1918    2839    -1.03500  15.999   ; O-Ti2    [-50.0182]
 2840      OB      1        H144     O1919    2840    -1.03499  15.999   ; O-Ti2    [-51.0532]
 2841      OB      1        H144     O1920    2841    -1.03500  15.999   ; O-Ti2    [-52.0882]
 2842      OB      1        H144     O1921    2842    -1.03500  15.999   ; O-Ti2    [-53.1231]
 2843      OB      1        H144     O1922    2843    -1.03500  15.999   ; O-Ti2    [-54.1581]
 2844      OB      1        H144     O1923    2844    -1.03499  15.999   ; O-Ti2    [-55.1931]
 2845      OB      1        H144     O1924    2845    -1.03500  15.999   ; O-Ti2    [-56.2281]
 2846      OB      1        H144     O1925    2846    -1.03500  15.999   ; O-Ti2    [-57.2631]
 2847      OB      1        H144     O1926    2847    -1.03500  15.999   ; O-Ti2    [-58.2981]
 2848      OB      1        H144     O1927    2848    -1.03500  15.999   ; O-Ti2    [-59.3331]
 2849      OB      1        H144     O1928    2849    -1.03499  15.999   ; O-Ti2    [-60.3681]
 2850      OB      1        H144     O1929    2850    -1.03500  15.999   ; O-Ti2    [-61.4031]
 2851      OB      1        H144     O1930    2851    -1.03500  15.999   ; O-Ti2    [-62.4381]
 2852      OB      1        H144     O1931    2852    -1.03500  15.999   ; O-Ti2    [-63.4731]
 2853      OB      1        H144     O1932    2853    -1.03499  15.999   ; O-Ti2    [-64.5081]
 2854      OB      1        H144     O1933    2854    -1.03500  15.999   ; O-Ti2    [-65.5431]
 2855      OB      1        H144     O1934    2855    -1.03500  15.999   ; O-Ti2    [-66.5781]
 2856      OB      1        H144     O1935    2856    -1.03500  15.999   ; O-Ti2    [-67.6131]
 2857      OB      1        H144     O1936    2857    -1.03500  15.999   ; O-Ti2    [-68.6481]
 2858      OB      1        H144     O1937    2858    -1.03499  15.999   ; O-Ti2    [-69.6831]
 2859      OB      1        H144     O1938    2859    -1.03500  15.999   ; O-Ti2    [-70.7181]
 2860      OB      1        H144     O1939    2860    -1.03500  15.999   ; O-Ti2    [-71.7531]
 2861      OB      1        H144     O1940    2861    -1.03500  15.999   ; O-Ti2    [-72.7881]
 2862      OB      1        H144     O1941    2862    -1.03499  15.999   ; O-Ti2    [-73.8231]
 2863      OB      1        H144     O1942    2863    -1.03500  15.999   ; O-Ti2    [-74.8581]
 2864      OB      1        H144     O1943    2864    -1.03500  15.999   ; O-Ti2    [-75.8931]
 2865      OB      1        H144     O1944    2865    -1.03500  15.999   ; O-Ti2    [-76.9281]
 2866      OB      1        H144     O1945    2866    -1.03499  15.999   ; O-Ti2    [-77.9631]
 2867      OB      1        H144     O1946    2867    -1.03500  15.999   ; O-Ti2    [-78.9981]
 2868      OB      1        H144     O1947    2868    -1.03500  15.999   ; O-Ti2    [-80.0331]
 2869      OB      1        H144     O1948    2869    -1.03500  15.999   ; O-Ti2    [-81.0681]
 2870      OB      1        H144     O1949    2870    -1.03500  15.999   ; O-Ti2    [-82.1031]
 2871      OB      1        H144     O1950    2871    -1.03499  15.999   ; O-Ti2    [-83.1381]
 2872      OB      1        H144     O1951    2872    -1.03500  15.999   ; O-Ti2    [-84.1731]
 2873      OB      1        H144     O1952    2873    -1.03500  15.999   ; O-Ti2    [-85.2081]
 2874      OB      1        H144     O1953    2874    -1.03500  15.999   ; O-Ti2    [-86.2431]
 2875      OB      1        H144     O1954    2875    -1.03499  15.999   ; O-Ti2    [-87.2781]
 2876      OB      1        H144     O1955    2876    -1.03500  15.999   ; O-Ti2    [-88.3131]
 2877      OB      1        H144     O1956    2877    -1.03500  15.999   ; O-Ti2    [-89.3481]
 2878      OB      1        H144     O1957    2878    -1.03500  15.999   ; O-Ti2    [-90.3831]
 2879      OB      1        H144     O1958    2879    -1.03499  15.999   ; O-Ti2    [-91.4181]
 2880      OB      1        H144     O1959    2880    -1.03500  15.999   ; O-Ti2    [-92.4531]
 2881      OB      1        H144     O1960    2881    -1.03500  15.999   ; O-Ti2    [-93.4881]
 2882      OB      1        H144     O1961    2882    -1.03500  15.999   ; O-Ti2    [-94.5231]
 2883      OB      1        H144     O1962    2883    -1.03500  15.999   ; O-Ti2    [-95.5581]
 2884      OB      1        H144     O1963    2884    -1.03499  15.999   ; O-Ti2    [-96.5931]
 2885      OB      1        H144     O1964    2885    -1.03500  15.999   ; O-Ti2    [-97.6281]
 2886      OB      1        H144     O1965    2886    -1.03500  15.999   ; O-Ti2     [-98.663]
 2887      OB      1        H144     O1966    2887    -1.03500  15.999   ; O-Ti2     [-99.698]
 2888      OB      1        H144     O1967    2888    -1.03499  15.999   ; O-Ti2    [-100.733]
 2889      OB      1        H144     O1968    2889    -1.03500  15.999   ; O-Ti2    [-101.768]
 2890      OB      1        H144     O1969    2890    -1.03500  15.999   ; O-Ti2    [-102.803]
 2891      OB      1        H144     O1970    2891    -1.03500  15.999   ; O-Ti2    [-103.838]
 2892      OB      1        H144     O1971    2892    -1.03500  15.999   ; O-Ti2    [-104.873]
 2893      OB      1        H144     O1972    2893    -1.03499  15.999   ; O-Ti2    [-105.908]
 2894      OB      1        H144     O1973    2894    -1.03500  15.999   ; O-Ti2    [-106.943]
 2895      OB      1        H144     O1974    2895    -1.03500  15.999   ; O-Ti2    [-107.978]
 2896      OB      1        H144     O1975    2896    -1.03500  15.999   ; O-Ti2    [-109.013]
 2897      OB      1        H144     O1976    2897    -1.03499  15.999   ; O-Ti2    [-110.048]
 2898      HA      1        H144        H1    2898     0.41700   1.008   ; H-O1     [-109.631]
 2899      HA      1        H144        H2    2899     0.41700   1.008   ; H-O1     [-109.214]
 2900      HA      1        H144        H3    2900     0.41700   1.008   ; H-O1     [-108.797]
 2901      HA      1        H144        H4    2901     0.41700   1.008   ; H-O1      [-108.38]
 2902      HA      1        H144        H5    2902     0.41700   1.008   ; H-O1     [-107.963]
 2903      HA      1        H144        H6    2903     0.41700   1.008   ; H-O1     [-107.546]
 2904      HA      1        H144        H7    2904     0.41700   1.008   ; H-O1     [-107.129]
 2905      HA      1        H144        H8    2905     0.41700   1.008   ; H-O1     [-106.712]
 2906      HA      1        H144        H9    2906     0.41700   1.008   ; H-O1     [-106.295]
 2907      HA      1        H144       H10    2907     0.41700   1.008   ; H-O1     [-105.878]
 2908      HA      1        H144       H11    2908     0.41700   1.008   ; H-O1     [-105.461]
 2909      HA      1        H144       H12    2909     0.41700   1.008   ; H-O1     [-105.044]
 2910      HA      1        H144       H13    2910     0.41700   1.008   ; H-O1     [-104.627]
 2911      HA      1        H144       H14    2911     0.41700   1.008   ; H-O1      [-104.21]
 2912      HA      1        H144       H15    2912     0.41700   1.008   ; H-O1     [-103.793]
 2913      HA      1        H144       H16    2913     0.41700   1.008   ; H-O1     [-103.376]
 2914      HA      1        H144       H17    2914     0.41700   1.008   ; H-O1     [-102.959]
 2915      HA      1        H144       H18    2915     0.41700   1.008   ; H-O1     [-102.542]
 2916      HA      1        H144       H19    2916     0.41700   1.008   ; H-O1     [-102.125]
 2917      HA      1        H144       H20    2917     0.41700   1.008   ; H-O1     [-101.708]
 2918      HA      1        H144       H21    2918     0.41700   1.008   ; H-O1     [-101.291]
 2919      HA      1        H144       H22    2919     0.41700   1.008   ; H-O1     [-100.874]
 2920      HA      1        H144       H23    2920     0.41700   1.008   ; H-O1     [-100.457]
 2921      HA      1        H144       H24    2921     0.41700   1.008   ; H-O1      [-100.04]
 2922      HA      1        H144       H25    2922     0.41700   1.008   ; H-O1      [-99.623]
 2923      HA      1        H144       H26    2923     0.41700   1.008   ; H-O1      [-99.206]
 2924      HA      1        H144       H27    2924     0.41700   1.008   ; H-O1      [-98.789]
 2925      HA      1        H144       H28    2925     0.41700   1.008   ; H-O1      [-98.372]
 2926      HA      1        H144       H29    2926     0.41700   1.008   ; H-O1      [-97.955]
 2927      HA      1        H144       H30    2927     0.41700   1.008   ; H-O1      [-97.538]
 2928      HA      1        H144       H31    2928     0.41700   1.008   ; H-O1      [-97.121]
 2929      HA      1        H144       H32    2929     0.41700   1.008   ; H-O1      [-96.704]
 2930      HA      1        H144       H33    2930     0.41700   1.008   ; H-O1      [-96.287]
 2931      HA      1        H144       H34    2931     0.41700   1.008   ; H-O1       [-95.87]
 2932      HA      1        H144       H35    2932     0.41700   1.008   ; H-O1      [-95.453]
 2933      HA      1        H144       H36    2933     0.41700   1.008   ; H-O1      [-95.036]
 2934      HA      1        H144       H37    2934     0.41700   1.008   ; H-O1      [-94.619]
 2935      HA      1        H144       H38    2935     0.41700   1.008   ; H-O1      [-94.202]
 2936      HA      1        H144       H39    2936     0.41700   1.008   ; H-O1      [-93.785]
 2937      HA      1        H144       H40    2937     0.41700   1.008   ; H-O1      [-93.368]
 2938      HA      1        H144       H41    2938     0.41700   1.008   ; H-O1      [-92.951]
 2939      HA      1        H144       H42    2939     0.41700   1.008   ; H-O1      [-92.534]
 2940      HA      1        H144       H43    2940     0.41700   1.008   ; H-O1      [-92.117]
 2941      HA      1        H144       H44    2941     0.41700   1.008   ; H-O1        [-91.7]
 2942      HA      1        H144       H45    2942     0.41700   1.008   ; H-O1      [-91.283]
 2943      HA      1        H144       H46    2943     0.41700   1.008   ; H-O1      [-90.866]
 2944      HA      1        H144       H47    2944     0.41700   1.008   ; H-O1      [-90.449]
 2945      HA      1        H144       H48    2945     0.41700   1.008   ; H-O1      [-90.032]
 2946      HA      1        H144       H49    2946     0.41700   1.008   ; H-O1      [-89.615]
 2947      HA      1        H144       H50    2947     0.41700   1.008   ; H-O1      [-89.198]
 2948      HA      1        H144       H51    2948     0.41700   1.008   ; H-O1      [-88.781]
 2949      HA      1        H144       H52    2949     0.41700   1.008   ; H-O1      [-88.364]
 2950      HA      1        H144       H53    2950     0.41700   1.008   ; H-O1      [-87.947]
 2951      HA      1        H144       H54    2951     0.41701   1.008   ; H-O1       [-87.53]
 2952      HA      1        H144       H55    2952     0.41700   1.008   ; H-O1      [-87.113]
 2953      HA      1        H144       H56    2953     0.41700   1.008   ; H-O1      [-86.696]
 2954      HA      1        H144       H57    2954     0.41700   1.008   ; H-O1      [-86.279]
 2955      HA      1        H144       H58    2955     0.41700   1.008   ; H-O1      [-85.862]
 2956      HA      1        H144       H59    2956     0.41700   1.008   ; H-O1      [-85.445]
 2957      HA      1        H144       H60    2957     0.41700   1.008   ; H-O1      [-85.028]
 2958      HA      1        H144       H61    2958     0.41700   1.008   ; H-O1      [-84.611]
 2959      HA      1        H144       H62    2959     0.41700   1.008   ; H-O1      [-84.194]
 2960      HA      1        H144       H63    2960     0.41700   1.008   ; H-O1      [-83.777]
 2961      HA      1        H144       H64    2961     0.41700   1.008   ; H-O1       [-83.36]
 2962      HA      1        H144       H65    2962     0.41700   1.008   ; H-O1      [-82.943]
 2963      HA      1        H144       H66    2963     0.41700   1.008   ; H-O1      [-82.526]
 2964      HA      1        H144       H67    2964     0.41700   1.008   ; H-O1      [-82.109]
 2965      HA      1        H144       H68    2965     0.41700   1.008   ; H-O1      [-81.692]
 2966      HA      1        H144       H69    2966     0.41700   1.008   ; H-O1      [-81.275]
 2967      HA      1        H144       H70    2967     0.41700   1.008   ; H-O1      [-80.858]
 2968      HA      1        H144       H71    2968     0.41700   1.008   ; H-O1      [-80.441]
 2969      HA      1        H144       H72    2969     0.41700   1.008   ; H-O1      [-80.024]
 2970      HA      1        H144       H73    2970     0.41700   1.008   ; H-O1      [-79.607]
 2971      HA      1        H144       H74    2971     0.41700   1.008   ; H-O1       [-79.19]
 2972      HA      1        H144       H75    2972     0.41700   1.008   ; H-O1      [-78.773]
 2973      HA      1        H144       H76    2973     0.41700   1.008   ; H-O1      [-78.356]
 2974      HA      1        H144       H77    2974     0.41700   1.008   ; H-O1      [-77.939]
 2975      HA      1        H144       H78    2975     0.41700   1.008   ; H-O1      [-77.522]
 2976      HA      1        H144       H79    2976     0.41700   1.008   ; H-O1      [-77.105]
 2977      HA      1        H144       H80    2977     0.41700   1.008   ; H-O1      [-76.688]
 2978      HA      1        H144       H81    2978     0.41700   1.008   ; H-O1      [-76.271]
 2979      HA      1        H144       H82    2979     0.41700   1.008   ; H-O1      [-75.854]
 2980      HA      1        H144       H83    2980     0.41700   1.008   ; H-O1      [-75.437]
 2981      HA      1        H144       H84    2981     0.41700   1.008   ; H-O1       [-75.02]
 2982      HA      1        H144       H85    2982     0.41700   1.008   ; H-O1      [-74.603]
 2983      HA      1        H144       H86    2983     0.41700   1.008   ; H-O1      [-74.186]
 2984      HA      1        H144       H87    2984     0.41700   1.008   ; H-O1      [-73.769]
 2985      HA      1        H144       H88    2985     0.41700   1.008   ; H-O1      [-73.352]
 2986      HA      1        H144       H89    2986     0.41700   1.008   ; H-O1      [-72.935]
 2987      HA      1        H144       H90    2987     0.41700   1.008   ; H-O1      [-72.518]
 2988      HA      1        H144       H91    2988     0.41700   1.008   ; H-O1      [-72.101]
 2989      HA      1        H144       H92    2989     0.41700   1.008   ; H-O1      [-71.684]
 2990      HA      1        H144       H93    2990     0.41700   1.008   ; H-O1      [-71.267]
 2991      HA      1        H144       H94    2991     0.41700   1.008   ; H-O1       [-70.85]
 2992      HA      1        H144       H95    2992     0.41700   1.008   ; H-O1      [-70.433]
 2993      HA      1        H144       H96    2993     0.41700   1.008   ; H-O1      [-70.016]
 2994      HA      1        H144       H97    2994     0.41700   1.008   ; H-O1      [-69.599]
 2995      HA      1        H144       H98    2995     0.41700   1.008   ; H-O1      [-69.182]
 2996      HA      1        H144       H99    2996     0.41700   1.008   ; H-O1      [-68.765]
 2997      HA      1        H144      H100    2997     0.41700   1.008   ; H-O1      [-68.348]
 2998      HA      1        H144      H101    2998     0.41700   1.008   ; H-O1      [-67.931]
 2999      HA      1        H144      H102    2999     0.41700   1.008   ; H-O1      [-67.514]
 3000      HA      1        H144      H103    3000     0.41700   1.008   ; H-O1      [-67.097]
 3001      HA      1        H144      H104    3001     0.41700   1.008   ; H-O1       [-66.68]
 3002      HA      1        H144      H105    3002     0.41700   1.008   ; H-O1      [-66.263]
 3003      HA      1        H144      H106    3003     0.41700   1.008   ; H-O1      [-65.846]
 3004      HA      1        H144      H107    3004     0.41700   1.008   ; H-O1      [-65.429]
 3005      HA      1        H144      H108    3005     0.41700   1.008   ; H-O1      [-65.012]
 3006      HA      1        H144      H109    3006     0.41700   1.008   ; H-O1      [-64.595]
 3007      HA      1        H144      H110    3007     0.41700   1.008   ; H-O1      [-64.178]
 3008      HA      1        H144      H111    3008     0.41700   1.008   ; H-O1      [-63.761]
 3009      HA      1        H144      H112    3009     0.41700   1.008   ; H-O1      [-63.344]
 3010      HA      1        H144      H113    3010     0.41700   1.008   ; H-O1      [-62.927]
 3011      HA      1        H144      H114    3011     0.41701   1.008   ; H-O1       [-62.51]
 3012      HA      1        H144      H115    3012     0.41700   1.008   ; H-O1      [-62.093]
 3013      HA      1        H144      H116    3013     0.41700   1.008   ; H-O1      [-61.676]
 3014      HA      1        H144      H117    3014     0.41700   1.008   ; H-O1      [-61.259]
 3015      HA      1        H144      H118    3015     0.41700   1.008   ; H-O1      [-60.842]
 3016      HA      1        H144      H119    3016     0.41700   1.008   ; H-O1      [-60.425]
 3017      HA      1        H144      H120    3017     0.41700   1.008   ; H-O1      [-60.008]
 3018      HA      1        H144      H121    3018     0.41700   1.008   ; H-O1      [-59.591]
 3019      HA      1        H144      H122    3019     0.41700   1.008   ; H-O1      [-59.174]
 3020      HA      1        H144      H123    3020     0.41700   1.008   ; H-O1      [-58.757]
 3021      HA      1        H144      H124    3021     0.41700   1.008   ; H-O1       [-58.34]
 3022      HA      1        H144      H125    3022     0.41700   1.008   ; H-O1      [-57.923]
 3023      HA      1        H144      H126    3023     0.41700   1.008   ; H-O1      [-57.506]
 3024      HA      1        H144      H127    3024     0.41700   1.008   ; H-O1      [-57.089]
 3025      HA      1        H144      H128    3025     0.41700   1.008   ; H-O1      [-56.672]
 3026      HA      1        H144      H129    3026     0.41700   1.008   ; H-O1      [-56.255]
 3027      HA      1        H144      H130    3027     0.41700   1.008   ; H-O1      [-55.838]
 3028      HA      1        H144      H131    3028     0.41700   1.008   ; H-O1      [-55.421]
 3029      HA      1        H144      H132    3029     0.41700   1.008   ; H-O1      [-55.004]
 3030      HA      1        H144      H133    3030     0.41700   1.008   ; H-O1      [-54.587]
 3031      HA      1        H144      H134    3031     0.41700   1.008   ; H-O1       [-54.17]
 3032      HA      1        H144      H135    3032     0.41700   1.008   ; H-O1      [-53.753]
 3033      HA      1        H144      H136    3033     0.41700   1.008   ; H-O1      [-53.336]
 3034      HA      1        H144      H137    3034     0.41700   1.008   ; H-O1      [-52.919]
 3035      HA      1        H144      H138    3035     0.41700   1.008   ; H-O1      [-52.502]
 3036      HA      1        H144      H139    3036     0.41700   1.008   ; H-O1      [-52.085]
 3037      HA      1        H144      H140    3037     0.41700   1.008   ; H-O1      [-51.668]
 3038      HA      1        H144      H141    3038     0.41700   1.008   ; H-O1      [-51.251]
 3039      HA      1        H144      H142    3039     0.41700   1.008   ; H-O1      [-50.834]
 3040      HA      1        H144      H143    3040     0.41700   1.008   ; H-O1      [-50.417]
 3041      HA      1        H144      H144    3041     0.41700   1.008   ; H-O1          [-50]

[ bonds ]
;  i        j        func    desc    
    1      987     1        ; Ti-O 
    1     1088     1        ; Ti-O 
    1     1308     1        ; Ti-O 
    1     2574     1        ; Ti-O 
    1     2575     1        ; Ti-O 
    1     2746     1        ; Ti-O 
    2     1115     1        ; Ti-O 
    2     1173     1        ; Ti-O 
    2     1360     1        ; Ti-O 
    2     2576     1        ; Ti-O 
    2     2601     1        ; Ti-O 
    2     2759     1        ; Ti-O 
    3     1129     1        ; Ti-O 
    3     1175     1        ; Ti-O 
    3     1362     1        ; Ti-O 
    3     2581     1        ; Ti-O 
    3     2601     1        ; Ti-O 
    3     2764     1        ; Ti-O 
    4     1134     1        ; Ti-O 
    4     1182     1        ; Ti-O 
    4     1364     1        ; Ti-O 
    4     2582     1        ; Ti-O 
    4     2602     1        ; Ti-O 
    4     2770     1        ; Ti-O 
    5     1137     1        ; Ti-O 
    5     1185     1        ; Ti-O 
    5     1365     1        ; Ti-O 
    5     2583     1        ; Ti-O 
    5     2602     1        ; Ti-O 
    5     2769     1        ; Ti-O 
    6      952     1        ; Ti-O 
    6     1038     1        ; Ti-O 
    6     1046     1        ; Ti-O 
    6     1376     1        ; Ti-O 
    6     2577     1        ; Ti-O 
    6     2668     1        ; Ti-O 
    7      922     1        ; Ti-O 
    7      951     1        ; Ti-O 
    7     1167     1        ; Ti-O 
    7     1377     1        ; Ti-O 
    7     2580     1        ; Ti-O 
    7     2781     1        ; Ti-O 
    8     1150     1        ; Ti-O 
    8     1221     1        ; Ti-O 
    8     1380     1        ; Ti-O 
    8     2589     1        ; Ti-O 
    8     2686     1        ; Ti-O 
    8     2779     1        ; Ti-O 
    9      923     1        ; Ti-O 
    9      955     1        ; Ti-O 
    9     1222     1        ; Ti-O 
    9     1382     1        ; Ti-O 
    9     2588     1        ; Ti-O 
    9     2797     1        ; Ti-O 
   10      958     1        ; Ti-O 
   10     1015     1        ; Ti-O 
   10     1086     1        ; Ti-O 
   10     1387     1        ; Ti-O 
   10     2592     1        ; Ti-O 
   10     2711     1        ; Ti-O 
   11      959     1        ; Ti-O 
   11     1045     1        ; Ti-O 
   11     1109     1        ; Ti-O 
   11     1390     1        ; Ti-O 
   11     2584     1        ; Ti-O 
   11     2700     1        ; Ti-O 
   12      960     1        ; Ti-O 
   12     1059     1        ; Ti-O 
   12     1130     1        ; Ti-O 
   12     1393     1        ; Ti-O 
   12     2585     1        ; Ti-O 
   12     2710     1        ; Ti-O 
   13      962     1        ; Ti-O 
   13     1056     1        ; Ti-O 
   13     1132     1        ; Ti-O 
   13     1394     1        ; Ti-O 
   13     2591     1        ; Ti-O 
   13     2694     1        ; Ti-O 
   14      987     1        ; Ti-O 
   14     1057     1        ; Ti-O 
   14     1240     1        ; Ti-O 
   14     1397     1        ; Ti-O 
   14     2599     1        ; Ti-O 
   14     2600     1        ; Ti-O 
   15      948     1        ; Ti-O 
   15     1075     1        ; Ti-O 
   15     1270     1        ; Ti-O 
   15     1401     1        ; Ti-O 
   15     2579     1        ; Ti-O 
   15     2691     1        ; Ti-O 
   16      935     1        ; Ti-O 
   16     1076     1        ; Ti-O 
   16     1344     1        ; Ti-O 
   16     1403     1        ; Ti-O 
   16     2578     1        ; Ti-O 
   16     2707     1        ; Ti-O 
   17      967     1        ; Ti-O 
   17     1091     1        ; Ti-O 
   17     1092     1        ; Ti-O 
   17     1406     1        ; Ti-O 
   17     2596     1        ; Ti-O 
   17     2725     1        ; Ti-O 
   18      942     1        ; Ti-O 
   18     1087     1        ; Ti-O 
   18     1355     1        ; Ti-O 
   18     1414     1        ; Ti-O 
   18     2586     1        ; Ti-O 
   18     2724     1        ; Ti-O 
   19      945     1        ; Ti-O 
   19     1090     1        ; Ti-O 
   19     1352     1        ; Ti-O 
   19     1416     1        ; Ti-O 
   19     2587     1        ; Ti-O 
   19     2726     1        ; Ti-O 
   20      970     1        ; Ti-O 
   20     1124     1        ; Ti-O 
   20     1149     1        ; Ti-O 
   20     1434     1        ; Ti-O 
   20     2590     1        ; Ti-O 
   20     2777     1        ; Ti-O 
   21      972     1        ; Ti-O 
   21     1110     1        ; Ti-O 
   21     1157     1        ; Ti-O 
   21     1435     1        ; Ti-O 
   21     2593     1        ; Ti-O 
   21     2763     1        ; Ti-O 
   22      973     1        ; Ti-O 
   22     1143     1        ; Ti-O 
   22     1163     1        ; Ti-O 
   22     1442     1        ; Ti-O 
   22     2594     1        ; Ti-O 
   22     2780     1        ; Ti-O 
   23      963     1        ; Ti-O 
   23     1127     1        ; Ti-O 
   23     1269     1        ; Ti-O 
   23     1448     1        ; Ti-O 
   23     2595     1        ; Ti-O 
   23     2804     1        ; Ti-O 
   24     1041     1        ; Ti-O 
   24     1098     1        ; Ti-O 
   24     1140     1        ; Ti-O 
   24     1450     1        ; Ti-O 
   24     2665     1        ; Ti-O 
   24     2742     1        ; Ti-O 
   25      965     1        ; Ti-O 
   25     1142     1        ; Ti-O 
   25     1277     1        ; Ti-O 
   25     1452     1        ; Ti-O 
   25     2598     1        ; Ti-O 
   25     2805     1        ; Ti-O 
   26      964     1        ; Ti-O 
   26     1139     1        ; Ti-O 
   26     1281     1        ; Ti-O 
   26     1453     1        ; Ti-O 
   26     2597     1        ; Ti-O 
   26     2809     1        ; Ti-O 
   27      922     1        ; Ti-O 
   27      932     1        ; Ti-O 
   27      951     1        ; Ti-O 
   27     1321     1        ; Ti-O 
   27     1463     1        ; Ti-O 
   27     2817     1        ; Ti-O 
   28     1041     1        ; Ti-O 
   28     1102     1        ; Ti-O 
   28     1385     1        ; Ti-O 
   28     1464     1        ; Ti-O 
   28     2665     1        ; Ti-O 
   28     2744     1        ; Ti-O 
   29      923     1        ; Ti-O 
   29      934     1        ; Ti-O 
   29      955     1        ; Ti-O 
   29     1359     1        ; Ti-O 
   29     1471     1        ; Ti-O 
   29     2829     1        ; Ti-O 
   30     1108     1        ; Ti-O 
   30     1123     1        ; Ti-O 
   30     1170     1        ; Ti-O 
   30     1487     1        ; Ti-O 
   30     2755     1        ; Ti-O 
   30     2786     1        ; Ti-O 
   31     1093     1        ; Ti-O 
   31     1112     1        ; Ti-O 
   31     1410     1        ; Ti-O 
   31     1495     1        ; Ti-O 
   31     2750     1        ; Ti-O 
   31     2775     1        ; Ti-O 
   32      936     1        ; Ti-O 
   32      937     1        ; Ti-O 
   32     1002     1        ; Ti-O 
   32     1374     1        ; Ti-O 
   32     1506     1        ; Ti-O 
   32     2837     1        ; Ti-O 
   33     1107     1        ; Ti-O 
   33     1122     1        ; Ti-O 
   33     1443     1        ; Ti-O 
   33     1509     1        ; Ti-O 
   33     2758     1        ; Ti-O 
   33     2783     1        ; Ti-O 
   34      990     1        ; Ti-O 
   34     1075     1        ; Ti-O 
   34     1312     1        ; Ti-O 
   34     1330     1        ; Ti-O 
   34     1533     1        ; Ti-O 
   34     2691     1        ; Ti-O 
   35     1015     1        ; Ti-O 
   35     1066     1        ; Ti-O 
   35     1136     1        ; Ti-O 
   35     1273     1        ; Ti-O 
   35     1539     1        ; Ti-O 
   35     2803     1        ; Ti-O 
   36      976     1        ; Ti-O 
   36     1154     1        ; Ti-O 
   36     1318     1        ; Ti-O 
   36     1324     1        ; Ti-O 
   36     1554     1        ; Ti-O 
   36     2785     1        ; Ti-O 
   37      980     1        ; Ti-O 
   37     1158     1        ; Ti-O 
   37     1332     1        ; Ti-O 
   37     1339     1        ; Ti-O 
   37     1556     1        ; Ti-O 
   37     2787     1        ; Ti-O 
   38     1001     1        ; Ti-O 
   38     1165     1        ; Ti-O 
   38     1350     1        ; Ti-O 
   38     1357     1        ; Ti-O 
   38     1559     1        ; Ti-O 
   38     2790     1        ; Ti-O 
   39     1125     1        ; Ti-O 
   39     1144     1        ; Ti-O 
   39     1294     1        ; Ti-O 
   39     1351     1        ; Ti-O 
   39     1580     1        ; Ti-O 
   39     2822     1        ; Ti-O 
   40      966     1        ; Ti-O 
   40     1236     1        ; Ti-O 
   40     1400     1        ; Ti-O 
   40     1461     1        ; Ti-O 
   40     1582     1        ; Ti-O 
   40     2849     1        ; Ti-O 
   41      969     1        ; Ti-O 
   41     1231     1        ; Ti-O 
   41     1439     1        ; Ti-O 
   41     1460     1        ; Ti-O 
   41     1587     1        ; Ti-O 
   41     2855     1        ; Ti-O 
   42     1162     1        ; Ti-O 
   42     1164     1        ; Ti-O 
   42     1353     1        ; Ti-O 
   42     1356     1        ; Ti-O 
   42     1591     1        ; Ti-O 
   42     2827     1        ; Ti-O 
   43     1089     1        ; Ti-O 
   43     1208     1        ; Ti-O 
   43     1238     1        ; Ti-O 
   43     1433     1        ; Ti-O 
   43     1592     1        ; Ti-O 
   43     2852     1        ; Ti-O 
   44     1096     1        ; Ti-O 
   44     1290     1        ; Ti-O 
   44     1391     1        ; Ti-O 
   44     1474     1        ; Ti-O 
   44     1601     1        ; Ti-O 
   44     2807     1        ; Ti-O 
   45     1046     1        ; Ti-O 
   45     1358     1        ; Ti-O 
   45     1398     1        ; Ti-O 
   45     1451     1        ; Ti-O 
   45     1609     1        ; Ti-O 
   45     2847     1        ; Ti-O 
   46     1116     1        ; Ti-O 
   46     1331     1        ; Ti-O 
   46     1417     1        ; Ti-O 
   46     1499     1        ; Ti-O 
   46     1612     1        ; Ti-O 
   46     2819     1        ; Ti-O 
   47     1095     1        ; Ti-O 
   47     1375     1        ; Ti-O 
   47     1408     1        ; Ti-O 
   47     1485     1        ; Ti-O 
   47     1620     1        ; Ti-O 
   47     2850     1        ; Ti-O 
   48     1105     1        ; Ti-O 
   48     1378     1        ; Ti-O 
   48     1426     1        ; Ti-O 
   48     1467     1        ; Ti-O 
   48     1624     1        ; Ti-O 
   48     2853     1        ; Ti-O 
   49     1110     1        ; Ti-O 
   49     1290     1        ; Ti-O 
   49     1547     1        ; Ti-O 
   49     2684     1        ; Ti-O 
   49     2763     1        ; Ti-O 
   49     2807     1        ; Ti-O 
   50      969     1        ; Ti-O 
   50     1060     1        ; Ti-O 
   50     1231     1        ; Ti-O 
   50     1507     1        ; Ti-O 
   50     2664     1        ; Ti-O 
   50     2672     1        ; Ti-O 
   51      966     1        ; Ti-O 
   51     1071     1        ; Ti-O 
   51     1236     1        ; Ti-O 
   51     1494     1        ; Ti-O 
   51     2666     1        ; Ti-O 
   51     2708     1        ; Ti-O 
   52     1029     1        ; Ti-O 
   52     1065     1        ; Ti-O 
   52     1384     1        ; Ti-O 
   52     1496     1        ; Ti-O 
   52     2661     1        ; Ti-O 
   52     2679     1        ; Ti-O 
   53     1035     1        ; Ti-O 
   53     1058     1        ; Ti-O 
   53     1386     1        ; Ti-O 
   53     1493     1        ; Ti-O 
   53     2662     1        ; Ti-O 
   53     2689     1        ; Ti-O 
   54     1039     1        ; Ti-O 
   54     1051     1        ; Ti-O 
   54     1404     1        ; Ti-O 
   54     1489     1        ; Ti-O 
   54     2681     1        ; Ti-O 
   54     2682     1        ; Ti-O 
   55     1044     1        ; Ti-O 
   55     1062     1        ; Ti-O 
   55     1407     1        ; Ti-O 
   55     1491     1        ; Ti-O 
   55     2659     1        ; Ti-O 
   55     2688     1        ; Ti-O 
   56     1054     1        ; Ti-O 
   56     1061     1        ; Ti-O 
   56     1418     1        ; Ti-O 
   56     1505     1        ; Ti-O 
   56     2696     1        ; Ti-O 
   56     2698     1        ; Ti-O 
   57     1049     1        ; Ti-O 
   57     1068     1        ; Ti-O 
   57     1420     1        ; Ti-O 
   57     1510     1        ; Ti-O 
   57     2690     1        ; Ti-O 
   57     2693     1        ; Ti-O 
   58     1124     1        ; Ti-O 
   58     1456     1        ; Ti-O 
   58     1560     1        ; Ti-O 
   58     2669     1        ; Ti-O 
   58     2777     1        ; Ti-O 
   58     2860     1        ; Ti-O 
   59     1031     1        ; Ti-O 
   59     1070     1        ; Ti-O 
   59     1402     1        ; Ti-O 
   59     1524     1        ; Ti-O 
   59     2701     1        ; Ti-O 
   59     2709     1        ; Ti-O 
   60     1019     1        ; Ti-O 
   60     1078     1        ; Ti-O 
   60     1399     1        ; Ti-O 
   60     1523     1        ; Ti-O 
   60     2675     1        ; Ti-O 
   60     2722     1        ; Ti-O 
   61     1052     1        ; Ti-O 
   61     1069     1        ; Ti-O 
   61     1424     1        ; Ti-O 
   61     1512     1        ; Ti-O 
   61     2699     1        ; Ti-O 
   61     2702     1        ; Ti-O 
   62     1053     1        ; Ti-O 
   62     1073     1        ; Ti-O 
   62     1419     1        ; Ti-O 
   62     1514     1        ; Ti-O 
   62     2697     1        ; Ti-O 
   62     2704     1        ; Ti-O 
   63     1042     1        ; Ti-O 
   63     1072     1        ; Ti-O 
   63     1422     1        ; Ti-O 
   63     1526     1        ; Ti-O 
   63     2705     1        ; Ti-O 
   63     2716     1        ; Ti-O 
   64     1296     1        ; Ti-O 
   64     1331     1        ; Ti-O 
   64     1574     1        ; Ti-O 
   64     2717     1        ; Ti-O 
   64     2819     1        ; Ti-O 
   64     2825     1        ; Ti-O 
   65     1036     1        ; Ti-O 
   65     1082     1        ; Ti-O 
   65     1423     1        ; Ti-O 
   65     1521     1        ; Ti-O 
   65     2713     1        ; Ti-O 
   65     2729     1        ; Ti-O 
   66     1037     1        ; Ti-O 
   66     1081     1        ; Ti-O 
   66     1412     1        ; Ti-O 
   66     1527     1        ; Ti-O 
   66     2714     1        ; Ti-O 
   66     2728     1        ; Ti-O 
   67     1043     1        ; Ti-O 
   67     1080     1        ; Ti-O 
   67     1430     1        ; Ti-O 
   67     1522     1        ; Ti-O 
   67     2718     1        ; Ti-O 
   67     2730     1        ; Ti-O 
   68     1143     1        ; Ti-O 
   68     1475     1        ; Ti-O 
   68     1584     1        ; Ti-O 
   68     2727     1        ; Ti-O 
   68     2780     1        ; Ti-O 
   68     2863     1        ; Ti-O 
   69      924     1        ; Ti-O 
   69      935     1        ; Ti-O 
   69      968     1        ; Ti-O 
   69     1273     1        ; Ti-O 
   69     1586     1        ; Ti-O 
   69     2803     1        ; Ti-O 
   70     1320     1        ; Ti-O 
   70     1477     1        ; Ti-O 
   70     1585     1        ; Ti-O 
   70     2706     1        ; Ti-O 
   70     2830     1        ; Ti-O 
   70     2864     1        ; Ti-O 
   71     1115     1        ; Ti-O 
   71     1149     1        ; Ti-O 
   71     1413     1        ; Ti-O 
   71     1544     1        ; Ti-O 
   71     2712     1        ; Ti-O 
   71     2759     1        ; Ti-O 
   72     1347     1        ; Ti-O 
   72     1483     1        ; Ti-O 
   72     1607     1        ; Ti-O 
   72     2715     1        ; Ti-O 
   72     2835     1        ; Ti-O 
   72     2867     1        ; Ti-O 
   73     1328     1        ; Ti-O 
   73     1498     1        ; Ti-O 
   73     1577     1        ; Ti-O 
   73     2733     1        ; Ti-O 
   73     2833     1        ; Ti-O 
   73     2869     1        ; Ti-O 
   74     1327     1        ; Ti-O 
   74     1502     1        ; Ti-O 
   74     1596     1        ; Ti-O 
   74     2734     1        ; Ti-O 
   74     2834     1        ; Ti-O 
   74     2870     1        ; Ti-O 
   75      927     1        ; Ti-O 
   75      975     1        ; Ti-O 
   75      979     1        ; Ti-O 
   75     1351     1        ; Ti-O 
   75     1604     1        ; Ti-O 
   75     2822     1        ; Ti-O 
   76      928     1        ; Ti-O 
   76      978     1        ; Ti-O 
   76      981     1        ; Ti-O 
   76     1356     1        ; Ti-O 
   76     1606     1        ; Ti-O 
   76     2827     1        ; Ti-O 
   77     1129     1        ; Ti-O 
   77     1340     1        ; Ti-O 
   77     1413     1        ; Ti-O 
   77     1564     1        ; Ti-O 
   77     2719     1        ; Ti-O 
   77     2764     1        ; Ti-O 
   78      925     1        ; Ti-O 
   78      942     1        ; Ti-O 
   78      971     1        ; Ti-O 
   78     1459     1        ; Ti-O 
   78     1627     1        ; Ti-O 
   78     2858     1        ; Ti-O 
   79     1088     1        ; Ti-O 
   79     1384     1        ; Ti-O 
   79     1386     1        ; Ti-O 
   79     1583     1        ; Ti-O 
   79     2746     1        ; Ti-O 
   79     2754     1        ; Ti-O 
   80     1137     1        ; Ti-O 
   80     1342     1        ; Ti-O 
   80     1438     1        ; Ti-O 
   80     1573     1        ; Ti-O 
   80     2720     1        ; Ti-O 
   80     2769     1        ; Ti-O 
   81     1134     1        ; Ti-O 
   81     1346     1        ; Ti-O 
   81     1438     1        ; Ti-O 
   81     1576     1        ; Ti-O 
   81     2723     1        ; Ti-O 
   81     2770     1        ; Ti-O 
   82     1150     1        ; Ti-O 
   82     1336     1        ; Ti-O 
   82     1445     1        ; Ti-O 
   82     1570     1        ; Ti-O 
   82     2721     1        ; Ti-O 
   82     2779     1        ; Ti-O 
   83      926     1        ; Ti-O 
   83      945     1        ; Ti-O 
   83      984     1        ; Ti-O 
   83     1469     1        ; Ti-O 
   83     1632     1        ; Ti-O 
   83     2862     1        ; Ti-O 
   84     1163     1        ; Ti-O 
   84     1304     1        ; Ti-O 
   84     1445     1        ; Ti-O 
   84     1565     1        ; Ti-O 
   84     2731     1        ; Ti-O 
   84     2818     1        ; Ti-O 
   85      999     1        ; Ti-O 
   85     1089     1        ; Ti-O 
   85     1099     1        ; Ti-O 
   85     1208     1        ; Ti-O 
   85     1629     1        ; Ti-O 
   85     2739     1        ; Ti-O 
   86      929     1        ; Ti-O 
   86      974     1        ; Ti-O 
   86      992     1        ; Ti-O 
   86     1488     1        ; Ti-O 
   86     1634     1        ; Ti-O 
   86     2866     1        ; Ti-O 
   87     1157     1        ; Ti-O 
   87     1329     1        ; Ti-O 
   87     1470     1        ; Ti-O 
   87     1568     1        ; Ti-O 
   87     2732     1        ; Ti-O 
   87     2828     1        ; Ti-O 
   88      930     1        ; Ti-O 
   88      977     1        ; Ti-O 
   88      997     1        ; Ti-O 
   88     1501     1        ; Ti-O 
   88     1635     1        ; Ti-O 
   88     2868     1        ; Ti-O 
   89      931     1        ; Ti-O 
   89      994     1        ; Ti-O 
   89      995     1        ; Ti-O 
   89     1486     1        ; Ti-O 
   89     1645     1        ; Ti-O 
   89     2865     1        ; Ti-O 
   90      986     1        ; Ti-O 
   90     1066     1        ; Ti-O 
   90     1136     1        ; Ti-O 
   90     1167     1        ; Ti-O 
   90     1642     1        ; Ti-O 
   90     2781     1        ; Ti-O 
   91      958     1        ; Ti-O 
   91     1015     1        ; Ti-O 
   91     1136     1        ; Ti-O 
   91     1334     1        ; Ti-O 
   91     1660     1        ; Ti-O 
   91     2823     1        ; Ti-O 
   92     1193     1        ; Ti-O 
   92     1404     1        ; Ti-O 
   92     1419     1        ; Ti-O 
   92     1610     1        ; Ti-O 
   92     2767     1        ; Ti-O 
   92     2806     1        ; Ti-O 
   93      933     1        ; Ti-O 
   93      948     1        ; Ti-O 
   93     1074     1        ; Ti-O 
   93     1520     1        ; Ti-O 
   93     1637     1        ; Ti-O 
   93     2871     1        ; Ti-O 
   94     1254     1        ; Ti-O 
   94     1407     1        ; Ti-O 
   94     1418     1        ; Ti-O 
   94     1614     1        ; Ti-O 
   94     2766     1        ; Ti-O 
   94     2814     1        ; Ti-O 
   95     1000     1        ; Ti-O 
   95     1097     1        ; Ti-O 
   95     1156     1        ; Ti-O 
   95     1368     1        ; Ti-O 
   95     1638     1        ; Ti-O 
   95     2735     1        ; Ti-O 
   96     1256     1        ; Ti-O 
   96     1420     1        ; Ti-O 
   96     1424     1        ; Ti-O 
   96     1616     1        ; Ti-O 
   96     2772     1        ; Ti-O 
   96     2816     1        ; Ti-O 
   97      963     1        ; Ti-O 
   97     1103     1        ; Ti-O 
   97     1127     1        ; Ti-O 
   97     1508     1        ; Ti-O 
   97     1623     1        ; Ti-O 
   97     2753     1        ; Ti-O 
   98     1354     1        ; Ti-O 
   98     1366     1        ; Ti-O 
   98     1470     1        ; Ti-O 
   98     1603     1        ; Ti-O 
   98     2738     1        ; Ti-O 
   98     2832     1        ; Ti-O 
   99      964     1        ; Ti-O 
   99     1113     1        ; Ti-O 
   99     1139     1        ; Ti-O 
   99     1516     1        ; Ti-O 
   99     1639     1        ; Ti-O 
   99     2757     1        ; Ti-O 
  100      965     1        ; Ti-O 
  100     1121     1        ; Ti-O 
  100     1142     1        ; Ti-O 
  100     1517     1        ; Ti-O 
  100     1647     1        ; Ti-O 
  100     2760     1        ; Ti-O 
  101     1016     1        ; Ti-O 
  101     1100     1        ; Ti-O 
  101     1235     1        ; Ti-O 
  101     1405     1        ; Ti-O 
  101     1654     1        ; Ti-O 
  101     2740     1        ; Ti-O 
  102      938     1        ; Ti-O 
  102      993     1        ; Ti-O 
  102     1079     1        ; Ti-O 
  102     1530     1        ; Ti-O 
  102     1650     1        ; Ti-O 
  102     2873     1        ; Ti-O 
  103      940     1        ; Ti-O 
  103      991     1        ; Ti-O 
  103     1083     1        ; Ti-O 
  103     1529     1        ; Ti-O 
  103     1653     1        ; Ti-O 
  103     2872     1        ; Ti-O 
  104      941     1        ; Ti-O 
  104      996     1        ; Ti-O 
  104     1084     1        ; Ti-O 
  104     1534     1        ; Ti-O 
  104     1659     1        ; Ti-O 
  104     2875     1        ; Ti-O 
  105      943     1        ; Ti-O 
  105     1007     1        ; Ti-O 
  105     1079     1        ; Ti-O 
  105     1540     1        ; Ti-O 
  105     1655     1        ; Ti-O 
  105     2876     1        ; Ti-O 
  106      944     1        ; Ti-O 
  106     1008     1        ; Ti-O 
  106     1074     1        ; Ti-O 
  106     1551     1        ; Ti-O 
  106     1662     1        ; Ti-O 
  106     2879     1        ; Ti-O 
  107     1004     1        ; Ti-O 
  107     1135     1        ; Ti-O 
  107     1181     1        ; Ti-O 
  107     1441     1        ; Ti-O 
  107     1669     1        ; Ti-O 
  107     2762     1        ; Ti-O 
  108     1022     1        ; Ti-O 
  108     1114     1        ; Ti-O 
  108     1244     1        ; Ti-O 
  108     1411     1        ; Ti-O 
  108     1676     1        ; Ti-O 
  108     2748     1        ; Ti-O 
  109      946     1        ; Ti-O 
  109     1009     1        ; Ti-O 
  109     1084     1        ; Ti-O 
  109     1543     1        ; Ti-O 
  109     1666     1        ; Ti-O 
  109     2877     1        ; Ti-O 
  110     1005     1        ; Ti-O 
  110     1131     1        ; Ti-O 
  110     1195     1        ; Ti-O 
  110     1444     1        ; Ti-O 
  110     1665     1        ; Ti-O 
  110     2761     1        ; Ti-O 
  111     1020     1        ; Ti-O 
  111     1119     1        ; Ti-O 
  111     1242     1        ; Ti-O 
  111     1421     1        ; Ti-O 
  111     1677     1        ; Ti-O 
  111     2751     1        ; Ti-O 
  112      947     1        ; Ti-O 
  112     1010     1        ; Ti-O 
  112     1083     1        ; Ti-O 
  112     1548     1        ; Ti-O 
  112     1667     1        ; Ti-O 
  112     2878     1        ; Ti-O 
  113     1021     1        ; Ti-O 
  113     1117     1        ; Ti-O 
  113     1250     1        ; Ti-O 
  113     1428     1        ; Ti-O 
  113     1673     1        ; Ti-O 
  113     2752     1        ; Ti-O 
  114      952     1        ; Ti-O 
  114     1046     1        ; Ti-O 
  114     1358     1        ; Ti-O 
  114     1396     1        ; Ti-O 
  114     1668     1        ; Ti-O 
  114     2851     1        ; Ti-O 
  115     1024     1        ; Ti-O 
  115     1186     1        ; Ti-O 
  115     1222     1        ; Ti-O 
  115     1372     1        ; Ti-O 
  115     1702     1        ; Ti-O 
  115     2797     1        ; Ti-O 
  116     1318     1        ; Ti-O 
  116     1529     1        ; Ti-O 
  116     1536     1        ; Ti-O 
  116     1619     1        ; Ti-O 
  116     2736     1        ; Ti-O 
  116     2872     1        ; Ti-O 
  117     1025     1        ; Ti-O 
  117     1133     1        ; Ti-O 
  117     1310     1        ; Ti-O 
  117     1531     1        ; Ti-O 
  117     1671     1        ; Ti-O 
  117     2765     1        ; Ti-O 
  118     1026     1        ; Ti-O 
  118     1120     1        ; Ti-O 
  118     1325     1        ; Ti-O 
  118     1537     1        ; Ti-O 
  118     1644     1        ; Ti-O 
  118     2771     1        ; Ti-O 
  119     1312     1        ; Ti-O 
  119     1520     1        ; Ti-O 
  119     1538     1        ; Ti-O 
  119     1631     1        ; Ti-O 
  119     2747     1        ; Ti-O 
  119     2871     1        ; Ti-O 
  120     1332     1        ; Ti-O 
  120     1528     1        ; Ti-O 
  120     1530     1        ; Ti-O 
  120     1625     1        ; Ti-O 
  120     2743     1        ; Ti-O 
  120     2873     1        ; Ti-O 
  121      962     1        ; Ti-O 
  121     1055     1        ; Ti-O 
  121     1408     1        ; Ti-O 
  121     1481     1        ; Ti-O 
  121     1693     1        ; Ti-O 
  121     2850     1        ; Ti-O 
  122     1028     1        ; Ti-O 
  122     1138     1        ; Ti-O 
  122     1317     1        ; Ti-O 
  122     1541     1        ; Ti-O 
  122     1675     1        ; Ti-O 
  122     2768     1        ; Ti-O 
  123      967     1        ; Ti-O 
  123     1092     1        ; Ti-O 
  123     1367     1        ; Ti-O 
  123     1395     1        ; Ti-O 
  123     1705     1        ; Ti-O 
  123     2848     1        ; Ti-O 
  124     1350     1        ; Ti-O 
  124     1534     1        ; Ti-O 
  124     1535     1        ; Ti-O 
  124     1630     1        ; Ti-O 
  124     2745     1        ; Ti-O 
  124     2875     1        ; Ti-O 
  125      960     1        ; Ti-O 
  125      976     1        ; Ti-O 
  125     1324     1        ; Ti-O 
  125     1552     1        ; Ti-O 
  125     1699     1        ; Ti-O 
  125     2881     1        ; Ti-O 
  126      959     1        ; Ti-O 
  126      980     1        ; Ti-O 
  126     1339     1        ; Ti-O 
  126     1549     1        ; Ti-O 
  126     1700     1        ; Ti-O 
  126     2880     1        ; Ti-O 
  127     1030     1        ; Ti-O 
  127     1146     1        ; Ti-O 
  127     1322     1        ; Ti-O 
  127     1542     1        ; Ti-O 
  127     1684     1        ; Ti-O 
  127     2774     1        ; Ti-O 
  128      982     1        ; Ti-O 
  128     1183     1        ; Ti-O 
  128     1269     1        ; Ti-O 
  128     1513     1        ; Ti-O 
  128     1658     1        ; Ti-O 
  128     2804     1        ; Ti-O 
  129     1032     1        ; Ti-O 
  129     1147     1        ; Ti-O 
  129     1338     1        ; Ti-O 
  129     1546     1        ; Ti-O 
  129     1686     1        ; Ti-O 
  129     2776     1        ; Ti-O 
  130      988     1        ; Ti-O 
  130     1063     1        ; Ti-O 
  130     1398     1        ; Ti-O 
  130     1468     1        ; Ti-O 
  130     1679     1        ; Ti-O 
  130     2847     1        ; Ti-O 
  131      998     1        ; Ti-O 
  131     1203     1        ; Ti-O 
  131     1277     1        ; Ti-O 
  131     1518     1        ; Ti-O 
  131     1687     1        ; Ti-O 
  131     2805     1        ; Ti-O 
  132     1472     1        ; Ti-O 
  132     1528     1        ; Ti-O 
  132     1540     1        ; Ti-O 
  132     1636     1        ; Ti-O 
  132     2737     1        ; Ti-O 
  132     2876     1        ; Ti-O 
  133      989     1        ; Ti-O 
  133     1095     1        ; Ti-O 
  133     1375     1        ; Ti-O 
  133     1425     1        ; Ti-O 
  133     1697     1        ; Ti-O 
  133     2856     1        ; Ti-O 
  134     1006     1        ; Ti-O 
  134     1067     1        ; Ti-O 
  134     1426     1        ; Ti-O 
  134     1479     1        ; Ti-O 
  134     1691     1        ; Ti-O 
  134     2853     1        ; Ti-O 
  135     1480     1        ; Ti-O 
  135     1535     1        ; Ti-O 
  135     1543     1        ; Ti-O 
  135     1640     1        ; Ti-O 
  135     2741     1        ; Ti-O 
  135     2877     1        ; Ti-O 
  136     1011     1        ; Ti-O 
  136     1260     1        ; Ti-O 
  136     1281     1        ; Ti-O 
  136     1525     1        ; Ti-O 
  136     1694     1        ; Ti-O 
  136     2809     1        ; Ti-O 
  137     1003     1        ; Ti-O 
  137     1105     1        ; Ti-O 
  137     1378     1        ; Ti-O 
  137     1429     1        ; Ti-O 
  137     1701     1        ; Ti-O 
  137     2857     1        ; Ti-O 
  138     1490     1        ; Ti-O 
  138     1536     1        ; Ti-O 
  138     1548     1        ; Ti-O 
  138     1657     1        ; Ti-O 
  138     2749     1        ; Ti-O 
  138     2878     1        ; Ti-O 
  139      990     1        ; Ti-O 
  139     1012     1        ; Ti-O 
  139     1330     1        ; Ti-O 
  139     1571     1        ; Ti-O 
  139     1707     1        ; Ti-O 
  139     2887     1        ; Ti-O 
  140     1504     1        ; Ti-O 
  140     1538     1        ; Ti-O 
  140     1551     1        ; Ti-O 
  140     1674     1        ; Ti-O 
  140     2756     1        ; Ti-O 
  140     2879     1        ; Ti-O 
  141     1017     1        ; Ti-O 
  141     1177     1        ; Ti-O 
  141     1383     1        ; Ti-O 
  141     1388     1        ; Ti-O 
  141     1715     1        ; Ti-O 
  141     2845     1        ; Ti-O 
  142     1034     1        ; Ti-O 
  142     1229     1        ; Ti-O 
  142     1372     1        ; Ti-O 
  142     1379     1        ; Ti-O 
  142     1720     1        ; Ti-O 
  142     2839     1        ; Ti-O 
  143     1018     1        ; Ti-O 
  143     1168     1        ; Ti-O 
  143     1367     1        ; Ti-O 
  143     1415     1        ; Ti-O 
  143     1718     1        ; Ti-O 
  143     2854     1        ; Ti-O 
  144     1001     1        ; Ti-O 
  144     1014     1        ; Ti-O 
  144     1357     1        ; Ti-O 
  144     1566     1        ; Ti-O 
  144     1712     1        ; Ti-O 
  144     2884     1        ; Ti-O 
  145     1033     1        ; Ti-O 
  145     1228     1        ; Ti-O 
  145     1383     1        ; Ti-O 
  145     1392     1        ; Ti-O 
  145     1722     1        ; Ti-O 
  145     2846     1        ; Ti-O 
  146      939     1        ; Ti-O 
  146     1029     1        ; Ti-O 
  146     1094     1        ; Ti-O 
  146     1175     1        ; Ti-O 
  146     1615     1        ; Ti-O 
  146     1678     1        ; Ti-O 
  147     1045     1        ; Ti-O 
  147     1109     1        ; Ti-O 
  147     1400     1        ; Ti-O 
  147     1545     1        ; Ti-O 
  147     1708     1        ; Ti-O 
  147     2849     1        ; Ti-O 
  148     1208     1        ; Ti-O 
  148     1238     1        ; Ti-O 
  148     1321     1        ; Ti-O 
  148     1368     1        ; Ti-O 
  148     1729     1        ; Ti-O 
  148     2817     1        ; Ti-O 
  149      949     1        ; Ti-O 
  149     1039     1        ; Ti-O 
  149     1094     1        ; Ti-O 
  149     1173     1        ; Ti-O 
  149     1633     1        ; Ti-O 
  149     1681     1        ; Ti-O 
  150      954     1        ; Ti-O 
  150     1044     1        ; Ti-O 
  150     1106     1        ; Ti-O 
  150     1182     1        ; Ti-O 
  150     1663     1        ; Ti-O 
  150     1689     1        ; Ti-O 
  151     1127     1        ; Ti-O 
  151     1148     1        ; Ti-O 
  151     1508     1        ; Ti-O 
  151     1648     1        ; Ti-O 
  151     1711     1        ; Ti-O 
  151     2773     1        ; Ti-O 
  152      956     1        ; Ti-O 
  152     1049     1        ; Ti-O 
  152     1106     1        ; Ti-O 
  152     1185     1        ; Ti-O 
  152     1664     1        ; Ti-O 
  152     1690     1        ; Ti-O 
  153     1144     1        ; Ti-O 
  153     1215     1        ; Ti-O 
  153     1294     1        ; Ti-O 
  153     1433     1        ; Ti-O 
  153     1745     1        ; Ti-O 
  153     2852     1        ; Ti-O 
  154      924     1        ; Ti-O 
  154      935     1        ; Ti-O 
  154     1153     1        ; Ti-O 
  154     2578     1        ; Ti-O 
  154     2737     1        ; Ti-O 
  155     1038     1        ; Ti-O 
  155     1096     1        ; Ti-O 
  155     1391     1        ; Ti-O 
  155     1550     1        ; Ti-O 
  155     1716     1        ; Ti-O 
  155     2882     1        ; Ti-O 
  156      933     1        ; Ti-O 
  156      948     1        ; Ti-O 
  156     1155     1        ; Ti-O 
  156     2579     1        ; Ti-O 
  156     2659     1        ; Ti-O 
  157      957     1        ; Ti-O 
  157     1052     1        ; Ti-O 
  157     1111     1        ; Ti-O 
  157     1221     1        ; Ti-O 
  157     1672     1        ; Ti-O 
  157     1698     1        ; Ti-O 
  158     1139     1        ; Ti-O 
  158     1151     1        ; Ti-O 
  158     1516     1        ; Ti-O 
  158     1680     1        ; Ti-O 
  158     1721     1        ; Ti-O 
  158     2778     1        ; Ti-O 
  159     1013     1        ; Ti-O 
  159     1285     1        ; Ti-O 
  159     1447     1        ; Ti-O 
  159     1555     1        ; Ti-O 
  159     1704     1        ; Ti-O 
  159     2859     1        ; Ti-O 
  160      950     1        ; Ti-O 
  160     1035     1        ; Ti-O 
  160     1104     1        ; Ti-O 
  160     1381     1        ; Ti-O 
  160     1628     1        ; Ti-O 
  160     1703     1        ; Ti-O 
  161      925     1        ; Ti-O 
  161      942     1        ; Ti-O 
  161     1159     1        ; Ti-O 
  161     2586     1        ; Ti-O 
  161     2741     1        ; Ti-O 
  162      926     1        ; Ti-O 
  162      945     1        ; Ti-O 
  162     1160     1        ; Ti-O 
  162     2587     1        ; Ti-O 
  162     2736     1        ; Ti-O 
  163     1142     1        ; Ti-O 
  163     1169     1        ; Ti-O 
  163     1517     1        ; Ti-O 
  163     1683     1        ; Ti-O 
  163     1725     1        ; Ti-O 
  163     2789     1        ; Ti-O 
  164     1023     1        ; Ti-O 
  164     1293     1        ; Ti-O 
  164     1455     1        ; Ti-O 
  164     1553     1        ; Ti-O 
  164     1723     1        ; Ti-O 
  164     2861     1        ; Ti-O 
  165     1093     1        ; Ti-O 
  165     1125     1        ; Ti-O 
  165     1294     1        ; Ti-O 
  165     1558     1        ; Ti-O 
  165     1750     1        ; Ti-O 
  165     2883     1        ; Ti-O 
  166      953     1        ; Ti-O 
  166     1053     1        ; Ti-O 
  166     1104     1        ; Ti-O 
  166     1389     1        ; Ti-O 
  166     1646     1        ; Ti-O 
  166     1710     1        ; Ti-O 
  167      970     1        ; Ti-O 
  167     1051     1        ; Ti-O 
  167     1166     1        ; Ti-O 
  167     2576     1        ; Ti-O 
  167     2590     1        ; Ti-O 
  168     1027     1        ; Ti-O 
  168     1077     1        ; Ti-O 
  168     1519     1        ; Ti-O 
  168     1594     1        ; Ti-O 
  168     1728     1        ; Ti-O 
  168     2893     1        ; Ti-O 
  169      961     1        ; Ti-O 
  169     1054     1        ; Ti-O 
  169     1111     1        ; Ti-O 
  169     1371     1        ; Ti-O 
  169     1685     1        ; Ti-O 
  169     1709     1        ; Ti-O 
  170     1152     1        ; Ti-O 
  170     1310     1        ; Ti-O 
  170     1531     1        ; Ti-O 
  170     1656     1        ; Ti-O 
  170     1706     1        ; Ti-O 
  170     2788     1        ; Ti-O 
  171      939     1        ; Ti-O 
  171     1029     1        ; Ti-O 
  171     1172     1        ; Ti-O 
  171     2574     1        ; Ti-O 
  171     2661     1        ; Ti-O 
  172     1041     1        ; Ti-O 
  172     1140     1        ; Ti-O 
  172     1454     1        ; Ti-O 
  172     1579     1        ; Ti-O 
  172     1761     1        ; Ti-O 
  172     2889     1        ; Ti-O 
  173      950     1        ; Ti-O 
  173     1035     1        ; Ti-O 
  173     1174     1        ; Ti-O 
  173     2575     1        ; Ti-O 
  173     2662     1        ; Ti-O 
  174     1101     1        ; Ti-O 
  174     1116     1        ; Ti-O 
  174     1417     1        ; Ti-O 
  174     1561     1        ; Ti-O 
  174     1731     1        ; Ti-O 
  174     2885     1        ; Ti-O 
  175     1118     1        ; Ti-O 
  175     1286     1        ; Ti-O 
  175     1439     1        ; Ti-O 
  175     1572     1        ; Ti-O 
  175     1735     1        ; Ti-O 
  175     2855     1        ; Ti-O 
  176     1161     1        ; Ti-O 
  176     1317     1        ; Ti-O 
  176     1541     1        ; Ti-O 
  176     1696     1        ; Ti-O 
  176     1714     1        ; Ti-O 
  176     2791     1        ; Ti-O 
  177      960     1        ; Ti-O 
  177      976     1        ; Ti-O 
  177     1176     1        ; Ti-O 
  177     2585     1        ; Ti-O 
  177     2669     1        ; Ti-O 
  178     1056     1        ; Ti-O 
  178     1132     1        ; Ti-O 
  178     1557     1        ; Ti-O 
  178     1562     1        ; Ti-O 
  178     1732     1        ; Ti-O 
  178     2886     1        ; Ti-O 
  179     1171     1        ; Ti-O 
  179     1322     1        ; Ti-O 
  179     1542     1        ; Ti-O 
  179     1692     1        ; Ti-O 
  179     1719     1        ; Ti-O 
  179     2792     1        ; Ti-O 
  180      924     1        ; Ti-O 
  180      968     1        ; Ti-O 
  180     1178     1        ; Ti-O 
  180     2611     1        ; Ti-O 
  180     2743     1        ; Ti-O 
  181     1191     1        ; Ti-O 
  181     1325     1        ; Ti-O 
  181     1537     1        ; Ti-O 
  181     1682     1        ; Ti-O 
  181     1734     1        ; Ti-O 
  181     2793     1        ; Ti-O 
  182      959     1        ; Ti-O 
  182      980     1        ; Ti-O 
  182     1179     1        ; Ti-O 
  182     2584     1        ; Ti-O 
  182     2706     1        ; Ti-O 
  183     1059     1        ; Ti-O 
  183     1130     1        ; Ti-O 
  183     1563     1        ; Ti-O 
  183     1569     1        ; Ti-O 
  183     1740     1        ; Ti-O 
  183     2888     1        ; Ti-O 
  184     1359     1        ; Ti-O 
  184     1405     1        ; Ti-O 
  184     1411     1        ; Ti-O 
  184     1427     1        ; Ti-O 
  184     1748     1        ; Ti-O 
  184     2829     1        ; Ti-O 
  185      952     1        ; Ti-O 
  185     1019     1        ; Ti-O 
  185     1180     1        ; Ti-O 
  185     2577     1        ; Ti-O 
  185     2675     1        ; Ti-O 
  186     1198     1        ; Ti-O 
  186     1338     1        ; Ti-O 
  186     1546     1        ; Ti-O 
  186     1695     1        ; Ti-O 
  186     1737     1        ; Ti-O 
  186     2794     1        ; Ti-O 
  187      922     1        ; Ti-O 
  187     1097     1        ; Ti-O 
  187     1184     1        ; Ti-O 
  187     2580     1        ; Ti-O 
  187     2735     1        ; Ti-O 
  188      925     1        ; Ti-O 
  188      971     1        ; Ti-O 
  188     1187     1        ; Ti-O 
  188     2615     1        ; Ti-O 
  188     2745     1        ; Ti-O 
  189      928     1        ; Ti-O 
  189      978     1        ; Ti-O 
  189     1188     1        ; Ti-O 
  189     2629     1        ; Ti-O 
  189     2712     1        ; Ti-O 
  190     1374     1        ; Ti-O 
  190     1421     1        ; Ti-O 
  190     1428     1        ; Ti-O 
  190     1437     1        ; Ti-O 
  190     1759     1        ; Ti-O 
  190     2837     1        ; Ti-O 
  191      927     1        ; Ti-O 
  191      975     1        ; Ti-O 
  191     1189     1        ; Ti-O 
  191     2627     1        ; Ti-O 
  191     2721     1        ; Ti-O 
  192      929     1        ; Ti-O 
  192      974     1        ; Ti-O 
  192     1190     1        ; Ti-O 
  192     2617     1        ; Ti-O 
  192     2732     1        ; Ti-O 
  193      930     1        ; Ti-O 
  193      977     1        ; Ti-O 
  193     1192     1        ; Ti-O 
  193     2619     1        ; Ti-O 
  193     2720     1        ; Ti-O 
  194      928     1        ; Ti-O 
  194      981     1        ; Ti-O 
  194     1194     1        ; Ti-O 
  194     2633     1        ; Ti-O 
  194     2719     1        ; Ti-O 
  195      927     1        ; Ti-O 
  195      979     1        ; Ti-O 
  195     1196     1        ; Ti-O 
  195     2630     1        ; Ti-O 
  195     2731     1        ; Ti-O 
  196      923     1        ; Ti-O 
  196     1100     1        ; Ti-O 
  196     1197     1        ; Ti-O 
  196     2588     1        ; Ti-O 
  196     2740     1        ; Ti-O 
  197      973     1        ; Ti-O 
  197     1061     1        ; Ti-O 
  197     1199     1        ; Ti-O 
  197     2594     1        ; Ti-O 
  197     2609     1        ; Ti-O 
  198      972     1        ; Ti-O 
  198     1058     1        ; Ti-O 
  198     1200     1        ; Ti-O 
  198     2593     1        ; Ti-O 
  198     2614     1        ; Ti-O 
  199      938     1        ; Ti-O 
  199      993     1        ; Ti-O 
  199     1201     1        ; Ti-O 
  199     2622     1        ; Ti-O 
  199     2679     1        ; Ti-O 
  200      940     1        ; Ti-O 
  200      991     1        ; Ti-O 
  200     1202     1        ; Ti-O 
  200     2621     1        ; Ti-O 
  200     2681     1        ; Ti-O 
  201      949     1        ; Ti-O 
  201     1039     1        ; Ti-O 
  201     1204     1        ; Ti-O 
  201     2603     1        ; Ti-O 
  201     2682     1        ; Ti-O 
  202     1162     1        ; Ti-O 
  202     1265     1        ; Ti-O 
  202     1353     1        ; Ti-O 
  202     1595     1        ; Ti-O 
  202     1783     1        ; Ti-O 
  202     2890     1        ; Ti-O 
  203      966     1        ; Ti-O 
  203      982     1        ; Ti-O 
  203     1205     1        ; Ti-O 
  203     2610     1        ; Ti-O 
  203     2666     1        ; Ti-O 
  204      930     1        ; Ti-O 
  204      997     1        ; Ti-O 
  204     1206     1        ; Ti-O 
  204     2642     1        ; Ti-O 
  204     2723     1        ; Ti-O 
  205     1164     1        ; Ti-O 
  205     1267     1        ; Ti-O 
  205     1353     1        ; Ti-O 
  205     1598     1        ; Ti-O 
  205     1784     1        ; Ti-O 
  205     2891     1        ; Ti-O 
  206      941     1        ; Ti-O 
  206      996     1        ; Ti-O 
  206     1207     1        ; Ti-O 
  206     2625     1        ; Ti-O 
  206     2690     1        ; Ti-O 
  207     1108     1        ; Ti-O 
  207     1170     1        ; Ti-O 
  207     1484     1        ; Ti-O 
  207     1600     1        ; Ti-O 
  207     1787     1        ; Ti-O 
  207     2892     1        ; Ti-O 
  208      926     1        ; Ti-O 
  208      984     1        ; Ti-O 
  208     1209     1        ; Ti-O 
  208     2631     1        ; Ti-O 
  208     2749     1        ; Ti-O 
  209      962     1        ; Ti-O 
  209     1055     1        ; Ti-O 
  209     1210     1        ; Ti-O 
  209     2591     1        ; Ti-O 
  209     2715     1        ; Ti-O 
  210      963     1        ; Ti-O 
  210     1060     1        ; Ti-O 
  210     1211     1        ; Ti-O 
  210     2595     1        ; Ti-O 
  210     2664     1        ; Ti-O 
  211      929     1        ; Ti-O 
  211      992     1        ; Ti-O 
  211     1212     1        ; Ti-O 
  211     2638     1        ; Ti-O 
  211     2738     1        ; Ti-O 
  212      953     1        ; Ti-O 
  212     1053     1        ; Ti-O 
  212     1213     1        ; Ti-O 
  212     2604     1        ; Ti-O 
  212     2697     1        ; Ti-O 
  213      954     1        ; Ti-O 
  213     1044     1        ; Ti-O 
  213     1214     1        ; Ti-O 
  213     2605     1        ; Ti-O 
  213     2688     1        ; Ti-O 
  214      931     1        ; Ti-O 
  214      994     1        ; Ti-O 
  214     1216     1        ; Ti-O 
  214     2636     1        ; Ti-O 
  214     2747     1        ; Ti-O 
  215      956     1        ; Ti-O 
  215     1049     1        ; Ti-O 
  215     1217     1        ; Ti-O 
  215     2606     1        ; Ti-O 
  215     2693     1        ; Ti-O 
  216      943     1        ; Ti-O 
  216     1007     1        ; Ti-O 
  216     1218     1        ; Ti-O 
  216     2654     1        ; Ti-O 
  216     2689     1        ; Ti-O 
  217      957     1        ; Ti-O 
  217     1052     1        ; Ti-O 
  217     1219     1        ; Ti-O 
  217     2607     1        ; Ti-O 
  217     2699     1        ; Ti-O 
  218     1107     1        ; Ti-O 
  218     1311     1        ; Ti-O 
  218     1454     1        ; Ti-O 
  218     1605     1        ; Ti-O 
  218     1790     1        ; Ti-O 
  218     2894     1        ; Ti-O 
  219      944     1        ; Ti-O 
  219     1008     1        ; Ti-O 
  219     1223     1        ; Ti-O 
  219     2657     1        ; Ti-O 
  219     2696     1        ; Ti-O 
  220      961     1        ; Ti-O 
  220     1054     1        ; Ti-O 
  220     1224     1        ; Ti-O 
  220     2608     1        ; Ti-O 
  220     2698     1        ; Ti-O 
  221      931     1        ; Ti-O 
  221      995     1        ; Ti-O 
  221     1225     1        ; Ti-O 
  221     2641     1        ; Ti-O 
  221     2756     1        ; Ti-O 
  222      946     1        ; Ti-O 
  222     1009     1        ; Ti-O 
  222     1226     1        ; Ti-O 
  222     2656     1        ; Ti-O 
  222     2702     1        ; Ti-O 
  223      964     1        ; Ti-O 
  223     1070     1        ; Ti-O 
  223     1227     1        ; Ti-O 
  223     2597     1        ; Ti-O 
  223     2701     1        ; Ti-O 
  224      947     1        ; Ti-O 
  224     1010     1        ; Ti-O 
  224     1230     1        ; Ti-O 
  224     2658     1        ; Ti-O 
  224     2704     1        ; Ti-O 
  225      965     1        ; Ti-O 
  225     1072     1        ; Ti-O 
  225     1232     1        ; Ti-O 
  225     2598     1        ; Ti-O 
  225     2705     1        ; Ti-O 
  226     1040     1        ; Ti-O 
  226     1062     1        ; Ti-O 
  226     1233     1        ; Ti-O 
  226     2582     1        ; Ti-O 
  226     2647     1        ; Ti-O 
  227      970     1        ; Ti-O 
  227     1051     1        ; Ti-O 
  227     1409     1        ; Ti-O 
  227     1489     1        ; Ti-O 
  227     1717     1        ; Ti-O 
  227     1726     1        ; Ti-O 
  228      969     1        ; Ti-O 
  228     1013     1        ; Ti-O 
  228     1234     1        ; Ti-O 
  228     2626     1        ; Ti-O 
  228     2672     1        ; Ti-O 
  229     1047     1        ; Ti-O 
  229     1065     1        ; Ti-O 
  229     1237     1        ; Ti-O 
  229     2581     1        ; Ti-O 
  229     2649     1        ; Ti-O 
  230     1048     1        ; Ti-O 
  230     1068     1        ; Ti-O 
  230     1239     1        ; Ti-O 
  230     2583     1        ; Ti-O 
  230     2652     1        ; Ti-O 
  231     1040     1        ; Ti-O 
  231     1062     1        ; Ti-O 
  231     1270     1        ; Ti-O 
  231     1491     1        ; Ti-O 
  231     1713     1        ; Ti-O 
  231     1724     1        ; Ti-O 
  232     1050     1        ; Ti-O 
  232     1069     1        ; Ti-O 
  232     1241     1        ; Ti-O 
  232     2589     1        ; Ti-O 
  232     2648     1        ; Ti-O 
  233      987     1        ; Ti-O 
  233     1088     1        ; Ti-O 
  233     1240     1        ; Ti-O 
  233     1615     1        ; Ti-O 
  233     1628     1        ; Ti-O 
  233     1760     1        ; Ti-O 
  234     1141     1        ; Ti-O 
  234     1319     1        ; Ti-O 
  234     1593     1        ; Ti-O 
  234     1599     1        ; Ti-O 
  234     1757     1        ; Ti-O 
  234     2895     1        ; Ti-O 
  235      989     1        ; Ti-O 
  235     1031     1        ; Ti-O 
  235     1245     1        ; Ti-O 
  235     2613     1        ; Ti-O 
  235     2709     1        ; Ti-O 
  236      932     1        ; Ti-O 
  236     1099     1        ; Ti-O 
  236     1248     1        ; Ti-O 
  236     2616     1        ; Ti-O 
  236     2739     1        ; Ti-O 
  237      972     1        ; Ti-O 
  237     1058     1        ; Ti-O 
  237     1458     1        ; Ti-O 
  237     1493     1        ; Ti-O 
  237     1738     1        ; Ti-O 
  237     1741     1        ; Ti-O 
  238     1145     1        ; Ti-O 
  238     1323     1        ; Ti-O 
  238     1597     1        ; Ti-O 
  238     1608     1        ; Ti-O 
  238     1763     1        ; Ti-O 
  238     2896     1        ; Ti-O 
  239      988     1        ; Ti-O 
  239     1063     1        ; Ti-O 
  239     1249     1        ; Ti-O 
  239     2612     1        ; Ti-O 
  239     2684     1        ; Ti-O 
  240      973     1        ; Ti-O 
  240     1061     1        ; Ti-O 
  240     1462     1        ; Ti-O 
  240     1505     1        ; Ti-O 
  240     1742     1        ; Ti-O 
  240     1743     1        ; Ti-O 
  241      998     1        ; Ti-O 
  241     1036     1        ; Ti-O 
  241     1251     1        ; Ti-O 
  241     2618     1        ; Ti-O 
  241     2713     1        ; Ti-O 
  242      990     1        ; Ti-O 
  242     1012     1        ; Ti-O 
  242     1252     1        ; Ti-O 
  242     2637     1        ; Ti-O 
  242     2733     1        ; Ti-O 
  243     1441     1        ; Ti-O 
  243     1444     1        ; Ti-O 
  243     1449     1        ; Ti-O 
  243     1532     1        ; Ti-O 
  243     1797     1        ; Ti-O 
  243     2874     1        ; Ti-O 
  244     1003     1        ; Ti-O 
  244     1037     1        ; Ti-O 
  244     1253     1        ; Ti-O 
  244     2623     1        ; Ti-O 
  244     2714     1        ; Ti-O 
  245     1001     1        ; Ti-O 
  245     1014     1        ; Ti-O 
  245     1255     1        ; Ti-O 
  245     2640     1        ; Ti-O 
  245     2734     1        ; Ti-O 
  246     1047     1        ; Ti-O 
  246     1065     1        ; Ti-O 
  246     1432     1        ; Ti-O 
  246     1496     1        ; Ti-O 
  246     1727     1        ; Ti-O 
  246     1736     1        ; Ti-O 
  247      958     1        ; Ti-O 
  247     1148     1        ; Ti-O 
  247     1257     1        ; Ti-O 
  247     2592     1        ; Ti-O 
  247     2773     1        ; Ti-O 
  248      934     1        ; Ti-O 
  248     1114     1        ; Ti-O 
  248     1258     1        ; Ti-O 
  248     2620     1        ; Ti-O 
  248     2748     1        ; Ti-O 
  249     1309     1        ; Ti-O 
  249     1361     1        ; Ti-O 
  249     1484     1        ; Ti-O 
  249     1622     1        ; Ti-O 
  249     1813     1        ; Ti-O 
  249     2897     1        ; Ti-O 
  250     1011     1        ; Ti-O 
  250     1043     1        ; Ti-O 
  250     1259     1        ; Ti-O 
  250     2639     1        ; Ti-O 
  250     2718     1        ; Ti-O 
  251     1048     1        ; Ti-O 
  251     1068     1        ; Ti-O 
  251     1436     1        ; Ti-O 
  251     1510     1        ; Ti-O 
  251     1730     1        ; Ti-O 
  251     1739     1        ; Ti-O 
  252     1006     1        ; Ti-O 
  252     1067     1        ; Ti-O 
  252     1261     1        ; Ti-O 
  252     2628     1        ; Ti-O 
  252     2717     1        ; Ti-O 
  253     1023     1        ; Ti-O 
  253     1042     1        ; Ti-O 
  253     1262     1        ; Ti-O 
  253     2643     1        ; Ti-O 
  253     2716     1        ; Ti-O 
  254      936     1        ; Ti-O 
  254     1117     1        ; Ti-O 
  254     1263     1        ; Ti-O 
  254     2632     1        ; Ti-O 
  254     2752     1        ; Ti-O 
  255      937     1        ; Ti-O 
  255     1119     1        ; Ti-O 
  255     1264     1        ; Ti-O 
  255     2635     1        ; Ti-O 
  255     2751     1        ; Ti-O 
  256     1050     1        ; Ti-O 
  256     1069     1        ; Ti-O 
  256     1465     1        ; Ti-O 
  256     1512     1        ; Ti-O 
  256     1733     1        ; Ti-O 
  256     1747     1        ; Ti-O 
  257      967     1        ; Ti-O 
  257     1151     1        ; Ti-O 
  257     1266     1        ; Ti-O 
  257     2596     1        ; Ti-O 
  257     2778     1        ; Ti-O 
  258     1064     1        ; Ti-O 
  258     1073     1        ; Ti-O 
  258     1268     1        ; Ti-O 
  258     2634     1        ; Ti-O 
  258     2667     1        ; Ti-O 
  259     1060     1        ; Ti-O 
  259     1071     1        ; Ti-O 
  259     1494     1        ; Ti-O 
  259     1507     1        ; Ti-O 
  259     1746     1        ; Ti-O 
  259     1755     1        ; Ti-O 
  260     1057     1        ; Ti-O 
  260     1193     1        ; Ti-O 
  260     1240     1        ; Ti-O 
  260     1633     1        ; Ti-O 
  260     1646     1        ; Ti-O 
  260     1782     1        ; Ti-O 
  261     1026     1        ; Ti-O 
  261     1071     1        ; Ti-O 
  261     1271     1        ; Ti-O 
  261     2683     1        ; Ti-O 
  261     2708     1        ; Ti-O 
  262     1064     1        ; Ti-O 
  262     1073     1        ; Ti-O 
  262     1473     1        ; Ti-O 
  262     1514     1        ; Ti-O 
  262     1749     1        ; Ti-O 
  262     1752     1        ; Ti-O 
  263     1027     1        ; Ti-O 
  263     1077     1        ; Ti-O 
  263     1272     1        ; Ti-O 
  263     2653     1        ; Ti-O 
  263     2727     1        ; Ti-O 
  264     1028     1        ; Ti-O 
  264     1078     1        ; Ti-O 
  264     1274     1        ; Ti-O 
  264     2685     1        ; Ti-O 
  264     2722     1        ; Ti-O 
  265     1025     1        ; Ti-O 
  265     1081     1        ; Ti-O 
  265     1275     1        ; Ti-O 
  265     2677     1        ; Ti-O 
  265     2728     1        ; Ti-O 
  266     1030     1        ; Ti-O 
  266     1080     1        ; Ti-O 
  266     1276     1        ; Ti-O 
  266     2687     1        ; Ti-O 
  266     2730     1        ; Ti-O 
  267     1032     1        ; Ti-O 
  267     1082     1        ; Ti-O 
  267     1278     1        ; Ti-O 
  267     2692     1        ; Ti-O 
  267     2729     1        ; Ti-O 
  268     1070     1        ; Ti-O 
  268     1080     1        ; Ti-O 
  268     1522     1        ; Ti-O 
  268     1524     1        ; Ti-O 
  268     1753     1        ; Ti-O 
  268     1765     1        ; Ti-O 
  269      999     1        ; Ti-O 
  269     1103     1        ; Ti-O 
  269     1280     1        ; Ti-O 
  269     2655     1        ; Ti-O 
  269     2753     1        ; Ti-O 
  270     1072     1        ; Ti-O 
  270     1082     1        ; Ti-O 
  270     1521     1        ; Ti-O 
  270     1526     1        ; Ti-O 
  270     1756     1        ; Ti-O 
  270     1770     1        ; Ti-O 
  271     1078     1        ; Ti-O 
  271     1081     1        ; Ti-O 
  271     1523     1        ; Ti-O 
  271     1527     1        ; Ti-O 
  271     1764     1        ; Ti-O 
  271     1767     1        ; Ti-O 
  272     1005     1        ; Ti-O 
  272     1113     1        ; Ti-O 
  272     1282     1        ; Ti-O 
  272     2646     1        ; Ti-O 
  272     2757     1        ; Ti-O 
  273      983     1        ; Ti-O 
  273     1131     1        ; Ti-O 
  273     1283     1        ; Ti-O 
  273     2660     1        ; Ti-O 
  273     2761     1        ; Ti-O 
  274      985     1        ; Ti-O 
  274     1135     1        ; Ti-O 
  274     1287     1        ; Ti-O 
  274     2663     1        ; Ti-O 
  274     2762     1        ; Ti-O 
  275     1000     1        ; Ti-O 
  275     1133     1        ; Ti-O 
  275     1289     1        ; Ti-O 
  275     2644     1        ; Ti-O 
  275     2765     1        ; Ti-O 
  276     1004     1        ; Ti-O 
  276     1138     1        ; Ti-O 
  276     1291     1        ; Ti-O 
  276     2645     1        ; Ti-O 
  276     2768     1        ; Ti-O 
  277      986     1        ; Ti-O 
  277     1152     1        ; Ti-O 
  277     1292     1        ; Ti-O 
  277     2624     1        ; Ti-O 
  277     2788     1        ; Ti-O 
  278     1021     1        ; Ti-O 
  278     1121     1        ; Ti-O 
  278     1297     1        ; Ti-O 
  278     2674     1        ; Ti-O 
  278     2760     1        ; Ti-O 
  279     1016     1        ; Ti-O 
  279     1120     1        ; Ti-O 
  279     1299     1        ; Ti-O 
  279     2671     1        ; Ti-O 
  279     2771     1        ; Ti-O 
  280      939     1        ; Ti-O 
  280      949     1        ; Ti-O 
  280     1094     1        ; Ti-O 
  280     1301     1        ; Ti-O 
  280     2599     1        ; Ti-O 
  281     1020     1        ; Ti-O 
  281     1146     1        ; Ti-O 
  281     1302     1        ; Ti-O 
  281     2670     1        ; Ti-O 
  281     2774     1        ; Ti-O 
  282     1022     1        ; Ti-O 
  282     1147     1        ; Ti-O 
  282     1303     1        ; Ti-O 
  282     2678     1        ; Ti-O 
  282     2776     1        ; Ti-O 
  283     1017     1        ; Ti-O 
  283     1169     1        ; Ti-O 
  283     1305     1        ; Ti-O 
  283     2651     1        ; Ti-O 
  283     2789     1        ; Ti-O 
  284     1018     1        ; Ti-O 
  284     1161     1        ; Ti-O 
  284     1306     1        ; Ti-O 
  284     2650     1        ; Ti-O 
  284     2791     1        ; Ti-O 
  285      950     1        ; Ti-O 
  285      953     1        ; Ti-O 
  285     1104     1        ; Ti-O 
  285     1307     1        ; Ti-O 
  285     2600     1        ; Ti-O 
  286     1110     1        ; Ti-O 
  286     1157     1        ; Ti-O 
  286     1431     1        ; Ti-O 
  286     1568     1        ; Ti-O 
  286     1754     1        ; Ti-O 
  286     1835     1        ; Ti-O 
  287     1124     1        ; Ti-O 
  287     1149     1        ; Ti-O 
  287     1478     1        ; Ti-O 
  287     1544     1        ; Ti-O 
  287     1785     1        ; Ti-O 
  287     1836     1        ; Ti-O 
  288     1126     1        ; Ti-O 
  288     1256     1        ; Ti-O 
  288     1440     1        ; Ti-O 
  288     1664     1        ; Ti-O 
  288     1672     1        ; Ti-O 
  288     1810     1        ; Ti-O 
  289     1128     1        ; Ti-O 
  289     1254     1        ; Ti-O 
  289     1440     1        ; Ti-O 
  289     1663     1        ; Ti-O 
  289     1685     1        ; Ti-O 
  289     1814     1        ; Ti-O 
  290     1024     1        ; Ti-O 
  290     1191     1        ; Ti-O 
  290     1314     1        ; Ti-O 
  290     2673     1        ; Ti-O 
  290     2793     1        ; Ti-O 
  291     1033     1        ; Ti-O 
  291     1171     1        ; Ti-O 
  291     1315     1        ; Ti-O 
  291     2676     1        ; Ti-O 
  291     2792     1        ; Ti-O 
  292     1103     1        ; Ti-O 
  292     1231     1        ; Ti-O 
  292     1460     1        ; Ti-O 
  292     1623     1        ; Ti-O 
  292     1758     1        ; Ti-O 
  292     1851     1        ; Ti-O 
  293     1034     1        ; Ti-O 
  293     1198     1        ; Ti-O 
  293     1316     1        ; Ti-O 
  293     2680     1        ; Ti-O 
  293     2794     1        ; Ti-O 
  294     1143     1        ; Ti-O 
  294     1163     1        ; Ti-O 
  294     1482     1        ; Ti-O 
  294     1565     1        ; Ti-O 
  294     1795     1        ; Ti-O 
  294     1856     1        ; Ti-O 
  295     1120     1        ; Ti-O 
  295     1236     1        ; Ti-O 
  295     1461     1        ; Ti-O 
  295     1644     1        ; Ti-O 
  295     1768     1        ; Ti-O 
  295     1860     1        ; Ti-O 
  296     1076     1        ; Ti-O 
  296     1344     1        ; Ti-O 
  296     1451     1        ; Ti-O 
  296     1744     1        ; Ti-O 
  296     1779     1        ; Ti-O 
  296     1781     1        ; Ti-O 
  297      933     1        ; Ti-O 
  297      944     1        ; Ti-O 
  297     1074     1        ; Ti-O 
  297     1333     1        ; Ti-O 
  297     2766     1        ; Ti-O 
  298      938     1        ; Ti-O 
  298      943     1        ; Ti-O 
  298     1079     1        ; Ti-O 
  298     1337     1        ; Ti-O 
  298     2754     1        ; Ti-O 
  299      954     1        ; Ti-O 
  299      956     1        ; Ti-O 
  299     1106     1        ; Ti-O 
  299     1341     1        ; Ti-O 
  299     2695     1        ; Ti-O 
  300     1087     1        ; Ti-O 
  300     1355     1        ; Ti-O 
  300     1467     1        ; Ti-O 
  300     1751     1        ; Ti-O 
  300     1791     1        ; Ti-O 
  300     1806     1        ; Ti-O 
  301      940     1        ; Ti-O 
  301      947     1        ; Ti-O 
  301     1083     1        ; Ti-O 
  301     1343     1        ; Ti-O 
  301     2767     1        ; Ti-O 
  302     1318     1        ; Ti-O 
  302     1324     1        ; Ti-O 
  302     1352     1        ; Ti-O 
  302     1619     1        ; Ti-O 
  302     1777     1        ; Ti-O 
  302     1892     1        ; Ti-O 
  303      941     1        ; Ti-O 
  303      946     1        ; Ti-O 
  303     1084     1        ; Ti-O 
  303     1345     1        ; Ti-O 
  303     2772     1        ; Ti-O 
  304      957     1        ; Ti-O 
  304      961     1        ; Ti-O 
  304     1111     1        ; Ti-O 
  304     1348     1        ; Ti-O 
  304     2703     1        ; Ti-O 
  305     1075     1        ; Ti-O 
  305     1270     1        ; Ti-O 
  305     1577     1        ; Ti-O 
  305     1713     1        ; Ti-O 
  305     1826     1        ; Ti-O 
  305     1833     1        ; Ti-O 
  306     1152     1        ; Ti-O 
  306     1358     1        ; Ti-O 
  306     1451     1        ; Ti-O 
  306     1706     1        ; Ti-O 
  306     1744     1        ; Ti-O 
  306     1905     1        ; Ti-O 
  307     1296     1        ; Ti-O 
  307     1336     1        ; Ti-O 
  307     1476     1        ; Ti-O 
  307     1570     1        ; Ti-O 
  307     1794     1        ; Ti-O 
  307     1872     1        ; Ti-O 
  308     1327     1        ; Ti-O 
  308     1342     1        ; Ti-O 
  308     1466     1        ; Ti-O 
  308     1573     1        ; Ti-O 
  308     1800     1        ; Ti-O 
  308     1875     1        ; Ti-O 
  309     1115     1        ; Ti-O 
  309     1173     1        ; Ti-O 
  309     1681     1        ; Ti-O 
  309     1717     1        ; Ti-O 
  309     1772     1        ; Ti-O 
  309     1858     1        ; Ti-O 
  310     1098     1        ; Ti-O 
  310     1431     1        ; Ti-O 
  310     1474     1        ; Ti-O 
  310     1754     1        ; Ti-O 
  310     1786     1        ; Ti-O 
  310     1827     1        ; Ti-O 
  311     1320     1        ; Ti-O 
  311     1340     1        ; Ti-O 
  311     1497     1        ; Ti-O 
  311     1564     1        ; Ti-O 
  311     1812     1        ; Ti-O 
  311     1878     1        ; Ti-O 
  312     1332     1        ; Ti-O 
  312     1339     1        ; Ti-O 
  312     1446     1        ; Ti-O 
  312     1625     1        ; Ti-O 
  312     1793     1        ; Ti-O 
  312     1921     1        ; Ti-O 
  313     1129     1        ; Ti-O 
  313     1175     1        ; Ti-O 
  313     1678     1        ; Ti-O 
  313     1727     1        ; Ti-O 
  313     1772     1        ; Ti-O 
  313     1862     1        ; Ti-O 
  314     1161     1        ; Ti-O 
  314     1378     1        ; Ti-O 
  314     1467     1        ; Ti-O 
  314     1714     1        ; Ti-O 
  314     1751     1        ; Ti-O 
  314     1927     1        ; Ti-O 
  315     1328     1        ; Ti-O 
  315     1346     1        ; Ti-O 
  315     1511     1        ; Ti-O 
  315     1576     1        ; Ti-O 
  315     1820     1        ; Ti-O 
  315     1879     1        ; Ti-O 
  316     1090     1        ; Ti-O 
  316     1352     1        ; Ti-O 
  316     1611     1        ; Ti-O 
  316     1777     1        ; Ti-O 
  316     1780     1        ; Ti-O 
  316     1821     1        ; Ti-O 
  317     1134     1        ; Ti-O 
  317     1182     1        ; Ti-O 
  317     1689     1        ; Ti-O 
  317     1724     1        ; Ti-O 
  317     1778     1        ; Ti-O 
  317     1864     1        ; Ti-O 
  318     1137     1        ; Ti-O 
  318     1185     1        ; Ti-O 
  318     1690     1        ; Ti-O 
  318     1730     1        ; Ti-O 
  318     1778     1        ; Ti-O 
  318     1866     1        ; Ti-O 
  319     1113     1        ; Ti-O 
  319     1402     1        ; Ti-O 
  319     1589     1        ; Ti-O 
  319     1639     1        ; Ti-O 
  319     1774     1        ; Ti-O 
  319     1885     1        ; Ti-O 
  320     1350     1        ; Ti-O 
  320     1357     1        ; Ti-O 
  320     1457     1        ; Ti-O 
  320     1630     1        ; Ti-O 
  320     1799     1        ; Ti-O 
  320     1936     1        ; Ti-O 
  321     1171     1        ; Ti-O 
  321     1375     1        ; Ti-O 
  321     1485     1        ; Ti-O 
  321     1719     1        ; Ti-O 
  321     1776     1        ; Ti-O 
  321     1938     1        ; Ti-O 
  322     1312     1        ; Ti-O 
  322     1330     1        ; Ti-O 
  322     1492     1        ; Ti-O 
  322     1631     1        ; Ti-O 
  322     1817     1        ; Ti-O 
  322     1933     1        ; Ti-O 
  323     1138     1        ; Ti-O 
  323     1399     1        ; Ti-O 
  323     1581     1        ; Ti-O 
  323     1675     1        ; Ti-O 
  323     1769     1        ; Ti-O 
  323     1888     1        ; Ti-O 
  324     1133     1        ; Ti-O 
  324     1412     1        ; Ti-O 
  324     1588     1        ; Ti-O 
  324     1671     1        ; Ti-O 
  324     1771     1        ; Ti-O 
  324     1889     1        ; Ti-O 
  325     1347     1        ; Ti-O 
  325     1366     1        ; Ti-O 
  325     1503     1        ; Ti-O 
  325     1603     1        ; Ti-O 
  325     1819     1        ; Ti-O 
  325     1893     1        ; Ti-O 
  326     1086     1        ; Ti-O 
  326     1446     1        ; Ti-O 
  326     1613     1        ; Ti-O 
  326     1773     1        ; Ti-O 
  326     1793     1        ; Ti-O 
  326     1801     1        ; Ti-O 
  327     1150     1        ; Ti-O 
  327     1221     1        ; Ti-O 
  327     1698     1        ; Ti-O 
  327     1733     1        ; Ti-O 
  327     1803     1        ; Ti-O 
  327     1882     1        ; Ti-O 
  328     1102     1        ; Ti-O 
  328     1385     1        ; Ti-O 
  328     1581     1        ; Ti-O 
  328     1769     1        ; Ti-O 
  328     1816     1        ; Ti-O 
  328     1843     1        ; Ti-O 
  329     1121     1        ; Ti-O 
  329     1422     1        ; Ti-O 
  329     1621     1        ; Ti-O 
  329     1647     1        ; Ti-O 
  329     1807     1        ; Ti-O 
  329     1898     1        ; Ti-O 
  330     1099     1        ; Ti-O 
  330     1508     1        ; Ti-O 
  330     1629     1        ; Ti-O 
  330     1648     1        ; Ti-O 
  330     1766     1        ; Ti-O 
  330     1900     1        ; Ti-O 
  331     1146     1        ; Ti-O 
  331     1430     1        ; Ti-O 
  331     1618     1        ; Ti-O 
  331     1684     1        ; Ti-O 
  331     1804     1        ; Ti-O 
  331     1910     1        ; Ti-O 
  332     1147     1        ; Ti-O 
  332     1423     1        ; Ti-O 
  332     1617     1        ; Ti-O 
  332     1686     1        ; Ti-O 
  332     1808     1        ; Ti-O 
  332     1913     1        ; Ti-O 
  333     1154     1        ; Ti-O 
  333     1409     1        ; Ti-O 
  333     1560     1        ; Ti-O 
  333     1726     1        ; Ti-O 
  333     1831     1        ; Ti-O 
  333     1861     1        ; Ti-O 
  334     1091     1        ; Ti-O 
  334     1457     1        ; Ti-O 
  334     1626     1        ; Ti-O 
  334     1789     1        ; Ti-O 
  334     1799     1        ; Ti-O 
  334     1825     1        ; Ti-O 
  335     1097     1        ; Ti-O 
  335     1531     1        ; Ti-O 
  335     1638     1        ; Ti-O 
  335     1656     1        ; Ti-O 
  335     1762     1        ; Ti-O 
  335     1915     1        ; Ti-O 
  336     1112     1        ; Ti-O 
  336     1410     1        ; Ti-O 
  336     1588     1        ; Ti-O 
  336     1771     1        ; Ti-O 
  336     1822     1        ; Ti-O 
  336     1838     1        ; Ti-O 
  337     1344     1        ; Ti-O 
  337     1468     1        ; Ti-O 
  337     1472     1        ; Ti-O 
  337     1636     1        ; Ti-O 
  337     1781     1        ; Ti-O 
  337     1950     1        ; Ti-O 
  338     1355     1        ; Ti-O 
  338     1479     1        ; Ti-O 
  338     1480     1        ; Ti-O 
  338     1640     1        ; Ti-O 
  338     1791     1        ; Ti-O 
  338     1957     1        ; Ti-O 
  339     1100     1        ; Ti-O 
  339     1537     1        ; Ti-O 
  339     1654     1        ; Ti-O 
  339     1682     1        ; Ti-O 
  339     1775     1        ; Ti-O 
  339     1934     1        ; Ti-O 
  340     1246     1        ; Ti-O 
  340     1476     1        ; Ti-O 
  340     1499     1        ; Ti-O 
  340     1794     1        ; Ti-O 
  340     1802     1        ; Ti-O 
  340     1828     1        ; Ti-O 
  341     1158     1        ; Ti-O 
  341     1432     1        ; Ti-O 
  341     1585     1        ; Ti-O 
  341     1736     1        ; Ti-O 
  341     1842     1        ; Ti-O 
  341     1865     1        ; Ti-O 
  342     1220     1        ; Ti-O 
  342     1485     1        ; Ti-O 
  342     1500     1        ; Ti-O 
  342     1776     1        ; Ti-O 
  342     1823     1        ; Ti-O 
  342     1830     1        ; Ti-O 
  343     1122     1        ; Ti-O 
  343     1443     1        ; Ti-O 
  343     1589     1        ; Ti-O 
  343     1774     1        ; Ti-O 
  343     1849     1        ; Ti-O 
  343     1859     1        ; Ti-O 
  344     1165     1        ; Ti-O 
  344     1436     1        ; Ti-O 
  344     1596     1        ; Ti-O 
  344     1739     1        ; Ti-O 
  344     1853     1        ; Ti-O 
  344     1871     1        ; Ti-O 
  345     1117     1        ; Ti-O 
  345     1517     1        ; Ti-O 
  345     1673     1        ; Ti-O 
  345     1683     1        ; Ti-O 
  345     1796     1        ; Ti-O 
  345     1951     1        ; Ti-O 
  346     1148     1        ; Ti-O 
  346     1513     1        ; Ti-O 
  346     1613     1        ; Ti-O 
  346     1711     1        ; Ti-O 
  346     1773     1        ; Ti-O 
  346     1961     1        ; Ti-O 
  347     1131     1        ; Ti-O 
  347     1516     1        ; Ti-O 
  347     1665     1        ; Ti-O 
  347     1680     1        ; Ti-O 
  347     1805     1        ; Ti-O 
  347     1943     1        ; Ti-O 
  348     1114     1        ; Ti-O 
  348     1546     1        ; Ti-O 
  348     1676     1        ; Ti-O 
  348     1695     1        ; Ti-O 
  348     1792     1        ; Ti-O 
  348     1954     1        ; Ti-O 
  349     1119     1        ; Ti-O 
  349     1542     1        ; Ti-O 
  349     1677     1        ; Ti-O 
  349     1692     1        ; Ti-O 
  349     1798     1        ; Ti-O 
  349     1952     1        ; Ti-O 
  350     1169     1        ; Ti-O 
  350     1518     1        ; Ti-O 
  350     1611     1        ; Ti-O 
  350     1725     1        ; Ti-O 
  350     1780     1        ; Ti-O 
  350     1970     1        ; Ti-O 
  351     1151     1        ; Ti-O 
  351     1525     1        ; Ti-O 
  351     1626     1        ; Ti-O 
  351     1721     1        ; Ti-O 
  351     1789     1        ; Ti-O 
  351     1972     1        ; Ti-O 
  352     1135     1        ; Ti-O 
  352     1541     1        ; Ti-O 
  352     1669     1        ; Ti-O 
  352     1696     1        ; Ti-O 
  352     1811     1        ; Ti-O 
  352     1948     1        ; Ti-O 
  353     1385     1        ; Ti-O 
  353     1391     1        ; Ti-O 
  353     1474     1        ; Ti-O 
  353     1786     1        ; Ti-O 
  353     1816     1        ; Ti-O 
  353     1981     1        ; Ti-O 
  354     1123     1        ; Ti-O 
  354     1466     1        ; Ti-O 
  354     1670     1        ; Ti-O 
  354     1800     1        ; Ti-O 
  354     1846     1        ; Ti-O 
  354     1857     1        ; Ti-O 
  355     1284     1        ; Ti-O 
  355     1460     1        ; Ti-O 
  355     1575     1        ; Ti-O 
  355     1758     1        ; Ti-O 
  355     1839     1        ; Ti-O 
  355     1873     1        ; Ti-O 
  356     1363     1        ; Ti-O 
  356     1458     1        ; Ti-O 
  356     1547     1        ; Ti-O 
  356     1738     1        ; Ti-O 
  356     1832     1        ; Ti-O 
  356     1884     1        ; Ti-O 
  357     1304     1        ; Ti-O 
  357     1371     1        ; Ti-O 
  357     1709     1        ; Ti-O 
  357     1742     1        ; Ti-O 
  357     1803     1        ; Ti-O 
  357     1909     1        ; Ti-O 
  358     1313     1        ; Ti-O 
  358     1461     1        ; Ti-O 
  358     1578     1        ; Ti-O 
  358     1768     1        ; Ti-O 
  358     1867     1        ; Ti-O 
  358     1874     1        ; Ti-O 
  359     1481     1        ; Ti-O 
  359     1490     1        ; Ti-O 
  359     1500     1        ; Ti-O 
  359     1657     1        ; Ti-O 
  359     1823     1        ; Ti-O 
  359     1978     1        ; Ti-O 
  360     1329     1        ; Ti-O 
  360     1381     1        ; Ti-O 
  360     1703     1        ; Ti-O 
  360     1741     1        ; Ti-O 
  360     1829     1        ; Ti-O 
  360     1923     1        ; Ti-O 
  361     1410     1        ; Ti-O 
  361     1417     1        ; Ti-O 
  361     1499     1        ; Ti-O 
  361     1802     1        ; Ti-O 
  361     1822     1        ; Ti-O 
  361     1994     1        ; Ti-O 
  362     1243     1        ; Ti-O 
  362     1492     1        ; Ti-O 
  362     1641     1        ; Ti-O 
  362     1815     1        ; Ti-O 
  362     1817     1        ; Ti-O 
  362     1848     1        ; Ti-O 
  363     1369     1        ; Ti-O 
  363     1465     1        ; Ti-O 
  363     1574     1        ; Ti-O 
  363     1747     1        ; Ti-O 
  363     1844     1        ; Ti-O 
  363     1887     1        ; Ti-O 
  364     1384     1        ; Ti-O 
  364     1496     1        ; Ti-O 
  364     1583     1        ; Ti-O 
  364     1650     1        ; Ti-O 
  364     1896     1        ; Ti-O 
  364     1904     1        ; Ti-O 
  365     1386     1        ; Ti-O 
  365     1493     1        ; Ti-O 
  365     1583     1        ; Ti-O 
  365     1655     1        ; Ti-O 
  365     1903     1        ; Ti-O 
  365     1917     1        ; Ti-O 
  366     1191     1        ; Ti-O 
  366     1555     1        ; Ti-O 
  366     1649     1        ; Ti-O 
  366     1734     1        ; Ti-O 
  366     1818     1        ; Ti-O 
  366     1985     1        ; Ti-O 
  367     1198     1        ; Ti-O 
  367     1553     1        ; Ti-O 
  367     1641     1        ; Ti-O 
  367     1737     1        ; Ti-O 
  367     1815     1        ; Ti-O 
  367     1988     1        ; Ti-O 
  368     1373     1        ; Ti-O 
  368     1462     1        ; Ti-O 
  368     1584     1        ; Ti-O 
  368     1743     1        ; Ti-O 
  368     1869     1        ; Ti-O 
  368     1895     1        ; Ti-O 
  369     1413     1        ; Ti-O 
  369     1544     1        ; Ti-O 
  369     1564     1        ; Ti-O 
  369     1606     1        ; Ti-O 
  369     1876     1        ; Ti-O 
  369     1976     1        ; Ti-O 
  370     1269     1        ; Ti-O 
  370     1494     1        ; Ti-O 
  370     1658     1        ; Ti-O 
  370     1746     1        ; Ti-O 
  370     1868     1        ; Ti-O 
  370     1894     1        ; Ti-O 
  371     1295     1        ; Ti-O 
  371     1478     1        ; Ti-O 
  371     1651     1        ; Ti-O 
  371     1785     1        ; Ti-O 
  371     1847     1        ; Ti-O 
  371     1855     1        ; Ti-O 
  372     1288     1        ; Ti-O 
  372     1482     1        ; Ti-O 
  372     1661     1        ; Ti-O 
  372     1795     1        ; Ti-O 
  372     1837     1        ; Ti-O 
  372     1845     1        ; Ti-O 
  373     1354     1        ; Ti-O 
  373     1389     1        ; Ti-O 
  373     1710     1        ; Ti-O 
  373     1749     1        ; Ti-O 
  373     1829     1        ; Ti-O 
  373     1945     1        ; Ti-O 
  374     1407     1        ; Ti-O 
  374     1491     1        ; Ti-O 
  374     1614     1        ; Ti-O 
  374     1637     1        ; Ti-O 
  374     1899     1        ; Ti-O 
  374     1932     1        ; Ti-O 
  375     1247     1        ; Ti-O 
  375     1515     1        ; Ti-O 
  375     1649     1        ; Ti-O 
  375     1818     1        ; Ti-O 
  375     1841     1        ; Ti-O 
  375     1850     1        ; Ti-O 
  376     1404     1        ; Ti-O 
  376     1489     1        ; Ti-O 
  376     1610     1        ; Ti-O 
  376     1653     1        ; Ti-O 
  376     1906     1        ; Ti-O 
  376     1919     1        ; Ti-O 
  377     1370     1        ; Ti-O 
  377     1473     1        ; Ti-O 
  377     1607     1        ; Ti-O 
  377     1752     1        ; Ti-O 
  377     1870     1        ; Ti-O 
  377     1902     1        ; Ti-O 
  378     1279     1        ; Ti-O 
  378     1503     1        ; Ti-O 
  378     1643     1        ; Ti-O 
  378     1819     1        ; Ti-O 
  378     1840     1        ; Ti-O 
  378     1863     1        ; Ti-O 
  379     1504     1        ; Ti-O 
  379     1515     1        ; Ti-O 
  379     1519     1        ; Ti-O 
  379     1674     1        ; Ti-O 
  379     1841     1        ; Ti-O 
  379     1993     1        ; Ti-O 
  380     1300     1        ; Ti-O 
  380     1497     1        ; Ti-O 
  380     1652     1        ; Ti-O 
  380     1812     1        ; Ti-O 
  380     1852     1        ; Ti-O 
  380     1854     1        ; Ti-O 
  381     1445     1        ; Ti-O 
  381     1565     1        ; Ti-O 
  381     1570     1        ; Ti-O 
  381     1604     1        ; Ti-O 
  381     1880     1        ; Ti-O 
  381     1986     1        ; Ti-O 
  382     1418     1        ; Ti-O 
  382     1505     1        ; Ti-O 
  382     1614     1        ; Ti-O 
  382     1662     1        ; Ti-O 
  382     1924     1        ; Ti-O 
  382     1946     1        ; Ti-O 
  383     1420     1        ; Ti-O 
  383     1510     1        ; Ti-O 
  383     1616     1        ; Ti-O 
  383     1659     1        ; Ti-O 
  383     1918     1        ; Ti-O 
  383     1940     1        ; Ti-O 
  384     1167     1        ; Ti-O 
  384     1642     1        ; Ti-O 
  384     1656     1        ; Ti-O 
  384     1762     1        ; Ti-O 
  384     1788     1        ; Ti-O 
  384     1959     1        ; Ti-O 
  385     1419     1        ; Ti-O 
  385     1514     1        ; Ti-O 
  385     1610     1        ; Ti-O 
  385     1667     1        ; Ti-O 
  385     1928     1        ; Ti-O 
  385     1941     1        ; Ti-O 
  386     1424     1        ; Ti-O 
  386     1512     1        ; Ti-O 
  386     1616     1        ; Ti-O 
  386     1666     1        ; Ti-O 
  386     1925     1        ; Ti-O 
  386     1944     1        ; Ti-O 
  387     1277     1        ; Ti-O 
  387     1521     1        ; Ti-O 
  387     1687     1        ; Ti-O 
  387     1756     1        ; Ti-O 
  387     1914     1        ; Ti-O 
  387     1931     1        ; Ti-O 
  388     1438     1        ; Ti-O 
  388     1573     1        ; Ti-O 
  388     1576     1        ; Ti-O 
  388     1635     1        ; Ti-O 
  388     1916     1        ; Ti-O 
  388     1989     1        ; Ti-O 
  389     1281     1        ; Ti-O 
  389     1522     1        ; Ti-O 
  389     1694     1        ; Ti-O 
  389     1753     1        ; Ti-O 
  389     1926     1        ; Ti-O 
  389     1930     1        ; Ti-O 
  390     1298     1        ; Ti-O 
  390     1567     1        ; Ti-O 
  390     1618     1        ; Ti-O 
  390     1804     1        ; Ti-O 
  390     1890     1        ; Ti-O 
  390     1901     1        ; Ti-O 
  391     1326     1        ; Ti-O 
  391     1511     1        ; Ti-O 
  391     1688     1        ; Ti-O 
  391     1820     1        ; Ti-O 
  391     1877     1        ; Ti-O 
  391     1883     1        ; Ti-O 
  392     1470     1        ; Ti-O 
  392     1568     1        ; Ti-O 
  392     1603     1        ; Ti-O 
  392     1634     1        ; Ti-O 
  392     1920     1        ; Ti-O 
  392     2002     1        ; Ti-O 
  393     1335     1        ; Ti-O 
  393     1590     1        ; Ti-O 
  393     1617     1        ; Ti-O 
  393     1808     1        ; Ti-O 
  393     1897     1        ; Ti-O 
  393     1907     1        ; Ti-O 
  394     1222     1        ; Ti-O 
  394     1682     1        ; Ti-O 
  394     1702     1        ; Ti-O 
  394     1775     1        ; Ti-O 
  394     1809     1        ; Ti-O 
  394     1990     1        ; Ti-O 
  395     1334     1        ; Ti-O 
  395     1648     1        ; Ti-O 
  395     1660     1        ; Ti-O 
  395     1766     1        ; Ti-O 
  395     1788     1        ; Ti-O 
  395     1975     1        ; Ti-O 
  396     1396     1        ; Ti-O 
  396     1523     1        ; Ti-O 
  396     1668     1        ; Ti-O 
  396     1764     1        ; Ti-O 
  396     1912     1        ; Ti-O 
  396     1942     1        ; Ti-O 
  397     1290     1        ; Ti-O 
  397     1547     1        ; Ti-O 
  397     1679     1        ; Ti-O 
  397     1832     1        ; Ti-O 
  397     1891     1        ; Ti-O 
  397     1995     1        ; Ti-O 
  398     1349     1        ; Ti-O 
  398     1602     1        ; Ti-O 
  398     1621     1        ; Ti-O 
  398     1807     1        ; Ti-O 
  398     1911     1        ; Ti-O 
  398     1929     1        ; Ti-O 
  399     1447     1        ; Ti-O 
  399     1507     1        ; Ti-O 
  399     1704     1        ; Ti-O 
  399     1755     1        ; Ti-O 
  399     1908     1        ; Ti-O 
  399     1953     1        ; Ti-O 
  400     1425     1        ; Ti-O 
  400     1524     1        ; Ti-O 
  400     1697     1        ; Ti-O 
  400     1765     1        ; Ti-O 
  400     1935     1        ; Ti-O 
  400     1956     1        ; Ti-O 
  401     1273     1        ; Ti-O 
  401     1586     1        ; Ti-O 
  401     1779     1        ; Ti-O 
  401     1801     1        ; Ti-O 
  401     1881     1        ; Ti-O 
  401     1886     1        ; Ti-O 
  402     1429     1        ; Ti-O 
  402     1527     1        ; Ti-O 
  402     1701     1        ; Ti-O 
  402     1767     1        ; Ti-O 
  402     1937     1        ; Ti-O 
  402     1955     1        ; Ti-O 
  403     1528     1        ; Ti-O 
  403     1586     1        ; Ti-O 
  403     1625     1        ; Ti-O 
  403     1636     1        ; Ti-O 
  403     1886     1        ; Ti-O 
  403     2024     1        ; Ti-O 
  404     1331     1        ; Ti-O 
  404     1574     1        ; Ti-O 
  404     1691     1        ; Ti-O 
  404     1844     1        ; Ti-O 
  404     1922     1        ; Ti-O 
  404     2009     1        ; Ti-O 
  405     1443     1        ; Ti-O 
  405     1557     1        ; Ti-O 
  405     1643     1        ; Ti-O 
  405     1840     1        ; Ti-O 
  405     1849     1        ; Ti-O 
  405     2027     1        ; Ti-O 
  406     1455     1        ; Ti-O 
  406     1526     1        ; Ti-O 
  406     1723     1        ; Ti-O 
  406     1770     1        ; Ti-O 
  406     1964     1        ; Ti-O 
  406     1969     1        ; Ti-O 
  407     1535     1        ; Ti-O 
  407     1627     1        ; Ti-O 
  407     1630     1        ; Ti-O 
  407     1640     1        ; Ti-O 
  407     1939     1        ; Ti-O 
  407     2036     1        ; Ti-O 
  408     1536     1        ; Ti-O 
  408     1619     1        ; Ti-O 
  408     1632     1        ; Ti-O 
  408     1657     1        ; Ti-O 
  408     1947     1        ; Ti-O 
  408     2037     1        ; Ti-O 
  409     1379     1        ; Ti-O 
  409     1695     1        ; Ti-O 
  409     1720     1        ; Ti-O 
  409     1792     1        ; Ti-O 
  409     1809     1        ; Ti-O 
  409     2008     1        ; Ti-O 
  410     1321     1        ; Ti-O 
  410     1729     1        ; Ti-O 
  410     1762     1        ; Ti-O 
  410     1766     1        ; Ti-O 
  410     1788     1        ; Ti-O 
  410     2017     1        ; Ti-O 
  411     1388     1        ; Ti-O 
  411     1683     1        ; Ti-O 
  411     1715     1        ; Ti-O 
  411     1796     1        ; Ti-O 
  411     1824     1        ; Ti-O 
  411     1999     1        ; Ti-O 
  412     1538     1        ; Ti-O 
  412     1631     1        ; Ti-O 
  412     1645     1        ; Ti-O 
  412     1674     1        ; Ti-O 
  412     1963     1        ; Ti-O 
  412     2043     1        ; Ti-O 
  413     1395     1        ; Ti-O 
  413     1680     1        ; Ti-O 
  413     1705     1        ; Ti-O 
  413     1805     1        ; Ti-O 
  413     1834     1        ; Ti-O 
  413     2003     1        ; Ti-O 
  414     1392     1        ; Ti-O 
  414     1692     1        ; Ti-O 
  414     1722     1        ; Ti-O 
  414     1798     1        ; Ti-O 
  414     1824     1        ; Ti-O 
  414     2006     1        ; Ti-O 
  415     1351     1        ; Ti-O 
  415     1604     1        ; Ti-O 
  415     1828     1        ; Ti-O 
  415     1837     1        ; Ti-O 
  415     1880     1        ; Ti-O 
  415     1965     1        ; Ti-O 
  416     1456     1        ; Ti-O 
  416     1560     1        ; Ti-O 
  416     1699     1        ; Ti-O 
  416     1831     1        ; Ti-O 
  416     1967     1        ; Ti-O 
  416     2016     1        ; Ti-O 
  417     1415     1        ; Ti-O 
  417     1696     1        ; Ti-O 
  417     1718     1        ; Ti-O 
  417     1811     1        ; Ti-O 
  417     1834     1        ; Ti-O 
  417     2005     1        ; Ti-O 
  418     1356     1        ; Ti-O 
  418     1606     1        ; Ti-O 
  418     1847     1        ; Ti-O 
  418     1852     1        ; Ti-O 
  418     1876     1        ; Ti-O 
  418     1979     1        ; Ti-O 
  419     1477     1        ; Ti-O 
  419     1585     1        ; Ti-O 
  419     1700     1        ; Ti-O 
  419     1842     1        ; Ti-O 
  419     1968     1        ; Ti-O 
  419     2026     1        ; Ti-O 
  420     1545     1        ; Ti-O 
  420     1578     1        ; Ti-O 
  420     1652     1        ; Ti-O 
  420     1854     1        ; Ti-O 
  420     1874     1        ; Ti-O 
  420     2042     1        ; Ti-O 
  421     1359     1        ; Ti-O 
  421     1748     1        ; Ti-O 
  421     1775     1        ; Ti-O 
  421     1792     1        ; Ti-O 
  421     1809     1        ; Ti-O 
  421     2038     1        ; Ti-O 
  422     1498     1        ; Ti-O 
  422     1577     1        ; Ti-O 
  422     1707     1        ; Ti-O 
  422     1826     1        ; Ti-O 
  422     1980     1        ; Ti-O 
  422     2032     1        ; Ti-O 
  423     1483     1        ; Ti-O 
  423     1607     1        ; Ti-O 
  423     1693     1        ; Ti-O 
  423     1870     1        ; Ti-O 
  423     1960     1        ; Ti-O 
  423     2030     1        ; Ti-O 
  424     1400     1        ; Ti-O 
  424     1658     1        ; Ti-O 
  424     1708     1        ; Ti-O 
  424     1868     1        ; Ti-O 
  424     1966     1        ; Ti-O 
  424     2029     1        ; Ti-O 
  425     1572     1        ; Ti-O 
  425     1575     1        ; Ti-O 
  425     1661     1        ; Ti-O 
  425     1845     1        ; Ti-O 
  425     1873     1        ; Ti-O 
  425     2046     1        ; Ti-O 
  426     1398     1        ; Ti-O 
  426     1679     1        ; Ti-O 
  426     1716     1        ; Ti-O 
  426     1891     1        ; Ti-O 
  426     1962     1        ; Ti-O 
  426     2023     1        ; Ti-O 
  427     1459     1        ; Ti-O 
  427     1627     1        ; Ti-O 
  427     1806     1        ; Ti-O 
  427     1825     1        ; Ti-O 
  427     1939     1        ; Ti-O 
  427     1949     1        ; Ti-O 
  428     1475     1        ; Ti-O 
  428     1584     1        ; Ti-O 
  428     1728     1        ; Ti-O 
  428     1869     1        ; Ti-O 
  428     1982     1        ; Ti-O 
  428     2031     1        ; Ti-O 
  429     1563     1        ; Ti-O 
  429     1590     1        ; Ti-O 
  429     1651     1        ; Ti-O 
  429     1855     1        ; Ti-O 
  429     1907     1        ; Ti-O 
  429     2052     1        ; Ti-O 
  430     1502     1        ; Ti-O 
  430     1596     1        ; Ti-O 
  430     1712     1        ; Ti-O 
  430     1853     1        ; Ti-O 
  430     1983     1        ; Ti-O 
  430     2035     1        ; Ti-O 
  431     1374     1        ; Ti-O 
  431     1759     1        ; Ti-O 
  431     1796     1        ; Ti-O 
  431     1798     1        ; Ti-O 
  431     1824     1        ; Ti-O 
  431     2049     1        ; Ti-O 
  432     1567     1        ; Ti-O 
  432     1599     1        ; Ti-O 
  432     1670     1        ; Ti-O 
  432     1846     1        ; Ti-O 
  432     1901     1        ; Ti-O 
  432     2056     1        ; Ti-O 
  433     1469     1        ; Ti-O 
  433     1632     1        ; Ti-O 
  433     1821     1        ; Ti-O 
  433     1830     1        ; Ti-O 
  433     1947     1        ; Ti-O 
  433     1958     1        ; Ti-O 
  434     1426     1        ; Ti-O 
  434     1691     1        ; Ti-O 
  434     1731     1        ; Ti-O 
  434     1922     1        ; Ti-O 
  434     1973     1        ; Ti-O 
  434     2034     1        ; Ti-O 
  435     1408     1        ; Ti-O 
  435     1693     1        ; Ti-O 
  435     1732     1        ; Ti-O 
  435     1960     1        ; Ti-O 
  435     1974     1        ; Ti-O 
  435     2039     1        ; Ti-O 
  436     1488     1        ; Ti-O 
  436     1634     1        ; Ti-O 
  436     1827     1        ; Ti-O 
  436     1863     1        ; Ti-O 
  436     1920     1        ; Ti-O 
  436     1987     1        ; Ti-O 
  437     1602     1        ; Ti-O 
  437     1608     1        ; Ti-O 
  437     1688     1        ; Ti-O 
  437     1877     1        ; Ti-O 
  437     1929     1        ; Ti-O 
  437     2065     1        ; Ti-O 
  438     1439     1        ; Ti-O 
  438     1704     1        ; Ti-O 
  438     1735     1        ; Ti-O 
  438     1908     1        ; Ti-O 
  438     1992     1        ; Ti-O 
  438     2044     1        ; Ti-O 
  439     1486     1        ; Ti-O 
  439     1645     1        ; Ti-O 
  439     1848     1        ; Ti-O 
  439     1850     1        ; Ti-O 
  439     1963     1        ; Ti-O 
  439     1971     1        ; Ti-O 
  440     1550     1        ; Ti-O 
  440     1668     1        ; Ti-O 
  440     1716     1        ; Ti-O 
  440     1912     1        ; Ti-O 
  440     1962     1        ; Ti-O 
  440     2040     1        ; Ti-O 
  441     1501     1        ; Ti-O 
  441     1635     1        ; Ti-O 
  441     1857     1        ; Ti-O 
  441     1883     1        ; Ti-O 
  441     1916     1        ; Ti-O 
  441     2007     1        ; Ti-O 
  442     1549     1        ; Ti-O 
  442     1700     1        ; Ti-O 
  442     1708     1        ; Ti-O 
  442     1966     1        ; Ti-O 
  442     1968     1        ; Ti-O 
  442     2045     1        ; Ti-O 
  443     1561     1        ; Ti-O 
  443     1701     1        ; Ti-O 
  443     1731     1        ; Ti-O 
  443     1937     1        ; Ti-O 
  443     1973     1        ; Ti-O 
  443     2054     1        ; Ti-O 
  444     1562     1        ; Ti-O 
  444     1697     1        ; Ti-O 
  444     1732     1        ; Ti-O 
  444     1935     1        ; Ti-O 
  444     1974     1        ; Ti-O 
  444     2058     1        ; Ti-O 
  445     1520     1        ; Ti-O 
  445     1637     1        ; Ti-O 
  445     1833     1        ; Ti-O 
  445     1899     1        ; Ti-O 
  445     1997     1        ; Ti-O 
  445     2041     1        ; Ti-O 
  446     1569     1        ; Ti-O 
  446     1687     1        ; Ti-O 
  446     1740     1        ; Ti-O 
  446     1914     1        ; Ti-O 
  446     1991     1        ; Ti-O 
  446     2063     1        ; Ti-O 
  447     1552     1        ; Ti-O 
  447     1699     1        ; Ti-O 
  447     1740     1        ; Ti-O 
  447     1967     1        ; Ti-O 
  447     1991     1        ; Ti-O 
  447     2051     1        ; Ti-O 
  448     1532     1        ; Ti-O 
  448     1797     1        ; Ti-O 
  448     1805     1        ; Ti-O 
  448     1811     1        ; Ti-O 
  448     1834     1        ; Ti-O 
  448     2069     1        ; Ti-O 
  449     1433     1        ; Ti-O 
  449     1745     1        ; Ti-O 
  449     1839     1        ; Ti-O 
  449     1977     1        ; Ti-O 
  449     1984     1        ; Ti-O 
  449     2053     1        ; Ti-O 
  450     1530     1        ; Ti-O 
  450     1650     1        ; Ti-O 
  450     1865     1        ; Ti-O 
  450     1896     1        ; Ti-O 
  450     1996     1        ; Ti-O 
  450     2048     1        ; Ti-O 
  451     1529     1        ; Ti-O 
  451     1653     1        ; Ti-O 
  451     1861     1        ; Ti-O 
  451     1906     1        ; Ti-O 
  451     2000     1        ; Ti-O 
  451     2047     1        ; Ti-O 
  452     1534     1        ; Ti-O 
  452     1659     1        ; Ti-O 
  452     1871     1        ; Ti-O 
  452     1918     1        ; Ti-O 
  452     2001     1        ; Ti-O 
  452     2055     1        ; Ti-O 
  453     1540     1        ; Ti-O 
  453     1655     1        ; Ti-O 
  453     1884     1        ; Ti-O 
  453     1903     1        ; Ti-O 
  453     1996     1        ; Ti-O 
  453     2050     1        ; Ti-O 
  454     1593     1        ; Ti-O 
  454     1694     1        ; Ti-O 
  454     1757     1        ; Ti-O 
  454     1926     1        ; Ti-O 
  454     2004     1        ; Ti-O 
  454     2068     1        ; Ti-O 
  455     1615     1        ; Ti-O 
  455     1678     1        ; Ti-O 
  455     1760     1        ; Ti-O 
  455     1904     1        ; Ti-O 
  455     2011     1        ; Ti-O 
  455     2072     1        ; Ti-O 
  456     1543     1        ; Ti-O 
  456     1666     1        ; Ti-O 
  456     1887     1        ; Ti-O 
  456     1925     1        ; Ti-O 
  456     2001     1        ; Ti-O 
  456     2057     1        ; Ti-O 
  457     1551     1        ; Ti-O 
  457     1662     1        ; Ti-O 
  457     1895     1        ; Ti-O 
  457     1924     1        ; Ti-O 
  457     1997     1        ; Ti-O 
  457     2060     1        ; Ti-O 
  458     1566     1        ; Ti-O 
  458     1712     1        ; Ti-O 
  458     1757     1        ; Ti-O 
  458     1983     1        ; Ti-O 
  458     2004     1        ; Ti-O 
  458     2064     1        ; Ti-O 
  459     1548     1        ; Ti-O 
  459     1667     1        ; Ti-O 
  459     1902     1        ; Ti-O 
  459     1928     1        ; Ti-O 
  459     2000     1        ; Ti-O 
  459     2059     1        ; Ti-O 
  460     1571     1        ; Ti-O 
  460     1707     1        ; Ti-O 
  460     1763     1        ; Ti-O 
  460     1980     1        ; Ti-O 
  460     2010     1        ; Ti-O 
  460     2066     1        ; Ti-O 
  461     1594     1        ; Ti-O 
  461     1728     1        ; Ti-O 
  461     1735     1        ; Ti-O 
  461     1982     1        ; Ti-O 
  461     1992     1        ; Ti-O 
  461     2071     1        ; Ti-O 
  462     1633     1        ; Ti-O 
  462     1681     1        ; Ti-O 
  462     1782     1        ; Ti-O 
  462     1919     1        ; Ti-O 
  462     2011     1        ; Ti-O 
  462     2078     1        ; Ti-O 
  463     1597     1        ; Ti-O 
  463     1723     1        ; Ti-O 
  463     1763     1        ; Ti-O 
  463     1964     1        ; Ti-O 
  463     2010     1        ; Ti-O 
  463     2077     1        ; Ti-O 
  464     1628     1        ; Ti-O 
  464     1703     1        ; Ti-O 
  464     1760     1        ; Ti-O 
  464     1917     1        ; Ti-O 
  464     2018     1        ; Ti-O 
  464     2080     1        ; Ti-O 
  465     1642     1        ; Ti-O 
  465     1744     1        ; Ti-O 
  465     1779     1        ; Ti-O 
  465     1881     1        ; Ti-O 
  465     1959     1        ; Ti-O 
  465     2107     1        ; Ti-O 
  466     1646     1        ; Ti-O 
  466     1710     1        ; Ti-O 
  466     1782     1        ; Ti-O 
  466     1941     1        ; Ti-O 
  466     2018     1        ; Ti-O 
  466     2087     1        ; Ti-O 
  467     1558     1        ; Ti-O 
  467     1750     1        ; Ti-O 
  467     1838     1        ; Ti-O 
  467     1977     1        ; Ti-O 
  467     1998     1        ; Ti-O 
  467     2061     1        ; Ti-O 
  468     1663     1        ; Ti-O 
  468     1689     1        ; Ti-O 
  468     1814     1        ; Ti-O 
  468     1932     1        ; Ti-O 
  468     2025     1        ; Ti-O 
  468     2085     1        ; Ti-O 
  469     1664     1        ; Ti-O 
  469     1690     1        ; Ti-O 
  469     1810     1        ; Ti-O 
  469     1940     1        ; Ti-O 
  469     2025     1        ; Ti-O 
  469     2088     1        ; Ti-O 
  470     1672     1        ; Ti-O 
  470     1698     1        ; Ti-O 
  470     1810     1        ; Ti-O 
  470     1944     1        ; Ti-O 
  470     2033     1        ; Ti-O 
  470     2089     1        ; Ti-O 
  471     1685     1        ; Ti-O 
  471     1709     1        ; Ti-O 
  471     1814     1        ; Ti-O 
  471     1946     1        ; Ti-O 
  471     2033     1        ; Ti-O 
  471     2091     1        ; Ti-O 
  472     1660     1        ; Ti-O 
  472     1773     1        ; Ti-O 
  472     1801     1        ; Ti-O 
  472     1881     1        ; Ti-O 
  472     1975     1        ; Ti-O 
  472     2118     1        ; Ti-O 
  473     1629     1        ; Ti-O 
  473     1758     1        ; Ti-O 
  473     1839     1        ; Ti-O 
  473     1900     1        ; Ti-O 
  473     1984     1        ; Ti-O 
  473     2112     1        ; Ti-O 
  474     1579     1        ; Ti-O 
  474     1761     1        ; Ti-O 
  474     1843     1        ; Ti-O 
  474     2012     1        ; Ti-O 
  474     2014     1        ; Ti-O 
  474     2067     1        ; Ti-O 
  475     1623     1        ; Ti-O 
  475     1746     1        ; Ti-O 
  475     1851     1        ; Ti-O 
  475     1894     1        ; Ti-O 
  475     2062     1        ; Ti-O 
  475     2094     1        ; Ti-O 
  476     1638     1        ; Ti-O 
  476     1771     1        ; Ti-O 
  476     1838     1        ; Ti-O 
  476     1915     1        ; Ti-O 
  476     1998     1        ; Ti-O 
  476     2117     1        ; Ti-O 
  477     1595     1        ; Ti-O 
  477     1783     1        ; Ti-O 
  477     1867     1        ; Ti-O 
  477     2013     1        ; Ti-O 
  477     2015     1        ; Ti-O 
  477     2081     1        ; Ti-O 
  478     1605     1        ; Ti-O 
  478     1790     1        ; Ti-O 
  478     1859     1        ; Ti-O 
  478     2012     1        ; Ti-O 
  478     2019     1        ; Ti-O 
  478     2082     1        ; Ti-O 
  479     1717     1        ; Ti-O 
  479     1726     1        ; Ti-O 
  479     1836     1        ; Ti-O 
  479     1858     1        ; Ti-O 
  479     2090     1        ; Ti-O 
  479     2101     1        ; Ti-O 
  480     1598     1        ; Ti-O 
  480     1784     1        ; Ti-O 
  480     1897     1        ; Ti-O 
  480     2013     1        ; Ti-O 
  480     2020     1        ; Ti-O 
  480     2083     1        ; Ti-O 
  481     1718     1        ; Ti-O 
  481     1751     1        ; Ti-O 
  481     1806     1        ; Ti-O 
  481     1949     1        ; Ti-O 
  481     2005     1        ; Ti-O 
  481     2123     1        ; Ti-O 
  482     1669     1        ; Ti-O 
  482     1769     1        ; Ti-O 
  482     1843     1        ; Ti-O 
  482     1948     1        ; Ti-O 
  482     2014     1        ; Ti-O 
  482     2119     1        ; Ti-O 
  483     1654     1        ; Ti-O 
  483     1768     1        ; Ti-O 
  483     1867     1        ; Ti-O 
  483     1934     1        ; Ti-O 
  483     2015     1        ; Ti-O 
  483     2121     1        ; Ti-O 
  484     1644     1        ; Ti-O 
  484     1755     1        ; Ti-O 
  484     1860     1        ; Ti-O 
  484     1953     1        ; Ti-O 
  484     2076     1        ; Ti-O 
  484     2098     1        ; Ti-O 
  485     1600     1        ; Ti-O 
  485     1787     1        ; Ti-O 
  485     1890     1        ; Ti-O 
  485     2021     1        ; Ti-O 
  485     2022     1        ; Ti-O 
  485     2086     1        ; Ti-O 
  486     1639     1        ; Ti-O 
  486     1753     1        ; Ti-O 
  486     1885     1        ; Ti-O 
  486     1930     1        ; Ti-O 
  486     2073     1        ; Ti-O 
  486     2102     1        ; Ti-O 
  487     1713     1        ; Ti-O 
  487     1724     1        ; Ti-O 
  487     1864     1        ; Ti-O 
  487     1879     1        ; Ti-O 
  487     2095     1        ; Ti-O 
  487     2103     1        ; Ti-O 
  488     1665     1        ; Ti-O 
  488     1774     1        ; Ti-O 
  488     1859     1        ; Ti-O 
  488     1943     1        ; Ti-O 
  488     2019     1        ; Ti-O 
  488     2122     1        ; Ti-O 
  489     1647     1        ; Ti-O 
  489     1756     1        ; Ti-O 
  489     1898     1        ; Ti-O 
  489     1931     1        ; Ti-O 
  489     2074     1        ; Ti-O 
  489     2109     1        ; Ti-O 
  490     1705     1        ; Ti-O 
  490     1789     1        ; Ti-O 
  490     1825     1        ; Ti-O 
  490     1949     1        ; Ti-O 
  490     2003     1        ; Ti-O 
  490     2130     1        ; Ti-O 
  491     1715     1        ; Ti-O 
  491     1780     1        ; Ti-O 
  491     1821     1        ; Ti-O 
  491     1958     1        ; Ti-O 
  491     1999     1        ; Ti-O 
  491     2127     1        ; Ti-O 
  492     1671     1        ; Ti-O 
  492     1764     1        ; Ti-O 
  492     1889     1        ; Ti-O 
  492     1942     1        ; Ti-O 
  492     2070     1        ; Ti-O 
  492     2106     1        ; Ti-O 
  493     1722     1        ; Ti-O 
  493     1776     1        ; Ti-O 
  493     1830     1        ; Ti-O 
  493     1958     1        ; Ti-O 
  493     2006     1        ; Ti-O 
  493     2131     1        ; Ti-O 
  494     1727     1        ; Ti-O 
  494     1736     1        ; Ti-O 
  494     1862     1        ; Ti-O 
  494     1878     1        ; Ti-O 
  494     2096     1        ; Ti-O 
  494     2105     1        ; Ti-O 
  495     1675     1        ; Ti-O 
  495     1767     1        ; Ti-O 
  495     1888     1        ; Ti-O 
  495     1955     1        ; Ti-O 
  495     2075     1        ; Ti-O 
  495     2104     1        ; Ti-O 
  496     1730     1        ; Ti-O 
  496     1739     1        ; Ti-O 
  496     1866     1        ; Ti-O 
  496     1875     1        ; Ti-O 
  496     2099     1        ; Ti-O 
  496     2111     1        ; Ti-O 
  497     1622     1        ; Ti-O 
  497     1813     1        ; Ti-O 
  497     1911     1        ; Ti-O 
  497     2021     1        ; Ti-O 
  497     2028     1        ; Ti-O 
  497     2093     1        ; Ti-O 
  498     1702     1        ; Ti-O 
  498     1818     1        ; Ti-O 
  498     1850     1        ; Ti-O 
  498     1971     1        ; Ti-O 
  498     1990     1        ; Ti-O 
  498     2132     1        ; Ti-O 
  499     1738     1        ; Ti-O 
  499     1741     1        ; Ti-O 
  499     1835     1        ; Ti-O 
  499     1923     1        ; Ti-O 
  499     2092     1        ; Ti-O 
  499     2108     1        ; Ti-O 
  500     1684     1        ; Ti-O 
  500     1765     1        ; Ti-O 
  500     1910     1        ; Ti-O 
  500     1956     1        ; Ti-O 
  500     2079     1        ; Ti-O 
  500     2113     1        ; Ti-O 
  501     1677     1        ; Ti-O 
  501     1804     1        ; Ti-O 
  501     1890     1        ; Ti-O 
  501     1952     1        ; Ti-O 
  501     2022     1        ; Ti-O 
  501     2126     1        ; Ti-O 
  502     1676     1        ; Ti-O 
  502     1808     1        ; Ti-O 
  502     1897     1        ; Ti-O 
  502     1954     1        ; Ti-O 
  502     2020     1        ; Ti-O 
  502     2129     1        ; Ti-O 
  503     1673     1        ; Ti-O 
  503     1807     1        ; Ti-O 
  503     1911     1        ; Ti-O 
  503     1951     1        ; Ti-O 
  503     2028     1        ; Ti-O 
  503     2128     1        ; Ti-O 
  504     1733     1        ; Ti-O 
  504     1747     1        ; Ti-O 
  504     1872     1        ; Ti-O 
  504     1882     1        ; Ti-O 
  504     2097     1        ; Ti-O 
  504     2115     1        ; Ti-O 
  505     1742     1        ; Ti-O 
  505     1743     1        ; Ti-O 
  505     1856     1        ; Ti-O 
  505     1909     1        ; Ti-O 
  505     2100     1        ; Ti-O 
  505     2116     1        ; Ti-O 
  506     1686     1        ; Ti-O 
  506     1770     1        ; Ti-O 
  506     1913     1        ; Ti-O 
  506     1969     1        ; Ti-O 
  506     2084     1        ; Ti-O 
  506     2114     1        ; Ti-O 
  507     1720     1        ; Ti-O 
  507     1815     1        ; Ti-O 
  507     1848     1        ; Ti-O 
  507     1971     1        ; Ti-O 
  507     2008     1        ; Ti-O 
  507     2137     1        ; Ti-O 
  508     1750     1        ; Ti-O 
  508     1802     1        ; Ti-O 
  508     1828     1        ; Ti-O 
  508     1965     1        ; Ti-O 
  508     2061     1        ; Ti-O 
  508     2159     1        ; Ti-O 
  509     1749     1        ; Ti-O 
  509     1752     1        ; Ti-O 
  509     1893     1        ; Ti-O 
  509     1945     1        ; Ti-O 
  509     2110     1        ; Ti-O 
  509     2120     1        ; Ti-O 
  510     1761     1        ; Ti-O 
  510     1786     1        ; Ti-O 
  510     1827     1        ; Ti-O 
  510     1987     1        ; Ti-O 
  510     2067     1        ; Ti-O 
  510     2162     1        ; Ti-O 
  511     1745     1        ; Ti-O 
  511     1837     1        ; Ti-O 
  511     1845     1        ; Ti-O 
  511     1965     1        ; Ti-O 
  511     2053     1        ; Ti-O 
  511     2168     1        ; Ti-O 
  512     1783     1        ; Ti-O 
  512     1852     1        ; Ti-O 
  512     1854     1        ; Ti-O 
  512     1979     1        ; Ti-O 
  512     2081     1        ; Ti-O 
  512     2196     1        ; Ti-O 
  513     1784     1        ; Ti-O 
  513     1847     1        ; Ti-O 
  513     1855     1        ; Ti-O 
  513     1979     1        ; Ti-O 
  513     2083     1        ; Ti-O 
  513     2195     1        ; Ti-O 
  514     1790     1        ; Ti-O 
  514     1840     1        ; Ti-O 
  514     1863     1        ; Ti-O 
  514     1987     1        ; Ti-O 
  514     2082     1        ; Ti-O 
  514     2202     1        ; Ti-O 
  515     1787     1        ; Ti-O 
  515     1846     1        ; Ti-O 
  515     1857     1        ; Ti-O 
  515     2007     1        ; Ti-O 
  515     2086     1        ; Ti-O 
  515     2205     1        ; Ti-O 
  516     1772     1        ; Ti-O 
  516     1858     1        ; Ti-O 
  516     1862     1        ; Ti-O 
  516     1976     1        ; Ti-O 
  516     2142     1        ; Ti-O 
  516     2161     1        ; Ti-O 
  517     1729     1        ; Ti-O 
  517     1977     1        ; Ti-O 
  517     1984     1        ; Ti-O 
  517     1998     1        ; Ti-O 
  517     2017     1        ; Ti-O 
  517     2206     1        ; Ti-O 
  518     1706     1        ; Ti-O 
  518     1905     1        ; Ti-O 
  518     1942     1        ; Ti-O 
  518     2070     1        ; Ti-O 
  518     2124     1        ; Ti-O 
  518     2138     1        ; Ti-O 
  519     1778     1        ; Ti-O 
  519     1864     1        ; Ti-O 
  519     1866     1        ; Ti-O 
  519     1989     1        ; Ti-O 
  519     2150     1        ; Ti-O 
  519     2173     1        ; Ti-O 
  520     1711     1        ; Ti-O 
  520     1894     1        ; Ti-O 
  520     1961     1        ; Ti-O 
  520     2062     1        ; Ti-O 
  520     2125     1        ; Ti-O 
  520     2146     1        ; Ti-O 
  521     1714     1        ; Ti-O 
  521     1927     1        ; Ti-O 
  521     1955     1        ; Ti-O 
  521     2075     1        ; Ti-O 
  521     2133     1        ; Ti-O 
  521     2147     1        ; Ti-O 
  522     1813     1        ; Ti-O 
  522     1877     1        ; Ti-O 
  522     1883     1        ; Ti-O 
  522     2007     1        ; Ti-O 
  522     2093     1        ; Ti-O 
  522     2216     1        ; Ti-O 
  523     1719     1        ; Ti-O 
  523     1938     1        ; Ti-O 
  523     1956     1        ; Ti-O 
  523     2079     1        ; Ti-O 
  523     2139     1        ; Ti-O 
  523     2152     1        ; Ti-O 
  524     1721     1        ; Ti-O 
  524     1930     1        ; Ti-O 
  524     1972     1        ; Ti-O 
  524     2073     1        ; Ti-O 
  524     2136     1        ; Ti-O 
  524     2163     1        ; Ti-O 
  525     1725     1        ; Ti-O 
  525     1931     1        ; Ti-O 
  525     1970     1        ; Ti-O 
  525     2074     1        ; Ti-O 
  525     2140     1        ; Ti-O 
  525     2158     1        ; Ti-O 
  526     1803     1        ; Ti-O 
  526     1882     1        ; Ti-O 
  526     1909     1        ; Ti-O 
  526     1986     1        ; Ti-O 
  526     2157     1        ; Ti-O 
  526     2192     1        ; Ti-O 
  527     1754     1        ; Ti-O 
  527     1835     1        ; Ti-O 
  527     1995     1        ; Ti-O 
  527     2092     1        ; Ti-O 
  527     2135     1        ; Ti-O 
  527     2155     1        ; Ti-O 
  528     1734     1        ; Ti-O 
  528     1953     1        ; Ti-O 
  528     1985     1        ; Ti-O 
  528     2076     1        ; Ti-O 
  528     2144     1        ; Ti-O 
  528     2175     1        ; Ti-O 
  529     1826     1        ; Ti-O 
  529     1833     1        ; Ti-O 
  529     1933     1        ; Ti-O 
  529     2041     1        ; Ti-O 
  529     2145     1        ; Ti-O 
  529     2217     1        ; Ti-O 
  530     1748     1        ; Ti-O 
  530     2013     1        ; Ti-O
[truncated: 98,403 more chars]
