# Supplementary material for: Atomistic Molecular Dynamics Simulations of Lipids Near TiO2 Nanosurfaces
Source: J Phys Chem B. 2021 Jul 16;125(29):8048–59. doi: 10.1021/acs.jpcb.1c04547 (PMC8389913; doi:10.1021/acs.jpcb.1c04547)
Supplement: Supplementary file 2 — jp1c04547_si_002.zip [file jp1c04547_si_002.zip › MD_setup/anatase-NP-83POPE/topol.top]

; FF
#include "../SLipids_FF/forcefield.itp"
#include "nbfix.itp"
#include "bones.itp"

; molecules
#include "H144O1976Ti921_1.itp"
#include "POPE.itp"
#include "SOL.itp"
#include "ions.itp"

[ system ]
Ti921-O1832-OH144 + Na+ counterions + 83 POPE lipids in 0.15 M NaCl

[ molecules ]
; molname            #
H144O1976Ti921_1     1
POPE                83
SOL         93391
NA               309
CL               259
