# Supplementary material for: Atomistic Molecular Dynamics Simulations of Lipids Near TiO2 Nanosurfaces
Source: J Phys Chem B. 2021 Jul 16;125(29):8048–59. doi: 10.1021/acs.jpcb.1c04547 (PMC8389913; doi:10.1021/acs.jpcb.1c04547)
Supplement: Supplementary file 2 — jp1c04547_si_002.zip [file jp1c04547_si_002.zip › MD_setup/anatase-100-76POPE/anatase-100-POPE.gro]

Ti4032-O8064-OH151 (30%) anatase(100) + Na+ counterions + 76 POPE in 0.15 M NaCl in water
55579
    1H151   Ti1    1   0.248   6.201   7.026
    1H151   Ti2    2   0.437   6.440   7.026
    1H151   Ti3    3   2.142   1.433   7.026
    1H151   Ti4    4   1.953   2.625   7.026
    1H151   Ti5    5   2.331   1.671   7.026
    1H151   Ti6    6   1.763   2.386   7.026
    1H151   Ti7    7   1.763   4.294   7.026
    1H151   Ti8    8   1.574   4.532   7.026
    1H151   Ti9    9   4.416   3.340   7.026
    1H151  Ti10   10   4.037   3.340   7.026
    1H151  Ti11   11   4.226   3.578   7.026
    1H151  Ti12   12   1.195   5.724   9.868
    1H151  Ti13   13   1.005   5.963   9.868
    1H151  Ti14   14   1.384   5.963   9.868
    1H151  Ti15   15   2.142   3.340   7.026
    1H151  Ti16   16   2.331   3.578   7.026
    1H151  Ti17   17   5.173   0.240   9.868
    1H151  Ti18   18   3.279   1.194   9.868
    1H151  Ti19   19   6.121   2.863   9.868
    1H151  Ti20   20   5.363   0.717   7.026
    1H151  Ti21   21   5.552   5.963   9.868
    1H151  Ti22   22   2.521   3.101   9.868
    1H151  Ti23   23   0.437   5.486   7.026
    1H151  Ti24   24   0.626   6.201   7.026
    1H151  Ti25   25   1.953   1.671   7.026
    1H151  Ti26   26   0.058   6.440   7.026
    1H151  Ti27   27   0.058   0.002   9.868
    1H151  Ti28   28   6.689   0.240   9.868
    1H151  Ti29   29   0.248   5.247   7.026
    1H151  Ti30   30   3.658   3.340   7.026
    1H151  Ti31   31   4.794   3.340   7.026
    1H151  Ti32   32   5.363   0.002   9.868
    1H151  Ti33   33   2.142   2.386   7.026
    1H151  Ti34   34   0.816   5.486   7.026
    1H151  Ti35   35   6.500   0.956   9.868
    1H151  Ti36   36   4.984   0.002   9.868
    1H151  Ti37   37   2.142   5.009   9.868
    1H151  Ti38   38   5.173   0.479   7.026
    1H151  Ti39   39   0.816   0.002   9.868
    1H151  Ti40   40   5.931   3.101   9.868
    1H151  Ti41   41   1.574   2.625   7.026
    1H151  Ti42   42   2.521   1.433   7.026
    1H151  Ti43   43   2.331   4.770   9.868
    1H151  Ti44   44   3.089   0.956   9.868
    1H151  Ti45   45   1.953   4.532   7.026
    1H151  Ti46   46   1.384   4.294   7.026
    1H151  Ti47   47   6.310   3.101   9.868
    1H151  Ti48   48   5.931   5.247   7.026
    1H151  Ti49   49   3.658   4.055   9.868
    1H151  Ti50   50   2.521   3.340   7.026
    1H151  Ti51   51   3.468   0.956   9.868
    1H151  Ti52   52   0.816   0.956   9.868
    1H151  Ti53   53   5.552   0.479   7.026
    1H151  Ti54   54   2.331   2.863   9.868
    1H151  Ti55   55   3.468   0.717   7.026
    1H151  Ti56   56   0.437   0.002   9.868
    1H151  Ti57   57   5.363   5.724   9.868
    1H151  Ti58   58   5.742   5.724   9.868
    1H151  Ti59   59   2.710   2.863   9.868
    1H151  Ti60   60   1.763   5.963   9.868
    1H151  Ti61   61   0.626   5.963   9.868
    1H151  Ti62   62   6.310   0.240   9.868
    1H151  Ti63   63   6.689   5.247   7.026
    1H151  Ti64   64   6.310   5.247   7.026
    1H151  Ti65   65   6.121   0.956   9.868
    1H151  Ti66   66   6.689   1.194   9.868
    1H151  Ti67   67   4.037   4.055   9.868
    1H151  Ti68   68   2.142   5.963   9.868
    1H151  Ti69   69   4.605   2.625   7.026
    1H151  Ti70   70   3.468   3.578   7.026
    1H151  Ti71   71   4.984   3.578   7.026
    1H151  Ti72   72   4.416   2.386   7.026
    1H151  Ti73   73   5.742   5.486   7.026
    1H151  Ti74   74   1.005   0.240   9.868
    1H151  Ti75   75   1.005   5.247   7.026
    1H151  Ti76   76   0.437   2.863   9.868
    1H151  Ti77   77   1.005   1.194   9.868
    1H151  Ti78   78   3.658   0.479   7.026
    1H151  Ti79   79   0.248   3.101   9.868
    1H151  Ti80   80   3.468   3.817   9.868
    1H151  Ti81   81   2.710   5.486   7.026
    1H151  Ti82   82   0.437   0.956   9.868
    1H151  Ti83   83   5.931   1.433   7.026
    1H151  Ti84   84   2.521   5.247   7.026
    1H151  Ti85   85   6.121   1.671   7.026
    1H151  Ti86   86   5.931   0.240   9.868
    1H151  Ti87   87   1.763   3.340   7.026
    1H151  Ti88   88   1.763   5.009   9.868
    1H151  Ti89   89   2.710   4.770   9.868
    1H151  Ti90   90   3.847   0.002   9.868
    1H151  Ti91   91   3.089   0.717   7.026
    1H151  Ti92   92   6.500   3.817   9.868
    1H151  Ti93   93   5.931   4.055   9.868
    1H151  Ti94   94   0.248   5.963   9.868
    1H151  Ti95   95   5.742   0.956   9.868
    1H151  Ti96   96   4.416   4.055   9.868
    1H151  Ti97   97   2.521   5.963   9.868
    1H151  Ti98   98   3.468   0.002   9.868
    1H151  Ti99   99   3.658   5.963   9.868
    1H151 Ti100  100   0.058   3.817   9.868
    1H151 Ti101  101   4.794   1.433   7.026
    1H151 Ti102  102   4.037   5.963   9.868
    1H151 Ti103  103   4.416   1.433   7.026
    1H151 Ti104  104   5.552   4.055   9.868
    1H151 Ti105  105   3.089   4.532   7.026
    1H151 Ti106  106   3.468   4.532   7.026
    1H151 Ti107  107   4.416   0.240   9.868
    1H151 Ti108  108   1.005   3.101   9.868
    1H151 Ti109  109   3.847   2.625   7.026
    1H151 Ti110  110   4.037   5.009   9.868
    1H151 Ti111  111   4.605   0.717   7.026
    1H151 Ti112  112   5.363   2.863   9.868
    1H151 Ti113  113   6.310   6.201   7.026
    1H151 Ti114  114   4.226   0.956   9.868
    1H151 Ti115  115   1.574   2.863   9.868
    1H151 Ti116  116   3.468   4.770   9.868
    1H151 Ti117  117   1.384   1.433   7.026
    1H151 Ti118  118   0.816   1.909   9.868
    1H151 Ti119  119   1.195   6.440   7.026
    1H151 Ti120  120   4.605   2.863   9.868
    1H151 Ti121  121   4.226   1.909   9.868
    1H151 Ti122  122   5.173   2.386   7.026
    1H151 Ti123  123   2.521   1.194   9.868
    1H151 Ti124  124   0.248   0.479   7.026
    1H151 Ti125  125   4.794   1.194   9.868
    1H151 Ti126  126   6.500   0.717   7.026
    1H151 Ti127  127   2.331   0.717   7.026
    1H151 Ti128  128   4.605   4.770   9.868
    1H151 Ti129  129   4.794   2.148   9.868
    1H151 Ti130  130   1.384   2.148   9.868
    1H151 Ti131  131   4.037   3.101   9.868
    1H151 Ti132  132   6.689   3.340   7.026
    1H151 Ti133  133   1.005   5.009   9.868
    1H151 Ti134  134   3.089   2.625   7.026
    1H151 Ti135  135   0.058   1.909   9.868
    1H151 Ti136  136   4.984   5.486   7.026
    1H151 Ti137  137   5.363   6.440   7.026
    1H151 Ti138  138   1.574   0.717   7.026
    1H151 Ti139  139   3.468   1.909   9.868
    1H151 Ti140  140   0.437   2.625   7.026
    1H151 Ti141  141   6.500   2.625   7.026
    1H151 Ti142  142   0.626   3.340   7.026
    1H151 Ti143  143   5.931   3.340   7.026
    1H151 Ti144  144   4.605   4.532   7.026
    1H151 Ti145  145   5.363   4.532   7.026
    1H151 Ti146  146   3.468   6.440   7.026
    1H151 Ti147  147   4.416   6.201   7.026
    1H151 Ti148  148   2.521   6.201   7.026
    1H151 Ti149  149   2.142   0.240   9.868
    1H151 Ti150  150   3.847   5.486   7.026
    1H151 Ti151  151   6.689   5.009   9.868
    1H151 Ti152  152   1.953   2.863   7.216
    1H151 Ti153  153   4.416   3.101   7.216
    1H151 Ti154  154   0.248   5.963   7.216
    1H151 Ti155  155   0.437   5.724   7.216
    1H151 Ti156  156   1.005   6.201   9.679
    1H151 Ti157  157   4.037   3.101   7.216
    1H151 Ti158  158   1.953   1.909   7.216
    1H151 Ti159  159   0.626   5.963   7.216
    1H151 Ti160  160   0.626   6.201   9.679
    1H151 Ti161  161   0.816   6.440   9.679
    1H151 Ti162  162   0.437   6.440   9.679
    1H151 Ti163  163   2.142   3.101   7.216
    1H151 Ti164  164   6.500   0.717   9.679
    1H151 Ti165  165   6.310   0.479   9.679
    1H151 Ti166  166   2.142   2.148   7.216
    1H151 Ti167  167   1.763   2.148   7.216
    1H151 Ti168  168   6.121   0.717   9.679
    1H151 Ti169  169   2.331   1.909   7.216
    1H151 Ti170  170   2.142   1.194   7.216
    1H151 Ti171  171   0.437   0.002   7.216
    1H151 Ti172  172   6.689   0.479   9.679
    1H151 Ti173  173   1.384   6.201   9.679
    1H151 Ti174  174   0.816   5.724   7.216
    1H151 Ti175  175   4.605   2.863   7.216
    1H151 Ti176  176   1.195   5.486   9.679
    1H151 Ti177  177   4.794   3.101   7.216
    1H151 Ti178  178   1.763   4.055   7.216
    1H151 Ti179  179   5.931   0.479   9.679
    1H151 Ti180  180   5.363   6.440   9.679
    1H151 Ti181  181   0.058   6.440   9.679
    1H151 Ti182  182   1.763   3.101   7.216
    1H151 Ti183  183   3.658   3.101   7.216
    1H151 Ti184  184   0.058   0.002   7.216
    1H151 Ti185  185   6.310   3.340   9.679
    1H151 Ti186  186   0.816   0.717   9.679
    1H151 Ti187  187   5.552   6.201   9.679
    1H151 Ti188  188   0.248   6.201   9.679
    1H151 Ti189  189   1.574   2.863   7.216
    1H151 Ti190  190   2.521   1.194   7.216
    1H151 Ti191  191   3.658   4.294   9.679
    1H151 Ti192  192   1.574   4.770   7.216
    1H151 Ti193  193   5.173   0.240   7.216
    1H151 Ti194  194   3.279   1.433   9.679
    1H151 Ti195  195   3.847   6.440   9.679
    1H151 Ti196  196   5.552   0.240   7.216
    1H151 Ti197  197   4.226   3.817   7.216
    1H151 Ti198  198   2.142   5.247   9.679
    1H151 Ti199  199   5.931   3.340   9.679
    1H151 Ti200  200   4.037   4.294   9.679
    1H151 Ti201  201   3.658   6.201   9.679
    1H151 Ti202  202   3.847   2.863   7.216
    1H151 Ti203  203   2.521   3.101   7.216
    1H151 Ti204  204   1.763   6.201   9.679
    1H151 Ti205  205   6.500   3.578   9.679
    1H151 Ti206  206   5.173   0.479   9.679
    1H151 Ti207  207   5.742   0.717   9.679
    1H151 Ti208  208   2.331   3.817   7.216
    1H151 Ti209  209   4.984   6.440   9.679
    1H151 Ti210  210   1.005   0.479   9.679
    1H151 Ti211  211   0.437   0.717   9.679
    1H151 Ti212  212   3.468   0.717   9.679
    1H151 Ti213  213   5.363   0.956   7.216
    1H151 Ti214  214   0.248   5.009   7.216
    1H151 Ti215  215   2.331   0.956   7.216
    1H151 Ti216  216   6.689   1.433   9.679
    1H151 Ti217  217   2.142   6.201   9.679
    1H151 Ti218  218   0.248   0.240   7.216
    1H151 Ti219  219   1.384   4.055   7.216
    1H151 Ti220  220   3.089   0.717   9.679
    1H151 Ti221  221   1.953   4.770   7.216
    1H151 Ti222  222   6.689   5.009   7.216
    1H151 Ti223  223   0.248   3.340   9.679
    1H151 Ti224  224   6.310   5.009   7.216
    1H151 Ti225  225   5.931   5.009   7.216
    1H151 Ti226  226   0.058   3.578   9.679
    1H151 Ti227  227   1.005   1.433   9.679
    1H151 Ti228  228   4.794   1.194   7.216
    1H151 Ti229  229   4.037   6.201   9.679
    1H151 Ti230  230   1.763   5.247   9.679
    1H151 Ti231  231   4.416   4.294   9.679
    1H151 Ti232  232   4.605   0.956   7.216
    1H151 Ti233  233   2.331   4.532   9.679
    1H151 Ti234  234   6.121   2.625   9.679
    1H151 Ti235  235   3.658   0.240   7.216
    1H151 Ti236  236   3.468   6.440   9.679
    1H151 Ti237  237   5.363   0.002   7.216
    1H151 Ti238  238   2.331   2.625   9.679
    1H151 Ti239  239   3.468   0.956   7.216
    1H151 Ti240  240   4.416   1.194   7.216
    1H151 Ti241  241   2.521   3.340   9.679
    1H151 Ti242  242   5.363   5.486   9.679
    1H151 Ti243  243   2.710   2.625   9.679
    1H151 Ti244  244   5.742   5.486   9.679
    1H151 Ti245  245   2.710   5.724   7.216
    1H151 Ti246  246   3.468   3.817   7.216
    1H151 Ti247  247   4.416   2.148   7.216
    1H151 Ti248  248   1.005   5.009   7.216
    1H151 Ti249  249   4.416   0.479   9.679
    1H151 Ti250  250   5.742   5.724   7.216
    1H151 Ti251  251   4.984   3.817   7.216
    1H151 Ti252  252   3.468   4.532   9.679
    1H151 Ti253  253   0.816   1.671   9.679
    1H151 Ti254  254   1.005   5.247   9.679
    1H151 Ti255  255   0.437   2.625   9.679
    1H151 Ti256  256   4.226   0.717   9.679
    1H151 Ti257  257   3.089   0.956   7.216
    1H151 Ti258  258   5.931   1.194   7.216
    1H151 Ti259  259   3.468   3.578   9.679
    1H151 Ti260  260   3.468   1.671   9.679
    1H151 Ti261  261   0.058   1.671   9.679
    1H151 Ti262  262   2.521   5.009   7.216
    1H151 Ti263  263   1.574   0.956   7.216
    1H151 Ti264  264   2.710   4.532   9.679
    1H151 Ti265  265   4.605   2.625   9.679
    1H151 Ti266  266   3.089   4.770   7.216
    1H151 Ti267  267   3.468   0.002   7.216
    1H151 Ti268  268   4.605   4.532   9.679
    1H151 Ti269  269   2.521   6.201   9.679
    1H151 Ti270  270   1.574   2.625   9.679
    1H151 Ti271  271   1.384   2.386   9.679
    1H151 Ti272  272   4.794   2.386   9.679
    1H151 Ti273  273   6.310   5.963   7.216
    1H151 Ti274  274   6.689   3.101   7.216
    1H151 Ti275  275   1.384   1.194   7.216
    1H151 Ti276  276   5.931   4.294   9.679
    1H151 Ti277  277   3.468   4.770   7.216
    1H151 Ti278  278   6.500   2.863   7.216
    1H151 Ti279  279   0.437   2.863   7.216
    1H151 Ti280  280   6.121   1.909   7.216
    1H151 Ti281  281   2.521   5.963   7.216
    1H151 Ti282  282   0.626   3.101   7.216
    1H151 Ti283  283   5.552   4.294   9.679
    1H151 Ti284  284   4.037   3.340   9.679
    1H151 Ti285  285   4.037   5.247   9.679
    1H151 Ti286  286   4.226   1.671   9.679
    1H151 Ti287  287   3.089   2.863   7.216
    1H151 Ti288  288   4.794   1.433   9.679
    1H151 Ti289  289   5.363   2.625   9.679
    1H151 Ti290  290   5.363   4.770   7.216
    1H151 Ti291  291   5.173   2.148   7.216
    1H151 Ti292  292   6.500   0.956   7.216
    1H151 Ti293  293   1.005   3.340   9.679
    1H151 Ti294  294   1.195   0.002   7.216
    1H151 Ti295  295   4.984   5.724   7.216
    1H151 Ti296  296   4.416   5.963   7.216
    1H151 Ti297  297   2.521   1.433   9.679
    1H151 Ti298  298   5.931   3.101   7.216
    1H151 Ti299  299   3.847   5.724   7.216
    1H151 Ti300  300   4.605   4.770   7.216
    1H151 Ti301  301   6.689   5.247   9.679
    1H151 Ti302  302   2.142   0.479   9.679
    1H151 Ti303  303   4.226   2.863   7.216
    1H151 Ti304  304   0.626   0.479   9.679
    1H151 Ti305  305   0.058   5.724   7.216
    1H151 Ti306  306   0.248   0.479   9.679
    1H151 Ti307  307   0.058   0.717   9.679
    1H151 Ti308  308   1.574   5.486   9.679
    1H151 Ti309  309   1.953   3.817   7.216
    1H151 Ti310  310   4.605   3.817   7.216
    1H151 Ti311  311   2.331   2.863   7.216
    1H151 Ti312  312   1.953   5.486   9.679
    1H151 Ti313  313   3.847   3.817   7.216
    1H151 Ti314  314   1.195   6.440   9.679
    1H151 Ti315  315   5.552   0.479   9.679
    1H151 Ti316  316   0.816   5.486   9.679
    1H151 Ti317  317   1.763   1.194   7.216
    1H151 Ti318  318   6.121   3.578   9.679
    1H151 Ti319  319   6.121   5.724   7.216
    1H151 Ti320  320   0.626   1.433   9.679
    1H151 Ti321  321   6.689   3.340   9.679
    1H151 Ti322  322   4.984   0.956   7.216
    1H151 Ti323  323   0.626   5.009   7.216
    1H151 Ti324  324   6.689   5.963   7.216
    1H151 Ti325  325   5.173   6.201   9.679
    1H151 Ti326  326   3.847   4.532   9.679
    1H151 Ti327  327   3.847   3.578   9.679
    1H151 Ti328  328   6.500   5.724   7.216
    1H151 Ti329  329   4.226   4.532   9.679
    1H151 Ti330  330   3.279   0.240   7.216
    1H151 Ti331  331   5.742   6.440   9.679
    1H151 Ti332  332   1.574   1.909   7.216
    1H151 Ti333  333   2.331   5.486   9.679
    1H151 Ti334  334   2.142   4.055   7.216
    1H151 Ti335  335   6.500   6.440   9.679
    1H151 Ti336  336   4.794   0.479   9.679
    1H151 Ti337  337   1.005   5.963   7.216
    1H151 Ti338  338   0.248   1.433   9.679
    1H151 Ti339  339   2.521   5.247   9.679
    1H151 Ti340  340   1.384   5.247   9.679
    1H151 Ti341  341   4.984   2.863   7.216
    1H151 Ti342  342   3.658   0.479   9.679
    1H151 Ti343  343   0.816   0.002   7.216
    1H151 Ti344  344   1.953   0.956   7.216
    1H151 Ti345  345   5.742   3.578   9.679
    1H151 Ti346  346   1.574   3.817   7.216
    1H151 Ti347  347   6.310   1.433   9.679
    1H151 Ti348  348   3.658   1.433   9.679
    1H151 Ti349  349   4.794   2.148   7.216
    1H151 Ti350  350   4.037   0.479   9.679
    1H151 Ti351  351   4.226   3.578   9.679
    1H151 Ti352  352   3.279   3.101   7.216
    1H151 Ti353  353   6.689   0.240   7.216
    1H151 Ti354  354   3.468   2.863   7.216
    1H151 Ti355  355   4.226   6.440   9.679
    1H151 Ti356  356   5.742   0.956   7.216
    1H151 Ti357  357   4.605   1.909   7.216
    1H151 Ti358  358   1.195   4.770   7.216
    1H151 Ti359  359   2.900   1.433   9.679
    1H151 Ti360  360   2.710   0.956   7.216
    1H151 Ti361  361   4.605   0.717   9.679
    1H151 Ti362  362   0.626   3.340   9.679
    1H151 Ti363  363   5.742   2.625   9.679
    1H151 Ti364  364   3.279   0.479   9.679
    1H151 Ti365  365   5.552   5.009   7.216
    1H151 Ti366  366   3.279   4.294   9.679
    1H151 Ti367  367   1.195   2.625   9.679
    1H151 Ti368  368   3.279   4.055   7.216
    1H151 Ti369  369   1.195   0.717   9.679
    1H151 Ti370  370   1.953   4.532   9.679
    1H151 Ti371  371   1.953   6.440   9.679
    1H151 Ti372  372   3.847   5.486   9.679
    1H151 Ti373  373   4.416   1.433   9.679
    1H151 Ti374  374   4.416   2.386   9.679
    1H151 Ti375  375   2.900   5.009   7.216
    1H151 Ti376  376   6.121   6.440   9.679
    1H151 Ti377  377   1.195   1.671   9.679
    1H151 Ti378  378   4.605   1.671   9.679
    1H151 Ti379  379   2.521   2.148   7.216
    1H151 Ti380  380   0.058   2.863   7.216
    1H151 Ti381  381   0.248   3.101   7.216
    1H151 Ti382  382   3.847   0.717   9.679
    1H151 Ti383  383   5.931   6.201   9.679
    1H151 Ti384  384   4.984   2.625   9.679
    1H151 Ti385  385   6.310   1.194   7.216
    1H151 Ti386  386   2.331   6.440   9.679
    1H151 Ti387  387   6.500   0.002   7.216
    1H151 Ti388  388   1.384   2.148   7.216
    1H151 Ti389  389   0.816   2.625   9.679
    1H151 Ti390  390   5.552   3.340   9.679
    1H151 Ti391  391   6.310   3.101   7.216
    1H151 Ti392  392   0.437   5.486   9.679
    1H151 Ti393  393   5.363   0.717   9.679
    1H151 Ti394  394   2.331   5.724   7.216
    1H151 Ti395  395   0.437   1.671   9.679
    1H151 Ti396  396   4.605   6.440   9.679
    1H151 Ti397  397   1.574   6.440   9.679
    1H151 Ti398  398   5.173   3.101   7.216
    1H151 Ti399  399   6.500   2.625   9.679
    1H151 Ti400  400   4.984   0.717   9.679
    1H151 Ti401  401   2.710   1.909   7.216
    1H151 Ti402  402   0.058   2.625   9.679
    1H151 Ti403  403   3.658   4.055   7.216
    1H151 Ti404  404   4.794   0.240   7.216
    1H151 Ti405  405   1.005   2.386   9.679
    1H151 Ti406  406   4.794   4.055   7.216
    1H151 Ti407  407   4.416   4.055   7.216
    1H151 Ti408  408   2.710   3.817   7.216
    1H151 Ti409  409   5.173   1.194   7.216
    1H151 Ti410  410   6.689   6.201   9.679
    1H151 Ti411  411   2.900   3.101   7.216
    1H151 Ti412  412   1.195   5.724   7.216
    1H151 Ti413  413   2.710   2.863   7.216
    1H151 Ti414  414   1.384   5.009   7.216
    1H151 Ti415  415   4.037   1.433   9.679
    1H151 Ti416  416   5.552   1.194   7.216
    1H151 Ti417  417   0.626   0.240   7.216
    1H151 Ti418  418   0.626   2.386   9.679
    1H151 Ti419  419   5.931   5.963   7.216
    1H151 Ti420  420   2.710   0.717   9.679
    1H151 Ti421  421   2.900   1.194   7.216
    1H151 Ti422  422   3.847   1.671   9.679
    1H151 Ti423  423   4.416   3.340   9.679
    1H151 Ti424  424   5.363   5.724   7.216
    1H151 Ti425  425   6.310   4.294   9.679
    1H151 Ti426  426   3.658   5.247   9.679
    1H151 Ti427  427   3.089   4.532   9.679
    1H151 Ti428  428   4.984   0.002   7.216
    1H151 Ti429  429   1.384   3.101   7.216
    1H151 Ti430  430   1.953   2.625   9.679
    1H151 Ti431  431   4.037   2.148   7.216
    1H151 Ti432  432   4.226   2.625   9.679
    1H151 Ti433  433   2.331   4.770   7.216
    1H151 Ti434  434   4.984   1.909   7.216
    1H151 Ti435  435   6.121   0.956   7.216
    1H151 Ti436  436   5.931   1.433   9.679
    1H151 Ti437  437   3.847   0.956   7.216
    1H151 Ti438  438   6.689   4.294   9.679
    1H151 Ti439  439   0.248   2.386   9.679
    1H151 Ti440  440   5.742   0.002   7.216
    1H151 Ti441  441   2.142   3.340   9.679
    1H151 Ti442  442   4.226   1.909   7.216
    1H151 Ti443  443   5.173   5.009   7.216
    1H151 Ti444  444   2.900   3.340   9.679
    1H151 Ti445  445   4.226   0.956   7.216
    1H151 Ti446  446   2.142   5.009   7.216
    1H151 Ti447  447   5.552   5.963   7.216
    1H151 Ti448  448   0.437   3.578   9.679
    1H151 Ti449  449   2.710   4.770   7.216
    1H151 Ti450  450   3.089   1.671   9.679
    1H151 Ti451  451   1.763   5.009   7.216
    1H151 Ti452  452   5.173   4.055   7.216
    1H151 Ti453  453   3.658   3.340   9.679
    1H151 Ti454  454   4.226   5.486   9.679
    1H151 Ti455  455   6.500   1.671   9.679
    1H151 Ti456  456   4.984   4.770   7.216
    1H151 Ti457  457   4.416   5.247   9.679
    1H151 Ti458  458   5.742   4.770   7.216
    1H151 Ti459  459   3.279   6.201   9.679
    1H151 Ti460  460   3.847   0.002   7.216
    1H151 Ti461  461   5.742   1.909   7.216
    1H151 Ti462  462   5.173   5.963   7.216
    1H151 Ti463  463   3.279   5.009   7.216
    1H151 Ti464  464   2.900   5.963   7.216
    1H151 Ti465  465   0.058   5.486   9.679
    1H151 Ti466  466   4.794   4.294   9.679
    1H151 Ti467  467   4.794   5.009   7.216
    1H151 Ti468  468   1.384   3.340   9.679
    1H151 Ti469  469   1.763   2.386   9.679
    1H151 Ti470  470   6.121   4.770   7.216
    1H151 Ti471  471   4.794   5.963   7.216
    1H151 Ti472  472   3.658   5.009   7.216
    1H151 Ti473  473   4.037   4.055   7.216
    1H151 Ti474  474   3.089   3.817   7.216
    1H151 Ti475  475   0.058   0.956   7.216
    1H151 Ti476  476   5.173   2.386   9.679
    1H151 Ti477  477   4.984   1.671   9.679
    1H151 Ti478  478   4.037   5.963   7.216
    1H151 Ti479  479   0.816   2.863   7.216
    1H151 Ti480  480   3.658   5.963   7.216
    1H151 Ti481  481   6.310   2.148   7.216
    1H151 Ti482  482   2.331   0.717   9.679
    1H151 Ti483  483   6.500   4.770   7.216
    1H151 Ti484  484   6.121   2.863   7.216
    1H151 Ti485  485   0.058   4.770   7.216
    1H151 Ti486  486   4.605   5.724   7.216
    1H151 Ti487  487   3.279   1.194   7.216
    1H151 Ti488  488   2.710   5.486   9.679
    1H151 Ti489  489   1.384   0.240   7.216
    1H151 Ti490  490   4.226   5.724   7.216
    1H151 Ti491  491   2.521   4.055   7.216
    1H151 Ti492  492   2.900   0.240   7.216
    1H151 Ti493  493   5.931   0.240   7.216
    1H151 Ti494  494   1.195   0.956   7.216
    1H151 Ti495  495   2.900   4.055   7.216
    1H151 Ti496  496   2.521   2.386   9.679
    1H151 Ti497  497   0.626   5.247   9.679
    1H151 Ti498  498   2.900   5.247   9.679
    1H151 Ti499  499   5.552   5.247   9.679
    1H151 Ti500  500   6.310   0.240   7.216
    1H151 Ti501  501   1.195   2.863   7.216
    1H151 Ti502  502   4.794   6.201   9.679
    1H151 Ti503  503   2.521   4.294   9.679
    1H151 Ti504  504   4.416   6.201   9.679
    1H151 Ti505  505   5.363   3.578   9.679
    1H151 Ti506  506   3.089   0.002   7.216
    1H151 Ti507  507   4.037   2.386   9.679
    1H151 Ti508  508   4.605   3.578   9.679
    1H151 Ti509  509   4.037   0.240   7.216
    1H151 Ti510  510   0.816   4.770   7.216
    1H151 Ti511  511   6.121   0.002   7.216
    1H151 Ti512  512   3.468   5.486   9.679
    1H151 Ti513  513   6.689   2.386   9.679
    1H151 Ti514  514   5.363   3.817   7.216
    1H151 Ti515  515   5.363   2.863   7.216
    1H151 Ti516  516   1.384   0.479   9.679
    1H151 Ti517  517   5.742   4.532   9.679
    1H151 Ti518  518   4.416   0.240   7.216
    1H151 Ti519  519   4.605   0.002   7.216
    1H151 Ti520  520   5.173   3.340   9.679
    1H151 Ti521  521   3.279   5.247   9.679
    1H151 Ti522  522   2.900   0.479   9.679
    1H151 Ti523  523   1.195   3.817   7.216
    1H151 Ti524  524   4.794   3.340   9.679
    1H151 Ti525  525   3.089   5.724   7.216
    1H151 Ti526  526   1.384   1.433   9.679
    1H151 Ti527  527   2.900   2.148   7.216
    1H151 Ti528  528   4.037   1.194   7.216
    1H151 Ti529  529   1.195   1.909   7.216
    1H151 Ti530  530   2.521   0.240   7.216
    1H151 Ti531  531   6.500   4.532   9.679
    1H151 Ti532  532   0.437   4.770   7.216
    1H151 Ti533  533   1.574   4.532   9.679
    1H151 Ti534  534   3.089   3.578   9.679
    1H151 Ti535  535   1.384   5.963   7.216
    1H151 Ti536  536   4.226   0.002   7.216
    1H151 Ti537  537   0.248   5.247   9.679
    1H151 Ti538  538   5.552   3.101   7.216
    1H151 Ti539  539   2.900   4.294   9.679
    1H151 Ti540  540   1.005   0.240   7.216
    1H151 Ti541  541   1.005   3.101   7.216
    1H151 Ti542  542   3.279   5.963   7.216
    1H151 Ti543  543   3.089   6.440   9.679
    1H151 Ti544  544   1.005   4.055   7.216
    1H151 Ti545  545   2.710   0.002   7.216
    1H151 Ti546  546   1.763   3.340   9.679
    1H151 Ti547  547   4.984   5.486   9.679
    1H151 Ti548  548   3.279   3.340   9.679
    1H151 Ti549  549   3.847   2.625   9.679
    1H151 Ti550  550   5.363   1.909   7.216
    1H151 Ti551  551   6.121   5.486   9.679
    1H151 Ti552  552   6.310   2.386   9.679
    1H151 Ti553  553   2.900   6.201   9.679
    1H151 Ti554  554   3.847   4.770   7.216
    1H151 Ti555  555   2.521   0.479   9.679
    1H151 Ti556  556   3.089   2.625   9.679
    1H151 Ti557  557   3.658   2.148   7.216
    1H151 Ti558  558   2.142   0.240   7.216
    1H151 Ti559  559   5.552   1.433   9.679
    1H151 Ti560  560   3.658   2.386   9.679
    1H151 Ti561  561   1.763   0.240   7.216
    1H151 Ti562  562   0.058   4.532   9.679
    1H151 Ti563  563   5.173   1.433   9.679
    1H151 Ti564  564   6.500   1.909   7.216
    1H151 Ti565  565   6.689   2.148   7.216
    1H151 Ti566  566   0.248   4.294   9.679
    1H151 Ti567  567   3.468   5.724   7.216
    1H151 Ti568  568   4.794   5.247   9.679
    1H151 Ti569  569   4.037   5.009   7.216
    1H151 Ti570  570   5.552   4.055   7.216
    1H151 Ti571  571   5.173   4.294   9.679
    1H151 Ti572  572   5.552   2.148   7.216
    1H151 Ti573  573   2.142   2.386   9.679
    1H151 Ti574  574   5.931   2.148   7.216
    1H151 Ti575  575   2.710   6.440   9.679
    1H151 Ti576  576   5.931   2.386   9.679
    1H151 Ti577  577   3.658   1.194   7.216
    1H151 Ti578  578   4.984   4.532   9.679
    1H151 Ti579  579   1.574   1.671   9.679
    1H151 Ti580  580   6.121   4.532   9.679
    1H151 Ti581  581   5.742   3.817   7.216
    1H151 Ti582  582   2.331   0.002   7.216
    1H151 Ti583  583   3.279   2.148   7.216
    1H151 Ti584  584   2.710   3.578   9.679
    1H151 Ti585  585   2.142   4.294   9.679
    1H151 Ti586  586   5.173   5.247   9.679
    1H151 Ti587  587   6.310   6.201   9.679
    1H151 Ti588  588   2.900   2.386   9.679
    1H151 Ti589  589   4.226   4.770   7.216
    1H151 Ti590  590   1.574   0.002   7.216
    1H151 Ti591  591   0.816   3.817   7.216
    1H151 Ti592  592   3.279   2.386   9.679
    1H151 Ti593  593   2.142   5.963   7.216
    1H151 Ti594  594   5.552   2.386   9.679
    1H151 Ti595  595   4.416   5.009   7.216
    1H151 Ti596  596   6.689   1.194   7.216
    1H151 Ti597  597   0.816   3.578   9.679
    1H151 Ti598  598   2.710   1.671   9.679
    1H151 Ti599  599   1.195   4.532   9.679
    1H151 Ti600  600   6.121   3.817   7.216
    1H151 Ti601  601   5.742   2.863   7.216
    1H151 Ti602  602   0.437   3.817   7.216
    1H151 Ti603  603   0.248   2.148   7.216
    1H151 Ti604  604   6.500   3.817   7.216
    1H151 Ti605  605   0.058   3.817   7.216
    1H151 Ti606  606   6.500   5.486   9.679
    1H151 Ti607  607   1.763   0.479   9.679
    1H151 Ti608  608   5.931   5.247   9.679
    1H151 Ti609  609   6.310   5.247   9.679
    1H151 Ti610  610   2.331   3.578   9.679
    1H151 Ti611  611   1.005   1.194   7.216
    1H151 Ti612  612   0.437   0.956   7.216
    1H151 Ti613  613   5.363   4.532   9.679
    1H151 Ti614  614   0.626   2.148   7.216
    1H151 Ti615  615   1.953   0.717   9.679
    1H151 Ti616  616   0.816   4.532   9.679
    1H151 Ti617  617   2.142   1.433   9.679
    1H151 Ti618  618   1.195   3.578   9.679
    1H151 Ti619  619   3.089   5.486   9.679
    1H151 Ti620  620   2.331   1.671   9.679
    1H151 Ti621  621   4.984   3.578   9.679
    1H151 Ti622  622   6.121   1.671   9.679
    1H151 Ti623  623   4.605   5.486   9.679
    1H151 Ti624  624   1.005   2.148   7.216
    1H151 Ti625  625   1.574   0.717   9.679
    1H151 Ti626  626   3.847   1.909   7.216
    1H151 Ti627  627   3.089   1.909   7.216
    1H151 Ti628  628   3.468   2.625   9.679
    1H151 Ti629  629   1.953   0.002   7.216
    1H151 Ti630  630   1.574   5.724   7.216
    1H151 Ti631  631   0.437   4.532   9.679
    1H151 Ti632  632   1.953   5.724   7.216
    1H151 Ti633  633   5.363   1.671   9.679
    1H151 Ti634  634   1.763   4.294   9.679
    1H151 Ti635  635   0.816   0.956   7.216
    1H151 Ti636  636   5.742   1.671   9.679
    1H151 Ti637  637   5.931   4.055   7.216
    1H151 Ti638  638   1.953   3.578   9.679
    1H151 Ti639  639   1.763   5.963   7.216
    1H151 Ti640  640   1.763   1.433   9.679
    1H151 Ti641  641   0.626   4.055   7.216
    1H151 Ti642  642   1.574   3.578   9.679
    1H151 Ti643  643   0.248   1.194   7.216
    1H151 Ti644  644   0.058   1.909   7.216
    1H151 Ti645  645   0.816   1.909   7.216
    1H151 Ti646  646   3.468   1.909   7.216
    1H151 Ti647  647   0.626   4.294   9.679
    1H151 Ti648  648   1.953   1.671   9.679
    1H151 Ti649  649   1.384   4.294   9.679
    1H151 Ti650  650   6.310   4.055   7.216
    1H151 Ti651  651   0.248   4.055   7.216
    1H151 Ti652  652   0.626   1.194   7.216
    1H151 Ti653  653   0.437   1.909   7.216
    1H151 Ti654  654   6.689   4.055   7.216
    1H151 Ti655  655   1.005   4.294   9.679
    1H151 Ti656  656   0.248   6.201   7.405
    1H151 Ti657  657   1.953   2.625   7.405
    1H151 Ti658  658   0.437   6.440   7.405
    1H151 Ti659  659   2.142   1.433   7.405
    1H151 Ti660  660   1.763   2.386   7.405
    1H151 Ti661  661   2.331   1.671   7.405
    1H151 Ti662  662   4.416   3.340   7.405
    1H151 Ti663  663   4.037   3.340   7.405
    1H151 Ti664  664   1.005   5.963   9.489
    1H151 Ti665  665   1.763   4.294   7.405
    1H151 Ti666  666   1.195   5.724   9.489
    1H151 Ti667  667   4.226   3.578   7.405
    1H151 Ti668  668   1.384   5.963   9.489
    1H151 Ti669  669   1.574   4.532   7.405
    1H151 Ti670  670   2.142   3.340   7.405
    1H151 Ti671  671   0.437   5.486   7.405
    1H151 Ti672  672   1.953   1.671   7.405
    1H151 Ti673  673   0.626   6.201   7.405
    1H151 Ti674  674   6.689   0.240   9.489
    1H151 Ti675  675   2.142   2.386   7.405
    1H151 Ti676  676   2.331   3.578   7.405
    1H151 Ti677  677   0.058   0.002   9.489
    1H151 Ti678  678   0.058   6.440   7.405
    1H151 Ti679  679   5.173   0.240   9.489
    1H151 Ti680  680   0.816   0.002   9.489
    1H151 Ti681  681   6.500   0.956   9.489
    1H151 Ti682  682   0.437   0.002   9.489
    1H151 Ti683  683   3.279   1.194   9.489
    1H151 Ti684  684   3.658   3.340   7.405
    1H151 Ti685  685   4.794   3.340   7.405
    1H151 Ti686  686   5.552   5.963   9.489
    1H151 Ti687  687   5.363   0.717   7.405
    1H151 Ti688  688   5.363   0.002   9.489
    1H151 Ti689  689   0.248   5.247   7.405
    1H151 Ti690  690   0.816   5.486   7.405
    1H151 Ti691  691   6.121   2.863   9.489
    1H151 Ti692  692   1.574   2.625   7.405
    1H151 Ti693  693   2.521   1.433   7.405
    1H151 Ti694  694   0.626   5.963   9.489
    1H151 Ti695  695   6.310   0.240   9.489
    1H151 Ti696  696   5.173   0.479   7.405
    1H151 Ti697  697   6.310   3.101   9.489
    1H151 Ti698  698   4.984   0.002   9.489
    1H151 Ti699  699   2.142   5.009   9.489
    1H151 Ti700  700   5.931   3.101   9.489
    1H151 Ti701  701   0.816   0.956   9.489
    1H151 Ti702  702   2.521   3.101   9.489
    1H151 Ti703  703   3.658   4.055   9.489
    1H151 Ti704  704   6.121   0.956   9.489
    1H151 Ti705  705   1.953   4.532   7.405
    1H151 Ti706  706   3.089   0.956   9.489
    1H151 Ti707  707   2.521   3.340   7.405
    1H151 Ti708  708   1.384   4.294   7.405
    1H151 Ti709  709   2.331   4.770   9.489
    1H151 Ti710  710   3.468   0.956   9.489
    1H151 Ti711  711   1.763   5.963   9.489
    1H151 Ti712  712   5.552   0.479   7.405
    1H151 Ti713  713   5.931   5.247   7.405
    1H151 Ti714  714   6.689   5.247   7.405
    1H151 Ti715  715   6.689   1.194   9.489
    1H151 Ti716  716   6.310   5.247   7.405
    1H151 Ti717  717   4.605   2.625   7.405
    1H151 Ti718  718   2.331   2.863   9.489
    1H151 Ti719  719   3.468   0.717   7.405
    1H151 Ti720  720   4.037   4.055   9.489
    1H151 Ti721  721   5.363   5.724   9.489
    1H151 Ti722  722   5.742   5.724   9.489
    1H151 Ti723  723   2.710   2.863   9.489
    1H151 Ti724  724   1.005   0.240   9.489
    1H151 Ti725  725   2.142   5.963   9.489
    1H151 Ti726  726   5.931   0.240   9.489
    1H151 Ti727  727   3.468   3.578   7.405
    1H151 Ti728  728   4.416   2.386   7.405
    1H151 Ti729  729   0.437   0.956   9.489
    1H151 Ti730  730   4.984   3.578   7.405
    1H151 Ti731  731   1.005   1.194   9.489
    1H151 Ti732  732   0.248   3.101   9.489
    1H151 Ti733  733   1.763   3.340   7.405
    1H151 Ti734  734   1.005   5.247   7.405
    1H151 Ti735  735   5.742   5.486   7.405
    1H151 Ti736  736   3.658   0.479   7.405
    1H151 Ti737  737   0.437   2.863   9.489
    1H151 Ti738  738   3.468   3.817   9.489
    1H151 Ti739  739   3.847   0.002   9.489
    1H151 Ti740  740   0.248   5.963   9.489
    1H151 Ti741  741   6.500   3.817   9.489
    1H151 Ti742  742   1.763   5.009   9.489
    1H151 Ti743  743   2.710   5.486   7.405
    1H151 Ti744  744   5.742   0.956   9.489
    1H151 Ti745  745   2.521   5.247   7.405
    1H151 Ti746  746   5.931   1.433   7.405
    1H151 Ti747  747   3.089   0.717   7.405
    1H151 Ti748  748   2.710   4.770   9.489
    1H151 Ti749  749   6.121   1.671   7.405
    1H151 Ti750  750   4.416   4.055   9.489
    1H151 Ti751  751   3.658   5.963   9.489
    1H151 Ti752  752   5.931   4.055   9.489
    1H151 Ti753  753   3.468   0.002   9.489
    1H151 Ti754  754   4.794   1.433   7.405
    1H151 Ti755  755   0.058   3.817   9.489
    1H151 Ti756  756   4.037   5.963   9.489
    1H151 Ti757  757   4.416   1.433   7.405
    1H151 Ti758  758   2.521   5.963   9.489
    1H151 Ti759  759   4.416   0.240   9.489
    1H151 Ti760  760   3.847   2.625   7.405
    1H151 Ti761  761   3.089   4.532   7.405
    1H151 Ti762  762   3.468   4.532   7.405
    1H151 Ti763  763   5.552   4.055   9.489
    1H151 Ti764  764   4.605   0.717   7.405
    1H151 Ti765  765   4.226   0.956   9.489
    1H151 Ti766  766   4.037   5.009   9.489
    1H151 Ti767  767   3.468   4.770   9.489
    1H151 Ti768  768   2.331   0.717   7.405
    1H151 Ti769  769   6.310   6.201   7.405
    1H151 Ti770  770   0.816   1.909   9.489
    1H151 Ti771  771   0.248   0.479   7.405
    1H151 Ti772  772   1.005   3.101   9.489
    1H151 Ti773  773   1.384   1.433   7.405
    1H151 Ti774  774   1.574   2.863   9.489
    1H151 Ti775  775   4.605   2.863   9.489
    1H151 Ti776  776   5.363   2.863   9.489
    1H151 Ti777  777   5.363   6.440   7.405
    1H151 Ti778  778   4.226   1.909   9.489
    1H151 Ti779  779   4.794   2.148   9.489
    1H151 Ti780  780   1.195   6.440   7.405
    1H151 Ti781  781   4.605   4.770   9.489
    1H151 Ti782  782   1.384   2.148   9.489
    1H151 Ti783  783   5.173   2.386   7.405
    1H151 Ti784  784   4.794   1.194   9.489
    1H151 Ti785  785   1.005   5.009   9.489
    1H151 Ti786  786   4.037   3.101   9.489
    1H151 Ti787  787   6.500   0.717   7.405
    1H151 Ti788  788   6.689   3.340   7.405
    1H151 Ti789  789   0.058   1.909   9.489
    1H151 Ti790  790   2.521   1.194   9.489
    1H151 Ti791  791   1.574   0.717   7.405
    1H151 Ti792  792   3.468   1.909   9.489
    1H151 Ti793  793   3.089   2.625   7.405
    1H151 Ti794  794   6.500   2.625   7.405
    1H151 Ti795  795   3.468   6.440   7.405
    1H151 Ti796  796   4.605   3.578   7.405
    1H151 Ti797  797   3.847   3.578   7.405
    1H151 Ti798  798   0.437   2.625   7.405
    1H151 Ti799  799   0.626   3.340   7.405
    1H151 Ti800  800   4.984   5.486   7.405
    1H151 Ti801  801   5.363   4.532   7.405
    1H151 Ti802  802   2.521   6.201   7.405
    1H151 Ti803  803   4.605   4.532   7.405
    1H151 Ti804  804   5.931   3.340   7.405
    1H151 Ti805  805   4.416   6.201   7.405
    1H151 Ti806  806   0.626   5.247   7.405
    1H151 Ti807  807   2.142   0.240   9.489
    1H151 Ti808  808   3.847   5.486   7.405
    1H151 Ti809  809   0.248   0.240   9.489
    1H151 Ti810  810   0.626   0.240   9.489
    1H151 Ti811  811   6.689   5.009   9.489
    1H151 Ti812  812   1.574   5.724   9.489
    1H151 Ti813  813   0.816   5.724   9.489
    1H151 Ti814  814   0.058   5.486   7.405
    1H151 Ti815  815   1.953   3.578   7.405
    1H151 Ti816  816   6.500   0.002   9.489
    1H151 Ti817  817   6.121   5.486   7.405
    1H151 Ti818  818   3.847   3.817   9.489
    1H151 Ti819  819   0.626   1.194   9.489
    1H151 Ti820  820   6.310   1.194   9.489
    1H151 Ti821  821   5.552   0.240   9.489
    1H151 Ti822  822   1.953   5.724   9.489
    1H151 Ti823  823   0.058   0.956   9.489
    1H151 Ti824  824   6.500   5.486   7.405
    1H151 Ti825  825   1.763   1.433   7.405
    1H151 Ti826  826   2.521   5.009   9.489
    1H151 Ti827  827   6.689   6.201   7.405
    1H151 Ti828  828   3.279   0.479   7.405
    1H151 Ti829  829   4.226   2.625   7.405
    1H151 Ti830  830   1.953   4.770   9.489
    1H151 Ti831  831   4.984   0.717   7.405
    1H151 Ti832  832   0.816   6.440   7.405
    1H151 Ti833  833   4.794   0.240   9.489
    1H151 Ti834  834   6.121   0.002   9.489
    1H151 Ti835  835   5.742   2.863   9.489
    1H151 Ti836  836   2.900   1.194   9.489
    1H151 Ti837  837   5.742   0.002   9.489
    1H151 Ti838  838   2.331   5.724   9.489
    1H151 Ti839  839   0.437   5.724   9.489
    1H151 Ti840  840   4.226   3.817   9.489
    1H151 Ti841  841   2.331   2.625   7.405
    1H151 Ti842  842   4.794   2.386   7.405
    1H151 Ti843  843   0.248   1.194   9.489
    1H151 Ti844  844   0.626   3.101   9.489
    1H151 Ti845  845   3.658   0.240   9.489
    1H151 Ti846  846   5.931   1.194   9.489
    1H151 Ti847  847   5.742   3.817   9.489
    1H151 Ti848  848   6.121   3.817   9.489
    1H151 Ti849  849   3.658   1.194   9.489
    1H151 Ti850  850   1.574   1.671   7.405
    1H151 Ti851  851   6.500   2.863   9.489
    1H151 Ti852  852   4.605   1.671   7.405
    1H151 Ti853  853   1.195   0.002   9.489
    1H151 Ti854  854   1.005   6.201   7.405
    1H151 Ti855  855   2.142   4.294   7.405
    1H151 Ti856  856   3.847   5.724   9.489
    1H151 Ti857  857   3.279   4.294   7.405
    1H151 Ti858  858   4.037   0.240   9.489
    1H151 Ti859  859   5.173   5.963   9.489
    1H151 Ti860  860   4.605   0.002   9.489
    1H151 Ti861  861   6.689   4.055   9.489
    1H151 Ti862  862   6.689   3.101   9.489
    1H151 Ti863  863   5.742   0.717   7.405
    1H151 Ti864  864   6.500   6.440   7.405
    1H151 Ti865  865   0.058   2.863   9.489
    1H151 Ti866  866   3.279   3.340   7.405
    1H151 Ti867  867   4.226   0.002   9.489
    1H151 Ti868  868   4.984   2.625   7.405
    1H151 Ti869  869   3.847   4.770   9.489
    1H151 Ti870  870   5.552   5.247   7.405
    1H151 Ti871  871   1.195   4.532   7.405
    1H151 Ti872  872   2.710   3.578   7.405
    1H151 Ti873  873   4.794   0.479   7.405
    1H151 Ti874  874   4.226   4.770   9.489
    1H151 Ti875  875   1.384   2.386   7.405
    1H151 Ti876  876   5.552   3.101   9.489
    1H151 Ti877  877   0.816   2.863   9.489
    1H151 Ti878  878   2.710   1.671   7.405
    1H151 Ti879  879   6.310   4.055   9.489
    1H151 Ti880  880   2.142   3.101   9.489
    1H151 Ti881  881   4.037   2.386   7.405
    1H151 Ti882  882   2.710   0.956   9.489
    1H151 Ti883  883   5.931   5.963   9.489
    1H151 Ti884  884   5.173   3.340   7.405
    1H151 Ti885  885   1.195   2.863   9.489
    1H151 Ti886  886   1.195   0.956   9.489
    1H151 Ti887  887   3.279   4.055   9.489
    1H151 Ti888  888   4.605   0.956   9.489
    1H151 Ti889  889   4.416   1.194   9.489
    1H151 Ti890  890   6.689   0.479   7.405
    1H151 Ti891  891   1.195   5.486   7.405
    1H151 Ti892  892   3.847   0.717   7.405
    1H151 Ti893  893   4.416   2.148   9.489
    1H151 Ti894  894   2.900   3.101   9.489
    1H151 Ti895  895   4.605   1.909   9.489
    1H151 Ti896  896   1.195   1.909   9.489
    1H151 Ti897  897   3.658   5.009   9.489
    1H151 Ti898  898   2.900   5.247   7.405
    1H151 Ti899  899   1.005   2.148   9.489
    1H151 Ti900  900   3.847   0.956   9.489
    1H151 Ti901  901   2.331   5.486   7.405
    1H151 Ti902  902   4.416   3.101   9.489
    1H151 Ti903  903   1.574   3.578   7.405
    1H151 Ti904  904   4.416   5.009   9.489
    1H151 Ti905  905   6.310   1.433   7.405
    1H151 Ti906  906   1.384   3.101   9.489
    1H151 Ti907  907   4.226   2.863   9.489
    1H151 Ti908  908   5.742   1.671   7.405
    1H151 Ti909  909   0.058   0.717   7.405
    1H151 Ti910  910   1.384   5.009   9.489
    1H151 Ti911  911   2.710   0.717   7.405
    1H151 Ti912  912   1.953   2.863   9.489
    1H151 Ti913  913   4.037   1.194   9.489
    1H151 Ti914  914   5.363   5.486   7.405
    1H151 Ti915  915   2.900   0.479   7.405
    1H151 Ti916  916   1.953   0.717   7.405
    1H151 Ti917  917   3.468   2.625   7.405
    1H151 Ti918  918   2.900   5.009   9.489
    1H151 Ti919  919   3.279   0.240   9.489
    1H151 Ti920  920   1.574   4.770   9.489
    1H151 Ti921  921   3.089   4.770   9.489
    1H151 Ti922  922   0.626   2.148   9.489
    1H151 Ti923  923   0.437   1.909   9.489
    1H151 Ti924  924   4.984   2.863   9.489
    1H151 Ti925  925   2.521   2.386   7.405
    1H151 Ti926  926   5.173   5.247   7.405
    1H151 Ti927  927   4.984   1.671   7.405
    1H151 Ti928  928   2.900   3.340   7.405
    1H151 Ti929  929   3.658   4.294   7.405
    1H151 Ti930  930   0.058   5.724   9.489
    1H151 Ti931  931   0.248   3.340   7.405
    1H151 Ti932  932   0.058   2.625   7.405
    1H151 Ti933  933   4.984   0.956   9.489
    1H151 Ti934  934   4.794   4.294   7.405
    1H151 Ti935  935   0.248   2.148   9.489
    1H151 Ti936  936   3.847   1.909   9.489
    1H151 Ti937  937   6.310   3.340   7.405
    1H151 Ti938  938   1.763   3.101   9.489
    1H151 Ti939  939   3.279   5.009   9.489
    1H151 Ti940  940   5.173   3.101   9.489
    1H151 Ti941  941   3.658   2.386   7.405
    1H151 Ti942  942   4.226   5.724   9.489
    1H151 Ti943  943   4.226   1.671   7.405
    1H151 Ti944  944   5.552   1.194   9.489
    1H151 Ti945  945   4.984   4.532   7.405
    1H151 Ti946  946   4.037   2.148   9.489
    1H151 Ti947  947   4.605   3.817   9.489
    1H151 Ti948  948   4.794   3.101   9.489
    1H151 Ti949  949   2.710   5.724   9.489
    1H151 Ti950  950   1.953   0.002   9.489
    1H151 Ti951  951   2.900   4.294   7.405
    1H151 Ti952  952   5.173   4.294   7.405
    1H151 Ti953  953   2.521   0.479   7.405
    1H151 Ti954  954   3.089   3.578   7.405
    1H151 Ti955  955   4.416   0.479   7.405
    1H151 Ti956  956   5.552   6.201   7.405
    1H151 Ti957  957   3.468   5.724   9.489
    1H151 Ti958  958   6.121   6.440   7.405
    1H151 Ti959  959   6.310   0.479   7.405
    1H151 Ti960  960   5.173   6.201   7.405
    1H151 Ti961  961   5.363   3.817   9.489
    1H151 Ti962  962   2.142   0.479   7.405
    1H151 Ti963  963   4.416   4.294   7.405
    1H151 Ti964  964   2.331   0.002   9.489
    1H151 Ti965  965   2.331   4.532   7.405
    1H151 Ti966  966   5.931   0.479   7.405
    1H151 Ti967  967   2.710   2.625   7.405
    1H151 Ti968  968   1.763   0.479   7.405
    1H151 Ti969  969   1.195   4.770   9.489
    1H151 Ti970  970   3.279   2.386   7.405
    1H151 Ti971  971   2.900   2.386   7.405
    1H151 Ti972  972   3.658   2.148   9.489
    1H151 Ti973  973   0.248   4.055   9.489
    1H151 Ti974  974   3.658   6.201   7.405
    1H151 Ti975  975   6.689   2.386   7.405
    1H151 Ti976  976   4.984   1.909   9.489
    1H151 Ti977  977   5.363   0.956   9.489
    1H151 Ti978  978   0.058   3.578   7.405
    1H151 Ti979  979   2.331   0.956   9.489
    1H151 Ti980  980   6.500   3.578   7.405
    1H151 Ti981  981   4.794   5.247   7.405
    1H151 Ti982  982   5.363   2.625   7.405
    1H151 Ti983  983   6.121   0.717   7.405
    1H151 Ti984  984   0.248   2.386   7.405
    1H151 Ti985  985   0.437   3.578   7.405
    1H151 Ti986  986   6.121   3.578   7.405
    1H151 Ti987  987   1.195   1.671   7.405
    1H151 Ti988  988   4.226   0.717   7.405
    1H151 Ti989  989   4.037   0.479   7.405
    1H151 Ti990  990   2.900   1.433   7.405
    1H151 Ti991  991   6.310   2.386   7.405
    1H151 Ti992  992   5.552   1.433   7.405
    1H151 Ti993  993   1.384   6.201   7.405
    1H151 Ti994  994   4.605   6.440   7.405
    1H151 Ti995  995   1.384   0.479   7.405
    1H151 Ti996  996   3.658   5.247   7.405
    1H151 Ti997  997   3.279   6.201   7.405
    1H151 Ti998  998   6.689   2.148   9.489
    1H151 Ti999  999   5.363   3.578   7.405
    1H151 Ti100 1000   4.226   6.440   7.405
    1H151 Ti100 1001   3.847   2.863   9.489
    1H151 Ti100 1002   5.931   6.201   7.405
    1H151 Ti100 1003   1.195   2.625   7.405
    1H151 Ti100 1004   1.384   3.340   7.405
    1H151 Ti100 1005   1.384   0.240   9.489
    1H151 Ti100 1006   2.710   6.440   7.405
    1H151 Ti100 1007   5.742   3.578   7.405
    1H151 Ti100 1008   1.384   5.247   7.405
    1H151 Ti100 1009   5.173   1.433   7.405
    1H151 Ti101 1010   0.437   0.717   7.405
    1H151 Ti101 1011   4.794   5.009   9.489
    1H151 Ti101 1012   1.574   1.909   9.489
    1H151 Ti101 1013   5.742   6.440   7.405
    1H151 Ti101 1014   4.984   6.440   7.405
    1H151 Ti101 1015   2.710   4.532   7.405
    1H151 Ti101 1016   0.816   3.578   7.405
    1H151 Ti101 1017   6.689   5.963   9.489
    1H151 Ti101 1018   3.279   2.148   9.489
    1H151 Ti101 1019   5.552   4.294   7.405
    1H151 Ti102 1020   4.037   5.247   7.405
    1H151 Ti102 1021   2.142   5.247   7.405
    1H151 Ti102 1022   0.626   2.386   7.405
    1H151 Ti102 1023   4.984   5.724   9.489
    1H151 Ti102 1024   0.816   4.770   9.489
    1H151 Ti102 1025   6.500   4.770   9.489
    1H151 Ti102 1026   3.847   6.440   7.405
    1H151 Ti102 1027   0.058   4.770   9.489
    1H151 Ti102 1028   3.089   5.486   7.405
    1H151 Ti102 1029   2.331   6.440   7.405
    1H151 Ti103 1030   1.005   4.294   7.405
    1H151 Ti103 1031   4.794   6.201   7.405
    1H151 Ti103 1032   3.279   5.963   9.489
    1H151 Ti103 1033   6.121   5.724   9.489
    1H151 Ti103 1034   2.900   6.201   7.405
    1H151 Ti103 1035   5.552   3.340   7.405
    1H151 Ti103 1036   4.037   6.201   7.405
    1H151 Ti103 1037   4.794   4.055   9.489
    1H151 Ti103 1038   5.173   1.194   9.489
    1H151 Ti103 1039   3.089   2.863   9.489
    1H151 Ti104 1040   3.089   3.817   9.489
    1H151 Ti104 1041   1.384   1.194   9.489
    1H151 Ti104 1042   3.089   6.440   7.405
    1H151 Ti104 1043   0.626   0.479   7.405
    1H151 Ti104 1044   0.437   3.817   9.489
    1H151 Ti104 1045   4.416   5.963   9.489
    1H151 Ti104 1046   0.816   2.625   7.405
    1H151 Ti104 1047   1.574   0.002   9.489
    1H151 Ti104 1048   3.847   4.532   7.405
    1H151 Ti104 1049   3.658   3.101   9.489
    1H151 Ti105 1050   2.900   5.963   9.489
    1H151 Ti105 1051   4.605   5.486   7.405
    1H151 Ti105 1052   3.089   0.002   9.489
    1H151 Ti105 1053   6.500   1.671   7.405
    1H151 Ti105 1054   3.089   1.909   9.489
    1H151 Ti105 1055   6.500   1.909   9.489
    1H151 Ti105 1056   5.173   4.055   9.489
    1H151 Ti105 1057   4.226   5.486   7.405
    1H151 Ti105 1058   1.763   0.240   9.489
    1H151 Ti105 1059   6.121   2.625   7.405
    1H151 Ti106 1060   0.626   5.009   9.489
    1H151 Ti106 1061   1.005   3.340   7.405
    1H151 Ti106 1062   5.742   4.532   7.405
    1H151 Ti106 1063   5.173   2.148   9.489
    1H151 Ti106 1064   3.468   5.486   7.405
    1H151 Ti106 1065   1.195   0.717   7.405
    1H151 Ti106 1066   2.521   4.294   7.405
    1H151 Ti106 1067   4.037   1.433   7.405
    1H151 Ti106 1068   1.763   2.148   9.489
    1H151 Ti106 1069   4.226   4.532   7.405
    1H151 Ti107 1070   2.521   0.240   9.489
    1H151 Ti107 1071   0.248   5.009   9.489
    1H151 Ti107 1072   5.552   2.386   7.405
    1H151 Ti107 1073   3.279   5.247   7.405
    1H151 Ti107 1074   4.984   4.770   9.489
    1H151 Ti107 1075   1.574   6.440   7.405
    1H151 Ti107 1076   5.363   1.671   7.405
    1H151 Ti107 1077   4.037   4.294   7.405
    1H151 Ti107 1078   2.142   6.201   7.405
    1H151 Ti107 1079   1.005   1.433   7.405
    1H151 Ti108 1080   2.142   1.194   9.489
    1H151 Ti108 1081   1.195   3.578   7.405
    1H151 Ti108 1082   6.310   5.009   9.489
    1H151 Ti108 1083   4.794   5.963   9.489
    1H151 Ti108 1084   1.005   2.386   7.405
    1H151 Ti108 1085   6.310   5.963   9.489
    1H151 Ti108 1086   3.279   3.101   9.489
    1H151 Ti108 1087   1.763   5.247   7.405
    1H151 Ti108 1088   4.416   5.247   7.405
    1H151 Ti108 1089   2.900   0.240   9.489
    1H151 Ti109 1090   0.816   4.532   7.405
    1H151 Ti109 1091   3.089   5.724   9.489
    1H151 Ti109 1092   4.984   3.817   9.489
    1H151 Ti109 1093   6.500   5.724   9.489
    1H151 Ti109 1094   2.900   4.055   9.489
    1H151 Ti109 1095   1.005   0.479   7.405
    1H151 Ti109 1096   2.710   0.002   9.489
    1H151 Ti109 1097   5.931   2.386   7.405
    1H151 Ti109 1098   4.605   5.724   9.489
    1H151 Ti109 1099   5.742   2.625   7.405
    1H151 Ti110 1100   1.574   5.486   7.405
    1H151 Ti110 1101   0.437   4.770   9.489
    1H151 Ti110 1102   3.089   1.671   7.405
    1H151 Ti110 1103   6.310   2.148   9.489
    1H151 Ti110 1104   3.279   1.433   7.405
    1H151 Ti110 1105   6.689   1.433   7.405
    1H151 Ti110 1106   1.953   5.486   7.405
    1H151 Ti110 1107   3.468   2.863   9.489
    1H151 Ti110 1108   2.900   2.148   9.489
    1H151 Ti110 1109   1.574   0.956   9.489
    1H151 Ti111 1110   5.173   5.009   9.489
    1H151 Ti111 1111   6.121   4.770   9.489
    1H151 Ti111 1112   6.121   4.532   7.405
    1H151 Ti111 1113   0.816   0.717   7.405
    1H151 Ti111 1114   1.953   0.956   9.489
    1H151 Ti111 1115   5.552   5.009   9.489
    1H151 Ti111 1116   2.710   3.817   9.489
    1H151 Ti111 1117   2.521   4.055   9.489
    1H151 Ti111 1118   2.521   2.148   9.489
    1H151 Ti111 1119   3.847   1.671   7.405
    1H151 Ti112 1120   1.953   6.440   7.405
    1H151 Ti112 1121   5.742   4.770   9.489
    1H151 Ti112 1122   6.500   4.532   7.405
    1H151 Ti112 1123   1.763   6.201   7.405
    1H151 Ti112 1124   2.710   1.909   9.489
    1H151 Ti112 1125   3.658   1.433   7.405
    1H151 Ti112 1126   0.058   4.532   7.405
    1H151 Ti112 1127   2.142   2.148   9.489
    1H151 Ti112 1128   5.931   5.009   9.489
    1H151 Ti112 1129   5.363   1.909   9.489
    1H151 Ti113 1130   5.363   4.770   9.489
    1H151 Ti113 1131   0.437   4.532   7.405
    1H151 Ti113 1132   5.931   4.294   7.405
    1H151 Ti113 1133   5.552   2.148   9.489
    1H151 Ti113 1134   0.626   4.055   9.489
    1H151 Ti113 1135   1.953   1.909   9.489
    1H151 Ti113 1136   0.816   3.817   9.489
    1H151 Ti113 1137   5.931   2.148   9.489
    1H151 Ti113 1138   1.763   1.194   9.489
    1H151 Ti113 1139   6.121   1.909   9.489
    1H151 Ti114 1140   2.331   3.817   9.489
    1H151 Ti114 1141   0.816   1.671   7.405
    1H151 Ti114 1142   2.142   4.055   9.489
    1H151 Ti114 1143   0.626   4.294   7.405
    1H151 Ti114 1144   2.331   1.909   9.489
    1H151 Ti114 1145   3.468   1.671   7.405
    1H151 Ti114 1146   0.058   1.671   7.405
    1H151 Ti114 1147   1.195   3.817   9.489
    1H151 Ti114 1148   5.742   1.909   9.489
    1H151 Ti114 1149   6.310   4.294   7.405
    1H151 Ti115 1150   0.626   1.433   7.405
    1H151 Ti115 1151   0.248   4.294   7.405
    1H151 Ti115 1152   6.689   4.294   7.405
    1H151 Ti115 1153   0.248   1.433   7.405
    1H151 Ti115 1154   1.953   3.817   9.489
    1H151 Ti115 1155   1.763   4.055   9.489
    1H151 Ti115 1156   1.005   4.055   9.489
    1H151 Ti115 1157   0.437   1.671   7.405
    1H151 Ti115 1158   1.574   3.817   9.489
    1H151 Ti115 1159   1.384   4.055   9.489
    1H151 Ti116 1160   1.953   2.863   7.595
    1H151 Ti116 1161   0.437   5.724   7.595
    1H151 Ti116 1162   0.248   5.963   7.595
    1H151 Ti116 1163   4.416   3.101   7.595
    1H151 Ti116 1164   1.005   6.201   9.300
    1H151 Ti116 1165   0.626   6.201   9.300
    1H151 Ti116 1166   4.037   3.101   7.595
    1H151 Ti116 1167   1.953   1.909   7.595
    1H151 Ti116 1168   0.437   6.440   9.300
    1H151 Ti116 1169   0.816   6.440   9.300
    1H151 Ti117 1170   0.626   5.963   7.595
    1H151 Ti117 1171   6.310   0.479   9.300
    1H151 Ti117 1172   6.500   0.717   9.300
    1H151 Ti117 1173   2.142   2.148   7.595
    1H151 Ti117 1174   2.142   3.101   7.595
    1H151 Ti117 1175   6.121   0.717   9.300
    1H151 Ti117 1176   1.763   2.148   7.595
    1H151 Ti117 1177   2.331   1.909   7.595
    1H151 Ti117 1178   6.689   0.479   9.300
    1H151 Ti117 1179   2.142   1.194   7.595
    1H151 Ti118 1180   0.437   0.002   7.595
    1H151 Ti118 1181   4.605   2.863   7.595
    1H151 Ti118 1182   1.384   6.201   9.300
    1H151 Ti118 1183   5.931   0.479   9.300
    1H151 Ti118 1184   0.816   5.724   7.595
    1H151 Ti118 1185   1.763   3.101   7.595
    1H151 Ti118 1186   4.794   3.101   7.595
    1H151 Ti118 1187   0.058   6.440   9.300
    1H151 Ti118 1188   1.195   5.486   9.300
    1H151 Ti118 1189   5.363   6.440   9.300
    1H151 Ti119 1190   3.658   3.101   7.595
    1H151 Ti119 1191   1.763   4.055   7.595
    1H151 Ti119 1192   0.248   6.201   9.300
    1H151 Ti119 1193   0.816   0.717   9.300
    1H151 Ti119 1194   0.058   0.002   7.595
    1H151 Ti119 1195   6.310   3.340   9.300
    1H151 Ti119 1196   5.552   6.201   9.300
    1H151 Ti119 1197   1.574   2.863   7.595
    1H151 Ti119 1198   2.521   1.194   7.595
    1H151 Ti119 1199   3.658   4.294   9.300
    1H151 Ti120 1200   3.847   2.863   7.595
    1H151 Ti120 1201   1.574   4.770   7.595
    1H151 Ti120 1202   5.173   0.240   7.595
    1H151 Ti120 1203   3.847   6.440   9.300
    1H151 Ti120 1204   0.437   0.717   9.300
    1H151 Ti120 1205   4.226   3.817   7.595
    1H151 Ti120 1206   2.142   5.247   9.300
    1H151 Ti120 1207   4.037   4.294   9.300
    1H151 Ti120 1208   5.931   3.340   9.300
    1H151 Ti120 1209   3.279   1.433   9.300
    1H151 Ti121 1210   5.742   0.717   9.300
    1H151 Ti121 1211   2.521   3.101   7.595
    1H151 Ti121 1212   5.552   0.240   7.595
    1H151 Ti121 1213   1.763   6.201   9.300
    1H151 Ti121 1214   6.500   3.578   9.300
    1H151 Ti121 1215   1.005   0.479   9.300
    1H151 Ti121 1216   3.658   6.201   9.300
    1H151 Ti121 1217   5.173   0.479   9.300
    1H151 Ti121 1218   2.331   3.817   7.595
    1H151 Ti121 1219   4.984   6.440   9.300
    1H151 Ti122 1220   3.468   0.717   9.300
    1H151 Ti122 1221   2.331   0.956   7.595
    1H151 Ti122 1222   5.363   0.956   7.595
    1H151 Ti122 1223   0.248   0.240   7.595
    1H151 Ti122 1224   6.689   1.433   9.300
    1H151 Ti122 1225   0.248   5.009   7.595
    1H151 Ti122 1226   1.763   5.247   9.300
    1H151 Ti122 1227   2.142   6.201   9.300
    1H151 Ti122 1228   6.689   5.009   7.595
    1H151 Ti122 1229   0.248   3.340   9.300
    1H151 Ti123 1230   1.953   4.770   7.595
    1H151 Ti123 1231   1.384   4.055   7.595
    1H151 Ti123 1232   0.058   3.578   9.300
    1H151 Ti123 1233   3.089   0.717   9.300
    1H151 Ti123 1234   6.310   5.009   7.595
    1H151 Ti123 1235   4.794   1.194   7.595
    1H151 Ti123 1236   4.037   6.201   9.300
    1H151 Ti123 1237   1.005   1.433   9.300
    1H151 Ti123 1238   5.931   5.009   7.595
    1H151 Ti123 1239   4.416   4.294   9.300
    1H151 Ti124 1240   4.605   0.956   7.595
    1H151 Ti124 1241   5.363   0.002   7.595
    1H151 Ti124 1242   3.468   6.440   9.300
    1H151 Ti124 1243   3.658   0.240   7.595
    1H151 Ti124 1244   2.331   4.532   9.300
    1H151 Ti124 1245   6.121   2.625   9.300
    1H151 Ti124 1246   3.468   3.817   7.595
    1H151 Ti124 1247   4.416   1.194   7.595
    1H151 Ti124 1248   4.416   0.479   9.300
    1H151 Ti124 1249   2.331   2.625   9.300
    1H151 Ti125 1250   3.468   0.956   7.595
    1H151 Ti125 1251   3.468   4.532   9.300
    1H151 Ti125 1252   4.416   2.148   7.595
    1H151 Ti125 1253   1.005   5.247   9.300
    1H151 Ti125 1254   1.005   5.009   7.595
    1H151 Ti125 1255   0.816   1.671   9.300
    1H151 Ti125 1256   5.363   5.486   9.300
    1H151 Ti125 1257   4.226   2.863   7.595
    1H151 Ti125 1258   5.742   5.724   7.595
    1H151 Ti125 1259   4.984   3.817   7.595
    1H151 Ti126 1260   5.742   5.486   9.300
    1H151 Ti126 1261   2.710   2.625   9.300
    1H151 Ti126 1262   2.521   3.340   9.300
    1H151 Ti126 1263   2.710   5.724   7.595
    1H151 Ti126 1264   4.226   0.717   9.300
    1H151 Ti126 1265   0.626   0.479   9.300
    1H151 Ti126 1266   0.437   2.625   9.300
    1H151 Ti126 1267   3.089   0.956   7.595
    1H151 Ti126 1268   6.310   5.963   7.595
    1H151 Ti126 1269   0.058   1.671   9.300
    1H151 Ti127 1270   5.931   1.194   7.595
    1H151 Ti127 1271   3.468   1.671   9.300
    1H151 Ti127 1272   0.058   5.724   7.595
    1H151 Ti127 1273   1.574   0.956   7.595
    1H151 Ti127 1274   0.248   0.479   9.300
    1H151 Ti127 1275   3.468   3.578   9.300
    1H151 Ti127 1276   2.521   5.009   7.595
    1H151 Ti127 1277   4.605   2.625   9.300
    1H151 Ti127 1278   2.710   4.532   9.300
    1H151 Ti127 1279   3.468   0.002   7.595
    1H151 Ti128 1280   4.605   4.532   9.300
    1H151 Ti128 1281   3.089   4.770   7.595
    1H151 Ti128 1282   0.058   0.717   9.300
    1H151 Ti128 1283   1.384   2.386   9.300
    1H151 Ti128 1284   4.794   2.386   9.300
    1H151 Ti128 1285   1.574   2.625   9.300
    1H151 Ti128 1286   2.521   6.201   9.300
    1H151 Ti128 1287   1.384   1.194   7.595
    1H151 Ti128 1288   6.689   3.101   7.595
    1H151 Ti128 1289   5.931   4.294   9.300
    1H151 Ti129 1290   6.500   2.863   7.595
    1H151 Ti129 1291   0.437   2.863   7.595
    1H151 Ti129 1292   3.468   4.770   7.595
    1H151 Ti129 1293   4.037   3.340   9.300
    1H151 Ti129 1294   1.574   5.486   9.300
    1H151 Ti129 1295   2.521   5.963   7.595
    1H151 Ti129 1296   2.331   2.863   7.595
    1H151 Ti129 1297   0.626   3.101   7.595
    1H151 Ti129 1298   6.121   1.909   7.595
    1H151 Ti129 1299   3.089   2.863   7.595
    1H151 Ti130 1300   4.226   1.671   9.300
    1H151 Ti130 1301   4.037   5.247   9.300
    1H151 Ti130 1302   1.195   6.440   9.300
    1H151 Ti130 1303   1.953   3.817   7.595
    1H151 Ti130 1304   5.552   4.294   9.300
    1H151 Ti130 1305   1.953   5.486   9.300
    1H151 Ti130 1306   5.552   0.479   9.300
    1H151 Ti130 1307   4.794   1.433   9.300
    1H151 Ti130 1308   5.363   2.625   9.300
    1H151 Ti130 1309   5.363   4.770   7.595
    1H151 Ti131 1310   4.605   3.817   7.595
    1H151 Ti131 1311   5.173   2.148   7.595
    1H151 Ti131 1312   3.847   3.817   7.595
    1H151 Ti131 1313   6.121   3.578   9.300
    1H151 Ti131 1314   6.689   5.963   7.595
    1H151 Ti131 1315   6.500   0.956   7.595
    1H151 Ti131 1316   1.195   0.002   7.595
    1H151 Ti131 1317   1.763   1.194   7.595
    1H151 Ti131 1318   6.689   3.340   9.300
    1H151 Ti131 1319   0.816   5.486   9.300
    1H151 Ti132 1320   1.005   3.340   9.300
    1H151 Ti132 1321   4.984   5.724   7.595
    1H151 Ti132 1322   5.173   6.201   9.300
    1H151 Ti132 1323   4.984   0.956   7.595
    1H151 Ti132 1324   0.626   1.433   9.300
    1H151 Ti132 1325   3.847   4.532   9.300
    1H151 Ti132 1326   6.121   5.724   7.595
    1H151 Ti132 1327   6.500   5.724   7.595
    1H151 Ti132 1328   4.416   5.963   7.595
    1H151 Ti132 1329   5.931   3.101   7.595
    1H151 Ti133 1330   2.521   1.433   9.300
    1H151 Ti133 1331   4.605   4.770   7.595
    1H151 Ti133 1332   3.847   5.724   7.595
    1H151 Ti133 1333   0.626   5.009   7.595
    1H151 Ti133 1334   5.742   6.440   9.300
    1H151 Ti133 1335   4.226   4.532   9.300
    1H151 Ti133 1336   3.847   3.578   9.300
    1H151 Ti133 1337   1.574   1.909   7.595
    1H151 Ti133 1338   2.142   0.479   9.300
    1H151 Ti133 1339   6.689   5.247   9.300
    1H151 Ti134 1340   2.142   4.055   7.595
    1H151 Ti134 1341   2.331   5.486   9.300
    1H151 Ti134 1342   1.005   5.963   7.595
    1H151 Ti134 1343   1.384   5.247   9.300
    1H151 Ti134 1344   0.248   1.433   9.300
    1H151 Ti134 1345   6.500   6.440   9.300
    1H151 Ti134 1346   4.794   0.479   9.300
    1H151 Ti134 1347   3.279   0.240   7.595
    1H151 Ti134 1348   1.953   0.956   7.595
    1H151 Ti134 1349   4.984   2.863   7.595
    1H151 Ti135 1350   1.574   3.817   7.595
    1H151 Ti135 1351   3.658   0.479   9.300
    1H151 Ti135 1352   2.521   5.247   9.300
    1H151 Ti135 1353   0.816   0.002   7.595
    1H151 Ti135 1354   5.742   3.578   9.300
    1H151 Ti135 1355   4.037   0.479   9.300
    1H151 Ti135 1356   3.468   2.863   7.595
    1H151 Ti135 1357   3.658   1.433   9.300
    1H151 Ti135 1358   3.279   3.101   7.595
    1H151 Ti135 1359   6.689   0.240   7.595
    1H151 Ti136 1360   2.710   0.956   7.595
    1H151 Ti136 1361   4.794   2.148   7.595
    1H151 Ti136 1362   4.226   6.440   9.300
    1H151 Ti136 1363   6.310   1.433   9.300
    1H151 Ti136 1364   5.742   0.956   7.595
    1H151 Ti136 1365   1.195   4.770   7.595
    1H151 Ti136 1366   4.605   0.717   9.300
    1H151 Ti136 1367   4.226   3.578   9.300
    1H151 Ti136 1368   4.605   1.909   7.595
    1H151 Ti136 1369   3.279   0.479   9.300
    1H151 Ti137 1370   2.521   2.148   7.595
    1H151 Ti137 1371   2.900   1.433   9.300
    1H151 Ti137 1372   1.953   6.440   9.300
    1H151 Ti137 1373   3.279   4.294   9.300
    1H151 Ti137 1374   1.195   0.717   9.300
    1H151 Ti137 1375   6.121   6.440   9.300
    1H151 Ti137 1376   5.552   5.009   7.595
    1H151 Ti137 1377   1.195   2.625   9.300
    1H151 Ti137 1378   3.847   0.717   9.300
    1H151 Ti137 1379   1.574   6.440   9.300
    1H151 Ti138 1380   3.279   4.055   7.595
    1H151 Ti138 1381   0.626   3.340   9.300
    1H151 Ti138 1382   5.742   2.625   9.300
    1H151 Ti138 1383   5.363   0.717   9.300
    1H151 Ti138 1384   5.931   6.201   9.300
    1H151 Ti138 1385   4.416   1.433   9.300
    1H151 Ti138 1386   2.900   5.009   7.595
    1H151 Ti138 1387   3.847   5.486   9.300
    1H151 Ti138 1388   0.437   1.671   9.300
    1H151 Ti138 1389   4.416   2.386   9.300
    1H151 Ti139 1390   1.195   1.671   9.300
    1H151 Ti139 1391   6.500   0.002   7.595
    1H151 Ti139 1392   4.605   1.671   9.300
    1H151 Ti139 1393   1.384   2.148   7.595
    1H151 Ti139 1394   1.953   4.532   9.300
    1H151 Ti139 1395   0.058   2.863   7.595
    1H151 Ti139 1396   6.689   6.201   9.300
    1H151 Ti139 1397   4.984   0.717   9.300
    1H151 Ti139 1398   0.248   3.101   7.595
    1H151 Ti139 1399   2.331   6.440   9.300
    1H151 Ti140 1400   5.173   1.194   7.595
    1H151 Ti140 1401   2.710   2.863   7.595
    1H151 Ti140 1402   0.816   2.625   9.300
    1H151 Ti140 1403   4.605   6.440   9.300
    1H151 Ti140 1404   5.552   3.340   9.300
    1H151 Ti140 1405   3.658   4.055   7.595
    1H151 Ti140 1406   4.416   4.055   7.595
    1H151 Ti140 1407   4.984   2.625   9.300
    1H151 Ti140 1408   5.173   3.101   7.595
    1H151 Ti140 1409   2.900   3.101   7.595
    1H151 Ti141 1410   0.437   5.486   9.300
    1H151 Ti141 1411   2.710   1.909   7.595
    1H151 Ti141 1412   4.794   4.055   7.595
    1H151 Ti141 1413   1.384   5.009   7.595
    1H151 Ti141 1414   6.310   1.194   7.595
    1H151 Ti141 1415   0.626   0.240   7.595
    1H151 Ti141 1416   6.500   2.625   9.300
    1H151 Ti141 1417   5.552   1.194   7.595
    1H151 Ti141 1418   0.058   2.625   9.300
    1H151 Ti141 1419   4.794   0.240   7.595
    1H151 Ti142 1420   2.710   3.817   7.595
    1H151 Ti142 1421   1.005   2.386   9.300
    1H151 Ti142 1422   5.931   5.963   7.595
    1H151 Ti142 1423   6.310   3.101   7.595
    1H151 Ti142 1424   2.900   1.194   7.595
    1H151 Ti142 1425   1.384   3.101   7.595
    1H151 Ti142 1426   1.195   5.724   7.595
    1H151 Ti142 1427   4.037   1.433   9.300
    1H151 Ti142 1428   2.331   5.724   7.595
    1H151 Ti142 1429   4.984   0.002   7.595
    1H151 Ti143 1430   0.626   2.386   9.300
    1H151 Ti143 1431   2.331   4.770   7.595
    1H151 Ti143 1432   3.847   1.671   9.300
    1H151 Ti143 1433   3.089   4.532   9.300
    1H151 Ti143 1434   6.121   0.956   7.595
    1H151 Ti143 1435   5.742   0.002   7.595
    1H151 Ti143 1436   5.363   5.724   7.595
    1H151 Ti143 1437   4.984   1.909   7.595
    1H151 Ti143 1438   1.763   5.009   7.595
    1H151 Ti143 1439   2.142   5.009   7.595
    1H151 Ti144 1440   2.710   0.717   9.300
    1H151 Ti144 1441   0.248   2.386   9.300
    1H151 Ti144 1442   4.416   3.340   9.300
    1H151 Ti144 1443   3.658   5.247   9.300
    1H151 Ti144 1444   1.953   2.625   9.300
    1H151 Ti144 1445   4.226   0.956   7.595
    1H151 Ti144 1446   2.710   4.770   7.595
    1H151 Ti144 1447   0.437   3.578   9.300
    1H151 Ti144 1448   6.310   4.294   9.300
    1H151 Ti144 1449   4.037   2.148   7.595
    1H151 Ti145 1450   5.552   5.963   7.595
    1H151 Ti145 1451   3.089   1.671   9.300
    1H151 Ti145 1452   4.226   1.909   7.595
    1H151 Ti145 1453   4.226   2.625   9.300
    1H151 Ti145 1454   3.847   0.956   7.595
    1H151 Ti145 1455   5.173   5.009   7.595
    1H151 Ti145 1456   6.500   1.671   9.300
    1H151 Ti145 1457   3.658   3.340   9.300
    1H151 Ti145 1458   4.037   4.055   7.595
    1H151 Ti145 1459   5.931   1.433   9.300
    1H151 Ti146 1460   5.742   4.770   7.595
    1H151 Ti146 1461   3.279   6.201   9.300
    1H151 Ti146 1462   5.173   4.055   7.595
    1H151 Ti146 1463   2.900   3.340   9.300
    1H151 Ti146 1464   6.689   4.294   9.300
    1H151 Ti146 1465   3.279   5.009   7.595
    1H151 Ti146 1466   3.847   0.002   7.595
    1H151 Ti146 1467   4.226   5.486   9.300
    1H151 Ti146 1468   2.142   3.340   9.300
    1H151 Ti146 1469   3.089   3.817   7.595
    1H151 Ti147 1470   4.984   4.770   7.595
    1H151 Ti147 1471   5.173   5.963   7.595
    1H151 Ti147 1472   2.521   4.055   7.595
    1H151 Ti147 1473   6.121   4.770   7.595
    1H151 Ti147 1474   4.416   5.247   9.300
    1H151 Ti147 1475   2.900   5.963   7.595
    1H151 Ti147 1476   6.500   4.770   7.595
    1H151 Ti147 1477   0.058   5.486   9.300
    1H151 Ti147 1478   4.794   4.294   9.300
    1H151 Ti147 1479   0.058   4.770   7.595
    1H151 Ti148 1480   5.742   1.909   7.595
    1H151 Ti148 1481   4.794   6.201   9.300
    1H151 Ti148 1482   1.763   2.386   9.300
    1H151 Ti148 1483   5.931   0.240   7.595
    1H151 Ti148 1484   3.279   1.194   7.595
    1H151 Ti148 1485   5.173   2.386   9.300
    1H151 Ti148 1486   4.794   5.963   7.595
    1H151 Ti148 1487   2.710   5.486   9.300
    1H151 Ti148 1488   0.626   5.247   9.300
    1H151 Ti148 1489   4.794   5.009   7.595
    1H151 Ti149 1490   4.416   6.201   9.300
    1H151 Ti149 1491   0.816   2.863   7.595
    1H151 Ti149 1492   1.195   2.863   7.595
    1H151 Ti149 1493   0.816   4.770   7.595
    1H151 Ti149 1494   2.900   4.055   7.595
    1H151 Ti149 1495   3.658   5.009   7.595
    1H151 Ti149 1496   6.121   2.863   7.595
    1H151 Ti149 1497   4.984   1.671   9.300
    1H151 Ti149 1498   4.037   5.963   7.595
    1H151 Ti149 1499   2.900   0.240   7.595
    1H151 Ti150 1500   6.310   0.240   7.595
    1H151 Ti150 1501   4.605   5.724   7.595
    1H151 Ti150 1502   2.521   2.386   9.300
    1H151 Ti150 1503   3.658   5.963   7.595
    1H151 Ti150 1504   6.310   2.148   7.595
    1H151 Ti150 1505   2.521   4.294   9.300
    1H151 Ti150 1506   5.552   5.247   9.300
    1H151 Ti150 1507   2.331   0.717   9.300
    1H151 Ti150 1508   2.900   5.247   9.300
    1H151 Ti150 1509   1.384   3.340   9.300
    1H151 Ti151 1510   4.226   5.724   7.595
    1H151 Ti151 1511   3.089   0.002   7.595
    1H151 Ti151 1512   0.058   0.956   7.595
    1H151 Ti151 1513   4.037   0.240   7.595
    1H151 Ti151 1514   6.121   0.002   7.595
    1H151 Ti151 1515   1.384   0.479   9.300
    1H151 Ti151 1516   1.384   0.240   7.595
    1H151 Ti151 1517   5.363   3.578   9.300
    1H151 Ti151 1518   1.195   0.956   7.595
    1H151 Ti151 1519   2.900   0.479   9.300
    1H151 Ti152 1520   6.689   2.386   9.300
    1H151 Ti152 1521   4.605   3.578   9.300
    1H151 Ti152 1522   1.195   3.817   7.595
    1H151 Ti152 1523   4.037   2.386   9.300
    1H151 Ti152 1524   3.468   5.486   9.300
    1H151 Ti152 1525   0.437   4.770   7.595
    1H151 Ti152 1526   5.363   2.863   7.595
    1H151 Ti152 1527   5.363   3.817   7.595
    1H151 Ti152 1528   4.605   0.002   7.595
    1H151 Ti152 1529   4.416   0.240   7.595
    1H151 Ti153 1530   4.037   1.194   7.595
    1H151 Ti153 1531   2.900   4.294   9.300
    1H151 Ti153 1532   1.005   0.240   7.595
    1H151 Ti153 1533   5.742   4.532   9.300
    1H151 Ti153 1534   3.089   5.724   7.595
    1H151 Ti153 1535   1.384   1.433   9.300
    1H151 Ti153 1536   5.173   3.340   9.300
    1H151 Ti153 1537   3.279   5.247   9.300
    1H151 Ti153 1538   2.900   2.148   7.595
    1H151 Ti153 1539   6.310   6.201   9.300
    1H151 Ti154 1540   3.089   3.578   9.300
    1H151 Ti154 1541   1.195   1.909   7.595
    1H151 Ti154 1542   4.794   3.340   9.300
    1H151 Ti154 1543   1.005   3.101   7.595
    1H151 Ti154 1544   3.089   6.440   9.300
    1H151 Ti154 1545   6.310   2.386   9.300
    1H151 Ti154 1546   0.248   5.247   9.300
    1H151 Ti154 1547   3.279   3.340   9.300
    1H151 Ti154 1548   5.363   1.909   7.595
    1H151 Ti154 1549   5.552   3.101   7.595
    1H151 Ti155 1550   2.521   0.240   7.595
    1H151 Ti155 1551   1.384   5.963   7.595
    1H151 Ti155 1552   6.500   4.532   9.300
    1H151 Ti155 1553   4.226   0.002   7.595
    1H151 Ti155 1554   1.005   4.055   7.595
    1H151 Ti155 1555   4.984   5.486   9.300
    1H151 Ti155 1556   2.900   6.201   9.300
    1H151 Ti155 1557   2.521   0.479   9.300
    1H151 Ti155 1558   3.279   5.963   7.595
    1H151 Ti155 1559   2.142   2.386   9.300
    1H151 Ti156 1560   1.574   4.532   9.300
    1H151 Ti156 1561   3.847   4.770   7.595
    1H151 Ti156 1562   2.710   6.440   9.300
    1H151 Ti156 1563   6.121   5.486   9.300
    1H151 Ti156 1564   5.931   2.386   9.300
    1H151 Ti156 1565   2.710   0.002   7.595
    1H151 Ti156 1566   3.658   1.194   7.595
    1H151 Ti156 1567   3.089   2.625   9.300
    1H151 Ti156 1568   3.847   2.625   9.300
    1H151 Ti156 1569   5.931   2.148   7.595
    1H151 Ti157 1570   5.173   1.433   9.300
    1H151 Ti157 1571   6.121   4.532   9.300
    1H151 Ti157 1572   3.468   5.724   7.595
    1H151 Ti157 1573   2.710   3.578   9.300
    1H151 Ti157 1574   1.763   3.340   9.300
    1H151 Ti157 1575   5.552   2.148   7.595
    1H151 Ti157 1576   2.142   4.294   9.300
    1H151 Ti157 1577   3.658   2.148   7.595
    1H151 Ti157 1578   5.552   1.433   9.300
    1H151 Ti157 1579   5.173   5.247   9.300
    1H151 Ti158 1580   5.173   4.294   9.300
    1H151 Ti158 1581   6.500   1.909   7.595
    1H151 Ti158 1582   2.142   0.240   7.595
    1H151 Ti158 1583   4.984   4.532   9.300
    1H151 Ti158 1584   2.900   2.386   9.300
    1H151 Ti158 1585   5.552   2.386   9.300
    1H151 Ti158 1586   3.658   2.386   9.300
    1H151 Ti158 1587   1.763   0.240   7.595
    1H151 Ti158 1588   0.058   4.532   9.300
    1H151 Ti158 1589   4.794   5.247   9.300
    1H151 Ti159 1590   2.710   1.671   9.300
    1H151 Ti159 1591   4.037   5.009   7.595
    1H151 Ti159 1592   0.816   3.578   9.300
    1H151 Ti159 1593   5.552   4.055   7.595
    1H151 Ti159 1594   0.248   4.294   9.300
    1H151 Ti159 1595   6.689   2.148   7.595
    1H151 Ti159 1596   4.416   5.009   7.595
    1H151 Ti159 1597   6.689   1.194   7.595
    1H151 Ti159 1598   5.742   2.863   7.595
    1H151 Ti159 1599   4.226   4.770   7.595
    1H151 Ti160 1600   1.574   1.671   9.300
    1H151 Ti160 1601   5.931   5.247   9.300
    1H151 Ti160 1602   6.500   5.486   9.300
    1H151 Ti160 1603   1.574   0.002   7.595
    1H151 Ti160 1604   2.331   0.002   7.595
    1H151 Ti160 1605   3.279   2.148   7.595
    1H151 Ti160 1606   2.142   5.963   7.595
    1H151 Ti160 1607   2.331   3.578   9.300
    1H151 Ti160 1608   5.742   3.817   7.595
    1H151 Ti160 1609   1.763   0.479   9.300
    1H151 Ti161 1610   3.279   2.386   9.300
    1H151 Ti161 1611   0.816   3.817   7.595
    1H151 Ti161 1612   6.310   5.247   9.300
    1H151 Ti161 1613   5.363   4.532   9.300
    1H151 Ti161 1614   1.005   1.194   7.595
    1H151 Ti161 1615   1.195   4.532   9.300
    1H151 Ti161 1616   6.121   3.817   7.595
    1H151 Ti161 1617   0.437   3.817   7.595
    1H151 Ti161 1618   0.248   2.148   7.595
    1H151 Ti161 1619   1.953   0.717   9.300
    1H151 Ti162 1620   6.500   3.817   7.595
    1H151 Ti162 1621   0.058   3.817   7.595
    1H151 Ti162 1622   3.089   5.486   9.300
    1H151 Ti162 1623   0.437   0.956   7.595
    1H151 Ti162 1624   6.121   1.671   9.300
    1H151 Ti162 1625   4.984   3.578   9.300
    1H151 Ti162 1626   1.195   3.578   9.300
    1H151 Ti162 1627   4.605   5.486   9.300
    1H151 Ti162 1628   0.626   2.148   7.595
    1H151 Ti162 1629   2.142   1.433   9.300
    1H151 Ti163 1630   0.816   4.532   9.300
    1H151 Ti163 1631   1.574   0.717   9.300
    1H151 Ti163 1632   1.005   2.148   7.595
    1H151 Ti163 1633   2.331   1.671   9.300
    1H151 Ti163 1634   3.847   1.909   7.595
    1H151 Ti163 1635   3.089   1.909   7.595
    1H151 Ti163 1636   3.468   2.625   9.300
    1H151 Ti163 1637   1.574   5.724   7.595
    1H151 Ti163 1638   1.953   0.002   7.595
    1H151 Ti163 1639   1.953   5.724   7.595
    1H151 Ti164 1640   5.363   1.671   9.300
    1H151 Ti164 1641   1.763   4.294   9.300
    1H151 Ti164 1642   0.437   4.532   9.300
    1H151 Ti164 1643   5.742   1.671   9.300
    1H151 Ti164 1644   0.816   0.956   7.595
    1H151 Ti164 1645   1.953   3.578   9.300
    1H151 Ti164 1646   5.931   4.055   7.595
    1H151 Ti164 1647   1.763   5.963   7.595
    1H151 Ti164 1648   1.763   1.433   9.300
    1H151 Ti164 1649   0.626   4.055   7.595
    1H151 Ti165 1650   3.468   1.909   7.595
    1H151 Ti165 1651   1.574   3.578   9.300
    1H151 Ti165 1652   0.248   1.194   7.595
    1H151 Ti165 1653   0.058   1.909   7.595
    1H151 Ti165 1654   0.816   1.909   7.595
    1H151 Ti165 1655   1.953   1.671   9.300
    1H151 Ti165 1656   0.626   4.294   9.300
    1H151 Ti165 1657   1.384   4.294   9.300
    1H151 Ti165 1658   6.310   4.055   7.595
    1H151 Ti165 1659   0.248   4.055   7.595
    1H151 Ti166 1660   6.689   4.055   7.595
    1H151 Ti166 1661   0.626   1.194   7.595
    1H151 Ti166 1662   1.005   4.294   9.300
    1H151 Ti166 1663   0.437   1.909   7.595
    1H151 Ti166 1664   1.953   2.625   7.784
    1H151 Ti166 1665   0.248   6.201   7.784
    1H151 Ti166 1666   4.416   3.340   7.784
    1H151 Ti166 1667   4.037   3.340   7.784
    1H151 Ti166 1668   1.005   5.963   9.111
    1H151 Ti166 1669   2.142   1.433   7.784
    1H151 Ti167 1670   0.437   6.440   7.784
    1H151 Ti167 1671   1.763   2.386   7.784
    1H151 Ti167 1672   2.331   1.671   7.784
    1H151 Ti167 1673   1.195   5.724   9.111
    1H151 Ti167 1674   1.384   5.963   9.111
    1H151 Ti167 1675   0.437   5.486   7.784
    1H151 Ti167 1676   2.142   3.340   7.784
    1H151 Ti167 1677   1.953   1.671   7.784
    1H151 Ti167 1678   4.226   3.578   7.784
    1H151 Ti167 1679   0.626   6.201   7.784
    1H151 Ti168 1680   0.437   0.002   9.111
    1H151 Ti168 1681   2.142   2.386   7.784
    1H151 Ti168 1682   6.689   0.240   9.111
    1H151 Ti168 1683   1.763   4.294   7.784
    1H151 Ti168 1684   0.816   0.002   9.111
    1H151 Ti168 1685   0.058   0.002   9.111
    1H151 Ti168 1686   6.500   0.956   9.111
    1H151 Ti168 1687   1.574   4.532   7.784
    1H151 Ti168 1688   0.058   6.440   7.784
    1H151 Ti168 1689   0.626   5.963   9.111
    1H151 Ti169 1690   6.310   0.240   9.111
    1H151 Ti169 1691   3.658   3.340   7.784
    1H151 Ti169 1692   4.794   3.340   7.784
    1H151 Ti169 1693   5.363   0.002   9.111
    1H151 Ti169 1694   2.331   3.578   7.784
    1H151 Ti169 1695   0.816   5.486   7.784
    1H151 Ti169 1696   5.173   0.240   9.111
    1H151 Ti169 1697   0.248   5.247   7.784
    1H151 Ti169 1698   1.574   2.625   7.784
    1H151 Ti169 1699   6.121   0.956   9.111
    1H151 Ti170 1700   2.521   1.433   7.784
    1H151 Ti170 1701   3.279   1.194   9.111
    1H151 Ti170 1702   5.552   5.963   9.111
    1H151 Ti170 1703   5.363   0.717   7.784
    1H151 Ti170 1704   6.310   3.101   9.111
    1H151 Ti170 1705   0.816   0.956   9.111
    1H151 Ti170 1706   5.173   0.479   7.784
    1H151 Ti170 1707   1.763   5.963   9.111
    1H151 Ti170 1708   4.984   0.002   9.111
    1H151 Ti170 1709   6.121   2.863   9.111
    1H151 Ti171 1710   5.931   3.101   9.111
    1H151 Ti171 1711   2.142   5.009   9.111
    1H151 Ti171 1712   3.658   4.055   9.111
    1H151 Ti171 1713   2.521   3.340   7.784
    1H151 Ti171 1714   4.605   2.625   7.784
    1H151 Ti171 1715   5.931   0.240   9.111
    1H151 Ti171 1716   1.953   4.532   7.784
    1H151 Ti171 1717   6.689   1.194   9.111
    1H151 Ti171 1718   6.689   5.247   7.784
    1H151 Ti171 1719   3.468   0.956   9.111
    1H151 Ti172 1720   5.552   0.479   7.784
    1H151 Ti172 1721   3.089   0.956   9.111
    1H151 Ti172 1722   1.384   4.294   7.784
    1H151 Ti172 1723   4.037   4.055   9.111
    1H151 Ti172 1724   6.310   5.247   7.784
    1H151 Ti172 1725   1.005   0.240   9.111
    1H151 Ti172 1726   5.931   5.247   7.784
    1H151 Ti172 1727   1.763   3.340   7.784
    1H151 Ti172 1728   2.331   4.770   9.111
    1H151 Ti172 1729   0.437   0.956   9.111
    1H151 Ti173 1730   2.142   5.963   9.111
    1H151 Ti173 1731   2.521   3.101   9.111
    1H151 Ti173 1732   3.468   3.578   7.784
    1H151 Ti173 1733   5.363   5.724   9.111
    1H151 Ti173 1734   3.468   0.717   7.784
    1H151 Ti173 1735   4.416   2.386   7.784
    1H151 Ti173 1736   2.331   2.863   9.111
    1H151 Ti173 1737   5.742   5.724   9.111
    1H151 Ti173 1738   0.248   5.963   9.111
    1H151 Ti173 1739   1.005   1.194   9.111
    1H151 Ti174 1740   0.248   3.101   9.111
    1H151 Ti174 1741   4.984   3.578   7.784
    1H151 Ti174 1742   3.847   0.002   9.111
    1H151 Ti174 1743   1.005   5.247   7.784
    1H151 Ti174 1744   0.248   0.240   9.111
    1H151 Ti174 1745   0.626   0.240   9.111
    1H151 Ti174 1746   2.710   2.863   9.111
    1H151 Ti174 1747   5.742   5.486   7.784
    1H151 Ti174 1748   4.605   3.578   7.784
    1H151 Ti174 1749   3.847   3.578   7.784
    1H151 Ti175 1750   3.658   0.479   7.784
    1H151 Ti175 1751   6.500   3.817   9.111
    1H151 Ti175 1752   0.437   2.863   9.111
    1H151 Ti175 1753   1.763   5.009   9.111
    1H151 Ti175 1754   5.742   0.956   9.111
    1H151 Ti175 1755   1.574   5.724   9.111
    1H151 Ti175 1756   3.468   3.817   9.111
    1H151 Ti175 1757   0.058   5.486   7.784
    1H151 Ti175 1758   0.816   5.724   9.111
    1H151 Ti175 1759   0.626   5.247   7.784
    1H151 Ti176 1760   3.847   2.625   7.784
    1H151 Ti176 1761   3.658   5.963   9.111
    1H151 Ti176 1762   4.416   4.055   9.111
    1H151 Ti176 1763   3.089   0.717   7.784
    1H151 Ti176 1764   3.468   0.002   9.111
    1H151 Ti176 1765   2.710   5.486   7.784
    1H151 Ti176 1766   4.794   1.433   7.784
    1H151 Ti176 1767   1.953   3.578   7.784
    1H151 Ti176 1768   4.416   0.240   9.111
    1H151 Ti176 1769   2.710   4.770   9.111
    1H151 Ti177 1770   4.037   5.963   9.111
    1H151 Ti177 1771   2.521   5.247   7.784
    1H151 Ti177 1772   0.058   3.817   9.111
    1H151 Ti177 1773   5.931   1.433   7.784
    1H151 Ti177 1774   5.931   4.055   9.111
    1H151 Ti177 1775   6.500   0.002   9.111
    1H151 Ti177 1776   4.416   1.433   7.784
    1H151 Ti177 1777   0.058   0.956   9.111
    1H151 Ti177 1778   4.605   0.717   7.784
    1H151 Ti177 1779   2.521   5.963   9.111
    1H151 Ti178 1780   5.552   0.240   9.111
    1H151 Ti178 1781   6.121   1.671   7.784
    1H151 Ti178 1782   6.121   5.486   7.784
    1H151 Ti178 1783   1.953   5.724   9.111
    1H151 Ti178 1784   0.626   1.194   9.111
    1H151 Ti178 1785   2.331   0.717   7.784
    1H151 Ti178 1786   4.226   0.956   9.111
    1H151 Ti178 1787   1.763   1.433   7.784
    1H151 Ti178 1788   4.226   2.625   7.784
    1H151 Ti178 1789   3.089   4.532   7.784
    1H151 Ti179 1790   6.310   6.201   7.784
    1H151 Ti179 1791   0.248   0.479   7.784
    1H151 Ti179 1792   6.500   5.486   7.784
    1H151 Ti179 1793   6.310   1.194   9.111
    1H151 Ti179 1794   3.468   4.770   9.111
    1H151 Ti179 1795   3.847   3.817   9.111
    1H151 Ti179 1796   6.689   6.201   7.784
    1H151 Ti179 1797   0.816   1.909   9.111
    1H151 Ti179 1798   3.468   4.532   7.784
    1H151 Ti179 1799   4.037   5.009   9.111
    1H151 Ti180 1800   5.552   4.055   9.111
    1H151 Ti180 1801   1.384   1.433   7.784
    1H151 Ti180 1802   5.363   6.440   7.784
    1H151 Ti180 1803   2.331   2.625   7.784
    1H151 Ti180 1804   1.005   3.101   9.111
    1H151 Ti180 1805   1.574   2.863   9.111
    1H151 Ti180 1806   4.605   2.863   9.111
    1H151 Ti180 1807   4.984   0.717   7.784
    1H151 Ti180 1808   0.816   6.440   7.784
    1H151 Ti180 1809   5.742   0.002   9.111
    1H151 Ti181 1810   5.363   2.863   9.111
    1H151 Ti181 1811   4.794   2.148   9.111
    1H151 Ti181 1812   6.121   0.002   9.111
    1H151 Ti181 1813   4.226   1.909   9.111
    1H151 Ti181 1814   2.521   5.009   9.111
    1H151 Ti181 1815   1.005   5.009   9.111
    1H151 Ti181 1816   4.605   4.770   9.111
    1H151 Ti181 1817   1.384   2.148   9.111
    1H151 Ti181 1818   4.794   0.240   9.111
    1H151 Ti181 1819   0.058   1.909   9.111
    1H151 Ti182 1820   4.794   1.194   9.111
    1H151 Ti182 1821   1.195   6.440   7.784
    1H151 Ti182 1822   3.279   0.479   7.784
    1H151 Ti182 1823   5.173   2.386   7.784
    1H151 Ti182 1824   0.248   1.194   9.111
    1H151 Ti182 1825   1.574   0.717   7.784
    1H151 Ti182 1826   4.037   3.101   9.111
    1H151 Ti182 1827   3.468   1.909   9.111
    1H151 Ti182 1828   6.500   0.717   7.784
    1H151 Ti182 1829   6.689   3.340   7.784
    1H151 Ti183 1830   1.953   4.770   9.111
    1H151 Ti183 1831   3.089   2.625   7.784
    1H151 Ti183 1832   3.468   6.440   7.784
    1H151 Ti183 1833   6.500   2.625   7.784
    1H151 Ti183 1834   2.521   1.194   9.111
    1H151 Ti183 1835   2.331   5.724   9.111
    1H151 Ti183 1836   1.195   0.002   9.111
    1H151 Ti183 1837   0.437   5.724   9.111
    1H151 Ti183 1838   0.437   2.625   7.784
    1H151 Ti183 1839   4.794   2.386   7.784
    1H151 Ti184 1840   4.984   5.486   7.784
    1H151 Ti184 1841   0.626   3.340   7.784
    1H151 Ti184 1842   4.226   3.817   9.111
    1H151 Ti184 1843   6.121   3.817   9.111
    1H151 Ti184 1844   5.742   2.863   9.111
    1H151 Ti184 1845   2.900   1.194   9.111
    1H151 Ti184 1846   1.574   1.671   7.784
    1H151 Ti184 1847   5.363   4.532   7.784
    1H151 Ti184 1848   6.689   3.101   9.111
    1H151 Ti184 1849   3.658   0.240   9.111
    1H151 Ti185 1850   2.521   6.201   7.784
    1H151 Ti185 1851   4.605   4.532   7.784
    1H151 Ti185 1852   2.142   4.294   7.784
    1H151 Ti185 1853   3.658   1.194   9.111
    1H151 Ti185 1854   1.005   6.201   7.784
    1H151 Ti185 1855   5.931   3.340   7.784
    1H151 Ti185 1856   4.416   6.201   7.784
    1H151 Ti185 1857   2.142   0.240   9.111
    1H151 Ti185 1858   6.500   2.863   9.111
    1H151 Ti185 1859   0.626   3.101   9.111
    1H151 Ti186 1860   5.173   5.963   9.111
    1H151 Ti186 1861   4.037   0.240   9.111
    1H151 Ti186 1862   5.931   1.194   9.111
    1H151 Ti186 1863   5.742   3.817   9.111
    1H151 Ti186 1864   3.847   4.770   9.111
    1H151 Ti186 1865   3.847   5.486   7.784
    1H151 Ti186 1866   3.279   3.340   7.784
    1H151 Ti186 1867   4.226   0.002   9.111
    1H151 Ti186 1868   4.605   0.002   9.111
    1H151 Ti186 1869   5.742   0.717   7.784
    1H151 Ti187 1870   4.984   2.625   7.784
    1H151 Ti187 1871   6.500   6.440   7.784
    1H151 Ti187 1872   4.605   1.671   7.784
    1H151 Ti187 1873   4.226   4.770   9.111
    1H151 Ti187 1874   0.058   2.863   9.111
    1H151 Ti187 1875   6.689   5.009   9.111
    1H151 Ti187 1876   1.195   4.532   7.784
    1H151 Ti187 1877   1.384   2.386   7.784
    1H151 Ti187 1878   2.710   3.578   7.784
    1H151 Ti187 1879   5.552   5.247   7.784
    1H151 Ti188 1880   4.794   0.479   7.784
    1H151 Ti188 1881   3.847   5.724   9.111
    1H151 Ti188 1882   2.710   1.671   7.784
    1H151 Ti188 1883   3.279   4.294   7.784
    1H151 Ti188 1884   4.037   2.386   7.784
    1H151 Ti188 1885   5.552   3.101   9.111
    1H151 Ti188 1886   1.574   3.578   7.784
    1H151 Ti188 1887   0.816   2.863   9.111
    1H151 Ti188 1888   6.310   4.055   9.111
    1H151 Ti188 1889   6.689   4.055   9.111
    1H151 Ti189 1890   5.931   5.963   9.111
    1H151 Ti189 1891   4.605   0.956   9.111
    1H151 Ti189 1892   3.847   0.956   9.111
    1H151 Ti189 1893   5.173   3.340   7.784
    1H151 Ti189 1894   1.195   0.956   9.111
    1H151 Ti189 1895   3.279   4.055   9.111
    1H151 Ti189 1896   4.416   1.194   9.111
    1H151 Ti189 1897   1.195   2.863   9.111
    1H151 Ti189 1898   2.142   3.101   9.111
    1H151 Ti189 1899   6.689   0.479   7.784
    1H151 Ti190 1900   2.710   0.956   9.111
    1H151 Ti190 1901   1.195   5.486   7.784
    1H151 Ti190 1902   2.521   2.386   7.784
    1H151 Ti190 1903   1.384   5.009   9.111
    1H151 Ti190 1904   4.416   2.148   9.111
    1H151 Ti190 1905   3.658   5.009   9.111
    1H151 Ti190 1906   1.195   1.909   9.111
    1H151 Ti190 1907   3.847   0.717   7.784
    1H151 Ti190 1908   4.605   1.909   9.111
    1H151 Ti190 1909   1.005   2.148   9.111
    1H151 Ti191 1910   2.900   5.247   7.784
    1H151 Ti191 1911   2.710   0.717   7.784
    1H151 Ti191 1912   4.037   1.194   9.111
    1H151 Ti191 1913   1.953   0.717   7.784
    1H151 Ti191 1914   2.900   3.101   9.111
    1H151 Ti191 1915   3.468   2.625   7.784
    1H151 Ti191 1916   3.279   0.240   9.111
    1H151 Ti191 1917   2.331   5.486   7.784
    1H151 Ti191 1918   2.900   3.340   7.784
    1H151 Ti191 1919   4.416   3.101   9.111
    1H151 Ti192 1920   5.363   5.486   7.784
    1H151 Ti192 1921   4.416   5.009   9.111
    1H151 Ti192 1922   6.310   1.433   7.784
    1H151 Ti192 1923   1.953   2.863   9.111
    1H151 Ti192 1924   4.226   2.863   9.111
    1H151 Ti192 1925   0.437   1.909   9.111
    1H151 Ti192 1926   0.626   2.148   9.111
    1H151 Ti192 1927   5.742   1.671   7.784
    1H151 Ti192 1928   1.384   3.101   9.111
    1H151 Ti192 1929   2.900   0.479   7.784
    1H151 Ti193 1930   0.058   0.717   7.784
    1H151 Ti193 1931   3.089   4.770   9.111
    1H151 Ti193 1932   4.984   1.671   7.784
    1H151 Ti193 1933   4.984   2.863   9.111
    1H151 Ti193 1934   2.900   5.009   9.111
    1H151 Ti193 1935   4.984   0.956   9.111
    1H151 Ti193 1936   3.089   3.578   7.784
    1H151 Ti193 1937   3.658   4.294   7.784
    1H151 Ti193 1938   0.058   5.724   9.111
    1H151 Ti193 1939   2.710   2.625   7.784
    1H151 Ti194 1940   2.331   4.532   7.784
    1H151 Ti194 1941   1.574   4.770   9.111
    1H151 Ti194 1942   5.173   5.247   7.784
    1H151 Ti194 1943   0.248   2.148   9.111
    1H151 Ti194 1944   4.794   4.294   7.784
    1H151 Ti194 1945   1.953   0.002   9.111
    1H151 Ti194 1946   0.058   2.625   7.784
    1H151 Ti194 1947   0.248   3.340   7.784
    1H151 Ti194 1948   3.847   1.909   9.111
    1H151 Ti194 1949   5.363   0.956   9.111
    1H151 Ti195 1950   5.552   6.201   7.784
    1H151 Ti195 1951   5.931   0.479   7.784
    1H151 Ti195 1952   4.226   5.724   9.111
    1H151 Ti195 1953   4.226   1.671   7.784
    1H151 Ti195 1954   6.310   3.340   7.784
    1H151 Ti195 1955   2.900   4.294   7.784
    1H151 Ti195 1956   1.384   3.340   7.784
    1H151 Ti195 1957   3.279   5.009   9.111
    1H151 Ti195 1958   4.416   4.294   7.784
    1H151 Ti195 1959   6.121   6.440   7.784
    1H151 Ti196 1960   3.658   2.386   7.784
    1H151 Ti196 1961   2.710   5.724   9.111
    1H151 Ti196 1962   4.984   4.532   7.784
    1H151 Ti196 1963   2.900   1.433   7.784
    1H151 Ti196 1964   4.605   3.817   9.111
    1H151 Ti196 1965   5.552   1.194   9.111
    1H151 Ti196 1966   6.121   0.717   7.784
    1H151 Ti196 1967   4.416   0.479   7.784
    1H151 Ti196 1968   5.173   6.201   7.784
    1H151 Ti196 1969   5.173   4.294   7.784
    1H151 Ti197 1970   5.173   1.433   7.784
    1H151 Ti197 1971   5.173   3.101   9.111
    1H151 Ti197 1972   6.310   0.479   7.784
    1H151 Ti197 1973   2.521   0.479   7.784
    1H151 Ti197 1974   5.552   1.433   7.784
    1H151 Ti197 1975   2.331   0.002   9.111
    1H151 Ti197 1976   5.931   6.201   7.784
    1H151 Ti197 1977   1.763   3.101   9.111
    1H151 Ti197 1978   3.468   5.724   9.111
    1H151 Ti197 1979   4.037   2.148   9.111
    1H151 Ti198 1980   4.226   0.717   7.784
    1H151 Ti198 1981   4.794   3.101   9.111
    1H151 Ti198 1982   1.384   5.247   7.784
    1H151 Ti198 1983   1.384   0.240   9.111
    1H151 Ti198 1984   6.689   5.963   9.111
    1H151 Ti198 1985   5.742   6.440   7.784
    1H151 Ti198 1986   4.037   0.479   7.784
    1H151 Ti198 1987   2.142   0.479   7.784
    1H151 Ti198 1988   5.363   3.817   9.111
    1H151 Ti198 1989   1.195   2.625   7.784
    1H151 Ti199 1990   2.900   2.386   7.784
    1H151 Ti199 1991   4.984   6.440   7.784
    1H151 Ti199 1992   1.574   0.002   9.111
    1H151 Ti199 1993   2.710   4.532   7.784
    1H151 Ti199 1994   5.363   3.578   7.784
    1H151 Ti199 1995   3.658   6.201   7.784
    1H151 Ti199 1996   4.984   1.909   9.111
    1H151 Ti199 1997   1.763   0.479   7.784
    1H151 Ti199 1998   2.142   5.247   7.784
    1H151 Ti199 1999   4.794   5.247   7.784
    1H151 Ti200 2000   3.279   2.386   7.784
    1H151 Ti200 2001   5.363   2.625   7.784
    1H151 Ti200 2002   1.195   4.770   9.111
    1H151 Ti200 2003   6.689   2.148   9.111
    1H151 Ti200 2004   3.658   2.148   9.111
    1H151 Ti200 2005   0.248   4.055   9.111
    1H151 Ti200 2006   2.331   0.956   9.111
    1H151 Ti200 2007   1.195   1.671   7.784
    1H151 Ti200 2008   1.384   0.479   7.784
    1H151 Ti200 2009   6.310   2.386   7.784
    1H151 Ti201 2010   4.605   6.440   7.784
    1H151 Ti201 2011   3.279   5.963   9.111
    1H151 Ti201 2012   3.847   6.440   7.784
    1H151 Ti201 2013   6.689   2.386   7.784
    1H151 Ti201 2014   4.984   5.724   9.111
    1H151 Ti201 2015   3.658   5.247   7.784
    1H151 Ti201 2016   1.384   6.201   7.784
    1H151 Ti201 2017   2.521   4.294   7.784
    1H151 Ti201 2018   3.279   6.201   7.784
    1H151 Ti201 2019   0.626   0.479   7.784
    1H151 Ti202 2020   3.089   5.486   7.784
    1H151 Ti202 2021   4.794   6.201   7.784
    1H151 Ti202 2022   4.794   4.055   9.111
    1H151 Ti202 2023   4.226   6.440   7.784
    1H151 Ti202 2024   3.847   2.863   9.111
    1H151 Ti202 2025   1.005   4.294   7.784
    1H151 Ti202 2026   0.058   3.578   7.784
    1H151 Ti202 2027   6.500   3.578   7.784
    1H151 Ti202 2028   2.900   6.201   7.784
    1H151 Ti202 2029   6.121   5.724   9.111
    1H151 Ti203 2030   5.173   1.194   9.111
    1H151 Ti203 2031   2.710   6.440   7.784
    1H151 Ti203 2032   0.248   2.386   7.784
    1H151 Ti203 2033   0.437   3.578   7.784
    1H151 Ti203 2034   4.037   6.201   7.784
    1H151 Ti203 2035   3.089   3.817   9.111
    1H151 Ti203 2036   6.121   3.578   7.784
    1H151 Ti203 2037   4.416   5.963   9.111
    1H151 Ti203 2038   4.794   5.009   9.111
    1H151 Ti203 2039   1.574   1.909   9.111
    1H151 Ti204 2040   0.437   0.717   7.784
    1H151 Ti204 2041   3.089   6.440   7.784
    1H151 Ti204 2042   0.437   3.817   9.111
    1H151 Ti204 2043   1.384   1.194   9.111
    1H151 Ti204 2044   5.552   3.340   7.784
    1H151 Ti204 2045   5.742   3.578   7.784
    1H151 Ti204 2046   3.658   3.101   9.111
    1H151 Ti204 2047   3.089   2.863   9.111
    1H151 Ti204 2048   6.500   1.909   9.111
    1H151 Ti204 2049   3.089   0.002   9.111
    1H151 Ti205 2050   3.089   1.909   9.111
    1H151 Ti205 2051   3.279   2.148   9.111
    1H151 Ti205 2052   5.552   4.294   7.784
    1H151 Ti205 2053   0.816   3.578   7.784
    1H151 Ti205 2054   3.847   4.532   7.784
    1H151 Ti205 2055   0.816   2.625   7.784
    1H151 Ti205 2056   4.037   5.247   7.784
    1H151 Ti205 2057   3.279   5.247   7.784
    1H151 Ti205 2058   4.605   5.486   7.784
    1H151 Ti205 2059   4.037   4.294   7.784
    1H151 Ti206 2060   2.900   5.963   9.111
    1H151 Ti206 2061   6.500   4.770   9.111
    1H151 Ti206 2062   6.121   2.625   7.784
    1H151 Ti206 2063   5.742   4.532   7.784
    1H151 Ti206 2064   1.763   0.240   9.111
    1H151 Ti206 2065   0.626   5.009   9.111
    1H151 Ti206 2066   5.363   1.671   7.784
    1H151 Ti206 2067   0.816   4.770   9.111
    1H151 Ti206 2068   1.005   3.340   7.784
    1H151 Ti206 2069   0.058   4.770   9.111
    1H151 Ti207 2070   0.626   2.386   7.784
    1H151 Ti207 2071   5.173   2.148   9.111
    1H151 Ti207 2072   4.226   5.486   7.784
    1H151 Ti207 2073   2.331   6.440   7.784
    1H151 Ti207 2074   4.037   1.433   7.784
    1H151 Ti207 2075   1.195   0.717   7.784
    1H151 Ti207 2076   4.794   5.963   9.111
    1H151 Ti207 2077   1.195   3.578   7.784
    1H151 Ti207 2078   1.763   2.148   9.111
    1H151 Ti207 2079   5.173   4.055   9.111
    1H151 Ti208 2080   6.500   1.671   7.784
    1H151 Ti208 2081   3.468   5.486   7.784
    1H151 Ti208 2082   4.226   4.532   7.784
    1H151 Ti208 2083   2.521   0.240   9.111
    1H151 Ti208 2084   1.763   5.247   7.784
    1H151 Ti208 2085   5.552   2.386   7.784
    1H151 Ti208 2086   0.248   5.009   9.111
    1H151 Ti208 2087   6.310   5.963   9.111
    1H151 Ti208 2088   2.900   0.240   9.111
    1H151 Ti208 2089   4.984   4.770   9.111
    1H151 Ti209 2090   0.816   4.532   7.784
    1H151 Ti209 2091   3.279   3.101   9.111
    1H151 Ti209 2092   1.574   6.440   7.784
    1H151 Ti209 2093   2.900   4.055   9.111
    1H151 Ti209 2094   6.500   5.724   9.111
    1H151 Ti209 2095   1.005   2.386   7.784
    1H151 Ti209 2096   3.089   5.724   9.111
    1H151 Ti209 2097   4.416   5.247   7.784
    1H151 Ti209 2098   2.142   6.201   7.784
    1H151 Ti209 2099   1.005   0.479   7.784
    1H151 Ti210 2100   2.710   0.002   9.111
    1H151 Ti210 2101   1.005   1.433   7.784
    1H151 Ti210 2102   6.310   5.009   9.111
    1H151 Ti210 2103   4.984   3.817   9.111
    1H151 Ti210 2104   2.142   1.194   9.111
    1H151 Ti210 2105   5.931   2.386   7.784
    1H151 Ti210 2106   3.279   1.433   7.784
    1H151 Ti210 2107   4.605   5.724   9.111
    1H151 Ti210 2108   6.310   2.148   9.111
    1H151 Ti210 2109   5.742   2.625   7.784
    1H151 Ti211 2110   6.121   4.532   7.784
    1H151 Ti211 2111   1.574   5.486   7.784
    1H151 Ti211 2112   3.089   1.671   7.784
    1H151 Ti211 2113   2.900   2.148   9.111
    1H151 Ti211 2114   5.552   5.009   9.111
    1H151 Ti211 2115   2.521   4.055   9.111
    1H151 Ti211 2116   1.953   5.486   7.784
    1H151 Ti211 2117   5.173   5.009   9.111
    1H151 Ti211 2118   2.521   2.148   9.111
    1H151 Ti211 2119   6.121   4.770   9.111
    1H151 Ti212 2120   6.689   1.433   7.784
    1H151 Ti212 2121   2.710   3.817   9.111
    1H151 Ti212 2122   3.468   2.863   9.111
    1H151 Ti212 2123   6.500   4.532   7.784
    1H151 Ti212 2124   1.574   0.956   9.111
    1H151 Ti212 2125   5.742   4.770   9.111
    1H151 Ti212 2126   0.058   4.532   7.784
    1H151 Ti212 2127   0.437   4.770   9.111
    1H151 Ti212 2128   2.710   1.909   9.111
    1H151 Ti212 2129   3.658   1.433   7.784
    1H151 Ti213 2130   0.437   4.532   7.784
    1H151 Ti213 2131   0.816   0.717   7.784
    1H151 Ti213 2132   2.142   2.148   9.111
    1H151 Ti213 2133   1.953   0.956   9.111
    1H151 Ti213 2134   5.931   5.009   9.111
    1H151 Ti213 2135   3.847   1.671   7.784
    1H151 Ti213 2136   5.363   4.770   9.111
    1H151 Ti213 2137   5.552   2.148   9.111
    1H151 Ti213 2138   5.931   2.148   9.111
    1H151 Ti213 2139   6.121   1.909   9.111
    1H151 Ti214 2140   5.363   1.909   9.111
    1H151 Ti214 2141   0.816   3.817   9.111
    1H151 Ti214 2142   1.953   6.440   7.784
    1H151 Ti214 2143   2.331   3.817   9.111
    1H151 Ti214 2144   5.931   4.294   7.784
    1H151 Ti214 2145   2.142   4.055   9.111
    1H151 Ti214 2146   1.763   6.201   7.784
    1H151 Ti214 2147   1.953   1.909   9.111
    1H151 Ti214 2148   0.626   4.055   9.111
    1H151 Ti214 2149   2.331   1.909   9.111
    1H151 Ti215 2150   1.763   1.194   9.111
    1H151 Ti215 2151   0.626   4.294   7.784
    1H151 Ti215 2152   3.468   1.671   7.784
    1H151 Ti215 2153   0.816   1.671   7.784
    1H151 Ti215 2154   5.742   1.909   9.111
    1H151 Ti215 2155   1.195   3.817   9.111
    1H151 Ti215 2156   0.058   1.671   7.784
    1H151 Ti215 2157   6.310   4.294   7.784
    1H151 Ti215 2158   0.248   4.294   7.784
    1H151 Ti215 2159   6.689   4.294   7.784
    1H151 Ti216 2160   1.953   3.817   9.111
    1H151 Ti216 2161   1.763   4.055   9.111
    1H151 Ti216 2162   0.248   1.433   7.784
    1H151 Ti216 2163   0.626   1.433   7.784
    1H151 Ti216 2164   1.005   4.055   9.111
    1H151 Ti216 2165   1.574   3.817   9.111
    1H151 Ti216 2166   1.384   4.055   9.111
    1H151 Ti216 2167   0.437   1.671   7.784
    1H151 Ti216 2168   1.953   2.863   7.974
    1H151 Ti216 2169   0.248   5.963   7.974
    1H151 Ti217 2170   0.437   5.724   7.974
    1H151 Ti217 2171   4.416   3.101   7.974
    1H151 Ti217 2172   1.005   6.201   8.921
    1H151 Ti217 2173   0.437   6.440   8.921
    1H151 Ti217 2174   0.626   6.201   8.921
    1H151 Ti217 2175   0.816   6.440   8.921
    1H151 Ti217 2176   4.037   3.101   7.974
    1H151 Ti217 2177   0.626   5.963   7.974
    1H151 Ti217 2178   1.953   1.909   7.974
    1H151 Ti217 2179   6.310   0.479   8.921
    1H151 Ti218 2180   6.500   0.717   8.921
    1H151 Ti218 2181   2.142   2.148   7.974
    1H151 Ti218 2182   2.142   3.101   7.974
    1H151 Ti218 2183   6.689   0.479   8.921
    1H151 Ti218 2184   6.121   0.717   8.921
    1H151 Ti218 2185   1.763   2.148   7.974
    1H151 Ti218 2186   2.331   1.909   7.974
    1H151 Ti218 2187   2.142   1.194   7.974
    1H151 Ti218 2188   5.931   0.479   8.921
    1H151 Ti218 2189   4.605   2.863   7.974
    1H151 Ti219 2190   1.384   6.201   8.921
    1H151 Ti219 2191   0.437   0.002   7.974
    1H151 Ti219 2192   0.816   5.724   7.974
    1H151 Ti219 2193   1.763   3.101   7.974
    1H151 Ti219 2194   0.058   6.440   8.921
    1H151 Ti219 2195   4.794   3.101   7.974
    1H151 Ti219 2196   1.195   5.486   8.921
    1H151 Ti219 2197   0.248   6.201   8.921
    1H151 Ti219 2198   5.363   6.440   8.921
    1H151 Ti219 2199   3.658   3.101   7.974
    1H151 Ti220 2200   0.816   0.717   8.921
    1H151 Ti220 2201   1.763   4.055   7.974
    1H151 Ti220 2202   0.058   0.002   7.974
    1H151 Ti220 2203   6.310   3.340   8.921
    1H151 Ti220 2204   1.574   2.863   7.974
    1H151 Ti220 2205   5.552   6.201   8.921
    1H151 Ti220 2206   0.437   0.717   8.921
    1H151 Ti220 2207   2.521   1.194   7.974
    1H151 Ti220 2208   3.847   2.863   7.974
    1H151 Ti220 2209   3.658   4.294   8.921
    1H151 Ti221 2210   4.226   3.817   7.974
    1H151 Ti221 2211   5.742   0.717   8.921
    1H151 Ti221 2212   2.142   5.247   8.921
    1H151 Ti221 2213   2.521   3.101   7.974
    1H151 Ti221 2214   4.037   4.294   8.921
    1H151 Ti221 2215   1.763   6.201   8.921
    1H151 Ti221 2216   5.173   0.240   7.974
    1H151 Ti221 2217   4.226   2.863   7.974
    1H151 Ti221 2218   1.574   4.770   7.974
    1H151 Ti221 2219   5.931   3.340   8.921
    1H151 Ti222 2220   3.847   6.440   8.921
    1H151 Ti222 2221   6.500   3.578   8.921
    1H151 Ti222 2222   1.005   0.479   8.921
    1H151 Ti222 2223   0.626   0.479   8.921
    1H151 Ti222 2224   5.173   0.479   8.921
    1H151 Ti222 2225   0.248   0.479   8.921
    1H151 Ti222 2226   2.331   3.817   7.974
    1H151 Ti222 2227   5.552   0.240   7.974
    1H151 Ti222 2228   0.058   5.724   7.974
    1H151 Ti222 2229   4.984   6.440   8.921
    1H151 Ti223 2230   3.279   1.433   8.921
    1H151 Ti223 2231   1.763   5.247   8.921
    1H151 Ti223 2232   2.331   0.956   7.974
    1H151 Ti223 2233   3.468   0.717   8.921
    1H151 Ti223 2234   0.058   0.717   8.921
    1H151 Ti223 2235   3.658   6.201   8.921
    1H151 Ti223 2236   0.248   0.240   7.974
    1H151 Ti223 2237   5.363   0.956   7.974
    1H151 Ti223 2238   6.689   1.433   8.921
    1H151 Ti223 2239   0.248   5.009   7.974
    1H151 Ti224 2240   2.142   6.201   8.921
    1H151 Ti224 2241   6.689   5.009   7.974
    1H151 Ti224 2242   1.953   4.770   7.974
    1H151 Ti224 2243   0.248   3.340   8.921
    1H151 Ti224 2244   0.058   3.578   8.921
    1H151 Ti224 2245   1.384   4.055   7.974
    1H151 Ti224 2246   4.794   1.194   7.974
    1H151 Ti224 2247   3.089   0.717   8.921
    1H151 Ti224 2248   6.310   5.009   7.974
    1H151 Ti224 2249   2.331   2.863   7.974
    1H151 Ti225 2250   4.037   6.201   8.921
    1H151 Ti225 2251   1.574   5.486   8.921
    1H151 Ti225 2252   1.005   1.433   8.921
    1H151 Ti225 2253   4.605   0.956   7.974
    1H151 Ti225 2254   1.195   6.440   8.921
    1H151 Ti225 2255   4.416   4.294   8.921
    1H151 Ti225 2256   5.931   5.009   7.974
    1H151 Ti225 2257   5.363   0.002   7.974
    1H151 Ti225 2258   3.468   3.817   7.974
    1H151 Ti225 2259   1.953   3.817   7.974
    1H151 Ti226 2260   3.468   6.440   8.921
    1H151 Ti226 2261   4.416   0.479   8.921
    1H151 Ti226 2262   1.953   5.486   8.921
    1H151 Ti226 2263   5.552   0.479   8.921
    1H151 Ti226 2264   1.005   5.247   8.921
    1H151 Ti226 2265   3.658   0.240   7.974
    1H151 Ti226 2266   4.416   2.148   7.974
    1H151 Ti226 2267   3.468   4.532   8.921
    1H151 Ti226 2268   6.689   5.963   7.974
    1H151 Ti226 2269   6.121   2.625   8.921
    1H151 Ti227 2270   1.005   5.009   7.974
    1H151 Ti227 2271   4.416   1.194   7.974
    1H151 Ti227 2272   2.331   4.532   8.921
    1H151 Ti227 2273   0.816   1.671   8.921
    1H151 Ti227 2274   5.742   5.724   7.974
    1H151 Ti227 2275   6.310   5.963   7.974
    1H151 Ti227 2276   4.226   0.717   8.921
    1H151 Ti227 2277   4.984   3.817   7.974
    1H151 Ti227 2278   3.468   0.956   7.974
    1H151 Ti227 2279   4.605   3.817   7.974
    1H151 Ti228 2280   2.331   2.625   8.921
    1H151 Ti228 2281   3.847   3.817   7.974
    1H151 Ti228 2282   6.121   3.578   8.921
    1H151 Ti228 2283   0.816   5.486   8.921
    1H151 Ti228 2284   0.437   2.625   8.921
    1H151 Ti228 2285   6.689   3.340   8.921
    1H151 Ti228 2286   1.763   1.194   7.974
    1H151 Ti228 2287   5.363   5.486   8.921
    1H151 Ti228 2288   6.500   5.724   7.974
    1H151 Ti228 2289   3.089   0.956   7.974
    1H151 Ti229 2290   0.058   1.671   8.921
    1H151 Ti229 2291   5.742   5.486   8.921
    1H151 Ti229 2292   2.710   2.625   8.921
    1H151 Ti229 2293   2.710   5.724   7.974
    1H151 Ti229 2294   2.521   3.340   8.921
    1H151 Ti229 2295   5.931   1.194   7.974
    1H151 Ti229 2296   5.173   6.201   8.921
    1H151 Ti229 2297   3.468   1.671   8.921
    1H151 Ti229 2298   5.742   6.440   8.921
    1H151 Ti229 2299   1.574   0.956   7.974
    1H151 Ti230 2300   3.847   4.532   8.921
    1H151 Ti230 2301   0.626   1.433   8.921
    1H151 Ti230 2302   4.984   0.956   7.974
    1H151 Ti230 2303   3.468   3.578   8.921
    1H151 Ti230 2304   6.121   5.724   7.974
    1H151 Ti230 2305   2.521   5.009   7.974
    1H151 Ti230 2306   4.605   2.625   8.921
    1H151 Ti230 2307   2.710   4.532   8.921
    1H151 Ti230 2308   1.574   1.909   7.974
    1H151 Ti230 2309   3.468   0.002   7.974
    1H151 Ti231 2310   4.605   4.532   8.921
    1H151 Ti231 2311   3.089   4.770   7.974
    1H151 Ti231 2312   2.521   6.201   8.921
    1H151 Ti231 2313   1.384   2.386   8.921
    1H151 Ti231 2314   1.384   1.194   7.974
    1H151 Ti231 2315   4.794   2.386   8.921
    1H151 Ti231 2316   2.142   4.055   7.974
    1H151 Ti231 2317   1.574   2.625   8.921
    1H151 Ti231 2318   0.626   5.009   7.974
    1H151 Ti231 2319   4.226   4.532   8.921
    1H151 Ti232 2320   4.037   3.340   8.921
    1H151 Ti232 2321   6.689   3.101   7.974
    1H151 Ti232 2322   6.500   6.440   8.921
    1H151 Ti232 2323   1.005   5.963   7.974
    1H151 Ti232 2324   1.384   5.247   8.921
    1H151 Ti232 2325   3.089   2.863   7.974
    1H151 Ti232 2326   3.847   3.578   8.921
    1H151 Ti232 2327   2.331   5.486   8.921
    1H151 Ti232 2328   0.248   1.433   8.921
    1H151 Ti232 2329   5.931   4.294   8.921
    1H151 Ti233 2330   4.794   0.479   8.921
    1H151 Ti233 2331   6.500   2.863   7.974
    1H151 Ti233 2332   3.468   4.770   7.974
    1H151 Ti233 2333   4.226   1.671   8.921
    1H151 Ti233 2334   4.037   5.247   8.921
    1H151 Ti233 2335   0.437   2.863   7.974
    1H151 Ti233 2336   1.953   0.956   7.974
    1H151 Ti233 2337   1.574   3.817   7.974
    1H151 Ti233 2338   4.984   2.863   7.974
    1H151 Ti233 2339   3.658   0.479   8.921
    1H151 Ti234 2340   2.521   5.963   7.974
    1H151 Ti234 2341   0.626   3.101   7.974
    1H151 Ti234 2342   0.816   0.002   7.974
    1H151 Ti234 2343   6.121   1.909   7.974
    1H151 Ti234 2344   2.521   5.247   8.921
    1H151 Ti234 2345   4.037   0.479   8.921
    1H151 Ti234 2346   4.794   1.433   8.921
    1H151 Ti234 2347   3.468   2.863   7.974
    1H151 Ti234 2348   3.279   0.240   7.974
    1H151 Ti234 2349   3.279   3.101   7.974
    1H151 Ti235 2350   2.521   2.148   7.974
    1H151 Ti235 2351   5.552   4.294   8.921
    1H151 Ti235 2352   5.742   3.578   8.921
    1H151 Ti235 2353   5.363   2.625   8.921
    1H151 Ti235 2354   3.658   1.433   8.921
    1H151 Ti235 2355   5.173   2.148   7.974
    1H151 Ti235 2356   6.689   0.240   7.974
    1H151 Ti235 2357   5.363   4.770   7.974
    1H151 Ti235 2358   2.710   0.956   7.974
    1H151 Ti235 2359   4.226   6.440   8.921
    1H151 Ti236 2360   4.794   2.148   7.974
    1H151 Ti236 2361   1.195   0.002   7.974
    1H151 Ti236 2362   4.605   0.717   8.921
    1H151 Ti236 2363   6.500   0.956   7.974
    1H151 Ti236 2364   5.742   0.956   7.974
    1H151 Ti236 2365   6.121   6.440   8.921
    1H151 Ti236 2366   1.574   6.440   8.921
    1H151 Ti236 2367   1.195   4.770   7.974
    1H151 Ti236 2368   6.310   1.433   8.921
    1H151 Ti236 2369   3.279   0.479   8.921
    1H151 Ti237 2370   4.226   3.578   8.921
    1H151 Ti237 2371   4.984   5.724   7.974
    1H151 Ti237 2372   3.847   0.717   8.921
    1H151 Ti237 2373   4.605   1.909   7.974
    1H151 Ti237 2374   1.005   3.340   8.921
    1H151 Ti237 2375   5.363   0.717   8.921
    1H151 Ti237 2376   1.953   6.440   8.921
    1H151 Ti237 2377   5.931   6.201   8.921
    1H151 Ti237 2378   1.195   0.717   8.921
    1H151 Ti237 2379   3.279   4.294   8.921
    1H151 Ti238 2380   6.689   6.201   8.921
    1H151 Ti238 2381   2.900   1.433   8.921
    1H151 Ti238 2382   0.437   1.671   8.921
    1H151 Ti238 2383   6.500   0.002   7.974
    1H151 Ti238 2384   2.710   2.863   7.974
    1H151 Ti238 2385   4.416   5.963   7.974
    1H151 Ti238 2386   3.279   4.055   7.974
    1H151 Ti238 2387   5.552   5.009   7.974
    1H151 Ti238 2388   4.984   0.717   8.921
    1H151 Ti238 2389   1.195   2.625   8.921
    1H151 Ti239 2390   5.931   3.101   7.974
    1H151 Ti239 2391   1.384   2.148   7.974
    1H151 Ti239 2392   4.605   4.770   7.974
    1H151 Ti239 2393   2.521   1.433   8.921
    1H151 Ti239 2394   5.173   1.194   7.974
    1H151 Ti239 2395   4.416   1.433   8.921
    1H151 Ti239 2396   3.847   5.724   7.974
    1H151 Ti239 2397   0.626   3.340   8.921
    1H151 Ti239 2398   2.900   3.101   7.974
    1H151 Ti239 2399   4.416   4.055   7.974
    1H151 Ti240 2400   3.658   4.055   7.974
    1H151 Ti240 2401   4.605   6.440   8.921
    1H151 Ti240 2402   5.742   2.625   8.921
    1H151 Ti240 2403   0.437   5.486   8.921
    1H151 Ti240 2404   2.710   1.909   7.974
    1H151 Ti240 2405   5.173   3.101   7.974
    1H151 Ti240 2406   0.626   0.240   7.974
    1H151 Ti240 2407   0.816   2.625   8.921
    1H151 Ti240 2408   5.552   3.340   8.921
    1H151 Ti240 2409   2.900   5.009   7.974
    1H151 Ti241 2410   1.384   5.009   7.974
    1H151 Ti241 2411   3.847   5.486   8.921
    1H151 Ti241 2412   1.195   1.671   8.921
    1H151 Ti241 2413   4.416   2.386   8.921
    1H151 Ti241 2414   4.794   4.055   7.974
    1H151 Ti241 2415   1.384   3.101   7.974
    1H151 Ti241 2416   5.552   1.194   7.974
    1H151 Ti241 2417   2.142   0.479   8.921
    1H151 Ti241 2418   4.605   1.671   8.921
    1H151 Ti241 2419   6.689   5.247   8.921
    1H151 Ti242 2420   5.931   5.963   7.974
    1H151 Ti242 2421   2.710   3.817   7.974
    1H151 Ti242 2422   6.500   2.625   8.921
    1H151 Ti242 2423   0.058   2.625   8.921
    1H151 Ti242 2424   2.331   6.440   8.921
    1H151 Ti242 2425   4.794   0.240   7.974
    1H151 Ti242 2426   2.900   1.194   7.974
    1H151 Ti242 2427   1.195   5.724   7.974
    1H151 Ti242 2428   1.953   4.532   8.921
    1H151 Ti242 2429   0.058   2.863   7.974
    1H151 Ti243 2430   4.037   1.433   8.921
    1H151 Ti243 2431   1.005   2.386   8.921
    1H151 Ti243 2432   0.248   3.101   7.974
    1H151 Ti243 2433   4.984   2.625   8.921
    1H151 Ti243 2434   4.984   0.002   7.974
    1H151 Ti243 2435   2.331   4.770   7.974
    1H151 Ti243 2436   0.626   2.386   8.921
    1H151 Ti243 2437   5.742   0.002   7.974
    1H151 Ti243 2438   6.310   1.194   7.974
    1H151 Ti243 2439   3.847   1.671   8.921
    1H151 Ti244 2440   4.037   4.055   7.974
    1H151 Ti244 2441   1.763   5.009   7.974
    1H151 Ti244 2442   6.121   0.956   7.974
    1H151 Ti244 2443   3.089   4.532   8.921
    1H151 Ti244 2444   2.142   5.009   7.974
    1H151 Ti244 2445   5.363   5.724   7.974
    1H151 Ti244 2446   4.984   1.909   7.974
    1H151 Ti244 2447   6.310   3.101   7.974
    1H151 Ti244 2448   0.248   2.386   8.921
    1H151 Ti244 2449   5.552   5.963   7.974
    1H151 Ti245 2450   4.226   0.956   7.974
    1H151 Ti245 2451   2.710   4.770   7.974
    1H151 Ti245 2452   4.416   3.340   8.921
    1H151 Ti245 2453   3.658   5.247   8.921
    1H151 Ti245 2454   4.037   2.148   7.974
    1H151 Ti245 2455   2.331   5.724   7.974
    1H151 Ti245 2456   2.710   0.717   8.921
    1H151 Ti245 2457   1.953   2.625   8.921
    1H151 Ti245 2458   0.437   3.578   8.921
    1H151 Ti245 2459   4.226   1.909   7.974
    1H151 Ti246 2460   3.089   1.671   8.921
    1H151 Ti246 2461   2.521   4.055   7.974
    1H151 Ti246 2462   3.089   3.817   7.974
    1H151 Ti246 2463   6.500   1.671   8.921
    1H151 Ti246 2464   6.310   4.294   8.921
    1H151 Ti246 2465   3.658   3.340   8.921
    1H151 Ti246 2466   3.847   0.956   7.974
    1H151 Ti246 2467   4.226   2.625   8.921
    1H151 Ti246 2468   5.173   5.009   7.974
    1H151 Ti246 2469   3.279   6.201   8.921
    1H151 Ti247 2470   4.794   6.201   8.921
    1H151 Ti247 2471   5.931   1.433   8.921
    1H151 Ti247 2472   5.742   4.770   7.974
    1H151 Ti247 2473   3.847   0.002   7.974
    1H151 Ti247 2474   5.173   4.055   7.974
    1H151 Ti247 2475   5.931   0.240   7.974
    1H151 Ti247 2476   3.279   5.009   7.974
    1H151 Ti247 2477   4.226   5.486   8.921
    1H151 Ti247 2478   5.173   5.963   7.974
    1H151 Ti247 2479   2.900   3.340   8.921
    1H151 Ti248 2480   6.121   4.770   7.974
    1H151 Ti248 2481   4.416   6.201   8.921
    1H151 Ti248 2482   0.626   5.247   8.921
    1H151 Ti248 2483   6.689   4.294   8.921
    1H151 Ti248 2484   2.710   5.486   8.921
    1H151 Ti248 2485   4.984   4.770   7.974
    1H151 Ti248 2486   6.500   4.770   7.974
    1H151 Ti248 2487   2.142   3.340   8.921
    1H151 Ti248 2488   1.195   2.863   7.974
    1H151 Ti248 2489   0.816   4.770   7.974
    1H151 Ti249 2490   2.900   4.055   7.974
    1H151 Ti249 2491   0.058   4.770   7.974
    1H151 Ti249 2492   6.310   0.240   7.974
    1H151 Ti249 2493   0.058   5.486   8.921
    1H151 Ti249 2494   4.416   5.247   8.921
    1H151 Ti249 2495   4.794   4.294   8.921
    1H151 Ti249 2496   2.900   5.963   7.974
    1H151 Ti249 2497   3.279   1.194   7.974
    1H151 Ti249 2498   1.763   2.386   8.921
    1H151 Ti249 2499   6.121   0.002   7.974
    1H151 Ti250 2500   2.900   0.240   7.974
    1H151 Ti250 2501   1.384   0.479   8.921
    1H151 Ti250 2502   5.742   1.909   7.974
    1H151 Ti250 2503   5.173   2.386   8.921
    1H151 Ti250 2504   4.794   5.963   7.974
    1H151 Ti250 2505   2.900   5.247   8.921
    1H151 Ti250 2506   6.310   6.201   8.921
    1H151 Ti250 2507   0.816   2.863   7.974
    1H151 Ti250 2508   2.900   0.479   8.921
    1H151 Ti250 2509   4.037   0.240   7.974
    1H151 Ti251 2510   3.089   0.002   7.974
    1H151 Ti251 2511   4.794   5.009   7.974
    1H151 Ti251 2512   6.689   2.386   8.921
    1H151 Ti251 2513   1.195   3.817   7.974
    1H151 Ti251 2514   6.121   2.863   7.974
    1H151 Ti251 2515   4.605   3.578   8.921
    1H151 Ti251 2516   4.984   1.671   8.921
    1H151 Ti251 2517   5.363   3.578   8.921
    1H151 Ti251 2518   3.658   5.009   7.974
    1H151 Ti251 2519   0.437   4.770   7.974
    1H151 Ti252 2520   2.521   4.294   8.921
    1H151 Ti252 2521   2.521   2.386   8.921
    1H151 Ti252 2522   4.037   5.963   7.974
    1H151 Ti252 2523   5.552   5.247   8.921
    1H151 Ti252 2524   5.363   2.863   7.974
    1H151 Ti252 2525   3.468   5.486   8.921
    1H151 Ti252 2526   4.605   5.724   7.974
    1H151 Ti252 2527   4.037   2.386   8.921
    1H151 Ti252 2528   3.658   5.963   7.974
    1H151 Ti252 2529   2.900   4.294   8.921
    1H151 Ti253 2530   1.005   0.240   7.974
    1H151 Ti253 2531   5.363   3.817   7.974
    1H151 Ti253 2532   4.416   0.240   7.974
    1H151 Ti253 2533   6.310   2.148   7.974
    1H151 Ti253 2534   2.331   0.717   8.921
    1H151 Ti253 2535   4.037   1.194   7.974
    1H151 Ti253 2536   4.605   0.002   7.974
    1H151 Ti253 2537   4.226   5.724   7.974
    1H151 Ti253 2538   1.195   0.956   7.974
    1H151 Ti253 2539   2.900   2.148   7.974
    1H151 Ti254 2540   1.384   0.240   7.974
    1H151 Ti254 2541   0.058   0.956   7.974
    1H151 Ti254 2542   1.384   3.340   8.921
    1H151 Ti254 2543   3.279   5.247   8.921
    1H151 Ti254 2544   5.173   3.340   8.921
    1H151 Ti254 2545   1.384   1.433   8.921
    1H151 Ti254 2546   3.089   5.724   7.974
    1H151 Ti254 2547   3.089   3.578   8.921
    1H151 Ti254 2548   3.089   6.440   8.921
    1H151 Ti254 2549   6.310   2.386   8.921
    1H151 Ti255 2550   1.005   3.101   7.974
    1H151 Ti255 2551   1.195   1.909   7.974
    1H151 Ti255 2552   4.794   3.340   8.921
    1H151 Ti255 2553   3.279   3.340   8.921
    1H151 Ti255 2554   5.363   1.909   7.974
    1H151 Ti255 2555   0.248   5.247   8.921
    1H151 Ti255 2556   1.384   5.963   7.974
    1H151 Ti255 2557   5.742   4.532   8.921
    1H151 Ti255 2558   5.552   3.101   7.974
    1H151 Ti255 2559   4.226   0.002   7.974
    1H151 Ti256 2560   1.005   4.055   7.974
    1H151 Ti256 2561   2.521   0.240   7.974
    1H151 Ti256 2562   4.984   5.486   8.921
    1H151 Ti256 2563   2.900   6.201   8.921
    1H151 Ti256 2564   2.142   2.386   8.921
    1H151 Ti256 2565   2.710   6.440   8.921
    1H151 Ti256 2566   3.658   1.194   7.974
    1H151 Ti256 2567   2.521   0.479   8.921
    1H151 Ti256 2568   5.931   2.386   8.921
    1H151 Ti256 2569   6.500   4.532   8.921
    1H151 Ti257 2570   3.847   4.770   7.974
    1H151 Ti257 2571   6.121   5.486   8.921
    1H151 Ti257 2572   3.279   5.963   7.974
    1H151 Ti257 2573   2.710   0.002   7.974
    1H151 Ti257 2574   1.574   4.532   8.921
    1H151 Ti257 2575   5.173   1.433   8.921
    1H151 Ti257 2576   2.710   3.578   8.921
    1H151 Ti257 2577   3.847   2.625   8.921
    1H151 Ti257 2578   5.931   2.148   7.974
    1H151 Ti257 2579   6.121   4.532   8.921
    1H151 Ti258 2580   3.089   2.625   8.921
    1H151 Ti258 2581   2.142   4.294   8.921
    1H151 Ti258 2582   5.552   2.148   7.974
    1H151 Ti258 2583   3.658   2.148   7.974
    1H151 Ti258 2584   3.468   5.724   7.974
    1H151 Ti258 2585   5.173   5.247   8.921
    1H151 Ti258 2586   5.552   1.433   8.921
    1H151 Ti258 2587   5.552   2.386   8.921
    1H151 Ti258 2588   2.710   1.671   8.921
    1H151 Ti258 2589   2.900   2.386   8.921
    1H151 Ti259 2590   4.984   4.532   8.921
    1H151 Ti259 2591   5.173   4.294   8.921
    1H151 Ti259 2592   1.763   3.340   8.921
    1H151 Ti259 2593   2.142   0.240   7.974
    1H151 Ti259 2594   3.658   2.386   8.921
    1H151 Ti259 2595   4.794   5.247   8.921
    1H151 Ti259 2596   1.763   0.240   7.974
    1H151 Ti259 2597   0.816   3.578   8.921
    1H151 Ti259 2598   6.500   1.909   7.974
    1H151 Ti259 2599   5.742   2.863   7.974
    1H151 Ti260 2600   5.931   5.247   8.921
    1H151 Ti260 2601   4.037   5.009   7.974
    1H151 Ti260 2602   5.552   4.055   7.974
    1H151 Ti260 2603   6.500   5.486   8.921
    1H151 Ti260 2604   4.416   5.009   7.974
    1H151 Ti260 2605   4.226   4.770   7.974
    1H151 Ti260 2606   6.689   1.194   7.974
    1H151 Ti260 2607   0.058   4.532   8.921
    1H151 Ti260 2608   1.574   1.671   8.921
    1H151 Ti260 2609   2.331   3.578   8.921
    1H151 Ti261 2610   1.763   0.479   8.921
    1H151 Ti261 2611   0.248   4.294   8.921
    1H151 Ti261 2612   3.279   2.148   7.974
    1H151 Ti261 2613   6.689   2.148   7.974
    1H151 Ti261 2614   1.574   0.002   7.974
    1H151 Ti261 2615   2.142   5.963   7.974
    1H151 Ti261 2616   2.331   0.002   7.974
    1H151 Ti261 2617   3.279   2.386   8.921
    1H151 Ti261 2618   3.089   5.486   8.921
    1H151 Ti261 2619   5.742   3.817   7.974
    1H151 Ti262 2620   0.816   3.817   7.974
    1H151 Ti262 2621   6.121   1.671   8.921
    1H151 Ti262 2622   5.363   4.532   8.921
    1H151 Ti262 2623   6.310   5.247   8.921
    1H151 Ti262 2624   4.984   3.578   8.921
    1H151 Ti262 2625   4.605   5.486   8.921
    1H151 Ti262 2626   1.005   1.194   7.974
    1H151 Ti262 2627   1.953   0.717   8.921
    1H151 Ti262 2628   1.195   4.532   8.921
    1H151 Ti262 2629   6.121   3.817   7.974
    1H151 Ti263 2630   1.574   0.717   8.921
    1H151 Ti263 2631   0.437   3.817   7.974
    1H151 Ti263 2632   0.437   0.956   7.974
    1H151 Ti263 2633   6.500   3.817   7.974
    1H151 Ti263 2634   0.248   2.148   7.974
    1H151 Ti263 2635   0.058   3.817   7.974
    1H151 Ti263 2636   1.005   2.148   7.974
    1H151 Ti263 2637   3.089   1.909   7.974
    1H151 Ti263 2638   3.847   1.909   7.974
    1H151 Ti263 2639   1.195   3.578   8.921
    1H151 Ti264 2640   2.142   1.433   8.921
    1H151 Ti264 2641   0.626   2.148   7.974
    1H151 Ti264 2642   1.574   5.724   7.974
    1H151 Ti264 2643   2.331   1.671   8.921
    1H151 Ti264 2644   3.468   2.625   8.921
    1H151 Ti264 2645   0.816   4.532   8.921
    1H151 Ti264 2646   1.953   5.724   7.974
    1H151 Ti264 2647   5.363   1.671   8.921
    1H151 Ti264 2648   1.953   0.002   7.974
    1H151 Ti264 2649   1.763   4.294   8.921
    1H151 Ti265 2650   5.742   1.671   8.921
    1H151 Ti265 2651   0.437   4.532   8.921
    1H151 Ti265 2652   0.816   0.956   7.974
    1H151 Ti265 2653   1.953   3.578   8.921
    1H151 Ti265 2654   5.931   4.055   7.974
    1H151 Ti265 2655   1.763   5.963   7.974
    1H151 Ti265 2656   3.468   1.909   7.974
    1H151 Ti265 2657   1.763   1.433   8.921
    1H151 Ti265 2658   0.626   4.055   7.974
    1H151 Ti265 2659   1.574   3.578   8.921
    1H151 Ti266 2660   1.953   1.671   8.921
    1H151 Ti266 2661   0.248   1.194   7.974
    1H151 Ti266 2662   0.816   1.909   7.974
    1H151 Ti266 2663   0.058   1.909   7.974
    1H151 Ti266 2664   0.626   4.294   8.921
    1H151 Ti266 2665   6.310   4.055   7.974
    1H151 Ti266 2666   1.384   4.294   8.921
    1H151 Ti266 2667   0.248   4.055   7.974
    1H151 Ti266 2668   6.689   4.055   7.974
    1H151 Ti266 2669   0.626   1.194   7.974
    1H151 Ti267 2670   1.005   4.294   8.921
    1H151 Ti267 2671   0.437   1.909   7.974
    1H151 Ti267 2672   0.248   6.201   8.163
    1H151 Ti267 2673   1.953   2.625   8.163
    1H151 Ti267 2674   1.005   5.963   8.732
    1H151 Ti267 2675   4.416   3.340   8.163
    1H151 Ti267 2676   4.037   3.340   8.163
    1H151 Ti267 2677   0.437   6.440   8.163
    1H151 Ti267 2678   0.437   0.002   8.732
    1H151 Ti267 2679   1.763   2.386   8.163
    1H151 Ti268 2680   0.626   6.201   8.163
    1H151 Ti268 2681   0.437   5.486   8.163
    1H151 Ti268 2682   2.142   1.433   8.163
    1H151 Ti268 2683   0.816   0.002   8.732
    1H151 Ti268 2684   1.195   5.724   8.732
    1H151 Ti268 2685   6.689   0.240   8.732
    1H151 Ti268 2686   2.331   1.671   8.163
    1H151 Ti268 2687   1.384   5.963   8.732
    1H151 Ti268 2688   1.953   1.671   8.163
    1H151 Ti268 2689   0.058   0.002   8.732
    1H151 Ti269 2690   2.142   2.386   8.163
    1H151 Ti269 2691   2.142   3.340   8.163
    1H151 Ti269 2692   0.626   5.963   8.732
    1H151 Ti269 2693   4.226   3.578   8.163
    1H151 Ti269 2694   6.500   0.956   8.732
    1H151 Ti269 2695   0.058   6.440   8.163
    1H151 Ti269 2696   6.310   0.240   8.732
    1H151 Ti269 2697   5.363   0.002   8.732
    1H151 Ti269 2698   1.763   4.294   8.163
    1H151 Ti269 2699   0.816   5.486   8.163
    1H151 Ti270 2700   3.658   3.340   8.163
    1H151 Ti270 2701   4.794   3.340   8.163
    1H151 Ti270 2702   6.121   0.956   8.732
    1H151 Ti270 2703   5.173   0.240   8.732
    1H151 Ti270 2704   1.574   4.532   8.163
    1H151 Ti270 2705   1.574   2.625   8.163
    1H151 Ti270 2706   0.248   0.240   8.732
    1H151 Ti270 2707   5.931   0.240   8.732
    1H151 Ti270 2708   0.248   5.247   8.163
    1H151 Ti270 2709   2.331   3.578   8.163
    1H151 Ti271 2710   0.626   0.240   8.732
    1H151 Ti271 2711   2.521   1.433   8.163
    1H151 Ti271 2712   4.605   2.625   8.163
    1H151 Ti271 2713   1.763   5.963   8.732
    1H151 Ti271 2714   6.310   3.101   8.732
    1H151 Ti271 2715   5.173   0.479   8.163
    1H151 Ti271 2716   0.816   0.956   8.732
    1H151 Ti271 2717   5.552   5.963   8.732
    1H151 Ti271 2718   5.363   0.717   8.163
    1H151 Ti271 2719   4.984   0.002   8.732
    1H151 Ti272 2720   2.521   3.340   8.163
    1H151 Ti272 2721   3.279   1.194   8.732
    1H151 Ti272 2722   1.763   3.340   8.163
    1H151 Ti272 2723   6.689   1.194   8.732
    1H151 Ti272 2724   1.005   0.240   8.732
    1H151 Ti272 2725   0.437   0.956   8.732
    1H151 Ti272 2726   3.658   4.055   8.732
    1H151 Ti272 2727   6.689   5.247   8.163
    1H151 Ti272 2728   3.847   3.578   8.163
    1H151 Ti272 2729   2.142   5.009   8.732
    1H151 Ti273 2730   5.931   3.101   8.732
    1H151 Ti273 2731   0.816   5.724   8.732
    1H151 Ti273 2732   0.058   5.486   8.163
    1H151 Ti273 2733   5.552   0.479   8.163
    1H151 Ti273 2734   4.605   3.578   8.163
    1H151 Ti273 2735   0.248   5.963   8.732
    1H151 Ti273 2736   3.468   0.956   8.732
    1H151 Ti273 2737   4.037   4.055   8.732
    1H151 Ti273 2738   1.953   4.532   8.163
    1H151 Ti273 2739   1.574   5.724   8.732
    1H151 Ti274 2740   6.121   2.863   8.732
    1H151 Ti274 2741   6.310   5.247   8.163
    1H151 Ti274 2742   3.089   0.956   8.732
    1H151 Ti274 2743   2.142   5.963   8.732
    1H151 Ti274 2744   1.384   4.294   8.163
    1H151 Ti274 2745   5.931   5.247   8.163
    1H151 Ti274 2746   3.468   3.578   8.163
    1H151 Ti274 2747   0.626   5.247   8.163
    1H151 Ti274 2748   0.058   0.956   8.732
    1H151 Ti274 2749   2.331   4.770   8.732
    1H151 Ti275 2750   1.953   3.578   8.163
    1H151 Ti275 2751   4.416   2.386   8.163
    1H151 Ti275 2752   6.500   0.002   8.732
    1H151 Ti275 2753   5.552   0.240   8.732
    1H151 Ti275 2754   3.847   0.002   8.732
    1H151 Ti275 2755   1.005   5.247   8.163
    1H151 Ti275 2756   4.226   2.625   8.163
    1H151 Ti275 2757   0.248   3.101   8.732
    1H151 Ti275 2758   3.468   0.717   8.163
    1H151 Ti275 2759   2.521   3.101   8.732
    1H151 Ti276 2760   5.742   0.956   8.732
    1H151 Ti276 2761   6.689   6.201   8.163
    1H151 Ti276 2762   5.363   5.724   8.732
    1H151 Ti276 2763   1.005   1.194   8.732
    1H151 Ti276 2764   4.984   3.578   8.163
    1H151 Ti276 2765   2.331   2.625   8.163
    1H151 Ti276 2766   1.953   5.724   8.732
    1H151 Ti276 2767   2.331   2.863   8.732
    1H151 Ti276 2768   5.742   5.486   8.163
    1H151 Ti276 2769   5.742   5.724   8.732
    1H151 Ti277 2770   1.763   5.009   8.732
    1H151 Ti277 2771   6.500   3.817   8.732
    1H151 Ti277 2772   1.763   1.433   8.163
    1H151 Ti277 2773   6.500   5.486   8.163
    1H151 Ti277 2774   3.847   2.625   8.163
    1H151 Ti277 2775   3.658   0.479   8.163
    1H151 Ti277 2776   5.742   0.002   8.732
    1H151 Ti277 2777   0.626   1.194   8.732
    1H151 Ti277 2778   6.121   5.486   8.163
    1H151 Ti277 2779   0.437   2.863   8.732
    1H151 Ti278 2780   3.468   3.817   8.732
    1H151 Ti278 2781   0.816   6.440   8.163
    1H151 Ti278 2782   3.847   3.817   8.732
    1H151 Ti278 2783   6.310   1.194   8.732
    1H151 Ti278 2784   2.710   2.863   8.732
    1H151 Ti278 2785   4.416   0.240   8.732
    1H151 Ti278 2786   4.416   4.055   8.732
    1H151 Ti278 2787   6.121   0.002   8.732
    1H151 Ti278 2788   3.468   0.002   8.732
    1H151 Ti278 2789   4.794   1.433   8.163
    1H151 Ti279 2790   4.984   0.717   8.163
    1H151 Ti279 2791   3.089   0.717   8.163
    1H151 Ti279 2792   3.658   5.963   8.732
    1H151 Ti279 2793   1.195   0.002   8.732
    1H151 Ti279 2794   0.248   1.194   8.732
    1H151 Ti279 2795   4.605   0.717   8.163
    1H151 Ti279 2796   4.794   0.240   8.732
    1H151 Ti279 2797   4.037   5.963   8.732
    1H151 Ti279 2798   0.437   5.724   8.732
    1H151 Ti279 2799   2.710   4.770   8.732
    1H151 Ti280 2800   0.248   0.479   8.163
    1H151 Ti280 2801   0.058   3.817   8.732
    1H151 Ti280 2802   4.416   1.433   8.163
    1H151 Ti280 2803   2.710   5.486   8.163
    1H151 Ti280 2804   6.310   6.201   8.163
    1H151 Ti280 2805   2.521   5.247   8.163
    1H151 Ti280 2806   4.226   0.956   8.732
    1H151 Ti280 2807   2.331   0.717   8.163
    1H151 Ti280 2808   2.521   5.009   8.732
    1H151 Ti280 2809   6.689   3.101   8.732
    1H151 Ti281 2810   5.931   4.055   8.732
    1H151 Ti281 2811   5.931   1.433   8.163
    1H151 Ti281 2812   1.005   6.201   8.163
    1H151 Ti281 2813   2.521   5.963   8.732
    1H151 Ti281 2814   3.468   4.770   8.732
    1H151 Ti281 2815   5.363   6.440   8.163
    1H151 Ti281 2816   3.279   0.479   8.163
    1H151 Ti281 2817   2.331   5.724   8.732
    1H151 Ti281 2818   1.574   1.671   8.163
    1H151 Ti281 2819   4.226   3.817   8.732
    1H151 Ti282 2820   4.794   2.386   8.163
    1H151 Ti282 2821   3.658   0.240   8.732
    1H151 Ti282 2822   6.121   3.817   8.732
    1H151 Ti282 2823   0.816   1.909   8.732
    1H151 Ti282 2824   1.953   4.770   8.732
    1H151 Ti282 2825   2.142   4.294   8.163
    1H151 Ti282 2826   3.089   4.532   8.163
    1H151 Ti282 2827   4.037   5.009   8.732
    1H151 Ti282 2828   3.468   4.532   8.163
    1H151 Ti282 2829   3.658   1.194   8.732
    1H151 Ti283 2830   4.605   2.863   8.732
    1H151 Ti283 2831   1.384   1.433   8.163
    1H151 Ti283 2832   4.037   0.240   8.732
    1H151 Ti283 2833   5.173   5.963   8.732
    1H151 Ti283 2834   1.574   2.863   8.732
    1H151 Ti283 2835   6.500   2.863   8.732
    1H151 Ti283 2836   6.500   6.440   8.163
    1H151 Ti283 2837   2.900   1.194   8.732
    1H151 Ti283 2838   5.742   0.717   8.163
    1H151 Ti283 2839   6.121   1.671   8.163
    1H151 Ti284 2840   3.279   3.340   8.163
    1H151 Ti284 2841   3.847   4.770   8.732
    1H151 Ti284 2842   5.742   2.863   8.732
    1H151 Ti284 2843   1.005   5.009   8.732
    1H151 Ti284 2844   4.226   0.002   8.732
    1H151 Ti284 2845   4.984   2.625   8.163
    1H151 Ti284 2846   4.037   3.101   8.732
    1H151 Ti284 2847   4.605   0.002   8.732
    1H151 Ti284 2848   5.931   1.194   8.732
    1H151 Ti284 2849   1.195   6.440   8.163
    1H151 Ti285 2850   4.794   1.194   8.732
    1H151 Ti285 2851   4.794   2.148   8.732
    1H151 Ti285 2852   5.552   4.055   8.732
    1H151 Ti285 2853   6.500   0.717   8.163
    1H151 Ti285 2854   1.005   3.101   8.732
    1H151 Ti285 2855   4.226   1.909   8.732
    1H151 Ti285 2856   5.363   2.863   8.732
    1H151 Ti285 2857   1.384   2.148   8.732
    1H151 Ti285 2858   1.384   2.386   8.163
    1H151 Ti285 2859   0.626   3.101   8.732
    1H151 Ti286 2860   0.058   1.909   8.732
    1H151 Ti286 2861   0.058   2.863   8.732
    1H151 Ti286 2862   4.226   4.770   8.732
    1H151 Ti286 2863   1.574   3.578   8.163
    1H151 Ti286 2864   4.794   0.479   8.163
    1H151 Ti286 2865   4.605   4.770   8.732
    1H151 Ti286 2866   5.742   3.817   8.732
    1H151 Ti286 2867   4.605   1.671   8.163
    1H151 Ti286 2868   2.710   3.578   8.163
    1H151 Ti286 2869   5.173   2.386   8.163
    1H151 Ti287 2870   2.521   2.386   8.163
    1H151 Ti287 2871   1.574   0.717   8.163
    1H151 Ti287 2872   2.710   1.671   8.163
    1H151 Ti287 2873   3.847   0.956   8.732
    1H151 Ti287 2874   3.468   6.440   8.163
    1H151 Ti287 2875   1.195   4.532   8.163
    1H151 Ti287 2876   3.089   2.625   8.163
    1H151 Ti287 2877   6.689   3.340   8.163
    1H151 Ti287 2878   5.552   5.247   8.163
    1H151 Ti287 2879   4.037   2.386   8.163
    1H151 Ti288 2880   4.605   0.956   8.732
    1H151 Ti288 2881   6.689   0.479   8.163
    1H151 Ti288 2882   3.468   1.909   8.732
    1H151 Ti288 2883   1.195   5.486   8.163
    1H151 Ti288 2884   5.931   5.963   8.732
    1H151 Ti288 2885   3.847   5.724   8.732
    1H151 Ti288 2886   3.279   4.294   8.163
    1H151 Ti288 2887   2.521   1.194   8.732
    1H151 Ti288 2888   6.500   2.625   8.163
    1H151 Ti288 2889   4.416   1.194   8.732
    1H151 Ti289 2890   5.552   3.101   8.732
    1H151 Ti289 2891   1.384   5.009   8.732
    1H151 Ti289 2892   0.816   2.863   8.732
    1H151 Ti289 2893   3.279   4.055   8.732
    1H151 Ti289 2894   5.173   3.340   8.163
    1H151 Ti289 2895   0.437   2.625   8.163
    1H151 Ti289 2896   1.195   0.956   8.732
    1H151 Ti289 2897   6.310   4.055   8.732
    1H151 Ti289 2898   2.142   3.101   8.732
    1H151 Ti289 2899   4.984   5.486   8.163
    1H151 Ti290 2900   0.626   3.340   8.163
    1H151 Ti290 2901   2.710   0.717   8.163
    1H151 Ti290 2902   4.605   4.532   8.163
    1H151 Ti290 2903   2.900   3.340   8.163
    1H151 Ti290 2904   1.195   2.863   8.732
    1H151 Ti290 2905   4.037   1.194   8.732
    1H151 Ti290 2906   2.521   6.201   8.163
    1H151 Ti290 2907   3.279   0.240   8.732
    1H151 Ti290 2908   5.363   4.532   8.163
    1H151 Ti290 2909   2.710   0.956   8.732
    1H151 Ti291 2910   4.416   2.148   8.732
    1H151 Ti291 2911   6.689   4.055   8.732
    1H151 Ti291 2912   3.847   0.717   8.163
    1H151 Ti291 2913   4.605   1.909   8.732
    1H151 Ti291 2914   1.953   0.717   8.163
    1H151 Ti291 2915   3.658   5.009   8.732
    1H151 Ti291 2916   3.468   2.625   8.163
    1H151 Ti291 2917   1.005   2.148   8.732
    1H151 Ti291 2918   4.416   3.101   8.732
    1H151 Ti291 2919   5.931   3.340   8.163
    1H151 Ti292 2920   2.710   2.625   8.163
    1H151 Ti292 2921   1.195   1.909   8.732
    1H151 Ti292 2922   2.900   5.247   8.163
    1H151 Ti292 2923   1.953   2.863   8.732
    1H151 Ti292 2924   4.416   6.201   8.163
    1H151 Ti292 2925   5.363   5.486   8.163
    1H151 Ti292 2926   2.142   0.240   8.732
    1H151 Ti292 2927   2.331   4.532   8.163
    1H151 Ti292 2928   4.984   0.956   8.732
    1H151 Ti292 2929   0.058   5.724   8.732
    1H151 Ti293 2930   3.089   3.578   8.163
    1H151 Ti293 2931   5.363   0.956   8.732
    1H151 Ti293 2932   3.658   4.294   8.163
    1H151 Ti293 2933   4.226   2.863   8.732
    1H151 Ti293 2934   0.437   1.909   8.732
    1H151 Ti293 2935   2.331   5.486   8.163
    1H151 Ti293 2936   5.931   0.479   8.163
    1H151 Ti293 2937   3.847   5.486   8.163
    1H151 Ti293 2938   2.900   3.101   8.732
    1H151 Ti293 2939   0.626   2.148   8.732
    1H151 Ti294 2940   3.089   4.770   8.732
    1H151 Ti294 2941   4.984   1.671   8.163
    1H151 Ti294 2942   6.689   5.963   8.732
    1H151 Ti294 2943   2.900   0.479   8.163
    1H151 Ti294 2944   5.552   6.201   8.163
    1H151 Ti294 2945   4.984   2.863   8.732
    1H151 Ti294 2946   6.121   0.717   8.163
    1H151 Ti294 2947   6.310   1.433   8.163
    1H151 Ti294 2948   0.058   0.717   8.163
    1H151 Ti294 2949   6.689   5.009   8.732
    1H151 Ti295 2950   1.384   3.340   8.163
    1H151 Ti295 2951   4.416   5.009   8.732
    1H151 Ti295 2952   2.900   5.009   8.732
    1H151 Ti295 2953   5.931   6.201   8.163
    1H151 Ti295 2954   1.574   4.770   8.732
    1H151 Ti295 2955   6.310   0.479   8.163
    1H151 Ti295 2956   2.900   1.433   8.163
    1H151 Ti295 2957   1.384   5.247   8.163
    1H151 Ti295 2958   4.794   4.294   8.163
    1H151 Ti295 2959   1.574   0.002   8.732
    1H151 Ti296 2960   5.742   6.440   8.163
    1H151 Ti296 2961   5.173   1.433   8.163
    1H151 Ti296 2962   1.953   0.002   8.732
    1H151 Ti296 2963   6.121   6.440   8.163
    1H151 Ti296 2964   4.416   4.294   8.163
    1H151 Ti296 2965   0.248   2.148   8.732
    1H151 Ti296 2966   1.384   3.101   8.732
    1H151 Ti296 2967   1.384   0.240   8.732
    1H151 Ti296 2968   4.226   0.717   8.163
    1H151 Ti296 2969   5.742   1.671   8.163
    1H151 Ti297 2970   5.173   5.247   8.163
    1H151 Ti297 2971   5.173   6.201   8.163
    1H151 Ti297 2972   4.226   1.671   8.163
    1H151 Ti297 2973   0.248   3.340   8.163
    1H151 Ti297 2974   4.984   6.440   8.163
    1H151 Ti297 2975   5.552   1.433   8.163
    1H151 Ti297 2976   4.416   0.479   8.163
    1H151 Ti297 2977   4.605   3.817   8.732
    1H151 Ti297 2978   0.058   2.625   8.163
    1H151 Ti297 2979   2.900   4.294   8.163
    1H151 Ti298 2980   2.710   5.724   8.732
    1H151 Ti298 2981   3.847   1.909   8.732
    1H151 Ti298 2982   4.226   5.724   8.732
    1H151 Ti298 2983   6.310   3.340   8.163
    1H151 Ti298 2984   2.710   4.532   8.163
    1H151 Ti298 2985   4.794   3.101   8.732
    1H151 Ti298 2986   1.195   2.625   8.163
    1H151 Ti298 2987   5.552   1.194   8.732
    1H151 Ti298 2988   3.279   5.009   8.732
    1H151 Ti298 2989   4.037   0.479   8.163
    1H151 Ti299 2990   2.142   5.247   8.163
    1H151 Ti299 2991   1.763   3.101   8.732
    1H151 Ti299 2992   3.658   2.386   8.163
    1H151 Ti299 2993   5.173   3.101   8.732
    1H151 Ti299 2994   2.331   0.002   8.732
    1H151 Ti299 2995   2.521   0.479   8.163
    1H151 Ti299 2996   2.521   4.294   8.163
    1H151 Ti299 2997   0.626   0.479   8.163
    1H151 Ti299 2998   4.984   4.532   8.163
    1H151 Ti299 2999   3.468   5.724   8.732
    1H151 Ti300 3000   4.037   2.148   8.732
    1H151 Ti300 3001   5.173   4.294   8.163
    1H151 Ti300 3002   2.900   2.386   8.163
    1H151 Ti300 3003   3.847   6.440   8.163
    1H151 Ti300 3004   2.142   0.479   8.163
    1H151 Ti300 3005   5.363   3.578   8.163
    1H151 Ti300 3006   5.363   3.817   8.732
    1H151 Ti300 3007   4.037   4.294   8.163
    1H151 Ti300 3008   3.658   6.201   8.163
    1H151 Ti300 3009   4.984   5.724   8.732
    1H151 Ti301 3010   5.363   2.625   8.163
    1H151 Ti301 3011   3.279   5.963   8.732
    1H151 Ti301 3012   1.384   6.201   8.163
    1H151 Ti301 3013   4.984   1.909   8.732
    1H151 Ti301 3014   6.121   5.724   8.732
    1H151 Ti301 3015   3.658   3.101   8.732
    1H151 Ti301 3016   6.689   2.148   8.732
    1H151 Ti301 3017   4.794   4.055   8.732
    1H151 Ti301 3018   5.173   1.194   8.732
    1H151 Ti301 3019   4.416   5.963   8.732
    1H151 Ti302 3020   4.794   6.201   8.163
    1H151 Ti302 3021   4.605   6.440   8.163
    1H151 Ti302 3022   1.763   0.479   8.163
    1H151 Ti302 3023   1.195   4.770   8.732
    1H151 Ti302 3024   1.195   1.671   8.163
    1H151 Ti302 3025   3.847   2.863   8.732
    1H151 Ti302 3026   4.794   5.247   8.163
    1H151 Ti302 3027   2.331   0.956   8.732
    1H151 Ti302 3028   3.089   3.817   8.732
    1H151 Ti302 3029   3.279   2.386   8.163
    1H151 Ti303 3030   3.089   5.486   8.163
    1H151 Ti303 3031   1.384   0.479   8.163
    1H151 Ti303 3032   4.037   6.201   8.163
    1H151 Ti303 3033   1.384   1.194   8.732
    1H151 Ti303 3034   3.847   4.532   8.163
    1H151 Ti303 3035   3.089   0.002   8.732
    1H151 Ti303 3036   4.226   6.440   8.163
    1H151 Ti303 3037   3.658   5.247   8.163
    1H151 Ti303 3038   4.794   5.963   8.732
    1H151 Ti303 3039   1.763   5.247   8.163
    1H151 Ti304 3040   3.658   2.148   8.732
    1H151 Ti304 3041   2.900   6.201   8.163
    1H151 Ti304 3042   0.437   0.717   8.163
    1H151 Ti304 3043   6.500   1.909   8.732
    1H151 Ti304 3044   1.005   4.294   8.163
    1H151 Ti304 3045   6.310   2.386   8.163
    1H151 Ti304 3046   3.279   6.201   8.163
    1H151 Ti304 3047   3.279   5.247   8.163
    1H151 Ti304 3048   3.089   6.440   8.163
    1H151 Ti304 3049   5.552   3.340   8.163
    1H151 Ti305 3050   6.310   5.963   8.732
    1H151 Ti305 3051   6.689   2.386   8.163
    1H151 Ti305 3052   1.574   1.909   8.732
    1H151 Ti305 3053   1.763   2.148   8.732
    1H151 Ti305 3054   0.437   3.817   8.732
    1H151 Ti305 3055   3.089   1.909   8.732
    1H151 Ti305 3056   0.248   4.055   8.732
    1H151 Ti305 3057   3.089   2.863   8.732
    1H151 Ti305 3058   0.626   5.009   8.732
    1H151 Ti305 3059   5.363   1.671   8.163
    1H151 Ti306 3060   1.195   3.578   8.163
    1H151 Ti306 3061   6.500   3.578   8.163
    1H151 Ti306 3062   0.816   2.625   8.163
    1H151 Ti306 3063   0.058   3.578   8.163
    1H151 Ti306 3064   6.121   2.625   8.163
    1H151 Ti306 3065   2.900   5.963   8.732
    1H151 Ti306 3066   2.710   6.440   8.163
    1H151 Ti306 3067   4.037   1.433   8.163
    1H151 Ti306 3068   1.005   3.340   8.163
    1H151 Ti306 3069   1.763   0.240   8.732
    1H151 Ti307 3070   4.794   5.009   8.732
    1H151 Ti307 3071   6.121   3.578   8.163
    1H151 Ti307 3072   4.226   4.532   8.163
    1H151 Ti307 3073   5.173   2.148   8.732
    1H151 Ti307 3074   1.195   0.717   8.163
    1H151 Ti307 3075   5.742   4.532   8.163
    1H151 Ti307 3076   5.742   3.578   8.163
    1H151 Ti307 3077   4.605   5.486   8.163
    1H151 Ti307 3078   0.248   2.386   8.163
    1H151 Ti307 3079   0.437   3.578   8.163
    1H151 Ti308 3080   5.552   4.294   8.163
    1H151 Ti308 3081   2.900   0.240   8.732
    1H151 Ti308 3082   4.037   5.247   8.163
    1H151 Ti308 3083   3.279   2.148   8.732
    1H151 Ti308 3084   4.226   5.486   8.163
    1H151 Ti308 3085   6.500   5.724   8.732
    1H151 Ti308 3086   5.173   4.055   8.732
    1H151 Ti308 3087   3.468   5.486   8.163
    1H151 Ti308 3088   0.816   3.578   8.163
    1H151 Ti308 3089   2.521   0.240   8.732
    1H151 Ti309 3090   1.005   0.479   8.163
    1H151 Ti309 3091   0.816   4.532   8.163
    1H151 Ti309 3092   0.248   5.009   8.732
    1H151 Ti309 3093   6.500   4.770   8.732
    1H151 Ti309 3094   3.279   3.101   8.732
    1H151 Ti309 3095   2.900   4.055   8.732
    1H151 Ti309 3096   6.500   1.671   8.163
    1H151 Ti309 3097   0.816   4.770   8.732
    1H151 Ti309 3098   2.331   6.440   8.163
    1H151 Ti309 3099   0.626   2.386   8.163
    1H151 Ti310 3100   0.058   4.770   8.732
    1H151 Ti310 3101   5.552   2.386   8.163
    1H151 Ti310 3102   3.279   1.433   8.163
    1H151 Ti310 3103   1.005   2.386   8.163
    1H151 Ti310 3104   4.984   3.817   8.732
    1H151 Ti310 3105   2.710   0.002   8.732
    1H151 Ti310 3106   3.089   5.724   8.732
    1H151 Ti310 3107   4.984   4.770   8.732
    1H151 Ti310 3108   1.574   5.486   8.163
    1H151 Ti310 3109   1.574   6.440   8.163
    1H151 Ti311 3110   4.416   5.247   8.163
    1H151 Ti311 3111   4.605   5.724   8.732
    1H151 Ti311 3112   6.310   2.148   8.732
    1H151 Ti311 3113   6.310   5.009   8.732
    1H151 Ti311 3114   2.142   6.201   8.163
    1H151 Ti311 3115   2.142   1.194   8.732
    1H151 Ti311 3116   5.931   2.386   8.163
    1H151 Ti311 3117   1.953   5.486   8.163
    1H151 Ti311 3118   5.742   2.625   8.163
    1H151 Ti311 3119   1.005   1.433   8.163
    1H151 Ti312 3120   2.521   2.148   8.732
    1H151 Ti312 3121   6.121   4.532   8.163
    1H151 Ti312 3122   2.521   4.055   8.732
    1H151 Ti312 3123   3.089   1.671   8.163
    1H151 Ti312 3124   5.552   5.009   8.732
    1H151 Ti312 3125   2.710   3.817   8.732
    1H151 Ti312 3126   2.142   2.148   8.732
    1H151 Ti312 3127   2.900   2.148   8.732
    1H151 Ti312 3128   3.468   2.863   8.732
    1H151 Ti312 3129   5.173   5.009   8.732
    1H151 Ti313 3130   6.689   1.433   8.163
    1H151 Ti313 3131   6.500   4.532   8.163
    1H151 Ti313 3132   0.816   0.717   8.163
    1H151 Ti313 3133   2.710   1.909   8.732
    1H151 Ti313 3134   3.658   1.433   8.163
    1H151 Ti313 3135   1.574   0.956   8.732
    1H151 Ti313 3136   5.742   4.770   8.732
    1H151 Ti313 3137   6.121   4.770   8.732
    1H151 Ti313 3138   0.058   4.532   8.163
    1H151 Ti313 3139   5.931   5.009   8.732
    1H151 Ti314 3140   0.437   4.532   8.163
    1H151 Ti314 3141   3.847   1.671   8.163
    1H151 Ti314 3142   2.331   3.817   8.732
    1H151 Ti314 3143   5.363   4.770   8.732
    1H151 Ti314 3144   1.953   0.956   8.732
    1H151 Ti314 3145   6.121   1.909   8.732
    1H151 Ti314 3146   0.437   4.770   8.732
    1H151 Ti314 3147   5.931   2.148   8.732
    1H151 Ti314 3148   2.142   4.055   8.732
    1H151 Ti314 3149   5.552   2.148   8.732
    1H151 Ti315 3150   2.331   1.909   8.732
    1H151 Ti315 3151   1.953   1.909   8.732
    1H151 Ti315 3152   1.763   6.201   8.163
    1H151 Ti315 3153   5.363   1.909   8.732
    1H151 Ti315 3154   5.931   4.294   8.163
    1H151 Ti315 3155   1.953   6.440   8.163
    1H151 Ti315 3156   0.816   3.817   8.732
    1H151 Ti315 3157   1.763   1.194   8.732
    1H151 Ti315 3158   3.468   1.671   8.163
    1H151 Ti315 3159   0.626   4.294   8.163
    1H151 Ti316 3160   0.626   4.055   8.732
    1H151 Ti316 3161   5.742   1.909   8.732
    1H151 Ti316 3162   0.816   1.671   8.163
    1H151 Ti316 3163   1.953   3.817   8.732
    1H151 Ti316 3164   1.763   4.055   8.732
    1H151 Ti316 3165   6.310   4.294   8.163
    1H151 Ti316 3166   0.058   1.671   8.163
    1H151 Ti316 3167   1.195   3.817   8.732
    1H151 Ti316 3168   6.689   4.294   8.163
    1H151 Ti316 3169   0.248   4.294   8.163
    1H151 Ti317 3170   0.248   1.433   8.163
    1H151 Ti317 3171   1.574   3.817   8.732
    1H151 Ti317 3172   0.626   1.433   8.163
    1H151 Ti317 3173   1.384   4.055   8.732
    1H151 Ti317 3174   1.005   4.055   8.732
    1H151 Ti317 3175   0.437   1.671   8.163
    1H151 Ti317 3176   0.437   6.440   8.542
    1H151 Ti317 3177   0.626   6.201   8.542
    1H151 Ti317 3178   0.626   5.963   8.353
    1H151 Ti317 3179   0.248   5.963   8.353
    1H151 Ti318 3180   0.816   6.440   8.542
    1H151 Ti318 3181   0.437   5.724   8.353
    1H151 Ti318 3182   0.248   6.201   8.542
    1H151 Ti318 3183   1.005   6.201   8.542
    1H151 Ti318 3184   0.437   0.002   8.353
    1H151 Ti318 3185   0.058   6.440   8.542
    1H151 Ti318 3186   1.953   2.863   8.353
    1H151 Ti318 3187   0.058   0.002   8.353
    1H151 Ti318 3188   4.037   3.101   8.353
    1H151 Ti318 3189   6.500   0.717   8.542
    1H151 Ti319 3190   0.816   5.724   8.353
    1H151 Ti319 3191   4.416   3.101   8.353
    1H151 Ti319 3192   6.689   0.479   8.542
    1H151 Ti319 3193   6.310   0.479   8.542
    1H151 Ti319 3194   2.142   3.101   8.353
    1H151 Ti319 3195   6.121   0.717   8.542
    1H151 Ti319 3196   4.605   2.863   8.353
    1H151 Ti319 3197   2.142   2.148   8.353
    1H151 Ti319 3198   5.931   0.479   8.542
    1H151 Ti319 3199   1.763   2.148   8.353
    1H151 Ti320 3200   1.953   1.909   8.353
    1H151 Ti320 3201   5.363   6.440   8.542
    1H151 Ti320 3202   0.248   0.479   8.542
    1H151 Ti320 3203   1.195   5.486   8.542
    1H151 Ti320 3204   5.173   0.240   8.353
    1H151 Ti320 3205   0.248   0.240   8.353
    1H151 Ti320 3206   5.173   0.479   8.542
    1H151 Ti320 3207   1.384   6.201   8.542
    1H151 Ti320 3208   1.763   3.101   8.353
    1H151 Ti320 3209   1.574   2.863   8.353
    1H151 Ti321 3210   2.521   3.101   8.353
    1H151 Ti321 3211   4.226   3.817   8.353
    1H151 Ti321 3212   5.552   0.240   8.353
    1H151 Ti321 3213   4.794   3.101   8.353
    1H151 Ti321 3214   2.331   1.909   8.353
    1H151 Ti321 3215   0.058   5.724   8.353
    1H151 Ti321 3216   4.226   2.863   8.353
    1H151 Ti321 3217   5.742   0.717   8.542
    1H151 Ti321 3218   5.552   0.479   8.542
    1H151 Ti321 3219   2.331   2.863   8.353
    1H151 Ti322 3220   0.816   5.486   8.542
    1H151 Ti322 3221   1.005   5.963   8.353
    1H151 Ti322 3222   0.626   0.479   8.542
    1H151 Ti322 3223   2.142   1.194   8.353
    1H151 Ti322 3224   3.658   3.101   8.353
    1H151 Ti322 3225   5.552   6.201   8.542
    1H151 Ti322 3226   0.058   0.717   8.542
    1H151 Ti322 3227   5.363   0.002   8.353
    1H151 Ti322 3228   0.437   0.717   8.542
    1H151 Ti322 3229   2.521   1.194   8.353
    1H151 Ti323 3230   3.468   0.717   8.542
    1H151 Ti323 3231   6.310   3.340   8.542
    1H151 Ti323 3232   1.195   6.440   8.542
    1H151 Ti323 3233   3.658   4.294   8.542
    1H151 Ti323 3234   0.816   0.002   8.353
    1H151 Ti323 3235   3.847   2.863   8.353
    1H151 Ti323 3236   0.816   0.717   8.542
    1H151 Ti323 3237   3.847   3.817   8.353
    1H151 Ti323 3238   2.142   5.247   8.542
    1H151 Ti323 3239   4.037   3.340   8.542
    1H151 Ti324 3240   6.689   0.240   8.353
    1H151 Ti324 3241   4.037   4.294   8.542
    1H151 Ti324 3242   6.689   5.963   8.353
    1H151 Ti324 3243   5.931   3.340   8.542
    1H151 Ti324 3244   1.574   4.770   8.353
    1H151 Ti324 3245   4.984   6.440   8.542
    1H151 Ti324 3246   1.005   5.247   8.542
    1H151 Ti324 3247   1.953   4.770   8.353
    1H151 Ti324 3248   3.468   3.817   8.353
    1H151 Ti324 3249   3.089   0.717   8.542
    1H151 Ti325 3250   5.363   0.956   8.353
    1H151 Ti325 3251   3.847   3.578   8.542
    1H151 Ti325 3252   1.763   4.055   8.353
    1H151 Ti325 3253   1.005   0.479   8.542
    1H151 Ti325 3254   3.847   6.440   8.542
    1H151 Ti325 3255   1.763   5.247   8.542
    1H151 Ti325 3256   3.468   0.956   8.353
    1H151 Ti325 3257   4.794   1.194   8.353
    1H151 Ti325 3258   4.226   3.578   8.542
    1H151 Ti325 3259   5.742   5.724   8.353
    1H151 Ti326 3260   6.500   3.578   8.542
    1H151 Ti326 3261   2.331   2.625   8.542
    1H151 Ti326 3262   1.574   5.486   8.542
    1H151 Ti326 3263   4.605   0.956   8.353
    1H151 Ti326 3264   3.089   0.956   8.353
    1H151 Ti326 3265   4.605   2.625   8.542
    1H151 Ti326 3266   0.437   5.486   8.542
    1H151 Ti326 3267   6.500   6.440   8.542
    1H151 Ti326 3268   2.521   3.340   8.542
    1H151 Ti326 3269   1.763   6.201   8.542
    1H151 Ti327 3270   1.574   2.625   8.542
    1H151 Ti327 3271   2.331   0.956   8.353
    1H151 Ti327 3272   3.658   0.240   8.353
    1H151 Ti327 3273   6.689   3.340   8.542
    1H151 Ti327 3274   5.742   6.440   8.542
    1H151 Ti327 3275   3.468   3.578   8.542
    1H151 Ti327 3276   2.331   3.817   8.353
    1H151 Ti327 3277   3.468   4.532   8.542
    1H151 Ti327 3278   1.005   5.009   8.353
    1H151 Ti327 3279   4.605   3.817   8.353
    1H151 Ti328 3280   5.363   0.717   8.542
    1H151 Ti328 3281   3.658   6.201   8.542
    1H151 Ti328 3282   1.195   5.724   8.353
    1H151 Ti328 3283   0.248   3.340   8.542
    1H151 Ti328 3284   3.279   1.433   8.542
    1H151 Ti328 3285   6.689   5.009   8.353
    1H151 Ti328 3286   3.468   6.440   8.542
    1H151 Ti328 3287   4.416   4.294   8.542
    1H151 Ti328 3288   1.953   5.486   8.542
    1H151 Ti328 3289   0.626   0.240   8.353
    1H151 Ti329 3290   3.658   0.479   8.542
    1H151 Ti329 3291   4.416   2.148   8.353
    1H151 Ti329 3292   6.689   6.201   8.542
    1H151 Ti329 3293   5.742   5.486   8.542
    1H151 Ti329 3294   4.984   0.956   8.353
    1H151 Ti329 3295   4.416   0.479   8.542
    1H151 Ti329 3296   0.248   5.009   8.353
    1H151 Ti329 3297   6.500   0.956   8.353
    1H151 Ti329 3298   6.500   5.724   8.353
    1H151 Ti329 3299   4.794   0.479   8.542
    1H151 Ti330 3300   4.416   1.194   8.353
    1H151 Ti330 3301   6.500   0.002   8.353
    1H151 Ti330 3302   5.173   6.201   8.542
    1H151 Ti330 3303   6.689   1.433   8.542
    1H151 Ti330 3304   5.742   0.956   8.353
    1H151 Ti330 3305   4.416   3.340   8.542
    1H151 Ti330 3306   4.037   6.201   8.542
    1H151 Ti330 3307   4.226   0.717   8.542
    1H151 Ti330 3308   2.521   5.009   8.353
    1H151 Ti330 3309   1.953   2.625   8.542
    1H151 Ti331 3310   2.331   4.532   8.542
    1H151 Ti331 3311   0.058   3.578   8.542
    1H151 Ti331 3312   6.310   5.963   8.353
    1H151 Ti331 3313   1.953   3.817   8.353
    1H151 Ti331 3314   2.142   6.201   8.542
    1H151 Ti331 3315   5.931   1.194   8.353
    1H151 Ti331 3316   1.384   5.247   8.542
    1H151 Ti331 3317   3.658   4.055   8.353
    1H151 Ti331 3318   3.468   0.002   8.353
    1H151 Ti331 3319   6.121   3.578   8.542
    1H151 Ti332 3320   6.121   5.724   8.353
    1H151 Ti332 3321   4.605   0.717   8.542
    1H151 Ti332 3322   2.521   5.247   8.542
    1H151 Ti332 3323   2.331   5.486   8.542
    1H151 Ti332 3324   3.847   4.532   8.542
    1H151 Ti332 3325   4.794   2.386   8.542
    1H151 Ti332 3326   6.310   5.009   8.353
    1H151 Ti332 3327   0.437   2.625   8.542
    1H151 Ti332 3328   1.574   1.909   8.353
    1H151 Ti332 3329   4.984   0.717   8.542
    1H151 Ti333 3330   6.689   3.101   8.353
    1H151 Ti333 3331   6.121   0.956   8.353
    1H151 Ti333 3332   1.005   1.433   8.542
    1H151 Ti333 3333   4.984   2.863   8.353
    1H151 Ti333 3334   3.279   0.479   8.542
    1H151 Ti333 3335   4.984   0.002   8.353
    1H151 Ti333 3336   1.384   2.386   8.542
    1H151 Ti333 3337   5.363   5.486   8.542
    1H151 Ti333 3338   4.037   4.055   8.353
    1H151 Ti333 3339   2.710   2.863   8.353
    1H151 Ti334 3340   2.710   2.625   8.542
    1H151 Ti334 3341   6.310   0.240   8.353
    1H151 Ti334 3342   5.931   5.009   8.353
    1H151 Ti334 3343   0.626   5.009   8.353
    1H151 Ti334 3344   6.121   2.625   8.542
    1H151 Ti334 3345   6.121   6.440   8.542
    1H151 Ti334 3346   1.763   1.194   8.353
    1H151 Ti334 3347   5.931   0.240   8.353
    1H151 Ti334 3348   0.437   2.863   8.353
    1H151 Ti334 3349   4.416   4.055   8.353
    1H151 Ti335 3350   1.195   0.002   8.353
    1H151 Ti335 3351   4.794   2.148   8.353
    1H151 Ti335 3352   3.658   3.340   8.542
    1H151 Ti335 3353   4.984   3.817   8.353
    1H151 Ti335 3354   3.468   4.770   8.353
    1H151 Ti335 3355   4.794   1.433   8.542
    1H151 Ti335 3356   5.742   0.002   8.353
    1H151 Ti335 3357   4.037   0.479   8.542
    1H151 Ti335 3358   2.710   0.956   8.353
    1H151 Ti335 3359   4.226   4.532   8.542
    1H151 Ti336 3360   4.416   2.386   8.542
    1H151 Ti336 3361   6.500   2.863   8.353
    1H151 Ti336 3362   3.279   0.240   8.353
    1H151 Ti336 3363   1.384   4.055   8.353
    1H151 Ti336 3364   5.552   5.963   8.353
    1H151 Ti336 3365   3.847   0.717   8.542
    1H151 Ti336 3366   2.142   5.009   8.353
    1H151 Ti336 3367   1.953   4.532   8.542
    1H151 Ti336 3368   1.763   2.386   8.542
    1H151 Ti336 3369   4.794   0.240   8.353
    1H151 Ti337 3370   2.142   4.055   8.353
    1H151 Ti337 3371   2.331   4.770   8.353
    1H151 Ti337 3372   3.089   4.770   8.353
    1H151 Ti337 3373   2.521   1.433   8.542
    1H151 Ti337 3374   2.710   5.724   8.353
    1H151 Ti337 3375   2.142   3.340   8.542
    1H151 Ti337 3376   4.605   4.532   8.542
    1H151 Ti337 3377   2.710   4.532   8.542
    1H151 Ti337 3378   5.931   6.201   8.542
    1H151 Ti337 3379   2.521   6.201   8.542
    1H151 Ti338 3380   1.763   5.009   8.353
    1H151 Ti338 3381   4.416   1.433   8.542
    1H151 Ti338 3382   4.605   1.909   8.353
    1H151 Ti338 3383   6.310   3.101   8.353
    1H151 Ti338 3384   3.279   4.294   8.542
    1H151 Ti338 3385   1.384   2.148   8.353
    1H151 Ti338 3386   6.310   1.433   8.542
    1H151 Ti338 3387   2.521   5.963   8.353
    1H151 Ti338 3388   5.931   3.101   8.353
    1H151 Ti338 3389   0.058   5.486   8.542
    1H151 Ti339 3390   2.521   2.148   8.353
    1H151 Ti339 3391   0.816   1.671   8.542
    1H151 Ti339 3392   0.626   1.433   8.542
    1H151 Ti339 3393   3.279   4.055   8.353
    1H151 Ti339 3394   4.226   1.671   8.542
    1H151 Ti339 3395   0.248   3.101   8.353
    1H151 Ti339 3396   4.226   2.625   8.542
    1H151 Ti339 3397   1.384   5.009   8.353
    1H151 Ti339 3398   3.279   3.101   8.353
    1H151 Ti339 3399   5.931   5.963   8.353
    1H151 Ti340 3400   2.900   1.194   8.353
    1H151 Ti340 3401   6.310   1.194   8.353
    1H151 Ti340 3402   0.626   5.247   8.542
    1H151 Ti340 3403   0.626   3.101   8.353
    1H151 Ti340 3404   5.363   5.724   8.353
    1H151 Ti340 3405   6.689   5.247   8.542
    1H151 Ti340 3406   4.226   6.440   8.542
    1H151 Ti340 3407   1.384   1.194   8.353
    1H151 Ti340 3408   3.089   2.863   8.353
    1H151 Ti340 3409   1.953   0.956   8.353
    1H151 Ti341 3410   1.384   5.963   8.353
    1H151 Ti341 3411   2.900   3.101   8.353
    1H151 Ti341 3412   1.574   0.956   8.353
    1H151 Ti341 3413   1.574   6.440   8.542
    1H151 Ti341 3414   1.195   4.770   8.353
    1H151 Ti341 3415   5.742   3.578   8.542
    1H151 Ti341 3416   3.468   2.863   8.353
    1H151 Ti341 3417   0.248   1.433   8.542
    1H151 Ti341 3418   2.142   2.386   8.542
    1H151 Ti341 3419   4.605   1.671   8.542
    1H151 Ti342 3420   4.605   3.578   8.542
    1H151 Ti342 3421   2.900   1.433   8.542
    1H151 Ti342 3422   3.847   0.002   8.353
    1H151 Ti342 3423   0.058   1.671   8.542
    1H151 Ti342 3424   4.984   2.625   8.542
    1H151 Ti342 3425   4.226   0.956   8.353
    1H151 Ti342 3426   3.279   1.194   8.353
    1H151 Ti342 3427   6.121   0.002   8.353
    1H151 Ti342 3428   1.574   3.817   8.353
    1H151 Ti342 3429   2.710   4.770   8.353
    1H151 Ti343 3430   3.468   1.671   8.542
    1H151 Ti343 3431   1.005   0.240   8.353
    1H151 Ti343 3432   3.658   1.433   8.542
    1H151 Ti343 3433   5.173   1.194   8.353
    1H151 Ti343 3434   4.794   3.340   8.542
    1H151 Ti343 3435   6.500   2.625   8.542
    1H151 Ti343 3436   0.058   2.863   8.353
    1H151 Ti343 3437   1.384   3.101   8.353
    1H151 Ti343 3438   1.195   2.625   8.542
    1H151 Ti343 3439   3.089   4.532   8.542
    1H151 Ti344 3440   4.037   5.247   8.542
    1H151 Ti344 3441   1.195   0.717   8.542
    1H151 Ti344 3442   4.605   6.440   8.542
    1H151 Ti344 3443   0.626   3.340   8.542
    1H151 Ti344 3444   5.552   1.194   8.353
    1H151 Ti344 3445   5.173   3.101   8.353
    1H151 Ti344 3446   6.310   6.201   8.542
    1H151 Ti344 3447   2.331   5.724   8.353
    1H151 Ti344 3448   0.248   5.247   8.542
    1H151 Ti344 3449   2.900   5.009   8.353
    1H151 Ti345 3450   0.058   2.625   8.542
    1H151 Ti345 3451   5.363   2.625   8.542
    1H151 Ti345 3452   3.847   0.956   8.353
    1H151 Ti345 3453   4.794   4.055   8.353
    1H151 Ti345 3454   0.058   0.956   8.353
    1H151 Ti345 3455   5.173   5.963   8.353
    1H151 Ti345 3456   4.226   1.909   8.353
    1H151 Ti345 3457   3.847   5.486   8.542
    1H151 Ti345 3458   5.931   1.433   8.542
    1H151 Ti345 3459   2.710   5.486   8.542
    1H151 Ti346 3460   5.173   2.148   8.353
    1H151 Ti346 3461   4.605   4.770   8.353
    1H151 Ti346 3462   6.121   2.863   8.353
    1H151 Ti346 3463   2.710   0.717   8.542
    1H151 Ti346 3464   5.552   3.340   8.542
    1H151 Ti346 3465   0.816   2.625   8.542
    1H151 Ti346 3466   4.984   5.724   8.353
    1H151 Ti346 3467   1.953   6.440   8.542
    1H151 Ti346 3468   3.847   5.724   8.353
    1H151 Ti346 3469   1.195   1.671   8.542
    1H151 Ti347 3470   5.931   4.294   8.542
    1H151 Ti347 3471   4.037   1.433   8.542
    1H151 Ti347 3472   4.416   0.240   8.353
    1H151 Ti347 3473   2.710   1.909   8.353
    1H151 Ti347 3474   1.574   4.532   8.542
    1H151 Ti347 3475   4.037   0.240   8.353
    1H151 Ti347 3476   2.710   3.817   8.353
    1H151 Ti347 3477   5.552   5.009   8.353
    1H151 Ti347 3478   5.552   4.294   8.542
    1H151 Ti347 3479   1.195   2.863   8.353
    1H151 Ti348 3480   2.900   3.340   8.542
    1H151 Ti348 3481   3.089   3.817   8.353
    1H151 Ti348 3482   1.763   3.340   8.542
    1H151 Ti348 3483   4.984   1.909   8.353
    1H151 Ti348 3484   4.037   2.148   8.353
    1H151 Ti348 3485   1.005   3.340   8.542
    1H151 Ti348 3486   1.005   2.386   8.542
    1H151 Ti348 3487   2.331   3.578   8.542
    1H151 Ti348 3488   5.742   2.625   8.542
    1H151 Ti348 3489   6.121   1.909   8.353
    1H151 Ti349 3490   5.363   4.770   8.353
    1H151 Ti349 3491   4.794   6.201   8.542
    1H151 Ti349 3492   4.416   5.963   8.353
    1H151 Ti349 3493   4.416   6.201   8.542
    1H151 Ti349 3494   2.331   6.440   8.542
    1H151 Ti349 3495   6.121   5.486   8.542
    1H151 Ti349 3496   0.626   2.386   8.542
    1H151 Ti349 3497   4.605   0.002   8.353
    1H151 Ti349 3498   2.521   2.386   8.542
    1H151 Ti349 3499   6.689   1.194   8.353
    1H151 Ti350 3500   3.658   5.963   8.353
    1H151 Ti350 3501   4.037   5.963   8.353
    1H151 Ti350 3502   0.437   1.671   8.542
    1H151 Ti350 3503   2.142   1.433   8.542
    1H151 Ti350 3504   2.521   4.055   8.353
    1H151 Ti350 3505   3.658   5.247   8.542
    1H151 Ti350 3506   2.331   1.671   8.542
    1H151 Ti350 3507   3.847   2.625   8.542
    1H151 Ti350 3508   3.279   3.340   8.542
    1H151 Ti350 3509   0.248   2.386   8.542
    1H151 Ti351 3510   6.500   5.486   8.542
    1H151 Ti351 3511   2.900   5.247   8.542
    1H151 Ti351 3512   4.037   2.386   8.542
    1H151 Ti351 3513   5.173   2.386   8.542
    1H151 Ti351 3514   3.279   5.009   8.353
    1H151 Ti351 3515   2.331   0.717   8.542
    1H151 Ti351 3516   5.363   2.863   8.353
    1H151 Ti351 3517   0.816   2.863   8.353
    1H151 Ti351 3518   2.900   0.479   8.542
    1H151 Ti351 3519   5.931   5.247   8.542
    1H151 Ti352 3520   2.142   0.479   8.542
    1H151 Ti352 3521   3.847   1.671   8.542
    1H151 Ti352 3522   4.226   0.002   8.353
    1H151 Ti352 3523   5.552   5.247   8.542
    1H151 Ti352 3524   1.384   1.433   8.542
    1H151 Ti352 3525   4.794   4.294   8.542
    1H151 Ti352 3526   4.037   1.194   8.353
    1H151 Ti352 3527   6.500   1.671   8.542
    1H151 Ti352 3528   3.279   6.201   8.542
    1H151 Ti352 3529   3.658   1.194   8.353
    1H151 Ti353 3530   1.574   5.724   8.353
    1H151 Ti353 3531   5.173   3.340   8.542
    1H151 Ti353 3532   0.437   3.578   8.542
    1H151 Ti353 3533   0.437   0.956   8.353
    1H151 Ti353 3534   2.142   5.963   8.353
    1H151 Ti353 3535   2.900   4.055   8.353
    1H151 Ti353 3536   3.847   4.770   8.353
    1H151 Ti353 3537   3.089   1.671   8.542
    1H151 Ti353 3538   6.310   5.247   8.542
    1H151 Ti353 3539   2.142   4.294   8.542
    1H151 Ti354 3540   3.658   5.009   8.353
    1H151 Ti354 3541   1.005   3.101   8.353
    1H151 Ti354 3542   1.384   0.479   8.542
    1H151 Ti354 3543   4.984   1.671   8.542
    1H151 Ti354 3544   3.089   3.578   8.542
    1H151 Ti354 3545   1.195   0.956   8.353
    1H151 Ti354 3546   4.984   3.578   8.542
    1H151 Ti354 3547   5.173   4.055   8.353
    1H151 Ti354 3548   1.953   1.671   8.542
    1H151 Ti354 3549   2.900   4.294   8.542
    1H151 Ti355 3550   1.195   1.909   8.353
    1H151 Ti355 3551   2.710   3.578   8.542
    1H151 Ti355 3552   2.521   4.294   8.542
    1H151 Ti355 3553   5.552   3.101   8.353
    1H151 Ti355 3554   4.226   5.486   8.542
    1H151 Ti355 3555   0.816   4.770   8.353
    1H151 Ti355 3556   1.574   1.671   8.542
    1H151 Ti355 3557   5.363   3.578   8.542
    1H151 Ti355 3558   1.763   4.294   8.542
    1H151 Ti355 3559   2.900   0.240   8.353
    1H151 Ti356 3560   3.089   0.002   8.353
    1H151 Ti356 3561   5.173   5.009   8.353
    1H151 Ti356 3562   1.384   0.240   8.353
    1H151 Ti356 3563   4.794   5.963   8.353
    1H151 Ti356 3564   2.710   1.671   8.542
    1H151 Ti356 3565   5.742   4.770   8.353
    1H151 Ti356 3566   6.500   4.770   8.353
    1H151 Ti356 3567   2.900   5.963   8.353
    1H151 Ti356 3568   1.384   3.340   8.542
    1H151 Ti356 3569   6.689   2.386   8.542
    1H151 Ti357 3570   1.005   1.194   8.353
    1H151 Ti357 3571   0.058   4.770   8.353
    1H151 Ti357 3572   4.984   5.486   8.542
    1H151 Ti357 3573   5.742   2.863   8.353
    1H151 Ti357 3574   1.953   5.724   8.353
    1H151 Ti357 3575   4.226   4.770   8.353
    1H151 Ti357 3576   6.121   4.770   8.353
    1H151 Ti357 3577   5.363   3.817   8.353
    1H151 Ti357 3578   4.984   4.770   8.353
    1H151 Ti357 3579   1.763   5.963   8.353
    1H151 Ti358 3580   0.816   0.956   8.353
    1H151 Ti358 3581   4.416   5.247   8.542
    1H151 Ti358 3582   3.089   2.625   8.542
    1H151 Ti358 3583   4.037   5.009   8.353
    1H151 Ti358 3584   4.226   5.724   8.353
    1H151 Ti358 3585   3.279   5.247   8.542
    1H151 Ti358 3586   5.173   1.433   8.542
    1H151 Ti358 3587   6.310   4.294   8.542
    1H151 Ti358 3588   3.468   5.486   8.542
    1H151 Ti358 3589   3.089   6.440   8.542
    1H151 Ti359 3590   1.953   3.578   8.542
    1H151 Ti359 3591   4.794   5.009   8.353
    1H151 Ti359 3592   6.500   3.817   8.353
    1H151 Ti359 3593   6.310   2.386   8.542
    1H151 Ti359 3594   6.121   1.671   8.542
    1H151 Ti359 3595   5.552   1.433   8.542
    1H151 Ti359 3596   2.521   0.479   8.542
    1H151 Ti359 3597   5.552   4.055   8.353
    1H151 Ti359 3598   2.900   2.148   8.353
    1H151 Ti359 3599   5.742   3.817   8.353
    1H151 Ti360 3600   6.121   3.817   8.353
    1H151 Ti360 3601   0.437   4.770   8.353
    1H151 Ti360 3602   2.900   6.201   8.542
    1H151 Ti360 3603   5.173   5.247   8.542
    1H151 Ti360 3604   3.279   5.963   8.353
    1H151 Ti360 3605   4.605   5.724   8.353
    1H151 Ti360 3606   3.089   5.724   8.353
    1H151 Ti360 3607   2.142   0.240   8.353
    1H151 Ti360 3608   1.574   0.002   8.353
    1H151 Ti360 3609   3.468   5.724   8.353
    1H151 Ti361 3610   2.710   6.440   8.542
    1H151 Ti361 3611   2.900   2.386   8.542
    1H151 Ti361 3612   1.763   1.433   8.542
    1H151 Ti361 3613   6.689   4.294   8.542
    1H151 Ti361 3614   0.058   3.817   8.353
    1H151 Ti361 3615   4.416   5.009   8.353
    1H151 Ti361 3616   1.574   0.717   8.542
    1H151 Ti361 3617   2.521   0.240   8.353
    1H151 Ti361 3618   1.195   4.532   8.542
    1H151 Ti361 3619   3.658   2.386   8.542
    1H151 Ti362 3620   6.310   2.148   8.353
    1H151 Ti362 3621   4.984   4.532   8.542
    1H151 Ti362 3622   5.173   4.294   8.542
    1H151 Ti362 3623   1.195   3.817   8.353
    1H151 Ti362 3624   5.742   1.909   8.353
    1H151 Ti362 3625   5.742   4.532   8.542
    1H151 Ti362 3626   3.658   2.148   8.353
    1H151 Ti362 3627   1.953   0.717   8.542
    1H151 Ti362 3628   1.005   2.148   8.353
    1H151 Ti362 3629   5.363   4.532   8.542
    1H151 Ti363 3630   3.089   5.486   8.542
    1H151 Ti363 3631   4.794   5.247   8.542
    1H151 Ti363 3632   2.710   0.002   8.353
    1H151 Ti363 3633   5.363   1.909   8.353
    1H151 Ti363 3634   5.931   2.386   8.542
    1H151 Ti363 3635   1.763   0.479   8.542
    1H151 Ti363 3636   0.248   1.194   8.353
    1H151 Ti363 3637   2.331   0.002   8.353
    1H151 Ti363 3638   1.763   0.240   8.353
    1H151 Ti363 3639   6.500   1.909   8.353
    1H151 Ti364 3640   3.468   2.625   8.542
    1H151 Ti364 3641   5.552   2.386   8.542
    1H151 Ti364 3642   1.384   4.294   8.542
    1H151 Ti364 3643   6.121   4.532   8.542
    1H151 Ti364 3644   3.847   1.909   8.353
    1H151 Ti364 3645   6.689   2.148   8.353
    1H151 Ti364 3646   6.500   4.532   8.542
    1H151 Ti364 3647   3.279   2.386   8.542
    1H151 Ti364 3648   0.626   1.194   8.353
    1H151 Ti364 3649   0.816   3.578   8.542
    1H151 Ti365 3650   3.279   2.148   8.353
    1H151 Ti365 3651   5.931   4.055   8.353
    1H151 Ti365 3652   4.605   5.486   8.542
    1H151 Ti365 3653   5.931   2.148   8.353
    1H151 Ti365 3654   5.552   2.148   8.353
    1H151 Ti365 3655   0.248   2.148   8.353
    1H151 Ti365 3656   3.089   1.909   8.353
    1H151 Ti365 3657   1.574   3.578   8.542
    1H151 Ti365 3658   0.626   2.148   8.353
    1H151 Ti365 3659   0.816   1.909   8.353
    1H151 Ti366 3660   1.005   4.055   8.353
    1H151 Ti366 3661   1.953   0.002   8.353
    1H151 Ti366 3662   3.468   1.909   8.353
    1H151 Ti366 3663   0.058   4.532   8.542
    1H151 Ti366 3664   5.742   1.671   8.542
    1H151 Ti366 3665   0.437   3.817   8.353
    1H151 Ti366 3666   1.195   3.578   8.542
    1H151 Ti366 3667   0.058   1.909   8.353
    1H151 Ti366 3668   5.363   1.671   8.542
    1H151 Ti366 3669   0.816   3.817   8.353
    1H151 Ti367 3670   6.310   4.055   8.353
    1H151 Ti367 3671   0.816   4.532   8.542
    1H151 Ti367 3672   0.248   4.294   8.542
    1H151 Ti367 3673   6.689   4.055   8.353
    1H151 Ti367 3674   0.437   1.909   8.353
    1H151 Ti367 3675   0.437   4.532   8.542
    1H151 Ti367 3676   0.248   4.055   8.353
    1H151 Ti367 3677   1.005   4.294   8.542
    1H151 Ti367 3678   0.626   4.055   8.353
    1H151 Ti367 3679   0.626   4.294   8.542
    1H151 Ti368 3680   4.605   3.578   7.026
    1H151 Ti368 3681   3.847   3.578   7.026
    1H151 Ti368 3682   0.626   5.247   7.026
    1H151 Ti368 3683   1.574   5.724   9.868
    1H151 Ti368 3684   0.816   5.724   9.868
    1H151 Ti368 3685   0.248   0.240   9.868
    1H151 Ti368 3686   0.058   5.486   7.026
    1H151 Ti368 3687   0.626   0.240   9.868
    1H151 Ti368 3688   6.500   0.002   9.868
    1H151 Ti368 3689   6.121   5.486   7.026
    1H151 Ti369 3690   1.953   3.578   7.026
    1H151 Ti369 3691   6.310   1.194   9.868
    1H151 Ti369 3692   3.847   3.817   9.868
    1H151 Ti369 3693   0.626   1.194   9.868
    1H151 Ti369 3694   2.521   5.009   9.868
    1H151 Ti369 3695   1.953   4.770   9.868
    1H151 Ti369 3696   3.279   0.479   7.026
    1H151 Ti369 3697   6.500   5.486   7.026
    1H151 Ti369 3698   1.953   5.724   9.868
    1H151 Ti369 3699   5.552   0.240   9.868
    1H151 Ti370 3700   1.763   1.433   7.026
    1H151 Ti370 3701   6.689   6.201   7.026
    1H151 Ti370 3702   0.816   6.440   7.026
    1H151 Ti370 3703   0.058   0.956   9.868
    1H151 Ti370 3704   4.794   0.240   9.868
    1H151 Ti370 3705   4.984   0.717   7.026
    1H151 Ti370 3706   6.121   0.002   9.868
    1H151 Ti370 3707   5.742   2.863   9.868
    1H151 Ti370 3708   2.900   1.194   9.868
    1H151 Ti370 3709   4.226   2.625   7.026
    1H151 Ti371 3710   0.437   5.724   9.868
    1H151 Ti371 3711   4.226   3.817   9.868
    1H151 Ti371 3712   5.931   1.194   9.868
    1H151 Ti371 3713   2.331   5.724   9.868
    1H151 Ti371 3714   4.794   2.386   7.026
    1H151 Ti371 3715   0.626   3.101   9.868
    1H151 Ti371 3716   3.658   0.240   9.868
    1H151 Ti371 3717   5.742   3.817   9.868
    1H151 Ti371 3718   6.689   4.055   9.868
    1H151 Ti371 3719   4.605   1.671   7.026
    1H151 Ti372 3720   3.847   5.724   9.868
    1H151 Ti372 3721   5.742   0.002   9.868
    1H151 Ti372 3722   3.279   4.294   7.026
    1H151 Ti372 3723   0.248   1.194   9.868
    1H151 Ti372 3724   6.500   2.863   9.868
    1H151 Ti372 3725   3.658   1.194   9.868
    1H151 Ti372 3726   2.331   2.625   7.026
    1H151 Ti372 3727   4.605   0.002   9.868
    1H151 Ti372 3728   2.142   3.101   9.868
    1H151 Ti372 3729   1.574   1.671   7.026
    1H151 Ti373 3730   6.121   3.817   9.868
    1H151 Ti373 3731   1.005   6.201   7.026
    1H151 Ti373 3732   0.058   2.863   9.868
    1H151 Ti373 3733   6.500   6.440   7.026
    1H151 Ti373 3734   2.142   4.294   7.026
    1H151 Ti373 3735   5.552   3.101   9.868
    1H151 Ti373 3736   4.794   0.479   7.026
    1H151 Ti373 3737   2.710   3.578   7.026
    1H151 Ti373 3738   0.816   2.863   9.868
    1H151 Ti373 3739   5.552   5.247   7.026
    1H151 Ti374 3740   6.310   4.055   9.868
    1H151 Ti374 3741   4.037   0.240   9.868
    1H151 Ti374 3742   5.742   0.717   7.026
    1H151 Ti374 3743   1.384   2.386   7.026
    1H151 Ti374 3744   2.710   0.956   9.868
    1H151 Ti374 3745   4.984   2.625   7.026
    1H151 Ti374 3746   1.195   4.532   7.026
    1H151 Ti374 3747   4.037   2.386   7.026
    1H151 Ti374 3748   2.710   1.671   7.026
    1H151 Ti374 3749   4.226   0.002   9.868
    1H151 Ti375 3750   3.279   3.340   7.026
    1H151 Ti375 3751   5.173   5.963   9.868
    1H151 Ti375 3752   1.195   0.002   9.868
    1H151 Ti375 3753   5.931   5.963   9.868
    1H151 Ti375 3754   5.173   3.340   7.026
    1H151 Ti375 3755   3.847   4.770   9.868
    1H151 Ti375 3756   2.900   3.101   9.868
    1H151 Ti375 3757   4.226   4.770   9.868
    1H151 Ti375 3758   1.195   2.863   9.868
    1H151 Ti375 3759   3.847   0.717   7.026
    1H151 Ti376 3760   1.195   5.486   7.026
    1H151 Ti376 3761   3.279   4.055   9.868
    1H151 Ti376 3762   1.195   0.956   9.868
    1H151 Ti376 3763   4.416   1.194   9.868
    1H151 Ti376 3764   3.658   5.009   9.868
    1H151 Ti376 3765   4.605   0.956   9.868
    1H151 Ti376 3766   1.384   3.101   9.868
    1H151 Ti376 3767   4.416   2.148   9.868
    1H151 Ti376 3768   6.689   0.479   7.026
    1H151 Ti376 3769   1.005   2.148   9.868
    1H151 Ti377 3770   4.605   1.909   9.868
    1H151 Ti377 3771   1.195   1.909   9.868
    1H151 Ti377 3772   4.416   3.101   9.868
    1H151 Ti377 3773   4.416   5.009   9.868
    1H151 Ti377 3774   2.900   5.247   7.026
    1H151 Ti377 3775   4.226   2.863   9.868
    1H151 Ti377 3776   0.058   0.717   7.026
    1H151 Ti377 3777   5.742   1.671   7.026
    1H151 Ti377 3778   6.689   3.101   9.868
    1H151 Ti377 3779   2.331   5.486   7.026
    1H151 Ti378 3780   6.310   1.433   7.026
    1H151 Ti378 3781   3.847   0.956   9.868
    1H151 Ti378 3782   1.953   2.863   9.868
    1H151 Ti378 3783   2.900   5.009   9.868
    1H151 Ti378 3784   2.900   0.479   7.026
    1H151 Ti378 3785   1.574   4.770   9.868
    1H151 Ti378 3786   5.363   5.486   7.026
    1H151 Ti378 3787   4.037   1.194   9.868
    1H151 Ti378 3788   1.574   3.578   7.026
    1H151 Ti378 3789   2.710   0.717   7.026
    1H151 Ti379 3790   1.384   5.009   9.868
    1H151 Ti379 3791   1.763   3.101   9.868
    1H151 Ti379 3792   3.089   4.770   9.868
    1H151 Ti379 3793   0.626   2.148   9.868
    1H151 Ti379 3794   5.173   3.101   9.868
    1H151 Ti379 3795   3.279   5.009   9.868
    1H151 Ti379 3796   5.173   5.247   7.026
    1H151 Ti379 3797   3.658   2.386   7.026
    1H151 Ti379 3798   4.984   2.863   9.868
    1H151 Ti379 3799   3.468   2.625   7.026
    1H151 Ti380 3800   5.552   1.194   9.868
    1H151 Ti380 3801   4.794   3.101   9.868
    1H151 Ti380 3802   1.953   0.717   7.026
    1H151 Ti380 3803   0.437   1.909   9.868
    1H151 Ti380 3804   4.037   2.148   9.868
    1H151 Ti380 3805   3.279   0.240   9.868
    1H151 Ti380 3806   0.058   5.724   9.868
    1H151 Ti380 3807   2.521   0.479   7.026
    1H151 Ti380 3808   4.984   1.671   7.026
    1H151 Ti380 3809   3.847   1.909   9.868
    1H151 Ti381 3810   0.248   3.340   7.026
    1H151 Ti381 3811   4.605   3.817   9.868
    1H151 Ti381 3812   3.658   4.294   7.026
    1H151 Ti381 3813   6.310   3.340   7.026
    1H151 Ti381 3814   0.058   2.625   7.026
    1H151 Ti381 3815   2.710   5.724   9.868
    1H151 Ti381 3816   0.248   2.148   9.868
    1H151 Ti381 3817   4.794   4.294   7.026
    1H151 Ti381 3818   2.900   4.294   7.026
    1H151 Ti381 3819   4.984   4.532   7.026
    1H151 Ti382 3820   2.142   0.479   7.026
    1H151 Ti382 3821   4.226   5.724   9.868
    1H151 Ti382 3822   4.416   0.479   7.026
    1H151 Ti382 3823   3.468   5.724   9.868
    1H151 Ti382 3824   1.195   4.770   9.868
    1H151 Ti382 3825   5.363   3.817   9.868
    1H151 Ti382 3826   5.173   4.294   7.026
    1H151 Ti382 3827   4.226   1.671   7.026
    1H151 Ti382 3828   3.279   2.386   7.026
    1H151 Ti382 3829   4.984   0.956   9.868
    1H151 Ti383 3830   6.121   6.440   7.026
    1H151 Ti383 3831   0.058   3.578   7.026
    1H151 Ti383 3832   6.500   3.578   7.026
    1H151 Ti383 3833   6.310   0.479   7.026
    1H151 Ti383 3834   1.763   0.479   7.026
    1H151 Ti383 3835   3.658   2.148   9.868
    1H151 Ti383 3836   6.689   2.386   7.026
    1H151 Ti383 3837   6.121   3.578   7.026
    1H151 Ti383 3838   0.248   4.055   9.868
    1H151 Ti383 3839   0.437   3.578   7.026
    1H151 Ti384 3840   0.248   2.386   7.026
    1H151 Ti384 3841   2.900   2.386   7.026
    1H151 Ti384 3842   5.552   6.201   7.026
    1H151 Ti384 3843   5.173   6.201   7.026
    1H151 Ti384 3844   2.331   0.956   9.868
    1H151 Ti384 3845   5.742   3.578   7.026
    1H151 Ti384 3846   5.363   2.625   7.026
    1H151 Ti384 3847   1.384   6.201   7.026
    1H151 Ti384 3848   1.195   1.671   7.026
    1H151 Ti384 3849   3.658   6.201   7.026
    1H151 Ti385 3850   4.984   1.909   9.868
    1H151 Ti385 3851   1.953   0.002   9.868
    1H151 Ti385 3852   4.605   6.440   7.026
    1H151 Ti385 3853   4.416   4.294   7.026
    1H151 Ti385 3854   3.279   6.201   7.026
    1H151 Ti385 3855   3.847   2.863   9.868
    1H151 Ti385 3856   4.226   6.440   7.026
    1H151 Ti385 3857   0.437   0.717   7.026
    1H151 Ti385 3858   2.710   6.440   7.026
    1H151 Ti385 3859   4.794   5.247   7.026
    1H151 Ti386 3860   4.794   5.009   9.868
    1H151 Ti386 3861   1.574   1.909   9.868
    1H151 Ti386 3862   2.331   0.002   9.868
    1H151 Ti386 3863   2.900   3.340   7.026
    1H151 Ti386 3864   3.658   5.247   7.026
    1H151 Ti386 3865   6.310   2.386   7.026
    1H151 Ti386 3866   1.384   0.479   7.026
    1H151 Ti386 3867   0.816   3.578   7.026
    1H151 Ti386 3868   0.626   2.386   7.026
    1H151 Ti386 3869   6.689   2.148   9.868
    1H151 Ti387 3870   0.816   4.770   9.868
    1H151 Ti387 3871   4.037   5.247   7.026
    1H151 Ti387 3872   2.521   2.386   7.026
    1H151 Ti387 3873   3.279   2.148   9.868
    1H151 Ti387 3874   5.552   4.294   7.026
    1H151 Ti387 3875   3.089   3.578   7.026
    1H151 Ti387 3876   0.058   4.770   9.868
    1H151 Ti387 3877   2.331   6.440   7.026
    1H151 Ti387 3878   6.500   4.770   9.868
    1H151 Ti387 3879   5.931   0.479   7.026
    1H151 Ti388 3880   4.037   0.479   7.026
    1H151 Ti388 3881   5.363   3.578   7.026
    1H151 Ti388 3882   2.331   4.532   7.026
    1H151 Ti388 3883   2.710   2.625   7.026
    1H151 Ti388 3884   1.195   2.625   7.026
    1H151 Ti388 3885   6.121   0.717   7.026
    1H151 Ti388 3886   4.226   0.717   7.026
    1H151 Ti388 3887   5.363   0.956   9.868
    1H151 Ti388 3888   1.384   0.240   9.868
    1H151 Ti388 3889   2.900   1.433   7.026
    1H151 Ti389 3890   5.552   1.433   7.026
    1H151 Ti389 3891   4.984   5.724   9.868
    1H151 Ti389 3892   5.552   3.340   7.026
    1H151 Ti389 3893   6.121   5.724   9.868
    1H151 Ti389 3894   5.931   6.201   7.026
    1H151 Ti389 3895   1.005   4.294   7.026
    1H151 Ti389 3896   3.089   5.486   7.026
    1H151 Ti389 3897   3.089   2.863   9.868
    1H151 Ti389 3898   1.384   5.247   7.026
    1H151 Ti389 3899   5.742   6.440   7.026
    1H151 Ti390 3900   5.173   1.194   9.868
    1H151 Ti390 3901   4.984   6.440   7.026
    1H151 Ti390 3902   1.384   3.340   7.026
    1H151 Ti390 3903   5.173   1.433   7.026
    1H151 Ti390 3904   3.847   6.440   7.026
    1H151 Ti390 3905   2.142   5.247   7.026
    1H151 Ti390 3906   4.794   6.201   7.026
    1H151 Ti390 3907   2.710   4.532   7.026
    1H151 Ti390 3908   4.037   6.201   7.026
    1H151 Ti390 3909   2.900   6.201   7.026
    1H151 Ti391 3910   1.384   1.194   9.868
    1H151 Ti391 3911   3.089   3.817   9.868
    1H151 Ti391 3912   3.089   6.440   7.026
    1H151 Ti391 3913   4.794   4.055   9.868
    1H151 Ti391 3914   3.279   5.963   9.868
    1H151 Ti391 3915   6.500   1.671   7.026
    1H151 Ti391 3916   6.689   5.963   9.868
    1H151 Ti391 3917   2.900   5.963   9.868
    1H151 Ti391 3918   3.847   4.532   7.026
    1H151 Ti391 3919   5.173   4.055   9.868
    1H151 Ti392 3920   0.816   2.625   7.026
    1H151 Ti392 3921   4.416   5.963   9.868
    1H151 Ti392 3922   3.089   0.002   9.868
    1H151 Ti392 3923   1.763   0.240   9.868
    1H151 Ti392 3924   4.605   5.486   7.026
    1H151 Ti392 3925   3.468   5.486   7.026
    1H151 Ti392 3926   1.005   3.340   7.026
    1H151 Ti392 3927   0.437   3.817   9.868
    1H151 Ti392 3928   4.226   4.532   7.026
    1H151 Ti392 3929   4.226   5.486   7.026
    1H151 Ti393 3930   0.626   5.009   9.868
    1H151 Ti393 3931   0.626   0.479   7.026
    1H151 Ti393 3932   3.658   3.101   9.868
    1H151 Ti393 3933   4.037   1.433   7.026
    1H151 Ti393 3934   0.248   5.009   9.868
    1H151 Ti393 3935   6.121   2.625   7.026
    1H151 Ti393 3936   5.552   2.386   7.026
    1H151 Ti393 3937   1.195   0.717   7.026
    1H151 Ti393 3938   5.173   2.148   9.868
    1H151 Ti393 3939   1.574   6.440   7.026
    1H151 Ti394 3940   3.089   1.909   9.868
    1H151 Ti394 3941   6.500   1.909   9.868
    1H151 Ti394 3942   1.763   2.148   9.868
    1H151 Ti394 3943   2.521   0.240   9.868
    1H151 Ti394 3944   5.742   4.532   7.026
    1H151 Ti394 3945   2.142   1.194   9.868
    1H151 Ti394 3946   4.984   4.770   9.868
    1H151 Ti394 3947   1.005   1.433   7.026
    1H151 Ti394 3948   2.142   6.201   7.026
    1H151 Ti394 3949   6.310   5.009   9.868
    1H151 Ti395 3950   2.521   4.294   7.026
    1H151 Ti395 3951   1.574   0.002   9.868
    1H151 Ti395 3952   5.363   1.671   7.026
    1H151 Ti395 3953   3.279   5.247   7.026
    1H151 Ti395 3954   1.005   2.386   7.026
    1H151 Ti395 3955   1.195   3.578   7.026
    1H151 Ti395 3956   4.037   4.294   7.026
    1H151 Ti395 3957   3.089   5.724   9.868
    1H151 Ti395 3958   4.984   3.817   9.868
    1H151 Ti395 3959   4.794   5.963   9.868
    1H151 Ti396 3960   4.416   5.247   7.026
    1H151 Ti396 3961   6.310   5.963   9.868
    1H151 Ti396 3962   3.279   3.101   9.868
    1H151 Ti396 3963   0.437   4.770   9.868
    1H151 Ti396 3964   6.500   5.724   9.868
    1H151 Ti396 3965   4.605   5.724   9.868
    1H151 Ti396 3966   2.900   0.240   9.868
    1H151 Ti396 3967   0.816   4.532   7.026
    1H151 Ti396 3968   1.574   5.486   7.026
    1H151 Ti396 3969   2.900   4.055   9.868
    1H151 Ti397 3970   3.468   2.863   9.868
    1H151 Ti397 3971   2.710   0.002   9.868
    1H151 Ti397 3972   1.005   0.479   7.026
    1H151 Ti397 3973   3.089   1.671   7.026
    1H151 Ti397 3974   1.953   5.486   7.026
    1H151 Ti397 3975   5.931   2.386   7.026
    1H151 Ti397 3976   5.742   2.625   7.026
    1H151 Ti397 3977   1.574   0.956   9.868
    1H151 Ti397 3978   6.689   1.433   7.026
    1H151 Ti397 3979   0.816   0.717   7.026
    1H151 Ti398 3980   1.763   5.247   7.026
    1H151 Ti398 3981   1.763   6.201   7.026
    1H151 Ti398 3982   1.953   6.440   7.026
    1H151 Ti398 3983   1.953   0.956   9.868
    1H151 Ti398 3984   6.310   2.148   9.868
    1H151 Ti398 3985   5.173   5.009   9.868
    1H151 Ti398 3986   2.900   2.148   9.868
    1H151 Ti398 3987   3.847   1.671   7.026
    1H151 Ti398 3988   6.121   4.770   9.868
    1H151 Ti398 3989   0.626   4.055   9.868
    1H151 Ti399 3990   5.363   1.909   9.868
    1H151 Ti399 3991   1.953   1.909   9.868
    1H151 Ti399 3992   5.931   4.294   7.026
    1H151 Ti399 3993   0.816   1.671   7.026
    1H151 Ti399 3994   1.763   1.194   9.868
    1H151 Ti399 3995   3.279   1.433   7.026
    1H151 Ti399 3996   2.710   3.817   9.868
    1H151 Ti399 3997   6.121   4.532   7.026
    1H151 Ti399 3998   3.658   1.433   7.026
    1H151 Ti399 3999   2.710   1.909   9.868
    1H151 Ti400 4000   2.142   2.148   9.868
    1H151 Ti400 4001   5.931   5.009   9.868
    1H151 Ti400 4002   5.363   4.770   9.868
    1H151 Ti400 4003   0.626   4.294   7.026
    1H151 Ti400 4004   5.552   2.148   9.868
    1H151 Ti400 4005   0.816   3.817   9.868
    1H151 Ti400 4006   6.121   1.909   9.868
    1H151 Ti400 4007   0.058   1.671   7.026
    1H151 Ti400 4008   5.552   5.009   9.868
    1H151 Ti400 4009   2.521   4.055   9.868
    1H151 Ti401 4010   2.521   2.148   9.868
    1H151 Ti401 4011   5.742   4.770   9.868
    1H151 Ti401 4012   0.437   4.532   7.026
    1H151 Ti401 4013   3.468   1.671   7.026
    1H151 Ti401 4014   5.931   2.148   9.868
    1H151 Ti401 4015   0.626   1.433   7.026
    1H151 Ti401 4016   6.500   4.532   7.026
    1H151 Ti401 4017   0.058   4.532   7.026
    1H151 Ti401 4018   2.331   1.909   9.868
    1H151 Ti401 4019   2.331   3.817   9.868
    1H151 Ti402 4020   5.742   1.909   9.868
    1H151 Ti402 4021   2.142   4.055   9.868
    1H151 Ti402 4022   0.248   1.433   7.026
    1H151 Ti402 4023   6.310   4.294   7.026
    1H151 Ti402 4024   1.195   3.817   9.868
    1H151 Ti402 4025   0.437   1.671   7.026
    1H151 Ti402 4026   1.005   4.055   9.868
    1H151 Ti402 4027   0.248   4.294   7.026
    1H151 Ti402 4028   6.689   4.294   7.026
    1H151 Ti402 4029   1.953   3.817   9.868
    1H151 Ti403 4030   1.763   4.055   9.868
    1H151 Ti403 4031   1.574   3.817   9.868
    1H151 Ti403 4032   1.384   4.055   9.868
    1H151    O1 4033   0.437   6.241   7.026
    1H151    O2 4034   4.226   3.380   7.026
    1H151    O3 4035   0.248   6.399   7.026
    1H151    O4 4036   2.142   1.631   7.026
    1H151    O5 4037   1.953   2.426   7.026
    1H151    O6 4038   2.331   1.473   7.026
    1H151    O7 4039   1.195   5.922   9.868
    1H151    O8 4040   1.763   2.584   7.026
    1H151    O9 4041   1.763   4.492   7.026
    1H151   O10 4042   1.574   4.334   7.026
    1H151   O11 4043   2.331   3.380   7.026
    1H151   O12 4044   5.173   0.042   9.868
    1H151   O13 4045   6.121   3.061   9.868
    1H151   O14 4046   3.279   0.996   9.868
    1H151   O15 4047   5.363   0.519   7.026
    1H151   O16 4048   2.521   2.903   9.868
    1H151   O17 4049   5.552   5.764   9.868
    1H151   O18 4050   4.416   3.538   7.026
    1H151   O19 4051   4.037   3.538   7.026
    1H151   O20 4052   4.605   3.380   7.026
    1H151   O21 4053   3.847   3.380   7.026
    1H151   O22 4054   1.384   5.764   9.868
    1H151   O23 4055   1.005   5.764   9.868
    1H151   O24 4056   2.142   3.538   7.026
    1H151   O25 4057   0.437   5.288   7.026
    1H151   O26 4058   0.626   5.446   7.026
    1H151   O27 4059   1.953   1.473   7.026
    1H151   O28 4060   0.058   6.241   7.026
    1H151   O29 4061   0.626   6.399   7.026
    1H151   O30 4062   1.574   5.922   9.868
    1H151   O31 4063   0.816   5.922   9.868
    1H151   O32 4064   0.248   5.446   7.026
    1H151   O33 4065   0.058   0.200   9.868
    1H151   O34 4066   6.689   0.042   9.868
    1H151   O35 4067   3.658   3.538   7.026
    1H151   O36 4068   4.794   3.538   7.026
    1H151   O37 4069   0.248   0.042   9.868
    1H151   O38 4070   5.363   0.200   9.868
    1H151   O39 4071   0.816   5.288   7.026
    1H151   O40 4072   2.142   2.584   7.026
    1H151   O41 4073   0.626   0.042   9.868
    1H151   O42 4074   0.058   5.288   7.026
    1H151   O43 4075   4.984   0.200   9.868
    1H151   O44 4076   6.500   0.200   9.868
    1H151   O45 4077   2.331   4.969   9.868
    1H151   O46 4078   2.142   4.811   9.868
    1H151   O47 4079   5.173   0.677   7.026
    1H151   O48 4080   5.931   2.903   9.868
    1H151   O49 4081   3.089   1.154   9.868
    1H151   O50 4082   1.574   2.426   7.026
    1H151   O51 4083   2.521   1.631   7.026
    1H151   O52 4084   1.953   4.334   7.026
    1H151   O53 4085   6.310   0.996   9.868
    1H151   O54 4086   6.500   1.154   9.868
    1H151   O55 4087   1.384   4.492   7.026
    1H151   O56 4088   6.121   5.288   7.026
    1H151   O57 4089   0.816   0.200   9.868
    1H151   O58 4090   1.953   3.380   7.026
    1H151   O59 4091   3.847   4.015   9.868
    1H151   O60 4092   5.931   5.446   7.026
    1H151   O61 4093   6.310   2.903   9.868
    1H151   O62 4094   3.658   3.857   9.868
    1H151   O63 4095   3.468   1.154   9.868
    1H151   O64 4096   2.521   3.538   7.026
    1H151   O65 4097   0.816   1.154   9.868
    1H151   O66 4098   6.689   0.996   9.868
    1H151   O67 4099   5.552   0.677   7.026
    1H151   O68 4100   3.468   0.519   7.026
    1H151   O69 4101   2.331   3.061   9.868
    1H151   O70 4102   0.626   0.996   9.868
    1H151   O71 4103   6.500   5.288   7.026
    1H151   O72 4104   1.953   4.969   9.868
    1H151   O73 4105   5.363   5.922   9.868
    1H151   O74 4106   2.521   4.811   9.868
    1H151   O75 4107   5.742   5.922   9.868
    1H151   O76 4108   1.953   5.922   9.868
    1H151   O77 4109   2.710   3.061   9.868
    1H151   O78 4110   3.279   0.677   7.026
    1H151   O79 4111   3.468   3.380   7.026
    1H151   O80 4112   4.416   2.584   7.026
    1H151   O81 4113   6.121   0.200   9.868
    1H151   O82 4114   4.984   3.380   7.026
    1H151   O83 4115   4.605   2.426   7.026
    1H151   O84 4116   5.742   5.288   7.026
    1H151   O85 4117   1.005   0.042   9.868
    1H151   O86 4118   1.005   5.446   7.026
    1H151   O87 4119   0.437   3.061   9.868
    1H151   O88 4120   0.437   5.922   9.868
    1H151   O89 4121   3.468   4.015   9.868
    1H151   O90 4122   1.005   0.996   9.868
    1H151   O91 4123   3.658   0.677   7.026
    1H151   O92 4124   5.931   0.996   9.868
    1H151   O93 4125   4.226   4.015   9.868
    1H151   O94 4126   0.248   2.903   9.868
    1H151   O95 4127   2.331   5.922   9.868
    1H151   O96 4128   2.710   5.288   7.026
    1H151   O97 4129   3.658   0.042   9.868
    1H151   O98 4130   2.521   5.446   7.026
    1H151   O99 4131   5.931   1.631   7.026
    1H151  O100 4132   6.121   1.473   7.026
    1H151  O101 4133   6.689   3.857   9.868
    1H151  O102 4134   5.742   4.015   9.868
    1H151  O103 4135   3.847   5.922   9.868
    1H151  O104 4136   4.605   1.473   7.026
    1H151  O105 4137   3.279   4.492   7.026
    1H151  O106 4138   0.437   0.200   9.868
    1H151  O107 4139   1.763   5.764   9.868
    1H151  O108 4140   6.689   5.446   7.026
    1H151  O109 4141   6.310   5.446   7.026
    1H151  O110 4142   0.626   5.764   9.868
    1H151  O111 4143   6.310   0.042   9.868
    1H151  O112 4144   6.121   1.154   9.868
    1H151  O113 4145   4.037   3.857   9.868
    1H151  O114 4146   5.552   0.042   9.868
    1H151  O115 4147   1.763   1.631   7.026
    1H151  O116 4148   0.816   6.241   7.026
    1H151  O117 4149   6.689   6.399   7.026
    1H151  O118 4150   4.794   0.042   9.868
    1H151  O119 4151   2.142   5.764   9.868
    1H151  O120 4152   4.984   0.519   7.026
    1H151  O121 4153   5.742   3.061   9.868
    1H151  O122 4154   2.900   0.996   9.868
    1H151  O123 4155   0.058   1.154   9.868
    1H151  O124 4156   0.437   1.154   9.868
    1H151  O125 4157   5.742   0.200   9.868
    1H151  O126 4158   0.248   0.996   9.868
    1H151  O127 4159   5.931   0.042   9.868
    1H151  O128 4160   4.226   2.426   7.026
    1H151  O129 4161   4.794   2.584   7.026
    1H151  O130 4162   0.626   2.903   9.868
    1H151  O131 4163   6.500   3.061   9.868
    1H151  O132 4164   1.763   3.538   7.026
    1H151  O133 4165   3.658   0.996   9.868
    1H151  O134 4166   2.710   4.969   9.868
    1H151  O135 4167   1.763   4.811   9.868
    1H151  O136 4168   2.142   2.903   9.868
    1H151  O137 4169   3.089   0.519   7.026
    1H151  O138 4170   3.847   0.200   9.868
    1H151  O139 4171   5.931   3.857   9.868
    1H151  O140 4172   4.605   0.200   9.868
    1H151  O141 4173   6.500   4.015   9.868
    1H151  O142 4174   2.331   2.426   7.026
    1H151  O143 4175   1.574   1.473   7.026
    1H151  O144 4176   6.500   6.241   7.026
    1H151  O145 4177   6.879   3.061   9.868
    1H151  O146 4178   1.005   6.399   7.026
    1H151  O147 4179   4.794   0.677   7.026
    1H151  O148 4180   5.552   2.903   9.868
    1H151  O149 4181   6.310   3.857   9.868
    1H151  O150 4182   4.037   2.584   7.026
    1H151  O151 4183   6.121   4.015   9.868
    1H151  O152 4184   2.710   3.380   7.026
    1H151  O153 4185   0.816   3.061   9.868
    1H151  O154 4186   4.037   0.042   9.868
    1H151  O155 4187   2.710   1.154   9.868
    1H151  O156 4188   5.552   5.446   7.026
    1H151  O157 4189   2.142   4.492   7.026
    1H151  O158 4190   5.742   0.519   7.026
    1H151  O159 4191   1.384   2.584   7.026
    1H151  O160 4192   4.984   2.426   7.026
    1H151  O161 4193   2.710   1.473   7.026
    1H151  O162 4194   0.248   5.764   9.868
    1H151  O163 4195   5.742   1.154   9.868
    1H151  O164 4196   1.195   4.334   7.026
    1H151  O165 4197   4.416   3.857   9.868
    1H151  O166 4198   4.416   0.042   9.868
    1H151  O167 4199   2.521   5.764   9.868
    1H151  O168 4200   4.226   0.200   9.868
    1H151  O169 4201   5.173   5.764   9.868
    1H151  O170 4202   5.931   5.764   9.868
    1H151  O171 4203   3.279   3.538   7.026
    1H151  O172 4204   3.468   0.200   9.868
    1H151  O173 4205   2.900   2.903   9.868
    1H151  O174 4206   1.005   2.903   9.868
    1H151  O175 4207   5.552   3.857   9.868
    1H151  O176 4208   4.794   1.631   7.026
    1H151  O177 4209   0.058   4.015   9.868
    1H151  O178 4210   3.658   5.764   9.868
    1H151  O179 4211   4.037   5.764   9.868
    1H151  O180 4212   3.468   4.334   7.026
    1H151  O181 4213   4.416   1.631   7.026
    1H151  O182 4214   3.089   4.334   7.026
    1H151  O183 4215   5.173   3.538   7.026
    1H151  O184 4216   4.037   4.811   9.868
    1H151  O185 4217   1.195   3.061   9.868
    1H151  O186 4218   3.847   0.519   7.026
    1H151  O187 4219   3.847   4.969   9.868
    1H151  O188 4220   1.195   0.200   9.868
    1H151  O189 4221   4.226   4.969   9.868
    1H151  O190 4222   3.658   4.811   9.868
    1H151  O191 4223   1.384   2.903   9.868
    1H151  O192 4224   4.416   0.996   9.868
    1H151  O193 4225   1.195   5.288   7.026
    1H151  O194 4226   4.416   4.811   9.868
    1H151  O195 4227   1.005   1.950   9.868
    1H151  O196 4228   4.605   1.154   9.868
    1H151  O197 4229   1.195   1.154   9.868
    1H151  O198 4230   4.416   1.950   9.868
    1H151  O199 4231   3.279   3.857   9.868
    1H151  O200 4232   4.416   2.903   9.868
    1H151  O201 4233   4.605   2.108   9.868
    1H151  O202 4234   0.058   0.519   7.026
    1H151  O203 4235   1.195   2.108   9.868
    1H151  O204 4236   1.574   4.969   9.868
    1H151  O205 4237   6.689   0.677   7.026
    1H151  O206 4238   2.900   0.677   7.026
    1H151  O207 4239   2.900   4.811   9.868
    1H151  O208 4240   4.226   3.061   9.868
    1H151  O209 4241   5.363   3.061   9.868
    1H151  O210 4242   3.847   2.426   7.026
    1H151  O211 4243   2.900   5.446   7.026
    1H151  O212 4244   5.742   1.473   7.026
    1H151  O213 4245   4.605   0.519   7.026
    1H151  O214 4246   6.310   6.399   7.026
    1H151  O215 4247   2.331   5.288   7.026
    1H151  O216 4248   4.226   1.154   9.868
    1H151  O217 4249   6.310   1.631   7.026
    1H151  O218 4250   1.384   1.631   7.026
    1H151  O219 4251   1.574   3.061   9.868
    1H151  O220 4252   1.195   6.241   7.026
    1H151  O221 4253   3.468   4.969   9.868
    1H151  O222 4254   0.816   2.108   9.868
    1H151  O223 4255   2.521   0.996   9.868
    1H151  O224 4256   5.173   2.584   7.026
    1H151  O225 4257   4.605   3.061   9.868
    1H151  O226 4258   4.226   2.108   9.868
    1H151  O227 4259   4.037   0.996   9.868
    1H151  O228 4260   4.794   0.996   9.868
    1H151  O229 4261   6.500   0.519   7.026
    1H151  O230 4262   1.763   2.903   9.868
    1H151  O231 4263   4.794   1.950   9.868
    1H151  O232 4264   1.574   3.380   7.026
    1H151  O233 4265   0.248   0.677   7.026
    1H151  O234 4266   1.384   1.950   9.868
    1H151  O235 4267   4.605   4.969   9.868
    1H151  O236 4268   4.037   2.903   9.868
    1H151  O237 4269   3.658   2.584   7.026
    1H151  O238 4270   3.279   4.811   9.868
    1H151  O239 4271   5.173   2.903   9.868
    1H151  O240 4272   5.552   0.996   9.868
    1H151  O241 4273   0.626   1.950   9.868
    1H151  O242 4274   4.794   2.903   9.868
    1H151  O243 4275   5.173   5.446   7.026
    1H151  O244 4276   2.521   0.677   7.026
    1H151  O245 4277   4.037   1.950   9.868
    1H151  O246 4278   0.058   5.922   9.868
    1H151  O247 4279   2.142   0.677   7.026
    1H151  O248 4280   1.195   4.969   9.868
    1H151  O249 4281   4.605   4.015   9.868
    1H151  O250 4282   2.331   0.519   7.026
    1H151  O251 4283   4.984   1.473   7.026
    1H151  O252 4284   2.710   5.922   9.868
    1H151  O253 4285   3.279   2.584   7.026
    1H151  O254 4286   0.248   1.950   9.868
    1H151  O255 4287   0.058   3.380   7.026
    1H151  O256 4288   2.900   4.492   7.026
    1H151  O257 4289   6.500   3.380   7.026
    1H151  O258 4290   3.468   5.922   9.868
    1H151  O259 4291   1.763   0.677   7.026
    1H151  O260 4292   3.279   0.042   9.868
    1H151  O261 4293   6.689   3.538   7.026
    1H151  O262 4294   3.658   4.492   7.026
    1H151  O263 4295   3.658   1.950   9.868
    1H151  O264 4296   4.794   4.492   7.026
    1H151  O265 4297   5.363   4.015   9.868
    1H151  O266 4298   6.689   2.584   7.026
    1H151  O267 4299   0.437   3.380   7.026
    1H151  O268 4300   0.248   2.584   7.026
    1H151  O269 4301   6.121   3.380   7.026
    1H151  O270 4302   4.226   5.922   9.868
    1H151  O271 4303   5.173   4.492   7.026
    1H151  O272 4304   4.984   5.288   7.026
    1H151  O273 4305   3.089   2.426   7.026
    1H151  O274 4306   0.248   3.857   9.868
    1H151  O275 4307   4.226   1.473   7.026
    1H151  O276 4308   4.605   4.334   7.026
    1H151  O277 4309   5.931   3.538   7.026
    1H151  O278 4310   4.416   0.677   7.026
    1H151  O279 4311   0.058   2.108   9.868
    1H151  O280 4312   1.005   4.811   9.868
    1H151  O281 4313   5.363   6.241   7.026
    1H151  O282 4314   1.574   0.519   7.026
    1H151  O283 4315   6.500   2.426   7.026
    1H151  O284 4316   0.437   2.426   7.026
    1H151  O285 4317   0.626   3.538   7.026
    1H151  O286 4318   3.468   2.108   9.868
    1H151  O287 4319   5.363   4.334   7.026
    1H151  O288 4320   6.121   6.241   7.026
    1H151  O289 4321   3.468   6.241   7.026
    1H151  O290 4322   6.310   0.677   7.026
    1H151  O291 4323   4.416   6.399   7.026
    1H151  O292 4324   2.142   0.042   9.868
    1H151  O293 4325   4.984   1.154   9.868
    1H151  O294 4326   2.521   6.399   7.026
    1H151  O295 4327   2.900   2.584   7.026
    1H151  O296 4328   3.847   5.288   7.026
    1H151  O297 4329   6.689   4.811   9.868
    1H151  O298 4330   5.552   6.399   7.026
    1H151  O299 4331   5.742   3.380   7.026
    1H151  O300 4332   5.173   6.399   7.026
    1H151  O301 4333   1.384   6.399   7.026
    1H151  O302 4334   5.363   2.426   7.026
    1H151  O303 4335   1.195   1.473   7.026
    1H151  O304 4336   3.658   6.399   7.026
    1H151  O305 4337   0.437   0.519   7.026
    1H151  O306 4338   2.331   1.154   9.868
    1H151  O307 4339   3.279   6.399   7.026
    1H151  O308 4340   3.847   3.061   9.868
    1H151  O309 4341   4.605   6.241   7.026
    1H151  O310 4342   4.984   2.108   9.868
    1H151  O311 4343   4.226   6.241   7.026
    1H151  O312 4344   2.710   6.241   7.026
    1H151  O313 4345   1.574   2.108   9.868
    1H151  O314 4346   4.794   4.811   9.868
    1H151  O315 4347   4.794   5.446   7.026
    1H151  O316 4348   0.626   2.584   7.026
    1H151  O317 4349   4.416   4.492   7.026
    1H151  O318 4350   0.816   4.969   9.868
    1H151  O319 4351   0.816   3.380   7.026
    1H151  O320 4352   1.953   0.200   9.868
    1H151  O321 4353   1.384   0.677   7.026
    1H151  O322 4354   6.310   2.584   7.026
    1H151  O323 4355   6.689   1.950   9.868
    1H151  O324 4356   3.658   5.446   7.026
    1H151  O325 4357   3.279   1.950   9.868
    1H151  O326 4358   4.037   5.446   7.026
    1H151  O327 4359   5.552   4.492   7.026
    1H151  O328 4360   2.331   0.200   9.868
    1H151  O329 4361   0.058   4.969   9.868
    1H151  O330 4362   2.331   6.241   7.026
    1H151  O331 4363   6.500   4.969   9.868
    1H151  O332 4364   6.689   2.903   9.868
    1H151  O333 4365   3.847   1.154   9.868
    1H151  O334 4366   1.953   3.061   9.868
    1H151  O335 4367   5.363   5.288   7.026
    1H151  O336 4368   3.089   4.969   9.868
    1H151  O337 4369   2.900   3.538   7.026
    1H151  O338 4370   2.710   0.519   7.026
    1H151  O339 4371   1.384   4.811   9.868
    1H151  O340 4372   3.089   3.380   7.026
    1H151  O341 4373   2.521   2.584   7.026
    1H151  O342 4374   4.984   3.061   9.868
    1H151  O343 4375   0.437   2.108   9.868
    1H151  O344 4376   3.468   2.426   7.026
    1H151  O345 4377   5.931   0.677   7.026
    1H151  O346 4378   3.847   2.108   9.868
    1H151  O347 4379   1.953   0.519   7.026
    1H151  O348 4380   4.984   4.334   7.026
    1H151  O349 4381   0.248   3.538   7.026
    1H151  O350 4382   6.310   3.538   7.026
    1H151  O351 4383   6.879   2.426   7.026
    1H151  O352 4384   4.037   0.677   7.026
    1H151  O353 4385   5.363   3.380   7.026
    1H151  O354 4386   2.331   4.334   7.026
    1H151  O355 4387   1.195   2.426   7.026
    1H151  O356 4388   2.710   2.426   7.026
    1H151  O357 4389   1.384   0.042   9.868
    1H151  O358 4390   6.121   0.519   7.026
    1H151  O359 4391   4.226   0.519   7.026
    1H151  O360 4392   4.984   5.922   9.868
    1H151  O361 4393   5.363   1.154   9.868
    1H151  O362 4394   6.121   5.922   9.868
    1H151  O363 4395   2.900   1.631   7.026
    1H151  O364 4396   1.005   4.492   7.026
    1H151  O365 4397   5.552   1.631   7.026
    1H151  O366 4398   5.552   3.538   7.026
    1H151  O367 4399   3.089   5.288   7.026
    1H151  O368 4400   3.089   3.061   9.868
    1H151  O369 4401   5.173   0.996   9.868
    1H151  O370 4402   5.931   6.399   7.026
    1H151  O371 4403   5.742   6.241   7.026
    1H151  O372 4404   1.384   5.446   7.026
    1H151  O373 4405   3.089   4.015   9.868
    1H151  O374 4406   1.384   0.996   9.868
    1H151  O375 4407   4.984   6.241   7.026
    1H151  O376 4408   4.794   6.399   7.026
    1H151  O377 4409   3.847   6.241   7.026
    1H151  O378 4410   4.037   6.399   7.026
    1H151  O379 4411   2.142   5.446   7.026
    1H151  O380 4412   3.089   6.241   7.026
    1H151  O381 4413   2.900   6.399   7.026
    1H151  O382 4414   6.500   1.473   7.026
    1H151  O383 4415   1.384   3.538   7.026
    1H151  O384 4416   2.710   4.334   7.026
    1H151  O385 4417   5.173   1.631   7.026
    1H151  O386 4418   4.794   3.857   9.868
    1H151  O387 4419   3.847   4.334   7.026
    1H151  O388 4420   2.900   5.764   9.868
    1H151  O389 4421   3.279   5.764   9.868
    1H151  O390 4422   5.173   3.857   9.868
    1H151  O391 4423   6.689   5.764   9.868
    1H151  O392 4424   1.763   0.042   9.868
    1H151  O393 4425   3.089   0.200   9.868
    1H151  O394 4426   4.416   5.764   9.868
    1H151  O395 4427   2.521   4.492   7.026
    1H151  O396 4428   3.468   5.288   7.026
    1H151  O397 4429   0.816   2.426   7.026
    1H151  O398 4430   4.226   4.334   7.026
    1H151  O399 4431   1.005   3.538   7.026
    1H151  O400 4432   4.605   5.288   7.026
    1H151  O401 4433   5.363   1.473   7.026
    1H151  O402 4434   4.226   5.288   7.026
    1H151  O403 4435   4.037   1.631   7.026
    1H151  O404 4436   0.626   4.811   9.868
    1H151  O405 4437   0.437   4.015   9.868
    1H151  O406 4438   3.658   2.903   9.868
    1H151  O407 4439   1.005   2.584   7.026
    1H151  O408 4440   5.552   2.584   7.026
    1H151  O409 4441   1.574   0.200   9.868
    1H151  O410 4442   0.248   4.811   9.868
    1H151  O411 4443   0.626   0.677   7.026
    1H151  O412 4444   1.574   6.241   7.026
    1H151  O413 4445   6.121   2.426   7.026
    1H151  O414 4446   2.521   0.042   9.868
    1H151  O415 4447   1.195   0.519   7.026
    1H151  O416 4448   2.142   0.996   9.868
    1H151  O417 4449   3.279   5.446   7.026
    1H151  O418 4450   5.173   1.950   9.868
    1H151  O419 4451   4.984   4.969   9.868
    1H151  O420 4452   6.500   2.108   9.868
    1H151  O421 4453   1.005   1.631   7.026
    1H151  O422 4454   1.763   1.950   9.868
    1H151  O423 4455   1.195   3.380   7.026
    1H151  O424 4456   3.089   2.108   9.868
    1H151  O425 4457   2.142   6.399   7.026
    1H151  O426 4458   3.089   5.922   9.868
    1H151  O427 4459   4.984   4.015   9.868
    1H151  O428 4460   5.742   4.334   7.026
    1H151  O429 4461   6.310   4.811   9.868
    1H151  O430 4462   4.037   4.492   7.026
    1H151  O431 4463   4.416   5.446   7.026
    1H151  O432 4464   0.437   4.969   9.868
    1H151  O433 4465   4.794   5.764   9.868
    1H151  O434 4466   6.310   5.764   9.868
    1H151  O435 4467   3.279   2.903   9.868
    1H151  O436 4468   6.500   5.922   9.868
    1H151  O437 4469   4.605   5.922   9.868
    1H151  O438 4470   1.574   5.288   7.026
    1H151  O439 4471   1.953   5.288   7.026
    1H151  O440 4472   3.468   3.061   9.868
    1H151  O441 4473   3.089   1.473   7.026
    1H151  O442 4474   2.900   0.042   9.868
    1H151  O443 4475   0.816   4.334   7.026
    1H151  O444 4476   1.574   1.154   9.868
    1H151  O445 4477   2.710   0.200   9.868
    1H151  O446 4478   0.816   0.519   7.026
    1H151  O447 4479   5.931   2.584   7.026
    1H151  O448 4480   5.742   2.426   7.026
    1H151  O449 4481   2.900   3.857   9.868
    1H151  O450 4482   1.005   0.677   7.026
    1H151  O451 4483   1.763   6.399   7.026
    1H151  O452 4484   1.953   6.241   7.026
    1H151  O453 4485   6.689   1.631   7.026
    1H151  O454 4486   1.953   1.154   9.868
    1H151  O455 4487   3.847   1.473   7.026
    1H151  O456 4488   0.626   3.857   9.868
    1H151  O457 4489   2.900   1.950   9.868
    1H151  O458 4490   6.310   1.950   9.868
    1H151  O459 4491   5.173   4.811   9.868
    1H151  O460 4492   5.931   4.492   7.026
    1H151  O461 4493   5.363   2.108   9.868
    1H151  O462 4494   1.953   2.108   9.868
    1H151  O463 4495   6.121   4.969   9.868
    1H151  O464 4496   0.816   1.473   7.026
    1H151  O465 4497   1.763   5.446   7.026
    1H151  O466 4498   1.763   0.996   9.868
    1H151  O467 4499   3.279   1.631   7.026
    1H151  O468 4500   2.710   4.015   9.868
    1H151  O469 4501   0.626   4.492   7.026
    1H151  O470 4502   2.710   2.108   9.868
    1H151  O471 4503   5.363   4.969   9.868
    1H151  O472 4504   3.658   1.631   7.026
    1H151  O473 4505   5.931   4.811   9.868
    1H151  O474 4506   0.058   1.473   7.026
    1H151  O475 4507   6.121   2.108   9.868
    1H151  O476 4508   2.142   1.950   9.868
    1H151  O477 4509   3.468   1.473   7.026
    1H151  O478 4510   6.121   4.334   7.026
    1H151  O479 4511   5.552   1.950   9.868
    1H151  O480 4512   0.816   4.015   9.868
    1H151  O481 4513   5.742   4.969   9.868
    1H151  O482 4514   5.552   4.811   9.868
    1H151  O483 4515   2.521   3.857   9.868
    1H151  O484 4516   0.626   1.631   7.026
    1H151  O485 4517   2.521   1.950   9.868
    1H151  O486 4518   2.331   2.108   9.868
    1H151  O487 4519   6.310   4.492   7.026
    1H151  O488 4520   5.742   2.108   9.868
    1H151  O489 4521   5.931   1.950   9.868
    1H151  O490 4522   0.437   4.334   7.026
    1H151  O491 4523   2.331   4.015   9.868
    1H151  O492 4524   0.248   4.492   7.026
    1H151  O493 4525   1.005   3.857   9.868
    1H151  O494 4526   0.248   1.631   7.026
    1H151  O495 4527   6.689   4.492   7.026
    1H151  O496 4528   0.437   1.473   7.026
    1H151  O497 4529   6.500   4.334   7.026
    1H151  O498 4530   2.142   3.857   9.868
    1H151  O499 4531   0.058   4.334   7.026
    1H151  O500 4532   1.953   4.015   9.868
    1H151  O501 4533   1.195   4.015   9.868
    1H151  O502 4534   1.384   3.857   9.868
    1H151  O503 4535   1.763   3.857   9.868
    1H151  O504 4536   1.574   4.015   9.868
    1H151  O505 4537   1.953   2.665   7.216
    1H151  O506 4538   0.248   6.161   7.216
    1H151  O507 4539   2.142   1.392   7.216
    1H151  O508 4540   0.437   6.480   7.216
    1H151  O509 4541   1.763   2.346   7.216
    1H151  O510 4542   2.331   1.711   7.216
    1H151  O511 4543   4.416   3.300   7.216
    1H151  O512 4544   4.037   3.300   7.216
    1H151  O513 4545   1.763   4.254   7.216
    1H151  O514 4546   1.005   6.003   9.679
    1H151  O515 4547   1.574   4.572   7.216
    1H151  O516 4548   1.195   5.684   9.679
    1H151  O517 4549   2.142   3.300   7.216
    1H151  O518 4550   1.384   6.003   9.679
    1H151  O519 4551   4.226   3.618   7.216
    1H151  O520 4552   0.437   5.526   7.216
    1H151  O521 4553   1.953   1.711   7.216
    1H151  O522 4554   0.626   6.161   7.216
    1H151  O523 4555   2.331   3.618   7.216
    1H151  O524 4556   3.279   1.234   9.679
    1H151  O525 4557   5.173   0.281   9.679
    1H151  O526 4558   5.552   6.003   9.679
    1H151  O527 4559   6.689   0.281   9.679
    1H151  O528 4560   2.142   2.346   7.216
    1H151  O529 4561   6.500   0.916   9.679
    1H151  O530 4562   0.816   6.638   9.679
    1H151  O531 4563   0.058   6.480   7.216
    1H151  O532 4564   0.058   6.638   9.679
    1H151  O533 4565   5.363   0.757   7.216
    1H151  O534 4566   4.794   3.300   7.216
    1H151  O535 4567   3.658   3.300   7.216
    1H151  O536 4568   6.121   2.823   9.679
    1H151  O537 4569   0.816   5.526   7.216
    1H151  O538 4570   5.363   6.638   9.679
    1H151  O539 4571   0.437   6.638   9.679
    1H151  O540 4572   1.574   2.665   7.216
    1H151  O541 4573   0.248   5.207   7.216
    1H151  O542 4574   2.521   1.392   7.216
    1H151  O543 4575   2.521   3.142   9.679
    1H151  O544 4576   6.310   3.142   9.679
    1H151  O545 4577   5.173   0.439   7.216
    1H151  O546 4578   0.626   6.003   9.679
    1H151  O547 4579   2.142   5.049   9.679
    1H151  O548 4580   0.816   0.916   9.679
    1H151  O549 4581   5.931   3.142   9.679
    1H151  O550 4582   3.658   4.095   9.679
    1H151  O551 4583   6.310   0.281   9.679
    1H151  O552 4584   4.984   6.638   9.679
    1H151  O553 4585   3.089   0.916   9.679
    1H151  O554 4586   6.121   0.916   9.679
    1H151  O555 4587   2.521   3.300   7.216
    1H151  O556 4588   1.953   4.572   7.216
    1H151  O557 4589   5.552   0.439   7.216
    1H151  O558 4590   1.384   4.254   7.216
    1H151  O559 4591   2.331   4.730   9.679
    1H151  O560 4592   3.468   0.916   9.679
    1H151  O561 4593   5.931   5.207   7.216
    1H151  O562 4594   2.331   2.823   9.679
    1H151  O563 4595   1.763   6.003   9.679
    1H151  O564 4596   3.468   0.757   7.216
    1H151  O565 4597   4.605   2.665   7.216
    1H151  O566 4598   5.363   5.684   9.679
    1H151  O567 4599   5.742   5.684   9.679
    1H151  O568 4600   2.710   2.823   9.679
    1H151  O569 4601   6.689   5.207   7.216
    1H151  O570 4602   4.037   4.095   9.679
    1H151  O571 4603   6.310   5.207   7.216
    1H151  O572 4604   6.689   1.234   9.679
    1H151  O573 4605   2.142   6.003   9.679
    1H151  O574 4606   1.005   0.281   9.679
    1H151  O575 4607   5.931   0.281   9.679
    1H151  O576 4608   3.468   3.618   7.216
    1H151  O577 4609   0.248   3.142   9.679
    1H151  O578 4610   1.005   1.234   9.679
    1H151  O579 4611   4.416   2.346   7.216
    1H151  O580 4612   4.984   3.618   7.216
    1H151  O581 4613   3.658   0.439   7.216
    1H151  O582 4614   5.742   5.526   7.216
    1H151  O583 4615   1.005   5.207   7.216
    1H151  O584 4616   1.763   3.300   7.216
    1H151  O585 4617   0.437   0.916   9.679
    1H151  O586 4618   0.437   2.823   9.679
    1H151  O587 4619   3.468   3.777   9.679
    1H151  O588 4620   3.847   6.638   9.679
    1H151  O589 4621   2.710   5.526   7.216
    1H151  O590 4622   0.248   6.003   9.679
    1H151  O591 4623   6.500   3.777   9.679
    1H151  O592 4624   5.931   1.392   7.216
    1H151  O593 4625   2.521   5.207   7.216
    1H151  O594 4626   1.763   5.049   9.679
    1H151  O595 4627   5.742   0.916   9.679
    1H151  O596 4628   6.121   1.711   7.216
    1H151  O597 4629   3.658   6.003   9.679
    1H151  O598 4630   4.416   4.095   9.679
    1H151  O599 4631   3.089   0.757   7.216
    1H151  O600 4632   2.710   4.730   9.679
    1H151  O601 4633   0.058   3.777   9.679
    1H151  O602 4634   4.794   1.392   7.216
    1H151  O603 4635   3.468   6.638   9.679
    1H151  O604 4636   4.037   6.003   9.679
    1H151  O605 4637   5.931   4.095   9.679
    1H151  O606 4638   4.416   1.392   7.216
    1H151  O607 4639   2.521   6.003   9.679
    1H151  O608 4640   3.089   4.572   7.216
    1H151  O609 4641   3.847   2.665   7.216
    1H151  O610 4642   3.468   4.572   7.216
    1H151  O611 4643   5.552   4.095   9.679
    1H151  O612 4644   4.416   0.281   9.679
    1H151  O613 4645   4.605   0.757   7.216
    1H151  O614 4646   0.248   0.439   7.216
    1H151  O615 4647   2.331   0.757   7.216
    1H151  O616 4648   3.468   4.730   9.679
    1H151  O617 4649   4.226   0.916   9.679
    1H151  O618 4650   0.816   1.869   9.679
    1H151  O619 4651   6.310   6.161   7.216
    1H151  O620 4652   4.037   5.049   9.679
    1H151  O621 4653   1.574   2.823   9.679
    1H151  O622 4654   1.384   1.392   7.216
    1H151  O623 4655   1.005   3.142   9.679
    1H151  O624 4656   4.605   2.823   9.679
    1H151  O625 4657   5.363   6.480   7.216
    1H151  O626 4658   5.363   2.823   9.679
    1H151  O627 4659   4.605   4.730   9.679
    1H151  O628 4660   4.794   2.188   9.679
    1H151  O629 4661   1.384   2.188   9.679
    1H151  O630 4662   1.005   5.049   9.679
    1H151  O631 4663   4.226   1.869   9.679
    1H151  O632 4664   6.689   3.300   7.216
    1H151  O633 4665   1.195   6.480   7.216
    1H151  O634 4666   0.058   1.869   9.679
    1H151  O635 4667   4.037   3.142   9.679
    1H151  O636 4668   5.173   2.346   7.216
    1H151  O637 4669   3.468   1.869   9.679
    1H151  O638 4670   1.574   0.757   7.216
    1H151  O639 4671   4.794   1.234   9.679
    1H151  O640 4672   6.500   0.757   7.216
    1H151  O641 4673   2.521   1.234   9.679
    1H151  O642 4674   3.468   6.480   7.216
    1H151  O643 4675   6.500   2.665   7.216
    1H151  O644 4676   0.437   2.665   7.216
    1H151  O645 4677   0.626   3.300   7.216
    1H151  O646 4678   3.089   2.665   7.216
    1H151  O647 4679   2.521   6.161   7.216
    1H151  O648 4680   4.984   5.526   7.216
    1H151  O649 4681   5.363   4.572   7.216
    1H151  O650 4682   5.931   3.300   7.216
    1H151  O651 4683   4.605   4.572   7.216
    1H151  O652 4684   4.416   6.161   7.216
    1H151  O653 4685   3.847   5.526   7.216
    1H151  O654 4686   2.142   0.281   9.679
    1H151  O655 4687   6.689   5.049   9.679
    1H151  O656 4688   0.244   6.172   6.826
    1H151  O657 4689   0.440   6.468   6.826
    1H151  O658 4690   2.139   1.404   6.826
    1H151  O659 4691   1.956   2.653   6.826
    1H151  O660 4692   2.335   1.700   6.826
    1H151  O661 4693   1.760   2.358   6.826
    1H151  O662 4694   1.766   4.265   6.826
    1H151  O663 4695   1.571   4.561   6.826
    1H151  O664 4696   4.419   3.316   6.826
    1H151  O665 4697   4.034   3.316   6.826
    1H151  O666 4698   4.226   3.608   6.826
    1H151  O667 4699   1.197   5.694  10.068
    1H151  O668 4700   1.003   5.987  10.069
    1H151  O669 4701   1.388   5.988  10.069
    1H151  O670 4702   2.134   3.316   6.826
    1H151  O671 4703   2.325   3.614   6.827
    1H151  O672 4704   5.174   0.268  10.069
    1H151  O673 4705   3.279   1.223  10.069
    1H151  O674 4706   6.123   2.833  10.069
    1H151  O675 4707   5.363   0.746   6.826
    1H151  O676 4708   5.553   5.992  10.069
    1H151  O677 4709   2.522   3.131  10.069
    1H151  O678 4710   0.437   5.510   6.826
    1H151  O679 4711   0.633   6.177   6.826
    1H151  O680 4712   1.946   1.695   6.826
    1H151  O681 4713   0.051   6.464   6.826
    1H151  O682 4714   0.055  -0.023  10.069
    1H151  O683 4715   6.689   0.263  10.069
    1H151  O684 4716   0.248   5.222   6.826
    1H151  O685 4717   3.657   3.315   6.826
    1H151  O686 4718   4.795   3.315   6.826
    1H151  O687 4719   5.372  -0.023  10.069
    1H151  O688 4720   2.149   2.362   6.826
    1H151  O689 4721   0.816   5.510   6.826
    1H151  O690 4722   6.502   0.867  10.050
    1H151  O691 4723   4.980  -0.023  10.069
    1H151  O692 4724   2.142   5.034  10.069
    1H151  O693 4725   5.167   0.454   6.826
    1H151  O694 4726   0.819  -0.023  10.069
    1H151  O695 4727   5.925   3.126  10.069
    1H151  O696 4728   1.567   2.649   6.826
    1H151  O697 4729   2.528   1.408   6.826
    1H151  O698 4730   2.334   4.745  10.069
    1H151  O699 4731   3.086   0.930  10.069
    1H151  O700 4732   1.959   4.557   6.826
    1H151  O701 4733   1.378   4.269   6.826
    1H151  O702 4734   6.317   3.126  10.069
    1H151  O703 4735   5.931   5.223   6.826
    1H151  O704 4736   3.658   4.080  10.069
    1H151  O705 4737   2.527   3.317   6.826
    1H151  O706 4738   3.477   0.930  10.069
    1H151  O707 4739   0.819   0.930  10.069
    1H151  O708 4740   5.559   0.455   6.826
    1H151  O709 4741   2.328   2.838  10.069
    1H151  O710 4742   3.468   0.742   6.826
    1H151  O711 4743   0.439  -0.019  10.070
    1H151  O712 4744   5.359   5.699  10.069
    1H151  O713 4745   5.751   5.699  10.069
    1H151  O714 4746   2.720   2.838  10.069
    1H151  O715 4747   1.764   5.983  10.070
    1H151  O716 4748   0.626   5.983  10.070
    1H151  O717 4749   6.310   0.259  10.070
    1H151  O718 4750   6.689   5.227   6.825
    1H151  O719 4751   6.310   5.227   6.825
    1H151  O720 4752   6.123   0.935  10.070
    1H151  O721 4753   6.690   1.217  10.069
    1H151  O722 4754   4.037   4.076  10.070
    1H151  O723 4755   2.143   5.983  10.070
    1H151  O724 4756   4.608   2.649   6.826
    1H151  O725 4757   3.465   3.603   6.826
    1H151  O726 4758   4.988   3.603   6.826
    1H151  O727 4759   4.413   2.362   6.826
    1H151  O728 4760   5.738   5.510   6.826
    1H151  O729 4761   1.010   0.264  10.069
    1H151  O730 4762   1.009   5.223   6.826
    1H151  O731 4763   0.443   2.838  10.069
    1H151  O732 4764   1.009   1.219  10.069
    1H151  O733 4765   3.661   0.454   6.826
    1H151  O734 4766   0.245   3.126  10.069
    1H151  O735 4767   3.467   3.791  10.069
    1H151  O736 4768   2.714   5.510   6.826
    1H151  O737 4769   0.436   0.935  10.070
    1H151  O738 4770   5.928   1.408   6.826
    1H151  O739 4771   2.518   5.223   6.826
    1H151  O740 4772   6.124   1.695   6.826
    1H151  O741 4773   5.929   0.259  10.070
    1H151  O742 4774   1.759   3.320   6.825
    1H151  O743 4775   1.760   5.030  10.070
    1H151  O744 4776   2.717   4.749  10.070
    1H151  O745 4777   3.853  -0.019  10.070
    1H151  O746 4778   3.086   0.737   6.825
    1H151  O747 4779   6.496   3.735  10.053
    1H151  O748 4780   5.935   4.076  10.070
    1H151  O749 4781   0.244   5.983  10.070
    1H151  O750 4782   5.741   0.935  10.070
    1H151  O751 4783   4.420   4.076  10.070
    1H151  O752 4784   2.525   5.983  10.070
    1H151  O753 4785   3.467  -0.019  10.070
    1H151  O754 4786   3.655   5.983  10.070
    1H151  O755 4787   0.059   3.797  10.070
    1H151  O756 4788   4.798   1.413   6.825
    1H151  O757 4789   4.605   3.618   7.216
    1H151  O758 4790   4.041   5.983  10.070
    1H151  O759 4791   3.847   3.618   7.216
    1H151  O760 4792   4.412   1.413   6.825
    1H151  O761 4793   5.549   4.076  10.070
    1H151  O762 4794   3.086   4.552   6.825
    1H151  O763 4795   3.472   4.552   6.825
    1H151  O764 4796   0.626   5.207   7.216
    1H151  O765 4797   4.416   0.259  10.070
    1H151  O766 4798   1.006   3.122  10.070
    1H151  O767 4799   0.626   0.281   9.679
    1H151  O768 4800   0.248   0.281   9.679
    1H151  O769 4801   1.574   5.684   9.679
    1H151  O770 4802   3.847   2.644   6.825
    1H151  O771 4803   4.037   5.030  10.070
    1H151  O772 4804   0.058   5.526   7.216
    1H151  O773 4805   4.605   0.737   6.825
    1H151  O774 4806   5.365   2.842  10.070
    1H151  O775 4807   0.816   5.684   9.679
    1H151  O776 4808   6.310   6.181   6.825
    1H151  O777 4809   4.228   0.935  10.070
    1H151  O778 4810   1.576   2.842  10.070
    1H151  O779 4811   3.471   4.750  10.070
    1H151  O780 4812   1.384   1.413   6.825
    1H151  O781 4813   0.818   1.889  10.070
    1H151  O782 4814   1.195   6.459   6.825
    1H151  O783 4815   4.608   2.842  10.070
    1H151  O784 4816   4.228   1.888  10.070
    1H151  O785 4817   5.174   2.366   6.825
    1H151  O786 4818   2.521   1.215  10.070
    1H151  O787 4819   0.248   0.459   6.825
    1H151  O788 4820   1.953   3.618   7.216
    1H151  O789 4821   4.795   1.215  10.070
    1H151  O790 4822   6.499   0.737   6.825
    1H151  O791 4823   2.331   0.737   6.825
    1H151  O792 4824   4.608   4.750  10.070
    1H151  O793 4825   4.795   2.168  10.070
    1H151  O794 4826   1.385   2.168  10.070
    1H151  O795 4827   4.037   3.122  10.070
    1H151  O796 4828   6.121   5.526   7.216
    1H151  O797 4829   6.689   3.320   6.825
    1H151  O798 4830   0.437   5.922   7.216
    1H151  O799 4831   6.500   6.638   9.679
    1H151  O800 4832   1.005   5.029  10.070
    1H151  O801 4833   3.847   3.777   9.679
    1H151  O802 4834   0.816   6.241   9.679
    1H151  O803 4835   3.089   2.644   6.825
    1H151  O804 4836   0.055   1.889  10.070
    1H151  O805 4837   4.984   5.505   6.825
    1H151  O806 4838   0.626   6.399   9.679
    1H151  O807 4839   5.363   6.459   6.825
    1H151  O808 4840   1.574   0.737   6.825
    1H151  O809 4841   3.471   1.889  10.070
    1H151  O810 4842   0.437   2.644   6.825
    1H151  O811 4843   0.626   1.234   9.679
    1H151  O812 4844   6.500   2.644   6.825
    1H151  O813 4845   0.627   3.320   6.825
    1H151  O814 4846   5.931   3.320   6.825
    1H151  O815 4847   1.953   2.108   7.216
    1H151  O816 4848   4.605   4.552   6.825
    1H151  O817 4849   5.363   4.552   6.825
    1H151  O818 4850   2.142   1.950   7.216
    1H151  O819 4851   3.468   6.459   6.825
    1H151  O820 4852   6.310   0.677   9.679
    1H151  O821 4853   1.953   3.061   7.216
    1H151  O822 4854   6.310   1.234   9.679
    1H151  O823 4855   4.416   6.181   6.825
    1H151  O824 4856   2.521   6.181   6.825
    1H151  O825 4857   6.500   0.519   9.679
    1H151  O826 4858   0.626   5.764   7.216
    1H151  O827 4859   2.143   0.259  10.070
    1H151  O828 4860   3.847   5.505   6.825
    1H151  O829 4861   6.689   5.030  10.070
    1H151  O830 4862   0.437   6.241   9.679
    1H151  O831 4863   2.521   5.049   9.679
    1H151  O832 4864   3.279   0.439   7.216
    1H151  O833 4865   6.121   0.519   9.679
    1H151  O834 4866   4.605   3.061   7.216
    1H151  O835 4867   1.763   2.903   7.216
    1H151  O836 4868   1.953   5.684   9.679
    1H151  O837 4869   5.552   0.281   9.679
    1H151  O838 4870   0.058   0.916   9.679
    1H151  O839 4871   1.953   4.730   9.679
    1H151  O840 4872   4.226   2.665   7.216
    1H151  O841 4873   6.500   5.526   7.216
    1H151  O842 4874   1.763   1.392   7.216
    1H151  O843 4875   0.248   6.399   9.679
    1H151  O844 4876   6.689   6.161   7.216
    1H151  O845 4877   3.847   3.061   7.216
    1H151  O846 4878   4.984   0.757   7.216
    1H151  O847 4879   5.931   0.677   9.679
    1H151  O848 4880   0.816   6.480   7.216
    1H151  O849 4881   4.794   0.281   9.679
    1H151  O850 4882   2.331   1.154   7.216
    1H151  O851 4883   0.248   0.042   7.216
    1H151  O852 4884   2.900   1.234   9.679
    1H151  O853 4885   6.121   6.638   9.679
    1H151  O854 4886   5.742   2.823   9.679
    1H151  O855 4887   2.331   5.684   9.679
    1H151  O856 4888   4.226   3.777   9.679
    1H151  O857 4889   4.794   2.346   7.216
    1H151  O858 4890   4.226   3.061   7.216
    1H151  O859 4891   0.626   3.142   9.679
    1H151  O860 4892   0.248   5.764   7.216
    1H151  O861 4893   0.437   5.684   9.679
    1H151  O862 4894   3.658   0.281   9.679
    1H151  O863 4895   5.742   6.638   9.679
    1H151  O864 4896   5.363   0.200   7.216
    1H151  O865 4897   2.142   2.903   7.216
    1H151  O866 4898   2.331   2.665   7.216
    1H151  O867 4899   5.742   3.777   9.679
    1H151  O868 4900   3.847   6.241   9.679
    1H151  O869 4901   3.658   6.399   9.679
    1H151  O870 4902   0.248   1.234   9.679
    1H151  O871 4903   5.931   1.234   9.679
    1H151  O872 4904   4.416   2.903   7.216
    1H151  O873 4905   1.005   6.399   9.679
    1H151  O874 4906   4.605   1.711   7.216
    1H151  O875 4907   6.121   3.777   9.679
    1H151  O876 4908   6.689   0.677   9.679
    1H151  O877 4909   3.279   4.254   7.216
    1H151  O878 4910   3.847   5.684   9.679
    1H151  O879 4911   4.037   2.903   7.216
    1H151  O880 4912   3.658   1.234   9.679
    1H151  O881 4913   1.574   1.711   7.216
    1H151  O882 4914   1.195   6.241   9.679
    1H151  O883 4915   1.763   1.950   7.216
    1H151  O884 4916   1.195   6.638   9.679
    1H151  O885 4917   6.689   4.095   9.679
    1H151  O886 4918   1.005   6.161   7.216
    1H151  O887 4919   5.173   6.003   9.679
    1H151  O888 4920   2.142   4.254   7.216
    1H151  O889 4921   4.605   1.154   7.216
    1H151  O890 4922   6.500   2.823   9.679
    1H151  O891 4923   3.847   4.730   9.679
    1H151  O892 4924   4.037   0.281   9.679
    1H151  O893 4925   4.984   2.665   7.216
    1H151  O894 4926   5.742   0.757   7.216
    1H151  O895 4927   4.226   4.730   9.679
    1H151  O896 4928   0.816   5.922   7.216
    1H151  O897 4929   2.331   3.061   7.216
    1H151  O898 4930   4.605   6.638   9.679
    1H151  O899 4931   5.552   5.207   7.216
    1H151  O900 4932   3.279   3.300   7.216
    1H151  O901 4933   1.195   4.572   7.216
    1H151  O902 4934   4.226   6.638   9.679
    1H151  O903 4935   2.331   2.108   7.216
    1H151  O904 4936   6.500   6.480   7.216
    1H151  O905 4937   0.816   0.519   9.679
    1H151  O906 4938   6.689   3.142   9.679
    1H151  O907 4939   0.626   0.677   9.679
    1H151  O908 4940   0.058   2.823   9.679
    1H151  O909 4941   5.552   3.142   9.679
    1H151  O910 4942   0.816   2.823   9.679
    1H151  O911 4943   4.794   0.439   7.216
    1H151  O912 4944   1.384   2.346   7.216
    1H151  O913 4945   2.710   3.618   7.216
    1H151  O914 4946   5.363   6.241   9.679
    1H151  O915 4947   2.142   3.142   9.679
    1H151  O916 4948   2.710   1.711   7.216
    1H151  O917 4949   6.310   4.095   9.679
    1H151  O918 4950   1.195   2.823   9.679
    1H151  O919 4951   5.552   6.399   9.679
    1H151  O920 4952   2.710   0.916   9.679
    1H151  O921 4953   4.794   2.903   7.216
    1H151  O922 4954   5.931   6.003   9.679
    1H151  O923 4955   5.742   0.519   9.679
    1H151  O924 4956   4.037   2.346   7.216
    1H151  O925 4957   6.121   3.380   9.679
    1H151  O926 4958   4.605   0.916   9.679
    1H151  O927 4959   5.173   3.300   7.216
    1H151  O928 4960   6.689   0.439   7.216
    1H151  O929 4961   3.279   4.095   9.679
    1H151  O930 4962   1.195   0.916   9.679
    1H151  O931 4963   6.310   3.538   9.679
    1H151  O932 4964   4.416   1.234   9.679
    1H151  O933 4965   5.173   6.399   9.679
    1H151  O934 4966   6.500   3.380   9.679
    1H151  O935 4967   3.847   4.334   9.679
    1H151  O936 4968   4.416   2.188   9.679
    1H151  O937 4969   2.142   0.996   7.216
    1H151  O938 4970   1.195   1.869   9.679
    1H151  O939 4971   4.605   1.869   9.679
    1H151  O940 4972   2.900   5.207   7.216
    1H151  O941 4973   3.847   0.757   7.216
    1H151  O942 4974   2.900   3.142   9.679
    1H151  O943 4975   1.195   5.526   7.216
    1H151  O944 4976   1.005   2.188   9.679
    1H151  O945 4977   1.005   5.446   9.679
    1H151  O946 4978   1.953   5.288   9.679
    1H151  O947 4979   3.658   5.049   9.679
    1H151  O948 4980   3.658   2.903   7.216
    1H151  O949 4981   6.310   1.392   7.216
    1H151  O950 4982   2.331   5.526   7.216
    1H151  O951 4983   0.058   6.241   9.679
    1H151  O952 4984   1.574   4.015   7.216
    1H151  O953 4985   4.416   3.142   9.679
    1H151  O954 4986   4.226   2.823   9.679
    1H151  O955 4987   6.689   3.538   9.679
    1H151  O956 4988   1.574   3.061   7.216
    1H151  O957 4989   0.058   0.200   7.216
    1H151  O958 4990   1.005   0.677   9.679
    1H151  O959 4991   4.416   5.049   9.679
    1H151  O960 4992   3.658   4.492   9.679
    1H151  O961 4993   1.384   3.142   9.679
    1H151  O962 4994   1.574   6.241   9.679
    1H151  O963 4995   4.226   4.334   9.679
    1H151  O964 4996   2.521   0.996   7.216
    1H151  O965 4997   0.058   3.380   9.679
    1H151  O966 4998   0.437   0.200   7.216
    1H151  O967 4999   5.742   1.711   7.216
    1H151  O968 5000   1.195   5.288   9.679
    1H151  O969 5001   0.058   0.757   7.216
    1H151  O970 5002   4.794   0.996   7.216
    1H151  O971 5003   3.847   0.916   9.679
    1H151  O972 5004   4.037   6.399   9.679
    1H151  O973 5005   1.574   3.618   7.216
    1H151  O974 5006   1.384   5.049   9.679
    1H151  O975 5007   0.816   1.473   9.679
    1H151  O976 5008   1.953   6.241   9.679
    1H151  O977 5009   3.279   0.677   9.679
    1H151  O978 5010   3.468   4.334   9.679
    1H151  O979 5011   2.710   0.757   7.216
    1H151  O980 5012   0.058   5.922   7.216
    1H151  O981 5013   3.468   1.473   9.679
    1H151  O982 5014   0.058   0.519   9.679
    1H151  O983 5015   1.953   2.823   9.679
    1H151  O984 5016   1.953   0.757   7.216
    1H151  O985 5017   1.763   4.811   7.216
    1H151  O986 5018   3.468   2.665   7.216
    1H151  O987 5019   5.173   0.042   7.216
    1H151  O988 5020   5.363   5.526   7.216
    1H151  O989 5021   4.416   4.492   9.679
    1H151  O990 5022   4.037   1.234   9.679
    1H151  O991 5023   0.058   1.473   9.679
    1H151  O992 5024   3.468   0.200   7.216
    1H151  O993 5025   5.552   0.042   7.216
    1H151  O994 5026   3.279   0.281   9.679
    1H151  O995 5027   4.984   2.823   9.679
    1H151  O996 5028   1.574   1.154   7.216
    1H151  O997 5029   0.437   0.519   9.679
    1H151  O998 5030   2.900   0.439   7.216
    1H151  O999 5031   3.468   6.241   9.679
    1H151 O1000 5032   3.089   4.730   9.679
    1H151 O1001 5033   2.900   5.049   9.679
    1H151 O1002 5034   1.005   1.631   9.679
    1H151 O1003 5035   0.248   3.538   9.679
    1H151 O1004 5036   0.437   1.869   9.679
    1H151 O1005 5037   0.248   3.300   7.216
    1H151 O1006 5038   0.058   2.665   7.216
    1H151 O1007 5039   0.626   2.188   9.679
    1H151 O1008 5040   0.058   4.969   7.216
    1H151 O1009 5041   3.279   1.631   9.679
    1H151 O1010 5042   4.226   0.519   9.679
    1H151 O1011 5043   6.310   3.300   7.216
    1H151 O1012 5044   6.121   4.969   7.216
    1H151 O1013 5045   6.500   4.969   7.216
    1H151 O1014 5046   3.658   4.254   7.216
    1H151 O1015 5047   5.173   5.207   7.216
    1H151 O1016 5048   4.416   0.677   9.679
    1H151 O1017 5049   1.574   4.730   9.679
    1H151 O1018 5050   2.331   6.241   9.679
    1H151 O1019 5051   0.248   0.677   9.679
    1H151 O1020 5052   4.794   4.254   7.216
    1H151 O1021 5053   4.416   0.996   7.216
    1H151 O1022 5054   4.984   0.916   9.679
    1H151 O1023 5055   3.847   1.869   9.679
    1H151 O1024 5056   4.984   1.711   7.216
    1H151 O1025 5057   0.248   2.188   9.679
    1H151 O1026 5058   1.953   6.638   9.679
    1H151 O1027 5059   0.058   5.684   9.679
    1H151 O1028 5060   1.953   1.154   7.216
    1H151 O1029 5061   6.689   1.631   9.679
    1H151 O1030 5062   4.226   1.711   7.216
    1H151 O1031 5063   1.953   4.015   7.216
    1H151 O1032 5064   4.984   4.572   7.216
    1H151 O1033 5065   1.384   5.446   9.679
    1H151 O1034 5066   4.226   5.684   9.679
    1H151 O1035 5067   5.173   4.254   7.216
    1H151 O1036 5068   1.763   3.142   9.679
    1H151 O1037 5069   3.279   5.049   9.679
    1H151 O1038 5070   5.173   3.142   9.679
    1H151 O1039 5071   2.521   2.584   9.679
    1H151 O1040 5072   1.384   2.584   9.679
    1H151 O1041 5073   2.521   2.346   7.216
    1H151 O1042 5074   2.521   5.764   7.216
    1H151 O1043 5075   1.763   3.857   7.216
    1H151 O1044 5076   2.710   5.684   9.679
    1H151 O1045 5077   4.037   2.188   9.679
    1H151 O1046 5078   4.605   2.426   9.679
    1H151 O1047 5079   2.331   6.638   9.679
    1H151 O1048 5080   4.416   4.254   7.216
    1H151 O1049 5081   1.763   5.446   9.679
    1H151 O1050 5082   5.552   5.446   9.679
    1H151 O1051 5083   3.658   0.042   7.216
    1H151 O1052 5084   4.794   3.142   9.679
    1H151 O1053 5085   2.900   3.300   7.216
    1H151 O1054 5086   2.900   4.254   7.216
    1H151 O1055 5087   5.552   6.161   7.216
    1H151 O1056 5088   4.605   3.777   9.679
    1H151 O1057 5089   4.605   4.334   9.679
    1H151 O1058 5090   4.794   2.584   9.679
    1H151 O1059 5091   3.658   2.346   7.216
    1H151 O1060 5092   5.552   1.234   9.679
    1H151 O1061 5093   3.279   0.996   7.216
    1H151 O1062 5094   2.521   0.439   7.216
    1H151 O1063 5095   6.689   2.903   7.216
    1H151 O1064 5096   5.363   3.777   9.679
    1H151 O1065 5097   3.468   5.684   9.679
    1H151 O1066 5098   6.310   0.439   7.216
    1H151 O1067 5099   5.173   6.161   7.216
    1H151 O1068 5100   2.521   4.492   9.679
    1H151 O1069 5101   4.416   0.439   7.216
    1H151 O1070 5102   6.121   6.480   7.216
    1H151 O1071 5103   6.500   3.061   7.216
    1H151 O1072 5104   2.142   5.446   9.679
    1H151 O1073 5105   0.437   3.061   7.216
    1H151 O1074 5106   2.142   3.857   7.216
    1H151 O1075 5107   2.710   5.922   7.216
    1H151 O1076 5108   2.142   0.439   7.216
    1H151 O1077 5109   4.037   4.492   9.679
    1H151 O1078 5110   2.331   0.916   9.679
    1H151 O1079 5111   3.658   6.161   7.216
    1H151 O1080 5112   1.574   2.108   7.216
    1H151 O1081 5113   4.984   1.869   9.679
    1H151 O1082 5114   1.384   6.399   9.679
    1H151 O1083 5115   1.763   0.439   7.216
    1H151 O1084 5116   4.794   5.207   7.216
    1H151 O1085 5117   3.658   2.188   9.679
    1H151 O1086 5118   3.279   2.346   7.216
    1H151 O1087 5119   1.195   4.730   9.679
    1H151 O1088 5120   2.900   2.346   7.216
    1H151 O1089 5121   6.689   2.346   7.216
    1H151 O1090 5122   0.248   4.095   9.679
    1H151 O1091 5123   5.931   3.538   9.679
    1H151 O1092 5124   3.279   4.811   7.216
    1H151 O1093 5125   3.658   5.207   7.216
    1H151 O1094 5126   5.363   2.665   7.216
    1H151 O1095 5127   3.089   3.618   7.216
    1H151 O1096 5128   1.574   5.288   9.679
    1H151 O1097 5129   0.058   3.618   7.216
    1H151 O1098 5130   6.500   3.618   7.216
    1H151 O1099 5131   6.310   2.346   7.216
    1H151 O1100 5132   1.574   2.426   9.679
    1H151 O1101 5133   6.121   3.618   7.216
    1H151 O1102 5134   1.384   0.439   7.216
    1H151 O1103 5135   0.437   3.618   7.216
    1H151 O1104 5136   0.248   2.346   7.216
    1H151 O1105 5137   1.195   1.711   7.216
    1H151 O1106 5138   1.384   0.996   7.216
    1H151 O1107 5139   4.605   6.480   7.216
    1H151 O1108 5140   1.384   6.161   7.216
    1H151 O1109 5141   2.331   4.572   7.216
    1H151 O1110 5142   4.226   6.480   7.216
    1H151 O1111 5143   3.279   6.161   7.216
    1H151 O1112 5144   2.710   2.665   7.216
    1H151 O1113 5145   5.363   0.916   9.679
    1H151 O1114 5146   2.331   5.288   9.679
    1H151 O1115 5147   6.689   2.188   9.679
    1H151 O1116 5148   3.847   2.823   9.679
    1H151 O1117 5149   3.468   3.061   7.216
    1H151 O1118 5150   5.742   3.618   7.216
    1H151 O1119 5151   2.710   6.480   7.216
    1H151 O1120 5152   5.742   6.241   9.679
    1H151 O1121 5153   0.626   2.903   7.216
    1H151 O1122 5154   4.416   3.857   7.216
    1H151 O1123 5155   5.931   0.439   7.216
    1H151 O1124 5156   0.626   0.042   7.216
    1H151 O1125 5157   4.794   5.049   9.679
    1H151 O1126 5158   1.574   1.869   9.679
    1H151 O1127 5159   6.121   0.757   7.216
    1H151 O1128 5160   5.363   0.519   9.679
    1H151 O1129 5161   5.552   0.677   9.679
    1H151 O1130 5162   2.521   2.903   7.216
    1H151 O1131 5163   1.005   5.764   7.216
    1H151 O1132 5164   5.552   1.392   7.216
    1H151 O1133 5165   4.984   3.061   7.216
    1H151 O1134 5166   2.521   1.950   7.216
    1H151 O1135 5167   5.742   4.334   9.679
    1H151 O1136 5168   4.226   0.757   7.216
    1H151 O1137 5169   6.689   6.399   9.679
    1H151 O1138 5170   2.900   1.392   7.216
    1H151 O1139 5171   0.437   0.757   7.216
    1H151 O1140 5172   6.500   4.730   9.679
    1H151 O1141 5173   0.816   3.618   7.216
    1H151 O1142 5174   4.037   5.207   7.216
    1H151 O1143 5175   5.552   4.254   7.216
    1H151 O1144 5176   0.058   4.730   9.679
    1H151 O1145 5177   6.310   5.764   7.216
    1H151 O1146 5178   6.689   0.042   7.216
    1H151 O1147 5179   5.931   6.161   7.216
    1H151 O1148 5180   1.384   5.207   7.216
    1H151 O1149 5181   4.037   0.439   7.216
    1H151 O1150 5182   3.279   2.188   9.679
    1H151 O1151 5183   6.500   5.922   7.216
    1H151 O1152 5184   2.331   6.480   7.216
    1H151 O1153 5185   0.626   2.346   7.216
    1H151 O1154 5186   5.173   1.392   7.216
    1H151 O1155 5187   5.363   3.618   7.216
    1H151 O1156 5188   5.173   0.996   7.216
    1H151 O1157 5189   0.816   4.730   9.679
    1H151 O1158 5190   4.037   3.857   7.216
    1H151 O1159 5191   4.984   6.480   7.216
    1H151 O1160 5192   1.384   3.300   7.216
    1H151 O1161 5193   5.742   6.480   7.216
    1H151 O1162 5194   1.763   0.996   7.216
    1H151 O1163 5195   1.195   2.665   7.216
    1H151 O1164 5196   3.468   0.519   9.679
    1H151 O1165 5197   4.984   1.154   7.216
    1H151 O1166 5198   5.742   3.380   9.679
    1H151 O1167 5199   2.142   5.207   7.216
    1H151 O1168 5200   6.689   6.003   9.679
    1H151 O1169 5201   4.984   0.519   9.679
    1H151 O1170 5202   3.658   3.857   7.216
    1H151 O1171 5203   2.710   4.572   7.216
    1H151 O1172 5204   2.710   1.154   7.216
    1H151 O1173 5205   1.384   4.811   7.216
    1H151 O1174 5206   3.658   0.677   9.679
    1H151 O1175 5207   4.794   3.857   7.216
    1H151 O1176 5208   1.384   0.281   9.679
    1H151 O1177 5209   3.847   6.480   7.216
    1H151 O1178 5210   2.900   6.161   7.216
    1H151 O1179 5211   4.605   0.519   9.679
    1H151 O1180 5212   0.626   1.631   9.679
    1H151 O1181 5213   4.794   6.161   7.216
    1H151 O1182 5214   3.279   6.003   9.679
    1H151 O1183 5215   4.037   6.161   7.216
    1H151 O1184 5216   3.089   1.473   9.679
    1H151 O1185 5217   4.984   6.241   9.679
    1H151 O1186 5218   4.794   4.095   9.679
    1H151 O1187 5219   4.605   2.108   7.216
    1H151 O1188 5220   4.037   3.538   9.679
    1H151 O1189 5221   5.931   5.764   7.216
    1H151 O1190 5222   1.763   6.399   9.679
    1H151 O1191 5223   3.089   5.526   7.216
    1H151 O1192 5224   0.626   0.439   7.216
    1H151 O1193 5225   5.552   3.300   7.216
    1H151 O1194 5226   4.984   5.684   9.679
    1H151 O1195 5227   5.552   0.996   7.216
    1H151 O1196 5228   1.005   4.254   7.216
    1H151 O1197 5229   6.121   5.684   9.679
    1H151 O1198 5230   2.142   6.399   9.679
    1H151 O1199 5231   3.089   6.480   7.216
    1H151 O1200 5232   0.437   3.777   9.679
    1H151 O1201 5233   3.089   2.823   9.679
    1H151 O1202 5234   2.331   4.015   7.216
    1H151 O1203 5235   4.984   0.200   7.216
    1H151 O1204 5236   0.437   4.969   7.216
    1H151 O1205 5237   5.173   1.234   9.679
    1H151 O1206 5238   1.384   1.234   9.679
    1H151 O1207 5239   5.173   0.677   9.679
    1H151 O1208 5240   3.658   3.142   9.679
    1H151 O1209 5241   0.816   2.665   7.216
    1H151 O1210 5242   3.089   3.777   9.679
    1H151 O1211 5243   6.500   1.473   9.679
    1H151 O1212 5244   6.121   5.922   7.216
    1H151 O1213 5245   1.574   4.969   7.216
    1H151 O1214 5246   3.089   1.869   9.679
    1H151 O1215 5247   4.605   5.526   7.216
    1H151 O1216 5248   2.710   3.061   7.216
    1H151 O1217 5249   0.816   5.288   9.679
    1H151 O1218 5250   4.037   0.677   9.679
    1H151 O1219 5251   4.416   6.003   9.679
    1H151 O1220 5252   0.248   1.631   9.679
    1H151 O1221 5253   6.500   1.869   9.679
    1H151 O1222 5254   0.437   3.380   9.679
    1H151 O1223 5255   3.658   3.538   9.679
    1H151 O1224 5256   4.226   5.526   7.216
    1H151 O1225 5257   5.742   4.572   7.216
    1H151 O1226 5258   0.626   5.049   9.679
    1H151 O1227 5259   2.900   6.003   9.679
    1H151 O1228 5260   3.468   4.015   7.216
    1H151 O1229 5261   5.363   1.154   7.216
    1H151 O1230 5262   5.742   4.969   7.216
    1H151 O1231 5263   0.816   4.969   7.216
    1H151 O1232 5264   3.847   4.572   7.216
    1H151 O1233 5265   6.500   1.711   7.216
    1H151 O1234 5266   6.121   2.665   7.216
    1H151 O1235 5267   1.195   4.969   7.216
    1H151 O1236 5268   5.173   2.188   9.679
    1H151 O1237 5269   1.763   2.188   9.679
    1H151 O1238 5270   3.279   2.903   7.216
    1H151 O1239 5271   5.173   4.095   9.679
    1H151 O1240 5272   4.226   4.015   7.216
    1H151 O1241 5273   1.384   2.903   7.216
    1H151 O1242 5274   1.195   0.757   7.216
    1H151 O1243 5275   3.089   6.638   9.679
    1H151 O1244 5276   4.416   1.950   7.216
    1H151 O1245 5277   5.742   1.154   7.216
    1H151 O1246 5278   6.689   5.764   7.216
    1H151 O1247 5279   1.384   3.857   7.216
    1H151 O1248 5280   3.658   1.631   9.679
    1H151 O1249 5281   1.005   3.300   7.216
    1H151 O1250 5282   1.195   0.519   9.679
    1H151 O1251 5283   3.847   3.380   9.679
    1H151 O1252 5284   2.900   0.996   7.216
    1H151 O1253 5285   3.279   4.492   9.679
    1H151 O1254 5286   4.037   1.392   7.216
    1H151 O1255 5287   4.226   6.241   9.679
    1H151 O1256 5288   5.931   0.996   7.216
    1H151 O1257 5289   3.468   5.526   7.216
    1H151 O1258 5290   1.574   6.638   9.679
    1H151 O1259 5291   0.248   5.049   9.679
    1H151 O1260 5292   6.879   3.061   7.216
    1H151 O1261 5293   3.089   0.519   9.679
    1H151 O1262 5294   2.142   4.811   7.216
    1H151 O1263 5295   4.794   6.399   9.679
    1H151 O1264 5296   1.195   2.426   9.679
    1H151 O1265 5297   2.521   3.857   7.216
    1H151 O1266 5298   1.763   0.281   9.679
    1H151 O1267 5299   5.742   0.200   7.216
    1H151 O1268 5300   4.226   4.572   7.216
    1H151 O1269 5301   0.248   2.903   7.216
    1H151 O1270 5302   3.279   3.857   7.216
    1H151 O1271 5303   3.279   0.042   7.216
    1H151 O1272 5304   1.953   4.969   7.216
    1H151 O1273 5305   4.416   1.631   9.679
    1H151 O1274 5306   0.626   2.584   9.679
    1H151 O1275 5307   2.521   0.281   9.679
    1H151 O1276 5308   5.552   2.346   7.216
    1H151 O1277 5309   4.226   3.380   9.679
    1H151 O1278 5310   4.416   2.584   9.679
    1H151 O1279 5311   1.195   1.473   9.679
    1H151 O1280 5312   6.121   1.154   7.216
    1H151 O1281 5313   3.089   3.061   7.216
    1H151 O1282 5314   4.605   1.473   9.679
    1H151 O1283 5315   1.005   4.811   7.216
    1H151 O1284 5316   2.710   4.969   7.216
    1H151 O1285 5317   1.574   6.480   7.216
    1H151 O1286 5318   0.248   2.584   9.679
    1H151 O1287 5319   4.984   4.730   9.679
    1H151 O1288 5320   2.900   4.811   7.216
    1H151 O1289 5321   5.931   2.584   9.679
    1H151 O1290 5322   4.984   4.015   7.216
    1H151 O1291 5323   5.742   5.922   7.216
    1H151 O1292 5324   4.226   2.108   7.216
    1H151 O1293 5325   0.437   2.426   9.679
    1H151 O1294 5326   2.142   6.161   7.216
    1H151 O1295 5327   2.142   4.492   9.679
    1H151 O1296 5328   5.552   5.764   7.216
    1H151 O1297 5329   3.089   4.969   7.216
    1H151 O1298 5330   4.226   1.473   9.679
    1H151 O1299 5331   5.931   4.811   7.216
    1H151 O1300 5332   4.984   2.108   7.216
    1H151 O1301 5333   2.900   0.677   9.679
    1H151 O1302 5334   1.005   1.392   7.216
    1H151 O1303 5335   3.847   5.288   9.679
    1H151 O1304 5336   2.521   4.254   7.216
    1H151 O1305 5337   3.279   5.207   7.216
    1H151 O1306 5338   2.142   1.234   9.679
    1H151 O1307 5339   6.310   4.811   7.216
    1H151 O1308 5340   6.310   5.049   9.679
    1H151 O1309 5341   6.310   2.584   9.679
    1H151 O1310 5342   6.689   4.811   7.216
    1H151 O1311 5343   2.331   4.969   7.216
    1H151 O1312 5344   5.363   4.969   7.216
    1H151 O1313 5345   4.037   5.446   9.679
    1H151 O1314 5346   4.984   2.426   9.679
    1H151 O1315 5347   2.521   4.811   7.216
    1H151 O1316 5348   5.552   4.811   7.216
    1H151 O1317 5349   2.900   2.903   7.216
    1H151 O1318 5350   3.847   0.200   7.216
    1H151 O1319 5351   3.089   1.154   7.216
    1H151 O1320 5352   4.037   1.631   9.679
    1H151 O1321 5353   6.310   2.903   7.216
    1H151 O1322 5354   0.248   4.811   7.216
    1H151 O1323 5355   6.310   0.996   7.216
    1H151 O1324 5356   4.037   4.254   7.216
    1H151 O1325 5357   4.226   1.154   7.216
    1H151 O1326 5358   2.142   2.584   9.679
    1H151 O1327 5359   1.763   2.584   9.679
    1H151 O1328 5360   3.279   6.399   9.679
    1H151 O1329 5361   3.658   0.996   7.216
    1H151 O1330 5362   4.794   1.631   9.679
    1H151 O1331 5363   5.173   3.857   7.216
    1H151 O1332 5364   1.005   0.042   7.216
    1H151 O1333 5365   5.363   1.711   7.216
    1H151 O1334 5366   5.173   2.584   9.679
    1H151 O1335 5367   2.710   3.380   9.679
    1H151 O1336 5368   2.900   5.764   7.216
    1H151 O1337 5369   2.521   6.399   9.679
    1H151 O1338 5370   2.331   3.380   9.679
    1H151 O1339 5371   1.195   3.618   7.216
    1H151 O1340 5372   1.195   4.015   7.216
    1H151 O1341 5373   4.794   6.003   9.679
    1H151 O1342 5374   3.468   4.969   7.216
    1H151 O1343 5375   4.226   5.288   9.679
    1H151 O1344 5376   2.900   4.492   9.679
    1H151 O1345 5377   5.173   4.811   7.216
    1H151 O1346 5378   3.468   1.154   7.216
    1H151 O1347 5379   2.331   2.426   9.679
    1H151 O1348 5380   2.331   4.334   9.679
    1H151 O1349 5381   5.173   5.764   7.216
    1H151 O1350 5382   3.468   3.380   9.679
    1H151 O1351 5383   6.121   3.061   7.216
    1H151 O1352 5384   5.552   2.584   9.679
    1H151 O1353 5385   2.331   5.922   7.216
    1H151 O1354 5386   6.121   4.334   9.679
    1H151 O1355 5387   0.816   3.380   9.679
    1H151 O1356 5388   2.710   2.426   9.679
    1H151 O1357 5389   1.763   5.207   7.216
    1H151 O1358 5390   5.363   5.288   9.679
    1H151 O1359 5391   2.710   1.473   9.679
    1H151 O1360 5392   5.742   5.288   9.679
    1H151 O1361 5393   6.121   2.426   9.679
    1H151 O1362 5394   0.437   1.473   9.679
    1H151 O1363 5395   3.279   3.142   9.679
    1H151 O1364 5396   0.816   4.572   7.216
    1H151 O1365 5397   4.984   5.922   7.216
    1H151 O1366 5398   6.310   6.003   9.679
    1H151 O1367 5399   6.500   1.154   7.216
    1H151 O1368 5400   4.794   4.492   9.679
    1H151 O1369 5401   4.416   5.207   7.216
    1H151 O1370 5402   2.900   0.281   9.679
    1H151 O1371 5403   2.710   4.334   9.679
    1H151 O1372 5404   5.931   1.950   7.216
    1H151 O1373 5405   5.173   5.446   9.679
    1H151 O1374 5406   3.658   4.811   7.216
    1H151 O1375 5407   4.794   4.811   7.216
    1H151 O1376 5408   1.005   2.346   7.216
    1H151 O1377 5409   2.900   2.584   9.679
    1H151 O1378 5410   0.816   3.061   7.216
    1H151 O1379 5411   5.931   5.446   9.679
    1H151 O1380 5412   5.173   1.950   7.216
    1H151 O1381 5413   4.794   5.764   7.216
    1H151 O1382 5414   6.310   1.950   7.216
    1H151 O1383 5415   6.121   2.108   7.216
    1H151 O1384 5416   3.089   5.684   9.679
    1H151 O1385 5417   3.279   3.538   9.679
    1H151 O1386 5418   2.900   4.095   9.679
    1H151 O1387 5419   4.984   3.777   9.679
    1H151 O1388 5420   1.005   0.439   7.216
    1H151 O1389 5421   4.605   5.922   7.216
    1H151 O1390 5422   2.521   3.538   9.679
    1H151 O1391 5423   6.500   5.684   9.679
    1H151 O1392 5424   3.847   5.922   7.216
    1H151 O1393 5425   4.226   5.922   7.216
    1H151 O1394 5426   1.195   1.154   7.216
    1H151 O1395 5427   4.037   5.764   7.216
    1H151 O1396 5428   4.416   5.764   7.216
    1H151 O1397 5429   2.710   6.638   9.679
    1H151 O1398 5430   5.931   4.492   9.679
    1H151 O1399 5431   5.931   2.346   7.216
    1H151 O1400 5432   4.984   1.473   9.679
    1H151 O1401 5433   2.710   6.241   9.679
    1H151 O1402 5434   3.279   1.392   7.216
    1H151 O1403 5435   5.742   2.665   7.216
    1H151 O1404 5436   4.605   4.015   7.216
    1H151 O1405 5437   3.847   0.519   9.679
    1H151 O1406 5438   1.195   0.200   7.216
    1H151 O1407 5439   5.363   2.426   9.679
    1H151 O1408 5440   5.931   6.399   9.679
    1H151 O1409 5441   6.689   1.392   7.216
    1H151 O1410 5442   6.121   4.572   7.216
    1H151 O1411 5443   0.058   5.288   9.679
    1H151 O1412 5444   4.794   0.677   9.679
    1H151 O1413 5445   6.689   0.996   7.216
    1H151 O1414 5446   6.310   2.188   9.679
    1H151 O1415 5447   4.605   5.684   9.679
    1H151 O1416 5448   1.384   0.042   7.216
    1H151 O1417 5449   5.552   4.492   9.679
    1H151 O1418 5450   3.658   5.764   7.216
    1H151 O1419 5451   0.437   4.730   9.679
    1H151 O1420 5452   4.605   4.969   7.216
    1H151 O1421 5453   2.900   2.188   9.679
    1H151 O1422 5454   5.173   5.049   9.679
    1H151 O1423 5455   6.121   4.730   9.679
    1H151 O1424 5456   2.331   0.519   9.679
    1H151 O1425 5457   1.195   3.380   9.679
    1H151 O1426 5458   5.931   2.903   7.216
    1H151 O1427 5459   6.689   5.446   9.679
    1H151 O1428 5460   1.953   0.916   9.679
    1H151 O1429 5461   3.089   1.711   7.216
    1H151 O1430 5462   5.363   4.334   9.679
    1H151 O1431 5463   2.521   5.446   9.679
    1H151 O1432 5464   1.574   0.916   9.679
    1H151 O1433 5465   5.552   5.049   9.679
    1H151 O1434 5466   2.521   2.188   9.679
    1H151 O1435 5467   3.468   2.823   9.679
    1H151 O1436 5468   5.363   2.108   7.216
    1H151 O1437 5469   1.574   5.526   7.216
    1H151 O1438 5470   6.500   4.572   7.216
    1H151 O1439 5471   2.521   4.095   9.679
    1H151 O1440 5472   3.847   4.015   7.216
    1H151 O1441 5473   4.794   1.950   7.216
    1H151 O1442 5474   0.058   4.572   7.216
    1H151 O1443 5475   1.953   5.526   7.216
    1H151 O1444 5476   2.142   0.677   9.679
    1H151 O1445 5477   5.742   4.730   9.679
    1H151 O1446 5478   0.626   5.446   9.679
    1H151 O1447 5479   2.710   3.777   9.679
    1H151 O1448 5480   5.742   3.061   7.216
    1H151 O1449 5481   3.658   1.392   7.216
    1H151 O1450 5482   0.816   0.757   7.216
    1H151 O1451 5483   1.953   6.480   7.216
    1H151 O1452 5484   2.142   2.188   9.679
    1H151 O1453 5485   0.437   4.572   7.216
    1H151 O1454 5486   2.710   1.869   9.679
    1H151 O1455 5487   3.847   1.711   7.216
    1H151 O1456 5488   5.552   2.188   9.679
    1H151 O1457 5489   1.763   6.161   7.216
    1H151 O1458 5490   4.416   4.811   7.216
    1H151 O1459 5491   5.931   5.049   9.679
    1H151 O1460 5492   0.816   3.777   9.679
    1H151 O1461 5493   1.005   2.584   9.679
    1H151 O1462 5494   1.005   3.538   9.679
    1H151 O1463 5495   5.363   4.730   9.679
    1H151 O1464 5496   5.931   2.188   9.679
    1H151 O1465 5497   3.847   1.473   9.679
    1H151 O1466 5498   5.363   1.869   9.679
    1H151 O1467 5499   6.500   5.288   9.679
    1H151 O1468 5500   5.931   4.254   7.216
    1H151 O1469 5501   2.142   4.095   9.679
    1H151 O1470 5502   0.626   4.095   9.679
    1H151 O1471 5503   1.953   0.519   9.679
    1H151 O1472 5504   2.521   1.631   9.679
    1H151 O1473 5505   2.331   3.777   9.679
    1H151 O1474 5506   1.953   1.869   9.679
    1H151 O1475 5507   6.121   1.869   9.679
    1H151 O1476 5508   0.816   1.711   7.216
    1H151 O1477 5509   1.384   1.950   7.216
    1H151 O1478 5510   1.763   1.234   9.679
    1H151 O1479 5511   5.552   3.538   9.679
    1H151 O1480 5512   2.331   1.473   9.679
    1H151 O1481 5513   6.500   0.200   7.216
    1H151 O1482 5514   6.310   6.399   9.679
    1H151 O1483 5515   0.816   2.426   9.679
    1H151 O1484 5516   5.173   2.903   7.216
    1H151 O1485 5517   2.331   1.869   9.679
    1H151 O1486 5518   4.416   6.399   9.679
    1H151 O1487 5519   1.195   5.922   7.216
    1H151 O1488 5520   1.195   3.777   9.679
    1H151 O1489 5521   0.626   4.254   7.216
    1H151 O1490 5522   4.416   3.538   9.679
    1H151 O1491 5523   0.058   1.711   7.216
    1H151 O1492 5524   6.500   6.241   9.679
    1H151 O1493 5525   0.816   0.200   7.216
    1H151 O1494 5526   3.089   0.200   7.216
    1H151 O1495 5527   0.626   4.811   7.216
    1H151 O1496 5528   3.468   1.711   7.216
    1H151 O1497 5529   5.742   1.869   9.679
    1H151 O1498 5530   2.710   5.288   9.679
    1H151 O1499 5531   3.658   5.446   9.679
    1H151 O1500 5532   0.626   1.392   7.216
    1H151 O1501 5533   2.710   2.108   7.216
    1H151 O1502 5534   4.226   2.426   9.679
    1H151 O1503 5535   0.248   1.392   7.216
    1H151 O1504 5536   6.121   6.241   9.679
    1H151 O1505 5537   1.763   4.095   9.679
    1H151 O1506 5538   3.089   4.334   9.679
    1H151 O1507 5539   6.689   2.584   9.679
    1H151 O1508 5540   1.953   3.777   9.679
    1H151 O1509 5541   6.310   4.254   7.216
    1H151 O1510 5542   3.089   4.015   7.216
    1H151 O1511 5543   5.363   5.922   7.216
    1H151 O1512 5544   0.248   4.254   7.216
    1H151 O1513 5545   1.574   3.777   9.679
    1H151 O1514 5546   1.005   4.095   9.679
    1H151 O1515 5547   0.437   1.711   7.216
    1H151 O1516 5548   6.689   4.254   7.216
    1H151 O1517 5549   2.900   1.631   9.679
    1H151 O1518 5550   1.384   4.095   9.679
    1H151 O1519 5551   6.879   2.426   9.679
    1H151 O1520 5552   4.794   0.042   7.216
    1H151 O1521 5553   0.626   3.538   9.679
    1H151 O1522 5554   4.984   4.969   7.216
    1H151 O1523 5555   6.121   1.473   9.679
    1H151 O1524 5556   2.900   3.857   7.216
    1H151 O1525 5557   6.310   1.631   9.679
    1H151 O1526 5558   6.500   4.334   9.679
    1H151 O1527 5559   0.248   5.446   9.679
    1H151 O1528 5560   6.310   0.042   7.216
    1H151 O1529 5561   2.710   4.015   7.216
    1H151 O1530 5562   4.605   6.241   9.679
    1H151 O1531 5563   4.037   0.996   7.216
    1H151 O1532 5564   5.363   3.380   9.679
    1H151 O1533 5565   0.437   5.288   9.679
    1H151 O1534 5566   5.931   0.042   7.216
    1H151 O1535 5567   4.605   0.200   7.216
    1H151 O1536 5568   5.363   3.061   7.216
    1H151 O1537 5569   2.521   0.677   9.679
    1H151 O1538 5570   1.384   1.631   9.679
    1H151 O1539 5571   6.500   2.426   9.679
    1H151 O1540 5572   1.953   2.426   9.679
    1H151 O1541 5573   4.605   3.380   9.679
    1H151 O1542 5574   3.468   5.288   9.679
    1H151 O1543 5575   5.742   2.426   9.679
    1H151 O1544 5576   1.195   3.061   7.216
    1H151 O1545 5577   4.037   2.584   9.679
    1H151 O1546 5578   2.710   0.519   9.679
    1H151 O1547 5579   1.384   0.677   9.679
    1H151 O1548 5580   4.037   1.950   7.216
    1H151 O1549 5581   4.037   0.042   7.216
    1H151 O1550 5582   6.121   0.200   7.216
    1H151 O1551 5583   6.689   4.492   9.679
    1H151 O1552 5584   3.089   3.380   9.679
    1H151 O1553 5585   6.310   4.492   9.679
    1H151 O1554 5586   5.363   4.015   7.216
    1H151 O1555 5587   3.847   1.154   7.216
    1H151 O1556 5588   1.005   2.903   7.216
    1H151 O1557 5589   4.416   5.446   9.679
    1H151 O1558 5590   3.089   5.922   7.216
    1H151 O1559 5591   0.058   4.334   9.679
    1H151 O1560 5592   2.900   3.538   9.679
    1H151 O1561 5593   1.763   4.492   9.679
    1H151 O1562 5594   3.089   6.241   9.679
    1H151 O1563 5595   2.900   0.042   7.216
    1H151 O1564 5596   1.195   2.108   7.216
    1H151 O1565 5597   5.552   1.950   7.216
    1H151 O1566 5598   2.900   1.950   7.216
    1H151 O1567 5599   2.710   0.200   7.216
    1H151 O1568 5600   1.953   4.334   9.679
    1H151 O1569 5601   4.226   0.200   7.216
    1H151 O1570 5602   5.742   2.108   7.216
    1H151 O1571 5603   3.468   5.922   7.216
    1H151 O1572 5604   3.847   4.969   7.216
    1H151 O1573 5605   4.416   0.042   7.216
    1H151 O1574 5606   4.984   4.334   9.679
    1H151 O1575 5607   6.500   2.108   7.216
    1H151 O1576 5608   1.384   5.764   7.216
    1H151 O1577 5609   3.847   2.426   9.679
    1H151 O1578 5610   2.900   5.446   9.679
    1H151 O1579 5611   1.574   0.200   7.216
    1H151 O1580 5612   2.142   5.764   7.216
    1H151 O1581 5613   3.847   2.108   7.216
    1H151 O1582 5614   3.279   5.764   7.216
    1H151 O1583 5615   5.552   2.903   7.216
    1H151 O1584 5616   4.605   5.288   9.679
    1H151 O1585 5617   5.552   3.857   7.216
    1H151 O1586 5618   2.521   0.042   7.216
    1H151 O1587 5619   1.005   3.857   7.216
    1H151 O1588 5620   3.089   5.288   9.679
    1H151 O1589 5621   2.331   0.200   7.216
    1H151 O1590 5622   2.900   6.399   9.679
    1H151 O1591 5623   5.742   1.473   9.679
    1H151 O1592 5624   1.953   3.380   9.679
    1H151 O1593 5625   5.173   3.538   9.679
    1H151 O1594 5626   3.279   5.446   9.679
    1H151 O1595 5627   4.794   3.538   9.679
    1H151 O1596 5628   4.984   5.288   9.679
    1H151 O1597 5629   4.037   4.811   7.216
    1H151 O1598 5630   4.984   3.380   9.679
    1H151 O1599 5631   3.089   2.426   9.679
    1H151 O1600 5632   2.142   3.538   9.679
    1H151 O1601 5633   5.173   1.631   9.679
    1H151 O1602 5634   1.574   3.380   9.679
    1H151 O1603 5635   4.226   4.969   7.216
    1H151 O1604 5636   6.310   5.446   9.679
    1H151 O1605 5637   6.121   5.288   9.679
    1H151 O1606 5638   5.173   4.492   9.679
    1H151 O1607 5639   5.931   1.631   9.679
    1H151 O1608 5640   4.794   5.446   9.679
    1H151 O1609 5641   0.058   1.154   7.216
    1H151 O1610 5642   1.574   0.519   9.679
    1H151 O1611 5643   3.089   2.108   7.216
    1H151 O1612 5644   0.248   0.996   7.216
    1H151 O1613 5645   3.658   2.584   9.679
    1H151 O1614 5646   1.005   0.996   7.216
    1H151 O1615 5647   1.953   0.200   7.216
    1H151 O1616 5648   1.384   3.538   9.679
    1H151 O1617 5649   5.363   1.473   9.679
    1H151 O1618 5650   0.248   4.492   9.679
    1H151 O1619 5651   2.142   0.042   7.216
    1H151 O1620 5652   3.279   2.584   9.679
    1H151 O1621 5653   1.574   1.473   9.679
    1H151 O1622 5654   3.468   2.426   9.679
    1H151 O1623 5655   1.763   0.042   7.216
    1H151 O1624 5656   6.689   1.950   7.216
    1H151 O1625 5657   5.742   4.015   7.216
    1H151 O1626 5658   0.816   4.015   7.216
    1H151 O1627 5659   3.468   2.108   7.216
    1H151 O1628 5660   1.384   4.492   9.679
    1H151 O1629 5661   5.931   3.857   7.216
    1H151 O1630 5662   1.763   0.677   9.679
    1H151 O1631 5663   0.058   2.108   7.216
    1H151 O1632 5664   0.626   3.857   7.216
    1H151 O1633 5665   6.310   3.857   7.216
    1H151 O1634 5666   1.005   1.950   7.216
    1H151 O1635 5667   0.248   3.857   7.216
    1H151 O1636 5668   6.689   3.857   7.216
    1H151 O1637 5669   1.005   4.492   9.679
    1H151 O1638 5670   1.574   5.922   7.216
    1H151 O1639 5671   0.437   2.108   7.216
    1H151 O1640 5672   3.658   1.950   7.216
    1H151 O1641 5673   5.552   1.631   9.679
    1H151 O1642 5674   3.279   1.950   7.216
    1H151 O1643 5675   1.574   4.334   9.679
    1H151 O1644 5676   1.763   3.538   9.679
    1H151 O1645 5677   0.437   4.334   9.679
    1H151 O1646 5678   1.953   5.922   7.216
    1H151 O1647 5679   2.142   1.631   9.679
    1H151 O1648 5680   0.816   2.108   7.216
    1H151 O1649 5681   1.763   1.631   9.679
    1H151 O1650 5682   0.626   4.492   9.679
    1H151 O1651 5683   6.121   4.015   7.216
    1H151 O1652 5684   0.816   1.154   7.216
    1H151 O1653 5685   0.626   0.996   7.216
    1H151 O1654 5686   0.437   4.015   7.216
    1H151 O1655 5687   0.248   1.950   7.216
    1H151 O1656 5688   1.953   1.473   9.679
    1H151 O1657 5689   0.437   1.154   7.216
    1H151 O1658 5690   1.195   4.334   9.679
    1H151 O1659 5691   6.500   4.015   7.216
    1H151 O1660 5692   0.626   1.950   7.216
    1H151 O1661 5693   0.058   4.015   7.216
    1H151 O1662 5694   0.816   4.334   9.679
    1H151 O1663 5695   1.763   5.764   7.216
    1H151 O1664 5696   1.953   2.823   7.405
    1H151 O1665 5697   0.248   6.003   7.405
    1H151 O1666 5698   4.416   3.142   7.405
    1H151 O1667 5699   4.037   3.142   7.405
    1H151 O1668 5700   1.005   6.161   9.489
    1H151 O1669 5701   0.437   5.684   7.405
    1H151 O1670 5702   1.763   2.188   7.405
    1H151 O1671 5703   2.331   1.869   7.405
    1H151 O1672 5704   1.953   1.869   7.405
    1H151 O1673 5705   2.142   3.142   7.405
    1H151 O1674 5706   2.142   1.234   7.405
    1H151 O1675 5707   0.626   6.003   7.405
    1H151 O1676 5708   0.437   6.638   7.405
    1H151 O1677 5709   0.816   6.480   9.489
    1H151 O1678 5710   0.437   6.480   9.489
    1H151 O1679 5711   6.500   0.757   9.489
    1H151 O1680 5712   2.142   2.188   7.405
    1H151 O1681 5713   0.626   6.161   9.489
    1H151 O1682 5714   6.310   0.439   9.489
    1H151 O1683 5715   6.689   0.439   9.489
    1H151 O1684 5716   6.121   0.757   9.489
    1H151 O1685 5717   1.384   6.161   9.489
    1H151 O1686 5718   1.195   5.526   9.489
    1H151 O1687 5719   1.763   4.095   7.405
    1H151 O1688 5720   0.058   6.480   9.489
    1H151 O1689 5721   0.816   5.684   7.405
    1H151 O1690 5722   4.794   3.142   7.405
    1H151 O1691 5723   5.363   6.480   9.489
    1H151 O1692 5724   0.058   6.638   7.405
    1H151 O1693 5725   3.658   3.142   7.405
    1H151 O1694 5726   1.574   4.730   7.405
    1H151 O1695 5727   5.552   6.161   9.489
    1H151 O1696 5728   4.605   2.823   7.405
    1H151 O1697 5729   6.310   3.300   9.489
    1H151 O1698 5730   4.226   3.777   7.405
    1H151 O1699 5731   0.816   0.757   9.489
    1H151 O1700 5732   1.574   2.823   7.405
    1H151 O1701 5733   2.521   1.234   7.405
    1H151 O1702 5734   5.931   0.439   9.489
    1H151 O1703 5735   3.279   1.392   9.489
    1H151 O1704 5736   3.658   4.254   9.489
    1H151 O1705 5737   5.173   0.281   7.405
    1H151 O1706 5738   1.763   3.142   7.405
    1H151 O1707 5739   5.173   0.439   9.489
    1H151 O1708 5740   2.331   3.777   7.405
    1H151 O1709 5741   2.142   5.207   9.489
    1H151 O1710 5742   5.931   3.300   9.489
    1H151 O1711 5743   5.552   0.281   7.405
    1H151 O1712 5744   0.248   6.161   9.489
    1H151 O1713 5745   2.521   3.142   7.405
    1H151 O1714 5746   5.363   0.916   7.405
    1H151 O1715 5747   4.984   6.480   9.489
    1H151 O1716 5748   1.763   6.161   9.489
    1H151 O1717 5749   4.037   4.254   9.489
    1H151 O1718 5750   0.248   5.049   7.405
    1H151 O1719 5751   3.468   0.757   9.489
    1H151 O1720 5752   3.847   6.480   9.489
    1H151 O1721 5753   1.953   4.730   7.405
    1H151 O1722 5754   1.005   0.439   9.489
    1H151 O1723 5755   3.089   0.757   9.489
    1H151 O1724 5756   1.384   4.095   7.405
    1H151 O1725 5757   0.437   0.757   9.489
    1H151 O1726 5758   6.689   1.392   9.489
    1H151 O1727 5759   6.121   2.665   9.489
    1H151 O1728 5760   6.689   5.049   7.405
    1H151 O1729 5761   5.931   5.049   7.405
    1H151 O1730 5762   6.310   5.049   7.405
    1H151 O1731 5763   2.142   6.161   9.489
    1H151 O1732 5764   6.500   3.618   9.489
    1H151 O1733 5765   2.331   4.572   9.489
    1H151 O1734 5766   5.742   0.757   9.489
    1H151 O1735 5767   3.658   6.161   9.489
    1H151 O1736 5768   0.248   3.300   9.489
    1H151 O1737 5769   3.847   2.823   7.405
    1H151 O1738 5770   2.521   3.300   9.489
    1H151 O1739 5771   1.005   1.392   9.489
    1H151 O1740 5772   2.331   2.665   9.489
    1H151 O1741 5773   3.468   0.916   7.405
    1H151 O1742 5774   5.363   5.526   9.489
    1H151 O1743 5775   3.658   0.281   7.405
    1H151 O1744 5776   5.742   5.526   9.489
    1H151 O1745 5777   1.763   5.207   9.489
    1H151 O1746 5778   2.710   2.665   9.489
    1H151 O1747 5779   3.468   3.777   7.405
    1H151 O1748 5780   0.058   3.618   9.489
    1H151 O1749 5781   4.794   1.234   7.405
    1H151 O1750 5782   4.416   4.254   9.489
    1H151 O1751 5783   4.037   6.161   9.489
    1H151 O1752 5784   4.416   2.188   7.405
    1H151 O1753 5785   2.331   0.916   7.405
    1H151 O1754 5786   0.248   0.281   7.405
    1H151 O1755 5787   1.005   5.049   7.405
    1H151 O1756 5788   4.984   3.777   7.405
    1H151 O1757 5789   3.468   6.480   9.489
    1H151 O1758 5790   5.742   5.684   7.405
    1H151 O1759 5791   2.710   5.684   7.405
    1H151 O1760 5792   4.605   0.916   7.405
    1H151 O1761 5793   0.437   2.665   9.489
    1H151 O1762 5794   4.416   1.234   7.405
    1H151 O1763 5795   3.468   3.618   9.489
    1H151 O1764 5796   5.363   6.638   7.405
    1H151 O1765 5797   4.416   0.439   9.489
    1H151 O1766 5798   5.931   1.234   7.405
    1H151 O1767 5799   3.089   0.916   7.405
    1H151 O1768 5800   2.521   5.049   7.405
    1H151 O1769 5801   3.468   4.572   9.489
    1H151 O1770 5802   2.710   4.572   9.489
    1H151 O1771 5803   0.816   1.711   9.489
    1H151 O1772 5804   4.226   0.757   9.489
    1H151 O1773 5805   1.005   5.207   9.489
    1H151 O1774 5806   5.931   4.254   9.489
    1H151 O1775 5807   2.521   6.161   9.489
    1H151 O1776 5808   3.089   4.730   7.405
    1H151 O1777 5809   6.121   1.869   7.405
    1H151 O1778 5810   6.310   6.003   7.405
    1H151 O1779 5811   4.605   2.665   9.489
    1H151 O1780 5812   3.468   4.730   7.405
    1H151 O1781 5813   0.058   1.711   9.489
    1H151 O1782 5814   1.574   2.665   9.489
    1H151 O1783 5815   1.384   1.234   7.405
    1H151 O1784 5816   3.468   1.711   9.489
    1H151 O1785 5817   1.574   0.916   7.405
    1H151 O1786 5818   4.605   4.572   9.489
    1H151 O1787 5819   4.794   2.346   9.489
    1H151 O1788 5820   1.384   2.346   9.489
    1H151 O1789 5821   6.689   3.142   7.405
    1H151 O1790 5822   3.468   6.638   7.405
    1H151 O1791 5823   5.552   4.254   9.489
    1H151 O1792 5824   6.500   2.823   7.405
    1H151 O1793 5825   0.437   2.823   7.405
    1H151 O1794 5826   4.037   5.207   9.489
    1H151 O1795 5827   4.037   3.300   9.489
    1H151 O1796 5828   2.521   6.003   7.405
    1H151 O1797 5829   0.626   3.142   7.405
    1H151 O1798 5830   4.226   1.711   9.489
    1H151 O1799 5831   5.363   2.665   9.489
    1H151 O1800 5832   3.089   2.823   7.405
    1H151 O1801 5833   1.005   3.300   9.489
    1H151 O1802 5834   4.794   1.392   9.489
    1H151 O1803 5835   5.173   2.188   7.405
    1H151 O1804 5836   1.195   6.638   7.405
    1H151 O1805 5837   6.500   0.916   7.405
    1H151 O1806 5838   5.363   4.730   7.405
    1H151 O1807 5839   4.984   5.684   7.405
    1H151 O1808 5840   2.521   1.392   9.489
    1H151 O1809 5841   5.931   3.142   7.405
    1H151 O1810 5842   4.416   6.003   7.405
    1H151 O1811 5843   4.605   4.730   7.405
    1H151 O1812 5844   3.847   5.684   7.405
    1H151 O1813 5845   2.142   0.439   9.489
    1H151 O1814 5846   6.689   5.207   9.489
    1H151 O1815 5847   0.626   0.439   9.489
    1H151 O1816 5848   0.058   5.684   7.405
    1H151 O1817 5849   0.248   0.439   9.489
    1H151 O1818 5850   4.226   2.823   7.405
    1H151 O1819 5851   1.574   5.526   9.489
    1H151 O1820 5852   4.605   3.777   7.405
    1H151 O1821 5853   3.847   3.777   7.405
    1H151 O1822 5854   1.953   3.777   7.405
    1H151 O1823 5855   0.058   0.757   9.489
    1H151 O1824 5856   0.816   5.526   9.489
    1H151 O1825 5857   0.626   5.049   7.405
    1H151 O1826 5858   1.953   5.526   9.489
    1H151 O1827 5859   5.552   0.439   9.489
    1H151 O1828 5860   6.121   5.684   7.405
    1H151 O1829 5861   0.626   1.392   9.489
    1H151 O1830 5862   1.763   1.234   7.405
    1H151 O1831 5863   2.331   2.823   7.405
    1H151 O1832 5864   3.847   3.618   9.489
    1H151 O1833 5865   6.689   6.003   7.405
    1H151 O1834 5866   4.984   0.916   7.405
    1H151 O1835 5867   6.500   5.684   7.405
    1H151 O1836 5868   1.195   6.480   9.489
    1H151 O1837 5869   6.500   6.480   9.489
    1H151 O1838 5870   6.121   3.618   9.489
    1H151 O1839 5871   3.279   0.281   7.405
    1H151 O1840 5872   6.689   3.300   9.489
    1H151 O1841 5873   5.173   6.161   9.489
    1H151 O1842 5874   5.742   6.480   9.489
    1H151 O1843 5875   2.521   5.207   9.489
    1H151 O1844 5876   3.847   4.572   9.489
    1H151 O1845 5877   4.794   0.439   9.489
    1H151 O1846 5878   6.310   1.392   9.489
    1H151 O1847 5879   2.331   5.526   9.489
    1H151 O1848 5880   4.226   4.572   9.489
    1H151 O1849 5881   0.816   6.638   7.405
    1H151 O1850 5882   0.248   1.392   9.489
    1H151 O1851 5883   1.574   1.869   7.405
    1H151 O1852 5884   2.142   4.095   7.405
    1H151 O1853 5885   1.005   6.003   7.405
    1H151 O1854 5886   3.658   0.439   9.489
    1H151 O1855 5887   4.794   2.188   7.405
    1H151 O1856 5888   4.226   3.618   9.489
    1H151 O1857 5889   5.742   3.618   9.489
    1H151 O1858 5890   2.900   1.392   9.489
    1H151 O1859 5891   1.953   4.572   9.489
    1H151 O1860 5892   4.984   2.823   7.405
    1H151 O1861 5893   3.658   1.392   9.489
    1H151 O1862 5894   5.742   2.665   9.489
    1H151 O1863 5895   4.037   0.439   9.489
    1H151 O1864 5896   6.121   6.480   9.489
    1H151 O1865 5897   4.605   1.869   7.405
    1H151 O1866 5898   3.279   3.142   7.405
    1H151 O1867 5899   0.626   3.300   9.489
    1H151 O1868 5900   5.742   0.916   7.405
    1H151 O1869 5901   4.226   6.480   9.489
    1H151 O1870 5902   1.195   4.730   7.405
    1H151 O1871 5903   1.384   5.207   9.489
    1H151 O1872 5904   1.574   3.777   7.405
    1H151 O1873 5905   6.689   0.281   7.405
    1H151 O1874 5906   3.279   4.095   7.405
    1H151 O1875 5907   5.552   5.049   7.405
    1H151 O1876 5908   1.953   0.916   7.405
    1H151 O1877 5909   4.605   0.757   9.489
    1H151 O1878 5910   3.847   5.526   9.489
    1H151 O1879 5911   0.437   5.526   9.489
    1H151 O1880 5912   1.195   2.665   9.489
    1H151 O1881 5913   3.279   4.254   9.489
    1H151 O1882 5914   1.195   0.757   9.489
    1H151 O1883 5915   2.710   0.916   7.405
    1H151 O1884 5916   3.468   2.823   7.405
    1H151 O1885 5917   4.416   1.392   9.489
    1H151 O1886 5918   6.500   6.638   7.405
    1H151 O1887 5919   4.416   2.346   9.489
    1H151 O1888 5920   6.500   2.665   9.489
    1H151 O1889 5921   4.605   6.480   9.489
    1H151 O1890 5922   5.931   6.161   9.489
    1H151 O1891 5923   2.900   5.049   7.405
    1H151 O1892 5924   1.195   1.711   9.489
    1H151 O1893 5925   1.384   2.188   7.405
    1H151 O1894 5926   3.279   0.439   9.489
    1H151 O1895 5927   4.605   1.711   9.489
    1H151 O1896 5928   5.552   3.300   9.489
    1H151 O1897 5929   0.816   2.665   9.489
    1H151 O1898 5930   3.847   0.757   9.489
    1H151 O1899 5931   0.058   2.665   9.489
    1H151 O1900 5932   4.794   0.281   7.405
    1H151 O1901 5933   2.710   1.869   7.405
    1H151 O1902 5934   2.710   3.777   7.405
    1H151 O1903 5935   5.173   3.142   7.405
    1H151 O1904 5936   5.931   1.392   9.489
    1H151 O1905 5937   6.310   1.234   7.405
    1H151 O1906 5938   1.953   6.480   9.489
    1H151 O1907 5939   2.521   2.188   7.405
    1H151 O1908 5940   2.331   5.684   7.405
    1H151 O1909 5941   1.005   2.346   9.489
    1H151 O1910 5942   1.195   5.684   7.405
    1H151 O1911 5943   0.058   2.823   7.405
    1H151 O1912 5944   0.248   3.142   7.405
    1H151 O1913 5945   6.689   4.254   9.489
    1H151 O1914 5946   4.984   2.665   9.489
    1H151 O1915 5947   6.310   4.254   9.489
    1H151 O1916 5948   2.710   0.757   9.489
    1H151 O1917 5949   4.037   2.188   7.405
    1H151 O1918 5950   0.437   1.711   9.489
    1H151 O1919 5951   2.142   3.300   9.489
    1H151 O1920 5952   3.658   5.207   9.489
    1H151 O1921 5953   6.310   3.142   7.405
    1H151 O1922 5954   2.331   6.480   9.489
    1H151 O1923 5955   4.984   0.757   9.489
    1H151 O1924 5956   4.037   1.392   9.489
    1H151 O1925 5957   3.658   4.095   7.405
    1H151 O1926 5958   3.847   0.916   7.405
    1H151 O1927 5959   4.416   3.300   9.489
    1H151 O1928 5960   4.794   4.095   7.405
    1H151 O1929 5961   5.363   0.757   9.489
    1H151 O1930 5962   2.900   3.142   7.405
    1H151 O1931 5963   4.226   2.665   9.489
    1H151 O1932 5964   2.900   3.300   9.489
    1H151 O1933 5965   5.363   5.684   7.405
    1H151 O1934 5966   1.953   2.665   9.489
    1H151 O1935 5967   0.626   2.346   9.489
    1H151 O1936 5968   4.416   4.095   7.405
    1H151 O1937 5969   3.089   4.572   9.489
    1H151 O1938 5970   2.710   2.823   7.405
    1H151 O1939 5971   3.847   1.711   9.489
    1H151 O1940 5972   4.984   1.869   7.405
    1H151 O1941 5973   4.416   5.207   9.489
    1H151 O1942 5974   5.173   1.234   7.405
    1H151 O1943 5975   0.248   2.346   9.489
    1H151 O1944 5976   1.574   6.480   9.489
    1H151 O1945 5977   5.552   1.234   7.405
    1H151 O1946 5978   6.689   6.161   9.489
    1H151 O1947 5979   5.173   5.049   7.405
    1H151 O1948 5980   1.384   5.049   7.405
    1H151 O1949 5981   5.742   1.869   7.405
    1H151 O1950 5982   2.331   4.730   7.405
    1H151 O1951 5983   2.900   1.234   7.405
    1H151 O1952 5984   5.931   6.003   7.405
    1H151 O1953 5985   4.226   1.869   7.405
    1H151 O1954 5986   5.552   6.003   7.405
    1H151 O1955 5987   1.384   3.142   7.405
    1H151 O1956 5988   6.121   0.916   7.405
    1H151 O1957 5989   1.384   3.300   9.489
    1H151 O1958 5990   4.984   6.638   7.405
    1H151 O1959 5991   5.173   4.095   7.405
    1H151 O1960 5992   0.626   0.281   7.405
    1H151 O1961 5993   4.226   5.526   9.489
    1H151 O1962 5994   0.058   0.916   7.405
    1H151 O1963 5995   4.984   4.730   7.405
    1H151 O1964 5996   4.226   0.916   7.405
    1H151 O1965 5997   5.742   6.638   7.405
    1H151 O1966 5998   0.058   5.526   9.489
    1H151 O1967 5999   5.173   6.003   7.405
    1H151 O1968 6000   2.142   5.049   7.405
    1H151 O1969 6001   2.710   4.730   7.405
    1H151 O1970 6002   2.900   0.281   7.405
    1H151 O1971 6003   3.089   3.777   7.405
    1H151 O1972 6004   0.437   3.618   9.489
    1H151 O1973 6005   2.900   5.207   9.489
    1H151 O1974 6006   3.847   6.638   7.405
    1H151 O1975 6007   3.089   1.711   9.489
    1H151 O1976 6008   3.279   6.161   9.489
    1H151 O1977 6009   4.794   5.049   7.405
    1H151 O1978 6010   2.710   5.526   9.489
    1H151 O1979 6011   3.658   3.300   9.489
    1H151 O1980 6012   4.984   1.711   9.489
    1H151 O1981 6013   6.500   1.711   9.489
    1H151 O1982 6014   3.658   5.049   7.405
    1H151 O1983 6015   3.658   6.003   7.405
    1H151 O1984 6016   2.900   6.003   7.405
    1H151 O1985 6017   2.900   4.095   7.405
    1H151 O1986 6018   2.331   0.757   9.489
    1H151 O1987 6019   5.931   0.281   7.405
    1H151 O1988 6020   5.742   4.730   7.405
    1H151 O1989 6021   6.310   2.188   7.405
    1H151 O1990 6022   6.310   0.281   7.405
    1H151 O1991 6023   4.794   4.254   9.489
    1H151 O1992 6024   4.794   6.003   7.405
    1H151 O1993 6025   4.037   2.346   9.489
    1H151 O1994 6026   1.384   0.281   7.405
    1H151 O1995 6027   4.605   3.618   9.489
    1H151 O1996 6028   5.363   3.618   9.489
    1H151 O1997 6029   3.279   5.049   7.405
    1H151 O1998 6030   6.121   6.638   7.405
    1H151 O1999 6031   4.037   6.003   7.405
    1H151 O2000 6032   1.763   5.049   7.405
    1H151 O2001 6033   3.468   5.526   9.489
    1H151 O2002 6034   1.195   2.823   7.405
    1H151 O2003 6035   1.574   4.572   9.489
    1H151 O2004 6036   3.279   5.207   9.489
    1H151 O2005 6037   5.173   3.300   9.489
    1H151 O2006 6038   0.816   2.823   7.405
    1H151 O2007 6039   1.763   2.346   9.489
    1H151 O2008 6040   4.416   0.281   7.405
    1H151 O2009 6041   4.037   0.281   7.405
    1H151 O2010 6042   5.173   2.346   9.489
    1H151 O2011 6043   4.794   3.300   9.489
    1H151 O2012 6044   6.121   2.823   7.405
    1H151 O2013 6045   4.037   4.095   7.405
    1H151 O2014 6046   5.363   2.823   7.405
    1H151 O2015 6047   4.605   5.684   7.405
    1H151 O2016 6048   6.689   2.346   9.489
    1H151 O2017 6049   2.521   0.281   7.405
    1H151 O2018 6050   2.521   4.095   7.405
    1H151 O2019 6051   1.384   0.439   9.489
    1H151 O2020 6052   5.363   3.777   7.405
    1H151 O2021 6053   4.226   5.684   7.405
    1H151 O2022 6054   2.900   2.188   7.405
    1H151 O2023 6055   4.605   6.638   7.405
    1H151 O2024 6056   1.763   3.300   9.489
    1H151 O2025 6057   4.416   6.161   9.489
    1H151 O2026 6058   0.626   5.207   9.489
    1H151 O2027 6059   3.089   6.638   7.405
    1H151 O2028 6060   1.195   0.916   7.405
    1H151 O2029 6061   1.195   1.869   7.405
    1H151 O2030 6062   3.658   2.188   7.405
    1H151 O2031 6063   5.552   1.392   9.489
    1H151 O2032 6064   1.384   6.003   7.405
    1H151 O2033 6065   2.142   0.281   7.405
    1H151 O2034 6066   4.226   6.638   7.405
    1H151 O2035 6067   3.089   5.684   7.405
    1H151 O2036 6068   3.279   6.003   7.405
    1H151 O2037 6069   1.763   0.281   7.405
    1H151 O2038 6070   4.794   6.161   9.489
    1H151 O2039 6071   3.658   2.346   9.489
    1H151 O2040 6072   6.121   4.730   7.405
    1H151 O2041 6073   2.710   6.638   7.405
    1H151 O2042 6074   6.500   4.572   9.489
    1H151 O2043 6075   1.384   1.392   9.489
    1H151 O2044 6076   3.847   2.665   9.489
    1H151 O2045 6077   0.248   4.254   9.489
    1H151 O2046 6078   6.689   2.188   7.405
    1H151 O2047 6079   3.089   3.618   9.489
    1H151 O2048 6080   5.552   3.142   7.405
    1H151 O2049 6081   4.984   5.526   9.489
    1H151 O2050 6082   3.279   1.234   7.405
    1H151 O2051 6083   1.005   4.095   7.405
    1H151 O2052 6084   3.279   2.188   7.405
    1H151 O2053 6085   0.437   6.241   7.405
    1H151 O2054 6086   4.226   3.380   7.405
    1H151 O2055 6087   6.500   4.730   7.405
    1H151 O2056 6088   4.037   1.234   7.405
    1H151 O2057 6089   6.121   5.526   9.489
    1H151 O2058 6090   4.794   5.207   9.489
    1H151 O2059 6091   0.816   4.730   7.405
    1H151 O2060 6092   0.058   4.730   7.405
    1H151 O2061 6093   0.058   4.572   9.489
    1H151 O2062 6094   3.089   6.480   9.489
    1H151 O2063 6095   3.089   2.665   9.489
    1H151 O2064 6096   1.574   1.711   9.489
    1H151 O2065 6097   1.195   4.572   9.489
    1H151 O2066 6098   4.037   5.049   7.405
    1H151 O2067 6099   5.552   4.095   7.405
    1H151 O2068 6100   1.005   3.142   7.405
    1H151 O2069 6101   5.742   3.777   7.405
    1H151 O2070 6102   1.195   3.777   7.405
    1H151 O2071 6103   5.173   1.392   9.489
    1H151 O2072 6104   2.142   1.631   7.405
    1H151 O2073 6105   2.900   6.161   9.489
    1H151 O2074 6106   3.847   4.730   7.405
    1H151 O2075 6107   0.248   6.399   7.405
    1H151 O2076 6108   0.248   5.207   9.489
    1H151 O2077 6109   1.953   2.426   7.405
    1H151 O2078 6110   2.521   2.346   9.489
    1H151 O2079 6111   6.121   3.777   7.405
    1H151 O2080 6112   0.058   3.777   7.405
    1H151 O2081 6113   6.500   3.777   7.405
    1H151 O2082 6114   0.437   3.777   7.405
    1H151 O2083 6115   5.552   5.207   9.489
    1H151 O2084 6116   0.248   2.188   7.405
    1H151 O2085 6117   2.331   6.638   7.405
    1H151 O2086 6118   2.900   0.439   9.489
    1H151 O2087 6119   2.521   4.254   9.489
    1H151 O2088 6120   0.816   3.777   7.405
    1H151 O2089 6121   3.279   2.346   9.489
    1H151 O2090 6122   6.500   1.869   7.405
    1H151 O2091 6123   2.521   0.439   9.489
    1H151 O2092 6124   5.173   4.254   9.489
    1H151 O2093 6125   1.195   5.922   9.489
    1H151 O2094 6126   5.363   1.869   7.405
    1H151 O2095 6127   3.468   5.684   7.405
    1H151 O2096 6128   0.437   0.916   7.405
    1H151 O2097 6129   5.552   2.188   7.405
    1H151 O2098 6130   1.763   2.584   7.405
    1H151 O2099 6131   2.900   4.254   9.489
    1H151 O2100 6132   1.005   0.281   7.405
    1H151 O2101 6133   3.279   3.300   9.489
    1H151 O2102 6134   4.226   4.730   7.405
    1H151 O2103 6135   4.984   4.572   9.489
    1H151 O2104 6136   5.742   4.572   9.489
    1H151 O2105 6137   2.331   1.473   7.405
    1H151 O2106 6138   1.763   0.439   9.489
    1H151 O2107 6139   0.626   2.188   7.405
    1H151 O2108 6140   1.574   6.638   7.405
    1H151 O2109 6141   0.816   4.572   9.489
    1H151 O2110 6142   6.310   6.161   9.489
    1H151 O2111 6143   6.310   2.346   9.489
    1H151 O2112 6144   0.437   4.730   7.405
    1H151 O2113 6145   2.142   6.003   7.405
    1H151 O2114 6146   2.710   6.480   9.489
    1H151 O2115 6147   5.931   2.188   7.405
    1H151 O2116 6148   4.416   5.049   7.405
    1H151 O2117 6149   6.310   5.207   9.489
    1H151 O2118 6150   1.005   1.234   7.405
    1H151 O2119 6151   6.121   4.572   9.489
    1H151 O2120 6152   6.500   5.526   9.489
    1H151 O2121 6153   5.173   5.207   9.489
    1H151 O2122 6154   2.900   2.346   9.489
    1H151 O2123 6155   2.142   2.346   9.489
    1H151 O2124 6156   3.658   1.234   7.405
    1H151 O2125 6157   5.742   2.823   7.405
    1H151 O2126 6158   6.689   1.234   7.405
    1H151 O2127 6159   2.710   3.618   9.489
    1H151 O2128 6160   5.931   2.346   9.489
    1H151 O2129 6161   2.142   1.392   9.489
    1H151 O2130 6162   2.710   1.711   9.489
    1H151 O2131 6163   5.552   2.346   9.489
    1H151 O2132 6164   2.142   4.254   9.489
    1H151 O2133 6165   0.816   3.618   9.489
    1H151 O2134 6166   5.931   5.207   9.489
    1H151 O2135 6167   1.763   4.492   7.405
    1H151 O2136 6168   1.574   4.334   7.405
    1H151 O2137 6169   2.331   3.618   9.489
    1H151 O2138 6170   1.953   0.757   9.489
    1H151 O2139 6171   3.089   5.526   9.489
    1H151 O2140 6172   5.363   4.572   9.489
    1H151 O2141 6173   4.984   3.618   9.489
    1H151 O2142 6174   1.005   2.188   7.405
    1H151 O2143 6175   4.605   5.526   9.489
    1H151 O2144 6176   2.331   3.380   7.405
    1H151 O2145 6177   1.195   3.618   9.489
    1H151 O2146 6178   1.574   0.757   9.489
    1H151 O2147 6179   3.089   1.869   7.405
    1H151 O2148 6180   6.121   1.711   9.489
    1H151 O2149 6181   2.331   1.711   9.489
    1H151 O2150 6182   3.468   2.665   9.489
    1H151 O2151 6183   3.847   1.869   7.405
    1H151 O2152 6184   1.574   5.684   7.405
    1H151 O2153 6185   0.437   4.572   9.489
    1H151 O2154 6186   1.953   5.684   7.405
    1H151 O2155 6187   5.173   0.042   9.489
    1H151 O2156 6188   1.953   6.638   7.405
    1H151 O2157 6189   5.363   1.711   9.489
    1H151 O2158 6190   0.816   0.916   7.405
    1H151 O2159 6191   5.931   4.095   7.405
    1H151 O2160 6192   1.763   6.003   7.405
    1H151 O2161 6193   6.121   3.061   9.489
    1H151 O2162 6194   1.763   1.392   9.489
    1H151 O2163 6195   5.363   0.519   7.405
    1H151 O2164 6196   1.763   4.254   9.489
    1H151 O2165 6197   5.742   1.711   9.489
    1H151 O2166 6198   0.626   4.254   9.489
    1H151 O2167 6199   1.953   1.711   9.489
    1H151 O2168 6200   0.626   4.095   7.405
    1H151 O2169 6201   3.279   0.996   9.489
    1H151 O2170 6202   0.816   1.869   7.405
    1H151 O2171 6203   1.953   3.618   9.489
    1H151 O2172 6204   0.058   1.869   7.405
    1H151 O2173 6205   3.468   1.869   7.405
    1H151 O2174 6206   0.248   1.234   7.405
    1H151 O2175 6207   4.416   3.538   7.405
    1H151 O2176 6208   1.574   3.618   9.489
    1H151 O2177 6209   4.037   3.538   7.405
    1H151 O2178 6210   6.310   4.095   7.405
    1H151 O2179 6211   0.248   4.095   7.405
    1H151 O2180 6212   0.626   1.234   7.405
    1H151 O2181 6213   6.689   4.095   7.405
    1H151 O2182 6214   1.384   4.254   9.489
    1H151 O2183 6215   1.005   4.254   9.489
    1H151 O2184 6216   0.437   1.869   7.405
    1H151 O2185 6217   5.552   5.764   9.489
    1H151 O2186 6218   1.005   5.764   9.489
    1H151 O2187 6219   4.605   3.380   7.405
    1H151 O2188 6220   1.384   5.764   9.489
    1H151 O2189 6221   3.847   3.380   7.405
    1H151 O2190 6222   2.521   2.903   9.489
    1H151 O2191 6223   1.953   1.473   7.405
    1H151 O2192 6224   0.816   5.922   9.489
    1H151 O2193 6225   0.437   5.288   7.405
    1H151 O2194 6226   0.058   6.241   7.405
    1H151 O2195 6227   0.626   5.446   7.405
    1H151 O2196 6228   0.626   6.399   7.405
    1H151 O2197 6229   0.058   0.200   9.489
    1H151 O2198 6230   2.142   3.538   7.405
    1H151 O2199 6231   0.248   5.446   7.405
    1H151 O2200 6232   0.248   0.042   9.489
    1H151 O2201 6233   0.626   0.042   9.489
    1H151 O2202 6234   1.574   5.922   9.489
    1H151 O2203 6235   2.142   2.584   7.405
    1H151 O2204 6236   6.689   0.042   9.489
    1H151 O2205 6237   6.500   0.200   9.489
    1H151 O2206 6238   3.658   3.538   7.405
    1H151 O2207 6239   5.363   0.200   9.489
    1H151 O2208 6240   4.794   3.538   7.405
    1H151 O2209 6241   0.816   0.200   9.489
    1H151 O2210 6242   0.058   5.288   7.405
    1H151 O2211 6243   6.310   0.996   9.489
    1H151 O2212 6244   1.953   3.380   7.405
    1H151 O2213 6245   0.816   5.288   7.405
    1H151 O2214 6246   1.574   2.426   7.405
    1H151 O2215 6247   6.500   1.154   9.489
    1H151 O2216 6248   2.521   1.631   7.405
    1H151 O2217 6249   4.984   0.200   9.489
    1H151 O2218 6250   5.173   0.677   7.405
    1H151 O2219 6251   6.689   0.996   9.489
    1H151 O2220 6252   1.953   4.334   7.405
    1H151 O2221 6253   2.331   4.969   9.489
    1H151 O2222 6254   3.089   1.154   9.489
    1H151 O2223 6255   3.847   4.015   9.489
    1H151 O2224 6256   6.121   5.288   7.405
    1H151 O2225 6257   5.931   2.903   9.489
    1H151 O2226 6258   2.142   4.811   9.489
    1H151 O2227 6259   1.384   4.492   7.405
    1H151 O2228 6260   0.626   0.996   9.489
    1H151 O2229 6261   0.816   1.154   9.489
    1H151 O2230 6262   6.310   2.903   9.489
    1H151 O2231 6263   6.500   5.288   7.405
    1H151 O2232 6264   3.468   1.154   9.489
    1H151 O2233 6265   5.931   5.446   7.405
    1H151 O2234 6266   1.953   5.922   9.489
    1H151 O2235 6267   2.521   3.538   7.405
    1H151 O2236 6268   3.658   3.857   9.489
    1H151 O2237 6269   6.121   0.200   9.489
    1H151 O2238 6270   5.552   0.677   7.405
    1H151 O2239 6271   1.005   0.042   9.489
    1H151 O2240 6272   5.363   5.922   9.489
    1H151 O2241 6273   4.416   2.584   7.405
    1H151 O2242 6274   1.953   4.969   9.489
    1H151 O2243 6275   3.468   0.519   7.405
    1H151 O2244 6276   3.468   3.380   7.405
    1H151 O2245 6277   5.742   5.922   9.489
    1H151 O2246 6278   0.437   5.922   9.489
    1H151 O2247 6279   2.521   4.811   9.489
    1H151 O2248 6280   0.437   0.200   9.489
    1H151 O2249 6281   4.605   2.426   7.405
    1H151 O2250 6282   2.331   3.061   9.489
    1H151 O2251 6283   4.984   3.380   7.405
    1H151 O2252 6284   3.279   0.677   7.405
    1H151 O2253 6285   1.005   5.446   7.405
    1H151 O2254 6286   2.710   3.061   9.489
    1H151 O2255 6287   5.931   0.996   9.489
    1H151 O2256 6288   5.742   5.288   7.405
    1H151 O2257 6289   1.005   0.996   9.489
    1H151 O2258 6290   4.226   4.015   9.489
    1H151 O2259 6291   0.437   3.061   9.489
    1H151 O2260 6292   3.468   4.015   9.489
    1H151 O2261 6293   2.331   5.922   9.489
    1H151 O2262 6294   3.658   0.677   7.405
    1H151 O2263 6295   0.248   2.903   9.489
    1H151 O2264 6296   1.763   5.764   9.489
    1H151 O2265 6297   6.689   5.446   7.405
    1H151 O2266 6298   3.658   0.042   9.489
    1H151 O2267 6299   0.626   5.764   9.489
    1H151 O2268 6300   6.310   0.042   9.489
    1H151 O2269 6301   6.310   5.446   7.405
    1H151 O2270 6302   6.689   3.857   9.489
    1H151 O2271 6303   5.552   0.042   9.489
    1H151 O2272 6304   1.763   1.631   7.405
    1H151 O2273 6305   3.847   5.922   9.489
    1H151 O2274 6306   2.710   5.288   7.405
    1H151 O2275 6307   4.605   1.473   7.405
    1H151 O2276 6308   5.742   4.015   9.489
    1H151 O2277 6309   2.521   5.446   7.405
    1H151 O2278 6310   0.816   6.241   7.405
    1H151 O2279 6311   6.121   1.154   9.489
    1H151 O2280 6312   6.121   1.473   7.405
    1H151 O2281 6313   6.689   6.399   7.405
    1H151 O2282 6314   4.037   3.857   9.489
    1H151 O2283 6315   5.931   1.631   7.405
    1H151 O2284 6316   0.058   1.154   9.489
    1H151 O2285 6317   3.279   4.492   7.405
    1H151 O2286 6318   2.142   5.764   9.489
    1H151 O2287 6319   5.742   0.200   9.489
    1H151 O2288 6320   0.437   1.154   9.489
    1H151 O2289 6321   4.984   0.519   7.405
    1H151 O2290 6322   4.794   0.042   9.489
    1H151 O2291 6323   0.248   0.996   9.489
    1H151 O2292 6324   5.931   0.042   9.489
    1H151 O2293 6325   5.742   3.061   9.489
    1H151 O2294 6326   6.500   3.061   9.489
    1H151 O2295 6327   2.900   0.996   9.489
    1H151 O2296 6328   1.763   3.538   7.405
    1H151 O2297 6329   4.794   2.584   7.405
    1H151 O2298 6330   2.331   2.426   7.405
    1H151 O2299 6331   4.226   2.426   7.405
    1H151 O2300 6332   3.658   0.996   9.489
    1H151 O2301 6333   3.847   0.200   9.489
    1H151 O2302 6334   0.626   2.903   9.489
    1H151 O2303 6335   6.879   3.061   9.489
    1H151 O2304 6336   1.574   1.473   7.405
    1H151 O2305 6337   4.605   0.200   9.489
    1H151 O2306 6338   4.037   2.584   7.405
    1H151 O2307 6339   5.931   3.857   9.489
    1H151 O2308 6340   4.037   0.042   9.489
    1H151 O2309 6341   6.500   6.241   7.405
    1H151 O2310 6342   4.794   0.677   7.405
    1H151 O2311 6343   6.310   3.857   9.489
    1H151 O2312 6344   1.763   4.811   9.489
    1H151 O2313 6345   3.089   0.519   7.405
    1H151 O2314 6346   2.710   3.380   7.405
    1H151 O2315 6347   2.710   4.969   9.489
    1H151 O2316 6348   2.142   4.492   7.405
    1H151 O2317 6349   6.500   4.015   9.489
    1H151 O2318 6350   1.005   6.399   7.405
    1H151 O2319 6351   2.142   2.903   9.489
    1H151 O2320 6352   6.121   4.015   9.489
    1H151 O2321 6353   1.384   2.584   7.405
    1H151 O2322 6354   2.710   1.473   7.405
    1H151 O2323 6355   5.742   0.519   7.405
    1H151 O2324 6356   0.248   5.764   9.489
    1H151 O2325 6357   5.552   5.446   7.405
    1H151 O2326 6358   4.226   0.200   9.489
    1H151 O2327 6359   4.416   0.042   9.489
    1H151 O2328 6360   5.552   2.903   9.489
    1H151 O2329 6361   0.816   3.061   9.489
    1H151 O2330 6362   4.984   2.426   7.405
    1H151 O2331 6363   3.279   3.538   7.405
    1H151 O2332 6364   1.195   4.334   7.405
    1H151 O2333 6365   1.195   0.200   9.489
    1H151 O2334 6366   3.468   0.200   9.489
    1H151 O2335 6367   2.710   1.154   9.489
    1H151 O2336 6368   5.173   5.764   9.489
    1H151 O2337 6369   4.416   3.857   9.489
    1H151 O2338 6370   5.742   1.154   9.489
    1H151 O2339 6371   4.037   4.811   9.489
    1H151 O2340 6372   2.521   5.764   9.489
    1H151 O2341 6373   4.794   1.631   7.405
    1H151 O2342 6374   5.931   5.764   9.489
    1H151 O2343 6375   1.005   2.903   9.489
    1H151 O2344 6376   3.847   4.969   9.489
    1H151 O2345 6377   3.658   4.811   9.489
    1H151 O2346 6378   5.173   3.538   7.405
    1H151 O2347 6379   3.658   5.764   9.489
    1H151 O2348 6380   4.037   5.764   9.489
    1H151 O2349 6381   4.416   1.631   7.405
    1H151 O2350 6382   4.416   0.996   9.489
    1H151 O2351 6383   4.226   4.969   9.489
    1H151 O2352 6384   3.847   0.519   7.405
    1H151 O2353 6385   2.900   2.903   9.489
    1H151 O2354 6386   1.195   5.288   7.405
    1H151 O2355 6387   3.468   4.334   7.405
    1H151 O2356 6388   1.574   4.969   9.489
    1H151 O2357 6389   5.552   3.857   9.489
    1H151 O2358 6390   0.058   4.015   9.489
    1H151 O2359 6391   1.574   3.380   7.405
    1H151 O2360 6392   3.089   4.334   7.405
    1H151 O2361 6393   1.195   1.154   9.489
    1H151 O2362 6394   2.900   0.677   7.405
    1H151 O2363 6395   1.195   3.061   9.489
    1H151 O2364 6396   1.005   1.950   9.489
    1H151 O2365 6397   4.416   4.811   9.489
    1H151 O2366 6398   3.847   2.426   7.405
    1H151 O2367 6399   4.605   1.154   9.489
    1H151 O2368 6400   1.384   2.903   9.489
    1H151 O2369 6401   4.226   1.154   9.489
    1H151 O2370 6402   3.279   3.857   9.489
    1H151 O2371 6403   0.058   0.519   7.405
    1H151 O2372 6404   4.416   1.950   9.489
    1H151 O2373 6405   4.605   2.108   9.489
    1H151 O2374 6406   4.605   0.519   7.405
    1H151 O2375 6407   2.900   4.811   9.489
    1H151 O2376 6408   1.195   2.108   9.489
    1H151 O2377 6409   4.037   0.996   9.489
    1H151 O2378 6410   6.310   6.399   7.405
    1H151 O2379 6411   4.416   2.903   9.489
    1H151 O2380 6412   1.384   1.631   7.405
    1H151 O2381 6413   2.900   5.446   7.405
    1H151 O2382 6414   5.742   1.473   7.405
    1H151 O2383 6415   5.363   3.061   9.489
    1H151 O2384 6416   6.689   0.677   7.405
    1H151 O2385 6417   0.816   2.108   9.489
    1H151 O2386 6418   2.331   5.288   7.405
    1H151 O2387 6419   4.226   3.061   9.489
    1H151 O2388 6420   3.468   4.969   9.489
    1H151 O2389 6421   1.195   6.241   7.405
    1H151 O2390 6422   3.658   2.584   7.405
    1H151 O2391 6423   4.794   0.996   9.489
    1H151 O2392 6424   5.173   2.584   7.405
    1H151 O2393 6425   0.058   5.922   9.489
    1H151 O2394 6426   5.552   0.996   9.489
    1H151 O2395 6427   1.574   3.061   9.489
    1H151 O2396 6428   4.226   2.108   9.489
    1H151 O2397 6429   4.605   3.061   9.489
    1H151 O2398 6430   0.626   1.950   9.489
    1H151 O2399 6431   6.310   1.631   7.405
    1H151 O2400 6432   2.521   0.677   7.405
    1H151 O2401 6433   1.763   2.903   9.489
    1H151 O2402 6434   6.500   0.519   7.405
    1H151 O2403 6435   2.521   0.996   9.489
    1H151 O2404 6436   4.984   1.473   7.405
    1H151 O2405 6437   3.279   4.811   9.489
    1H151 O2406 6438   4.794   1.950   9.489
    1H151 O2407 6439   2.142   0.677   7.405
    1H151 O2408 6440   5.173   2.903   9.489
    1H151 O2409 6441   0.248   0.677   7.405
    1H151 O2410 6442   4.794   2.903   9.489
    1H151 O2411 6443   3.279   0.042   9.489
    1H151 O2412 6444   1.384   1.950   9.489
    1H151 O2413 6445   4.605   4.015   9.489
    1H151 O2414 6446   5.173   5.446   7.405
    1H151 O2415 6447   3.468   5.922   9.489
    1H151 O2416 6448   1.195   4.969   9.489
    1H151 O2417 6449   0.248   1.950   9.489
    1H151 O2418 6450   4.605   4.969   9.489
    1H151 O2419 6451   2.331   0.519   7.405
    1H151 O2420 6452   4.037   2.903   9.489
    1H151 O2421 6453   4.416   0.677   7.405
    1H151 O2422 6454   4.037   1.950   9.489
    1H151 O2423 6455   2.900   4.492   7.405
    1H151 O2424 6456   4.226   5.922   9.489
    1H151 O2425 6457   1.763   0.677   7.405
    1H151 O2426 6458   6.689   2.903   9.489
    1H151 O2427 6459   3.279   2.584   7.405
    1H151 O2428 6460   2.710   5.922   9.489
    1H151 O2429 6461   3.658   4.492   7.405
    1H151 O2430 6462   5.363   6.241   7.405
    1H151 O2431 6463   4.226   1.473   7.405
    1H151 O2432 6464   6.121   6.241   7.405
    1H151 O2433 6465   0.248   3.857   9.489
    1H151 O2434 6466   0.058   3.380   7.405
    1H151 O2435 6467   4.794   4.492   7.405
    1H151 O2436 6468   6.500   3.380   7.405
    1H151 O2437 6469   3.658   1.950   9.489
    1H151 O2438 6470   6.689   2.584   7.405
    1H151 O2439 6471   5.173   4.492   7.405
    1H151 O2440 6472   0.058   2.108   9.489
    1H151 O2441 6473   4.605   4.334   7.405
    1H151 O2442 6474   4.984   5.288   7.405
    1H151 O2443 6475   0.248   2.584   7.405
    1H151 O2444 6476   0.437   3.380   7.405
    1H151 O2445 6477   5.552   6.399   7.405
    1H151 O2446 6478   5.363   4.015   9.489
    1H151 O2447 6479   6.310   0.677   7.405
    1H151 O2448 6480   5.173   6.399   7.405
    1H151 O2449 6481   4.984   1.154   9.489
    1H151 O2450 6482   2.900   2.584   7.405
    1H151 O2451 6483   3.089   2.426   7.405
    1H151 O2452 6484   6.689   3.538   7.405
    1H151 O2453 6485   6.121   3.380   7.405
    1H151 O2454 6486   2.142   0.042   9.489
    1H151 O2455 6487   1.574   0.519   7.405
    1H151 O2456 6488   6.500   2.426   7.405
    1H151 O2457 6489   3.468   6.241   7.405
    1H151 O2458 6490   1.005   4.811   9.489
    1H151 O2459 6491   0.437   0.519   7.405
    1H151 O2460 6492   5.363   4.334   7.405
    1H151 O2461 6493   3.468   2.108   9.489
    1H151 O2462 6494   3.658   6.399   7.405
    1H151 O2463 6495   0.626   3.538   7.405
    1H151 O2464 6496   0.437   2.426   7.405
    1H151 O2465 6497   5.931   3.538   7.405
    1H151 O2466 6498   4.984   2.108   9.489
    1H151 O2467 6499   4.416   6.399   7.405
    1H151 O2468 6500   3.847   3.061   9.489
    1H151 O2469 6501   3.279   6.399   7.405
    1H151 O2470 6502   1.195   1.473   7.405
    1H151 O2471 6503   5.363   2.426   7.405
    1H151 O2472 6504   6.689   1.950   9.489
    1H151 O2473 6505   2.521   6.399   7.405
    1H151 O2474 6506   3.847   1.154   9.489
    1H151 O2475 6507   1.574   2.108   9.489
    1H151 O2476 6508   4.794   5.446   7.405
    1H151 O2477 6509   2.710   6.241   7.405
    1H151 O2478 6510   1.384   0.677   7.405
    1H151 O2479 6511   1.953   0.200   9.489
    1H151 O2480 6512   3.847   5.288   7.405
    1H151 O2481 6513   4.605   6.241   7.405
    1H151 O2482 6514   1.384   6.399   7.405
    1H151 O2483 6515   4.416   4.492   7.405
    1H151 O2484 6516   6.310   2.584   7.405
    1H151 O2485 6517   5.742   3.380   7.405
    1H151 O2486 6518   4.226   6.241   7.405
    1H151 O2487 6519   4.794   4.811   9.489
    1H151 O2488 6520   0.816   4.969   9.489
    1H151 O2489 6521   3.279   1.950   9.489
    1H151 O2490 6522   2.331   1.154   9.489
    1H151 O2491 6523   0.626   2.584   7.405
    1H151 O2492 6524   2.331   0.200   9.489
    1H151 O2493 6525   0.816   3.380   7.405
    1H151 O2494 6526   6.689   4.811   9.489
    1H151 O2495 6527   5.552   4.492   7.405
    1H151 O2496 6528   3.658   5.446   7.405
    1H151 O2497 6529   4.037   5.446   7.405
    1H151 O2498 6530   2.331   6.241   7.405
    1H151 O2499 6531   2.521   2.584   7.405
    1H151 O2500 6532   5.363   5.288   7.405
    1H151 O2501 6533   0.058   4.969   9.489
    1H151 O2502 6534   1.953   3.061   9.489
    1H151 O2503 6535   6.500   4.969   9.489
    1H151 O2504 6536   3.089   3.380   7.405
    1H151 O2505 6537   2.900   3.538   7.405
    1H151 O2506 6538   5.931   0.677   7.405
    1H151 O2507 6539   2.710   0.519   7.405
    1H151 O2508 6540   3.089   4.969   9.489
    1H151 O2509 6541   1.384   4.811   9.489
    1H151 O2510 6542   0.437   2.108   9.489
    1H151 O2511 6543   2.331   4.334   7.405
    1H151 O2512 6544   4.984   3.061   9.489
    1H151 O2513 6545   1.384   0.042   9.489
    1H151 O2514 6546   4.037   0.677   7.405
    1H151 O2515 6547   3.468   2.426   7.405
    1H151 O2516 6548   4.984   4.334   7.405
    1H151 O2517 6549   1.953   0.519   7.405
    1H151 O2518 6550   5.363   3.380   7.405
    1H151 O2519 6551   2.710   2.426   7.405
    1H151 O2520 6552   3.847   2.108   9.489
    1H151 O2521 6553   6.879   2.426   7.405
    1H151 O2522 6554   0.248   3.538   7.405
    1H151 O2523 6555   4.984   5.922   9.489
    1H151 O2524 6556   6.310   3.538   7.405
    1H151 O2525 6557   6.121   0.519   7.405
    1H151 O2526 6558   1.195   2.426   7.405
    1H151 O2527 6559   4.226   0.519   7.405
    1H151 O2528 6560   5.173   0.996   9.489
    1H151 O2529 6561   1.005   4.492   7.405
    1H151 O2530 6562   2.900   1.631   7.405
    1H151 O2531 6563   3.089   5.288   7.405
    1H151 O2532 6564   5.742   6.241   7.405
    1H151 O2533 6565   5.931   6.399   7.405
    1H151 O2534 6566   5.363   1.154   9.489
    1H151 O2535 6567   5.552   1.631   7.405
    1H151 O2536 6568   1.384   3.538   7.405
    1H151 O2537 6569   6.121   5.922   9.489
    1H151 O2538 6570   4.984   6.241   7.405
    1H151 O2539 6571   1.384   5.446   7.405
    1H151 O2540 6572   3.089   3.061   9.489
    1H151 O2541 6573   3.089   4.015   9.489
    1H151 O2542 6574   5.173   1.631   7.405
    1H151 O2543 6575   4.794   6.399   7.405
    1H151 O2544 6576   5.552   3.538   7.405
    1H151 O2545 6577   2.710   4.334   7.405
    1H151 O2546 6578   3.847   6.241   7.405
    1H151 O2547 6579   1.384   0.996   9.489
    1H151 O2548 6580   2.142   5.446   7.405
    1H151 O2549 6581   2.521   4.492   7.405
    1H151 O2550 6582   4.037   6.399   7.405
    1H151 O2551 6583   3.089   6.241   7.405
    1H151 O2552 6584   1.763   0.042   9.489
    1H151 O2553 6585   2.900   6.399   7.405
    1H151 O2554 6586   3.847   4.334   7.405
    1H151 O2555 6587   6.689   5.764   9.489
    1H151 O2556 6588   5.363   1.473   7.405
    1H151 O2557 6589   6.500   1.473   7.405
    1H151 O2558 6590   3.089   0.200   9.489
    1H151 O2559 6591   1.574   0.200   9.489
    1H151 O2560 6592   3.279   5.764   9.489
    1H151 O2561 6593   4.794   3.857   9.489
    1H151 O2562 6594   4.226   4.334   7.405
    1H151 O2563 6595   2.900   5.764   9.489
    1H151 O2564 6596   3.468   5.288   7.405
    1H151 O2565 6597   4.416   5.764   9.489
    1H151 O2566 6598   5.173   3.857   9.489
    1H151 O2567 6599   1.195   3.380   7.405
    1H151 O2568 6600   4.605   5.288   7.405
    1H151 O2569 6601   1.005   2.584   7.405
    1H151 O2570 6602   3.279   5.446   7.405
    1H151 O2571 6603   1.005   3.538   7.405
    1H151 O2572 6604   2.521   0.042   9.489
    1H151 O2573 6605   0.816   2.426   7.405
    1H151 O2574 6606   4.037   1.631   7.405
    1H151 O2575 6607   6.121   2.426   7.405
    1H151 O2576 6608   1.195   0.519   7.405
    1H151 O2577 6609   4.226   5.288   7.405
    1H151 O2578 6610   3.089   5.922   9.489
    1H151 O2579 6611   3.658   2.903   9.489
    1H151 O2580 6612   4.037   4.492   7.405
    1H151 O2581 6613   6.500   2.108   9.489
    1H151 O2582 6614   5.552   2.584   7.405
    1H151 O2583 6615   0.626   0.677   7.405
    1H151 O2584 6616   0.437   4.015   9.489
    1H151 O2585 6617   4.984   4.015   9.489
    1H151 O2586 6618   5.173   1.950   9.489
    1H151 O2587 6619   3.089   2.108   9.489
    1H151 O2588 6620   4.416   5.446   7.405
    1H151 O2589 6621   0.626   4.811   9.489
    1H151 O2590 6622   2.142   0.996   9.489
    1H151 O2591 6623   0.248   4.811   9.489
    1H151 O2592 6624   4.984   4.969   9.489
    1H151 O2593 6625   1.574   6.241   7.405
    1H151 O2594 6626   6.500   5.922   9.489
    1H151 O2595 6627   1.763   1.950   9.489
    1H151 O2596 6628   4.794   5.764   9.489
    1H151 O2597 6629   5.742   4.334   7.405
    1H151 O2598 6630   6.310   5.764   9.489
    1H151 O2599 6631   1.574   5.288   7.405
    1H151 O2600 6632   6.310   4.811   9.489
    1H151 O2601 6633   1.005   1.631   7.405
    1H151 O2602 6634   0.437   4.969   9.489
    1H151 O2603 6635   4.605   5.922   9.489
    1H151 O2604 6636   1.953   5.288   7.405
    1H151 O2605 6637   2.142   6.399   7.405
    1H151 O2606 6638   3.089   1.473   7.405
    1H151 O2607 6639   3.279   2.903   9.489
    1H151 O2608 6640   2.900   0.042   9.489
    1H151 O2609 6641   3.468   3.061   9.489
    1H151 O2610 6642   2.710   0.200   9.489
    1H151 O2611 6643   2.900   3.857   9.489
    1H151 O2612 6644   0.816   0.519   7.405
    1H151 O2613 6645   5.931   2.584   7.405
    1H151 O2614 6646   0.816   4.334   7.405
    1H151 O2615 6647   5.742   2.426   7.405
    1H151 O2616 6648   1.005   0.677   7.405
    1H151 O2617 6649   1.574   1.154   9.489
    1H151 O2618 6650   2.900   1.950   9.489
    1H151 O2619 6651   6.310   1.950   9.489
    1H151 O2620 6652   5.931   4.492   7.405
    1H151 O2621 6653   3.847   1.473   7.405
    1H151 O2622 6654   0.626   3.857   9.489
    1H151 O2623 6655   6.689   1.631   7.405
    1H151 O2624 6656   1.763   5.446   7.405
    1H151 O2625 6657   5.173   4.811   9.489
    1H151 O2626 6658   5.363   2.108   9.489
    1H151 O2627 6659   1.953   2.108   9.489
    1H151 O2628 6660   1.763   6.399   7.405
    1H151 O2629 6661   6.121   4.969   9.489
    1H151 O2630 6662   1.953   6.241   7.405
    1H151 O2631 6663   1.953   1.154   9.489
    1H151 O2632 6664   2.710   4.015   9.489
    1H151 O2633 6665   2.710   2.108   9.489
    1H151 O2634 6666   0.626   4.492   7.405
    1H151 O2635 6667   5.363   4.969   9.489
    1H151 O2636 6668   3.279   1.631   7.405
    1H151 O2637 6669   1.763   0.996   9.489
    1H151 O2638 6670   5.931   4.811   9.489
    1H151 O2639 6671   0.816   1.473   7.405
    1H151 O2640 6672   5.742   4.969   9.489
    1H151 O2641 6673   5.552   4.811   9.489
    1H151 O2642 6674   6.121   2.108   9.489
    1H151 O2643 6675   2.521   3.857   9.489
    1H151 O2644 6676   3.468   1.473   7.405
    1H151 O2645 6677   2.521   1.950   9.489
    1H151 O2646 6678   2.331   2.108   9.489
    1H151 O2647 6679   6.310   4.492   7.405
    1H151 O2648 6680   3.658   1.631   7.405
    1H151 O2649 6681   2.331   4.015   9.489
    1H151 O2650 6682   6.121   4.334   7.405
    1H151 O2651 6683   2.142   1.950   9.489
    1H151 O2652 6684   5.552   1.950   9.489
    1H151 O2653 6685   6.689   4.492   7.405
    1H151 O2654 6686   0.248   4.492   7.405
    1H151 O2655 6687   5.742   2.108   9.489
    1H151 O2656 6688   0.058   1.473   7.405
    1H151 O2657 6689   5.931   1.950   9.489
    1H151 O2658 6690   0.816   4.015   9.489
    1H151 O2659 6691   0.437   4.334   7.405
    1H151 O2660 6692   2.142   3.857   9.489
    1H151 O2661 6693   6.500   4.334   7.405
    1H151 O2662 6694   0.058   4.334   7.405
    1H151 O2663 6695   1.005   3.857   9.489
    1H151 O2664 6696   1.953   4.015   9.489
    1H151 O2665 6697   0.626   1.631   7.405
    1H151 O2666 6698   0.248   1.631   7.405
    1H151 O2667 6699   1.195   4.015   9.489
    1H151 O2668 6700   0.437   1.473   7.405
    1H151 O2669 6701   1.384   3.857   9.489
    1H151 O2670 6702   1.763   3.857   9.489
    1H151 O2671 6703   1.574   4.015   9.489
    1H151 O2672 6704   1.953   2.665   7.595
    1H151 O2673 6705   0.248   6.161   7.595
    1H151 O2674 6706   4.416   3.300   7.595
    1H151 O2675 6707   4.037   3.300   7.595
    1H151 O2676 6708   1.763   2.346   7.595
    1H151 O2677 6709   2.142   1.392   7.595
    1H151 O2678 6710   1.005   6.003   9.300
    1H151 O2679 6711   0.437   6.480   7.595
    1H151 O2680 6712   2.331   1.711   7.595
    1H151 O2681 6713   2.142   3.300   7.595
    1H151 O2682 6714   0.437   5.526   7.595
    1H151 O2683 6715   1.195   5.684   9.300
    1H151 O2684 6716   1.384   6.003   9.300
    1H151 O2685 6717   1.953   1.711   7.595
    1H151 O2686 6718   1.763   4.254   7.595
    1H151 O2687 6719   0.626   6.161   7.595
    1H151 O2688 6720   4.226   3.618   7.595
    1H151 O2689 6721   2.142   2.346   7.595
    1H151 O2690 6722   0.816   6.638   9.300
    1H151 O2691 6723   1.574   4.572   7.595
    1H151 O2692 6724   6.689   0.281   9.300
    1H151 O2693 6725   0.437   6.638   9.300
    1H151 O2694 6726   6.500   0.916   9.300
    1H151 O2695 6727   0.058   6.638   9.300
    1H151 O2696 6728   0.626   6.003   9.300
    1H151 O2697 6729   0.058   6.480   7.595
    1H151 O2698 6730   6.310   0.281   9.300
    1H151 O2699 6731   4.794   3.300   7.595
    1H151 O2700 6732   3.658   3.300   7.595
    1H151 O2701 6733   5.363   6.638   9.300
    1H151 O2702 6734   0.816   5.526   7.595
    1H151 O2703 6735   2.331   3.618   7.595
    1H151 O2704 6736   5.552   6.003   9.300
    1H151 O2705 6737   5.173   0.281   9.300
    1H151 O2706 6738   6.121   0.916   9.300
    1H151 O2707 6739   3.279   1.234   9.300
    1H151 O2708 6740   1.574   2.665   7.595
    1H151 O2709 6741   2.521   1.392   7.595
    1H151 O2710 6742   6.310   3.142   9.300
    1H151 O2711 6743   5.363   0.757   7.595
    1H151 O2712 6744   0.816   0.916   9.300
    1H151 O2713 6745   0.248   5.207   7.595
    1H151 O2714 6746   5.173   0.439   7.595
    1H151 O2715 6747   3.658   4.095   9.300
    1H151 O2716 6748   2.142   5.049   9.300
    1H151 O2717 6749   5.931   3.142   9.300
    1H151 O2718 6750   4.984   6.638   9.300
    1H151 O2719 6751   6.121   2.823   9.300
    1H151 O2720 6752   4.605   2.665   7.595
    1H151 O2721 6753   2.521   3.300   7.595
    1H151 O2722 6754   1.763   6.003   9.300
    1H151 O2723 6755   5.552   0.439   7.595
    1H151 O2724 6756   1.953   4.572   7.595
    1H151 O2725 6757   3.468   0.916   9.300
    1H151 O2726 6758   3.089   0.916   9.300
    1H151 O2727 6759   1.384   4.254   7.595
    1H151 O2728 6760   5.931   0.281   9.300
    1H151 O2729 6761   5.931   5.207   7.595
    1H151 O2730 6762   4.037   4.095   9.300
    1H151 O2731 6763   6.689   5.207   7.595
    1H151 O2732 6764   2.331   4.730   9.300
    1H151 O2733 6765   2.521   3.142   9.300
    1H151 O2734 6766   6.689   1.234   9.300
    1H151 O2735 6767   6.310   5.207   7.595
    1H151 O2736 6768   1.763   3.300   7.595
    1H151 O2737 6769   1.005   0.281   9.300
    1H151 O2738 6770   0.437   0.916   9.300
    1H151 O2739 6771   2.142   6.003   9.300
    1H151 O2740 6772   2.331   2.823   9.300
    1H151 O2741 6773   3.468   0.757   7.595
    1H151 O2742 6774   5.363   5.684   9.300
    1H151 O2743 6775   5.742   5.684   9.300
    1H151 O2744 6776   0.248   6.003   9.300
    1H151 O2745 6777   2.710   2.823   9.300
    1H151 O2746 6778   3.468   3.618   7.595
    1H151 O2747 6779   0.248   3.142   9.300
    1H151 O2748 6780   1.005   1.234   9.300
    1H151 O2749 6781   4.416   2.346   7.595
    1H151 O2750 6782   3.847   6.638   9.300
    1H151 O2751 6783   4.984   3.618   7.595
    1H151 O2752 6784   1.005   5.207   7.595
    1H151 O2753 6785   3.658   0.439   7.595
    1H151 O2754 6786   5.742   5.526   7.595
    1H151 O2755 6787   6.500   3.777   9.300
    1H151 O2756 6788   5.742   0.916   9.300
    1H151 O2757 6789   0.437   2.823   9.300
    1H151 O2758 6790   1.763   5.049   9.300
    1H151 O2759 6791   3.468   3.777   9.300
    1H151 O2760 6792   3.658   6.003   9.300
    1H151 O2761 6793   2.710   5.526   7.595
    1H151 O2762 6794   4.416   4.095   9.300
    1H151 O2763 6795   3.847   2.665   7.595
    1H151 O2764 6796   4.794   1.392   7.595
    1H151 O2765 6797   0.058   3.777   9.300
    1H151 O2766 6798   5.931   1.392   7.595
    1H151 O2767 6799   3.468   6.638   9.300
    1H151 O2768 6800   3.089   0.757   7.595
    1H151 O2769 6801   4.037   6.003   9.300
    1H151 O2770 6802   2.521   5.207   7.595
    1H151 O2771 6803   2.710   4.730   9.300
    1H151 O2772 6804   4.416   1.392   7.595
    1H151 O2773 6805   4.416   0.281   9.300
    1H151 O2774 6806   5.931   4.095   9.300
    1H151 O2775 6807   6.121   1.711   7.595
    1H151 O2776 6808   4.605   0.757   7.595
    1H151 O2777 6809   2.521   6.003   9.300
    1H151 O2778 6810   2.331   0.757   7.595
    1H151 O2779 6811   0.248   0.439   7.595
    1H151 O2780 6812   3.089   4.572   7.595
    1H151 O2781 6813   3.468   4.730   9.300
    1H151 O2782 6814   4.226   0.916   9.300
    1H151 O2783 6815   3.468   4.572   7.595
    1H151 O2784 6816   0.816   1.869   9.300
    1H151 O2785 6817   6.310   6.161   7.595
    1H151 O2786 6818   5.552   4.095   9.300
    1H151 O2787 6819   5.363   6.480   7.595
    1H151 O2788 6820   1.384   1.392   7.595
    1H151 O2789 6821   4.037   5.049   9.300
    1H151 O2790 6822   1.574   2.823   9.300
    1H151 O2791 6823   4.605   2.823   9.300
    1H151 O2792 6824   1.005   5.049   9.300
    1H151 O2793 6825   4.794   2.188   9.300
    1H151 O2794 6826   1.005   3.142   9.300
    1H151 O2795 6827   4.605   4.730   9.300
    1H151 O2796 6828   1.384   2.188   9.300
    1H151 O2797 6829   0.058   1.869   9.300
    1H151 O2798 6830   5.363   2.823   9.300
    1H151 O2799 6831   4.226   1.869   9.300
    1H151 O2800 6832   1.574   0.757   7.595
    1H151 O2801 6833   3.468   1.869   9.300
    1H151 O2802 6834   6.689   3.300   7.595
    1H151 O2803 6835   4.037   3.142   9.300
    1H151 O2804 6836   4.605   3.618   7.595
    1H151 O2805 6837   3.468   6.480   7.595
    1H151 O2806 6838   4.794   1.234   9.300
    1H151 O2807 6839   1.195   6.480   7.595
    1H151 O2808 6840   5.173   2.346   7.595
    1H151 O2809 6841   3.847   3.618   7.595
    1H151 O2810 6842   0.626   0.281   9.300
    1H151 O2811 6843   6.500   2.665   7.595
    1H151 O2812 6844   0.437   2.665   7.595
    1H151 O2813 6845   0.248   0.281   9.300
    1H151 O2814 6846   3.089   2.665   7.595
    1H151 O2815 6847   6.500   0.757   7.595
    1H151 O2816 6848   0.626   3.300   7.595
    1H151 O2817 6849   2.521   1.234   9.300
    1H151 O2818 6850   0.058   5.526   7.595
    1H151 O2819 6851   2.521   6.161   7.595
    1H151 O2820 6852   1.574   5.684   9.300
    1H151 O2821 6853   4.984   5.526   7.595
    1H151 O2822 6854   5.363   4.572   7.595
    1H151 O2823 6855   0.626   5.207   7.595
    1H151 O2824 6856   4.605   4.572   7.595
    1H151 O2825 6857   5.931   3.300   7.595
    1H151 O2826 6858   0.816   5.684   9.300
    1H151 O2827 6859   4.416   6.161   7.595
    1H151 O2828 6860   3.847   5.526   7.595
    1H151 O2829 6861   2.142   0.281   9.300
    1H151 O2830 6862   1.953   3.618   7.595
    1H151 O2831 6863   6.689   5.049   9.300
    1H151 O2832 6864   0.058   0.916   9.300
    1H151 O2833 6865   6.121   5.526   7.595
    1H151 O2834 6866   4.226   2.665   7.595
    1H151 O2835 6867   6.500   6.638   9.300
    1H151 O2836 6868   0.626   1.234   9.300
    1H151 O2837 6869   1.953   5.684   9.300
    1H151 O2838 6870   5.552   0.281   9.300
    1H151 O2839 6871   3.847   3.777   9.300
    1H151 O2840 6872   1.763   1.392   7.595
    1H151 O2841 6873   6.500   5.526   7.595
    1H151 O2842 6874   6.689   6.161   7.595
    1H151 O2843 6875   6.310   1.234   9.300
    1H151 O2844 6876   4.984   0.757   7.595
    1H151 O2845 6877   3.279   0.439   7.595
    1H151 O2846 6878   2.521   5.049   9.300
    1H151 O2847 6879   2.331   2.665   7.595
    1H151 O2848 6880   0.816   6.480   7.595
    1H151 O2849 6881   4.794   0.281   9.300
    1H151 O2850 6882   5.742   6.638   9.300
    1H151 O2851 6883   1.953   4.730   9.300
    1H151 O2852 6884   6.121   6.638   9.300
    1H151 O2853 6885   2.331   5.684   9.300
    1H151 O2854 6886   0.248   1.234   9.300
    1H151 O2855 6887   1.195   6.638   9.300
    1H151 O2856 6888   6.121   3.777   9.300
    1H151 O2857 6889   2.900   1.234   9.300
    1H151 O2858 6890   4.226   3.777   9.300
    1H151 O2859 6891   4.794   2.346   7.595
    1H151 O2860 6892   5.742   2.823   9.300
    1H151 O2861 6893   3.658   0.281   9.300
    1H151 O2862 6894   1.574   1.711   7.595
    1H151 O2863 6895   0.437   5.684   9.300
    1H151 O2864 6896   6.689   3.142   9.300
    1H151 O2865 6897   5.173   6.003   9.300
    1H151 O2866 6898   2.142   4.254   7.595
    1H151 O2867 6899   5.742   3.777   9.300
    1H151 O2868 6900   0.626   3.142   9.300
    1H151 O2869 6901   1.005   6.161   7.595
    1H151 O2870 6902   3.658   1.234   9.300
    1H151 O2871 6903   3.847   4.730   9.300
    1H151 O2872 6904   4.605   1.711   7.595
    1H151 O2873 6905   4.226   4.730   9.300
    1H151 O2874 6906   4.037   0.281   9.300
    1H151 O2875 6907   4.984   2.665   7.595
    1H151 O2876 6908   5.931   1.234   9.300
    1H151 O2877 6909   3.279   3.300   7.595
    1H151 O2878 6910   5.742   0.757   7.595
    1H151 O2879 6911   6.500   2.823   9.300
    1H151 O2880 6912   4.226   6.638   9.300
    1H151 O2881 6913   3.847   5.684   9.300
    1H151 O2882 6914   3.279   4.254   7.595
    1H151 O2883 6915   1.195   4.572   7.595
    1H151 O2884 6916   4.605   6.638   9.300
    1H151 O2885 6917   5.552   5.207   7.595
    1H151 O2886 6918   6.500   6.480   7.595
    1H151 O2887 6919   0.058   2.823   9.300
    1H151 O2888 6920   1.384   2.346   7.595
    1H151 O2889 6921   2.710   3.618   7.595
    1H151 O2890 6922   4.794   0.439   7.595
    1H151 O2891 6923   5.552   3.142   9.300
    1H151 O2892 6924   0.816   2.823   9.300
    1H151 O2893 6925   6.689   4.095   9.300
    1H151 O2894 6926   2.710   1.711   7.595
    1H151 O2895 6927   4.605   0.916   9.300
    1H151 O2896 6928   5.931   6.003   9.300
    1H151 O2897 6929   1.195   2.823   9.300
    1H151 O2898 6930   6.689   0.439   7.595
    1H151 O2899 6931   1.195   0.916   9.300
    1H151 O2900 6932   3.279   4.095   9.300
    1H151 O2901 6933   6.310   4.095   9.300
    1H151 O2902 6934   4.037   2.346   7.595
    1H151 O2903 6935   5.173   3.300   7.595
    1H151 O2904 6936   4.416   1.234   9.300
    1H151 O2905 6937   1.574   3.618   7.595
    1H151 O2906 6938   2.142   3.142   9.300
    1H151 O2907 6939   2.710   0.916   9.300
    1H151 O2908 6940   4.416   2.188   9.300
    1H151 O2909 6941   3.847   0.916   9.300
    1H151 O2910 6942   1.384   5.049   9.300
    1H151 O2911 6943   1.195   1.869   9.300
    1H151 O2912 6944   2.900   5.207   7.595
    1H151 O2913 6945   4.605   1.869   9.300
    1H151 O2914 6946   1.195   5.526   7.595
    1H151 O2915 6947   1.005   2.188   9.300
    1H151 O2916 6948   3.847   0.757   7.595
    1H151 O2917 6949   2.710   0.757   7.595
    1H151 O2918 6950   3.658   5.049   9.300
    1H151 O2919 6951   1.953   0.757   7.595
    1H151 O2920 6952   2.900   3.142   9.300
    1H151 O2921 6953   6.310   1.392   7.595
    1H151 O2922 6954   2.331   5.526   7.595
    1H151 O2923 6955   3.468   2.665   7.595
    1H151 O2924 6956   4.416   3.142   9.300
    1H151 O2925 6957   3.279   0.281   9.300
    1H151 O2926 6958   4.226   2.823   9.300
    1H151 O2927 6959   2.521   2.346   7.595
    1H151 O2928 6960   4.037   1.234   9.300
    1H151 O2929 6961   4.416   5.049   9.300
    1H151 O2930 6962   1.953   2.823   9.300
    1H151 O2931 6963   5.363   5.526   7.595
    1H151 O2932 6964   0.437   1.869   9.300
    1H151 O2933 6965   5.742   1.711   7.595
    1H151 O2934 6966   1.384   3.142   9.300
    1H151 O2935 6967   4.984   2.823   9.300
    1H151 O2936 6968   0.058   0.757   7.595
    1H151 O2937 6969   0.626   2.188   9.300
    1H151 O2938 6970   2.900   3.300   7.595
    1H151 O2939 6971   3.089   4.730   9.300
    1H151 O2940 6972   3.658   4.254   7.595
    1H151 O2941 6973   0.058   2.665   7.595
    1H151 O2942 6974   4.984   0.916   9.300
    1H151 O2943 6975   0.248   3.300   7.595
    1H151 O2944 6976   1.953   6.638   9.300
    1H151 O2945 6977   4.794   4.254   7.595
    1H151 O2946 6978   2.900   0.439   7.595
    1H151 O2947 6979   4.984   1.711   7.595
    1H151 O2948 6980   6.310   3.300   7.595
    1H151 O2949 6981   5.173   5.207   7.595
    1H151 O2950 6982   2.900   5.049   9.300
    1H151 O2951 6983   3.847   1.869   9.300
    1H151 O2952 6984   0.248   2.188   9.300
    1H151 O2953 6985   0.058   5.684   9.300
    1H151 O2954 6986   4.416   4.254   7.595
    1H151 O2955 6987   4.226   1.711   7.595
    1H151 O2956 6988   2.331   6.638   9.300
    1H151 O2957 6989   2.710   2.665   7.595
    1H151 O2958 6990   5.363   0.916   9.300
    1H151 O2959 6991   4.226   5.684   9.300
    1H151 O2960 6992   1.574   4.730   9.300
    1H151 O2961 6993   5.552   6.161   7.595
    1H151 O2962 6994   2.331   4.572   7.595
    1H151 O2963 6995   3.089   3.618   7.595
    1H151 O2964 6996   0.437   5.922   7.595
    1H151 O2965 6997   4.984   4.572   7.595
    1H151 O2966 6998   5.173   4.254   7.595
    1H151 O2967 6999   0.816   6.241   9.300
    1H151 O2968 7000   0.626   6.399   9.300
    1H151 O2969 7001   2.710   5.684   9.300
    1H151 O2970 7002   2.900   4.254   7.595
    1H151 O2971 7003   5.173   6.161   7.595
    1H151 O2972 7004   3.279   5.049   9.300
    1H151 O2973 7005   5.552   1.392   7.595
    1H151 O2974 7006   2.900   1.392   7.595
    1H151 O2975 7007   4.605   3.777   9.300
    1H151 O2976 7008   5.173   3.142   9.300
    1H151 O2977 7009   4.037   2.188   9.300
    1H151 O2978 7010   6.310   0.439   7.595
    1H151 O2979 7011   5.173   1.392   7.595
    1H151 O2980 7012   6.121   0.757   7.595
    1H151 O2981 7013   6.121   6.480   7.595
    1H151 O2982 7014   5.931   0.439   7.595
    1H151 O2983 7015   5.931   6.161   7.595
    1H151 O2984 7016   1.384   5.207   7.595
    1H151 O2985 7017   6.310   0.677   9.300
    1H151 O2986 7018   1.384   3.300   7.595
    1H151 O2987 7019   1.953   2.108   7.595
    1H151 O2988 7020   1.763   3.142   9.300
    1H151 O2989 7021   3.468   5.684   9.300
    1H151 O2990 7022   4.416   0.439   7.595
    1H151 O2991 7023   4.794   3.142   9.300
    1H151 O2992 7024   4.226   0.757   7.595
    1H151 O2993 7025   2.521   0.439   7.595
    1H151 O2994 7026   2.142   1.950   7.595
    1H151 O2995 7027   3.658   2.346   7.595
    1H151 O2996 7028   5.363   3.777   9.300
    1H151 O2997 7029   6.689   6.003   9.300
    1H151 O2998 7030   6.500   0.519   9.300
    1H151 O2999 7031   5.552   1.234   9.300
    1H151 O3000 7032   1.953   3.061   7.595
    1H151 O3001 7033   5.742   6.480   7.595
    1H151 O3002 7034   4.984   6.480   7.595
    1H151 O3003 7035   0.626   5.764   7.595
    1H151 O3004 7036   4.984   1.869   9.300
    1H151 O3005 7037   3.658   6.161   7.595
    1H151 O3006 7038   4.794   5.207   7.595
    1H151 O3007 7039   2.900   2.346   7.595
    1H151 O3008 7040   2.331   0.916   9.300
    1H151 O3009 7041   2.142   0.439   7.595
    1H151 O3010 7042   2.710   4.572   7.595
    1H151 O3011 7043   0.437   6.241   9.300
    1H151 O3012 7044   2.142   5.207   7.595
    1H151 O3013 7045   4.037   0.439   7.595
    1H151 O3014 7046   5.363   2.665   7.595
    1H151 O3015 7047   3.658   5.207   7.595
    1H151 O3016 7048   1.574   6.638   9.300
    1H151 O3017 7049   1.195   2.665   7.595
    1H151 O3018 7050   6.310   2.346   7.595
    1H151 O3019 7051   6.121   0.519   9.300
    1H151 O3020 7052   1.384   0.439   7.595
    1H151 O3021 7053   1.763   0.439   7.595
    1H151 O3022 7054   1.384   0.281   9.300
    1H151 O3023 7055   6.689   2.188   9.300
    1H151 O3024 7056   5.363   3.618   7.595
    1H151 O3025 7057   3.658   2.188   9.300
    1H151 O3026 7058   4.605   6.480   7.595
    1H151 O3027 7059   1.195   1.711   7.595
    1H151 O3028 7060   3.279   2.346   7.595
    1H151 O3029 7061   0.626   0.439   7.595
    1H151 O3030 7062   0.248   4.095   9.300
    1H151 O3031 7063   3.847   6.480   7.595
    1H151 O3032 7064   6.689   2.346   7.595
    1H151 O3033 7065   1.384   6.161   7.595
    1H151 O3034 7066   1.195   4.730   9.300
    1H151 O3035 7067   3.279   6.003   9.300
    1H151 O3036 7068   4.605   3.061   7.595
    1H151 O3037 7069   3.279   6.161   7.595
    1H151 O3038 7070   4.226   6.480   7.595
    1H151 O3039 7071   2.900   6.161   7.595
    1H151 O3040 7072   3.847   2.823   9.300
    1H151 O3041 7073   1.763   2.903   7.595
    1H151 O3042 7074   4.794   6.161   7.595
    1H151 O3043 7075   2.710   6.480   7.595
    1H151 O3044 7076   4.794   4.095   9.300
    1H151 O3045 7077   0.058   3.618   7.595
    1H151 O3046 7078   6.500   3.618   7.595
    1H151 O3047 7079   0.437   3.777   9.300
    1H151 O3048 7080   0.437   3.618   7.595
    1H151 O3049 7081   0.248   2.346   7.595
    1H151 O3050 7082   6.121   3.618   7.595
    1H151 O3051 7083   4.037   6.161   7.595
    1H151 O3052 7084   0.248   6.399   9.300
    1H151 O3053 7085   4.794   5.049   9.300
    1H151 O3054 7086   3.658   3.142   9.300
    1H151 O3055 7087   5.742   3.618   7.595
    1H151 O3056 7088   3.089   5.526   7.595
    1H151 O3057 7089   1.574   1.869   9.300
    1H151 O3058 7090   4.984   5.684   9.300
    1H151 O3059 7091   3.089   1.869   9.300
    1H151 O3060 7092   6.500   1.869   9.300
    1H151 O3061 7093   3.089   6.480   7.595
    1H151 O3062 7094   6.500   4.730   9.300
    1H151 O3063 7095   1.005   4.254   7.595
    1H151 O3064 7096   4.416   6.003   9.300
    1H151 O3065 7097   5.552   4.254   7.595
    1H151 O3066 7098   4.037   5.207   7.595
    1H151 O3067 7099   0.437   0.757   7.595
    1H151 O3068 7100   0.816   2.665   7.595
    1H151 O3069 7101   6.121   5.684   9.300
    1H151 O3070 7102   5.552   3.300   7.595
    1H151 O3071 7103   0.816   3.618   7.595
    1H151 O3072 7104   3.279   2.188   9.300
    1H151 O3073 7105   3.089   3.777   9.300
    1H151 O3074 7106   1.384   1.234   9.300
    1H151 O3075 7107   5.742   4.572   7.595
    1H151 O3076 7108   2.521   4.254   7.595
    1H151 O3077 7109   0.058   4.730   9.300
    1H151 O3078 7110   5.173   1.234   9.300
    1H151 O3079 7111   4.605   5.526   7.595
    1H151 O3080 7112   3.847   3.061   7.595
    1H151 O3081 7113   4.226   3.061   7.595
    1H151 O3082 7114   3.089   2.823   9.300
    1H151 O3083 7115   2.331   6.480   7.595
    1H151 O3084 7116   0.626   5.049   9.300
    1H151 O3085 7117   0.248   5.764   7.595
    1H151 O3086 7118   6.121   2.665   7.595
    1H151 O3087 7119   5.173   2.188   9.300
    1H151 O3088 7120   4.226   5.526   7.595
    1H151 O3089 7121   1.763   2.188   9.300
    1H151 O3090 7122   5.931   0.677   9.300
    1H151 O3091 7123   3.279   5.207   7.595
    1H151 O3092 7124   0.626   2.346   7.595
    1H151 O3093 7125   3.089   6.638   9.300
    1H151 O3094 7126   0.816   4.730   9.300
    1H151 O3095 7127   3.847   4.572   7.595
    1H151 O3096 7128   2.900   6.003   9.300
    1H151 O3097 7129   1.195   0.757   7.595
    1H151 O3098 7130   4.037   4.254   7.595
    1H151 O3099 7131   1.005   3.300   7.595
    1H151 O3100 7132   4.037   1.392   7.595
    1H151 O3101 7133   2.142   2.903   7.595
    1H151 O3102 7134   6.500   1.711   7.595
    1H151 O3103 7135   5.173   4.095   9.300
    1H151 O3104 7136   3.468   5.526   7.595
    1H151 O3105 7137   4.416   2.903   7.595
    1H151 O3106 7138   1.005   6.399   9.300
    1H151 O3107 7139   1.763   0.281   9.300
    1H151 O3108 7140   0.248   5.049   9.300
    1H151 O3109 7141   4.794   6.003   9.300
    1H151 O3110 7142   2.521   0.281   9.300
    1H151 O3111 7143   4.226   4.572   7.595
    1H151 O3112 7144   6.689   0.677   9.300
    1H151 O3113 7145   1.763   5.207   7.595
    1H151 O3114 7146   5.363   1.711   7.595
    1H151 O3115 7147   1.195   3.618   7.595
    1H151 O3116 7148   5.552   2.346   7.595
    1H151 O3117 7149   2.331   1.154   7.595
    1H151 O3118 7150   0.248   0.042   7.595
    1H151 O3119 7151   4.984   4.730   9.300
    1H151 O3120 7152   1.574   6.480   7.595
    1H151 O3121 7153   0.816   4.572   7.595
    1H151 O3122 7154   4.037   2.903   7.595
    1H151 O3123 7155   1.195   6.241   9.300
    1H151 O3124 7156   2.142   6.161   7.595
    1H151 O3125 7157   2.900   0.281   9.300
    1H151 O3126 7158   6.310   6.003   9.300
    1H151 O3127 7159   1.763   1.950   7.595
    1H151 O3128 7160   1.005   1.392   7.595
    1H151 O3129 7161   6.310   5.049   9.300
    1H151 O3130 7162   3.279   3.142   9.300
    1H151 O3131 7163   2.900   4.095   9.300
    1H151 O3132 7164   2.142   1.234   9.300
    1H151 O3133 7165   1.005   0.439   7.595
    1H151 O3134 7166   3.279   1.392   7.595
    1H151 O3135 7167   4.416   5.207   7.595
    1H151 O3136 7168   6.121   4.572   7.595
    1H151 O3137 7169   2.710   6.638   9.300
    1H151 O3138 7170   6.500   5.684   9.300
    1H151 O3139 7171   5.931   2.346   7.595
    1H151 O3140 7172   3.089   5.684   9.300
    1H151 O3141 7173   1.005   2.346   7.595
    1H151 O3142 7174   2.331   3.061   7.595
    1H151 O3143 7175   0.816   5.922   7.595
    1H151 O3144 7176   6.310   2.188   9.300
    1H151 O3145 7177   4.984   3.777   9.300
    1H151 O3146 7178   2.331   2.108   7.595
    1H151 O3147 7179   6.500   4.572   7.595
    1H151 O3148 7180   5.742   2.665   7.595
    1H151 O3149 7181   5.552   5.049   9.300
    1H151 O3150 7182   0.626   0.677   9.300
    1H151 O3151 7183   2.521   4.095   9.300
    1H151 O3152 7184   2.521   2.188   9.300
    1H151 O3153 7185   0.058   4.572   7.595
    1H151 O3154 7186   3.847   6.241   9.300
    1H151 O3155 7187   5.363   0.200   7.595
    1H151 O3156 7188   2.900   2.188   9.300
    1H151 O3157 7189   0.816   0.519   9.300
    1H151 O3158 7190   6.689   1.392   7.595
    1H151 O3159 7191   5.173   5.049   9.300
    1H151 O3160 7192   4.605   5.684   9.300
    1H151 O3161 7193   6.121   4.730   9.300
    1H151 O3162 7194   3.658   6.399   9.300
    1H151 O3163 7195   5.742   4.730   9.300
    1H151 O3164 7196   0.437   4.572   7.595
    1H151 O3165 7197   2.710   3.777   9.300
    1H151 O3166 7198   3.658   1.392   7.595
    1H151 O3167 7199   5.363   6.241   9.300
    1H151 O3168 7200   3.089   1.711   7.595
    1H151 O3169 7201   5.742   0.519   9.300
    1H151 O3170 7202   2.142   2.188   9.300
    1H151 O3171 7203   1.574   5.526   7.595
    1H151 O3172 7204   2.710   1.869   9.300
    1H151 O3173 7205   4.794   2.903   7.595
    1H151 O3174 7206   1.953   0.916   9.300
    1H151 O3175 7207   1.574   0.916   9.300
    1H151 O3176 7208   5.552   6.399   9.300
    1H151 O3177 7209   3.468   2.823   9.300
    1H151 O3178 7210   1.953   5.526   7.595
    1H151 O3179 7211   0.437   4.730   9.300
    1H151 O3180 7212   5.931   5.049   9.300
    1H151 O3181 7213   5.552   2.188   9.300
    1H151 O3182 7214   5.931   2.188   9.300
    1H151 O3183 7215   0.058   0.519   9.300
    1H151 O3184 7216   6.121   3.380   9.300
    1H151 O3185 7217   0.816   3.777   9.300
    1H151 O3186 7218   5.363   4.730   9.300
    1H151 O3187 7219   0.058   5.922   7.595
    1H151 O3188 7220   6.310   3.538   9.300
    1H151 O3189 7221   6.500   3.380   9.300
    1H151 O3190 7222   3.847   1.711   7.595
    1H151 O3191 7223   2.142   4.095   9.300
    1H151 O3192 7224   5.173   6.399   9.300
    1H151 O3193 7225   0.816   0.757   7.595
    1H151 O3194 7226   2.331   3.777   9.300
    1H151 O3195 7227   2.142   0.996   7.595
    1H151 O3196 7228   1.953   6.480   7.595
    1H151 O3197 7229   3.847   4.334   9.300
    1H151 O3198 7230   4.605   1.154   7.595
    1H151 O3199 7231   6.121   1.869   9.300
    1H151 O3200 7232   5.363   1.869   9.300
    1H151 O3201 7233   1.763   6.161   7.595
    1H151 O3202 7234   1.953   5.288   9.300
    1H151 O3203 7235   3.658   2.903   7.595
    1H151 O3204 7236   0.058   6.241   9.300
    1H151 O3205 7237   5.931   4.254   7.595
    1H151 O3206 7238   0.437   0.519   9.300
    1H151 O3207 7239   2.331   1.869   9.300
    1H151 O3208 7240   1.005   5.446   9.300
    1H151 O3209 7241   0.626   4.095   9.300
    1H151 O3210 7242   1.953   1.869   9.300
    1H151 O3211 7243   1.574   3.061   7.595
    1H151 O3212 7244   1.574   6.241   9.300
    1H151 O3213 7245   1.763   1.234   9.300
    1H151 O3214 7246   6.689   3.538   9.300
    1H151 O3215 7247   1.574   4.015   7.595
    1H151 O3216 7248   0.248   0.677   9.300
    1H151 O3217 7249   1.195   3.777   9.300
    1H151 O3218 7250   0.626   4.254   7.595
    1H151 O3219 7251   0.816   1.711   7.595
    1H151 O3220 7252   0.058   0.200   7.595
    1H151 O3221 7253   1.005   0.677   9.300
    1H151 O3222 7254   2.521   0.996   7.595
    1H151 O3223 7255   3.658   4.492   9.300
    1H151 O3224 7256   1.195   5.288   9.300
    1H151 O3225 7257   4.226   4.334   9.300
    1H151 O3226 7258   0.437   0.200   7.595
    1H151 O3227 7259   3.468   1.711   7.595
    1H151 O3228 7260   0.058   3.380   9.300
    1H151 O3229 7261   5.742   1.869   9.300
    1H151 O3230 7262   0.058   1.711   7.595
    1H151 O3231 7263   4.794   0.996   7.595
    1H151 O3232 7264   1.763   4.095   9.300
    1H151 O3233 7265   1.953   3.777   9.300
    1H151 O3234 7266   6.310   4.254   7.595
    1H151 O3235 7267   4.037   6.399   9.300
    1H151 O3236 7268   0.248   1.392   7.595
    1H151 O3237 7269   0.248   4.254   7.595
    1H151 O3238 7270   1.384   5.446   9.300
    1H151 O3239 7271   1.953   6.241   9.300
    1H151 O3240 7272   0.626   1.392   7.595
    1H151 O3241 7273   6.689   4.254   7.595
    1H151 O3242 7274   1.574   3.777   9.300
    1H151 O3243 7275   1.953   1.154   7.595
    1H151 O3244 7276   1.953   4.015   7.595
    1H151 O3245 7277   0.816   1.473   9.300
    1H151 O3246 7278   1.005   4.095   9.300
    1H151 O3247 7279   3.279   0.677   9.300
    1H151 O3248 7280   1.763   5.446   9.300
    1H151 O3249 7281   3.468   4.334   9.300
    1H151 O3250 7282   0.437   1.711   7.595
    1H151 O3251 7283   1.384   4.095   9.300
    1H151 O3252 7284   1.763   3.857   7.595
    1H151 O3253 7285   3.468   1.473   9.300
    1H151 O3254 7286   1.763   4.811   7.595
    1H151 O3255 7287   1.384   6.399   9.300
    1H151 O3256 7288   0.058   1.473   9.300
    1H151 O3257 7289   5.173   0.042   7.595
    1H151 O3258 7290   4.416   4.492   9.300
    1H151 O3259 7291   2.142   5.446   9.300
    1H151 O3260 7292   2.142   3.857   7.595
    1H151 O3261 7293   5.552   0.042   7.595
    1H151 O3262 7294   1.574   2.108   7.595
    1H151 O3263 7295   4.037   4.492   9.300
    1H151 O3264 7296   1.574   5.288   9.300
    1H151 O3265 7297   1.574   1.154   7.595
    1H151 O3266 7298   0.248   3.538   9.300
    1H151 O3267 7299   3.468   0.200   7.595
    1H151 O3268 7300   3.468   6.241   9.300
    1H151 O3269 7301   4.226   0.519   9.300
    1H151 O3270 7302   5.931   3.538   9.300
    1H151 O3271 7303   1.005   1.631   9.300
    1H151 O3272 7304   4.416   0.677   9.300
    1H151 O3273 7305   0.058   4.969   7.595
    1H151 O3274 7306   6.500   4.969   7.595
    1H151 O3275 7307   3.279   1.631   9.300
    1H151 O3276 7308   6.121   4.969   7.595
    1H151 O3277 7309   2.521   2.903   7.595
    1H151 O3278 7310   5.552   0.677   9.300
    1H151 O3279 7311   3.468   3.061   7.595
    1H151 O3280 7312   5.742   6.241   9.300
    1H151 O3281 7313   4.416   0.996   7.595
    1H151 O3282 7314   2.331   6.241   9.300
    1H151 O3283 7315   5.363   0.519   9.300
    1H151 O3284 7316   2.331   5.288   9.300
    1H151 O3285 7317   6.689   6.399   9.300
    1H151 O3286 7318   2.521   1.950   7.595
    1H151 O3287 7319   4.416   3.857   7.595
    1H151 O3288 7320   6.500   5.922   7.595
    1H151 O3289 7321   0.626   0.042   7.595
    1H151 O3290 7322   1.005   5.764   7.595
    1H151 O3291 7323   6.689   1.631   9.300
    1H151 O3292 7324   6.689   5.764   7.595
    1H151 O3293 7325   4.984   3.061   7.595
    1H151 O3294 7326   6.310   5.764   7.595
    1H151 O3295 7327   6.689   0.042   7.595
    1H151 O3296 7328   4.037   3.857   7.595
    1H151 O3297 7329   5.173   0.996   7.595
    1H151 O3298 7330   1.763   0.996   7.595
    1H151 O3299 7331   1.384   2.584   9.300
    1H151 O3300 7332   3.468   0.519   9.300
    1H151 O3301 7333   4.605   2.426   9.300
    1H151 O3302 7334   4.605   4.334   9.300
    1H151 O3303 7335   3.658   0.042   7.595
    1H151 O3304 7336   4.984   1.154   7.595
    1H151 O3305 7337   2.710   1.154   7.595
    1H151 O3306 7338   4.984   0.519   9.300
    1H151 O3307 7339   4.794   2.584   9.300
    1H151 O3308 7340   2.521   2.584   9.300
    1H151 O3309 7341   3.658   0.677   9.300
    1H151 O3310 7342   3.279   0.996   7.595
    1H151 O3311 7343   5.742   3.380   9.300
    1H151 O3312 7344   3.658   3.857   7.595
    1H151 O3313 7345   5.552   5.446   9.300
    1H151 O3314 7346   2.521   5.764   7.595
    1H151 O3315 7347   6.689   2.903   7.595
    1H151 O3316 7348   1.763   6.399   9.300
    1H151 O3317 7349   1.384   4.811   7.595
    1H151 O3318 7350   2.521   4.492   9.300
    1H151 O3319 7351   4.794   3.857   7.595
    1H151 O3320 7352   0.626   1.631   9.300
    1H151 O3321 7353   4.984   6.241   9.300
    1H151 O3322 7354   4.605   0.519   9.300
    1H151 O3323 7355   6.500   3.061   7.595
    1H151 O3324 7356   0.437   3.061   7.595
    1H151 O3325 7357   2.331   4.015   7.595
    1H151 O3326 7358   2.710   5.922   7.595
    1H151 O3327 7359   5.931   5.764   7.595
    1H151 O3328 7360   5.173   0.677   9.300
    1H151 O3329 7361   5.552   0.996   7.595
    1H151 O3330 7362   4.605   2.108   7.595
    1H151 O3331 7363   3.279   4.811   7.595
    1H151 O3332 7364   2.142   6.399   9.300
    1H151 O3333 7365   2.710   3.061   7.595
    1H151 O3334 7366   3.089   1.473   9.300
    1H151 O3335 7367   1.574   2.426   9.300
    1H151 O3336 7368   6.121   5.922   7.595
    1H151 O3337 7369   4.037   3.538   9.300
    1H151 O3338 7370   1.384   0.996   7.595
    1H151 O3339 7371   4.984   0.200   7.595
    1H151 O3340 7372   4.037   0.677   9.300
    1H151 O3341 7373   0.248   1.631   9.300
    1H151 O3342 7374   0.437   4.969   7.595
    1H151 O3343 7375   1.574   4.969   7.595
    1H151 O3344 7376   0.816   5.288   9.300
    1H151 O3345 7377   6.500   1.473   9.300
    1H151 O3346 7378   5.363   1.154   7.595
    1H151 O3347 7379   4.226   4.015   7.595
    1H151 O3348 7380   1.384   2.903   7.595
    1H151 O3349 7381   3.279   2.903   7.595
    1H151 O3350 7382   1.195   4.969   7.595
    1H151 O3351 7383   0.626   2.903   7.595
    1H151 O3352 7384   3.468   4.015   7.595
    1H151 O3353 7385   0.437   3.380   9.300
    1H151 O3354 7386   0.816   4.969   7.595
    1H151 O3355 7387   1.384   3.857   7.595
    1H151 O3356 7388   3.658   3.538   9.300
    1H151 O3357 7389   1.195   0.519   9.300
    1H151 O3358 7390   2.900   0.996   7.595
    1H151 O3359 7391   5.742   4.969   7.595
    1H151 O3360 7392   4.226   6.241   9.300
    1H151 O3361 7393   5.742   1.154   7.595
    1H151 O3362 7394   3.658   1.631   9.300
    1H151 O3363 7395   4.794   6.399   9.300
    1H151 O3364 7396   3.279   4.492   9.300
    1H151 O3365 7397   2.521   3.857   7.595
    1H151 O3366 7398   4.416   1.950   7.595
    1H151 O3367 7399   5.742   4.334   9.300
    1H151 O3368 7400   3.847   3.380   9.300
    1H151 O3369 7401   5.931   0.996   7.595
    1H151 O3370 7402   3.089   0.519   9.300
    1H151 O3371 7403   2.142   4.811   7.595
    1H151 O3372 7404   5.742   0.200   7.595
    1H151 O3373 7405   1.953   4.969   7.595
    1H151 O3374 7406   3.089   3.061   7.595
    1H151 O3375 7407   3.279   3.857   7.595
    1H151 O3376 7408   0.437   1.473   9.300
    1H151 O3377 7409   1.195   2.426   9.300
    1H151 O3378 7410   1.005   4.811   7.595
    1H151 O3379 7411   0.626   2.584   9.300
    1H151 O3380 7412   6.879   3.061   7.595
    1H151 O3381 7413   3.279   0.042   7.595
    1H151 O3382 7414   4.416   1.631   9.300
    1H151 O3383 7415   0.248   2.903   7.595
    1H151 O3384 7416   4.226   3.380   9.300
    1H151 O3385 7417   5.742   5.922   7.595
    1H151 O3386 7418   1.195   1.473   9.300
    1H151 O3387 7419   0.248   2.584   9.300
    1H151 O3388 7420   6.121   1.154   7.595
    1H151 O3389 7421   2.710   4.969   7.595
    1H151 O3390 7422   4.984   4.015   7.595
    1H151 O3391 7423   4.416   2.584   9.300
    1H151 O3392 7424   2.900   4.811   7.595
    1H151 O3393 7425   4.605   1.473   9.300
    1H151 O3394 7426   0.437   2.426   9.300
    1H151 O3395 7427   5.552   5.764   7.595
    1H151 O3396 7428   5.931   4.811   7.595
    1H151 O3397 7429   4.226   1.473   9.300
    1H151 O3398 7430   4.226   2.108   7.595
    1H151 O3399 7431   2.900   2.903   7.595
    1H151 O3400 7432   6.310   4.811   7.595
    1H151 O3401 7433   2.900   0.677   9.300
    1H151 O3402 7434   4.984   2.108   7.595
    1H151 O3403 7435   6.689   4.811   7.595
    1H151 O3404 7436   3.089   4.969   7.595
    1H151 O3405 7437   5.931   2.584   9.300
    1H151 O3406 7438   2.331   4.969   7.595
    1H151 O3407 7439   5.931   6.399   9.300
    1H151 O3408 7440   3.847   0.519   9.300
    1H151 O3409 7441   2.521   4.811   7.595
    1H151 O3410 7442   3.847   5.288   9.300
    1H151 O3411 7443   6.310   2.584   9.300
    1H151 O3412 7444   4.605   4.015   7.595
    1H151 O3413 7445   3.089   1.154   7.595
    1H151 O3414 7446   2.142   4.492   9.300
    1H151 O3415 7447   0.248   4.811   7.595
    1H151 O3416 7448   4.037   1.631   9.300
    1H151 O3417 7449   5.363   4.969   7.595
    1H151 O3418 7450   4.794   0.677   9.300
    1H151 O3419 7451   4.037   5.446   9.300
    1H151 O3420 7452   4.984   2.426   9.300
    1H151 O3421 7453   5.552   4.811   7.595
    1H151 O3422 7454   3.847   0.200   7.595
    1H151 O3423 7455   4.226   1.154   7.595
    1H151 O3424 7456   3.279   6.399   9.300
    1H151 O3425 7457   6.310   0.996   7.595
    1H151 O3426 7458   3.847   4.015   7.595
    1H151 O3427 7459   1.763   2.584   9.300
    1H151 O3428 7460   6.310   2.903   7.595
    1H151 O3429 7461   1.005   0.042   7.595
    1H151 O3430 7462   2.142   2.584   9.300
    1H151 O3431 7463   5.173   3.857   7.595
    1H151 O3432 7464   3.658   0.996   7.595
    1H151 O3433 7465   4.794   1.631   9.300
    1H151 O3434 7466   1.195   4.015   7.595
    1H151 O3435 7467   2.521   6.399   9.300
    1H151 O3436 7468   2.521   5.446   9.300
    1H151 O3437 7469   5.173   2.584   9.300
    1H151 O3438 7470   2.900   4.492   9.300
    1H151 O3439 7471   2.900   5.764   7.595
    1H151 O3440 7472   4.794   1.950   7.595
    1H151 O3441 7473   0.626   5.446   9.300
    1H151 O3442 7474   2.710   3.380   9.300
    1H151 O3443 7475   4.226   5.288   9.300
    1H151 O3444 7476   3.468   1.154   7.595
    1H151 O3445 7477   3.468   4.969   7.595
    1H151 O3446 7478   3.468   3.380   9.300
    1H151 O3447 7479   5.173   4.811   7.595
    1H151 O3448 7480   5.173   5.764   7.595
    1H151 O3449 7481   2.331   4.334   9.300
    1H151 O3450 7482   2.331   2.426   9.300
    1H151 O3451 7483   2.331   3.380   9.300
    1H151 O3452 7484   5.552   2.584   9.300
    1H151 O3453 7485   6.121   2.426   9.300
    1H151 O3454 7486   5.363   5.288   9.300
    1H151 O3455 7487   6.121   4.334   9.300
    1H151 O3456 7488   6.121   3.061   7.595
    1H151 O3457 7489   2.710   2.426   9.300
    1H151 O3458 7490   0.816   3.380   9.300
    1H151 O3459 7491   3.847   1.473   9.300
    1H151 O3460 7492   2.710   4.334   9.300
    1H151 O3461 7493   1.005   2.584   9.300
    1H151 O3462 7494   2.331   5.922   7.595
    1H151 O3463 7495   2.710   1.473   9.300
    1H151 O3464 7496   5.742   5.288   9.300
    1H151 O3465 7497   4.794   4.492   9.300
    1H151 O3466 7498   4.984   5.922   7.595
    1H151 O3467 7499   5.173   1.950   7.595
    1H151 O3468 7500   6.310   6.399   9.300
    1H151 O3469 7501   1.384   1.950   7.595
    1H151 O3470 7502   6.500   1.154   7.595
    1H151 O3471 7503   5.173   5.446   9.300
    1H151 O3472 7504   3.279   3.538   9.300
    1H151 O3473 7505   0.816   3.061   7.595
    1H151 O3474 7506   3.658   4.811   7.595
    1H151 O3475 7507   4.794   4.811   7.595
    1H151 O3476 7508   6.500   0.200   7.595
    1H151 O3477 7509   2.900   2.584   9.300
    1H151 O3478 7510   5.931   1.950   7.595
    1H151 O3479 7511   4.794   5.764   7.595
    1H151 O3480 7512   6.500   6.241   9.300
    1H151 O3481 7513   5.173   2.903   7.595
    1H151 O3482 7514   4.416   6.399   9.300
    1H151 O3483 7515   5.931   5.446   9.300
    1H151 O3484 7516   5.552   3.538   9.300
    1H151 O3485 7517   0.816   2.426   9.300
    1H151 O3486 7518   4.605   5.922   7.595
    1H151 O3487 7519   2.521   3.538   9.300
    1H151 O3488 7520   6.121   2.108   7.595
    1H151 O3489 7521   2.710   6.241   9.300
    1H151 O3490 7522   5.931   4.492   9.300
    1H151 O3491 7523   6.310   1.950   7.595
    1H151 O3492 7524   1.195   5.922   7.595
    1H151 O3493 7525   1.195   1.154   7.595
    1H151 O3494 7526   4.226   5.922   7.595
    1H151 O3495 7527   4.416   5.764   7.595
    1H151 O3496 7528   0.816   0.200   7.595
    1H151 O3497 7529   3.847   5.922   7.595
    1H151 O3498 7530   4.037   5.764   7.595
    1H151 O3499 7531   4.984   1.473   9.300
    1H151 O3500 7532   5.363   2.426   9.300
    1H151 O3501 7533   1.195   0.200   7.595
    1H151 O3502 7534   6.121   6.241   9.300
    1H151 O3503 7535   0.626   4.811   7.595
    1H151 O3504 7536   2.710   2.108   7.595
    1H151 O3505 7537   0.058   5.288   9.300
    1H151 O3506 7538   4.416   3.538   9.300
    1H151 O3507 7539   3.089   0.200   7.595
    1H151 O3508 7540   6.689   0.996   7.595
    1H151 O3509 7541   2.710   5.288   9.300
    1H151 O3510 7542   5.552   4.492   9.300
    1H151 O3511 7543   1.384   0.042   7.595
    1H151 O3512 7544   3.089   4.334   9.300
    1H151 O3513 7545   5.363   2.108   7.595
    1H151 O3514 7546   4.605   4.969   7.595
    1H151 O3515 7547   3.658   5.764   7.595
    1H151 O3516 7548   5.931   2.903   7.595
    1H151 O3517 7549   2.331   0.519   9.300
    1H151 O3518 7550   3.089   4.015   7.595
    1H151 O3519 7551   6.689   2.584   9.300
    1H151 O3520 7552   6.689   5.446   9.300
    1H151 O3521 7553   3.658   5.446   9.300
    1H151 O3522 7554   5.363   4.334   9.300
    1H151 O3523 7555   5.363   5.922   7.595
    1H151 O3524 7556   1.195   3.380   9.300
    1H151 O3525 7557   4.226   2.426   9.300
    1H151 O3526 7558   4.794   0.042   7.595
    1H151 O3527 7559   6.879   2.426   9.300
    1H151 O3528 7560   2.900   1.631   9.300
    1H151 O3529 7561   5.742   3.061   7.595
    1H151 O3530 7562   4.605   6.241   9.300
    1H151 O3531 7563   2.900   3.857   7.595
    1H151 O3532 7564   2.710   4.015   7.595
    1H151 O3533 7565   2.142   0.677   9.300
    1H151 O3534 7566   0.626   3.538   9.300
    1H151 O3535 7567   6.310   0.042   7.595
    1H151 O3536 7568   6.310   1.631   9.300
    1H151 O3537 7569   4.416   4.811   7.595
    1H151 O3538 7570   6.121   1.473   9.300
    1H151 O3539 7571   1.005   3.538   9.300
    1H151 O3540 7572   4.984   4.969   7.595
    1H151 O3541 7573   4.037   0.996   7.595
    1H151 O3542 7574   0.248   5.446   9.300
    1H151 O3543 7575   5.931   0.042   7.595
    1H151 O3544 7576   0.437   5.288   9.300
    1H151 O3545 7577   5.363   3.380   9.300
    1H151 O3546 7578   6.500   5.288   9.300
    1H151 O3547 7579   1.195   3.061   7.595
    1H151 O3548 7580   2.521   1.631   9.300
    1H151 O3549 7581   6.500   4.334   9.300
    1H151 O3550 7582   1.953   0.519   9.300
    1H151 O3551 7583   6.500   2.426   9.300
    1H151 O3552 7584   5.363   3.061   7.595
    1H151 O3553 7585   4.605   0.200   7.595
    1H151 O3554 7586   1.953   2.426   9.300
    1H151 O3555 7587   4.605   3.380   9.300
    1H151 O3556 7588   3.468   5.288   9.300
    1H151 O3557 7589   5.742   2.426   9.300
    1H151 O3558 7590   1.384   1.631   9.300
    1H151 O3559 7591   6.121   0.200   7.595
    1H151 O3560 7592   2.521   0.677   9.300
    1H151 O3561 7593   1.384   0.677   9.300
    1H151 O3562 7594   2.331   1.473   9.300
    1H151 O3563 7595   2.710   0.519   9.300
    1H151 O3564 7596   4.037   0.042   7.595
    1H151 O3565 7597   4.037   1.950   7.595
    1H151 O3566 7598   4.037   2.584   9.300
    1H151 O3567 7599   1.005   2.903   7.595
    1H151 O3568 7600   3.847   1.154   7.595
    1H151 O3569 7601   3.089   3.380   9.300
    1H151 O3570 7602   3.089   6.241   9.300
    1H151 O3571 7603   6.310   4.492   9.300
    1H151 O3572 7604   5.363   4.015   7.595
    1H151 O3573 7605   1.195   2.108   7.595
    1H151 O3574 7606   4.416   5.446   9.300
    1H151 O3575 7607   2.900   3.538   9.300
    1H151 O3576 7608   3.089   5.922   7.595
    1H151 O3577 7609   2.900   0.042   7.595
    1H151 O3578 7610   2.900   1.950   7.595
    1H151 O3579 7611   6.689   4.492   9.300
    1H151 O3580 7612   4.226   0.200   7.595
    1H151 O3581 7613   5.552   1.950   7.595
    1H151 O3582 7614   2.710   0.200   7.595
    1H151 O3583 7615   1.763   4.492   9.300
    1H151 O3584 7616   4.416   0.042   7.595
    1H151 O3585 7617   5.742   2.108   7.595
    1H151 O3586 7618   2.900   5.446   9.300
    1H151 O3587 7619   0.058   4.334   9.300
    1H151 O3588 7620   1.384   5.764   7.595
    1H151 O3589 7621   1.953   4.334   9.300
    1H151 O3590 7622   4.984   4.334   9.300
    1H151 O3591 7623   3.468   5.922   7.595
    1H151 O3592 7624   3.847   4.969   7.595
    1H151 O3593 7625   3.847   2.108   7.595
    1H151 O3594 7626   5.552   2.903   7.595
    1H151 O3595 7627   2.900   6.399   9.300
    1H151 O3596 7628   3.847   2.426   9.300
    1H151 O3597 7629   6.500   2.108   7.595
    1H151 O3598 7630   3.279   5.764   7.595
    1H151 O3599 7631   3.089   5.288   9.300
    1H151 O3600 7632   1.005   3.857   7.595
    1H151 O3601 7633   2.142   5.764   7.595
    1H151 O3602 7634   5.173   3.538   9.300
    1H151 O3603 7635   1.574   0.200   7.595
    1H151 O3604 7636   3.279   5.446   9.300
    1H151 O3605 7637   4.605   5.288   9.300
    1H151 O3606 7638   4.794   3.538   9.300
    1H151 O3607 7639   5.552   3.857   7.595
    1H151 O3608 7640   2.521   0.042   7.595
    1H151 O3609 7641   4.984   5.288   9.300
    1H151 O3610 7642   4.984   3.380   9.300
    1H151 O3611 7643   5.742   1.473   9.300
    1H151 O3612 7644   2.331   0.200   7.595
    1H151 O3613 7645   1.953   3.380   9.300
    1H151 O3614 7646   4.037   4.811   7.595
    1H151 O3615 7647   3.089   2.426   9.300
    1H151 O3616 7648   5.173   1.631   9.300
    1H151 O3617 7649   2.142   3.538   9.300
    1H151 O3618 7650   1.574   0.519   9.300
    1H151 O3619 7651   4.226   4.969   7.595
    1H151 O3620 7652   6.121   5.288   9.300
    1H151 O3621 7653   5.173   4.492   9.300
    1H151 O3622 7654   6.310   5.446   9.300
    1H151 O3623 7655   5.931   1.631   9.300
    1H151 O3624 7656   4.794   5.446   9.300
    1H151 O3625 7657   3.089   2.108   7.595
    1H151 O3626 7658   1.574   3.380   9.300
    1H151 O3627 7659   0.058   1.154   7.595
    1H151 O3628 7660   3.658   2.584   9.300
    1H151 O3629 7661   1.005   0.996   7.595
    1H151 O3630 7662   5.363   1.473   9.300
    1H151 O3631 7663   1.953   0.200   7.595
    1H151 O3632 7664   1.574   1.473   9.300
    1H151 O3633 7665   3.279   2.584   9.300
    1H151 O3634 7666   3.468   2.426   9.300
    1H151 O3635 7667   0.248   0.996   7.595
    1H151 O3636 7668   2.142   0.042   7.595
    1H151 O3637 7669   1.763   0.042   7.595
    1H151 O3638 7670   1.384   3.538   9.300
    1H151 O3639 7671   0.248   4.492   9.300
    1H151 O3640 7672   0.816   4.015   7.595
    1H151 O3641 7673   1.763   0.677   9.300
    1H151 O3642 7674   6.689   1.950   7.595
    1H151 O3643 7675   3.468   2.108   7.595
    1H151 O3644 7676   5.742   4.015   7.595
    1H151 O3645 7677   1.384   4.492   9.300
    1H151 O3646 7678   1.005   1.950   7.595
    1H151 O3647 7679   5.931   3.857   7.595
    1H151 O3648 7680   0.058   2.108   7.595
    1H151 O3649 7681   0.626   3.857   7.595
    1H151 O3650 7682   1.574   5.922   7.595
    1H151 O3651 7683   3.658   1.950   7.595
    1H151 O3652 7684   5.552   1.631   9.300
    1H151 O3653 7685   3.279   1.950   7.595
    1H151 O3654 7686   6.310   3.857   7.595
    1H151 O3655 7687   0.248   3.857   7.595
    1H151 O3656 7688   1.574   4.334   9.300
    1H151 O3657 7689   6.689   3.857   7.595
    1H151 O3658 7690   1.763   3.538   9.300
    1H151 O3659 7691   1.953   5.922   7.595
    1H151 O3660 7692   0.437   4.334   9.300
    1H151 O3661 7693   1.005   4.492   9.300
    1H151 O3662 7694   0.437   2.108   7.595
    1H151 O3663 7695   0.816   2.108   7.595
    1H151 O3664 7696   2.142   1.631   9.300
    1H151 O3665 7697   1.763   1.631   9.300
    1H151 O3666 7698   0.816   1.154   7.595
    1H151 O3667 7699   6.121   4.015   7.595
    1H151 O3668 7700   0.626   4.492   9.300
    1H151 O3669 7701   1.763   5.764   7.595
    1H151 O3670 7702   0.437   4.015   7.595
    1H151 O3671 7703   0.626   0.996   7.595
    1H151 O3672 7704   1.953   1.473   9.300
    1H151 O3673 7705   0.248   1.950   7.595
    1H151 O3674 7706   0.437   1.154   7.595
    1H151 O3675 7707   1.195   4.334   9.300
    1H151 O3676 7708   6.500   4.015   7.595
    1H151 O3677 7709   0.058   4.015   7.595
    1H151 O3678 7710   0.626   1.950   7.595
    1H151 O3679 7711   0.816   4.334   9.300
    1H151 O3680 7712   1.953   2.823   7.784
    1H151 O3681 7713   0.248   6.003   7.784
    1H151 O3682 7714   4.416   3.142   7.784
    1H151 O3683 7715   1.005   6.161   9.111
    1H151 O3684 7716   4.037   3.142   7.784
    1H151 O3685 7717   0.437   5.684   7.784
    1H151 O3686 7718   1.953   1.869   7.784
    1H151 O3687 7719   0.437   6.480   9.111
    1H151 O3688 7720   0.626   6.003   7.784
    1H151 O3689 7721   0.816   6.480   9.111
    1H151 O3690 7722   2.142   3.142   7.784
    1H151 O3691 7723   1.763   2.188   7.784
    1H151 O3692 7724   0.626   6.161   9.111
    1H151 O3693 7725   6.500   0.757   9.111
    1H151 O3694 7726   2.142   2.188   7.784
    1H151 O3695 7727   6.310   0.439   9.111
    1H151 O3696 7728   2.331   1.869   7.784
    1H151 O3697 7729   2.142   1.234   7.784
    1H151 O3698 7730   6.689   0.439   9.111
    1H151 O3699 7731   6.121   0.757   9.111
    1H151 O3700 7732   0.437   6.638   7.784
    1H151 O3701 7733   1.384   6.161   9.111
    1H151 O3702 7734   1.195   5.526   9.111
    1H151 O3703 7735   0.058   6.480   9.111
    1H151 O3704 7736   0.816   5.684   7.784
    1H151 O3705 7737   1.763   4.095   7.784
    1H151 O3706 7738   4.794   3.142   7.784
    1H151 O3707 7739   5.363   6.480   9.111
    1H151 O3708 7740   4.605   2.823   7.784
    1H151 O3709 7741   3.658   3.142   7.784
    1H151 O3710 7742   5.931   0.439   9.111
    1H151 O3711 7743   0.058   6.638   7.784
    1H151 O3712 7744   1.763   3.142   7.784
    1H151 O3713 7745   0.816   0.757   9.111
    1H151 O3714 7746   6.310   3.300   9.111
    1H151 O3715 7747   1.574   2.823   7.784
    1H151 O3716 7748   5.552   6.161   9.111
    1H151 O3717 7749   2.521   1.234   7.784
    1H151 O3718 7750   4.226   3.777   7.784
    1H151 O3719 7751   0.248   6.161   9.111
    1H151 O3720 7752   1.574   4.730   7.784
    1H151 O3721 7753   3.658   4.254   9.111
    1H151 O3722 7754   5.173   0.281   7.784
    1H151 O3723 7755   3.279   1.392   9.111
    1H151 O3724 7756   2.142   5.207   9.111
    1H151 O3725 7757   0.437   0.757   9.111
    1H151 O3726 7758   5.173   0.439   9.111
    1H151 O3727 7759   5.931   3.300   9.111
    1H151 O3728 7760   1.763   6.161   9.111
    1H151 O3729 7761   2.331   3.777   7.784
    1H151 O3730 7762   2.521   3.142   7.784
    1H151 O3731 7763   4.037   4.254   9.111
    1H151 O3732 7764   5.552   0.281   7.784
    1H151 O3733 7765   4.984   6.480   9.111
    1H151 O3734 7766   3.847   6.480   9.111
    1H151 O3735 7767   1.005   0.439   9.111
    1H151 O3736 7768   0.248   5.049   7.784
    1H151 O3737 7769   5.363   0.916   7.784
    1H151 O3738 7770   3.847   2.823   7.784
    1H151 O3739 7771   3.468   0.757   9.111
    1H151 O3740 7772   5.742   0.757   9.111
    1H151 O3741 7773   6.500   3.618   9.111
    1H151 O3742 7774   6.689   1.392   9.111
    1H151 O3743 7775   6.689   5.049   7.784
    1H151 O3744 7776   1.953   4.730   7.784
    1H151 O3745 7777   1.384   4.095   7.784
    1H151 O3746 7778   2.142   6.161   9.111
    1H151 O3747 7779   3.089   0.757   9.111
    1H151 O3748 7780   6.310   5.049   7.784
    1H151 O3749 7781   3.658   6.161   9.111
    1H151 O3750 7782   5.931   5.049   7.784
    1H151 O3751 7783   1.763   5.207   9.111
    1H151 O3752 7784   0.248   3.300   9.111
    1H151 O3753 7785   6.121   2.665   9.111
    1H151 O3754 7786   1.005   1.392   9.111
    1H151 O3755 7787   2.331   0.916   7.784
    1H151 O3756 7788   2.331   4.572   9.111
    1H151 O3757 7789   0.248   0.281   7.784
    1H151 O3758 7790   0.058   3.618   9.111
    1H151 O3759 7791   4.794   1.234   7.784
    1H151 O3760 7792   3.468   3.777   7.784
    1H151 O3761 7793   4.416   4.254   9.111
    1H151 O3762 7794   4.037   6.161   9.111
    1H151 O3763 7795   3.658   0.281   7.784
    1H151 O3764 7796   3.468   0.916   7.784
    1H151 O3765 7797   4.605   0.916   7.784
    1H151 O3766 7798   4.416   2.188   7.784
    1H151 O3767 7799   2.331   2.665   9.111
    1H151 O3768 7800   3.468   6.480   9.111
    1H151 O3769 7801   5.363   5.526   9.111
    1H151 O3770 7802   2.521   3.300   9.111
    1H151 O3771 7803   0.626   0.439   9.111
    1H151 O3772 7804   1.005   5.049   7.784
    1H151 O3773 7805   4.984   3.777   7.784
    1H151 O3774 7806   5.742   5.684   7.784
    1H151 O3775 7807   5.742   5.526   9.111
    1H151 O3776 7808   2.710   2.665   9.111
    1H151 O3777 7809   4.416   0.439   9.111
    1H151 O3778 7810   5.363   6.638   7.784
    1H151 O3779 7811   4.416   1.234   7.784
    1H151 O3780 7812   0.248   0.439   9.111
    1H151 O3781 7813   0.437   2.665   9.111
    1H151 O3782 7814   4.226   2.823   7.784
    1H151 O3783 7815   0.058   5.684   7.784
    1H151 O3784 7816   2.710   5.684   7.784
    1H151 O3785 7817   3.468   4.572   9.111
    1H151 O3786 7818   0.816   1.711   9.111
    1H151 O3787 7819   3.089   0.916   7.784
    1H151 O3788 7820   4.226   0.757   9.111
    1H151 O3789 7821   3.468   3.618   9.111
    1H151 O3790 7822   1.005   5.207   9.111
    1H151 O3791 7823   5.931   1.234   7.784
    1H151 O3792 7824   6.310   6.003   7.784
    1H151 O3793 7825   0.058   0.757   9.111
    1H151 O3794 7826   2.521   5.049   7.784
    1H151 O3795 7827   1.574   5.526   9.111
    1H151 O3796 7828   2.710   4.572   9.111
    1H151 O3797 7829   0.058   1.711   9.111
    1H151 O3798 7830   2.521   6.161   9.111
    1H151 O3799 7831   3.089   4.730   7.784
    1H151 O3800 7832   3.468   1.711   9.111
    1H151 O3801 7833   5.931   4.254   9.111
    1H151 O3802 7834   4.605   2.665   9.111
    1H151 O3803 7835   1.574   0.916   7.784
    1H151 O3804 7836   1.953   3.777   7.784
    1H151 O3805 7837   1.384   1.234   7.784
    1H151 O3806 7838   1.574   2.665   9.111
    1H151 O3807 7839   4.605   3.777   7.784
    1H151 O3808 7840   4.605   4.572   9.111
    1H151 O3809 7841   4.794   2.346   9.111
    1H151 O3810 7842   1.384   2.346   9.111
    1H151 O3811 7843   3.847   3.777   7.784
    1H151 O3812 7844   3.468   6.638   7.784
    1H151 O3813 7845   3.468   4.730   7.784
    1H151 O3814 7846   2.331   2.823   7.784
    1H151 O3815 7847   1.953   5.526   9.111
    1H151 O3816 7848   6.689   3.142   7.784
    1H151 O3817 7849   6.121   1.869   7.784
    1H151 O3818 7850   5.552   0.439   9.111
    1H151 O3819 7851   0.816   5.526   9.111
    1H151 O3820 7852   4.037   5.207   9.111
    1H151 O3821 7853   4.037   3.300   9.111
    1H151 O3822 7854   6.500   2.823   7.784
    1H151 O3823 7855   0.437   2.823   7.784
    1H151 O3824 7856   1.195   6.480   9.111
    1H151 O3825 7857   4.226   1.711   9.111
    1H151 O3826 7858   5.552   4.254   9.111
    1H151 O3827 7859   6.689   6.003   7.784
    1H151 O3828 7860   3.089   2.823   7.784
    1H151 O3829 7861   1.763   1.234   7.784
    1H151 O3830 7862   2.521   6.003   7.784
    1H151 O3831 7863   0.626   3.142   7.784
    1H151 O3832 7864   0.626   5.049   7.784
    1H151 O3833 7865   0.626   1.392   9.111
    1H151 O3834 7866   5.363   2.665   9.111
    1H151 O3835 7867   4.794   1.392   9.111
    1H151 O3836 7868   6.121   5.684   7.784
    1H151 O3837 7869   6.500   5.684   7.784
    1H151 O3838 7870   5.173   2.188   7.784
    1H151 O3839 7871   6.121   3.618   9.111
    1H151 O3840 7872   4.984   0.916   7.784
    1H151 O3841 7873   1.005   3.300   9.111
    1H151 O3842 7874   1.195   6.638   7.784
    1H151 O3843 7875   6.689   3.300   9.111
    1H151 O3844 7876   6.500   0.916   7.784
    1H151 O3845 7877   5.363   4.730   7.784
    1H151 O3846 7878   5.742   6.480   9.111
    1H151 O3847 7879   3.847   3.618   9.111
    1H151 O3848 7880   4.984   5.684   7.784
    1H151 O3849 7881   6.500   6.480   9.111
    1H151 O3850 7882   5.173   6.161   9.111
    1H151 O3851 7883   3.847   4.572   9.111
    1H151 O3852 7884   2.521   1.392   9.111
    1H151 O3853 7885   1.574   1.869   7.784
    1H151 O3854 7886   4.416   6.003   7.784
    1H151 O3855 7887   4.605   4.730   7.784
    1H151 O3856 7888   5.931   3.142   7.784
    1H151 O3857 7889   4.794   0.439   9.111
    1H151 O3858 7890   0.248   1.392   9.111
    1H151 O3859 7891   4.226   4.572   9.111
    1H151 O3860 7892   2.142   4.095   7.784
    1H151 O3861 7893   2.331   5.526   9.111
    1H151 O3862 7894   3.847   5.684   7.784
    1H151 O3863 7895   3.279   0.281   7.784
    1H151 O3864 7896   1.005   6.003   7.784
    1H151 O3865 7897   2.521   5.207   9.111
    1H151 O3866 7898   0.816   6.638   7.784
    1H151 O3867 7899   2.142   0.439   9.111
    1H151 O3868 7900   6.310   1.392   9.111
    1H151 O3869 7901   6.689   5.207   9.111
    1H151 O3870 7902   3.658   0.439   9.111
    1H151 O3871 7903   4.984   2.823   7.784
    1H151 O3872 7904   1.384   5.207   9.111
    1H151 O3873 7905   3.658   1.392   9.111
    1H151 O3874 7906   1.574   3.777   7.784
    1H151 O3875 7907   4.794   2.188   7.784
    1H151 O3876 7908   5.742   3.618   9.111
    1H151 O3877 7909   4.037   0.439   9.111
    1H151 O3878 7910   3.279   3.142   7.784
    1H151 O3879 7911   4.226   3.618   9.111
    1H151 O3880 7912   6.121   6.480   9.111
    1H151 O3881 7913   1.953   0.916   7.784
    1H151 O3882 7914   4.226   6.480   9.111
    1H151 O3883 7915   5.742   0.916   7.784
    1H151 O3884 7916   2.900   1.392   9.111
    1H151 O3885 7917   1.195   4.730   7.784
    1H151 O3886 7918   4.605   1.869   7.784
    1H151 O3887 7919   6.689   0.281   7.784
    1H151 O3888 7920   3.468   2.823   7.784
    1H151 O3889 7921   4.605   0.757   9.111
    1H151 O3890 7922   2.710   0.916   7.784
    1H151 O3891 7923   5.742   2.665   9.111
    1H151 O3892 7924   0.626   3.300   9.111
    1H151 O3893 7925   1.953   4.572   9.111
    1H151 O3894 7926   2.521   2.188   7.784
    1H151 O3895 7927   5.552   5.049   7.784
    1H151 O3896 7928   3.279   4.254   9.111
    1H151 O3897 7929   1.195   0.757   9.111
    1H151 O3898 7930   3.847   0.757   9.111
    1H151 O3899 7931   3.279   4.095   7.784
    1H151 O3900 7932   3.279   0.439   9.111
    1H151 O3901 7933   0.437   5.526   9.111
    1H151 O3902 7934   1.195   2.665   9.111
    1H151 O3903 7935   6.500   6.638   7.784
    1H151 O3904 7936   5.931   6.161   9.111
    1H151 O3905 7937   3.847   5.526   9.111
    1H151 O3906 7938   1.384   2.188   7.784
    1H151 O3907 7939   4.416   1.392   9.111
    1H151 O3908 7940   4.605   6.480   9.111
    1H151 O3909 7941   6.500   2.665   9.111
    1H151 O3910 7942   1.953   6.480   9.111
    1H151 O3911 7943   5.552   3.300   9.111
    1H151 O3912 7944   0.816   2.665   9.111
    1H151 O3913 7945   2.900   5.049   7.784
    1H151 O3914 7946   2.710   1.869   7.784
    1H151 O3915 7947   4.416   2.346   9.111
    1H151 O3916 7948   1.195   1.711   9.111
    1H151 O3917 7949   0.058   2.665   9.111
    1H151 O3918 7950   4.605   1.711   9.111
    1H151 O3919 7951   5.173   3.142   7.784
    1H151 O3920 7952   4.794   0.281   7.784
    1H151 O3921 7953   2.710   3.777   7.784
    1H151 O3922 7954   0.437   1.711   9.111
    1H151 O3923 7955   5.363   0.757   9.111
    1H151 O3924 7956   1.574   6.480   9.111
    1H151 O3925 7957   2.900   3.142   7.784
    1H151 O3926 7958   4.984   0.757   9.111
    1H151 O3927 7959   1.195   5.684   7.784
    1H151 O3928 7960   2.710   2.823   7.784
    1H151 O3929 7961   1.005   2.346   9.111
    1H151 O3930 7962   3.658   4.095   7.784
    1H151 O3931 7963   0.058   2.823   7.784
    1H151 O3932 7964   4.984   2.665   9.111
    1H151 O3933 7965   0.248   3.142   7.784
    1H151 O3934 7966   6.310   1.234   7.784
    1H151 O3935 7967   4.037   1.392   9.111
    1H151 O3936 7968   6.689   6.161   9.111
    1H151 O3937 7969   5.173   1.234   7.784
    1H151 O3938 7970   4.794   4.095   7.784
    1H151 O3939 7971   4.416   4.095   7.784
    1H151 O3940 7972   2.331   6.480   9.111
    1H151 O3941 7973   5.931   1.392   9.111
    1H151 O3942 7974   4.037   2.188   7.784
    1H151 O3943 7975   2.331   5.684   7.784
    1H151 O3944 7976   6.310   4.254   9.111
    1H151 O3945 7977   2.710   0.757   9.111
    1H151 O3946 7978   0.626   2.346   9.111
    1H151 O3947 7979   1.384   5.049   7.784
    1H151 O3948 7980   5.552   1.234   7.784
    1H151 O3949 7981   3.658   5.207   9.111
    1H151 O3950 7982   1.384   3.142   7.784
    1H151 O3951 7983   5.931   6.003   7.784
    1H151 O3952 7984   5.363   5.684   7.784
    1H151 O3953 7985   2.900   1.234   7.784
    1H151 O3954 7986   6.310   3.142   7.784
    1H151 O3955 7987   2.331   4.730   7.784
    1H151 O3956 7988   3.089   4.572   9.111
    1H151 O3957 7989   4.416   3.300   9.111
    1H151 O3958 7990   3.847   0.916   7.784
    1H151 O3959 7991   3.847   1.711   9.111
    1H151 O3960 7992   6.689   4.254   9.111
    1H151 O3961 7993   1.953   2.665   9.111
    1H151 O3962 7994   4.984   1.869   7.784
    1H151 O3963 7995   0.626   0.281   7.784
    1H151 O3964 7996   4.984   6.638   7.784
    1H151 O3965 7997   4.226   2.665   9.111
    1H151 O3966 7998   0.248   2.346   9.111
    1H151 O3967 7999   2.142   3.300   9.111
    1H151 O3968 8000   6.121   0.916   7.784
    1H151 O3969 8001   5.742   6.638   7.784
    1H151 O3970 8002   2.900   3.300   9.111
    1H151 O3971 8003   5.552   6.003   7.784
    1H151 O3972 8004   4.226   0.916   7.784
    1H151 O3973 8005   5.173   5.049   7.784
    1H151 O3974 8006   4.226   1.869   7.784
    1H151 O3975 8007   2.142   5.049   7.784
    1H151 O3976 8008   2.710   4.730   7.784
    1H151 O3977 8009   3.089   3.777   7.784
    1H151 O3978 8010   4.416   5.207   9.111
    1H151 O3979 8011   5.173   4.095   7.784
    1H151 O3980 8012   4.226   5.526   9.111
    1H151 O3981 8013   0.437   3.618   9.111
    1H151 O3982 8014   5.742   1.869   7.784
    1H151 O3983 8015   3.089   1.711   9.111
    1H151 O3984 8016   4.984   4.730   7.784
    1H151 O3985 8017   5.173   6.003   7.784
    1H151 O3986 8018   0.058   5.526   9.111
    1H151 O3987 8019   1.763   5.049   7.784
    1H151 O3988 8020   3.279   6.161   9.111
    1H151 O3989 8021   6.500   1.711   9.111
    1H151 O3990 8022   3.658   3.300   9.111
    1H151 O3991 8023   4.037   4.095   7.784
    1H151 O3992 8024   3.847   6.638   7.784
    1H151 O3993 8025   5.931   0.281   7.784
    1H151 O3994 8026   2.900   0.281   7.784
    1H151 O3995 8027   2.521   4.095   7.784
    1H151 O3996 8028   2.710   5.526   9.111
    1H151 O3997 8029   5.742   4.730   7.784
    1H151 O3998 8030   3.279   5.049   7.784
    1H151 O3999 8031   2.900   4.095   7.784
    1H151 O4000 8032   2.900   5.207   9.111
    1H151 O4001 8033   1.384   3.300   9.111
    1H151 O4002 8034   0.058   0.916   7.784
    1H151 O4003 8035   2.900   6.003   7.784
    1H151 O4004 8036   6.310   0.281   7.784
    1H151 O4005 8037   1.195   2.823   7.784
    1H151 O4006 8038   4.794   4.254   9.111
    1H151 O4007 8039   4.794   5.049   7.784
    1H151 O4008 8040   6.121   6.638   7.784
    1H151 O4009 8041   4.794   6.003   7.784
    1H151 O4010 8042   4.984   1.711   9.111
    1H151 O4011 8043   1.384   0.439   9.111
    1H151 O4012 8044   4.794   6.161   9.111
    1H151 O4013 8045   4.416   6.161   9.111
    1H151 O4014 8046   3.658   5.049   7.784
    1H151 O4015 8047   4.605   3.618   9.111
    1H151 O4016 8048   4.037   0.281   7.784
    1H151 O4017 8049   3.658   6.003   7.784
    1H151 O4018 8050   1.763   2.346   9.111
    1H151 O4019 8051   5.363   3.618   9.111
    1H151 O4020 8052   0.626   5.207   9.111
    1H151 O4021 8053   5.173   2.346   9.111
    1H151 O4022 8054   4.037   2.346   9.111
    1H151 O4023 8055   0.816   2.823   7.784
    1H151 O4024 8056   4.037   6.003   7.784
    1H151 O4025 8057   3.468   5.526   9.111
    1H151 O4026 8058   6.310   2.188   7.784
    1H151 O4027 8059   2.331   0.757   9.111
    1H151 O4028 8060   6.689   2.346   9.111
    1H151 O4029 8061   6.121   4.730   7.784
    1H151 O4030 8062   6.121   2.823   7.784
    1H151 O4031 8063   4.416   0.281   7.784
    1H151 O4032 8064   1.384   0.281   7.784
    1H151 O4033 8065   3.089   6.638   7.784
    1H151 O4034 8066   3.279   5.207   9.111
    1H151 O4035 8067   5.363   2.823   7.784
    1H151 O4036 8068   4.605   5.684   7.784
    1H151 O4037 8069   5.363   3.777   7.784
    1H151 O4038 8070   5.173   3.300   9.111
    1H151 O4039 8071   0.816   4.730   7.784
    1H151 O4040 8072   2.900   2.188   7.784
    1H151 O4041 8073   3.279   1.234   7.784
    1H151 O4042 8074   6.500   4.730   7.784
    1H151 O4043 8075   4.794   3.300   9.111
    1H151 O4044 8076   4.226   5.684   7.784
    1H151 O4045 8077   0.058   4.730   7.784
    1H151 O4046 8078   4.605   6.638   7.784
    1H151 O4047 8079   1.574   4.572   9.111
    1H151 O4048 8080   1.195   0.916   7.784
    1H151 O4049 8081   2.521   0.281   7.784
    1H151 O4050 8082   1.195   3.777   7.784
    1H151 O4051 8083   3.089   5.684   7.784
    1H151 O4052 8084   1.195   1.869   7.784
    1H151 O4053 8085   2.900   0.439   9.111
    1H151 O4054 8086   1.384   1.392   9.111
    1H151 O4055 8087   3.089   3.618   9.111
    1H151 O4056 8088   4.037   1.234   7.784
    1H151 O4057 8089   1.384   6.003   7.784
    1H151 O4058 8090   2.521   2.346   9.111
    1H151 O4059 8091   3.658   2.188   7.784
    1H151 O4060 8092   3.089   6.480   9.111
    1H151 O4061 8093   4.984   5.526   9.111
    1H151 O4062 8094   2.521   4.254   9.111
    1H151 O4063 8095   4.226   6.638   7.784
    1H151 O4064 8096   5.552   5.207   9.111
    1H151 O4065 8097   1.763   3.300   9.111
    1H151 O4066 8098   1.005   4.095   7.784
    1H151 O4067 8099   5.552   1.392   9.111
    1H151 O4068 8100   5.552   3.142   7.784
    1H151 O4069 8101   1.005   3.142   7.784
    1H151 O4070 8102   3.279   6.003   7.784
    1H151 O4071 8103   6.310   6.161   9.111
    1H151 O4072 8104   5.363   1.869   7.784
    1H151 O4073 8105   2.142   0.281   7.784
    1H151 O4074 8106   2.900   4.254   9.111
    1H151 O4075 8107   6.121   5.526   9.111
    1H151 O4076 8108   2.710   6.638   7.784
    1H151 O4077 8109   6.500   4.572   9.111
    1H151 O4078 8110   2.900   6.161   9.111
    1H151 O4079 8111   3.847   2.665   9.111
    1H151 O4080 8112   1.005   0.281   7.784
    1H151 O4081 8113   1.763   0.281   7.784
    1H151 O4082 8114   0.248   5.207   9.111
    1H151 O4083 8115   3.847   4.730   7.784
    1H151 O4084 8116   5.173   1.392   9.111
    1H151 O4085 8117   3.658   2.346   9.111
    1H151 O4086 8118   0.437   4.730   7.784
    1H151 O4087 8119   3.089   2.665   9.111
    1H151 O4088 8120   3.279   3.300   9.111
    1H151 O4089 8121   2.521   0.439   9.111
    1H151 O4090 8122   0.248   4.254   9.111
    1H151 O4091 8123   6.689   2.188   7.784
    1H151 O4092 8124   4.794   5.207   9.111
    1H151 O4093 8125   6.310   2.346   9.111
    1H151 O4094 8126   3.279   2.188   7.784
    1H151 O4095 8127   5.742   4.572   9.111
    1H151 O4096 8128   3.468   5.684   7.784
    1H151 O4097 8129   5.173   4.254   9.111
    1H151 O4098 8130   5.552   4.095   7.784
    1H151 O4099 8131   4.037   5.049   7.784
    1H151 O4100 8132   1.574   1.711   9.111
    1H151 O4101 8133   6.500   1.869   7.784
    1H151 O4102 8134   5.552   2.188   7.784
    1H151 O4103 8135   2.710   6.480   9.111
    1H151 O4104 8136   0.058   4.572   9.111
    1H151 O4105 8137   5.742   3.777   7.784
    1H151 O4106 8138   4.984   4.572   9.111
    1H151 O4107 8139   4.226   4.730   7.784
    1H151 O4108 8140   5.931   2.188   7.784
    1H151 O4109 8141   1.195   4.572   9.111
    1H151 O4110 8142   3.279   2.346   9.111
    1H151 O4111 8143   2.331   6.638   7.784
    1H151 O4112 8144   0.816   3.777   7.784
    1H151 O4113 8145   1.763   0.439   9.111
    1H151 O4114 8146   2.142   2.346   9.111
    1H151 O4115 8147   3.658   1.234   7.784
    1H151 O4116 8148   6.121   4.572   9.111
    1H151 O4117 8149   2.710   3.618   9.111
    1H151 O4118 8150   5.931   2.346   9.111
    1H151 O4119 8151   4.416   5.049   7.784
    1H151 O4120 8152   6.121   3.777   7.784
    1H151 O4121 8153   0.437   3.777   7.784
    1H151 O4122 8154   2.900   2.346   9.111
    1H151 O4123 8155   5.173   5.207   9.111
    1H151 O4124 8156   0.058   3.777   7.784
    1H151 O4125 8157   6.500   3.777   7.784
    1H151 O4126 8158   0.248   2.188   7.784
    1H151 O4127 8159   6.500   5.526   9.111
    1H151 O4128 8160   1.574   6.638   7.784
    1H151 O4129 8161   2.142   6.003   7.784
    1H151 O4130 8162   5.742   2.823   7.784
    1H151 O4131 8163   0.437   0.916   7.784
    1H151 O4132 8164   2.710   1.711   9.111
    1H151 O4133 8165   5.552   2.346   9.111
    1H151 O4134 8166   2.142   4.254   9.111
    1H151 O4135 8167   6.689   1.234   7.784
    1H151 O4136 8168   6.310   5.207   9.111
    1H151 O4137 8169   0.816   3.618   9.111
    1H151 O4138 8170   5.931   5.207   9.111
    1H151 O4139 8171   1.005   1.234   7.784
    1H151 O4140 8172   0.626   2.188   7.784
    1H151 O4141 8173   2.331   3.618   9.111
    1H151 O4142 8174   3.089   5.526   9.111
    1H151 O4143 8175   0.816   4.572   9.111
    1H151 O4144 8176   5.363   4.572   9.111
    1H151 O4145 8177   4.984   3.618   9.111
    1H151 O4146 8178   0.437   6.241   7.784
    1H151 O4147 8179   4.226   3.380   7.784
    1H151 O4148 8180   4.605   5.526   9.111
    1H151 O4149 8181   1.953   2.426   7.784
    1H151 O4150 8182   1.953   0.757   9.111
    1H151 O4151 8183   2.142   1.392   9.111
    1H151 O4152 8184   1.005   2.188   7.784
    1H151 O4153 8185   2.142   1.631   7.784
    1H151 O4154 8186   0.248   6.399   7.784
    1H151 O4155 8187   6.121   1.711   9.111
    1H151 O4156 8188   1.195   5.922   9.111
    1H151 O4157 8189   1.574   0.757   9.111
    1H151 O4158 8190   3.089   1.869   7.784
    1H151 O4159 8191   1.763   2.584   7.784
    1H151 O4160 8192   3.847   1.869   7.784
    1H151 O4161 8193   1.195   3.618   9.111
    1H151 O4162 8194   1.574   5.684   7.784
    1H151 O4163 8195   3.468   2.665   9.111
    1H151 O4164 8196   2.331   1.711   9.111
    1H151 O4165 8197   1.953   5.684   7.784
    1H151 O4166 8198   2.331   1.473   7.784
    1H151 O4167 8199   1.953   6.638   7.784
    1H151 O4168 8200   0.437   4.572   9.111
    1H151 O4169 8201   5.363   1.711   9.111
    1H151 O4170 8202   0.816   0.916   7.784
    1H151 O4171 8203   5.931   4.095   7.784
    1H151 O4172 8204   5.742   1.711   9.111
    1H151 O4173 8205   1.763   6.003   7.784
    1H151 O4174 8206   1.763   4.254   9.111
    1H151 O4175 8207   1.763   1.392   9.111
    1H151 O4176 8208   0.626   4.095   7.784
    1H151 O4177 8209   3.468   1.869   7.784
    1H151 O4178 8210   1.953   3.618   9.111
    1H151 O4179 8211   1.953   1.711   9.111
    1H151 O4180 8212   0.626   4.254   9.111
    1H151 O4181 8213   0.816   1.869   7.784
    1H151 O4182 8214   0.058   1.869   7.784
    1H151 O4183 8215   4.416   3.538   7.784
    1H151 O4184 8216   4.037   3.538   7.784
    1H151 O4185 8217   1.574   3.618   9.111
    1H151 O4186 8218   0.248   1.234   7.784
    1H151 O4187 8219   1.005   5.764   9.111
    1H151 O4188 8220   1.763   4.492   7.784
    1H151 O4189 8221   2.331   3.380   7.784
    1H151 O4190 8222   6.310   4.095   7.784
    1H151 O4191 8223   1.574   4.334   7.784
    1H151 O4192 8224   0.248   4.095   7.784
    1H151 O4193 8225   1.384   5.764   9.111
    1H151 O4194 8226   6.689   4.095   7.784
    1H151 O4195 8227   1.384   4.254   9.111
    1H151 O4196 8228   4.605   3.380   7.784
    1H151 O4197 8229   3.847   3.380   7.784
    1H151 O4198 8230   0.626   1.234   7.784
    1H151 O4199 8231   1.005   4.254   9.111
    1H151 O4200 8232   0.626   0.042   9.111
    1H151 O4201 8233   0.437   1.869   7.784
    1H151 O4202 8234   0.248   0.042   9.111
    1H151 O4203 8235   0.816   5.922   9.111
    1H151 O4204 8236   5.173   0.042   9.111
    1H151 O4205 8237   0.058   0.200   9.111
    1H151 O4206 8238   1.953   1.473   7.784
    1H151 O4207 8239   2.142   2.584   7.784
    1H151 O4208 8240   0.058   6.241   7.784
    1H151 O4209 8241   0.248   5.446   7.784
    1H151 O4210 8242   0.626   6.399   7.784
    1H151 O4211 8243   0.626   5.446   7.784
    1H151 O4212 8244   0.437   5.288   7.784
    1H151 O4213 8245   6.689   0.042   9.111
    1H151 O4214 8246   1.574   5.922   9.111
    1H151 O4215 8247   2.142   3.538   7.784
    1H151 O4216 8248   6.121   3.061   9.111
    1H151 O4217 8249   5.363   0.519   7.784
    1H151 O4218 8250   6.500   0.200   9.111
    1H151 O4219 8251   3.279   0.996   9.111
    1H151 O4220 8252   0.816   0.200   9.111
    1H151 O4221 8253   1.953   3.380   7.784
    1H151 O4222 8254   0.437   0.200   9.111
    1H151 O4223 8255   6.310   0.996   9.111
    1H151 O4224 8256   5.363   0.200   9.111
    1H151 O4225 8257   0.058   5.288   7.784
    1H151 O4226 8258   6.689   0.996   9.111
    1H151 O4227 8259   3.658   3.538   7.784
    1H151 O4228 8260   5.552   5.764   9.111
    1H151 O4229 8261   4.794   3.538   7.784
    1H151 O4230 8262   6.500   1.154   9.111
    1H151 O4231 8263   1.574   2.426   7.784
    1H151 O4232 8264   2.521   1.631   7.784
    1H151 O4233 8265   0.816   5.288   7.784
    1H151 O4234 8266   6.121   0.200   9.111
    1H151 O4235 8267   4.984   0.200   9.111
    1H151 O4236 8268   5.173   0.677   7.784
    1H151 O4237 8269   1.005   0.042   9.111
    1H151 O4238 8270   1.953   4.334   7.784
    1H151 O4239 8271   0.626   0.996   9.111
    1H151 O4240 8272   2.521   2.903   9.111
    1H151 O4241 8273   1.953   5.922   9.111
    1H151 O4242 8274   3.847   4.015   9.111
    1H151 O4243 8275   6.500   5.288   7.784
    1H151 O4244 8276   6.121   5.288   7.784
    1H151 O4245 8277   0.816   1.154   9.111
    1H151 O4246 8278   4.416   2.584   7.784
    1H151 O4247 8279   2.331   4.969   9.111
    1H151 O4248 8280   1.384   4.492   7.784
    1H151 O4249 8281   0.437   5.922   9.111
    1H151 O4250 8282   3.089   1.154   9.111
    1H151 O4251 8283   5.931   2.903   9.111
    1H151 O4252 8284   1.763   5.764   9.111
    1H151 O4253 8285   3.468   1.154   9.111
    1H151 O4254 8286   6.310   2.903   9.111
    1H151 O4255 8287   2.521   3.538   7.784
    1H151 O4256 8288   2.142   4.811   9.111
    1H151 O4257 8289   5.931   5.446   7.784
    1H151 O4258 8290   3.658   3.857   9.111
    1H151 O4259 8291   5.552   0.677   7.784
    1H151 O4260 8292   6.689   5.446   7.784
    1H151 O4261 8293   3.468   3.380   7.784
    1H151 O4262 8294   0.626   5.764   9.111
    1H151 O4263 8295   6.310   0.042   9.111
    1H151 O4264 8296   5.363   5.922   9.111
    1H151 O4265 8297   4.605   2.426   7.784
    1H151 O4266 8298   1.763   1.631   7.784
    1H151 O4267 8299   5.552   0.042   9.111
    1H151 O4268 8300   1.953   4.969   9.111
    1H151 O4269 8301   5.931   0.996   9.111
    1H151 O4270 8302   4.984   3.380   7.784
    1H151 O4271 8303   6.310   5.446   7.784
    1H151 O4272 8304   5.742   5.922   9.111
    1H151 O4273 8305   1.005   5.446   7.784
    1H151 O4274 8306   0.816   6.241   7.784
    1H151 O4275 8307   3.468   0.519   7.784
    1H151 O4276 8308   5.742   0.200   9.111
    1H151 O4277 8309   2.521   4.811   9.111
    1H151 O4278 8310   1.005   0.996   9.111
    1H151 O4279 8311   0.058   1.154   9.111
    1H151 O4280 8312   4.226   4.015   9.111
    1H151 O4281 8313   6.689   6.399   7.784
    1H151 O4282 8314   0.248   0.996   9.111
    1H151 O4283 8315   5.742   5.288   7.784
    1H151 O4284 8316   3.279   0.677   7.784
    1H151 O4285 8317   0.437   1.154   9.111
    1H151 O4286 8318   6.121   1.154   9.111
    1H151 O4287 8319   5.931   0.042   9.111
    1H151 O4288 8320   3.468   4.015   9.111
    1H151 O4289 8321   2.331   3.061   9.111
    1H151 O4290 8322   0.437   3.061   9.111
    1H151 O4291 8323   2.331   5.922   9.111
    1H151 O4292 8324   2.331   2.426   7.784
    1H151 O4293 8325   2.142   5.764   9.111
    1H151 O4294 8326   4.037   3.857   9.111
    1H151 O4295 8327   0.248   2.903   9.111
    1H151 O4296 8328   3.658   0.042   9.111
    1H151 O4297 8329   1.763   3.538   7.784
    1H151 O4298 8330   2.710   3.061   9.111
    1H151 O4299 8331   4.984   0.519   7.784
    1H151 O4300 8332   3.658   0.677   7.784
    1H151 O4301 8333   4.794   0.042   9.111
    1H151 O4302 8334   6.500   3.061   9.111
    1H151 O4303 8335   4.794   2.584   7.784
    1H151 O4304 8336   4.226   2.426   7.784
    1H151 O4305 8337   6.689   3.857   9.111
    1H151 O4306 8338   5.742   3.061   9.111
    1H151 O4307 8339   3.847   5.922   9.111
    1H151 O4308 8340   4.605   1.473   7.784
    1H151 O4309 8341   3.658   0.996   9.111
    1H151 O4310 8342   4.037   2.584   7.784
    1H151 O4311 8343   2.900   0.996   9.111
    1H151 O4312 8344   3.847   0.200   9.111
    1H151 O4313 8345   5.742   4.015   9.111
    1H151 O4314 8346   2.710   5.288   7.784
    1H151 O4315 8347   1.574   1.473   7.784
    1H151 O4316 8348   6.879   3.061   9.111
    1H151 O4317 8349   2.521   5.446   7.784
    1H151 O4318 8350   4.037   0.042   9.111
    1H151 O4319 8351   4.605   0.200   9.111
    1H151 O4320 8352   6.500   6.241   7.784
    1H151 O4321 8353   6.310   3.857   9.111
    1H151 O4322 8354   4.794   0.677   7.784
    1H151 O4323 8355   3.279   4.492   7.784
    1H151 O4324 8356   2.142   4.492   7.784
    1H151 O4325 8357   2.710   3.380   7.784
    1H151 O4326 8358   6.121   1.473   7.784
    1H151 O4327 8359   5.931   3.857   9.111
    1H151 O4328 8360   5.931   1.631   7.784
    1H151 O4329 8361   0.626   2.903   9.111
    1H151 O4330 8362   1.195   0.200   9.111
    1H151 O4331 8363   2.710   1.473   7.784
    1H151 O4332 8364   1.005   6.399   7.784
    1H151 O4333 8365   4.226   0.200   9.111
    1H151 O4334 8366   1.384   2.584   7.784
    1H151 O4335 8367   0.248   5.764   9.111
    1H151 O4336 8368   4.416   0.042   9.111
    1H151 O4337 8369   5.742   0.519   7.784
    1H151 O4338 8370   6.121   4.015   9.111
    1H151 O4339 8371   1.763   4.811   9.111
    1H151 O4340 8372   6.500   4.015   9.111
    1H151 O4341 8373   3.089   0.519   7.784
    1H151 O4342 8374   3.279   3.538   7.784
    1H151 O4343 8375   2.710   4.969   9.111
    1H151 O4344 8376   5.552   5.446   7.784
    1H151 O4345 8377   3.468   0.200   9.111
    1H151 O4346 8378   1.574   3.380   7.784
    1H151 O4347 8379   4.984   2.426   7.784
    1H151 O4348 8380   4.037   4.811   9.111
    1H151 O4349 8381   2.142   2.903   9.111
    1H151 O4350 8382   5.552   2.903   9.111
    1H151 O4351 8383   1.195   4.334   7.784
    1H151 O4352 8384   5.173   5.764   9.111
    1H151 O4353 8385   4.416   3.857   9.111
    1H151 O4354 8386   5.742   1.154   9.111
    1H151 O4355 8387   0.816   3.061   9.111
    1H151 O4356 8388   3.658   4.811   9.111
    1H151 O4357 8389   4.794   1.631   7.784
    1H151 O4358 8390   3.847   4.969   9.111
    1H151 O4359 8391   2.521   5.764   9.111
    1H151 O4360 8392   4.416   0.996   9.111
    1H151 O4361 8393   6.689   2.903   9.111
    1H151 O4362 8394   2.710   1.154   9.111
    1H151 O4363 8395   1.195   5.288   7.784
    1H151 O4364 8396   1.574   4.969   9.111
    1H151 O4365 8397   5.173   3.538   7.784
    1H151 O4366 8398   3.847   2.426   7.784
    1H151 O4367 8399   4.226   4.969   9.111
    1H151 O4368 8400   3.658   5.764   9.111
    1H151 O4369 8401   1.005   2.903   9.111
    1H151 O4370 8402   5.931   5.764   9.111
    1H151 O4371 8403   4.037   5.764   9.111
    1H151 O4372 8404   4.416   1.631   7.784
    1H151 O4373 8405   4.037   0.996   9.111
    1H151 O4374 8406   4.226   1.154   9.111
    1H151 O4375 8407   2.900   0.677   7.784
    1H151 O4376 8408   1.195   1.154   9.111
    1H151 O4377 8409   3.847   0.519   7.784
    1H151 O4378 8410   1.005   1.950   9.111
    1H151 O4379 8411   4.605   0.519   7.784
    1H151 O4380 8412   4.605   1.154   9.111
    1H151 O4381 8413   6.310   6.399   7.784
    1H151 O4382 8414   4.416   4.811   9.111
    1H151 O4383 8415   3.468   4.334   7.784
    1H151 O4384 8416   0.058   5.922   9.111
    1H151 O4385 8417   0.058   0.519   7.784
    1H151 O4386 8418   3.279   3.857   9.111
    1H151 O4387 8419   3.658   2.584   7.784
    1H151 O4388 8420   1.384   1.631   7.784
    1H151 O4389 8421   3.089   4.334   7.784
    1H151 O4390 8422   5.552   3.857   9.111
    1H151 O4391 8423   0.816   2.108   9.111
    1H151 O4392 8424   4.605   2.108   9.111
    1H151 O4393 8425   2.900   4.811   9.111
    1H151 O4394 8426   0.058   4.015   9.111
    1H151 O4395 8427   4.416   1.950   9.111
    1H151 O4396 8428   2.900   2.903   9.111
    1H151 O4397 8429   1.195   3.061   9.111
    1H151 O4398 8430   1.195   2.108   9.111
    1H151 O4399 8431   1.384   2.903   9.111
    1H151 O4400 8432   5.552   0.996   9.111
    1H151 O4401 8433   0.626   1.950   9.111
    1H151 O4402 8434   4.794   0.996   9.111
    1H151 O4403 8435   4.984   1.473   7.784
    1H151 O4404 8436   2.900   5.446   7.784
    1H151 O4405 8437   2.521   2.584   7.784
    1H151 O4406 8438   3.468   4.969   9.111
    1H151 O4407 8439   2.521   0.677   7.784
    1H151 O4408 8440   5.742   1.473   7.784
    1H151 O4409 8441   5.363   3.061   9.111
    1H151 O4410 8442   4.416   2.903   9.111
    1H151 O4411 8443   1.195   6.241   7.784
    1H151 O4412 8444   2.331   5.288   7.784
    1H151 O4413 8445   3.847   1.154   9.111
    1H151 O4414 8446   6.689   0.677   7.784
    1H151 O4415 8447   5.173   2.584   7.784
    1H151 O4416 8448   2.142   0.677   7.784
    1H151 O4417 8449   4.226   3.061   9.111
    1H151 O4418 8450   3.279   0.042   9.111
    1H151 O4419 8451   3.279   4.811   9.111
    1H151 O4420 8452   4.226   2.108   9.111
    1H151 O4421 8453   6.500   0.519   7.784
    1H151 O4422 8454   0.248   1.950   9.111
    1H151 O4423 8455   4.605   3.061   9.111
    1H151 O4424 8456   4.416   0.677   7.784
    1H151 O4425 8457   1.763   2.903   9.111
    1H151 O4426 8458   3.468   5.922   9.111
    1H151 O4427 8459   4.605   4.015   9.111
    1H151 O4428 8460   4.794   1.950   9.111
    1H151 O4429 8461   1.574   3.061   9.111
    1H151 O4430 8462   1.195   4.969   9.111
    1H151 O4431 8463   6.121   6.241   7.784
    1H151 O4432 8464   4.794   2.903   9.111
    1H151 O4433 8465   4.226   5.922   9.111
    1H151 O4434 8466   5.173   2.903   9.111
    1H151 O4435 8467   5.173   5.446   7.784
    1H151 O4436 8468   2.331   0.519   7.784
    1H151 O4437 8469   5.363   6.241   7.784
    1H151 O4438 8470   2.900   4.492   7.784
    1H151 O4439 8471   1.763   0.677   7.784
    1H151 O4440 8472   0.248   0.677   7.784
    1H151 O4441 8473   5.552   6.399   7.784
    1H151 O4442 8474   6.310   1.631   7.784
    1H151 O4443 8475   2.521   0.996   9.111
    1H151 O4444 8476   1.384   1.950   9.111
    1H151 O4445 8477   4.037   1.950   9.111
    1H151 O4446 8478   3.089   3.380   7.784
    1H151 O4447 8479   3.279   2.584   7.784
    1H151 O4448 8480   5.173   6.399   7.784
    1H151 O4449 8481   4.226   1.473   7.784
    1H151 O4450 8482   3.658   4.492   7.784
    1H151 O4451 8483   4.605   4.969   9.111
    1H151 O4452 8484   2.710   5.922   9.111
    1H151 O4453 8485   2.900   3.538   7.784
    1H151 O4454 8486   0.248   3.857   9.111
    1H151 O4455 8487   2.900   2.584   7.784
    1H151 O4456 8488   4.037   2.903   9.111
    1H151 O4457 8489   0.058   2.108   9.111
    1H151 O4458 8490   6.310   0.677   7.784
    1H151 O4459 8491   5.363   5.288   7.784
    1H151 O4460 8492   4.605   4.334   7.784
    1H151 O4461 8493   4.984   1.154   9.111
    1H151 O4462 8494   4.794   4.492   7.784
    1H151 O4463 8495   3.658   1.950   9.111
    1H151 O4464 8496   5.173   4.492   7.784
    1H151 O4465 8497   4.984   5.288   7.784
    1H151 O4466 8498   2.142   0.042   9.111
    1H151 O4467 8499   0.058   3.380   7.784
    1H151 O4468 8500   6.689   2.584   7.784
    1H151 O4469 8501   1.384   0.042   9.111
    1H151 O4470 8502   0.437   0.519   7.784
    1H151 O4471 8503   6.500   3.380   7.784
    1H151 O4472 8504   3.089   2.426   7.784
    1H151 O4473 8505   0.248   2.584   7.784
    1H151 O4474 8506   5.363   4.015   9.111
    1H151 O4475 8507   5.931   0.677   7.784
    1H151 O4476 8508   0.437   3.380   7.784
    1H151 O4477 8509   2.331   4.334   7.784
    1H151 O4478 8510   1.574   0.519   7.784
    1H151 O4479 8511   1.953   3.061   9.111
    1H151 O4480 8512   3.658   6.399   7.784
    1H151 O4481 8513   3.468   6.241   7.784
    1H151 O4482 8514   6.689   1.950   9.111
    1H151 O4483 8515   4.984   2.108   9.111
    1H151 O4484 8516   6.500   2.426   7.784
    1H151 O4485 8517   1.005   4.811   9.111
    1H151 O4486 8518   0.437   2.108   9.111
    1H151 O4487 8519   6.121   3.380   7.784
    1H151 O4488 8520   2.710   0.519   7.784
    1H151 O4489 8521   5.363   4.334   7.784
    1H151 O4490 8522   6.689   3.538   7.784
    1H151 O4491 8523   3.468   2.108   9.111
    1H151 O4492 8524   3.847   3.061   9.111
    1H151 O4493 8525   1.953   0.200   9.111
    1H151 O4494 8526   3.279   6.399   7.784
    1H151 O4495 8527   1.384   0.677   7.784
    1H151 O4496 8528   2.710   2.426   7.784
    1H151 O4497 8529   4.416   4.492   7.784
    1H151 O4498 8530   5.363   2.426   7.784
    1H151 O4499 8531   1.195   1.473   7.784
    1H151 O4500 8532   4.794   5.446   7.784
    1H151 O4501 8533   1.574   2.108   9.111
    1H151 O4502 8534   6.310   2.584   7.784
    1H151 O4503 8535   3.279   1.950   9.111
    1H151 O4504 8536   4.605   6.241   7.784
    1H151 O4505 8537   3.089   4.969   9.111
    1H151 O4506 8538   2.710   6.241   7.784
    1H151 O4507 8539   4.416   6.399   7.784
    1H151 O4508 8540   1.384   4.811   9.111
    1H151 O4509 8541   0.816   4.969   9.111
    1H151 O4510 8542   2.331   0.200   9.111
    1H151 O4511 8543   0.626   3.538   7.784
    1H151 O4512 8544   1.384   6.399   7.784
    1H151 O4513 8545   4.794   4.811   9.111
    1H151 O4514 8546   0.437   2.426   7.784
    1H151 O4515 8547   4.226   6.241   7.784
    1H151 O4516 8548   4.037   0.677   7.784
    1H151 O4517 8549   5.931   3.538   7.784
    1H151 O4518 8550   0.626   2.584   7.784
    1H151 O4519 8551   2.521   6.399   7.784
    1H151 O4520 8552   5.742   3.380   7.784
    1H151 O4521 8553   0.816   3.380   7.784
    1H151 O4522 8554   3.847   5.288   7.784
    1H151 O4523 8555   4.984   5.922   9.111
    1H151 O4524 8556   5.552   4.492   7.784
    1H151 O4525 8557   1.384   3.538   7.784
    1H151 O4526 8558   3.468   2.426   7.784
    1H151 O4527 8559   2.331   1.154   9.111
    1H151 O4528 8560   4.984   3.061   9.111
    1H151 O4529 8561   4.984   4.334   7.784
    1H151 O4530 8562   3.658   5.446   7.784
    1H151 O4531 8563   1.953   0.519   7.784
    1H151 O4532 8564   5.363   3.380   7.784
    1H151 O4533 8565   6.121   0.519   7.784
    1H151 O4534 8566   4.037   5.446   7.784
    1H151 O4535 8567   5.742   6.241   7.784
    1H151 O4536 8568   5.173   0.996   9.111
    1H151 O4537 8569   1.195   2.426   7.784
    1H151 O4538 8570   5.931   6.399   7.784
    1H151 O4539 8571   6.689   4.811   9.111
    1H151 O4540 8572   4.226   0.519   7.784
    1H151 O4541 8573   2.900   1.631   7.784
    1H151 O4542 8574   3.847   2.108   9.111
    1H151 O4543 8575   1.005   4.492   7.784
    1H151 O4544 8576   2.331   6.241   7.784
    1H151 O4545 8577   5.363   1.154   9.111
    1H151 O4546 8578   5.552   1.631   7.784
    1H151 O4547 8579   3.089   5.288   7.784
    1H151 O4548 8580   2.521   4.492   7.784
    1H151 O4549 8581   5.173   1.631   7.784
    1H151 O4550 8582   0.058   4.969   9.111
    1H151 O4551 8583   6.121   5.922   9.111
    1H151 O4552 8584   2.710   4.334   7.784
    1H151 O4553 8585   1.384   5.446   7.784
    1H151 O4554 8586   4.984   6.241   7.784
    1H151 O4555 8587   6.500   4.969   9.111
    1H151 O4556 8588   6.879   2.426   7.784
    1H151 O4557 8589   1.763   0.042   9.111
    1H151 O4558 8590   3.089   4.015   9.111
    1H151 O4559 8591   5.363   1.473   7.784
    1H151 O4560 8592   0.248   3.538   7.784
    1H151 O4561 8593   6.310   3.538   7.784
    1H151 O4562 8594   6.689   5.764   9.111
    1H151 O4563 8595   1.574   0.200   9.111
    1H151 O4564 8596   4.794   6.399   7.784
    1H151 O4565 8597   3.847   4.334   7.784
    1H151 O4566 8598   3.089   0.200   9.111
    1H151 O4567 8599   3.089   3.061   9.111
    1H151 O4568 8600   1.384   0.996   9.111
    1H151 O4569 8601   3.847   6.241   7.784
    1H151 O4570 8602   2.142   5.446   7.784
    1H151 O4571 8603   4.037   6.399   7.784
    1H151 O4572 8604   5.552   3.538   7.784
    1H151 O4573 8605   3.089   6.241   7.784
    1H151 O4574 8606   4.226   4.334   7.784
    1H151 O4575 8607   1.195   3.380   7.784
    1H151 O4576 8608   2.900   6.399   7.784
    1H151 O4577 8609   3.279   5.764   9.111
    1H151 O4578 8610   4.794   3.857   9.111
    1H151 O4579 8611   4.416   5.764   9.111
    1H151 O4580 8612   6.500   1.473   7.784
    1H151 O4581 8613   2.900   5.764   9.111
    1H151 O4582 8614   3.468   5.288   7.784
    1H151 O4583 8615   3.279   5.446   7.784
    1H151 O4584 8616   1.005   2.584   7.784
    1H151 O4585 8617   2.521   0.042   9.111
    1H151 O4586 8618   4.605   5.288   7.784
    1H151 O4587 8619   4.037   4.492   7.784
    1H151 O4588 8620   5.173   3.857   9.111
    1H151 O4589 8621   6.500   5.922   9.111
    1H151 O4590 8622   1.005   3.538   7.784
    1H151 O4591 8623   3.089   5.922   9.111
    1H151 O4592 8624   6.500   2.108   9.111
    1H151 O4593 8625   4.037   1.631   7.784
    1H151 O4594 8626   1.195   0.519   7.784
    1H151 O4595 8627   1.574   5.288   7.784
    1H151 O4596 8628   6.121   2.426   7.784
    1H151 O4597 8629   4.794   5.764   9.111
    1H151 O4598 8630   4.984   4.015   9.111
    1H151 O4599 8631   3.658   2.903   9.111
    1H151 O4600 8632   0.816   2.426   7.784
    1H151 O4601 8633   5.552   2.584   7.784
    1H151 O4602 8634   0.626   0.677   7.784
    1H151 O4603 8635   6.310   5.764   9.111
    1H151 O4604 8636   4.226   5.288   7.784
    1H151 O4605 8637   4.605   5.922   9.111
    1H151 O4606 8638   4.416   5.446   7.784
    1H151 O4607 8639   1.953   5.288   7.784
    1H151 O4608 8640   3.089   2.108   9.111
    1H151 O4609 8641   3.089   1.473   7.784
    1H151 O4610 8642   0.437   4.015   9.111
    1H151 O4611 8643   5.173   1.950   9.111
    1H151 O4612 8644   2.900   0.042   9.111
    1H151 O4613 8645   4.984   4.969   9.111
    1H151 O4614 8646   0.626   4.811   9.111
    1H151 O4615 8647   2.710   0.200   9.111
    1H151 O4616 8648   2.900   3.857   9.111
    1H151 O4617 8649   5.742   4.334   7.784
    1H151 O4618 8650   3.468   3.061   9.111
    1H151 O4619 8651   1.763   1.950   9.111
    1H151 O4620 8652   3.279   2.903   9.111
    1H151 O4621 8653   2.142   0.996   9.111
    1H151 O4622 8654   0.816   0.519   7.784
    1H151 O4623 8655   0.437   4.969   9.111
    1H151 O4624 8656   0.248   4.811   9.111
    1H151 O4625 8657   1.574   6.241   7.784
    1H151 O4626 8658   5.931   2.584   7.784
    1H151 O4627 8659   6.310   4.811   9.111
    1H151 O4628 8660   0.816   4.334   7.784
    1H151 O4629 8661   5.742   2.426   7.784
    1H151 O4630 8662   1.005   0.677   7.784
    1H151 O4631 8663   1.005   1.631   7.784
    1H151 O4632 8664   2.900   1.950   9.111
    1H151 O4633 8665   6.310   1.950   9.111
    1H151 O4634 8666   2.142   6.399   7.784
    1H151 O4635 8667   1.763   5.446   7.784
    1H151 O4636 8668   5.931   4.492   7.784
    1H151 O4637 8669   1.574   1.154   9.111
    1H151 O4638 8670   3.847   1.473   7.784
    1H151 O4639 8671   2.710   4.015   9.111
    1H151 O4640 8672   5.173   4.811   9.111
    1H151 O4641 8673   0.626   3.857   9.111
    1H151 O4642 8674   5.363   2.108   9.111
    1H151 O4643 8675   1.953   2.108   9.111
    1H151 O4644 8676   6.121   4.969   9.111
    1H151 O4645 8677   6.689   1.631   7.784
    1H151 O4646 8678   2.710   2.108   9.111
    1H151 O4647 8679   0.626   4.492   7.784
    1H151 O4648 8680   5.363   4.969   9.111
    1H151 O4649 8681   5.742   4.969   9.111
    1H151 O4650 8682   5.552   4.811   9.111
    1H151 O4651 8683   5.931   4.811   9.111
    1H151 O4652 8684   1.763   6.399   7.784
    1H151 O4653 8685   3.279   1.631   7.784
    1H151 O4654 8686   2.521   3.857   9.111
    1H151 O4655 8687   1.953   1.154   9.111
    1H151 O4656 8688   1.953   6.241   7.784
    1H151 O4657 8689   6.121   2.108   9.111
    1H151 O4658 8690   3.468   1.473   7.784
    1H151 O4659 8691   2.521   1.950   9.111
    1H151 O4660 8692   2.331   2.108   9.111
    1H151 O4661 8693   6.310   4.492   7.784
    1H151 O4662 8694   2.331   4.015   9.111
    1H151 O4663 8695   1.763   0.996   9.111
    1H151 O4664 8696   3.658   1.631   7.784
    1H151 O4665 8697   6.689   4.492   7.784
    1H151 O4666 8698   6.121   4.334   7.784
    1H151 O4667 8699   0.248   4.492   7.784
    1H151 O4668 8700   2.142   1.950   9.111
    1H151 O4669 8701   5.742   2.108   9.111
    1H151 O4670 8702   5.552   1.950   9.111
    1H151 O4671 8703   5.931   1.950   9.111
    1H151 O4672 8704   0.816   1.473   7.784
    1H151 O4673 8705   0.437   4.334   7.784
    1H151 O4674 8706   2.142   3.857   9.111
    1H151 O4675 8707   6.500   4.334   7.784
    1H151 O4676 8708   0.058   1.473   7.784
    1H151 O4677 8709   0.816   4.015   9.111
    1H151 O4678 8710   0.058   4.334   7.784
    1H151 O4679 8711   1.005   3.857   9.111
    1H151 O4680 8712   1.953   4.015   9.111
    1H151 O4681 8713   0.626   1.631   7.784
    1H151 O4682 8714   1.763   3.857   9.111
    1H151 O4683 8715   0.248   1.631   7.784
    1H151 O4684 8716   1.195   4.015   9.111
    1H151 O4685 8717   1.384   3.857   9.111
    1H151 O4686 8718   1.574   4.015   9.111
    1H151 O4687 8719   0.437   1.473   7.784
    1H151 O4688 8720   1.953   2.665   7.974
    1H151 O4689 8721   0.248   6.161   7.974
    1H151 O4690 8722   4.416   3.300   7.974
    1H151 O4691 8723   4.037   3.300   7.974
    1H151 O4692 8724   1.005   6.003   8.921
    1H151 O4693 8725   1.763   2.346   7.974
    1H151 O4694 8726   2.142   1.392   7.974
    1H151 O4695 8727   0.437   6.480   7.974
    1H151 O4696 8728   2.331   1.711   7.974
    1H151 O4697 8729   0.437   5.526   7.974
    1H151 O4698 8730   1.953   1.711   7.974
    1H151 O4699 8731   0.626   6.161   7.974
    1H151 O4700 8732   0.437   6.638   8.921
    1H151 O4701 8733   2.142   3.300   7.974
    1H151 O4702 8734   0.816   6.638   8.921
    1H151 O4703 8735   2.142   2.346   7.974
    1H151 O4704 8736   1.384   6.003   8.921
    1H151 O4705 8737   1.195   5.684   8.921
    1H151 O4706 8738   6.689   0.281   8.921
    1H151 O4707 8739   6.500   0.916   8.921
    1H151 O4708 8740   0.626   6.003   8.921
    1H151 O4709 8741   6.310   0.281   8.921
    1H151 O4710 8742   4.226   3.618   7.974
    1H151 O4711 8743   0.058   6.638   8.921
    1H151 O4712 8744   1.763   4.254   7.974
    1H151 O4713 8745   0.058   6.480   7.974
    1H151 O4714 8746   6.121   0.916   8.921
    1H151 O4715 8747   4.794   3.300   7.974
    1H151 O4716 8748   5.363   6.638   8.921
    1H151 O4717 8749   3.658   3.300   7.974
    1H151 O4718 8750   0.816   5.526   7.974
    1H151 O4719 8751   1.574   4.572   7.974
    1H151 O4720 8752   1.574   2.665   7.974
    1H151 O4721 8753   5.173   0.281   8.921
    1H151 O4722 8754   2.331   3.618   7.974
    1H151 O4723 8755   2.521   1.392   7.974
    1H151 O4724 8756   5.552   6.003   8.921
    1H151 O4725 8757   6.310   3.142   8.921
    1H151 O4726 8758   0.816   0.916   8.921
    1H151 O4727 8759   5.931   0.281   8.921
    1H151 O4728 8760   4.605   2.665   7.974
    1H151 O4729 8761   0.248   5.207   7.974
    1H151 O4730 8762   3.279   1.234   8.921
    1H151 O4731 8763   5.173   0.439   7.974
    1H151 O4732 8764   1.763   6.003   8.921
    1H151 O4733 8765   5.363   0.757   7.974
    1H151 O4734 8766   3.658   4.095   8.921
    1H151 O4735 8767   4.984   6.638   8.921
    1H151 O4736 8768   2.142   5.049   8.921
    1H151 O4737 8769   1.763   3.300   7.974
    1H151 O4738 8770   2.521   3.300   7.974
    1H151 O4739 8771   5.931   3.142   8.921
    1H151 O4740 8772   0.437   0.916   8.921
    1H151 O4741 8773   5.552   0.439   7.974
    1H151 O4742 8774   6.689   1.234   8.921
    1H151 O4743 8775   4.037   4.095   8.921
    1H151 O4744 8776   1.005   0.281   8.921
    1H151 O4745 8777   3.468   0.916   8.921
    1H151 O4746 8778   6.689   5.207   7.974
    1H151 O4747 8779   1.953   4.572   7.974
    1H151 O4748 8780   6.121   2.823   8.921
    1H151 O4749 8781   0.248   6.003   8.921
    1H151 O4750 8782   3.089   0.916   8.921
    1H151 O4751 8783   1.384   4.254   7.974
    1H151 O4752 8784   6.310   5.207   7.974
    1H151 O4753 8785   5.931   5.207   7.974
    1H151 O4754 8786   2.142   6.003   8.921
    1H151 O4755 8787   2.331   4.730   8.921
    1H151 O4756 8788   0.626   0.281   8.921
    1H151 O4757 8789   0.248   0.281   8.921
    1H151 O4758 8790   3.847   6.638   8.921
    1H151 O4759 8791   3.468   3.618   7.974
    1H151 O4760 8792   2.521   3.142   8.921
    1H151 O4761 8793   0.248   3.142   8.921
    1H151 O4762 8794   4.416   2.346   7.974
    1H151 O4763 8795   6.500   3.777   8.921
    1H151 O4764 8796   1.005   1.234   8.921
    1H151 O4765 8797   5.742   0.916   8.921
    1H151 O4766 8798   3.468   0.757   7.974
    1H151 O4767 8799   0.058   5.526   7.974
    1H151 O4768 8800   5.363   5.684   8.921
    1H151 O4769 8801   2.331   2.823   8.921
    1H151 O4770 8802   1.763   5.049   8.921
    1H151 O4771 8803   1.005   5.207   7.974
    1H151 O4772 8804   4.984   3.618   7.974
    1H151 O4773 8805   5.742   5.684   8.921
    1H151 O4774 8806   4.605   3.618   7.974
    1H151 O4775 8807   3.847   2.665   7.974
    1H151 O4776 8808   1.574   5.684   8.921
    1H151 O4777 8809   3.847   3.618   7.974
    1H151 O4778 8810   5.742   5.526   7.974
    1H151 O4779 8811   3.658   0.439   7.974
    1H151 O4780 8812   2.710   2.823   8.921
    1H151 O4781 8813   0.437   2.823   8.921
    1H151 O4782 8814   3.658   6.003   8.921
    1H151 O4783 8815   0.816   5.684   8.921
    1H151 O4784 8816   4.416   4.095   8.921
    1H151 O4785 8817   3.468   3.777   8.921
    1H151 O4786 8818   1.953   3.618   7.974
    1H151 O4787 8819   4.794   1.392   7.974
    1H151 O4788 8820   0.058   0.916   8.921
    1H151 O4789 8821   3.468   6.638   8.921
    1H151 O4790 8822   0.626   5.207   7.974
    1H151 O4791 8823   4.416   0.281   8.921
    1H151 O4792 8824   0.058   3.777   8.921
    1H151 O4793 8825   4.037   6.003   8.921
    1H151 O4794 8826   4.226   2.665   7.974
    1H151 O4795 8827   3.089   0.757   7.974
    1H151 O4796 8828   4.605   0.757   7.974
    1H151 O4797 8829   2.710   5.526   7.974
    1H151 O4798 8830   2.331   0.757   7.974
    1H151 O4799 8831   5.552   0.281   8.921
    1H151 O4800 8832   4.416   1.392   7.974
    1H151 O4801 8833   0.248   0.439   7.974
    1H151 O4802 8834   1.953   5.684   8.921
    1H151 O4803 8835   2.710   4.730   8.921
    1H151 O4804 8836   5.931   1.392   7.974
    1H151 O4805 8837   2.521   5.207   7.974
    1H151 O4806 8838   6.500   6.638   8.921
    1H151 O4807 8839   6.689   6.161   7.974
    1H151 O4808 8840   5.931   4.095   8.921
    1H151 O4809 8841   1.763   1.392   7.974
    1H151 O4810 8842   4.226   0.916   8.921
    1H151 O4811 8843   6.121   5.526   7.974
    1H151 O4812 8844   0.626   1.234   8.921
    1H151 O4813 8845   6.500   5.526   7.974
    1H151 O4814 8846   6.310   6.161   7.974
    1H151 O4815 8847   3.468   4.730   8.921
    1H151 O4816 8848   2.331   2.665   7.974
    1H151 O4817 8849   2.521   6.003   8.921
    1H151 O4818 8850   0.816   1.869   8.921
    1H151 O4819 8851   5.363   6.480   7.974
    1H151 O4820 8852   3.847   3.777   8.921
    1H151 O4821 8853   3.089   4.572   7.974
    1H151 O4822 8854   6.121   1.711   7.974
    1H151 O4823 8855   5.742   6.638   8.921
    1H151 O4824 8856   3.468   4.572   7.974
    1H151 O4825 8857   6.310   1.234   8.921
    1H151 O4826 8858   4.984   0.757   7.974
    1H151 O4827 8859   1.384   1.392   7.974
    1H151 O4828 8860   4.037   5.049   8.921
    1H151 O4829 8861   1.005   5.049   8.921
    1H151 O4830 8862   4.605   2.823   8.921
    1H151 O4831 8863   1.574   2.823   8.921
    1H151 O4832 8864   1.195   6.638   8.921
    1H151 O4833 8865   0.058   1.869   8.921
    1H151 O4834 8866   5.552   4.095   8.921
    1H151 O4835 8867   0.816   6.480   7.974
    1H151 O4836 8868   4.794   2.188   8.921
    1H151 O4837 8869   4.794   0.281   8.921
    1H151 O4838 8870   4.605   4.730   8.921
    1H151 O4839 8871   0.248   1.234   8.921
    1H151 O4840 8872   1.384   2.188   8.921
    1H151 O4841 8873   1.574   0.757   7.974
    1H151 O4842 8874   4.226   1.869   8.921
    1H151 O4843 8875   6.121   6.638   8.921
    1H151 O4844 8876   2.521   5.049   8.921
    1H151 O4845 8877   3.468   1.869   8.921
    1H151 O4846 8878   1.005   3.142   8.921
    1H151 O4847 8879   5.363   2.823   8.921
    1H151 O4848 8880   4.037   3.142   8.921
    1H151 O4849 8881   3.279   0.439   7.974
    1H151 O4850 8882   6.121   3.777   8.921
    1H151 O4851 8883   4.794   1.234   8.921
    1H151 O4852 8884   6.689   3.300   7.974
    1H151 O4853 8885   3.468   6.480   7.974
    1H151 O4854 8886   6.689   3.142   8.921
[truncated: 2,101,217 more chars]
