# Supplementary material for: Atomistic Molecular Dynamics Simulations of Lipids Near TiO2 Nanosurfaces
Source: J Phys Chem B. 2021 Jul 16;125(29):8048–59. doi: 10.1021/acs.jpcb.1c04547 (PMC8389913; doi:10.1021/acs.jpcb.1c04547)
Supplement: Supplementary file 2 — jp1c04547_si_002.zip [file jp1c04547_si_002.zip › MD_setup/anatase-100-76POPE/H151O8215Ti4032_1.itp]

[ moleculetype ]
; molname            nrexcl
H151O8215Ti4032_1    1

[ atoms ]
; nr      atype     resnr   resname  atname    cgnr     NAC      mass    desc                 
    1    TiA      1        H151        Ti1       1    2.24806  47.867   ; Ti-O6    [2.24806]
    2    TiA      1        H151        Ti2       2    2.24806  47.867   ; Ti-O6    [4.49612]
    3    TiA      1        H151        Ti3       3    2.24806  47.867   ; Ti-O6    [6.74418]
    4    TiA      1        H151        Ti4       4    2.24806  47.867   ; Ti-O6    [8.99224]
    5    TiA      1        H151        Ti5       5    2.24806  47.867   ; Ti-O6    [11.2403]
    6    TiA      1        H151        Ti6       6    2.24806  47.867   ; Ti-O6    [13.4884]
    7    TiA      1        H151        Ti7       7    2.24806  47.867   ; Ti-O6    [15.7364]
    8    TiA      1        H151        Ti8       8    2.24806  47.867   ; Ti-O6    [17.9845]
    9    TiA      1        H151        Ti9       9    2.24806  47.867   ; Ti-O6    [20.2325]
   10    TiA      1        H151       Ti10      10    2.24806  47.867   ; Ti-O6    [22.4806]
   11    TiA      1        H151       Ti11      11    2.24806  47.867   ; Ti-O6    [24.7287]
   12    TiA      1        H151       Ti12      12    2.24806  47.867   ; Ti-O6    [26.9767]
   13    TiA      1        H151       Ti13      13    2.24806  47.867   ; Ti-O6    [29.2248]
   14    TiA      1        H151       Ti14      14    2.24806  47.867   ; Ti-O6    [31.4728]
   15    TiA      1        H151       Ti15      15    2.24806  47.867   ; Ti-O6    [33.7209]
   16    TiA      1        H151       Ti16      16    2.24806  47.867   ; Ti-O6     [35.969]
   17    TiA      1        H151       Ti17      17    2.24806  47.867   ; Ti-O6     [38.217]
   18    TiA      1        H151       Ti18      18    2.24806  47.867   ; Ti-O6    [40.4651]
   19    TiA      1        H151       Ti19      19    2.24806  47.867   ; Ti-O6    [42.7131]
   20    TiA      1        H151       Ti20      20    2.24806  47.867   ; Ti-O6    [44.9612]
   21    TiA      1        H151       Ti21      21    2.24806  47.867   ; Ti-O6    [47.2093]
   22    TiA      1        H151       Ti22      22    2.24806  47.867   ; Ti-O6    [49.4573]
   23    TiA      1        H151       Ti23      23    2.24806  47.867   ; Ti-O6    [51.7054]
   24    TiA      1        H151       Ti24      24    2.24806  47.867   ; Ti-O6    [53.9534]
   25    TiA      1        H151       Ti25      25    2.24806  47.867   ; Ti-O6    [56.2015]
   26    TiA      1        H151       Ti26      26    2.24806  47.867   ; Ti-O6    [58.4496]
   27    TiA      1        H151       Ti27      27    2.24806  47.867   ; Ti-O6    [60.6976]
   28    TiA      1        H151       Ti28      28    2.24806  47.867   ; Ti-O6    [62.9457]
   29    TiA      1        H151       Ti29      29    2.24806  47.867   ; Ti-O6    [65.1937]
   30    TiA      1        H151       Ti30      30    2.24806  47.867   ; Ti-O6    [67.4418]
   31    TiA      1        H151       Ti31      31    2.24806  47.867   ; Ti-O6    [69.6899]
   32    TiA      1        H151       Ti32      32    2.24806  47.867   ; Ti-O6    [71.9379]
   33    TiA      1        H151       Ti33      33    2.24806  47.867   ; Ti-O6     [74.186]
   34    TiA      1        H151       Ti34      34    2.24806  47.867   ; Ti-O6     [76.434]
   35    TiA      1        H151       Ti35      35    2.24806  47.867   ; Ti-O6    [78.6821]
   36    TiA      1        H151       Ti36      36    2.24806  47.867   ; Ti-O6    [80.9302]
   37    TiA      1        H151       Ti37      37    2.24806  47.867   ; Ti-O6    [83.1782]
   38    TiA      1        H151       Ti38      38    2.24806  47.867   ; Ti-O6    [85.4263]
   39    TiA      1        H151       Ti39      39    2.24806  47.867   ; Ti-O6    [87.6743]
   40    TiA      1        H151       Ti40      40    2.24806  47.867   ; Ti-O6    [89.9224]
   41    TiA      1        H151       Ti41      41    2.24806  47.867   ; Ti-O6    [92.1705]
   42    TiA      1        H151       Ti42      42    2.24806  47.867   ; Ti-O6    [94.4185]
   43    TiA      1        H151       Ti43      43    2.24806  47.867   ; Ti-O6    [96.6666]
   44    TiA      1        H151       Ti44      44    2.24806  47.867   ; Ti-O6    [98.9146]
   45    TiA      1        H151       Ti45      45    2.24806  47.867   ; Ti-O6    [101.163]
   46    TiA      1        H151       Ti46      46    2.24806  47.867   ; Ti-O6    [103.411]
   47    TiA      1        H151       Ti47      47    2.24806  47.867   ; Ti-O6    [105.659]
   48    TiA      1        H151       Ti48      48    2.24806  47.867   ; Ti-O6    [107.907]
   49    TiA      1        H151       Ti49      49    2.24806  47.867   ; Ti-O6    [110.155]
   50    TiA      1        H151       Ti50      50    2.24806  47.867   ; Ti-O6    [112.403]
   51    TiA      1        H151       Ti51      51    2.24806  47.867   ; Ti-O6    [114.651]
   52    TiA      1        H151       Ti52      52    2.24806  47.867   ; Ti-O6    [116.899]
   53    TiA      1        H151       Ti53      53    2.24806  47.867   ; Ti-O6    [119.147]
   54    TiA      1        H151       Ti54      54    2.24806  47.867   ; Ti-O6    [121.395]
   55    TiA      1        H151       Ti55      55    2.24806  47.867   ; Ti-O6    [123.643]
   56    TiA      1        H151       Ti56      56    2.24806  47.867   ; Ti-O6    [125.891]
   57    TiA      1        H151       Ti57      57    2.24806  47.867   ; Ti-O6    [128.139]
   58    TiA      1        H151       Ti58      58    2.24806  47.867   ; Ti-O6    [130.387]
   59    TiA      1        H151       Ti59      59    2.24806  47.867   ; Ti-O6    [132.636]
   60    TiA      1        H151       Ti60      60    2.24806  47.867   ; Ti-O6    [134.884]
   61    TiA      1        H151       Ti61      61    2.24806  47.867   ; Ti-O6    [137.132]
   62    TiA      1        H151       Ti62      62    2.24806  47.867   ; Ti-O6     [139.38]
   63    TiA      1        H151       Ti63      63    2.24806  47.867   ; Ti-O6    [141.628]
   64    TiA      1        H151       Ti64      64    2.24806  47.867   ; Ti-O6    [143.876]
   65    TiA      1        H151       Ti65      65    2.24806  47.867   ; Ti-O6    [146.124]
   66    TiA      1        H151       Ti66      66    2.24806  47.867   ; Ti-O6    [148.372]
   67    TiA      1        H151       Ti67      67    2.24806  47.867   ; Ti-O6     [150.62]
   68    TiA      1        H151       Ti68      68    2.24806  47.867   ; Ti-O6    [152.868]
   69    TiA      1        H151       Ti69      69    2.24806  47.867   ; Ti-O6    [155.116]
   70    TiA      1        H151       Ti70      70    2.24806  47.867   ; Ti-O6    [157.364]
   71    TiA      1        H151       Ti71      71    2.24806  47.867   ; Ti-O6    [159.612]
   72    TiA      1        H151       Ti72      72    2.24806  47.867   ; Ti-O6     [161.86]
   73    TiA      1        H151       Ti73      73    2.24806  47.867   ; Ti-O6    [164.108]
   74    TiA      1        H151       Ti74      74    2.24806  47.867   ; Ti-O6    [166.356]
   75    TiA      1        H151       Ti75      75    2.24806  47.867   ; Ti-O6    [168.605]
   76    TiA      1        H151       Ti76      76    2.24806  47.867   ; Ti-O6    [170.853]
   77    TiA      1        H151       Ti77      77    2.24806  47.867   ; Ti-O6    [173.101]
   78    TiA      1        H151       Ti78      78    2.24806  47.867   ; Ti-O6    [175.349]
   79    TiA      1        H151       Ti79      79    2.24806  47.867   ; Ti-O6    [177.597]
   80    TiA      1        H151       Ti80      80    2.24806  47.867   ; Ti-O6    [179.845]
   81    TiA      1        H151       Ti81      81    2.24806  47.867   ; Ti-O6    [182.093]
   82    TiA      1        H151       Ti82      82    2.24806  47.867   ; Ti-O6    [184.341]
   83    TiA      1        H151       Ti83      83    2.24806  47.867   ; Ti-O6    [186.589]
   84    TiA      1        H151       Ti84      84    2.24806  47.867   ; Ti-O6    [188.837]
   85    TiA      1        H151       Ti85      85    2.24806  47.867   ; Ti-O6    [191.085]
   86    TiA      1        H151       Ti86      86    2.24806  47.867   ; Ti-O6    [193.333]
   87    TiA      1        H151       Ti87      87    2.24806  47.867   ; Ti-O6    [195.581]
   88    TiA      1        H151       Ti88      88    2.24806  47.867   ; Ti-O6    [197.829]
   89    TiA      1        H151       Ti89      89    2.24806  47.867   ; Ti-O6    [200.077]
   90    TiA      1        H151       Ti90      90    2.24806  47.867   ; Ti-O6    [202.325]
   91    TiA      1        H151       Ti91      91    2.24806  47.867   ; Ti-O6    [204.573]
   92    TiA      1        H151       Ti92      92    2.24806  47.867   ; Ti-O6    [206.822]
   93    TiA      1        H151       Ti93      93    2.24806  47.867   ; Ti-O6     [209.07]
   94    TiA      1        H151       Ti94      94    2.24807  47.867   ; Ti-O6    [211.318]
   95    TiA      1        H151       Ti95      95    2.24806  47.867   ; Ti-O6    [213.566]
   96    TiA      1        H151       Ti96      96    2.24806  47.867   ; Ti-O6    [215.814]
   97    TiA      1        H151       Ti97      97    2.24806  47.867   ; Ti-O6    [218.062]
   98    TiA      1        H151       Ti98      98    2.24806  47.867   ; Ti-O6     [220.31]
   99    TiA      1        H151       Ti99      99    2.24806  47.867   ; Ti-O6    [222.558]
  100    TiA      1        H151      Ti100     100    2.24806  47.867   ; Ti-O6    [224.806]
  101    TiA      1        H151      Ti101     101    2.24806  47.867   ; Ti-O6    [227.054]
  102    TiA      1        H151      Ti102     102    2.24806  47.867   ; Ti-O6    [229.302]
  103    TiA      1        H151      Ti103     103    2.24806  47.867   ; Ti-O6     [231.55]
  104    TiA      1        H151      Ti104     104    2.24806  47.867   ; Ti-O6    [233.798]
  105    TiA      1        H151      Ti105     105    2.24806  47.867   ; Ti-O6    [236.046]
  106    TiA      1        H151      Ti106     106    2.24806  47.867   ; Ti-O6    [238.294]
  107    TiA      1        H151      Ti107     107    2.24806  47.867   ; Ti-O6    [240.542]
  108    TiA      1        H151      Ti108     108    2.24806  47.867   ; Ti-O6     [242.79]
  109    TiA      1        H151      Ti109     109    2.24806  47.867   ; Ti-O6    [245.039]
  110    TiA      1        H151      Ti110     110    2.24806  47.867   ; Ti-O6    [247.287]
  111    TiA      1        H151      Ti111     111    2.24806  47.867   ; Ti-O6    [249.535]
  112    TiA      1        H151      Ti112     112    2.24806  47.867   ; Ti-O6    [251.783]
  113    TiA      1        H151      Ti113     113    2.24806  47.867   ; Ti-O6    [254.031]
  114    TiA      1        H151      Ti114     114    2.24806  47.867   ; Ti-O6    [256.279]
  115    TiA      1        H151      Ti115     115    2.24806  47.867   ; Ti-O6    [258.527]
  116    TiA      1        H151      Ti116     116    2.24806  47.867   ; Ti-O6    [260.775]
  117    TiA      1        H151      Ti117     117    2.24806  47.867   ; Ti-O6    [263.023]
  118    TiA      1        H151      Ti118     118    2.24806  47.867   ; Ti-O6    [265.271]
  119    TiA      1        H151      Ti119     119    2.24806  47.867   ; Ti-O6    [267.519]
  120    TiA      1        H151      Ti120     120    2.24806  47.867   ; Ti-O6    [269.767]
  121    TiA      1        H151      Ti121     121    2.24806  47.867   ; Ti-O6    [272.015]
  122    TiA      1        H151      Ti122     122    2.24806  47.867   ; Ti-O6    [274.263]
  123    TiA      1        H151      Ti123     123    2.24806  47.867   ; Ti-O6    [276.511]
  124    TiA      1        H151      Ti124     124    2.24806  47.867   ; Ti-O6    [278.759]
  125    TiA      1        H151      Ti125     125    2.24806  47.867   ; Ti-O6    [281.008]
  126    TiA      1        H151      Ti126     126    2.24806  47.867   ; Ti-O6    [283.256]
  127    TiA      1        H151      Ti127     127    2.24806  47.867   ; Ti-O6    [285.504]
  128    TiA      1        H151      Ti128     128    2.24806  47.867   ; Ti-O6    [287.752]
  129    TiA      1        H151      Ti129     129    2.24806  47.867   ; Ti-O6        [290]
  130    TiA      1        H151      Ti130     130    2.24806  47.867   ; Ti-O6    [292.248]
  131    TiA      1        H151      Ti131     131    2.24806  47.867   ; Ti-O6    [294.496]
  132    TiA      1        H151      Ti132     132    2.24806  47.867   ; Ti-O6    [296.744]
  133    TiA      1        H151      Ti133     133    2.24806  47.867   ; Ti-O6    [298.992]
  134    TiA      1        H151      Ti134     134    2.24806  47.867   ; Ti-O6     [301.24]
  135    TiA      1        H151      Ti135     135    2.24806  47.867   ; Ti-O6    [303.488]
  136    TiA      1        H151      Ti136     136    2.24806  47.867   ; Ti-O6    [305.736]
  137    TiA      1        H151      Ti137     137    2.24806  47.867   ; Ti-O6    [307.984]
  138    TiA      1        H151      Ti138     138    2.24806  47.867   ; Ti-O6    [310.232]
  139    TiA      1        H151      Ti139     139    2.24806  47.867   ; Ti-O6     [312.48]
  140    TiA      1        H151      Ti140     140    2.24806  47.867   ; Ti-O6    [314.728]
  141    TiA      1        H151      Ti141     141    2.24806  47.867   ; Ti-O6    [316.976]
  142    TiA      1        H151      Ti142     142    2.24806  47.867   ; Ti-O6    [319.225]
  143    TiA      1        H151      Ti143     143    2.24806  47.867   ; Ti-O6    [321.473]
  144    TiA      1        H151      Ti144     144    2.24806  47.867   ; Ti-O6    [323.721]
  145    TiA      1        H151      Ti145     145    2.24806  47.867   ; Ti-O6    [325.969]
  146    TiA      1        H151      Ti146     146    2.24806  47.867   ; Ti-O6    [328.217]
  147    TiA      1        H151      Ti147     147    2.24806  47.867   ; Ti-O6    [330.465]
  148    TiA      1        H151      Ti148     148    2.24806  47.867   ; Ti-O6    [332.713]
  149    TiA      1        H151      Ti149     149    2.24806  47.867   ; Ti-O6    [334.961]
  150    TiA      1        H151      Ti150     150    2.24806  47.867   ; Ti-O6    [337.209]
  151    TiA      1        H151      Ti151     151    2.24806  47.867   ; Ti-O6    [339.457]
  152    TiA      1        H151      Ti152     152    2.24806  47.867   ; Ti-O6    [341.705]
  153    TiA      1        H151      Ti153     153    2.24806  47.867   ; Ti-O6    [343.953]
  154    TiA      1        H151      Ti154     154    2.24806  47.867   ; Ti-O6    [346.201]
  155    TiA      1        H151      Ti155     155    2.24806  47.867   ; Ti-O6    [348.449]
  156    TiA      1        H151      Ti156     156    2.24806  47.867   ; Ti-O6    [350.697]
  157    TiA      1        H151      Ti157     157    2.24806  47.867   ; Ti-O6    [352.945]
  158    TiA      1        H151      Ti158     158    2.24806  47.867   ; Ti-O6    [355.193]
  159    TiA      1        H151      Ti159     159    2.24806  47.867   ; Ti-O6    [357.442]
  160    TiA      1        H151      Ti160     160    2.24806  47.867   ; Ti-O6     [359.69]
  161    TiA      1        H151      Ti161     161    2.24806  47.867   ; Ti-O6    [361.938]
  162    TiA      1        H151      Ti162     162    2.24806  47.867   ; Ti-O6    [364.186]
  163    TiA      1        H151      Ti163     163    2.24806  47.867   ; Ti-O6    [366.434]
  164    TiA      1        H151      Ti164     164    2.24806  47.867   ; Ti-O6    [368.682]
  165    TiA      1        H151      Ti165     165    2.24806  47.867   ; Ti-O6     [370.93]
  166    TiA      1        H151      Ti166     166    2.24806  47.867   ; Ti-O6    [373.178]
  167    TiA      1        H151      Ti167     167    2.24806  47.867   ; Ti-O6    [375.426]
  168    TiA      1        H151      Ti168     168    2.24806  47.867   ; Ti-O6    [377.674]
  169    TiA      1        H151      Ti169     169    2.24806  47.867   ; Ti-O6    [379.922]
  170    TiA      1        H151      Ti170     170    2.24806  47.867   ; Ti-O6     [382.17]
  171    TiA      1        H151      Ti171     171    2.24806  47.867   ; Ti-O6    [384.418]
  172    TiA      1        H151      Ti172     172    2.24806  47.867   ; Ti-O6    [386.666]
  173    TiA      1        H151      Ti173     173    2.24806  47.867   ; Ti-O6    [388.914]
  174    TiA      1        H151      Ti174     174    2.24806  47.867   ; Ti-O6    [391.162]
  175    TiA      1        H151      Ti175     175    2.24806  47.867   ; Ti-O6    [393.411]
  176    TiA      1        H151      Ti176     176    2.24806  47.867   ; Ti-O6    [395.659]
  177    TiA      1        H151      Ti177     177    2.24806  47.867   ; Ti-O6    [397.907]
  178    TiA      1        H151      Ti178     178    2.24806  47.867   ; Ti-O6    [400.155]
  179    TiA      1        H151      Ti179     179    2.24806  47.867   ; Ti-O6    [402.403]
  180    TiA      1        H151      Ti180     180    2.24806  47.867   ; Ti-O6    [404.651]
  181    TiA      1        H151      Ti181     181    2.24806  47.867   ; Ti-O6    [406.899]
  182    TiA      1        H151      Ti182     182    2.24806  47.867   ; Ti-O6    [409.147]
  183    TiA      1        H151      Ti183     183    2.24806  47.867   ; Ti-O6    [411.395]
  184    TiA      1        H151      Ti184     184    2.24806  47.867   ; Ti-O6    [413.643]
  185    TiA      1        H151      Ti185     185    2.24806  47.867   ; Ti-O6    [415.891]
  186    TiA      1        H151      Ti186     186    2.24806  47.867   ; Ti-O6    [418.139]
  187    TiA      1        H151      Ti187     187    2.24806  47.867   ; Ti-O6    [420.387]
  188    TiA      1        H151      Ti188     188    2.24806  47.867   ; Ti-O6    [422.635]
  189    TiA      1        H151      Ti189     189    2.24806  47.867   ; Ti-O6    [424.883]
  190    TiA      1        H151      Ti190     190    2.24806  47.867   ; Ti-O6    [427.131]
  191    TiA      1        H151      Ti191     191    2.24806  47.867   ; Ti-O6    [429.379]
  192    TiA      1        H151      Ti192     192    2.24806  47.867   ; Ti-O6    [431.628]
  193    TiA      1        H151      Ti193     193    2.24806  47.867   ; Ti-O6    [433.876]
  194    TiA      1        H151      Ti194     194    2.24806  47.867   ; Ti-O6    [436.124]
  195    TiA      1        H151      Ti195     195    2.24806  47.867   ; Ti-O6    [438.372]
  196    TiA      1        H151      Ti196     196    2.24806  47.867   ; Ti-O6     [440.62]
  197    TiA      1        H151      Ti197     197    2.24806  47.867   ; Ti-O6    [442.868]
  198    TiA      1        H151      Ti198     198    2.24806  47.867   ; Ti-O6    [445.116]
  199    TiA      1        H151      Ti199     199    2.24806  47.867   ; Ti-O6    [447.364]
  200    TiA      1        H151      Ti200     200    2.24806  47.867   ; Ti-O6    [449.612]
  201    TiA      1        H151      Ti201     201    2.24806  47.867   ; Ti-O6     [451.86]
  202    TiA      1        H151      Ti202     202    2.24806  47.867   ; Ti-O6    [454.108]
  203    TiA      1        H151      Ti203     203    2.24806  47.867   ; Ti-O6    [456.356]
  204    TiA      1        H151      Ti204     204    2.24806  47.867   ; Ti-O6    [458.604]
  205    TiA      1        H151      Ti205     205    2.24806  47.867   ; Ti-O6    [460.852]
  206    TiA      1        H151      Ti206     206    2.24806  47.867   ; Ti-O6      [463.1]
  207    TiA      1        H151      Ti207     207    2.24806  47.867   ; Ti-O6    [465.348]
  208    TiA      1        H151      Ti208     208    2.24806  47.867   ; Ti-O6    [467.596]
  209    TiA      1        H151      Ti209     209    2.24806  47.867   ; Ti-O6    [469.845]
  210    TiA      1        H151      Ti210     210    2.24806  47.867   ; Ti-O6    [472.093]
  211    TiA      1        H151      Ti211     211    2.24806  47.867   ; Ti-O6    [474.341]
  212    TiA      1        H151      Ti212     212    2.24806  47.867   ; Ti-O6    [476.589]
  213    TiA      1        H151      Ti213     213    2.24806  47.867   ; Ti-O6    [478.837]
  214    TiA      1        H151      Ti214     214    2.24806  47.867   ; Ti-O6    [481.085]
  215    TiA      1        H151      Ti215     215    2.24806  47.867   ; Ti-O6    [483.333]
  216    TiA      1        H151      Ti216     216    2.24806  47.867   ; Ti-O6    [485.581]
  217    TiA      1        H151      Ti217     217    2.24806  47.867   ; Ti-O6    [487.829]
  218    TiA      1        H151      Ti218     218    2.24806  47.867   ; Ti-O6    [490.077]
  219    TiA      1        H151      Ti219     219    2.24806  47.867   ; Ti-O6    [492.325]
  220    TiA      1        H151      Ti220     220    2.24806  47.867   ; Ti-O6    [494.573]
  221    TiA      1        H151      Ti221     221    2.24806  47.867   ; Ti-O6    [496.821]
  222    TiA      1        H151      Ti222     222    2.24806  47.867   ; Ti-O6    [499.069]
  223    TiA      1        H151      Ti223     223    2.24806  47.867   ; Ti-O6    [501.317]
  224    TiA      1        H151      Ti224     224    2.24806  47.867   ; Ti-O6    [503.565]
  225    TiA      1        H151      Ti225     225    2.24806  47.867   ; Ti-O6    [505.814]
  226    TiA      1        H151      Ti226     226    2.24806  47.867   ; Ti-O6    [508.062]
  227    TiA      1        H151      Ti227     227    2.24806  47.867   ; Ti-O6     [510.31]
  228    TiA      1        H151      Ti228     228    2.24806  47.867   ; Ti-O6    [512.558]
  229    TiA      1        H151      Ti229     229    2.24806  47.867   ; Ti-O6    [514.806]
  230    TiA      1        H151      Ti230     230    2.24806  47.867   ; Ti-O6    [517.054]
  231    TiA      1        H151      Ti231     231    2.24806  47.867   ; Ti-O6    [519.302]
  232    TiA      1        H151      Ti232     232    2.24806  47.867   ; Ti-O6     [521.55]
  233    TiA      1        H151      Ti233     233    2.24806  47.867   ; Ti-O6    [523.798]
  234    TiA      1        H151      Ti234     234    2.24806  47.867   ; Ti-O6    [526.046]
  235    TiA      1        H151      Ti235     235    2.24806  47.867   ; Ti-O6    [528.294]
  236    TiA      1        H151      Ti236     236    2.24806  47.867   ; Ti-O6    [530.542]
  237    TiA      1        H151      Ti237     237    2.24806  47.867   ; Ti-O6     [532.79]
  238    TiA      1        H151      Ti238     238    2.24806  47.867   ; Ti-O6    [535.038]
  239    TiA      1        H151      Ti239     239    2.24806  47.867   ; Ti-O6    [537.286]
  240    TiA      1        H151      Ti240     240    2.24806  47.867   ; Ti-O6    [539.534]
  241    TiA      1        H151      Ti241     241    2.24806  47.867   ; Ti-O6    [541.782]
  242    TiA      1        H151      Ti242     242    2.24806  47.867   ; Ti-O6    [544.031]
  243    TiA      1        H151      Ti243     243    2.24806  47.867   ; Ti-O6    [546.279]
  244    TiA      1        H151      Ti244     244    2.24806  47.867   ; Ti-O6    [548.527]
  245    TiA      1        H151      Ti245     245    2.24806  47.867   ; Ti-O6    [550.775]
  246    TiA      1        H151      Ti246     246    2.24806  47.867   ; Ti-O6    [553.023]
  247    TiA      1        H151      Ti247     247    2.24806  47.867   ; Ti-O6    [555.271]
  248    TiA      1        H151      Ti248     248    2.24806  47.867   ; Ti-O6    [557.519]
  249    TiA      1        H151      Ti249     249    2.24806  47.867   ; Ti-O6    [559.767]
  250    TiA      1        H151      Ti250     250    2.24806  47.867   ; Ti-O6    [562.015]
  251    TiA      1        H151      Ti251     251    2.24806  47.867   ; Ti-O6    [564.263]
  252    TiA      1        H151      Ti252     252    2.24806  47.867   ; Ti-O6    [566.511]
  253    TiA      1        H151      Ti253     253    2.24806  47.867   ; Ti-O6    [568.759]
  254    TiA      1        H151      Ti254     254    2.24806  47.867   ; Ti-O6    [571.007]
  255    TiA      1        H151      Ti255     255    2.24806  47.867   ; Ti-O6    [573.255]
  256    TiA      1        H151      Ti256     256    2.24806  47.867   ; Ti-O6    [575.503]
  257    TiA      1        H151      Ti257     257    2.24806  47.867   ; Ti-O6    [577.751]
  258    TiA      1        H151      Ti258     258    2.24806  47.867   ; Ti-O6    [579.999]
  259    TiA      1        H151      Ti259     259    2.24806  47.867   ; Ti-O6    [582.248]
  260    TiA      1        H151      Ti260     260    2.24806  47.867   ; Ti-O6    [584.496]
  261    TiA      1        H151      Ti261     261    2.24806  47.867   ; Ti-O6    [586.744]
  262    TiA      1        H151      Ti262     262    2.24806  47.867   ; Ti-O6    [588.992]
  263    TiA      1        H151      Ti263     263    2.24806  47.867   ; Ti-O6     [591.24]
  264    TiA      1        H151      Ti264     264    2.24806  47.867   ; Ti-O6    [593.488]
  265    TiA      1        H151      Ti265     265    2.24806  47.867   ; Ti-O6    [595.736]
  266    TiA      1        H151      Ti266     266    2.24806  47.867   ; Ti-O6    [597.984]
  267    TiA      1        H151      Ti267     267    2.24806  47.867   ; Ti-O6    [600.232]
  268    TiA      1        H151      Ti268     268    2.24806  47.867   ; Ti-O6     [602.48]
  269    TiA      1        H151      Ti269     269    2.24806  47.867   ; Ti-O6    [604.728]
  270    TiA      1        H151      Ti270     270    2.24806  47.867   ; Ti-O6    [606.976]
  271    TiA      1        H151      Ti271     271    2.24806  47.867   ; Ti-O6    [609.224]
  272    TiA      1        H151      Ti272     272    2.24806  47.867   ; Ti-O6    [611.472]
  273    TiA      1        H151      Ti273     273    2.24806  47.867   ; Ti-O6     [613.72]
  274    TiA      1        H151      Ti274     274    2.24806  47.867   ; Ti-O6    [615.968]
  275    TiA      1        H151      Ti275     275    2.24806  47.867   ; Ti-O6    [618.217]
  276    TiA      1        H151      Ti276     276    2.24806  47.867   ; Ti-O6    [620.465]
  277    TiA      1        H151      Ti277     277    2.24806  47.867   ; Ti-O6    [622.713]
  278    TiA      1        H151      Ti278     278    2.24806  47.867   ; Ti-O6    [624.961]
  279    TiA      1        H151      Ti279     279    2.24806  47.867   ; Ti-O6    [627.209]
  280    TiA      1        H151      Ti280     280    2.24806  47.867   ; Ti-O6    [629.457]
  281    TiA      1        H151      Ti281     281    2.24807  47.867   ; Ti-O6    [631.705]
  282    TiA      1        H151      Ti282     282    2.24806  47.867   ; Ti-O6    [633.953]
  283    TiA      1        H151      Ti283     283    2.24806  47.867   ; Ti-O6    [636.201]
  284    TiA      1        H151      Ti284     284    2.24806  47.867   ; Ti-O6    [638.449]
  285    TiA      1        H151      Ti285     285    2.24806  47.867   ; Ti-O6    [640.697]
  286    TiA      1        H151      Ti286     286    2.24806  47.867   ; Ti-O6    [642.945]
  287    TiA      1        H151      Ti287     287    2.24806  47.867   ; Ti-O6    [645.193]
  288    TiA      1        H151      Ti288     288    2.24806  47.867   ; Ti-O6    [647.441]
  289    TiA      1        H151      Ti289     289    2.24806  47.867   ; Ti-O6    [649.689]
  290    TiA      1        H151      Ti290     290    2.24806  47.867   ; Ti-O6    [651.937]
  291    TiA      1        H151      Ti291     291    2.24806  47.867   ; Ti-O6    [654.185]
  292    TiA      1        H151      Ti292     292    2.24806  47.867   ; Ti-O6    [656.434]
  293    TiA      1        H151      Ti293     293    2.24806  47.867   ; Ti-O6    [658.682]
  294    TiA      1        H151      Ti294     294    2.24806  47.867   ; Ti-O6     [660.93]
  295    TiA      1        H151      Ti295     295    2.24806  47.867   ; Ti-O6    [663.178]
  296    TiA      1        H151      Ti296     296    2.24806  47.867   ; Ti-O6    [665.426]
  297    TiA      1        H151      Ti297     297    2.24806  47.867   ; Ti-O6    [667.674]
  298    TiA      1        H151      Ti298     298    2.24806  47.867   ; Ti-O6    [669.922]
  299    TiA      1        H151      Ti299     299    2.24806  47.867   ; Ti-O6     [672.17]
  300    TiA      1        H151      Ti300     300    2.24806  47.867   ; Ti-O6    [674.418]
  301    TiA      1        H151      Ti301     301    2.24806  47.867   ; Ti-O6    [676.666]
  302    TiA      1        H151      Ti302     302    2.24806  47.867   ; Ti-O6    [678.914]
  303    TiA      1        H151      Ti303     303    2.24806  47.867   ; Ti-O6    [681.162]
  304    TiA      1        H151      Ti304     304    2.24806  47.867   ; Ti-O6     [683.41]
  305    TiA      1        H151      Ti305     305    2.24806  47.867   ; Ti-O6    [685.658]
  306    TiA      1        H151      Ti306     306    2.24806  47.867   ; Ti-O6    [687.906]
  307    TiA      1        H151      Ti307     307    2.24806  47.867   ; Ti-O6    [690.154]
  308    TiA      1        H151      Ti308     308    2.24806  47.867   ; Ti-O6    [692.402]
  309    TiA      1        H151      Ti309     309    2.24806  47.867   ; Ti-O6    [694.651]
  310    TiA      1        H151      Ti310     310    2.24806  47.867   ; Ti-O6    [696.899]
  311    TiA      1        H151      Ti311     311    2.24806  47.867   ; Ti-O6    [699.147]
  312    TiA      1        H151      Ti312     312    2.24806  47.867   ; Ti-O6    [701.395]
  313    TiA      1        H151      Ti313     313    2.24806  47.867   ; Ti-O6    [703.643]
  314    TiA      1        H151      Ti314     314    2.24806  47.867   ; Ti-O6    [705.891]
  315    TiA      1        H151      Ti315     315    2.24806  47.867   ; Ti-O6    [708.139]
  316    TiA      1        H151      Ti316     316    2.24806  47.867   ; Ti-O6    [710.387]
  317    TiA      1        H151      Ti317     317    2.24806  47.867   ; Ti-O6    [712.635]
  318    TiA      1        H151      Ti318     318    2.24806  47.867   ; Ti-O6    [714.883]
  319    TiA      1        H151      Ti319     319    2.24806  47.867   ; Ti-O6    [717.131]
  320    TiA      1        H151      Ti320     320    2.24806  47.867   ; Ti-O6    [719.379]
  321    TiA      1        H151      Ti321     321    2.24806  47.867   ; Ti-O6    [721.627]
  322    TiA      1        H151      Ti322     322    2.24806  47.867   ; Ti-O6    [723.875]
  323    TiA      1        H151      Ti323     323    2.24806  47.867   ; Ti-O6    [726.123]
  324    TiA      1        H151      Ti324     324    2.24806  47.867   ; Ti-O6    [728.371]
  325    TiA      1        H151      Ti325     325    2.24806  47.867   ; Ti-O6     [730.62]
  326    TiA      1        H151      Ti326     326    2.24806  47.867   ; Ti-O6    [732.868]
  327    TiA      1        H151      Ti327     327    2.24806  47.867   ; Ti-O6    [735.116]
  328    TiA      1        H151      Ti328     328    2.24806  47.867   ; Ti-O6    [737.364]
  329    TiA      1        H151      Ti329     329    2.24806  47.867   ; Ti-O6    [739.612]
  330    TiA      1        H151      Ti330     330    2.24806  47.867   ; Ti-O6     [741.86]
  331    TiA      1        H151      Ti331     331    2.24806  47.867   ; Ti-O6    [744.108]
  332    TiA      1        H151      Ti332     332    2.24806  47.867   ; Ti-O6    [746.356]
  333    TiA      1        H151      Ti333     333    2.24806  47.867   ; Ti-O6    [748.604]
  334    TiA      1        H151      Ti334     334    2.24806  47.867   ; Ti-O6    [750.852]
  335    TiA      1        H151      Ti335     335    2.24806  47.867   ; Ti-O6      [753.1]
  336    TiA      1        H151      Ti336     336    2.24806  47.867   ; Ti-O6    [755.348]
  337    TiA      1        H151      Ti337     337    2.24806  47.867   ; Ti-O6    [757.596]
  338    TiA      1        H151      Ti338     338    2.24806  47.867   ; Ti-O6    [759.844]
  339    TiA      1        H151      Ti339     339    2.24806  47.867   ; Ti-O6    [762.092]
  340    TiA      1        H151      Ti340     340    2.24806  47.867   ; Ti-O6     [764.34]
  341    TiA      1        H151      Ti341     341    2.24806  47.867   ; Ti-O6    [766.588]
  342    TiA      1        H151      Ti342     342    2.24806  47.867   ; Ti-O6    [768.837]
  343    TiA      1        H151      Ti343     343    2.24806  47.867   ; Ti-O6    [771.085]
  344    TiA      1        H151      Ti344     344    2.24806  47.867   ; Ti-O6    [773.333]
  345    TiA      1        H151      Ti345     345    2.24806  47.867   ; Ti-O6    [775.581]
  346    TiA      1        H151      Ti346     346    2.24806  47.867   ; Ti-O6    [777.829]
  347    TiA      1        H151      Ti347     347    2.24806  47.867   ; Ti-O6    [780.077]
  348    TiA      1        H151      Ti348     348    2.24806  47.867   ; Ti-O6    [782.325]
  349    TiA      1        H151      Ti349     349    2.24806  47.867   ; Ti-O6    [784.573]
  350    TiA      1        H151      Ti350     350    2.24806  47.867   ; Ti-O6    [786.821]
  351    TiA      1        H151      Ti351     351    2.24806  47.867   ; Ti-O6    [789.069]
  352    TiA      1        H151      Ti352     352    2.24806  47.867   ; Ti-O6    [791.317]
  353    TiA      1        H151      Ti353     353    2.24806  47.867   ; Ti-O6    [793.565]
  354    TiA      1        H151      Ti354     354    2.24806  47.867   ; Ti-O6    [795.813]
  355    TiA      1        H151      Ti355     355    2.24806  47.867   ; Ti-O6    [798.061]
  356    TiA      1        H151      Ti356     356    2.24806  47.867   ; Ti-O6    [800.309]
  357    TiA      1        H151      Ti357     357    2.24806  47.867   ; Ti-O6    [802.557]
  358    TiA      1        H151      Ti358     358    2.24806  47.867   ; Ti-O6    [804.805]
  359    TiA      1        H151      Ti359     359    2.24806  47.867   ; Ti-O6    [807.054]
  360    TiA      1        H151      Ti360     360    2.24806  47.867   ; Ti-O6    [809.302]
  361    TiA      1        H151      Ti361     361    2.24806  47.867   ; Ti-O6     [811.55]
  362    TiA      1        H151      Ti362     362    2.24806  47.867   ; Ti-O6    [813.798]
  363    TiA      1        H151      Ti363     363    2.24806  47.867   ; Ti-O6    [816.046]
  364    TiA      1        H151      Ti364     364    2.24806  47.867   ; Ti-O6    [818.294]
  365    TiA      1        H151      Ti365     365    2.24806  47.867   ; Ti-O6    [820.542]
  366    TiA      1        H151      Ti366     366    2.24806  47.867   ; Ti-O6     [822.79]
  367    TiA      1        H151      Ti367     367    2.24806  47.867   ; Ti-O6    [825.038]
  368    TiA      1        H151      Ti368     368    2.24806  47.867   ; Ti-O6    [827.286]
  369    TiA      1        H151      Ti369     369    2.24806  47.867   ; Ti-O6    [829.534]
  370    TiA      1        H151      Ti370     370    2.24806  47.867   ; Ti-O6    [831.782]
  371    TiA      1        H151      Ti371     371    2.24806  47.867   ; Ti-O6     [834.03]
  372    TiA      1        H151      Ti372     372    2.24806  47.867   ; Ti-O6    [836.278]
  373    TiA      1        H151      Ti373     373    2.24806  47.867   ; Ti-O6    [838.526]
  374    TiA      1        H151      Ti374     374    2.24806  47.867   ; Ti-O6    [840.774]
  375    TiA      1        H151      Ti375     375    2.24806  47.867   ; Ti-O6    [843.023]
  376    TiA      1        H151      Ti376     376    2.24806  47.867   ; Ti-O6    [845.271]
  377    TiA      1        H151      Ti377     377    2.24806  47.867   ; Ti-O6    [847.519]
  378    TiA      1        H151      Ti378     378    2.24806  47.867   ; Ti-O6    [849.767]
  379    TiA      1        H151      Ti379     379    2.24806  47.867   ; Ti-O6    [852.015]
  380    TiA      1        H151      Ti380     380    2.24806  47.867   ; Ti-O6    [854.263]
  381    TiA      1        H151      Ti381     381    2.24806  47.867   ; Ti-O6    [856.511]
  382    TiA      1        H151      Ti382     382    2.24806  47.867   ; Ti-O6    [858.759]
  383    TiA      1        H151      Ti383     383    2.24806  47.867   ; Ti-O6    [861.007]
  384    TiA      1        H151      Ti384     384    2.24806  47.867   ; Ti-O6    [863.255]
  385    TiA      1        H151      Ti385     385    2.24806  47.867   ; Ti-O6    [865.503]
  386    TiA      1        H151      Ti386     386    2.24806  47.867   ; Ti-O6    [867.751]
  387    TiA      1        H151      Ti387     387    2.24806  47.867   ; Ti-O6    [869.999]
  388    TiA      1        H151      Ti388     388    2.24806  47.867   ; Ti-O6    [872.247]
  389    TiA      1        H151      Ti389     389    2.24806  47.867   ; Ti-O6    [874.495]
  390    TiA      1        H151      Ti390     390    2.24806  47.867   ; Ti-O6    [876.743]
  391    TiA      1        H151      Ti391     391    2.24806  47.867   ; Ti-O6    [878.991]
  392    TiA      1        H151      Ti392     392    2.24806  47.867   ; Ti-O6     [881.24]
  393    TiA      1        H151      Ti393     393    2.24806  47.867   ; Ti-O6    [883.488]
  394    TiA      1        H151      Ti394     394    2.24806  47.867   ; Ti-O6    [885.736]
  395    TiA      1        H151      Ti395     395    2.24806  47.867   ; Ti-O6    [887.984]
  396    TiA      1        H151      Ti396     396    2.24806  47.867   ; Ti-O6    [890.232]
  397    TiA      1        H151      Ti397     397    2.24806  47.867   ; Ti-O6     [892.48]
  398    TiA      1        H151      Ti398     398    2.24806  47.867   ; Ti-O6    [894.728]
  399    TiA      1        H151      Ti399     399    2.24806  47.867   ; Ti-O6    [896.976]
  400    TiA      1        H151      Ti400     400    2.24806  47.867   ; Ti-O6    [899.224]
  401    TiA      1        H151      Ti401     401    2.24806  47.867   ; Ti-O6    [901.472]
  402    TiA      1        H151      Ti402     402    2.24806  47.867   ; Ti-O6     [903.72]
  403    TiA      1        H151      Ti403     403    2.24806  47.867   ; Ti-O6    [905.968]
  404    TiA      1        H151      Ti404     404    2.24806  47.867   ; Ti-O6    [908.216]
  405    TiA      1        H151      Ti405     405    2.24806  47.867   ; Ti-O6    [910.464]
  406    TiA      1        H151      Ti406     406    2.24806  47.867   ; Ti-O6    [912.712]
  407    TiA      1        H151      Ti407     407    2.24806  47.867   ; Ti-O6     [914.96]
  408    TiA      1        H151      Ti408     408    2.24806  47.867   ; Ti-O6    [917.209]
  409    TiA      1        H151      Ti409     409    2.24806  47.867   ; Ti-O6    [919.457]
  410    TiA      1        H151      Ti410     410    2.24806  47.867   ; Ti-O6    [921.705]
  411    TiA      1        H151      Ti411     411    2.24806  47.867   ; Ti-O6    [923.953]
  412    TiA      1        H151      Ti412     412    2.24806  47.867   ; Ti-O6    [926.201]
  413    TiA      1        H151      Ti413     413    2.24806  47.867   ; Ti-O6    [928.449]
  414    TiA      1        H151      Ti414     414    2.24806  47.867   ; Ti-O6    [930.697]
  415    TiA      1        H151      Ti415     415    2.24806  47.867   ; Ti-O6    [932.945]
  416    TiA      1        H151      Ti416     416    2.24806  47.867   ; Ti-O6    [935.193]
  417    TiA      1        H151      Ti417     417    2.24806  47.867   ; Ti-O6    [937.441]
  418    TiA      1        H151      Ti418     418    2.24806  47.867   ; Ti-O6    [939.689]
  419    TiA      1        H151      Ti419     419    2.24806  47.867   ; Ti-O6    [941.937]
  420    TiA      1        H151      Ti420     420    2.24806  47.867   ; Ti-O6    [944.185]
  421    TiA      1        H151      Ti421     421    2.24806  47.867   ; Ti-O6    [946.433]
  422    TiA      1        H151      Ti422     422    2.24806  47.867   ; Ti-O6    [948.681]
  423    TiA      1        H151      Ti423     423    2.24806  47.867   ; Ti-O6    [950.929]
  424    TiA      1        H151      Ti424     424    2.24806  47.867   ; Ti-O6    [953.177]
  425    TiA      1        H151      Ti425     425    2.24806  47.867   ; Ti-O6    [955.426]
  426    TiA      1        H151      Ti426     426    2.24806  47.867   ; Ti-O6    [957.674]
  427    TiA      1        H151      Ti427     427    2.24806  47.867   ; Ti-O6    [959.922]
  428    TiA      1        H151      Ti428     428    2.24806  47.867   ; Ti-O6     [962.17]
  429    TiA      1        H151      Ti429     429    2.24806  47.867   ; Ti-O6    [964.418]
  430    TiA      1        H151      Ti430     430    2.24806  47.867   ; Ti-O6    [966.666]
  431    TiA      1        H151      Ti431     431    2.24806  47.867   ; Ti-O6    [968.914]
  432    TiA      1        H151      Ti432     432    2.24806  47.867   ; Ti-O6    [971.162]
  433    TiA      1        H151      Ti433     433    2.24806  47.867   ; Ti-O6     [973.41]
  434    TiA      1        H151      Ti434     434    2.24806  47.867   ; Ti-O6    [975.658]
  435    TiA      1        H151      Ti435     435    2.24806  47.867   ; Ti-O6    [977.906]
  436    TiA      1        H151      Ti436     436    2.24806  47.867   ; Ti-O6    [980.154]
  437    TiA      1        H151      Ti437     437    2.24806  47.867   ; Ti-O6    [982.402]
  438    TiA      1        H151      Ti438     438    2.24806  47.867   ; Ti-O6     [984.65]
  439    TiA      1        H151      Ti439     439    2.24806  47.867   ; Ti-O6    [986.898]
  440    TiA      1        H151      Ti440     440    2.24806  47.867   ; Ti-O6    [989.146]
  441    TiA      1        H151      Ti441     441    2.24806  47.867   ; Ti-O6    [991.394]
  442    TiA      1        H151      Ti442     442    2.24806  47.867   ; Ti-O6    [993.643]
  443    TiA      1        H151      Ti443     443    2.24806  47.867   ; Ti-O6    [995.891]
  444    TiA      1        H151      Ti444     444    2.24806  47.867   ; Ti-O6    [998.139]
  445    TiA      1        H151      Ti445     445    2.24806  47.867   ; Ti-O6    [1000.39]
  446    TiA      1        H151      Ti446     446    2.24806  47.867   ; Ti-O6    [1002.63]
  447    TiA      1        H151      Ti447     447    2.24806  47.867   ; Ti-O6    [1004.88]
  448    TiA      1        H151      Ti448     448    2.24806  47.867   ; Ti-O6    [1007.13]
  449    TiA      1        H151      Ti449     449    2.24806  47.867   ; Ti-O6    [1009.38]
  450    TiA      1        H151      Ti450     450    2.24806  47.867   ; Ti-O6    [1011.63]
  451    TiA      1        H151      Ti451     451    2.24806  47.867   ; Ti-O6    [1013.88]
  452    TiA      1        H151      Ti452     452    2.24806  47.867   ; Ti-O6    [1016.12]
  453    TiA      1        H151      Ti453     453    2.24806  47.867   ; Ti-O6    [1018.37]
  454    TiA      1        H151      Ti454     454    2.24806  47.867   ; Ti-O6    [1020.62]
  455    TiA      1        H151      Ti455     455    2.24806  47.867   ; Ti-O6    [1022.87]
  456    TiA      1        H151      Ti456     456    2.24806  47.867   ; Ti-O6    [1025.12]
  457    TiA      1        H151      Ti457     457    2.24806  47.867   ; Ti-O6    [1027.36]
  458    TiA      1        H151      Ti458     458    2.24806  47.867   ; Ti-O6    [1029.61]
  459    TiA      1        H151      Ti459     459    2.24806  47.867   ; Ti-O6    [1031.86]
  460    TiA      1        H151      Ti460     460    2.24806  47.867   ; Ti-O6    [1034.11]
  461    TiA      1        H151      Ti461     461    2.24806  47.867   ; Ti-O6    [1036.36]
  462    TiA      1        H151      Ti462     462    2.24806  47.867   ; Ti-O6     [1038.6]
  463    TiA      1        H151      Ti463     463    2.24806  47.867   ; Ti-O6    [1040.85]
  464    TiA      1        H151      Ti464     464    2.24806  47.867   ; Ti-O6     [1043.1]
  465    TiA      1        H151      Ti465     465    2.24806  47.867   ; Ti-O6    [1045.35]
  466    TiA      1        H151      Ti466     466    2.24806  47.867   ; Ti-O6     [1047.6]
  467    TiA      1        H151      Ti467     467    2.24806  47.867   ; Ti-O6    [1049.84]
  468    TiA      1        H151      Ti468     468    2.24807  47.867   ; Ti-O6    [1052.09]
  469    TiA      1        H151      Ti469     469    2.24806  47.867   ; Ti-O6    [1054.34]
  470    TiA      1        H151      Ti470     470    2.24806  47.867   ; Ti-O6    [1056.59]
  471    TiA      1        H151      Ti471     471    2.24806  47.867   ; Ti-O6    [1058.84]
  472    TiA      1        H151      Ti472     472    2.24806  47.867   ; Ti-O6    [1061.08]
  473    TiA      1        H151      Ti473     473    2.24806  47.867   ; Ti-O6    [1063.33]
  474    TiA      1        H151      Ti474     474    2.24806  47.867   ; Ti-O6    [1065.58]
  475    TiA      1        H151      Ti475     475    2.24806  47.867   ; Ti-O6    [1067.83]
  476    TiA      1        H151      Ti476     476    2.24806  47.867   ; Ti-O6    [1070.08]
  477    TiA      1        H151      Ti477     477    2.24806  47.867   ; Ti-O6    [1072.32]
  478    TiA      1        H151      Ti478     478    2.24806  47.867   ; Ti-O6    [1074.57]
  479    TiA      1        H151      Ti479     479    2.24806  47.867   ; Ti-O6    [1076.82]
  480    TiA      1        H151      Ti480     480    2.24806  47.867   ; Ti-O6    [1079.07]
  481    TiA      1        H151      Ti481     481    2.24806  47.867   ; Ti-O6    [1081.32]
  482    TiA      1        H151      Ti482     482    2.24806  47.867   ; Ti-O6    [1083.56]
  483    TiA      1        H151      Ti483     483    2.24806  47.867   ; Ti-O6    [1085.81]
  484    TiA      1        H151      Ti484     484    2.24806  47.867   ; Ti-O6    [1088.06]
  485    TiA      1        H151      Ti485     485    2.24806  47.867   ; Ti-O6    [1090.31]
  486    TiA      1        H151      Ti486     486    2.24806  47.867   ; Ti-O6    [1092.56]
  487    TiA      1        H151      Ti487     487    2.24806  47.867   ; Ti-O6    [1094.81]
  488    TiA      1        H151      Ti488     488    2.24806  47.867   ; Ti-O6    [1097.05]
  489    TiA      1        H151      Ti489     489    2.24806  47.867   ; Ti-O6     [1099.3]
  490    TiA      1        H151      Ti490     490    2.24806  47.867   ; Ti-O6    [1101.55]
  491    TiA      1        H151      Ti491     491    2.24806  47.867   ; Ti-O6     [1103.8]
  492    TiA      1        H151      Ti492     492    2.24806  47.867   ; Ti-O6    [1106.05]
  493    TiA      1        H151      Ti493     493    2.24806  47.867   ; Ti-O6    [1108.29]
  494    TiA      1        H151      Ti494     494    2.24806  47.867   ; Ti-O6    [1110.54]
  495    TiA      1        H151      Ti495     495    2.24806  47.867   ; Ti-O6    [1112.79]
  496    TiA      1        H151      Ti496     496    2.24806  47.867   ; Ti-O6    [1115.04]
  497    TiA      1        H151      Ti497     497    2.24806  47.867   ; Ti-O6    [1117.29]
  498    TiA      1        H151      Ti498     498    2.24806  47.867   ; Ti-O6    [1119.53]
  499    TiA      1        H151      Ti499     499    2.24806  47.867   ; Ti-O6    [1121.78]
  500    TiA      1        H151      Ti500     500    2.24806  47.867   ; Ti-O6    [1124.03]
  501    TiA      1        H151      Ti501     501    2.24806  47.867   ; Ti-O6    [1126.28]
  502    TiA      1        H151      Ti502     502    2.24806  47.867   ; Ti-O6    [1128.53]
  503    TiA      1        H151      Ti503     503    2.24806  47.867   ; Ti-O6    [1130.77]
  504    TiA      1        H151      Ti504     504    2.24806  47.867   ; Ti-O6    [1133.02]
  505    TiA      1        H151      Ti505     505    2.24806  47.867   ; Ti-O6    [1135.27]
  506    TiA      1        H151      Ti506     506    2.24806  47.867   ; Ti-O6    [1137.52]
  507    TiA      1        H151      Ti507     507    2.24806  47.867   ; Ti-O6    [1139.77]
  508    TiA      1        H151      Ti508     508    2.24806  47.867   ; Ti-O6    [1142.01]
  509    TiA      1        H151      Ti509     509    2.24806  47.867   ; Ti-O6    [1144.26]
  510    TiA      1        H151      Ti510     510    2.24806  47.867   ; Ti-O6    [1146.51]
  511    TiA      1        H151      Ti511     511    2.24806  47.867   ; Ti-O6    [1148.76]
  512    TiA      1        H151      Ti512     512    2.24806  47.867   ; Ti-O6    [1151.01]
  513    TiA      1        H151      Ti513     513    2.24806  47.867   ; Ti-O6    [1153.25]
  514    TiA      1        H151      Ti514     514    2.24806  47.867   ; Ti-O6     [1155.5]
  515    TiA      1        H151      Ti515     515    2.24806  47.867   ; Ti-O6    [1157.75]
  516    TiA      1        H151      Ti516     516    2.24806  47.867   ; Ti-O6       [1160]
  517    TiA      1        H151      Ti517     517    2.24806  47.867   ; Ti-O6    [1162.25]
  518    TiA      1        H151      Ti518     518    2.24806  47.867   ; Ti-O6     [1164.5]
  519    TiA      1        H151      Ti519     519    2.24806  47.867   ; Ti-O6    [1166.74]
  520    TiA      1        H151      Ti520     520    2.24806  47.867   ; Ti-O6    [1168.99]
  521    TiA      1        H151      Ti521     521    2.24806  47.867   ; Ti-O6    [1171.24]
  522    TiA      1        H151      Ti522     522    2.24806  47.867   ; Ti-O6    [1173.49]
  523    TiA      1        H151      Ti523     523    2.24806  47.867   ; Ti-O6    [1175.74]
  524    TiA      1        H151      Ti524     524    2.24806  47.867   ; Ti-O6    [1177.98]
  525    TiA      1        H151      Ti525     525    2.24806  47.867   ; Ti-O6    [1180.23]
  526    TiA      1        H151      Ti526     526    2.24806  47.867   ; Ti-O6    [1182.48]
  527    TiA      1        H151      Ti527     527    2.24806  47.867   ; Ti-O6    [1184.73]
  528    TiA      1        H151      Ti528     528    2.24806  47.867   ; Ti-O6    [1186.98]
  529    TiA      1        H151      Ti529     529    2.24806  47.867   ; Ti-O6    [1189.22]
  530    TiA      1        H151      Ti530     530    2.24806  47.867   ; Ti-O6    [1191.47]
  531    TiA      1        H151      Ti531     531    2.24806  47.867   ; Ti-O6    [1193.72]
  532    TiA      1        H151      Ti532     532    2.24806  47.867   ; Ti-O6    [1195.97]
  533    TiA      1        H151      Ti533     533    2.24806  47.867   ; Ti-O6    [1198.22]
  534    TiA      1        H151      Ti534     534    2.24806  47.867   ; Ti-O6    [1200.46]
  535    TiA      1        H151      Ti535     535    2.24806  47.867   ; Ti-O6    [1202.71]
  536    TiA      1        H151      Ti536     536    2.24806  47.867   ; Ti-O6    [1204.96]
  537    TiA      1        H151      Ti537     537    2.24806  47.867   ; Ti-O6    [1207.21]
  538    TiA      1        H151      Ti538     538    2.24806  47.867   ; Ti-O6    [1209.46]
  539    TiA      1        H151      Ti539     539    2.24806  47.867   ; Ti-O6     [1211.7]
  540    TiA      1        H151      Ti540     540    2.24806  47.867   ; Ti-O6    [1213.95]
  541    TiA      1        H151      Ti541     541    2.24806  47.867   ; Ti-O6     [1216.2]
  542    TiA      1        H151      Ti542     542    2.24806  47.867   ; Ti-O6    [1218.45]
  543    TiA      1        H151      Ti543     543    2.24806  47.867   ; Ti-O6     [1220.7]
  544    TiA      1        H151      Ti544     544    2.24806  47.867   ; Ti-O6    [1222.94]
  545    TiA      1        H151      Ti545     545    2.24806  47.867   ; Ti-O6    [1225.19]
  546    TiA      1        H151      Ti546     546    2.24806  47.867   ; Ti-O6    [1227.44]
  547    TiA      1        H151      Ti547     547    2.24806  47.867   ; Ti-O6    [1229.69]
  548    TiA      1        H151      Ti548     548    2.24806  47.867   ; Ti-O6    [1231.94]
  549    TiA      1        H151      Ti549     549    2.24806  47.867   ; Ti-O6    [1234.18]
  550    TiA      1        H151      Ti550     550    2.24806  47.867   ; Ti-O6    [1236.43]
  551    TiA      1        H151      Ti551     551    2.24806  47.867   ; Ti-O6    [1238.68]
  552    TiA      1        H151      Ti552     552    2.24806  47.867   ; Ti-O6    [1240.93]
  553    TiA      1        H151      Ti553     553    2.24806  47.867   ; Ti-O6    [1243.18]
  554    TiA      1        H151      Ti554     554    2.24806  47.867   ; Ti-O6    [1245.43]
  555    TiA      1        H151      Ti555     555    2.24806  47.867   ; Ti-O6    [1247.67]
  556    TiA      1        H151      Ti556     556    2.24806  47.867   ; Ti-O6    [1249.92]
  557    TiA      1        H151      Ti557     557    2.24806  47.867   ; Ti-O6    [1252.17]
  558    TiA      1        H151      Ti558     558    2.24806  47.867   ; Ti-O6    [1254.42]
  559    TiA      1        H151      Ti559     559    2.24806  47.867   ; Ti-O6    [1256.67]
  560    TiA      1        H151      Ti560     560    2.24806  47.867   ; Ti-O6    [1258.91]
  561    TiA      1        H151      Ti561     561    2.24806  47.867   ; Ti-O6    [1261.16]
  562    TiA      1        H151      Ti562     562    2.24806  47.867   ; Ti-O6    [1263.41]
  563    TiA      1        H151      Ti563     563    2.24806  47.867   ; Ti-O6    [1265.66]
  564    TiA      1        H151      Ti564     564    2.24806  47.867   ; Ti-O6    [1267.91]
  565    TiA      1        H151      Ti565     565    2.24806  47.867   ; Ti-O6    [1270.15]
  566    TiA      1        H151      Ti566     566    2.24806  47.867   ; Ti-O6     [1272.4]
  567    TiA      1        H151      Ti567     567    2.24806  47.867   ; Ti-O6    [1274.65]
  568    TiA      1        H151      Ti568     568    2.24806  47.867   ; Ti-O6     [1276.9]
  569    TiA      1        H151      Ti569     569    2.24806  47.867   ; Ti-O6    [1279.15]
  570    TiA      1        H151      Ti570     570    2.24806  47.867   ; Ti-O6    [1281.39]
  571    TiA      1        H151      Ti571     571    2.24806  47.867   ; Ti-O6    [1283.64]
  572    TiA      1        H151      Ti572     572    2.24806  47.867   ; Ti-O6    [1285.89]
  573    TiA      1        H151      Ti573     573    2.24806  47.867   ; Ti-O6    [1288.14]
  574    TiA      1        H151      Ti574     574    2.24806  47.867   ; Ti-O6    [1290.39]
  575    TiA      1        H151      Ti575     575    2.24806  47.867   ; Ti-O6    [1292.63]
  576    TiA      1        H151      Ti576     576    2.24806  47.867   ; Ti-O6    [1294.88]
  577    TiA      1        H151      Ti577     577    2.24806  47.867   ; Ti-O6    [1297.13]
  578    TiA      1        H151      Ti578     578    2.24806  47.867   ; Ti-O6    [1299.38]
  579    TiA      1        H151      Ti579     579    2.24806  47.867   ; Ti-O6    [1301.63]
  580    TiA      1        H151      Ti580     580    2.24806  47.867   ; Ti-O6    [1303.87]
  581    TiA      1        H151      Ti581     581    2.24806  47.867   ; Ti-O6    [1306.12]
  582    TiA      1        H151      Ti582     582    2.24806  47.867   ; Ti-O6    [1308.37]
  583    TiA      1        H151      Ti583     583    2.24806  47.867   ; Ti-O6    [1310.62]
  584    TiA      1        H151      Ti584     584    2.24806  47.867   ; Ti-O6    [1312.87]
  585    TiA      1        H151      Ti585     585    2.24806  47.867   ; Ti-O6    [1315.12]
  586    TiA      1        H151      Ti586     586    2.24806  47.867   ; Ti-O6    [1317.36]
  587    TiA      1        H151      Ti587     587    2.24806  47.867   ; Ti-O6    [1319.61]
  588    TiA      1        H151      Ti588     588    2.24806  47.867   ; Ti-O6    [1321.86]
  589    TiA      1        H151      Ti589     589    2.24806  47.867   ; Ti-O6    [1324.11]
  590    TiA      1        H151      Ti590     590    2.24806  47.867   ; Ti-O6    [1326.36]
  591    TiA      1        H151      Ti591     591    2.24806  47.867   ; Ti-O6     [1328.6]
  592    TiA      1        H151      Ti592     592    2.24806  47.867   ; Ti-O6    [1330.85]
  593    TiA      1        H151      Ti593     593    2.24806  47.867   ; Ti-O6     [1333.1]
  594    TiA      1        H151      Ti594     594    2.24806  47.867   ; Ti-O6    [1335.35]
  595    TiA      1        H151      Ti595     595    2.24806  47.867   ; Ti-O6     [1337.6]
  596    TiA      1        H151      Ti596     596    2.24806  47.867   ; Ti-O6    [1339.84]
  597    TiA      1        H151      Ti597     597    2.24806  47.867   ; Ti-O6    [1342.09]
  598    TiA      1        H151      Ti598     598    2.24806  47.867   ; Ti-O6    [1344.34]
  599    TiA      1        H151      Ti599     599    2.24806  47.867   ; Ti-O6    [1346.59]
  600    TiA      1        H151      Ti600     600    2.24806  47.867   ; Ti-O6    [1348.84]
  601    TiA      1        H151      Ti601     601    2.24806  47.867   ; Ti-O6    [1351.08]
  602    TiA      1        H151      Ti602     602    2.24806  47.867   ; Ti-O6    [1353.33]
  603    TiA      1        H151      Ti603     603    2.24806  47.867   ; Ti-O6    [1355.58]
  604    TiA      1        H151      Ti604     604    2.24806  47.867   ; Ti-O6    [1357.83]
  605    TiA      1        H151      Ti605     605    2.24806  47.867   ; Ti-O6    [1360.08]
  606    TiA      1        H151      Ti606     606    2.24806  47.867   ; Ti-O6    [1362.32]
  607    TiA      1        H151      Ti607     607    2.24806  47.867   ; Ti-O6    [1364.57]
  608    TiA      1        H151      Ti608     608    2.24806  47.867   ; Ti-O6    [1366.82]
  609    TiA      1        H151      Ti609     609    2.24806  47.867   ; Ti-O6    [1369.07]
  610    TiA      1        H151      Ti610     610    2.24806  47.867   ; Ti-O6    [1371.32]
  611    TiA      1        H151      Ti611     611    2.24806  47.867   ; Ti-O6    [1373.56]
  612    TiA      1        H151      Ti612     612    2.24806  47.867   ; Ti-O6    [1375.81]
  613    TiA      1        H151      Ti613     613    2.24806  47.867   ; Ti-O6    [1378.06]
  614    TiA      1        H151      Ti614     614    2.24806  47.867   ; Ti-O6    [1380.31]
  615    TiA      1        H151      Ti615     615    2.24806  47.867   ; Ti-O6    [1382.56]
  616    TiA      1        H151      Ti616     616    2.24806  47.867   ; Ti-O6     [1384.8]
  617    TiA      1        H151      Ti617     617    2.24806  47.867   ; Ti-O6    [1387.05]
  618    TiA      1        H151      Ti618     618    2.24806  47.867   ; Ti-O6     [1389.3]
  619    TiA      1        H151      Ti619     619    2.24806  47.867   ; Ti-O6    [1391.55]
  620    TiA      1        H151      Ti620     620    2.24806  47.867   ; Ti-O6     [1393.8]
  621    TiA      1        H151      Ti621     621    2.24806  47.867   ; Ti-O6    [1396.05]
  622    TiA      1        H151      Ti622     622    2.24806  47.867   ; Ti-O6    [1398.29]
  623    TiA      1        H151      Ti623     623    2.24806  47.867   ; Ti-O6    [1400.54]
  624    TiA      1        H151      Ti624     624    2.24806  47.867   ; Ti-O6    [1402.79]
  625    TiA      1        H151      Ti625     625    2.24806  47.867   ; Ti-O6    [1405.04]
  626    TiA      1        H151      Ti626     626    2.24806  47.867   ; Ti-O6    [1407.29]
  627    TiA      1        H151      Ti627     627    2.24806  47.867   ; Ti-O6    [1409.53]
  628    TiA      1        H151      Ti628     628    2.24806  47.867   ; Ti-O6    [1411.78]
  629    TiA      1        H151      Ti629     629    2.24806  47.867   ; Ti-O6    [1414.03]
  630    TiA      1        H151      Ti630     630    2.24806  47.867   ; Ti-O6    [1416.28]
  631    TiA      1        H151      Ti631     631    2.24806  47.867   ; Ti-O6    [1418.53]
  632    TiA      1        H151      Ti632     632    2.24806  47.867   ; Ti-O6    [1420.77]
  633    TiA      1        H151      Ti633     633    2.24806  47.867   ; Ti-O6    [1423.02]
  634    TiA      1        H151      Ti634     634    2.24806  47.867   ; Ti-O6    [1425.27]
  635    TiA      1        H151      Ti635     635    2.24806  47.867   ; Ti-O6    [1427.52]
  636    TiA      1        H151      Ti636     636    2.24806  47.867   ; Ti-O6    [1429.77]
  637    TiA      1        H151      Ti637     637    2.24806  47.867   ; Ti-O6    [1432.01]
  638    TiA      1        H151      Ti638     638    2.24806  47.867   ; Ti-O6    [1434.26]
  639    TiA      1        H151      Ti639     639    2.24806  47.867   ; Ti-O6    [1436.51]
  640    TiA      1        H151      Ti640     640    2.24806  47.867   ; Ti-O6    [1438.76]
  641    TiA      1        H151      Ti641     641    2.24806  47.867   ; Ti-O6    [1441.01]
  642    TiA      1        H151      Ti642     642    2.24806  47.867   ; Ti-O6    [1443.25]
  643    TiA      1        H151      Ti643     643    2.24806  47.867   ; Ti-O6     [1445.5]
  644    TiA      1        H151      Ti644     644    2.24806  47.867   ; Ti-O6    [1447.75]
  645    TiA      1        H151      Ti645     645    2.24806  47.867   ; Ti-O6       [1450]
  646    TiA      1        H151      Ti646     646    2.24806  47.867   ; Ti-O6    [1452.25]
  647    TiA      1        H151      Ti647     647    2.24806  47.867   ; Ti-O6    [1454.49]
  648    TiA      1        H151      Ti648     648    2.24806  47.867   ; Ti-O6    [1456.74]
  649    TiA      1        H151      Ti649     649    2.24806  47.867   ; Ti-O6    [1458.99]
  650    TiA      1        H151      Ti650     650    2.24806  47.867   ; Ti-O6    [1461.24]
  651    TiA      1        H151      Ti651     651    2.24806  47.867   ; Ti-O6    [1463.49]
  652    TiA      1        H151      Ti652     652    2.24806  47.867   ; Ti-O6    [1465.74]
  653    TiA      1        H151      Ti653     653    2.24806  47.867   ; Ti-O6    [1467.98]
  654    TiA      1        H151      Ti654     654    2.24806  47.867   ; Ti-O6    [1470.23]
  655    TiA      1        H151      Ti655     655    2.24807  47.867   ; Ti-O6    [1472.48]
  656    TiA      1        H151      Ti656     656    2.24806  47.867   ; Ti-O6    [1474.73]
  657    TiA      1        H151      Ti657     657    2.24806  47.867   ; Ti-O6    [1476.98]
  658    TiA      1        H151      Ti658     658    2.24806  47.867   ; Ti-O6    [1479.22]
  659    TiA      1        H151      Ti659     659    2.24806  47.867   ; Ti-O6    [1481.47]
  660    TiA      1        H151      Ti660     660    2.24806  47.867   ; Ti-O6    [1483.72]
  661    TiA      1        H151      Ti661     661    2.24806  47.867   ; Ti-O6    [1485.97]
  662    TiA      1        H151      Ti662     662    2.24806  47.867   ; Ti-O6    [1488.22]
  663    TiA      1        H151      Ti663     663    2.24806  47.867   ; Ti-O6    [1490.46]
  664    TiA      1        H151      Ti664     664    2.24806  47.867   ; Ti-O6    [1492.71]
  665    TiA      1        H151      Ti665     665    2.24806  47.867   ; Ti-O6    [1494.96]
  666    TiA      1        H151      Ti666     666    2.24806  47.867   ; Ti-O6    [1497.21]
  667    TiA      1        H151      Ti667     667    2.24806  47.867   ; Ti-O6    [1499.46]
  668    TiA      1        H151      Ti668     668    2.24806  47.867   ; Ti-O6     [1501.7]
  669    TiA      1        H151      Ti669     669    2.24806  47.867   ; Ti-O6    [1503.95]
  670    TiA      1        H151      Ti670     670    2.24806  47.867   ; Ti-O6     [1506.2]
  671    TiA      1        H151      Ti671     671    2.24806  47.867   ; Ti-O6    [1508.45]
  672    TiA      1        H151      Ti672     672    2.24806  47.867   ; Ti-O6     [1510.7]
  673    TiA      1        H151      Ti673     673    2.24806  47.867   ; Ti-O6    [1512.94]
  674    TiA      1        H151      Ti674     674    2.24806  47.867   ; Ti-O6    [1515.19]
  675    TiA      1        H151      Ti675     675    2.24806  47.867   ; Ti-O6    [1517.44]
  676    TiA      1        H151      Ti676     676    2.24806  47.867   ; Ti-O6    [1519.69]
  677    TiA      1        H151      Ti677     677    2.24806  47.867   ; Ti-O6    [1521.94]
  678    TiA      1        H151      Ti678     678    2.24806  47.867   ; Ti-O6    [1524.18]
  679    TiA      1        H151      Ti679     679    2.24806  47.867   ; Ti-O6    [1526.43]
  680    TiA      1        H151      Ti680     680    2.24806  47.867   ; Ti-O6    [1528.68]
  681    TiA      1        H151      Ti681     681    2.24806  47.867   ; Ti-O6    [1530.93]
  682    TiA      1        H151      Ti682     682    2.24806  47.867   ; Ti-O6    [1533.18]
  683    TiA      1        H151      Ti683     683    2.24806  47.867   ; Ti-O6    [1535.43]
  684    TiA      1        H151      Ti684     684    2.24806  47.867   ; Ti-O6    [1537.67]
  685    TiA      1        H151      Ti685     685    2.24806  47.867   ; Ti-O6    [1539.92]
  686    TiA      1        H151      Ti686     686    2.24806  47.867   ; Ti-O6    [1542.17]
  687    TiA      1        H151      Ti687     687    2.24806  47.867   ; Ti-O6    [1544.42]
  688    TiA      1        H151      Ti688     688    2.24806  47.867   ; Ti-O6    [1546.67]
  689    TiA      1        H151      Ti689     689    2.24806  47.867   ; Ti-O6    [1548.91]
  690    TiA      1        H151      Ti690     690    2.24806  47.867   ; Ti-O6    [1551.16]
  691    TiA      1        H151      Ti691     691    2.24806  47.867   ; Ti-O6    [1553.41]
  692    TiA      1        H151      Ti692     692    2.24806  47.867   ; Ti-O6    [1555.66]
  693    TiA      1        H151      Ti693     693    2.24806  47.867   ; Ti-O6    [1557.91]
  694    TiA      1        H151      Ti694     694    2.24806  47.867   ; Ti-O6    [1560.15]
  695    TiA      1        H151      Ti695     695    2.24806  47.867   ; Ti-O6     [1562.4]
  696    TiA      1        H151      Ti696     696    2.24806  47.867   ; Ti-O6    [1564.65]
  697    TiA      1        H151      Ti697     697    2.24806  47.867   ; Ti-O6     [1566.9]
  698    TiA      1        H151      Ti698     698    2.24806  47.867   ; Ti-O6    [1569.15]
  699    TiA      1        H151      Ti699     699    2.24806  47.867   ; Ti-O6    [1571.39]
  700    TiA      1        H151      Ti700     700    2.24806  47.867   ; Ti-O6    [1573.64]
  701    TiA      1        H151      Ti701     701    2.24806  47.867   ; Ti-O6    [1575.89]
  702    TiA      1        H151      Ti702     702    2.24806  47.867   ; Ti-O6    [1578.14]
  703    TiA      1        H151      Ti703     703    2.24806  47.867   ; Ti-O6    [1580.39]
  704    TiA      1        H151      Ti704     704    2.24806  47.867   ; Ti-O6    [1582.63]
  705    TiA      1        H151      Ti705     705    2.24806  47.867   ; Ti-O6    [1584.88]
  706    TiA      1        H151      Ti706     706    2.24806  47.867   ; Ti-O6    [1587.13]
  707    TiA      1        H151      Ti707     707    2.24806  47.867   ; Ti-O6    [1589.38]
  708    TiA      1        H151      Ti708     708    2.24806  47.867   ; Ti-O6    [1591.63]
  709    TiA      1        H151      Ti709     709    2.24806  47.867   ; Ti-O6    [1593.87]
  710    TiA      1        H151      Ti710     710    2.24806  47.867   ; Ti-O6    [1596.12]
  711    TiA      1        H151      Ti711     711    2.24806  47.867   ; Ti-O6    [1598.37]
  712    TiA      1        H151      Ti712     712    2.24806  47.867   ; Ti-O6    [1600.62]
  713    TiA      1        H151      Ti713     713    2.24806  47.867   ; Ti-O6    [1602.87]
  714    TiA      1        H151      Ti714     714    2.24806  47.867   ; Ti-O6    [1605.11]
  715    TiA      1        H151      Ti715     715    2.24806  47.867   ; Ti-O6    [1607.36]
  716    TiA      1        H151      Ti716     716    2.24806  47.867   ; Ti-O6    [1609.61]
  717    TiA      1        H151      Ti717     717    2.24806  47.867   ; Ti-O6    [1611.86]
  718    TiA      1        H151      Ti718     718    2.24806  47.867   ; Ti-O6    [1614.11]
  719    TiA      1        H151      Ti719     719    2.24806  47.867   ; Ti-O6    [1616.36]
  720    TiA      1        H151      Ti720     720    2.24806  47.867   ; Ti-O6     [1618.6]
  721    TiA      1        H151      Ti721     721    2.24806  47.867   ; Ti-O6    [1620.85]
  722    TiA      1        H151      Ti722     722    2.24806  47.867   ; Ti-O6     [1623.1]
  723    TiA      1        H151      Ti723     723    2.24806  47.867   ; Ti-O6    [1625.35]
  724    TiA      1        H151      Ti724     724    2.24806  47.867   ; Ti-O6     [1627.6]
  725    TiA      1        H151      Ti725     725    2.24806  47.867   ; Ti-O6    [1629.84]
  726    TiA      1        H151      Ti726     726    2.24806  47.867   ; Ti-O6    [1632.09]
  727    TiA      1        H151      Ti727     727    2.24806  47.867   ; Ti-O6    [1634.34]
  728    TiA      1        H151      Ti728     728    2.24806  47.867   ; Ti-O6    [1636.59]
  729    TiA      1        H151      Ti729     729    2.24806  47.867   ; Ti-O6    [1638.84]
  730    TiA      1        H151      Ti730     730    2.24806  47.867   ; Ti-O6    [1641.08]
  731    TiA      1        H151      Ti731     731    2.24806  47.867   ; Ti-O6    [1643.33]
  732    TiA      1        H151      Ti732     732    2.24806  47.867   ; Ti-O6    [1645.58]
  733    TiA      1        H151      Ti733     733    2.24806  47.867   ; Ti-O6    [1647.83]
  734    TiA      1        H151      Ti734     734    2.24806  47.867   ; Ti-O6    [1650.08]
  735    TiA      1        H151      Ti735     735    2.24806  47.867   ; Ti-O6    [1652.32]
  736    TiA      1        H151      Ti736     736    2.24806  47.867   ; Ti-O6    [1654.57]
  737    TiA      1        H151      Ti737     737    2.24806  47.867   ; Ti-O6    [1656.82]
  738    TiA      1        H151      Ti738     738    2.24806  47.867   ; Ti-O6    [1659.07]
  739    TiA      1        H151      Ti739     739    2.24806  47.867   ; Ti-O6    [1661.32]
  740    TiA      1        H151      Ti740     740    2.24806  47.867   ; Ti-O6    [1663.56]
  741    TiA      1        H151      Ti741     741    2.24806  47.867   ; Ti-O6    [1665.81]
  742    TiA      1        H151      Ti742     742    2.24806  47.867   ; Ti-O6    [1668.06]
  743    TiA      1        H151      Ti743     743    2.24806  47.867   ; Ti-O6    [1670.31]
  744    TiA      1        H151      Ti744     744    2.24806  47.867   ; Ti-O6    [1672.56]
  745    TiA      1        H151      Ti745     745    2.24806  47.867   ; Ti-O6     [1674.8]
  746    TiA      1        H151      Ti746     746    2.24806  47.867   ; Ti-O6    [1677.05]
  747    TiA      1        H151      Ti747     747    2.24806  47.867   ; Ti-O6     [1679.3]
  748    TiA      1        H151      Ti748     748    2.24806  47.867   ; Ti-O6    [1681.55]
  749    TiA      1        H151      Ti749     749    2.24806  47.867   ; Ti-O6     [1683.8]
  750    TiA      1        H151      Ti750     750    2.24806  47.867   ; Ti-O6    [1686.05]
  751    TiA      1        H151      Ti751     751    2.24806  47.867   ; Ti-O6    [1688.29]
  752    TiA      1        H151      Ti752     752    2.24806  47.867   ; Ti-O6    [1690.54]
  753    TiA      1        H151      Ti753     753    2.24806  47.867   ; Ti-O6    [1692.79]
  754    TiA      1        H151      Ti754     754    2.24806  47.867   ; Ti-O6    [1695.04]
  755    TiA      1        H151      Ti755     755    2.24806  47.867   ; Ti-O6    [1697.29]
  756    TiA      1        H151      Ti756     756    2.24806  47.867   ; Ti-O6    [1699.53]
  757    TiA      1        H151      Ti757     757    2.24806  47.867   ; Ti-O6    [1701.78]
  758    TiA      1        H151      Ti758     758    2.24806  47.867   ; Ti-O6    [1704.03]
  759    TiA      1        H151      Ti759     759    2.24806  47.867   ; Ti-O6    [1706.28]
  760    TiA      1        H151      Ti760     760    2.24806  47.867   ; Ti-O6    [1708.53]
  761    TiA      1        H151      Ti761     761    2.24806  47.867   ; Ti-O6    [1710.77]
  762    TiA      1        H151      Ti762     762    2.24806  47.867   ; Ti-O6    [1713.02]
  763    TiA      1        H151      Ti763     763    2.24806  47.867   ; Ti-O6    [1715.27]
  764    TiA      1        H151      Ti764     764    2.24806  47.867   ; Ti-O6    [1717.52]
  765    TiA      1        H151      Ti765     765    2.24806  47.867   ; Ti-O6    [1719.77]
  766    TiA      1        H151      Ti766     766    2.24806  47.867   ; Ti-O6    [1722.01]
  767    TiA      1        H151      Ti767     767    2.24806  47.867   ; Ti-O6    [1724.26]
  768    TiA      1        H151      Ti768     768    2.24806  47.867   ; Ti-O6    [1726.51]
  769    TiA      1        H151      Ti769     769    2.24806  47.867   ; Ti-O6    [1728.76]
  770    TiA      1        H151      Ti770     770    2.24806  47.867   ; Ti-O6    [1731.01]
  771    TiA      1        H151      Ti771     771    2.24806  47.867   ; Ti-O6    [1733.25]
  772    TiA      1        H151      Ti772     772    2.24806  47.867   ; Ti-O6     [1735.5]
  773    TiA      1        H151      Ti773     773    2.24806  47.867   ; Ti-O6    [1737.75]
  774    TiA      1        H151      Ti774     774    2.24806  47.867   ; Ti-O6       [1740]
  775    TiA      1        H151      Ti775     775    2.24806  47.867   ; Ti-O6    [1742.25]
  776    TiA      1        H151      Ti776     776    2.24806  47.867   ; Ti-O6    [1744.49]
  777    TiA      1        H151      Ti777     777    2.24806  47.867   ; Ti-O6    [1746.74]
  778    TiA      1        H151      Ti778     778    2.24806  47.867   ; Ti-O6    [1748.99]
  779    TiA      1        H151      Ti779     779    2.24806  47.867   ; Ti-O6    [1751.24]
  780    TiA      1        H151      Ti780     780    2.24806  47.867   ; Ti-O6    [1753.49]
  781    TiA      1        H151      Ti781     781    2.24806  47.867   ; Ti-O6    [1755.73]
  782    TiA      1        H151      Ti782     782    2.24806  47.867   ; Ti-O6    [1757.98]
  783    TiA      1        H151      Ti783     783    2.24806  47.867   ; Ti-O6    [1760.23]
  784    TiA      1        H151      Ti784     784    2.24806  47.867   ; Ti-O6    [1762.48]
  785    TiA      1        H151      Ti785     785    2.24806  47.867   ; Ti-O6    [1764.73]
  786    TiA      1        H151      Ti786     786    2.24806  47.867   ; Ti-O6    [1766.98]
  787    TiA      1        H151      Ti787     787    2.24806  47.867   ; Ti-O6    [1769.22]
  788    TiA      1        H151      Ti788     788    2.24806  47.867   ; Ti-O6    [1771.47]
  789    TiA      1        H151      Ti789     789    2.24806  47.867   ; Ti-O6    [1773.72]
  790    TiA      1        H151      Ti790     790    2.24806  47.867   ; Ti-O6    [1775.97]
  791    TiA      1        H151      Ti791     791    2.24806  47.867   ; Ti-O6    [1778.22]
  792    TiA      1        H151      Ti792     792    2.24806  47.867   ; Ti-O6    [1780.46]
  793    TiA      1        H151      Ti793     793    2.24806  47.867   ; Ti-O6    [1782.71]
  794    TiA      1        H151      Ti794     794    2.24806  47.867   ; Ti-O6    [1784.96]
  795    TiA      1        H151      Ti795     795    2.24806  47.867   ; Ti-O6    [1787.21]
  796    TiA      1        H151      Ti796     796    2.24806  47.867   ; Ti-O6    [1789.46]
  797    TiA      1        H151      Ti797     797    2.24806  47.867   ; Ti-O6     [1791.7]
  798    TiA      1        H151      Ti798     798    2.24806  47.867   ; Ti-O6    [1793.95]
  799    TiA      1        H151      Ti799     799    2.24806  47.867   ; Ti-O6     [1796.2]
  800    TiA      1        H151      Ti800     800    2.24806  47.867   ; Ti-O6    [1798.45]
  801    TiA      1        H151      Ti801     801    2.24806  47.867   ; Ti-O6     [1800.7]
  802    TiA      1        H151      Ti802     802    2.24806  47.867   ; Ti-O6    [1802.94]
  803    TiA      1        H151      Ti803     803    2.24806  47.867   ; Ti-O6    [1805.19]
  804    TiA      1        H151      Ti804     804    2.24806  47.867   ; Ti-O6    [1807.44]
  805    TiA      1        H151      Ti805     805    2.24806  47.867   ; Ti-O6    [1809.69]
  806    TiA      1        H151      Ti806     806    2.24806  47.867   ; Ti-O6    [1811.94]
  807    TiA      1        H151      Ti807     807    2.24806  47.867   ; Ti-O6    [1814.18]
  808    TiA      1        H151      Ti808     808    2.24806  47.867   ; Ti-O6    [1816.43]
  809    TiA      1        H151      Ti809     809    2.24806  47.867   ; Ti-O6    [1818.68]
  810    TiA      1        H151      Ti810     810    2.24806  47.867   ; Ti-O6    [1820.93]
  811    TiA      1        H151      Ti811     811    2.24806  47.867   ; Ti-O6    [1823.18]
  812    TiA      1        H151      Ti812     812    2.24806  47.867   ; Ti-O6    [1825.42]
  813    TiA      1        H151      Ti813     813    2.24806  47.867   ; Ti-O6    [1827.67]
  814    TiA      1        H151      Ti814     814    2.24806  47.867   ; Ti-O6    [1829.92]
  815    TiA      1        H151      Ti815     815    2.24806  47.867   ; Ti-O6    [1832.17]
  816    TiA      1        H151      Ti816     816    2.24806  47.867   ; Ti-O6    [1834.42]
  817    TiA      1        H151      Ti817     817    2.24806  47.867   ; Ti-O6    [1836.67]
  818    TiA      1        H151      Ti818     818    2.24806  47.867   ; Ti-O6    [1838.91]
  819    TiA      1        H151      Ti819     819    2.24806  47.867   ; Ti-O6    [1841.16]
  820    TiA      1        H151      Ti820     820    2.24806  47.867   ; Ti-O6    [1843.41]
  821    TiA      1        H151      Ti821     821    2.24806  47.867   ; Ti-O6    [1845.66]
  822    TiA      1        H151      Ti822     822    2.24806  47.867   ; Ti-O6    [1847.91]
  823    TiA      1        H151      Ti823     823    2.24806  47.867   ; Ti-O6    [1850.15]
  824    TiA      1        H151      Ti824     824    2.24806  47.867   ; Ti-O6     [1852.4]
  825    TiA      1        H151      Ti825     825    2.24806  47.867   ; Ti-O6    [1854.65]
  826    TiA      1        H151      Ti826     826    2.24806  47.867   ; Ti-O6     [1856.9]
  827    TiA      1        H151      Ti827     827    2.24806  47.867   ; Ti-O6    [1859.15]
  828    TiA      1        H151      Ti828     828    2.24806  47.867   ; Ti-O6    [1861.39]
  829    TiA      1        H151      Ti829     829    2.24806  47.867   ; Ti-O6    [1863.64]
  830    TiA      1        H151      Ti830     830    2.24806  47.867   ; Ti-O6    [1865.89]
  831    TiA      1        H151      Ti831     831    2.24806  47.867   ; Ti-O6    [1868.14]
  832    TiA      1        H151      Ti832     832    2.24806  47.867   ; Ti-O6    [1870.39]
  833    TiA      1        H151      Ti833     833    2.24806  47.867   ; Ti-O6    [1872.63]
  834    TiA      1        H151      Ti834     834    2.24806  47.867   ; Ti-O6    [1874.88]
  835    TiA      1        H151      Ti835     835    2.24806  47.867   ; Ti-O6    [1877.13]
  836    TiA      1        H151      Ti836     836    2.24806  47.867   ; Ti-O6    [1879.38]
  837    TiA      1        H151      Ti837     837    2.24806  47.867   ; Ti-O6    [1881.63]
  838    TiA      1        H151      Ti838     838    2.24806  47.867   ; Ti-O6    [1883.87]
  839    TiA      1        H151      Ti839     839    2.24806  47.867   ; Ti-O6    [1886.12]
  840    TiA      1        H151      Ti840     840    2.24806  47.867   ; Ti-O6    [1888.37]
  841    TiA      1        H151      Ti841     841    2.24806  47.867   ; Ti-O6    [1890.62]
  842    TiA      1        H151      Ti842     842    2.24807  47.867   ; Ti-O6    [1892.87]
  843    TiA      1        H151      Ti843     843    2.24806  47.867   ; Ti-O6    [1895.11]
  844    TiA      1        H151      Ti844     844    2.24806  47.867   ; Ti-O6    [1897.36]
  845    TiA      1        H151      Ti845     845    2.24806  47.867   ; Ti-O6    [1899.61]
  846    TiA      1        H151      Ti846     846    2.24806  47.867   ; Ti-O6    [1901.86]
  847    TiA      1        H151      Ti847     847    2.24806  47.867   ; Ti-O6    [1904.11]
  848    TiA      1        H151      Ti848     848    2.24806  47.867   ; Ti-O6    [1906.35]
  849    TiA      1        H151      Ti849     849    2.24806  47.867   ; Ti-O6     [1908.6]
  850    TiA      1        H151      Ti850     850    2.24806  47.867   ; Ti-O6    [1910.85]
  851    TiA      1        H151      Ti851     851    2.24806  47.867   ; Ti-O6     [1913.1]
  852    TiA      1        H151      Ti852     852    2.24806  47.867   ; Ti-O6    [1915.35]
  853    TiA      1        H151      Ti853     853    2.24806  47.867   ; Ti-O6     [1917.6]
  854    TiA      1        H151      Ti854     854    2.24806  47.867   ; Ti-O6    [1919.84]
  855    TiA      1        H151      Ti855     855    2.24806  47.867   ; Ti-O6    [1922.09]
  856    TiA      1        H151      Ti856     856    2.24806  47.867   ; Ti-O6    [1924.34]
  857    TiA      1        H151      Ti857     857    2.24806  47.867   ; Ti-O6    [1926.59]
  858    TiA      1        H151      Ti858     858    2.24806  47.867   ; Ti-O6    [1928.84]
  859    TiA      1        H151      Ti859     859    2.24806  47.867   ; Ti-O6    [1931.08]
  860    TiA      1        H151      Ti860     860    2.24806  47.867   ; Ti-O6    [1933.33]
  861    TiA      1        H151      Ti861     861    2.24806  47.867   ; Ti-O6    [1935.58]
  862    TiA      1        H151      Ti862     862    2.24806  47.867   ; Ti-O6    [1937.83]
  863    TiA      1        H151      Ti863     863    2.24806  47.867   ; Ti-O6    [1940.08]
  864    TiA      1        H151      Ti864     864    2.24806  47.867   ; Ti-O6    [1942.32]
  865    TiA      1        H151      Ti865     865    2.24806  47.867   ; Ti-O6    [1944.57]
  866    TiA      1        H151      Ti866     866    2.24806  47.867   ; Ti-O6    [1946.82]
  867    TiA      1        H151      Ti867     867    2.24806  47.867   ; Ti-O6    [1949.07]
  868    TiA      1        H151      Ti868     868    2.24806  47.867   ; Ti-O6    [1951.32]
  869    TiA      1        H151      Ti869     869    2.24806  47.867   ; Ti-O6    [1953.56]
  870    TiA      1        H151      Ti870     870    2.24806  47.867   ; Ti-O6    [1955.81]
  871    TiA      1        H151      Ti871     871    2.24806  47.867   ; Ti-O6    [1958.06]
  872    TiA      1        H151      Ti872     872    2.24806  47.867   ; Ti-O6    [1960.31]
  873    TiA      1        H151      Ti873     873    2.24806  47.867   ; Ti-O6    [1962.56]
  874    TiA      1        H151      Ti874     874    2.24806  47.867   ; Ti-O6     [1964.8]
  875    TiA      1        H151      Ti875     875    2.24806  47.867   ; Ti-O6    [1967.05]
  876    TiA      1        H151      Ti876     876    2.24806  47.867   ; Ti-O6     [1969.3]
  877    TiA      1        H151      Ti877     877    2.24806  47.867   ; Ti-O6    [1971.55]
  878    TiA      1        H151      Ti878     878    2.24806  47.867   ; Ti-O6     [1973.8]
  879    TiA      1        H151      Ti879     879    2.24806  47.867   ; Ti-O6    [1976.04]
  880    TiA      1        H151      Ti880     880    2.24806  47.867   ; Ti-O6    [1978.29]
  881    TiA      1        H151      Ti881     881    2.24806  47.867   ; Ti-O6    [1980.54]
  882    TiA      1        H151      Ti882     882    2.24806  47.867   ; Ti-O6    [1982.79]
  883    TiA      1        H151      Ti883     883    2.24806  47.867   ; Ti-O6    [1985.04]
  884    TiA      1        H151      Ti884     884    2.24806  47.867   ; Ti-O6    [1987.29]
  885    TiA      1        H151      Ti885     885    2.24806  47.867   ; Ti-O6    [1989.53]
  886    TiA      1        H151      Ti886     886    2.24806  47.867   ; Ti-O6    [1991.78]
  887    TiA      1        H151      Ti887     887    2.24806  47.867   ; Ti-O6    [1994.03]
  888    TiA      1        H151      Ti888     888    2.24806  47.867   ; Ti-O6    [1996.28]
  889    TiA      1        H151      Ti889     889    2.24806  47.867   ; Ti-O6    [1998.53]
  890    TiA      1        H151      Ti890     890    2.24806  47.867   ; Ti-O6    [2000.77]
  891    TiA      1        H151      Ti891     891    2.24806  47.867   ; Ti-O6    [2003.02]
  892    TiA      1        H151      Ti892     892    2.24806  47.867   ; Ti-O6    [2005.27]
  893    TiA      1        H151      Ti893     893    2.24806  47.867   ; Ti-O6    [2007.52]
  894    TiA      1        H151      Ti894     894    2.24806  47.867   ; Ti-O6    [2009.77]
  895    TiA      1        H151      Ti895     895    2.24806  47.867   ; Ti-O6    [2012.01]
  896    TiA      1        H151      Ti896     896    2.24806  47.867   ; Ti-O6    [2014.26]
  897    TiA      1        H151      Ti897     897    2.24806  47.867   ; Ti-O6    [2016.51]
  898    TiA      1        H151      Ti898     898    2.24806  47.867   ; Ti-O6    [2018.76]
  899    TiA      1        H151      Ti899     899    2.24806  47.867   ; Ti-O6    [2021.01]
  900    TiA      1        H151      Ti900     900    2.24806  47.867   ; Ti-O6    [2023.25]
  901    TiA      1        H151      Ti901     901    2.24806  47.867   ; Ti-O6     [2025.5]
  902    TiA      1        H151      Ti902     902    2.24806  47.867   ; Ti-O6    [2027.75]
  903    TiA      1        H151      Ti903     903    2.24806  47.867   ; Ti-O6       [2030]
  904    TiA      1        H151      Ti904     904    2.24806  47.867   ; Ti-O6    [2032.25]
  905    TiA      1        H151      Ti905     905    2.24806  47.867   ; Ti-O6    [2034.49]
  906    TiA      1        H151      Ti906     906    2.24806  47.867   ; Ti-O6    [2036.74]
  907    TiA      1        H151      Ti907     907    2.24806  47.867   ; Ti-O6    [2038.99]
  908    TiA      1        H151      Ti908     908    2.24806  47.867   ; Ti-O6    [2041.24]
  909    TiA      1        H151      Ti909     909    2.24806  47.867   ; Ti-O6    [2043.49]
  910    TiA      1        H151      Ti910     910    2.24806  47.867   ; Ti-O6    [2045.73]
  911    TiA      1        H151      Ti911     911    2.24806  47.867   ; Ti-O6    [2047.98]
  912    TiA      1        H151      Ti912     912    2.24806  47.867   ; Ti-O6    [2050.23]
  913    TiA      1        H151      Ti913     913    2.24806  47.867   ; Ti-O6    [2052.48]
  914    TiA      1        H151      Ti914     914    2.24806  47.867   ; Ti-O6    [2054.73]
  915    TiA      1        H151      Ti915     915    2.24806  47.867   ; Ti-O6    [2056.97]
  916    TiA      1        H151      Ti916     916    2.24806  47.867   ; Ti-O6    [2059.22]
  917    TiA      1        H151      Ti917     917    2.24806  47.867   ; Ti-O6    [2061.47]
  918    TiA      1        H151      Ti918     918    2.24806  47.867   ; Ti-O6    [2063.72]
  919    TiA      1        H151      Ti919     919    2.24806  47.867   ; Ti-O6    [2065.97]
  920    TiA      1        H151      Ti920     920    2.24806  47.867   ; Ti-O6    [2068.22]
  921    TiA      1        H151      Ti921     921    2.24806  47.867   ; Ti-O6    [2070.46]
  922    TiA      1        H151      Ti922     922    2.24806  47.867   ; Ti-O6    [2072.71]
  923    TiA      1        H151      Ti923     923    2.24806  47.867   ; Ti-O6    [2074.96]
  924    TiA      1        H151      Ti924     924    2.24806  47.867   ; Ti-O6    [2077.21]
  925    TiA      1        H151      Ti925     925    2.24806  47.867   ; Ti-O6    [2079.46]
  926    TiA      1        H151      Ti926     926    2.24806  47.867   ; Ti-O6     [2081.7]
  927    TiA      1        H151      Ti927     927    2.24806  47.867   ; Ti-O6    [2083.95]
  928    TiA      1        H151      Ti928     928    2.24806  47.867   ; Ti-O6     [2086.2]
  929    TiA      1        H151      Ti929     929    2.24806  47.867   ; Ti-O6    [2088.45]
  930    TiA      1        H151      Ti930     930    2.24806  47.867   ; Ti-O6     [2090.7]
  931    TiA      1        H151      Ti931     931    2.24806  47.867   ; Ti-O6    [2092.94]
  932    TiA      1        H151      Ti932     932    2.24806  47.867   ; Ti-O6    [2095.19]
  933    TiA      1        H151      Ti933     933    2.24806  47.867   ; Ti-O6    [2097.44]
  934    TiA      1        H151      Ti934     934    2.24806  47.867   ; Ti-O6    [2099.69]
  935    TiA      1        H151      Ti935     935    2.24806  47.867   ; Ti-O6    [2101.94]
  936    TiA      1        H151      Ti936     936    2.24806  47.867   ; Ti-O6    [2104.18]
  937    TiA      1        H151      Ti937     937    2.24806  47.867   ; Ti-O6    [2106.43]
  938    TiA      1        H151      Ti938     938    2.24806  47.867   ; Ti-O6    [2108.68]
  939    TiA      1        H151      Ti939     939    2.24806  47.867   ; Ti-O6    [2110.93]
  940    TiA      1        H151      Ti940     940    2.24806  47.867   ; Ti-O6    [2113.18]
  941    TiA      1        H151      Ti941     941    2.24806  47.867   ; Ti-O6    [2115.42]
  942    TiA      1        H151      Ti942     942    2.24806  47.867   ; Ti-O6    [2117.67]
  943    TiA      1        H151      Ti943     943    2.24806  47.867   ; Ti-O6    [2119.92]
  944    TiA      1        H151      Ti944     944    2.24806  47.867   ; Ti-O6    [2122.17]
  945    TiA      1        H151      Ti945     945    2.24806  47.867   ; Ti-O6    [2124.42]
  946    TiA      1        H151      Ti946     946    2.24806  47.867   ; Ti-O6    [2126.66]
  947    TiA      1        H151      Ti947     947    2.24806  47.867   ; Ti-O6    [2128.91]
  948    TiA      1        H151      Ti948     948    2.24806  47.867   ; Ti-O6    [2131.16]
  949    TiA      1        H151      Ti949     949    2.24806  47.867   ; Ti-O6    [2133.41]
  950    TiA      1        H151      Ti950     950    2.24806  47.867   ; Ti-O6    [2135.66]
  951    TiA      1        H151      Ti951     951    2.24806  47.867   ; Ti-O6    [2137.91]
  952    TiA      1        H151      Ti952     952    2.24806  47.867   ; Ti-O6    [2140.15]
  953    TiA      1        H151      Ti953     953    2.24806  47.867   ; Ti-O6     [2142.4]
  954    TiA      1        H151      Ti954     954    2.24806  47.867   ; Ti-O6    [2144.65]
  955    TiA      1        H151      Ti955     955    2.24806  47.867   ; Ti-O6     [2146.9]
  956    TiA      1        H151      Ti956     956    2.24806  47.867   ; Ti-O6    [2149.15]
  957    TiA      1        H151      Ti957     957    2.24806  47.867   ; Ti-O6    [2151.39]
  958    TiA      1        H151      Ti958     958    2.24806  47.867   ; Ti-O6    [2153.64]
  959    TiA      1        H151      Ti959     959    2.24806  47.867   ; Ti-O6    [2155.89]
  960    TiA      1        H151      Ti960     960    2.24806  47.867   ; Ti-O6    [2158.14]
  961    TiA      1        H151      Ti961     961    2.24806  47.867   ; Ti-O6    [2160.39]
  962    TiA      1        H151      Ti962     962    2.24806  47.867   ; Ti-O6    [2162.63]
  963    TiA      1        H151      Ti963     963    2.24806  47.867   ; Ti-O6    [2164.88]
  964    TiA      1        H151      Ti964     964    2.24806  47.867   ; Ti-O6    [2167.13]
  965    TiA      1        H151      Ti965     965    2.24806  47.867   ; Ti-O6    [2169.38]
  966    TiA      1        H151      Ti966     966    2.24806  47.867   ; Ti-O6    [2171.63]
  967    TiA      1        H151      Ti967     967    2.24806  47.867   ; Ti-O6    [2173.87]
  968    TiA      1        H151      Ti968     968    2.24806  47.867   ; Ti-O6    [2176.12]
  969    TiA      1        H151      Ti969     969    2.24806  47.867   ; Ti-O6    [2178.37]
  970    TiA      1        H151      Ti970     970    2.24806  47.867   ; Ti-O6    [2180.62]
  971    TiA      1        H151      Ti971     971    2.24806  47.867   ; Ti-O6    [2182.87]
  972    TiA      1        H151      Ti972     972    2.24806  47.867   ; Ti-O6    [2185.11]
  973    TiA      1        H151      Ti973     973    2.24806  47.867   ; Ti-O6    [2187.36]
  974    TiA      1        H151      Ti974     974    2.24806  47.867   ; Ti-O6    [2189.61]
  975    TiA      1        H151      Ti975     975    2.24806  47.867   ; Ti-O6    [2191.86]
  976    TiA      1        H151      Ti976     976    2.24806  47.867   ; Ti-O6    [2194.11]
  977    TiA      1        H151      Ti977     977    2.24806  47.867   ; Ti-O6    [2196.35]
  978    TiA      1        H151      Ti978     978    2.24806  47.867   ; Ti-O6     [2198.6]
  979    TiA      1        H151      Ti979     979    2.24806  47.867   ; Ti-O6    [2200.85]
  980    TiA      1        H151      Ti980     980    2.24806  47.867   ; Ti-O6     [2203.1]
  981    TiA      1        H151      Ti981     981    2.24806  47.867   ; Ti-O6    [2205.35]
  982    TiA      1        H151      Ti982     982    2.24806  47.867   ; Ti-O6    [2207.59]
  983    TiA      1        H151      Ti983     983    2.24806  47.867   ; Ti-O6    [2209.84]
  984    TiA      1        H151      Ti984     984    2.24806  47.867   ; Ti-O6    [2212.09]
  985    TiA      1        H151      Ti985     985    2.24806  47.867   ; Ti-O6    [2214.34]
  986    TiA      1        H151      Ti986     986    2.24806  47.867   ; Ti-O6    [2216.59]
  987    TiA      1        H151      Ti987     987    2.24806  47.867   ; Ti-O6    [2218.84]
  988    TiA      1        H151      Ti988     988    2.24806  47.867   ; Ti-O6    [2221.08]
  989    TiA      1        H151      Ti989     989    2.24806  47.867   ; Ti-O6    [2223.33]
  990    TiA      1        H151      Ti990     990    2.24806  47.867   ; Ti-O6    [2225.58]
  991    TiA      1        H151      Ti991     991    2.24806  47.867   ; Ti-O6    [2227.83]
  992    TiA      1        H151      Ti992     992    2.24806  47.867   ; Ti-O6    [2230.08]
  993    TiA      1        H151      Ti993     993    2.24806  47.867   ; Ti-O6    [2232.32]
  994    TiA      1        H151      Ti994     994    2.24806  47.867   ; Ti-O6    [2234.57]
  995    TiA      1        H151      Ti995     995    2.24806  47.867   ; Ti-O6    [2236.82]
  996    TiA      1        H151      Ti996     996    2.24806  47.867   ; Ti-O6    [2239.07]
  997    TiA      1        H151      Ti997     997    2.24806  47.867   ; Ti-O6    [2241.32]
  998    TiA      1        H151      Ti998     998    2.24806  47.867   ; Ti-O6    [2243.56]
  999    TiA      1        H151      Ti999     999    2.24806  47.867   ; Ti-O6    [2245.81]
 1000    TiA      1        H151     Ti1000    1000    2.24806  47.867   ; Ti-O6    [2248.06]
 1001    TiA      1        H151     Ti1001    1001    2.24806  47.867   ; Ti-O6    [2250.31]
 1002    TiA      1        H151     Ti1002    1002    2.24806  47.867   ; Ti-O6    [2252.56]
 1003    TiA      1        H151     Ti1003    1003    2.24806  47.867   ; Ti-O6     [2254.8]
 1004    TiA      1        H151     Ti1004    1004    2.24806  47.867   ; Ti-O6    [2257.05]
 1005    TiA      1        H151     Ti1005    1005    2.24806  47.867   ; Ti-O6     [2259.3]
 1006    TiA      1        H151     Ti1006    1006    2.24806  47.867   ; Ti-O6    [2261.55]
 1007    TiA      1        H151     Ti1007    1007    2.24806  47.867   ; Ti-O6     [2263.8]
 1008    TiA      1        H151     Ti1008    1008    2.24806  47.867   ; Ti-O6    [2266.04]
 1009    TiA      1        H151     Ti1009    1009    2.24806  47.867   ; Ti-O6    [2268.29]
 1010    TiA      1        H151     Ti1010    1010    2.24806  47.867   ; Ti-O6    [2270.54]
 1011    TiA      1        H151     Ti1011    1011    2.24806  47.867   ; Ti-O6    [2272.79]
 1012    TiA      1        H151     Ti1012    1012    2.24806  47.867   ; Ti-O6    [2275.04]
 1013    TiA      1        H151     Ti1013    1013    2.24806  47.867   ; Ti-O6    [2277.28]
 1014    TiA      1        H151     Ti1014    1014    2.24806  47.867   ; Ti-O6    [2279.53]
 1015    TiA      1        H151     Ti1015    1015    2.24806  47.867   ; Ti-O6    [2281.78]
 1016    TiA      1        H151     Ti1016    1016    2.24806  47.867   ; Ti-O6    [2284.03]
 1017    TiA      1        H151     Ti1017    1017    2.24806  47.867   ; Ti-O6    [2286.28]
 1018    TiA      1        H151     Ti1018    1018    2.24806  47.867   ; Ti-O6    [2288.53]
 1019    TiA      1        H151     Ti1019    1019    2.24806  47.867   ; Ti-O6    [2290.77]
 1020    TiA      1        H151     Ti1020    1020    2.24806  47.867   ; Ti-O6    [2293.02]
 1021    TiA      1        H151     Ti1021    1021    2.24806  47.867   ; Ti-O6    [2295.27]
 1022    TiA      1        H151     Ti1022    1022    2.24806  47.867   ; Ti-O6    [2297.52]
 1023    TiA      1        H151     Ti1023    1023    2.24806  47.867   ; Ti-O6    [2299.77]
 1024    TiA      1        H151     Ti1024    1024    2.24806  47.867   ; Ti-O6    [2302.01]
 1025    TiA      1        H151     Ti1025    1025    2.24806  47.867   ; Ti-O6    [2304.26]
 1026    TiA      1        H151     Ti1026    1026    2.24806  47.867   ; Ti-O6    [2306.51]
 1027    TiA      1        H151     Ti1027    1027    2.24806  47.867   ; Ti-O6    [2308.76]
 1028    TiA      1        H151     Ti1028    1028    2.24806  47.867   ; Ti-O6    [2311.01]
 1029    TiA      1        H151     Ti1029    1029    2.24807  47.867   ; Ti-O6    [2313.25]
 1030    TiA      1        H151     Ti1030    1030    2.24806  47.867   ; Ti-O6     [2315.5]
 1031    TiA      1        H151     Ti1031    1031    2.24806  47.867   ; Ti-O6    [2317.75]
 1032    TiA      1        H151     Ti1032    1032    2.24806  47.867   ; Ti-O6       [2320]
 1033    TiA      1        H151     Ti1033    1033    2.24806  47.867   ; Ti-O6    [2322.25]
 1034    TiA      1        H151     Ti1034    1034    2.24806  47.867   ; Ti-O6    [2324.49]
 1035    TiA      1        H151     Ti1035    1035    2.24806  47.867   ; Ti-O6    [2326.74]
 1036    TiA      1        H151     Ti1036    1036    2.24806  47.867   ; Ti-O6    [2328.99]
 1037    TiA      1        H151     Ti1037    1037    2.24806  47.867   ; Ti-O6    [2331.24]
 1038    TiA      1        H151     Ti1038    1038    2.24806  47.867   ; Ti-O6    [2333.49]
 1039    TiA      1        H151     Ti1039    1039    2.24806  47.867   ; Ti-O6    [2335.73]
 1040    TiA      1        H151     Ti1040    1040    2.24806  47.867   ; Ti-O6    [2337.98]
 1041    TiA      1        H151     Ti1041    1041    2.24806  47.867   ; Ti-O6    [2340.23]
 1042    TiA      1        H151     Ti1042    1042    2.24806  47.867   ; Ti-O6    [2342.48]
 1043    TiA      1        H151     Ti1043    1043    2.24806  47.867   ; Ti-O6    [2344.73]
 1044    TiA      1        H151     Ti1044    1044    2.24806  47.867   ; Ti-O6    [2346.97]
 1045    TiA      1        H151     Ti1045    1045    2.24806  47.867   ; Ti-O6    [2349.22]
 1046    TiA      1        H151     Ti1046    1046    2.24806  47.867   ; Ti-O6    [2351.47]
 1047    TiA      1        H151     Ti1047    1047    2.24806  47.867   ; Ti-O6    [2353.72]
 1048    TiA      1        H151     Ti1048    1048    2.24806  47.867   ; Ti-O6    [2355.97]
 1049    TiA      1        H151     Ti1049    1049    2.24806  47.867   ; Ti-O6    [2358.21]
 1050    TiA      1        H151     Ti1050    1050    2.24806  47.867   ; Ti-O6    [2360.46]
 1051    TiA      1        H151     Ti1051    1051    2.24806  47.867   ; Ti-O6    [2362.71]
 1052    TiA      1        H151     Ti1052    1052    2.24806  47.867   ; Ti-O6    [2364.96]
 1053    TiA      1        H151     Ti1053    1053    2.24806  47.867   ; Ti-O6    [2367.21]
 1054    TiA      1        H151     Ti1054    1054    2.24806  47.867   ; Ti-O6    [2369.46]
 1055    TiA      1        H151     Ti1055    1055    2.24806  47.867   ; Ti-O6     [2371.7]
 1056    TiA      1        H151     Ti1056    1056    2.24806  47.867   ; Ti-O6    [2373.95]
 1057    TiA      1        H151     Ti1057    1057    2.24806  47.867   ; Ti-O6     [2376.2]
 1058    TiA      1        H151     Ti1058    1058    2.24806  47.867   ; Ti-O6    [2378.45]
 1059    TiA      1        H151     Ti1059    1059    2.24806  47.867   ; Ti-O6     [2380.7]
 1060    TiA      1        H151     Ti1060    1060    2.24806  47.867   ; Ti-O6    [2382.94]
 1061    TiA      1        H151     Ti1061    1061    2.24806  47.867   ; Ti-O6    [2385.19]
 1062    TiA      1        H151     Ti1062    1062    2.24806  47.867   ; Ti-O6    [2387.44]
 1063    TiA      1        H151     Ti1063    1063    2.24806  47.867   ; Ti-O6    [2389.69]
 1064    TiA      1        H151     Ti1064    1064    2.24806  47.867   ; Ti-O6    [2391.94]
 1065    TiA      1        H151     Ti1065    1065    2.24806  47.867   ; Ti-O6    [2394.18]
 1066    TiA      1        H151     Ti1066    1066    2.24806  47.867   ; Ti-O6    [2396.43]
 1067    TiA      1        H151     Ti1067    1067    2.24806  47.867   ; Ti-O6    [2398.68]
 1068    TiA      1        H151     Ti1068    1068    2.24806  47.867   ; Ti-O6    [2400.93]
 1069    TiA      1        H151     Ti1069    1069    2.24806  47.867   ; Ti-O6    [2403.18]
 1070    TiA      1        H151     Ti1070    1070    2.24806  47.867   ; Ti-O6    [2405.42]
 1071    TiA      1        H151     Ti1071    1071    2.24806  47.867   ; Ti-O6    [2407.67]
 1072    TiA      1        H151     Ti1072    1072    2.24806  47.867   ; Ti-O6    [2409.92]
 1073    TiA      1        H151     Ti1073    1073    2.24806  47.867   ; Ti-O6    [2412.17]
 1074    TiA      1        H151     Ti1074    1074    2.24806  47.867   ; Ti-O6    [2414.42]
 1075    TiA      1        H151     Ti1075    1075    2.24806  47.867   ; Ti-O6    [2416.66]
 1076    TiA      1        H151     Ti1076    1076    2.24806  47.867   ; Ti-O6    [2418.91]
 1077    TiA      1        H151     Ti1077    1077    2.24806  47.867   ; Ti-O6    [2421.16]
 1078    TiA      1        H151     Ti1078    1078    2.24806  47.867   ; Ti-O6    [2423.41]
 1079    TiA      1        H151     Ti1079    1079    2.24806  47.867   ; Ti-O6    [2425.66]
 1080    TiA      1        H151     Ti1080    1080    2.24806  47.867   ; Ti-O6     [2427.9]
 1081    TiA      1        H151     Ti1081    1081    2.24806  47.867   ; Ti-O6    [2430.15]
 1082    TiA      1        H151     Ti1082    1082    2.24806  47.867   ; Ti-O6     [2432.4]
 1083    TiA      1        H151     Ti1083    1083    2.24806  47.867   ; Ti-O6    [2434.65]
 1084    TiA      1        H151     Ti1084    1084    2.24806  47.867   ; Ti-O6     [2436.9]
 1085    TiA      1        H151     Ti1085    1085    2.24806  47.867   ; Ti-O6    [2439.15]
 1086    TiA      1        H151     Ti1086    1086    2.24806  47.867   ; Ti-O6    [2441.39]
 1087    TiA      1        H151     Ti1087    1087    2.24806  47.867   ; Ti-O6    [2443.64]
 1088    TiA      1        H151     Ti1088    1088    2.24806  47.867   ; Ti-O6    [2445.89]
 1089    TiA      1        H151     Ti1089    1089    2.24806  47.867   ; Ti-O6    [2448.14]
 1090    TiA      1        H151     Ti1090    1090    2.24806  47.867   ; Ti-O6    [2450.39]
 1091    TiA      1        H151     Ti1091    1091    2.24806  47.867   ; Ti-O6    [2452.63]
 1092    TiA      1        H151     Ti1092    1092    2.24806  47.867   ; Ti-O6    [2454.88]
 1093    TiA      1        H151     Ti1093    1093    2.24806  47.867   ; Ti-O6    [2457.13]
 1094    TiA      1        H151     Ti1094    1094    2.24806  47.867   ; Ti-O6    [2459.38]
 1095    TiA      1        H151     Ti1095    1095    2.24806  47.867   ; Ti-O6    [2461.63]
 1096    TiA      1        H151     Ti1096    1096    2.24806  47.867   ; Ti-O6    [2463.87]
 1097    TiA      1        H151     Ti1097    1097    2.24806  47.867   ; Ti-O6    [2466.12]
 1098    TiA      1        H151     Ti1098    1098    2.24806  47.867   ; Ti-O6    [2468.37]
 1099    TiA      1        H151     Ti1099    1099    2.24806  47.867   ; Ti-O6    [2470.62]
 1100    TiA      1        H151     Ti1100    1100    2.24806  47.867   ; Ti-O6    [2472.87]
 1101    TiA      1        H151     Ti1101    1101    2.24806  47.867   ; Ti-O6    [2475.11]
 1102    TiA      1        H151     Ti1102    1102    2.24806  47.867   ; Ti-O6    [2477.36]
 1103    TiA      1        H151     Ti1103    1103    2.24806  47.867   ; Ti-O6    [2479.61]
 1104    TiA      1        H151     Ti1104    1104    2.24806  47.867   ; Ti-O6    [2481.86]
 1105    TiA      1        H151     Ti1105    1105    2.24806  47.867   ; Ti-O6    [2484.11]
 1106    TiA      1        H151     Ti1106    1106    2.24806  47.867   ; Ti-O6    [2486.35]
 1107    TiA      1        H151     Ti1107    1107    2.24806  47.867   ; Ti-O6     [2488.6]
 1108    TiA      1        H151     Ti1108    1108    2.24806  47.867   ; Ti-O6    [2490.85]
 1109    TiA      1        H151     Ti1109    1109    2.24806  47.867   ; Ti-O6     [2493.1]
 1110    TiA      1        H151     Ti1110    1110    2.24806  47.867   ; Ti-O6    [2495.35]
 1111    TiA      1        H151     Ti1111    1111    2.24806  47.867   ; Ti-O6    [2497.59]
 1112    TiA      1        H151     Ti1112    1112    2.24806  47.867   ; Ti-O6    [2499.84]
 1113    TiA      1        H151     Ti1113    1113    2.24806  47.867   ; Ti-O6    [2502.09]
 1114    TiA      1        H151     Ti1114    1114    2.24806  47.867   ; Ti-O6    [2504.34]
 1115    TiA      1        H151     Ti1115    1115    2.24806  47.867   ; Ti-O6    [2506.59]
 1116    TiA      1        H151     Ti1116    1116    2.24806  47.867   ; Ti-O6    [2508.84]
 1117    TiA      1        H151     Ti1117    1117    2.24806  47.867   ; Ti-O6    [2511.08]
 1118    TiA      1        H151     Ti1118    1118    2.24806  47.867   ; Ti-O6    [2513.33]
 1119    TiA      1        H151     Ti1119    1119    2.24806  47.867   ; Ti-O6    [2515.58]
 1120    TiA      1        H151     Ti1120    1120    2.24806  47.867   ; Ti-O6    [2517.83]
 1121    TiA      1        H151     Ti1121    1121    2.24806  47.867   ; Ti-O6    [2520.08]
 1122    TiA      1        H151     Ti1122    1122    2.24806  47.867   ; Ti-O6    [2522.32]
 1123    TiA      1        H151     Ti1123    1123    2.24806  47.867   ; Ti-O6    [2524.57]
 1124    TiA      1        H151     Ti1124    1124    2.24806  47.867   ; Ti-O6    [2526.82]
 1125    TiA      1        H151     Ti1125    1125    2.24806  47.867   ; Ti-O6    [2529.07]
 1126    TiA      1        H151     Ti1126    1126    2.24806  47.867   ; Ti-O6    [2531.32]
 1127    TiA      1        H151     Ti1127    1127    2.24806  47.867   ; Ti-O6    [2533.56]
 1128    TiA      1        H151     Ti1128    1128    2.24806  47.867   ; Ti-O6    [2535.81]
 1129    TiA      1        H151     Ti1129    1129    2.24806  47.867   ; Ti-O6    [2538.06]
 1130    TiA      1        H151     Ti1130    1130    2.24806  47.867   ; Ti-O6    [2540.31]
 1131    TiA      1        H151     Ti1131    1131    2.24806  47.867   ; Ti-O6    [2542.56]
 1132    TiA      1        H151     Ti1132    1132    2.24806  47.867   ; Ti-O6     [2544.8]
 1133    TiA      1        H151     Ti1133    1133    2.24806  47.867   ; Ti-O6    [2547.05]
 1134    TiA      1        H151     Ti1134    1134    2.24806  47.867   ; Ti-O6     [2549.3]
 1135    TiA      1        H151     Ti1135    1135    2.24806  47.867   ; Ti-O6    [2551.55]
 1136    TiA      1        H151     Ti1136    1136    2.24806  47.867   ; Ti-O6     [2553.8]
 1137    TiA      1        H151     Ti1137    1137    2.24806  47.867   ; Ti-O6    [2556.04]
 1138    TiA      1        H151     Ti1138    1138    2.24806  47.867   ; Ti-O6    [2558.29]
 1139    TiA      1        H151     Ti1139    1139    2.24806  47.867   ; Ti-O6    [2560.54]
 1140    TiA      1        H151     Ti1140    1140    2.24806  47.867   ; Ti-O6    [2562.79]
 1141    TiA      1        H151     Ti1141    1141    2.24806  47.867   ; Ti-O6    [2565.04]
 1142    TiA      1        H151     Ti1142    1142    2.24806  47.867   ; Ti-O6    [2567.28]
 1143    TiA      1        H151     Ti1143    1143    2.24806  47.867   ; Ti-O6    [2569.53]
 1144    TiA      1        H151     Ti1144    1144    2.24806  47.867   ; Ti-O6    [2571.78]
 1145    TiA      1        H151     Ti1145    1145    2.24806  47.867   ; Ti-O6    [2574.03]
 1146    TiA      1        H151     Ti1146    1146    2.24806  47.867   ; Ti-O6    [2576.28]
 1147    TiA      1        H151     Ti1147    1147    2.24806  47.867   ; Ti-O6    [2578.52]
 1148    TiA      1        H151     Ti1148    1148    2.24806  47.867   ; Ti-O6    [2580.77]
 1149    TiA      1        H151     Ti1149    1149    2.24806  47.867   ; Ti-O6    [2583.02]
 1150    TiA      1        H151     Ti1150    1150    2.24806  47.867   ; Ti-O6    [2585.27]
 1151    TiA      1        H151     Ti1151    1151    2.24806  47.867   ; Ti-O6    [2587.52]
 1152    TiA      1        H151     Ti1152    1152    2.24806  47.867   ; Ti-O6    [2589.77]
 1153    TiA      1        H151     Ti1153    1153    2.24806  47.867   ; Ti-O6    [2592.01]
 1154    TiA      1        H151     Ti1154    1154    2.24806  47.867   ; Ti-O6    [2594.26]
 1155    TiA      1        H151     Ti1155    1155    2.24806  47.867   ; Ti-O6    [2596.51]
 1156    TiA      1        H151     Ti1156    1156    2.24806  47.867   ; Ti-O6    [2598.76]
 1157    TiA      1        H151     Ti1157    1157    2.24806  47.867   ; Ti-O6    [2601.01]
 1158    TiA      1        H151     Ti1158    1158    2.24806  47.867   ; Ti-O6    [2603.25]
 1159    TiA      1        H151     Ti1159    1159    2.24806  47.867   ; Ti-O6     [2605.5]
 1160    TiA      1        H151     Ti1160    1160    2.24806  47.867   ; Ti-O6    [2607.75]
 1161    TiA      1        H151     Ti1161    1161    2.24806  47.867   ; Ti-O6       [2610]
 1162    TiA      1        H151     Ti1162    1162    2.24806  47.867   ; Ti-O6    [2612.25]
 1163    TiA      1        H151     Ti1163    1163    2.24806  47.867   ; Ti-O6    [2614.49]
 1164    TiA      1        H151     Ti1164    1164    2.24806  47.867   ; Ti-O6    [2616.74]
 1165    TiA      1        H151     Ti1165    1165    2.24806  47.867   ; Ti-O6    [2618.99]
 1166    TiA      1        H151     Ti1166    1166    2.24806  47.867   ; Ti-O6    [2621.24]
 1167    TiA      1        H151     Ti1167    1167    2.24806  47.867   ; Ti-O6    [2623.49]
 1168    TiA      1        H151     Ti1168    1168    2.24806  47.867   ; Ti-O6    [2625.73]
 1169    TiA      1        H151     Ti1169    1169    2.24806  47.867   ; Ti-O6    [2627.98]
 1170    TiA      1        H151     Ti1170    1170    2.24806  47.867   ; Ti-O6    [2630.23]
 1171    TiA      1        H151     Ti1171    1171    2.24806  47.867   ; Ti-O6    [2632.48]
 1172    TiA      1        H151     Ti1172    1172    2.24806  47.867   ; Ti-O6    [2634.73]
 1173    TiA      1        H151     Ti1173    1173    2.24806  47.867   ; Ti-O6    [2636.97]
 1174    TiA      1        H151     Ti1174    1174    2.24806  47.867   ; Ti-O6    [2639.22]
 1175    TiA      1        H151     Ti1175    1175    2.24806  47.867   ; Ti-O6    [2641.47]
 1176    TiA      1        H151     Ti1176    1176    2.24806  47.867   ; Ti-O6    [2643.72]
 1177    TiA      1        H151     Ti1177    1177    2.24806  47.867   ; Ti-O6    [2645.97]
 1178    TiA      1        H151     Ti1178    1178    2.24806  47.867   ; Ti-O6    [2648.21]
 1179    TiA      1        H151     Ti1179    1179    2.24806  47.867   ; Ti-O6    [2650.46]
 1180    TiA      1        H151     Ti1180    1180    2.24806  47.867   ; Ti-O6    [2652.71]
 1181    TiA      1        H151     Ti1181    1181    2.24806  47.867   ; Ti-O6    [2654.96]
 1182    TiA      1        H151     Ti1182    1182    2.24806  47.867   ; Ti-O6    [2657.21]
 1183    TiA      1        H151     Ti1183    1183    2.24806  47.867   ; Ti-O6    [2659.46]
 1184    TiA      1        H151     Ti1184    1184    2.24806  47.867   ; Ti-O6     [2661.7]
 1185    TiA      1        H151     Ti1185    1185    2.24806  47.867   ; Ti-O6    [2663.95]
 1186    TiA      1        H151     Ti1186    1186    2.24806  47.867   ; Ti-O6     [2666.2]
 1187    TiA      1        H151     Ti1187    1187    2.24806  47.867   ; Ti-O6    [2668.45]
 1188    TiA      1        H151     Ti1188    1188    2.24806  47.867   ; Ti-O6     [2670.7]
 1189    TiA      1        H151     Ti1189    1189    2.24806  47.867   ; Ti-O6    [2672.94]
 1190    TiA      1        H151     Ti1190    1190    2.24806  47.867   ; Ti-O6    [2675.19]
 1191    TiA      1        H151     Ti1191    1191    2.24806  47.867   ; Ti-O6    [2677.44]
 1192    TiA      1        H151     Ti1192    1192    2.24806  47.867   ; Ti-O6    [2679.69]
 1193    TiA      1        H151     Ti1193    1193    2.24806  47.867   ; Ti-O6    [2681.94]
 1194    TiA      1        H151     Ti1194    1194    2.24806  47.867   ; Ti-O6    [2684.18]
 1195    TiA      1        H151     Ti1195    1195    2.24806  47.867   ; Ti-O6    [2686.43]
 1196    TiA      1        H151     Ti1196    1196    2.24806  47.867   ; Ti-O6    [2688.68]
 1197    TiA      1        H151     Ti1197    1197    2.24806  47.867   ; Ti-O6    [2690.93]
 1198    TiA      1        H151     Ti1198    1198    2.24806  47.867   ; Ti-O6    [2693.18]
 1199    TiA      1        H151     Ti1199    1199    2.24806  47.867   ; Ti-O6    [2695.42]
 1200    TiA      1        H151     Ti1200    1200    2.24806  47.867   ; Ti-O6    [2697.67]
 1201    TiA      1        H151     Ti1201    1201    2.24806  47.867   ; Ti-O6    [2699.92]
 1202    TiA      1        H151     Ti1202    1202    2.24806  47.867   ; Ti-O6    [2702.17]
 1203    TiA      1        H151     Ti1203    1203    2.24806  47.867   ; Ti-O6    [2704.42]
 1204    TiA      1        H151     Ti1204    1204    2.24806  47.867   ; Ti-O6    [2706.66]
 1205    TiA      1        H151     Ti1205    1205    2.24806  47.867   ; Ti-O6    [2708.91]
 1206    TiA      1        H151     Ti1206    1206    2.24806  47.867   ; Ti-O6    [2711.16]
 1207    TiA      1        H151     Ti1207    1207    2.24806  47.867   ; Ti-O6    [2713.41]
 1208    TiA      1        H151     Ti1208    1208    2.24806  47.867   ; Ti-O6    [2715.66]
 1209    TiA      1        H151     Ti1209    1209    2.24806  47.867   ; Ti-O6     [2717.9]
 1210    TiA      1        H151     Ti1210    1210    2.24806  47.867   ; Ti-O6    [2720.15]
 1211    TiA      1        H151     Ti1211    1211    2.24806  47.867   ; Ti-O6     [2722.4]
 1212    TiA      1        H151     Ti1212    1212    2.24806  47.867   ; Ti-O6    [2724.65]
 1213    TiA      1        H151     Ti1213    1213    2.24806  47.867   ; Ti-O6     [2726.9]
 1214    TiA      1        H151     Ti1214    1214    2.24806  47.867   ; Ti-O6    [2729.14]
 1215    TiA      1        H151     Ti1215    1215    2.24806  47.867   ; Ti-O6    [2731.39]
 1216    TiA      1        H151     Ti1216    1216    2.24807  47.867   ; Ti-O6    [2733.64]
 1217    TiA      1        H151     Ti1217    1217    2.24806  47.867   ; Ti-O6    [2735.89]
 1218    TiA      1        H151     Ti1218    1218    2.24806  47.867   ; Ti-O6    [2738.14]
 1219    TiA      1        H151     Ti1219    1219    2.24806  47.867   ; Ti-O6    [2740.39]
 1220    TiA      1        H151     Ti1220    1220    2.24806  47.867   ; Ti-O6    [2742.63]
 1221    TiA      1        H151     Ti1221    1221    2.24806  47.867   ; Ti-O6    [2744.88]
 1222    TiA      1        H151     Ti1222    1222    2.24806  47.867   ; Ti-O6    [2747.13]
 1223    TiA      1        H151     Ti1223    1223    2.24806  47.867   ; Ti-O6    [2749.38]
 1224    TiA      1        H151     Ti1224    1224    2.24806  47.867   ; Ti-O6    [2751.63]
 1225    TiA      1        H151     Ti1225    1225    2.24806  47.867   ; Ti-O6    [2753.87]
 1226    TiA      1        H151     Ti1226    1226    2.24806  47.867   ; Ti-O6    [2756.12]
 1227    TiA      1        H151     Ti1227    1227    2.24806  47.867   ; Ti-O6    [2758.37]
 1228    TiA      1        H151     Ti1228    1228    2.24806  47.867   ; Ti-O6    [2760.62]
 1229    TiA      1        H151     Ti1229    1229    2.24806  47.867   ; Ti-O6    [2762.87]
 1230    TiA      1        H151     Ti1230    1230    2.24806  47.867   ; Ti-O6    [2765.11]
 1231    TiA      1        H151     Ti1231    1231    2.24806  47.867   ; Ti-O6    [2767.36]
 1232    TiA      1        H151     Ti1232    1232    2.24806  47.867   ; Ti-O6    [2769.61]
 1233    TiA      1        H151     Ti1233    1233    2.24806  47.867   ; Ti-O6    [2771.86]
 1234    TiA      1        H151     Ti1234    1234    2.24806  47.867   ; Ti-O6    [2774.11]
 1235    TiA      1        H151     Ti1235    1235    2.24806  47.867   ; Ti-O6    [2776.35]
 1236    TiA      1        H151     Ti1236    1236    2.24806  47.867   ; Ti-O6     [2778.6]
 1237    TiA      1        H151     Ti1237    1237    2.24806  47.867   ; Ti-O6    [2780.85]
 1238    TiA      1        H151     Ti1238    1238    2.24806  47.867   ; Ti-O6     [2783.1]
 1239    TiA      1        H151     Ti1239    1239    2.24806  47.867   ; Ti-O6    [2785.35]
 1240    TiA      1        H151     Ti1240    1240    2.24806  47.867   ; Ti-O6    [2787.59]
 1241    TiA      1        H151     Ti1241    1241    2.24806  47.867   ; Ti-O6    [2789.84]
 1242    TiA      1        H151     Ti1242    1242    2.24806  47.867   ; Ti-O6    [2792.09]
 1243    TiA      1        H151     Ti1243    1243    2.24806  47.867   ; Ti-O6    [2794.34]
 1244    TiA      1        H151     Ti1244    1244    2.24806  47.867   ; Ti-O6    [2796.59]
 1245    TiA      1        H151     Ti1245    1245    2.24806  47.867   ; Ti-O6    [2798.83]
 1246    TiA      1        H151     Ti1246    1246    2.24806  47.867   ; Ti-O6    [2801.08]
 1247    TiA      1        H151     Ti1247    1247    2.24806  47.867   ; Ti-O6    [2803.33]
 1248    TiA      1        H151     Ti1248    1248    2.24806  47.867   ; Ti-O6    [2805.58]
 1249    TiA      1        H151     Ti1249    1249    2.24806  47.867   ; Ti-O6    [2807.83]
 1250    TiA      1        H151     Ti1250    1250    2.24806  47.867   ; Ti-O6    [2810.08]
 1251    TiA      1        H151     Ti1251    1251    2.24806  47.867   ; Ti-O6    [2812.32]
 1252    TiA      1        H151     Ti1252    1252    2.24806  47.867   ; Ti-O6    [2814.57]
 1253    TiA      1        H151     Ti1253    1253    2.24806  47.867   ; Ti-O6    [2816.82]
 1254    TiA      1        H151     Ti1254    1254    2.24806  47.867   ; Ti-O6    [2819.07]
 1255    TiA      1        H151     Ti1255    1255    2.24806  47.867   ; Ti-O6    [2821.32]
 1256    TiA      1        H151     Ti1256    1256    2.24806  47.867   ; Ti-O6    [2823.56]
 1257    TiA      1        H151     Ti1257    1257    2.24806  47.867   ; Ti-O6    [2825.81]
 1258    TiA      1        H151     Ti1258    1258    2.24806  47.867   ; Ti-O6    [2828.06]
 1259    TiA      1        H151     Ti1259    1259    2.24806  47.867   ; Ti-O6    [2830.31]
 1260    TiA      1        H151     Ti1260    1260    2.24806  47.867   ; Ti-O6    [2832.56]
 1261    TiA      1        H151     Ti1261    1261    2.24806  47.867   ; Ti-O6     [2834.8]
 1262    TiA      1        H151     Ti1262    1262    2.24806  47.867   ; Ti-O6    [2837.05]
 1263    TiA      1        H151     Ti1263    1263    2.24806  47.867   ; Ti-O6     [2839.3]
 1264    TiA      1        H151     Ti1264    1264    2.24806  47.867   ; Ti-O6    [2841.55]
 1265    TiA      1        H151     Ti1265    1265    2.24806  47.867   ; Ti-O6     [2843.8]
 1266    TiA      1        H151     Ti1266    1266    2.24806  47.867   ; Ti-O6    [2846.04]
 1267    TiA      1        H151     Ti1267    1267    2.24806  47.867   ; Ti-O6    [2848.29]
 1268    TiA      1        H151     Ti1268    1268    2.24806  47.867   ; Ti-O6    [2850.54]
 1269    TiA      1        H151     Ti1269    1269    2.24806  47.867   ; Ti-O6    [2852.79]
 1270    TiA      1        H151     Ti1270    1270    2.24806  47.867   ; Ti-O6    [2855.04]
 1271    TiA      1        H151     Ti1271    1271    2.24806  47.867   ; Ti-O6    [2857.28]
 1272    TiA      1        H151     Ti1272    1272    2.24806  47.867   ; Ti-O6    [2859.53]
 1273    TiA      1        H151     Ti1273    1273    2.24806  47.867   ; Ti-O6    [2861.78]
 1274    TiA      1        H151     Ti1274    1274    2.24806  47.867   ; Ti-O6    [2864.03]
 1275    TiA      1        H151     Ti1275    1275    2.24806  47.867   ; Ti-O6    [2866.28]
 1276    TiA      1        H151     Ti1276    1276    2.24806  47.867   ; Ti-O6    [2868.52]
 1277    TiA      1        H151     Ti1277    1277    2.24806  47.867   ; Ti-O6    [2870.77]
 1278    TiA      1        H151     Ti1278    1278    2.24806  47.867   ; Ti-O6    [2873.02]
 1279    TiA      1        H151     Ti1279    1279    2.24806  47.867   ; Ti-O6    [2875.27]
 1280    TiA      1        H151     Ti1280    1280    2.24806  47.867   ; Ti-O6    [2877.52]
 1281    TiA      1        H151     Ti1281    1281    2.24806  47.867   ; Ti-O6    [2879.76]
 1282    TiA      1        H151     Ti1282    1282    2.24806  47.867   ; Ti-O6    [2882.01]
 1283    TiA      1        H151     Ti1283    1283    2.24806  47.867   ; Ti-O6    [2884.26]
 1284    TiA      1        H151     Ti1284    1284    2.24806  47.867   ; Ti-O6    [2886.51]
 1285    TiA      1        H151     Ti1285    1285    2.24806  47.867   ; Ti-O6    [2888.76]
 1286    TiA      1        H151     Ti1286    1286    2.24806  47.867   ; Ti-O6    [2891.01]
 1287    TiA      1        H151     Ti1287    1287    2.24806  47.867   ; Ti-O6    [2893.25]
 1288    TiA      1        H151     Ti1288    1288    2.24806  47.867   ; Ti-O6     [2895.5]
 1289    TiA      1        H151     Ti1289    1289    2.24806  47.867   ; Ti-O6    [2897.75]
 1290    TiA      1        H151     Ti1290    1290    2.24806  47.867   ; Ti-O6       [2900]
 1291    TiA      1        H151     Ti1291    1291    2.24806  47.867   ; Ti-O6    [2902.25]
 1292    TiA      1        H151     Ti1292    1292    2.24806  47.867   ; Ti-O6    [2904.49]
 1293    TiA      1        H151     Ti1293    1293    2.24806  47.867   ; Ti-O6    [2906.74]
 1294    TiA      1        H151     Ti1294    1294    2.24806  47.867   ; Ti-O6    [2908.99]
 1295    TiA      1        H151     Ti1295    1295    2.24806  47.867   ; Ti-O6    [2911.24]
 1296    TiA      1        H151     Ti1296    1296    2.24806  47.867   ; Ti-O6    [2913.49]
 1297    TiA      1        H151     Ti1297    1297    2.24806  47.867   ; Ti-O6    [2915.73]
 1298    TiA      1        H151     Ti1298    1298    2.24806  47.867   ; Ti-O6    [2917.98]
 1299    TiA      1        H151     Ti1299    1299    2.24806  47.867   ; Ti-O6    [2920.23]
 1300    TiA      1        H151     Ti1300    1300    2.24806  47.867   ; Ti-O6    [2922.48]
 1301    TiA      1        H151     Ti1301    1301    2.24806  47.867   ; Ti-O6    [2924.73]
 1302    TiA      1        H151     Ti1302    1302    2.24806  47.867   ; Ti-O6    [2926.97]
 1303    TiA      1        H151     Ti1303    1303    2.24806  47.867   ; Ti-O6    [2929.22]
 1304    TiA      1        H151     Ti1304    1304    2.24806  47.867   ; Ti-O6    [2931.47]
 1305    TiA      1        H151     Ti1305    1305    2.24806  47.867   ; Ti-O6    [2933.72]
 1306    TiA      1        H151     Ti1306    1306    2.24806  47.867   ; Ti-O6    [2935.97]
 1307    TiA      1        H151     Ti1307    1307    2.24806  47.867   ; Ti-O6    [2938.21]
 1308    TiA      1        H151     Ti1308    1308    2.24806  47.867   ; Ti-O6    [2940.46]
 1309    TiA      1        H151     Ti1309    1309    2.24806  47.867   ; Ti-O6    [2942.71]
 1310    TiA      1        H151     Ti1310    1310    2.24806  47.867   ; Ti-O6    [2944.96]
 1311    TiA      1        H151     Ti1311    1311    2.24806  47.867   ; Ti-O6    [2947.21]
 1312    TiA      1        H151     Ti1312    1312    2.24806  47.867   ; Ti-O6    [2949.45]
 1313    TiA      1        H151     Ti1313    1313    2.24806  47.867   ; Ti-O6     [2951.7]
 1314    TiA      1        H151     Ti1314    1314    2.24806  47.867   ; Ti-O6    [2953.95]
 1315    TiA      1        H151     Ti1315    1315    2.24806  47.867   ; Ti-O6     [2956.2]
 1316    TiA      1        H151     Ti1316    1316    2.24806  47.867   ; Ti-O6    [2958.45]
 1317    TiA      1        H151     Ti1317    1317    2.24806  47.867   ; Ti-O6     [2960.7]
 1318    TiA      1        H151     Ti1318    1318    2.24806  47.867   ; Ti-O6    [2962.94]
 1319    TiA      1        H151     Ti1319    1319    2.24806  47.867   ; Ti-O6    [2965.19]
 1320    TiA      1        H151     Ti1320    1320    2.24806  47.867   ; Ti-O6    [2967.44]
 1321    TiA      1        H151     Ti1321    1321    2.24806  47.867   ; Ti-O6    [2969.69]
 1322    TiA      1        H151     Ti1322    1322    2.24806  47.867   ; Ti-O6    [2971.94]
 1323    TiA      1        H151     Ti1323    1323    2.24806  47.867   ; Ti-O6    [2974.18]
 1324    TiA      1        H151     Ti1324    1324    2.24806  47.867   ; Ti-O6    [2976.43]
 1325    TiA      1        H151     Ti1325    1325    2.24806  47.867   ; Ti-O6    [2978.68]
 1326    TiA      1        H151     Ti1326    1326    2.24806  47.867   ; Ti-O6    [2980.93]
 1327    TiA      1        H151     Ti1327    1327    2.24806  47.867   ; Ti-O6    [2983.18]
 1328    TiA      1        H151     Ti1328    1328    2.24806  47.867   ; Ti-O6    [2985.42]
 1329    TiA      1        H151     Ti1329    1329    2.24806  47.867   ; Ti-O6    [2987.67]
 1330    TiA      1        H151     Ti1330    1330    2.24806  47.867   ; Ti-O6    [2989.92]
 1331    TiA      1        H151     Ti1331    1331    2.24806  47.867   ; Ti-O6    [2992.17]
 1332    TiA      1        H151     Ti1332    1332    2.24806  47.867   ; Ti-O6    [2994.42]
 1333    TiA      1        H151     Ti1333    1333    2.24806  47.867   ; Ti-O6    [2996.66]
 1334    TiA      1        H151     Ti1334    1334    2.24806  47.867   ; Ti-O6    [2998.91]
 1335    TiA      1        H151     Ti1335    1335    2.24806  47.867   ; Ti-O6    [3001.16]
 1336    TiA      1        H151     Ti1336    1336    2.24806  47.867   ; Ti-O6    [3003.41]
 1337    TiA      1        H151     Ti1337    1337    2.24806  47.867   ; Ti-O6    [3005.66]
 1338    TiA      1        H151     Ti1338    1338    2.24806  47.867   ; Ti-O6     [3007.9]
 1339    TiA      1        H151     Ti1339    1339    2.24806  47.867   ; Ti-O6    [3010.15]
 1340    TiA      1        H151     Ti1340    1340    2.24806  47.867   ; Ti-O6     [3012.4]
 1341    TiA      1        H151     Ti1341    1341    2.24806  47.867   ; Ti-O6    [3014.65]
 1342    TiA      1        H151     Ti1342    1342    2.24806  47.867   ; Ti-O6     [3016.9]
 1343    TiA      1        H151     Ti1343    1343    2.24806  47.867   ; Ti-O6    [3019.14]
 1344    TiA      1        H151     Ti1344    1344    2.24806  47.867   ; Ti-O6    [3021.39]
 1345    TiA      1        H151     Ti1345    1345    2.24806  47.867   ; Ti-O6    [3023.64]
 1346    TiA      1        H151     Ti1346    1346    2.24806  47.867   ; Ti-O6    [3025.89]
 1347    TiA      1        H151     Ti1347    1347    2.24806  47.867   ; Ti-O6    [3028.14]
 1348    TiA      1        H151     Ti1348    1348    2.24806  47.867   ; Ti-O6    [3030.38]
 1349    TiA      1        H151     Ti1349    1349    2.24806  47.867   ; Ti-O6    [3032.63]
 1350    TiA      1        H151     Ti1350    1350    2.24806  47.867   ; Ti-O6    [3034.88]
 1351    TiA      1        H151     Ti1351    1351    2.24806  47.867   ; Ti-O6    [3037.13]
 1352    TiA      1        H151     Ti1352    1352    2.24806  47.867   ; Ti-O6    [3039.38]
 1353    TiA      1        H151     Ti1353    1353    2.24806  47.867   ; Ti-O6    [3041.63]
 1354    TiA      1        H151     Ti1354    1354    2.24806  47.867   ; Ti-O6    [3043.87]
 1355    TiA      1        H151     Ti1355    1355    2.24806  47.867   ; Ti-O6    [3046.12]
 1356    TiA      1        H151     Ti1356    1356    2.24806  47.867   ; Ti-O6    [3048.37]
 1357    TiA      1        H151     Ti1357    1357    2.24806  47.867   ; Ti-O6    [3050.62]
 1358    TiA      1        H151     Ti1358    1358    2.24806  47.867   ; Ti-O6    [3052.87]
 1359    TiA      1        H151     Ti1359    1359    2.24806  47.867   ; Ti-O6    [3055.11]
 1360    TiA      1        H151     Ti1360    1360    2.24806  47.867   ; Ti-O6    [3057.36]
 1361    TiA      1        H151     Ti1361    1361    2.24806  47.867   ; Ti-O6    [3059.61]
 1362    TiA      1        H151     Ti1362    1362    2.24806  47.867   ; Ti-O6    [3061.86]
 1363    TiA      1        H151     Ti1363    1363    2.24806  47.867   ; Ti-O6    [3064.11]
 1364    TiA      1        H151     Ti1364    1364    2.24806  47.867   ; Ti-O6    [3066.35]
 1365    TiA      1        H151     Ti1365    1365    2.24806  47.867   ; Ti-O6     [3068.6]
 1366    TiA      1        H151     Ti1366    1366    2.24806  47.867   ; Ti-O6    [3070.85]
 1367    TiA      1        H151     Ti1367    1367    2.24806  47.867   ; Ti-O6     [3073.1]
 1368    TiA      1        H151     Ti1368    1368    2.24806  47.867   ; Ti-O6    [3075.35]
 1369    TiA      1        H151     Ti1369    1369    2.24806  47.867   ; Ti-O6    [3077.59]
 1370    TiA      1        H151     Ti1370    1370    2.24806  47.867   ; Ti-O6    [3079.84]
 1371    TiA      1        H151     Ti1371    1371    2.24806  47.867   ; Ti-O6    [3082.09]
 1372    TiA      1        H151     Ti1372    1372    2.24806  47.867   ; Ti-O6    [3084.34]
 1373    TiA      1        H151     Ti1373    1373    2.24806  47.867   ; Ti-O6    [3086.59]
 1374    TiA      1        H151     Ti1374    1374    2.24806  47.867   ; Ti-O6    [3088.83]
 1375    TiA      1        H151     Ti1375    1375    2.24806  47.867   ; Ti-O6    [3091.08]
 1376    TiA      1        H151     Ti1376    1376    2.24806  47.867   ; Ti-O6    [3093.33]
 1377    TiA      1        H151     Ti1377    1377    2.24806  47.867   ; Ti-O6    [3095.58]
 1378    TiA      1        H151     Ti1378    1378    2.24806  47.867   ; Ti-O6    [3097.83]
 1379    TiA      1        H151     Ti1379    1379    2.24806  47.867   ; Ti-O6    [3100.07]
 1380    TiA      1        H151     Ti1380    1380    2.24806  47.867   ; Ti-O6    [3102.32]
 1381    TiA      1        H151     Ti1381    1381    2.24806  47.867   ; Ti-O6    [3104.57]
 1382    TiA      1        H151     Ti1382    1382    2.24806  47.867   ; Ti-O6    [3106.82]
 1383    TiA      1        H151     Ti1383    1383    2.24806  47.867   ; Ti-O6    [3109.07]
 1384    TiA      1        H151     Ti1384    1384    2.24806  47.867   ; Ti-O6    [3111.32]
 1385    TiA      1        H151     Ti1385    1385    2.24806  47.867   ; Ti-O6    [3113.56]
 1386    TiA      1        H151     Ti1386    1386    2.24806  47.867   ; Ti-O6    [3115.81]
 1387    TiA      1        H151     Ti1387    1387    2.24806  47.867   ; Ti-O6    [3118.06]
 1388    TiA      1        H151     Ti1388    1388    2.24806  47.867   ; Ti-O6    [3120.31]
 1389    TiA      1        H151     Ti1389    1389    2.24806  47.867   ; Ti-O6    [3122.56]
 1390    TiA      1        H151     Ti1390    1390    2.24806  47.867   ; Ti-O6     [3124.8]
 1391    TiA      1        H151     Ti1391    1391    2.24806  47.867   ; Ti-O6    [3127.05]
 1392    TiA      1        H151     Ti1392    1392    2.24806  47.867   ; Ti-O6     [3129.3]
 1393    TiA      1        H151     Ti1393    1393    2.24806  47.867   ; Ti-O6    [3131.55]
 1394    TiA      1        H151     Ti1394    1394    2.24806  47.867   ; Ti-O6     [3133.8]
 1395    TiA      1        H151     Ti1395    1395    2.24806  47.867   ; Ti-O6    [3136.04]
 1396    TiA      1        H151     Ti1396    1396    2.24806  47.867   ; Ti-O6    [3138.29]
 1397    TiA      1        H151     Ti1397    1397    2.24806  47.867   ; Ti-O6    [3140.54]
 1398    TiA      1        H151     Ti1398    1398    2.24806  47.867   ; Ti-O6    [3142.79]
 1399    TiA      1        H151     Ti1399    1399    2.24806  47.867   ; Ti-O6    [3145.04]
 1400    TiA      1        H151     Ti1400    1400    2.24806  47.867   ; Ti-O6    [3147.28]
 1401    TiA      1        H151     Ti1401    1401    2.24806  47.867   ; Ti-O6    [3149.53]
 1402    TiA      1        H151     Ti1402    1402    2.24806  47.867   ; Ti-O6    [3151.78]
 1403    TiA      1        H151     Ti1403    1403    2.24807  47.867   ; Ti-O6    [3154.03]
 1404    TiA      1        H151     Ti1404    1404    2.24806  47.867   ; Ti-O6    [3156.28]
 1405    TiA      1        H151     Ti1405    1405    2.24806  47.867   ; Ti-O6    [3158.52]
 1406    TiA      1        H151     Ti1406    1406    2.24806  47.867   ; Ti-O6    [3160.77]
 1407    TiA      1        H151     Ti1407    1407    2.24806  47.867   ; Ti-O6    [3163.02]
 1408    TiA      1        H151     Ti1408    1408    2.24806  47.867   ; Ti-O6    [3165.27]
 1409    TiA      1        H151     Ti1409    1409    2.24806  47.867   ; Ti-O6    [3167.52]
 1410    TiA      1        H151     Ti1410    1410    2.24806  47.867   ; Ti-O6    [3169.76]
 1411    TiA      1        H151     Ti1411    1411    2.24806  47.867   ; Ti-O6    [3172.01]
 1412    TiA      1        H151     Ti1412    1412    2.24806  47.867   ; Ti-O6    [3174.26]
 1413    TiA      1        H151     Ti1413    1413    2.24806  47.867   ; Ti-O6    [3176.51]
 1414    TiA      1        H151     Ti1414    1414    2.24806  47.867   ; Ti-O6    [3178.76]
 1415    TiA      1        H151     Ti1415    1415    2.24806  47.867   ; Ti-O6       [3181]
 1416    TiA      1        H151     Ti1416    1416    2.24806  47.867   ; Ti-O6    [3183.25]
 1417    TiA      1        H151     Ti1417    1417    2.24806  47.867   ; Ti-O6     [3185.5]
 1418    TiA      1        H151     Ti1418    1418    2.24806  47.867   ; Ti-O6    [3187.75]
 1419    TiA      1        H151     Ti1419    1419    2.24806  47.867   ; Ti-O6       [3190]
 1420    TiA      1        H151     Ti1420    1420    2.24806  47.867   ; Ti-O6    [3192.25]
 1421    TiA      1        H151     Ti1421    1421    2.24806  47.867   ; Ti-O6    [3194.49]
 1422    TiA      1        H151     Ti1422    1422    2.24806  47.867   ; Ti-O6    [3196.74]
 1423    TiA      1        H151     Ti1423    1423    2.24806  47.867   ; Ti-O6    [3198.99]
 1424    TiA      1        H151     Ti1424    1424    2.24806  47.867   ; Ti-O6    [3201.24]
 1425    TiA      1        H151     Ti1425    1425    2.24806  47.867   ; Ti-O6    [3203.49]
 1426    TiA      1        H151     Ti1426    1426    2.24806  47.867   ; Ti-O6    [3205.73]
 1427    TiA      1        H151     Ti1427    1427    2.24806  47.867   ; Ti-O6    [3207.98]
 1428    TiA      1        H151     Ti1428    1428    2.24806  47.867   ; Ti-O6    [3210.23]
 1429    TiA      1        H151     Ti1429    1429    2.24806  47.867   ; Ti-O6    [3212.48]
 1430    TiA      1        H151     Ti1430    1430    2.24806  47.867   ; Ti-O6    [3214.73]
 1431    TiA      1        H151     Ti1431    1431    2.24806  47.867   ; Ti-O6    [3216.97]
 1432    TiA      1        H151     Ti1432    1432    2.24806  47.867   ; Ti-O6    [3219.22]
 1433    TiA      1        H151     Ti1433    1433    2.24806  47.867   ; Ti-O6    [3221.47]
 1434    TiA      1        H151     Ti1434    1434    2.24806  47.867   ; Ti-O6    [3223.72]
 1435    TiA      1        H151     Ti1435    1435    2.24806  47.867   ; Ti-O6    [3225.97]
 1436    TiA      1        H151     Ti1436    1436    2.24806  47.867   ; Ti-O6    [3228.21]
 1437    TiA      1        H151     Ti1437    1437    2.24806  47.867   ; Ti-O6    [3230.46]
 1438    TiA      1        H151     Ti1438    1438    2.24806  47.867   ; Ti-O6    [3232.71]
 1439    TiA      1        H151     Ti1439    1439    2.24806  47.867   ; Ti-O6    [3234.96]
 1440    TiA      1        H151     Ti1440    1440    2.24806  47.867   ; Ti-O6    [3237.21]
 1441    TiA      1        H151     Ti1441    1441    2.24806  47.867   ; Ti-O6    [3239.45]
 1442    TiA      1        H151     Ti1442    1442    2.24806  47.867   ; Ti-O6     [3241.7]
 1443    TiA      1        H151     Ti1443    1443    2.24806  47.867   ; Ti-O6    [3243.95]
 1444    TiA      1        H151     Ti1444    1444    2.24806  47.867   ; Ti-O6     [3246.2]
 1445    TiA      1        H151     Ti1445    1445    2.24806  47.867   ; Ti-O6    [3248.45]
 1446    TiA      1        H151     Ti1446    1446    2.24806  47.867   ; Ti-O6    [3250.69]
 1447    TiA      1        H151     Ti1447    1447    2.24806  47.867   ; Ti-O6    [3252.94]
 1448    TiA      1        H151     Ti1448    1448    2.24806  47.867   ; Ti-O6    [3255.19]
 1449    TiA      1        H151     Ti1449    1449    2.24806  47.867   ; Ti-O6    [3257.44]
 1450    TiA      1        H151     Ti1450    1450    2.24806  47.867   ; Ti-O6    [3259.69]
 1451    TiA      1        H151     Ti1451    1451    2.24806  47.867   ; Ti-O6    [3261.94]
 1452    TiA      1        H151     Ti1452    1452    2.24806  47.867   ; Ti-O6    [3264.18]
 1453    TiA      1        H151     Ti1453    1453    2.24806  47.867   ; Ti-O6    [3266.43]
 1454    TiA      1        H151     Ti1454    1454    2.24806  47.867   ; Ti-O6    [3268.68]
 1455    TiA      1        H151     Ti1455    1455    2.24806  47.867   ; Ti-O6    [3270.93]
 1456    TiA      1        H151     Ti1456    1456    2.24806  47.867   ; Ti-O6    [3273.18]
 1457    TiA      1        H151     Ti1457    1457    2.24806  47.867   ; Ti-O6    [3275.42]
 1458    TiA      1        H151     Ti1458    1458    2.24806  47.867   ; Ti-O6    [3277.67]
 1459    TiA      1        H151     Ti1459    1459    2.24806  47.867   ; Ti-O6    [3279.92]
 1460    TiA      1        H151     Ti1460    1460    2.24806  47.867   ; Ti-O6    [3282.17]
 1461    TiA      1        H151     Ti1461    1461    2.24806  47.867   ; Ti-O6    [3284.42]
 1462    TiA      1        H151     Ti1462    1462    2.24806  47.867   ; Ti-O6    [3286.66]
 1463    TiA      1        H151     Ti1463    1463    2.24806  47.867   ; Ti-O6    [3288.91]
 1464    TiA      1        H151     Ti1464    1464    2.24806  47.867   ; Ti-O6    [3291.16]
 1465    TiA      1        H151     Ti1465    1465    2.24806  47.867   ; Ti-O6    [3293.41]
 1466    TiA      1        H151     Ti1466    1466    2.24806  47.867   ; Ti-O6    [3295.66]
 1467    TiA      1        H151     Ti1467    1467    2.24806  47.867   ; Ti-O6     [3297.9]
 1468    TiA      1        H151     Ti1468    1468    2.24806  47.867   ; Ti-O6    [3300.15]
 1469    TiA      1        H151     Ti1469    1469    2.24806  47.867   ; Ti-O6     [3302.4]
 1470    TiA      1        H151     Ti1470    1470    2.24806  47.867   ; Ti-O6    [3304.65]
 1471    TiA      1        H151     Ti1471    1471    2.24806  47.867   ; Ti-O6     [3306.9]
 1472    TiA      1        H151     Ti1472    1472    2.24806  47.867   ; Ti-O6    [3309.14]
 1473    TiA      1        H151     Ti1473    1473    2.24806  47.867   ; Ti-O6    [3311.39]
 1474    TiA      1        H151     Ti1474    1474    2.24806  47.867   ; Ti-O6    [3313.64]
 1475    TiA      1        H151     Ti1475    1475    2.24806  47.867   ; Ti-O6    [3315.89]
 1476    TiA      1        H151     Ti1476    1476    2.24806  47.867   ; Ti-O6    [3318.14]
 1477    TiA      1        H151     Ti1477    1477    2.24806  47.867   ; Ti-O6    [3320.38]
 1478    TiA      1        H151     Ti1478    1478    2.24806  47.867   ; Ti-O6    [3322.63]
 1479    TiA      1        H151     Ti1479    1479    2.24806  47.867   ; Ti-O6    [3324.88]
 1480    TiA      1        H151     Ti1480    1480    2.24806  47.867   ; Ti-O6    [3327.13]
 1481    TiA      1        H151     Ti1481    1481    2.24806  47.867   ; Ti-O6    [3329.38]
 1482    TiA      1        H151     Ti1482    1482    2.24806  47.867   ; Ti-O6    [3331.62]
 1483    TiA      1        H151     Ti1483    1483    2.24806  47.867   ; Ti-O6    [3333.87]
 1484    TiA      1        H151     Ti1484    1484    2.24806  47.867   ; Ti-O6    [3336.12]
 1485    TiA      1        H151     Ti1485    1485    2.24806  47.867   ; Ti-O6    [3338.37]
 1486    TiA      1        H151     Ti1486    1486    2.24806  47.867   ; Ti-O6    [3340.62]
 1487    TiA      1        H151     Ti1487    1487    2.24806  47.867   ; Ti-O6    [3342.87]
 1488    TiA      1        H151     Ti1488    1488    2.24806  47.867   ; Ti-O6    [3345.11]
 1489    TiA      1        H151     Ti1489    1489    2.24806  47.867   ; Ti-O6    [3347.36]
 1490    TiA      1        H151     Ti1490    1490    2.24806  47.867   ; Ti-O6    [3349.61]
 1491    TiA      1        H151     Ti1491    1491    2.24806  47.867   ; Ti-O6    [3351.86]
 1492    TiA      1        H151     Ti1492    1492    2.24806  47.867   ; Ti-O6    [3354.11]
 1493    TiA      1        H151     Ti1493    1493    2.24806  47.867   ; Ti-O6    [3356.35]
 1494    TiA      1        H151     Ti1494    1494    2.24806  47.867   ; Ti-O6     [3358.6]
 1495    TiA      1        H151     Ti1495    1495    2.24806  47.867   ; Ti-O6    [3360.85]
 1496    TiA      1        H151     Ti1496    1496    2.24806  47.867   ; Ti-O6     [3363.1]
 1497    TiA      1        H151     Ti1497    1497    2.24806  47.867   ; Ti-O6    [3365.35]
 1498    TiA      1        H151     Ti1498    1498    2.24806  47.867   ; Ti-O6    [3367.59]
 1499    TiA      1        H151     Ti1499    1499    2.24806  47.867   ; Ti-O6    [3369.84]
 1500    TiA      1        H151     Ti1500    1500    2.24806  47.867   ; Ti-O6    [3372.09]
 1501    TiA      1        H151     Ti1501    1501    2.24806  47.867   ; Ti-O6    [3374.34]
 1502    TiA      1        H151     Ti1502    1502    2.24806  47.867   ; Ti-O6    [3376.59]
 1503    TiA      1        H151     Ti1503    1503    2.24806  47.867   ; Ti-O6    [3378.83]
 1504    TiA      1        H151     Ti1504    1504    2.24806  47.867   ; Ti-O6    [3381.08]
 1505    TiA      1        H151     Ti1505    1505    2.24806  47.867   ; Ti-O6    [3383.33]
 1506    TiA      1        H151     Ti1506    1506    2.24806  47.867   ; Ti-O6    [3385.58]
 1507    TiA      1        H151     Ti1507    1507    2.24806  47.867   ; Ti-O6    [3387.83]
 1508    TiA      1        H151     Ti1508    1508    2.24806  47.867   ; Ti-O6    [3390.07]
 1509    TiA      1        H151     Ti1509    1509    2.24806  47.867   ; Ti-O6    [3392.32]
 1510    TiA      1        H151     Ti1510    1510    2.24806  47.867   ; Ti-O6    [3394.57]
 1511    TiA      1        H151     Ti1511    1511    2.24806  47.867   ; Ti-O6    [3396.82]
 1512    TiA      1        H151     Ti1512    1512    2.24806  47.867   ; Ti-O6    [3399.07]
 1513    TiA      1        H151     Ti1513    1513    2.24806  47.867   ; Ti-O6    [3401.31]
 1514    TiA      1        H151     Ti1514    1514    2.24806  47.867   ; Ti-O6    [3403.56]
 1515    TiA      1        H151     Ti1515    1515    2.24806  47.867   ; Ti-O6    [3405.81]
 1516    TiA      1        H151     Ti1516    1516    2.24806  47.867   ; Ti-O6    [3408.06]
 1517    TiA      1        H151     Ti1517    1517    2.24806  47.867   ; Ti-O6    [3410.31]
 1518    TiA      1        H151     Ti1518    1518    2.24806  47.867   ; Ti-O6    [3412.56]
 1519    TiA      1        H151     Ti1519    1519    2.24806  47.867   ; Ti-O6     [3414.8]
 1520    TiA      1        H151     Ti1520    1520    2.24806  47.867   ; Ti-O6    [3417.05]
 1521    TiA      1        H151     Ti1521    1521    2.24806  47.867   ; Ti-O6     [3419.3]
 1522    TiA      1        H151     Ti1522    1522    2.24806  47.867   ; Ti-O6    [3421.55]
 1523    TiA      1        H151     Ti1523    1523    2.24806  47.867   ; Ti-O6     [3423.8]
 1524    TiA      1        H151     Ti1524    1524    2.24806  47.867   ; Ti-O6    [3426.04]
 1525    TiA      1        H151     Ti1525    1525    2.24806  47.867   ; Ti-O6    [3428.29]
 1526    TiA      1        H151     Ti1526    1526    2.24806  47.867   ; Ti-O6    [3430.54]
 1527    TiA      1        H151     Ti1527    1527    2.24806  47.867   ; Ti-O6    [3432.79]
 1528    TiA      1        H151     Ti1528    1528    2.24806  47.867   ; Ti-O6    [3435.04]
 1529    TiA      1        H151     Ti1529    1529    2.24806  47.867   ; Ti-O6    [3437.28]
 1530    TiA      1        H151     Ti1530    1530    2.24806  47.867   ; Ti-O6    [3439.53]
 1531    TiA      1        H151     Ti1531    1531    2.24806  47.867   ; Ti-O6    [3441.78]
 1532    TiA      1        H151     Ti1532    1532    2.24806  47.867   ; Ti-O6    [3444.03]
 1533    TiA      1        H151     Ti1533    1533    2.24806  47.867   ; Ti-O6    [3446.28]
 1534    TiA      1        H151     Ti1534    1534    2.24806  47.867   ; Ti-O6    [3448.52]
 1535    TiA      1        H151     Ti1535    1535    2.24806  47.867   ; Ti-O6    [3450.77]
 1536    TiA      1        H151     Ti1536    1536    2.24806  47.867   ; Ti-O6    [3453.02]
 1537    TiA      1        H151     Ti1537    1537    2.24806  47.867   ; Ti-O6    [3455.27]
 1538    TiA      1        H151     Ti1538    1538    2.24806  47.867   ; Ti-O6    [3457.52]
 1539    TiA      1        H151     Ti1539    1539    2.24806  47.867   ; Ti-O6    [3459.76]
 1540    TiA      1        H151     Ti1540    1540    2.24806  47.867   ; Ti-O6    [3462.01]
 1541    TiA      1        H151     Ti1541    1541    2.24806  47.867   ; Ti-O6    [3464.26]
 1542    TiA      1        H151     Ti1542    1542    2.24806  47.867   ; Ti-O6    [3466.51]
 1543    TiA      1        H151     Ti1543    1543    2.24806  47.867   ; Ti-O6    [3468.76]
 1544    TiA      1        H151     Ti1544    1544    2.24806  47.867   ; Ti-O6       [3471]
 1545    TiA      1        H151     Ti1545    1545    2.24806  47.867   ; Ti-O6    [3473.25]
 1546    TiA      1        H151     Ti1546    1546    2.24806  47.867   ; Ti-O6     [3475.5]
 1547    TiA      1        H151     Ti1547    1547    2.24806  47.867   ; Ti-O6    [3477.75]
 1548    TiA      1        H151     Ti1548    1548    2.24806  47.867   ; Ti-O6       [3480]
 1549    TiA      1        H151     Ti1549    1549    2.24806  47.867   ; Ti-O6    [3482.25]
 1550    TiA      1        H151     Ti1550    1550    2.24806  47.867   ; Ti-O6    [3484.49]
 1551    TiA      1        H151     Ti1551    1551    2.24806  47.867   ; Ti-O6    [3486.74]
 1552    TiA      1        H151     Ti1552    1552    2.24806  47.867   ; Ti-O6    [3488.99]
 1553    TiA      1        H151     Ti1553    1553    2.24806  47.867   ; Ti-O6    [3491.24]
 1554    TiA      1        H151     Ti1554    1554    2.24806  47.867   ; Ti-O6    [3493.49]
 1555    TiA      1        H151     Ti1555    1555    2.24806  47.867   ; Ti-O6    [3495.73]
 1556    TiA      1        H151     Ti1556    1556    2.24806  47.867   ; Ti-O6    [3497.98]
 1557    TiA      1        H151     Ti1557    1557    2.24806  47.867   ; Ti-O6    [3500.23]
 1558    TiA      1        H151     Ti1558    1558    2.24806  47.867   ; Ti-O6    [3502.48]
 1559    TiA      1        H151     Ti1559    1559    2.24806  47.867   ; Ti-O6    [3504.73]
 1560    TiA      1        H151     Ti1560    1560    2.24806  47.867   ; Ti-O6    [3506.97]
 1561    TiA      1        H151     Ti1561    1561    2.24806  47.867   ; Ti-O6    [3509.22]
 1562    TiA      1        H151     Ti1562    1562    2.24806  47.867   ; Ti-O6    [3511.47]
 1563    TiA      1        H151     Ti1563    1563    2.24806  47.867   ; Ti-O6    [3513.72]
 1564    TiA      1        H151     Ti1564    1564    2.24806  47.867   ; Ti-O6    [3515.97]
 1565    TiA      1        H151     Ti1565    1565    2.24806  47.867   ; Ti-O6    [3518.21]
 1566    TiA      1        H151     Ti1566    1566    2.24806  47.867   ; Ti-O6    [3520.46]
 1567    TiA      1        H151     Ti1567    1567    2.24806  47.867   ; Ti-O6    [3522.71]
 1568    TiA      1        H151     Ti1568    1568    2.24806  47.867   ; Ti-O6    [3524.96]
 1569    TiA      1        H151     Ti1569    1569    2.24806  47.867   ; Ti-O6    [3527.21]
 1570    TiA      1        H151     Ti1570    1570    2.24806  47.867   ; Ti-O6    [3529.45]
 1571    TiA      1        H151     Ti1571    1571    2.24806  47.867   ; Ti-O6     [3531.7]
 1572    TiA      1        H151     Ti1572    1572    2.24806  47.867   ; Ti-O6    [3533.95]
 1573    TiA      1        H151     Ti1573    1573    2.24806  47.867   ; Ti-O6     [3536.2]
 1574    TiA      1        H151     Ti1574    1574    2.24806  47.867   ; Ti-O6    [3538.45]
 1575    TiA      1        H151     Ti1575    1575    2.24806  47.867   ; Ti-O6    [3540.69]
 1576    TiA      1        H151     Ti1576    1576    2.24806  47.867   ; Ti-O6    [3542.94]
 1577    TiA      1        H151     Ti1577    1577    2.24806  47.867   ; Ti-O6    [3545.19]
 1578    TiA      1        H151     Ti1578    1578    2.24806  47.867   ; Ti-O6    [3547.44]
 1579    TiA      1        H151     Ti1579    1579    2.24806  47.867   ; Ti-O6    [3549.69]
 1580    TiA      1        H151     Ti1580    1580    2.24806  47.867   ; Ti-O6    [3551.93]
 1581    TiA      1        H151     Ti1581    1581    2.24806  47.867   ; Ti-O6    [3554.18]
 1582    TiA      1        H151     Ti1582    1582    2.24806  47.867   ; Ti-O6    [3556.43]
 1583    TiA      1        H151     Ti1583    1583    2.24806  47.867   ; Ti-O6    [3558.68]
 1584    TiA      1        H151     Ti1584    1584    2.24806  47.867   ; Ti-O6    [3560.93]
 1585    TiA      1        H151     Ti1585    1585    2.24806  47.867   ; Ti-O6    [3563.18]
 1586    TiA      1        H151     Ti1586    1586    2.24806  47.867   ; Ti-O6    [3565.42]
 1587    TiA      1        H151     Ti1587    1587    2.24806  47.867   ; Ti-O6    [3567.67]
 1588    TiA      1        H151     Ti1588    1588    2.24806  47.867   ; Ti-O6    [3569.92]
 1589    TiA      1        H151     Ti1589    1589    2.24806  47.867   ; Ti-O6    [3572.17]
 1590    TiA      1        H151     Ti1590    1590    2.24807  47.867   ; Ti-O6    [3574.42]
 1591    TiA      1        H151     Ti1591    1591    2.24806  47.867   ; Ti-O6    [3576.66]
 1592    TiA      1        H151     Ti1592    1592    2.24806  47.867   ; Ti-O6    [3578.91]
 1593    TiA      1        H151     Ti1593    1593    2.24806  47.867   ; Ti-O6    [3581.16]
 1594    TiA      1        H151     Ti1594    1594    2.24806  47.867   ; Ti-O6    [3583.41]
 1595    TiA      1        H151     Ti1595    1595    2.24806  47.867   ; Ti-O6    [3585.66]
 1596    TiA      1        H151     Ti1596    1596    2.24806  47.867   ; Ti-O6     [3587.9]
 1597    TiA      1        H151     Ti1597    1597    2.24806  47.867   ; Ti-O6    [3590.15]
 1598    TiA      1        H151     Ti1598    1598    2.24806  47.867   ; Ti-O6     [3592.4]
 1599    TiA      1        H151     Ti1599    1599    2.24806  47.867   ; Ti-O6    [3594.65]
 1600    TiA      1        H151     Ti1600    1600    2.24806  47.867   ; Ti-O6     [3596.9]
 1601    TiA      1        H151     Ti1601    1601    2.24806  47.867   ; Ti-O6    [3599.14]
 1602    TiA      1        H151     Ti1602    1602    2.24806  47.867   ; Ti-O6    [3601.39]
 1603    TiA      1        H151     Ti1603    1603    2.24806  47.867   ; Ti-O6    [3603.64]
 1604    TiA      1        H151     Ti1604    1604    2.24806  47.867   ; Ti-O6    [3605.89]
 1605    TiA      1        H151     Ti1605    1605    2.24806  47.867   ; Ti-O6    [3608.14]
 1606    TiA      1        H151     Ti1606    1606    2.24806  47.867   ; Ti-O6    [3610.38]
 1607    TiA      1        H151     Ti1607    1607    2.24806  47.867   ; Ti-O6    [3612.63]
 1608    TiA      1        H151     Ti1608    1608    2.24806  47.867   ; Ti-O6    [3614.88]
 1609    TiA      1        H151     Ti1609    1609    2.24806  47.867   ; Ti-O6    [3617.13]
 1610    TiA      1        H151     Ti1610    1610    2.24806  47.867   ; Ti-O6    [3619.38]
 1611    TiA      1        H151     Ti1611    1611    2.24806  47.867   ; Ti-O6    [3621.62]
 1612    TiA      1        H151     Ti1612    1612    2.24806  47.867   ; Ti-O6    [3623.87]
 1613    TiA      1        H151     Ti1613    1613    2.24806  47.867   ; Ti-O6    [3626.12]
 1614    TiA      1        H151     Ti1614    1614    2.24806  47.867   ; Ti-O6    [3628.37]
 1615    TiA      1        H151     Ti1615    1615    2.24806  47.867   ; Ti-O6    [3630.62]
 1616    TiA      1        H151     Ti1616    1616    2.24806  47.867   ; Ti-O6    [3632.87]
 1617    TiA      1        H151     Ti1617    1617    2.24806  47.867   ; Ti-O6    [3635.11]
 1618    TiA      1        H151     Ti1618    1618    2.24806  47.867   ; Ti-O6    [3637.36]
 1619    TiA      1        H151     Ti1619    1619    2.24806  47.867   ; Ti-O6    [3639.61]
 1620    TiA      1        H151     Ti1620    1620    2.24806  47.867   ; Ti-O6    [3641.86]
 1621    TiA      1        H151     Ti1621    1621    2.24806  47.867   ; Ti-O6    [3644.11]
 1622    TiA      1        H151     Ti1622    1622    2.24806  47.867   ; Ti-O6    [3646.35]
 1623    TiA      1        H151     Ti1623    1623    2.24806  47.867   ; Ti-O6     [3648.6]
 1624    TiA      1        H151     Ti1624    1624    2.24806  47.867   ; Ti-O6    [3650.85]
 1625    TiA      1        H151     Ti1625    1625    2.24806  47.867   ; Ti-O6     [3653.1]
 1626    TiA      1        H151     Ti1626    1626    2.24806  47.867   ; Ti-O6    [3655.35]
 1627    TiA      1        H151     Ti1627    1627    2.24806  47.867   ; Ti-O6    [3657.59]
 1628    TiA      1        H151     Ti1628    1628    2.24806  47.867   ; Ti-O6    [3659.84]
 1629    TiA      1        H151     Ti1629    1629    2.24806  47.867   ; Ti-O6    [3662.09]
 1630    TiA      1        H151     Ti1630    1630    2.24806  47.867   ; Ti-O6    [3664.34]
 1631    TiA      1        H151     Ti1631    1631    2.24806  47.867   ; Ti-O6    [3666.59]
 1632    TiA      1        H151     Ti1632    1632    2.24806  47.867   ; Ti-O6    [3668.83]
 1633    TiA      1        H151     Ti1633    1633    2.24806  47.867   ; Ti-O6    [3671.08]
 1634    TiA      1        H151     Ti1634    1634    2.24806  47.867   ; Ti-O6    [3673.33]
 1635    TiA      1        H151     Ti1635    1635    2.24806  47.867   ; Ti-O6    [3675.58]
 1636    TiA      1        H151     Ti1636    1636    2.24806  47.867   ; Ti-O6    [3677.83]
 1637    TiA      1        H151     Ti1637    1637    2.24806  47.867   ; Ti-O6    [3680.07]
 1638    TiA      1        H151     Ti1638    1638    2.24806  47.867   ; Ti-O6    [3682.32]
 1639    TiA      1        H151     Ti1639    1639    2.24806  47.867   ; Ti-O6    [3684.57]
 1640    TiA      1        H151     Ti1640    1640    2.24806  47.867   ; Ti-O6    [3686.82]
 1641    TiA      1        H151     Ti1641    1641    2.24806  47.867   ; Ti-O6    [3689.07]
 1642    TiA      1        H151     Ti1642    1642    2.24806  47.867   ; Ti-O6    [3691.31]
 1643    TiA      1        H151     Ti1643    1643    2.24806  47.867   ; Ti-O6    [3693.56]
 1644    TiA      1        H151     Ti1644    1644    2.24806  47.867   ; Ti-O6    [3695.81]
 1645    TiA      1        H151     Ti1645    1645    2.24806  47.867   ; Ti-O6    [3698.06]
 1646    TiA      1        H151     Ti1646    1646    2.24806  47.867   ; Ti-O6    [3700.31]
 1647    TiA      1        H151     Ti1647    1647    2.24806  47.867   ; Ti-O6    [3702.55]
 1648    TiA      1        H151     Ti1648    1648    2.24806  47.867   ; Ti-O6     [3704.8]
 1649    TiA      1        H151     Ti1649    1649    2.24806  47.867   ; Ti-O6    [3707.05]
 1650    TiA      1        H151     Ti1650    1650    2.24806  47.867   ; Ti-O6     [3709.3]
 1651    TiA      1        H151     Ti1651    1651    2.24806  47.867   ; Ti-O6    [3711.55]
 1652    TiA      1        H151     Ti1652    1652    2.24806  47.867   ; Ti-O6     [3713.8]
 1653    TiA      1        H151     Ti1653    1653    2.24806  47.867   ; Ti-O6    [3716.04]
 1654    TiA      1        H151     Ti1654    1654    2.24806  47.867   ; Ti-O6    [3718.29]
 1655    TiA      1        H151     Ti1655    1655    2.24806  47.867   ; Ti-O6    [3720.54]
 1656    TiA      1        H151     Ti1656    1656    2.24806  47.867   ; Ti-O6    [3722.79]
 1657    TiA      1        H151     Ti1657    1657    2.24806  47.867   ; Ti-O6    [3725.04]
 1658    TiA      1        H151     Ti1658    1658    2.24806  47.867   ; Ti-O6    [3727.28]
 1659    TiA      1        H151     Ti1659    1659    2.24806  47.867   ; Ti-O6    [3729.53]
 1660    TiA      1        H151     Ti1660    1660    2.24806  47.867   ; Ti-O6    [3731.78]
 1661    TiA      1        H151     Ti1661    1661    2.24806  47.867   ; Ti-O6    [3734.03]
 1662    TiA      1        H151     Ti1662    1662    2.24806  47.867   ; Ti-O6    [3736.28]
 1663    TiA      1        H151     Ti1663    1663    2.24806  47.867   ; Ti-O6    [3738.52]
 1664    TiA      1        H151     Ti1664    1664    2.24806  47.867   ; Ti-O6    [3740.77]
 1665    TiA      1        H151     Ti1665    1665    2.24806  47.867   ; Ti-O6    [3743.02]
 1666    TiA      1        H151     Ti1666    1666    2.24806  47.867   ; Ti-O6    [3745.27]
 1667    TiA      1        H151     Ti1667    1667    2.24806  47.867   ; Ti-O6    [3747.52]
 1668    TiA      1        H151     Ti1668    1668    2.24806  47.867   ; Ti-O6    [3749.76]
 1669    TiA      1        H151     Ti1669    1669    2.24806  47.867   ; Ti-O6    [3752.01]
 1670    TiA      1        H151     Ti1670    1670    2.24806  47.867   ; Ti-O6    [3754.26]
 1671    TiA      1        H151     Ti1671    1671    2.24806  47.867   ; Ti-O6    [3756.51]
 1672    TiA      1        H151     Ti1672    1672    2.24806  47.867   ; Ti-O6    [3758.76]
 1673    TiA      1        H151     Ti1673    1673    2.24806  47.867   ; Ti-O6       [3761]
 1674    TiA      1        H151     Ti1674    1674    2.24806  47.867   ; Ti-O6    [3763.25]
 1675    TiA      1        H151     Ti1675    1675    2.24806  47.867   ; Ti-O6     [3765.5]
 1676    TiA      1        H151     Ti1676    1676    2.24806  47.867   ; Ti-O6    [3767.75]
 1677    TiA      1        H151     Ti1677    1677    2.24806  47.867   ; Ti-O6       [3770]
 1678    TiA      1        H151     Ti1678    1678    2.24806  47.867   ; Ti-O6    [3772.24]
 1679    TiA      1        H151     Ti1679    1679    2.24806  47.867   ; Ti-O6    [3774.49]
 1680    TiA      1        H151     Ti1680    1680    2.24806  47.867   ; Ti-O6    [3776.74]
 1681    TiA      1        H151     Ti1681    1681    2.24806  47.867   ; Ti-O6    [3778.99]
 1682    TiA      1        H151     Ti1682    1682    2.24806  47.867   ; Ti-O6    [3781.24]
 1683    TiA      1        H151     Ti1683    1683    2.24806  47.867   ; Ti-O6    [3783.49]
 1684    TiA      1        H151     Ti1684    1684    2.24806  47.867   ; Ti-O6    [3785.73]
 1685    TiA      1        H151     Ti1685    1685    2.24806  47.867   ; Ti-O6    [3787.98]
 1686    TiA      1        H151     Ti1686    1686    2.24806  47.867   ; Ti-O6    [3790.23]
 1687    TiA      1        H151     Ti1687    1687    2.24806  47.867   ; Ti-O6    [3792.48]
 1688    TiA      1        H151     Ti1688    1688    2.24806  47.867   ; Ti-O6    [3794.73]
 1689    TiA      1        H151     Ti1689    1689    2.24806  47.867   ; Ti-O6    [3796.97]
 1690    TiA      1        H151     Ti1690    1690    2.24806  47.867   ; Ti-O6    [3799.22]
 1691    TiA      1        H151     Ti1691    1691    2.24806  47.867   ; Ti-O6    [3801.47]
 1692    TiA      1        H151     Ti1692    1692    2.24806  47.867   ; Ti-O6    [3803.72]
 1693    TiA      1        H151     Ti1693    1693    2.24806  47.867   ; Ti-O6    [3805.97]
 1694    TiA      1        H151     Ti1694    1694    2.24806  47.867   ; Ti-O6    [3808.21]
 1695    TiA      1        H151     Ti1695    1695    2.24806  47.867   ; Ti-O6    [3810.46]
 1696    TiA      1        H151     Ti1696    1696    2.24806  47.867   ; Ti-O6    [3812.71]
 1697    TiA      1        H151     Ti1697    1697    2.24806  47.867   ; Ti-O6    [3814.96]
 1698    TiA      1        H151     Ti1698    1698    2.24806  47.867   ; Ti-O6    [3817.21]
 1699    TiA      1        H151     Ti1699    1699    2.24806  47.867   ; Ti-O6    [3819.45]
 1700    TiA      1        H151     Ti1700    1700    2.24806  47.867   ; Ti-O6     [3821.7]
 1701    TiA      1        H151     Ti1701    1701    2.24806  47.867   ; Ti-O6    [3823.95]
 1702    TiA      1        H151     Ti1702    1702    2.24806  47.867   ; Ti-O6     [3826.2]
 1703    TiA      1        H151     Ti1703    1703    2.24806  47.867   ; Ti-O6    [3828.45]
 1704    TiA      1        H151     Ti1704    1704    2.24806  47.867   ; Ti-O6    [3830.69]
 1705    TiA      1        H151     Ti1705    1705    2.24806  47.867   ; Ti-O6    [3832.94]
 1706    TiA      1        H151     Ti1706    1706    2.24806  47.867   ; Ti-O6    [3835.19]
 1707    TiA      1        H151     Ti1707    1707    2.24806  47.867   ; Ti-O6    [3837.44]
 1708    TiA      1        H151     Ti1708    1708    2.24806  47.867   ; Ti-O6    [3839.69]
 1709    TiA      1        H151     Ti1709    1709    2.24806  47.867   ; Ti-O6    [3841.93]
 1710    TiA      1        H151     Ti1710    1710    2.24806  47.867   ; Ti-O6    [3844.18]
 1711    TiA      1        H151     Ti1711    1711    2.24806  47.867   ; Ti-O6    [3846.43]
 1712    TiA      1        H151     Ti1712    1712    2.24806  47.867   ; Ti-O6    [3848.68]
 1713    TiA      1        H151     Ti1713    1713    2.24806  47.867   ; Ti-O6    [3850.93]
 1714    TiA      1        H151     Ti1714    1714    2.24806  47.867   ; Ti-O6    [3853.17]
 1715    TiA      1        H151     Ti1715    1715    2.24806  47.867   ; Ti-O6    [3855.42]
 1716    TiA      1        H151     Ti1716    1716    2.24806  47.867   ; Ti-O6    [3857.67]
 1717    TiA      1        H151     Ti1717    1717    2.24806  47.867   ; Ti-O6    [3859.92]
 1718    TiA      1        H151     Ti1718    1718    2.24806  47.867   ; Ti-O6    [3862.17]
 1719    TiA      1        H151     Ti1719    1719    2.24806  47.867   ; Ti-O6    [3864.42]
 1720    TiA      1        H151     Ti1720    1720    2.24806  47.867   ; Ti-O6    [3866.66]
 1721    TiA      1        H151     Ti1721    1721    2.24806  47.867   ; Ti-O6    [3868.91]
 1722    TiA      1        H151     Ti1722    1722    2.24806  47.867   ; Ti-O6    [3871.16]
 1723    TiA      1        H151     Ti1723    1723    2.24806  47.867   ; Ti-O6    [3873.41]
 1724    TiA      1        H151     Ti1724    1724    2.24806  47.867   ; Ti-O6    [3875.66]
 1725    TiA      1        H151     Ti1725    1725    2.24806  47.867   ; Ti-O6     [3877.9]
 1726    TiA      1        H151     Ti1726    1726    2.24806  47.867   ; Ti-O6    [3880.15]
 1727    TiA      1        H151     Ti1727    1727    2.24806  47.867   ; Ti-O6     [3882.4]
 1728    TiA      1        H151     Ti1728    1728    2.24806  47.867   ; Ti-O6    [3884.65]
 1729    TiA      1        H151     Ti1729    1729    2.24806  47.867   ; Ti-O6     [3886.9]
 1730    TiA      1        H151     Ti1730    1730    2.24806  47.867   ; Ti-O6    [3889.14]
 1731    TiA      1        H151     Ti1731    1731    2.24806  47.867   ; Ti-O6    [3891.39]
 1732    TiA      1        H151     Ti1732    1732    2.24806  47.867   ; Ti-O6    [3893.64]
 1733    TiA      1        H151     Ti1733    1733    2.24806  47.867   ; Ti-O6    [3895.89]
 1734    TiA      1        H151     Ti1734    1734    2.24806  47.867   ; Ti-O6    [3898.14]
 1735    TiA      1        H151     Ti1735    1735    2.24806  47.867   ; Ti-O6    [3900.38]
 1736    TiA      1        H151     Ti1736    1736    2.24806  47.867   ; Ti-O6    [3902.63]
 1737    TiA      1        H151     Ti1737    1737    2.24806  47.867   ; Ti-O6    [3904.88]
 1738    TiA      1        H151     Ti1738    1738    2.24806  47.867   ; Ti-O6    [3907.13]
 1739    TiA      1        H151     Ti1739    1739    2.24806  47.867   ; Ti-O6    [3909.38]
 1740    TiA      1        H151     Ti1740    1740    2.24806  47.867   ; Ti-O6    [3911.62]
 1741    TiA      1        H151     Ti1741    1741    2.24806  47.867   ; Ti-O6    [3913.87]
 1742    TiA      1        H151     Ti1742    1742    2.24806  47.867   ; Ti-O6    [3916.12]
 1743    TiA      1        H151     Ti1743    1743    2.24806  47.867   ; Ti-O6    [3918.37]
 1744    TiA      1        H151     Ti1744    1744    2.24806  47.867   ; Ti-O6    [3920.62]
 1745    TiA      1        H151     Ti1745    1745    2.24806  47.867   ; Ti-O6    [3922.86]
 1746    TiA      1        H151     Ti1746    1746    2.24806  47.867   ; Ti-O6    [3925.11]
 1747    TiA      1        H151     Ti1747    1747    2.24806  47.867   ; Ti-O6    [3927.36]
 1748    TiA      1        H151     Ti1748    1748    2.24806  47.867   ; Ti-O6    [3929.61]
 1749    TiA      1        H151     Ti1749    1749    2.24806  47.867   ; Ti-O6    [3931.86]
 1750    TiA      1        H151     Ti1750    1750    2.24806  47.867   ; Ti-O6    [3934.11]
 1751    TiA      1        H151     Ti1751    1751    2.24806  47.867   ; Ti-O6    [3936.35]
 1752    TiA      1        H151     Ti1752    1752    2.24806  47.867   ; Ti-O6     [3938.6]
 1753    TiA      1        H151     Ti1753    1753    2.24806  47.867   ; Ti-O6    [3940.85]
 1754    TiA      1        H151     Ti1754    1754    2.24806  47.867   ; Ti-O6     [3943.1]
 1755    TiA      1        H151     Ti1755    1755    2.24806  47.867   ; Ti-O6    [3945.35]
 1756    TiA      1        H151     Ti1756    1756    2.24806  47.867   ; Ti-O6    [3947.59]
 1757    TiA      1        H151     Ti1757    1757    2.24806  47.867   ; Ti-O6    [3949.84]
 1758    TiA      1        H151     Ti1758    1758    2.24806  47.867   ; Ti-O6    [3952.09]
 1759    TiA      1        H151     Ti1759    1759    2.24806  47.867   ; Ti-O6    [3954.34]
 1760    TiA      1        H151     Ti1760    1760    2.24806  47.867   ; Ti-O6    [3956.59]
 1761    TiA      1        H151     Ti1761    1761    2.24806  47.867   ; Ti-O6    [3958.83]
 1762    TiA      1        H151     Ti1762    1762    2.24806  47.867   ; Ti-O6    [3961.08]
 1763    TiA      1        H151     Ti1763    1763    2.24806  47.867   ; Ti-O6    [3963.33]
 1764    TiA      1        H151     Ti1764    1764    2.24806  47.867   ; Ti-O6    [3965.58]
 1765    TiA      1        H151     Ti1765    1765    2.24806  47.867   ; Ti-O6    [3967.83]
 1766    TiA      1        H151     Ti1766    1766    2.24806  47.867   ; Ti-O6    [3970.07]
 1767    TiA      1        H151     Ti1767    1767    2.24806  47.867   ; Ti-O6    [3972.32]
 1768    TiA      1        H151     Ti1768    1768    2.24806  47.867   ; Ti-O6    [3974.57]
 1769    TiA      1        H151     Ti1769    1769    2.24806  47.867   ; Ti-O6    [3976.82]
 1770    TiA      1        H151     Ti1770    1770    2.24806  47.867   ; Ti-O6    [3979.07]
 1771    TiA      1        H151     Ti1771    1771    2.24806  47.867   ; Ti-O6    [3981.31]
 1772    TiA      1        H151     Ti1772    1772    2.24806  47.867   ; Ti-O6    [3983.56]
 1773    TiA      1        H151     Ti1773    1773    2.24806  47.867   ; Ti-O6    [3985.81]
 1774    TiA      1        H151     Ti1774    1774    2.24806  47.867   ; Ti-O6    [3988.06]
 1775    TiA      1        H151     Ti1775    1775    2.24806  47.867   ; Ti-O6    [3990.31]
 1776    TiA      1        H151     Ti1776    1776    2.24806  47.867   ; Ti-O6    [3992.55]
 1777    TiA      1        H151     Ti1777    1777    2.24807  47.867   ; Ti-O6     [3994.8]
 1778    TiA      1        H151     Ti1778    1778    2.24806  47.867   ; Ti-O6    [3997.05]
 1779    TiA      1        H151     Ti1779    1779    2.24806  47.867   ; Ti-O6     [3999.3]
 1780    TiA      1        H151     Ti1780    1780    2.24806  47.867   ; Ti-O6    [4001.55]
 1781    TiA      1        H151     Ti1781    1781    2.24806  47.867   ; Ti-O6    [4003.79]
 1782    TiA      1        H151     Ti1782    1782    2.24806  47.867   ; Ti-O6    [4006.04]
 1783    TiA      1        H151     Ti1783    1783    2.24806  47.867   ; Ti-O6    [4008.29]
 1784    TiA      1        H151     Ti1784    1784    2.24806  47.867   ; Ti-O6    [4010.54]
 1785    TiA      1        H151     Ti1785    1785    2.24806  47.867   ; Ti-O6    [4012.79]
 1786    TiA      1        H151     Ti1786    1786    2.24806  47.867   ; Ti-O6    [4015.04]
 1787    TiA      1        H151     Ti1787    1787    2.24806  47.867   ; Ti-O6    [4017.28]
 1788    TiA      1        H151     Ti1788    1788    2.24806  47.867   ; Ti-O6    [4019.53]
 1789    TiA      1        H151     Ti1789    1789    2.24806  47.867   ; Ti-O6    [4021.78]
 1790    TiA      1        H151     Ti1790    1790    2.24806  47.867   ; Ti-O6    [4024.03]
 1791    TiA      1        H151     Ti1791    1791    2.24806  47.867   ; Ti-O6    [4026.28]
 1792    TiA      1        H151     Ti1792    1792    2.24806  47.867   ; Ti-O6    [4028.52]
 1793    TiA      1        H151     Ti1793    1793    2.24806  47.867   ; Ti-O6    [4030.77]
 1794    TiA      1        H151     Ti1794    1794    2.24806  47.867   ; Ti-O6    [4033.02]
 1795    TiA      1        H151     Ti1795    1795    2.24806  47.867   ; Ti-O6    [4035.27]
 1796    TiA      1        H151     Ti1796    1796    2.24806  47.867   ; Ti-O6    [4037.52]
 1797    TiA      1        H151     Ti1797    1797    2.24806  47.867   ; Ti-O6    [4039.76]
 1798    TiA      1        H151     Ti1798    1798    2.24806  47.867   ; Ti-O6    [4042.01]
 1799    TiA      1        H151     Ti1799    1799    2.24806  47.867   ; Ti-O6    [4044.26]
 1800    TiA      1        H151     Ti1800    1800    2.24806  47.867   ; Ti-O6    [4046.51]
 1801    TiA      1        H151     Ti1801    1801    2.24806  47.867   ; Ti-O6    [4048.76]
 1802    TiA      1        H151     Ti1802    1802    2.24806  47.867   ; Ti-O6       [4051]
 1803    TiA      1        H151     Ti1803    1803    2.24806  47.867   ; Ti-O6    [4053.25]
 1804    TiA      1        H151     Ti1804    1804    2.24806  47.867   ; Ti-O6     [4055.5]
 1805    TiA      1        H151     Ti1805    1805    2.24806  47.867   ; Ti-O6    [4057.75]
 1806    TiA      1        H151     Ti1806    1806    2.24806  47.867   ; Ti-O6       [4060]
 1807    TiA      1        H151     Ti1807    1807    2.24806  47.867   ; Ti-O6    [4062.24]
 1808    TiA      1        H151     Ti1808    1808    2.24806  47.867   ; Ti-O6    [4064.49]
 1809    TiA      1        H151     Ti1809    1809    2.24806  47.867   ; Ti-O6    [4066.74]
 1810    TiA      1        H151     Ti1810    1810    2.24806  47.867   ; Ti-O6    [4068.99]
 1811    TiA      1        H151     Ti1811    1811    2.24806  47.867   ; Ti-O6    [4071.24]
 1812    TiA      1        H151     Ti1812    1812    2.24806  47.867   ; Ti-O6    [4073.48]
 1813    TiA      1        H151     Ti1813    1813    2.24806  47.867   ; Ti-O6    [4075.73]
 1814    TiA      1        H151     Ti1814    1814    2.24806  47.867   ; Ti-O6    [4077.98]
 1815    TiA      1        H151     Ti1815    1815    2.24806  47.867   ; Ti-O6    [4080.23]
 1816    TiA      1        H151     Ti1816    1816    2.24806  47.867   ; Ti-O6    [4082.48]
 1817    TiA      1        H151     Ti1817    1817    2.24806  47.867   ; Ti-O6    [4084.73]
 1818    TiA      1        H151     Ti1818    1818    2.24806  47.867   ; Ti-O6    [4086.97]
 1819    TiA      1        H151     Ti1819    1819    2.24806  47.867   ; Ti-O6    [4089.22]
 1820    TiA      1        H151     Ti1820    1820    2.24806  47.867   ; Ti-O6    [4091.47]
 1821    TiA      1        H151     Ti1821    1821    2.24806  47.867   ; Ti-O6    [4093.72]
 1822    TiA      1        H151     Ti1822    1822    2.24806  47.867   ; Ti-O6    [4095.97]
 1823    TiA      1        H151     Ti1823    1823    2.24806  47.867   ; Ti-O6    [4098.21]
 1824    TiA      1        H151     Ti1824    1824    2.24806  47.867   ; Ti-O6    [4100.46]
 1825    TiA      1        H151     Ti1825    1825    2.24806  47.867   ; Ti-O6    [4102.71]
 1826    TiA      1        H151     Ti1826    1826    2.24806  47.867   ; Ti-O6    [4104.96]
 1827    TiA      1        H151     Ti1827    1827    2.24806  47.867   ; Ti-O6    [4107.21]
 1828    TiA      1        H151     Ti1828    1828    2.24806  47.867   ; Ti-O6    [4109.45]
 1829    TiA      1        H151     Ti1829    1829    2.24806  47.867   ; Ti-O6     [4111.7]
 1830    TiA      1        H151     Ti1830    1830    2.24806  47.867   ; Ti-O6    [4113.95]
 1831    TiA      1        H151     Ti1831    1831    2.24806  47.867   ; Ti-O6     [4116.2]
 1832    TiA      1        H151     Ti1832    1832    2.24806  47.867   ; Ti-O6    [4118.45]
 1833    TiA      1        H151     Ti1833    1833    2.24806  47.867   ; Ti-O6    [4120.69]
 1834    TiA      1        H151     Ti1834    1834    2.24806  47.867   ; Ti-O6    [4122.94]
 1835    TiA      1        H151     Ti1835    1835    2.24806  47.867   ; Ti-O6    [4125.19]
 1836    TiA      1        H151     Ti1836    1836    2.24806  47.867   ; Ti-O6    [4127.44]
 1837    TiA      1        H151     Ti1837    1837    2.24806  47.867   ; Ti-O6    [4129.69]
 1838    TiA      1        H151     Ti1838    1838    2.24806  47.867   ; Ti-O6    [4131.93]
 1839    TiA      1        H151     Ti1839    1839    2.24806  47.867   ; Ti-O6    [4134.18]
 1840    TiA      1        H151     Ti1840    1840    2.24806  47.867   ; Ti-O6    [4136.43]
 1841    TiA      1        H151     Ti1841    1841    2.24806  47.867   ; Ti-O6    [4138.68]
 1842    TiA      1        H151     Ti1842    1842    2.24806  47.867   ; Ti-O6    [4140.93]
 1843    TiA      1        H151     Ti1843    1843    2.24806  47.867   ; Ti-O6    [4143.17]
 1844    TiA      1        H151     Ti1844    1844    2.24806  47.867   ; Ti-O6    [4145.42]
 1845    TiA      1        H151     Ti1845    1845    2.24806  47.867   ; Ti-O6    [4147.67]
 1846    TiA      1        H151     Ti1846    1846    2.24806  47.867   ; Ti-O6    [4149.92]
 1847    TiA      1        H151     Ti1847    1847    2.24806  47.867   ; Ti-O6    [4152.17]
 1848    TiA      1        H151     Ti1848    1848    2.24806  47.867   ; Ti-O6    [4154.41]
 1849    TiA      1        H151     Ti1849    1849    2.24806  47.867   ; Ti-O6    [4156.66]
 1850    TiA      1        H151     Ti1850    1850    2.24806  47.867   ; Ti-O6    [4158.91]
 1851    TiA      1        H151     Ti1851    1851    2.24806  47.867   ; Ti-O6    [4161.16]
 1852    TiA      1        H151     Ti1852    1852    2.24806  47.867   ; Ti-O6    [4163.41]
 1853    TiA      1        H151     Ti1853    1853    2.24806  47.867   ; Ti-O6    [4165.66]
 1854    TiA      1        H151     Ti1854    1854    2.24806  47.867   ; Ti-O6     [4167.9]
 1855    TiA      1        H151     Ti1855    1855    2.24806  47.867   ; Ti-O6    [4170.15]
 1856    TiA      1        H151     Ti1856    1856    2.24806  47.867   ; Ti-O6     [4172.4]
 1857    TiA      1        H151     Ti1857    1857    2.24806  47.867   ; Ti-O6    [4174.65]
 1858    TiA      1        H151     Ti1858    1858    2.24806  47.867   ; Ti-O6     [4176.9]
 1859    TiA      1        H151     Ti1859    1859    2.24806  47.867   ; Ti-O6    [4179.14]
 1860    TiA      1        H151     Ti1860    1860    2.24806  47.867   ; Ti-O6    [4181.39]
 1861    TiA      1        H151     Ti1861    1861    2.24806  47.867   ; Ti-O6    [4183.64]
 1862    TiA      1        H151     Ti1862    1862    2.24806  47.867   ; Ti-O6    [4185.89]
 1863    TiA      1        H151     Ti1863    1863    2.24806  47.867   ; Ti-O6    [4188.14]
 1864    TiA      1        H151     Ti1864    1864    2.24806  47.867   ; Ti-O6    [4190.38]
 1865    TiA      1        H151     Ti1865    1865    2.24806  47.867   ; Ti-O6    [4192.63]
 1866    TiA      1        H151     Ti1866    1866    2.24806  47.867   ; Ti-O6    [4194.88]
 1867    TiA      1        H151     Ti1867    1867    2.24806  47.867   ; Ti-O6    [4197.13]
 1868    TiA      1        H151     Ti1868    1868    2.24806  47.867   ; Ti-O6    [4199.38]
 1869    TiA      1        H151     Ti1869    1869    2.24806  47.867   ; Ti-O6    [4201.62]
 1870    TiA      1        H151     Ti1870    1870    2.24806  47.867   ; Ti-O6    [4203.87]
 1871    TiA      1        H151     Ti1871    1871    2.24806  47.867   ; Ti-O6    [4206.12]
 1872    TiA      1        H151     Ti1872    1872    2.24806  47.867   ; Ti-O6    [4208.37]
 1873    TiA      1        H151     Ti1873    1873    2.24806  47.867   ; Ti-O6    [4210.62]
 1874    TiA      1        H151     Ti1874    1874    2.24806  47.867   ; Ti-O6    [4212.86]
 1875    TiA      1        H151     Ti1875    1875    2.24806  47.867   ; Ti-O6    [4215.11]
 1876    TiA      1        H151     Ti1876    1876    2.24806  47.867   ; Ti-O6    [4217.36]
 1877    TiA      1        H151     Ti1877    1877    2.24806  47.867   ; Ti-O6    [4219.61]
 1878    TiA      1        H151     Ti1878    1878    2.24806  47.867   ; Ti-O6    [4221.86]
 1879    TiA      1        H151     Ti1879    1879    2.24806  47.867   ; Ti-O6     [4224.1]
 1880    TiA      1        H151     Ti1880    1880    2.24806  47.867   ; Ti-O6    [4226.35]
 1881    TiA      1        H151     Ti1881    1881    2.24806  47.867   ; Ti-O6     [4228.6]
 1882    TiA      1        H151     Ti1882    1882    2.24806  47.867   ; Ti-O6    [4230.85]
 1883    TiA      1        H151     Ti1883    1883    2.24806  47.867   ; Ti-O6     [4233.1]
 1884    TiA      1        H151     Ti1884    1884    2.24806  47.867   ; Ti-O6    [4235.35]
 1885    TiA      1        H151     Ti1885    1885    2.24806  47.867   ; Ti-O6    [4237.59]
 1886    TiA      1        H151     Ti1886    1886    2.24806  47.867   ; Ti-O6    [4239.84]
 1887    TiA      1        H151     Ti1887    1887    2.24806  47.867   ; Ti-O6    [4242.09]
 1888    TiA      1        H151     Ti1888    1888    2.24806  47.867   ; Ti-O6    [4244.34]
 1889    TiA      1        H151     Ti1889    1889    2.24806  47.867   ; Ti-O6    [4246.59]
 1890    TiA      1        H151     Ti1890    1890    2.24806  47.867   ; Ti-O6    [4248.83]
 1891    TiA      1        H151     Ti1891    1891    2.24806  47.867   ; Ti-O6    [4251.08]
 1892    TiA      1        H151     Ti1892    1892    2.24806  47.867   ; Ti-O6    [4253.33]
 1893    TiA      1        H151     Ti1893    1893    2.24806  47.867   ; Ti-O6    [4255.58]
 1894    TiA      1        H151     Ti1894    1894    2.24806  47.867   ; Ti-O6    [4257.83]
 1895    TiA      1        H151     Ti1895    1895    2.24806  47.867   ; Ti-O6    [4260.07]
 1896    TiA      1        H151     Ti1896    1896    2.24806  47.867   ; Ti-O6    [4262.32]
 1897    TiA      1        H151     Ti1897    1897    2.24806  47.867   ; Ti-O6    [4264.57]
 1898    TiA      1        H151     Ti1898    1898    2.24806  47.867   ; Ti-O6    [4266.82]
 1899    TiA      1        H151     Ti1899    1899    2.24806  47.867   ; Ti-O6    [4269.07]
 1900    TiA      1        H151     Ti1900    1900    2.24806  47.867   ; Ti-O6    [4271.31]
 1901    TiA      1        H151     Ti1901    1901    2.24806  47.867   ; Ti-O6    [4273.56]
 1902    TiA      1        H151     Ti1902    1902    2.24806  47.867   ; Ti-O6    [4275.81]
 1903    TiA      1        H151     Ti1903    1903    2.24806  47.867   ; Ti-O6    [4278.06]
 1904    TiA      1        H151     Ti1904    1904    2.24806  47.867   ; Ti-O6    [4280.31]
 1905    TiA      1        H151     Ti1905    1905    2.24806  47.867   ; Ti-O6    [4282.55]
 1906    TiA      1        H151     Ti1906    1906    2.24806  47.867   ; Ti-O6     [4284.8]
 1907    TiA      1        H151     Ti1907    1907    2.24806  47.867   ; Ti-O6    [4287.05]
 1908    TiA      1        H151     Ti1908    1908    2.24806  47.867   ; Ti-O6     [4289.3]
 1909    TiA      1        H151     Ti1909    1909    2.24806  47.867   ; Ti-O6    [4291.55]
 1910    TiA      1        H151     Ti1910    1910    2.24806  47.867   ; Ti-O6    [4293.79]
 1911    TiA      1        H151     Ti1911    1911    2.24806  47.867   ; Ti-O6    [4296.04]
 1912    TiA      1        H151     Ti1912    1912    2.24806  47.867   ; Ti-O6    [4298.29]
 1913    TiA      1        H151     Ti1913    1913    2.24806  47.867   ; Ti-O6    [4300.54]
 1914    TiA      1        H151     Ti1914    1914    2.24806  47.867   ; Ti-O6    [4302.79]
 1915    TiA      1        H151     Ti1915    1915    2.24806  47.867   ; Ti-O6    [4305.04]
 1916    TiA      1        H151     Ti1916    1916    2.24806  47.867   ; Ti-O6    [4307.28]
 1917    TiA      1        H151     Ti1917    1917    2.24806  47.867   ; Ti-O6    [4309.53]
 1918    TiA      1        H151     Ti1918    1918    2.24806  47.867   ; Ti-O6    [4311.78]
 1919    TiA      1        H151     Ti1919    1919    2.24806  47.867   ; Ti-O6    [4314.03]
 1920    TiA      1        H151     Ti1920    1920    2.24806  47.867   ; Ti-O6    [4316.28]
 1921    TiA      1        H151     Ti1921    1921    2.24806  47.867   ; Ti-O6    [4318.52]
 1922    TiA      1        H151     Ti1922    1922    2.24806  47.867   ; Ti-O6    [4320.77]
 1923    TiA      1        H151     Ti1923    1923    2.24806  47.867   ; Ti-O6    [4323.02]
 1924    TiA      1        H151     Ti1924    1924    2.24806  47.867   ; Ti-O6    [4325.27]
 1925    TiA      1        H151     Ti1925    1925    2.24806  47.867   ; Ti-O6    [4327.52]
 1926    TiA      1        H151     Ti1926    1926    2.24806  47.867   ; Ti-O6    [4329.76]
 1927    TiA      1        H151     Ti1927    1927    2.24806  47.867   ; Ti-O6    [4332.01]
 1928    TiA      1        H151     Ti1928    1928    2.24806  47.867   ; Ti-O6    [4334.26]
 1929    TiA      1        H151     Ti1929    1929    2.24806  47.867   ; Ti-O6    [4336.51]
 1930    TiA      1        H151     Ti1930    1930    2.24806  47.867   ; Ti-O6    [4338.76]
 1931    TiA      1        H151     Ti1931    1931    2.24806  47.867   ; Ti-O6       [4341]
 1932    TiA      1        H151     Ti1932    1932    2.24806  47.867   ; Ti-O6    [4343.25]
 1933    TiA      1        H151     Ti1933    1933    2.24806  47.867   ; Ti-O6     [4345.5]
 1934    TiA      1        H151     Ti1934    1934    2.24806  47.867   ; Ti-O6    [4347.75]
 1935    TiA      1        H151     Ti1935    1935    2.24806  47.867   ; Ti-O6       [4350]
 1936    TiA      1        H151     Ti1936    1936    2.24806  47.867   ; Ti-O6    [4352.24]
 1937    TiA      1        H151     Ti1937    1937    2.24806  47.867   ; Ti-O6    [4354.49]
 1938    TiA      1        H151     Ti1938    1938    2.24806  47.867   ; Ti-O6    [4356.74]
 1939    TiA      1        H151     Ti1939    1939    2.24806  47.867   ; Ti-O6    [4358.99]
 1940    TiA      1        H151     Ti1940    1940    2.24806  47.867   ; Ti-O6    [4361.24]
 1941    TiA      1        H151     Ti1941    1941    2.24806  47.867   ; Ti-O6    [4363.48]
 1942    TiA      1        H151     Ti1942    1942    2.24806  47.867   ; Ti-O6    [4365.73]
 1943    TiA      1        H151     Ti1943    1943    2.24806  47.867   ; Ti-O6    [4367.98]
 1944    TiA      1        H151     Ti1944    1944    2.24806  47.867   ; Ti-O6    [4370.23]
 1945    TiA      1        H151     Ti1945    1945    2.24806  47.867   ; Ti-O6    [4372.48]
 1946    TiA      1        H151     Ti1946    1946    2.24806  47.867   ; Ti-O6    [4374.72]
 1947    TiA      1        H151     Ti1947    1947    2.24806  47.867   ; Ti-O6    [4376.97]
 1948    TiA      1        H151     Ti1948    1948    2.24806  47.867   ; Ti-O6    [4379.22]
 1949    TiA      1        H151     Ti1949    1949    2.24806  47.867   ; Ti-O6    [4381.47]
 1950    TiA      1        H151     Ti1950    1950    2.24806  47.867   ; Ti-O6    [4383.72]
 1951    TiA      1        H151     Ti1951    1951    2.24806  47.867   ; Ti-O6    [4385.97]
 1952    TiA      1        H151     Ti1952    1952    2.24806  47.867   ; Ti-O6    [4388.21]
 1953    TiA      1        H151     Ti1953    1953    2.24806  47.867   ; Ti-O6    [4390.46]
 1954    TiA      1        H151     Ti1954    1954    2.24806  47.867   ; Ti-O6    [4392.71]
 1955    TiA      1        H151     Ti1955    1955    2.24806  47.867   ; Ti-O6    [4394.96]
 1956    TiA      1        H151     Ti1956    1956    2.24806  47.867   ; Ti-O6    [4397.21]
 1957    TiA      1        H151     Ti1957    1957    2.24806  47.867   ; Ti-O6    [4399.45]
 1958    TiA      1        H151     Ti1958    1958    2.24806  47.867   ; Ti-O6     [4401.7]
 1959    TiA      1        H151     Ti1959    1959    2.24806  47.867   ; Ti-O6    [4403.95]
 1960    TiA      1        H151     Ti1960    1960    2.24806  47.867   ; Ti-O6     [4406.2]
 1961    TiA      1        H151     Ti1961    1961    2.24806  47.867   ; Ti-O6    [4408.45]
 1962    TiA      1        H151     Ti1962    1962    2.24806  47.867   ; Ti-O6    [4410.69]
 1963    TiA      1        H151     Ti1963    1963    2.24806  47.867   ; Ti-O6    [4412.94]
 1964    TiA      1        H151     Ti1964    1964    2.24807  47.867   ; Ti-O6    [4415.19]
 1965    TiA      1        H151     Ti1965    1965    2.24806  47.867   ; Ti-O6    [4417.44]
 1966    TiA      1        H151     Ti1966    1966    2.24806  47.867   ; Ti-O6    [4419.69]
 1967    TiA      1        H151     Ti1967    1967    2.24806  47.867   ; Ti-O6    [4421.93]
 1968    TiA      1        H151     Ti1968    1968    2.24806  47.867   ; Ti-O6    [4424.18]
 1969    TiA      1        H151     Ti1969    1969    2.24806  47.867   ; Ti-O6    [4426.43]
 1970    TiA      1        H151     Ti1970    1970    2.24806  47.867   ; Ti-O6    [4428.68]
 1971    TiA      1        H151     Ti1971    1971    2.24806  47.867   ; Ti-O6    [4430.93]
 1972    TiA      1        H151     Ti1972    1972    2.24806  47.867   ; Ti-O6    [4433.17]
 1973    TiA      1        H151     Ti1973    1973    2.24806  47.867   ; Ti-O6    [4435.42]
 1974    TiA      1        H151     Ti1974    1974    2.24806  47.867   ; Ti-O6    [4437.67]
 1975    TiA      1        H151     Ti1975    1975    2.24806  47.867   ; Ti-O6    [4439.92]
 1976    TiA      1        H151     Ti1976    1976    2.24806  47.867   ; Ti-O6    [4442.17]
 1977    TiA      1        H151     Ti1977    1977    2.24806  47.867   ; Ti-O6    [4444.41]
 1978    TiA      1        H151     Ti1978    1978    2.24806  47.867   ; Ti-O6    [4446.66]
 1979    TiA      1        H151     Ti1979    1979    2.24806  47.867   ; Ti-O6    [4448.91]
 1980    TiA      1        H151     Ti1980    1980    2.24806  47.867   ; Ti-O6    [4451.16]
 1981    TiA      1        H151     Ti1981    1981    2.24806  47.867   ; Ti-O6    [4453.41]
 1982    TiA      1        H151     Ti1982    1982    2.24806  47.867   ; Ti-O6    [4455.66]
 1983    TiA      1        H151     Ti1983    1983    2.24806  47.867   ; Ti-O6     [4457.9]
 1984    TiA      1        H151     Ti1984    1984    2.24806  47.867   ; Ti-O6    [4460.15]
 1985    TiA      1        H151     Ti1985    1985    2.24806  47.867   ; Ti-O6     [4462.4]
 1986    TiA      1        H151     Ti1986    1986    2.24806  47.867   ; Ti-O6    [4464.65]
 1987    TiA      1        H151     Ti1987    1987    2.24806  47.867   ; Ti-O6     [4466.9]
 1988    TiA      1        H151     Ti1988    1988    2.24806  47.867   ; Ti-O6    [4469.14]
 1989    TiA      1        H151     Ti1989    1989    2.24806  47.867   ; Ti-O6    [4471.39]
 1990    TiA      1        H151     Ti1990    1990    2.24806  47.867   ; Ti-O6    [4473.64]
 1991    TiA      1        H151     Ti1991    1991    2.24806  47.867   ; Ti-O6    [4475.89]
 1992    TiA      1        H151     Ti1992    1992    2.24806  47.867   ; Ti-O6    [4478.14]
 1993    TiA      1        H151     Ti1993    1993    2.24806  47.867   ; Ti-O6    [4480.38]
 1994    TiA      1        H151     Ti1994    1994    2.24806  47.867   ; Ti-O6    [4482.63]
 1995    TiA      1        H151     Ti1995    1995    2.24806  47.867   ; Ti-O6    [4484.88]
 1996    TiA      1        H151     Ti1996    1996    2.24806  47.867   ; Ti-O6    [4487.13]
 1997    TiA      1        H151     Ti1997    1997    2.24806  47.867   ; Ti-O6    [4489.38]
 1998    TiA      1        H151     Ti1998    1998    2.24806  47.867   ; Ti-O6    [4491.62]
 1999    TiA      1        H151     Ti1999    1999    2.24806  47.867   ; Ti-O6    [4493.87]
 2000    TiA      1        H151     Ti2000    2000    2.24806  47.867   ; Ti-O6    [4496.12]
 2001    TiA      1        H151     Ti2001    2001    2.24806  47.867   ; Ti-O6    [4498.37]
 2002    TiA      1        H151     Ti2002    2002    2.24806  47.867   ; Ti-O6    [4500.62]
 2003    TiA      1        H151     Ti2003    2003    2.24806  47.867   ; Ti-O6    [4502.86]
 2004    TiA      1        H151     Ti2004    2004    2.24806  47.867   ; Ti-O6    [4505.11]
 2005    TiA      1        H151     Ti2005    2005    2.24806  47.867   ; Ti-O6    [4507.36]
 2006    TiA      1        H151     Ti2006    2006    2.24806  47.867   ; Ti-O6    [4509.61]
 2007    TiA      1        H151     Ti2007    2007    2.24806  47.867   ; Ti-O6    [4511.86]
 2008    TiA      1        H151     Ti2008    2008    2.24806  47.867   ; Ti-O6     [4514.1]
 2009    TiA      1        H151     Ti2009    2009    2.24806  47.867   ; Ti-O6    [4516.35]
 2010    TiA      1        H151     Ti2010    2010    2.24806  47.867   ; Ti-O6     [4518.6]
 2011    TiA      1        H151     Ti2011    2011    2.24806  47.867   ; Ti-O6    [4520.85]
 2012    TiA      1        H151     Ti2012    2012    2.24806  47.867   ; Ti-O6     [4523.1]
 2013    TiA      1        H151     Ti2013    2013    2.24806  47.867   ; Ti-O6    [4525.34]
 2014    TiA      1        H151     Ti2014    2014    2.24806  47.867   ; Ti-O6    [4527.59]
 2015    TiA      1        H151     Ti2015    2015    2.24806  47.867   ; Ti-O6    [4529.84]
 2016    TiA      1        H151     Ti2016    2016    2.24806  47.867   ; Ti-O6    [4532.09]
 2017    TiA      1        H151     Ti2017    2017    2.24806  47.867   ; Ti-O6    [4534.34]
 2018    TiA      1        H151     Ti2018    2018    2.24806  47.867   ; Ti-O6    [4536.59]
 2019    TiA      1        H151     Ti2019    2019    2.24806  47.867   ; Ti-O6    [4538.83]
 2020    TiA      1        H151     Ti2020    2020    2.24806  47.867   ; Ti-O6    [4541.08]
 2021    TiA      1        H151     Ti2021    2021    2.24806  47.867   ; Ti-O6    [4543.33]
 2022    TiA      1        H151     Ti2022    2022    2.24806  47.867   ; Ti-O6    [4545.58]
 2023    TiA      1        H151     Ti2023    2023    2.24806  47.867   ; Ti-O6    [4547.83]
 2024    TiA      1        H151     Ti2024    2024    2.24806  47.867   ; Ti-O6    [4550.07]
 2025    TiA      1        H151     Ti2025    2025    2.24806  47.867   ; Ti-O6    [4552.32]
 2026    TiA      1        H151     Ti2026    2026    2.24806  47.867   ; Ti-O6    [4554.57]
 2027    TiA      1        H151     Ti2027    2027    2.24806  47.867   ; Ti-O6    [4556.82]
 2028    TiA      1        H151     Ti2028    2028    2.24806  47.867   ; Ti-O6    [4559.07]
 2029    TiA      1        H151     Ti2029    2029    2.24806  47.867   ; Ti-O6    [4561.31]
 2030    TiA      1        H151     Ti2030    2030    2.24806  47.867   ; Ti-O6    [4563.56]
 2031    TiA      1        H151     Ti2031    2031    2.24806  47.867   ; Ti-O6    [4565.81]
 2032    TiA      1        H151     Ti2032    2032    2.24806  47.867   ; Ti-O6    [4568.06]
 2033    TiA      1        H151     Ti2033    2033    2.24806  47.867   ; Ti-O6    [4570.31]
 2034    TiA      1        H151     Ti2034    2034    2.24806  47.867   ; Ti-O6    [4572.55]
 2035    TiA      1        H151     Ti2035    2035    2.24806  47.867   ; Ti-O6     [4574.8]
 2036    TiA      1        H151     Ti2036    2036    2.24806  47.867   ; Ti-O6    [4577.05]
 2037    TiA      1        H151     Ti2037    2037    2.24806  47.867   ; Ti-O6     [4579.3]
 2038    TiA      1        H151     Ti2038    2038    2.24806  47.867   ; Ti-O6    [4581.55]
 2039    TiA      1        H151     Ti2039    2039    2.24806  47.867   ; Ti-O6    [4583.79]
 2040    TiA      1        H151     Ti2040    2040    2.24806  47.867   ; Ti-O6    [4586.04]
 2041    TiA      1        H151     Ti2041    2041    2.24806  47.867   ; Ti-O6    [4588.29]
 2042    TiA      1        H151     Ti2042    2042    2.24806  47.867   ; Ti-O6    [4590.54]
 2043    TiA      1        H151     Ti2043    2043    2.24806  47.867   ; Ti-O6    [4592.79]
 2044    TiA      1        H151     Ti2044    2044    2.24806  47.867   ; Ti-O6    [4595.03]
 2045    TiA      1        H151     Ti2045    2045    2.24806  47.867   ; Ti-O6    [4597.28]
 2046    TiA      1        H151     Ti2046    2046    2.24806  47.867   ; Ti-O6    [4599.53]
 2047    TiA      1        H151     Ti2047    2047    2.24806  47.867   ; Ti-O6    [4601.78]
 2048    TiA      1        H151     Ti2048    2048    2.24806  47.867   ; Ti-O6    [4604.03]
 2049    TiA      1        H151     Ti2049    2049    2.24806  47.867   ; Ti-O6    [4606.28]
 2050    TiA      1        H151     Ti2050    2050    2.24806  47.867   ; Ti-O6    [4608.52]
 2051    TiA      1        H151     Ti2051    2051    2.24806  47.867   ; Ti-O6    [4610.77]
 2052    TiA      1        H151     Ti2052    2052    2.24806  47.867   ; Ti-O6    [4613.02]
 2053    TiA      1        H151     Ti2053    2053    2.24806  47.867   ; Ti-O6    [4615.27]
 2054    TiA      1        H151     Ti2054    2054    2.24806  47.867   ; Ti-O6    [4617.52]
 2055    TiA      1        H151     Ti2055    2055    2.24806  47.867   ; Ti-O6    [4619.76]
 2056    TiA      1        H151     Ti2056    2056    2.24806  47.867   ; Ti-O6    [4622.01]
 2057    TiA      1        H151     Ti2057    2057    2.24806  47.867   ; Ti-O6    [4624.26]
 2058    TiA      1        H151     Ti2058    2058    2.24806  47.867   ; Ti-O6    [4626.51]
 2059    TiA      1        H151     Ti2059    2059    2.24806  47.867   ; Ti-O6    [4628.76]
 2060    TiA      1        H151     Ti2060    2060    2.24806  47.867   ; Ti-O6       [4631]
 2061    TiA      1        H151     Ti2061    2061    2.24806  47.867   ; Ti-O6    [4633.25]
 2062    TiA      1        H151     Ti2062    2062    2.24806  47.867   ; Ti-O6     [4635.5]
 2063    TiA      1        H151     Ti2063    2063    2.24806  47.867   ; Ti-O6    [4637.75]
 2064    TiA      1        H151     Ti2064    2064    2.24806  47.867   ; Ti-O6       [4640]
 2065    TiA      1        H151     Ti2065    2065    2.24806  47.867   ; Ti-O6    [4642.24]
 2066    TiA      1        H151     Ti2066    2066    2.24806  47.867   ; Ti-O6    [4644.49]
 2067    TiA      1        H151     Ti2067    2067    2.24806  47.867   ; Ti-O6    [4646.74]
 2068    TiA      1        H151     Ti2068    2068    2.24806  47.867   ; Ti-O6    [4648.99]
 2069    TiA      1        H151     Ti2069    2069    2.24806  47.867   ; Ti-O6    [4651.24]
 2070    TiA      1        H151     Ti2070    2070    2.24806  47.867   ; Ti-O6    [4653.48]
 2071    TiA      1        H151     Ti2071    2071    2.24806  47.867   ; Ti-O6    [4655.73]
 2072    TiA      1        H151     Ti2072    2072    2.24806  47.867   ; Ti-O6    [4657.98]
 2073    TiA      1        H151     Ti2073    2073    2.24806  47.867   ; Ti-O6    [4660.23]
 2074    TiA      1        H151     Ti2074    2074    2.24806  47.867   ; Ti-O6    [4662.48]
 2075    TiA      1        H151     Ti2075    2075    2.24806  47.867   ; Ti-O6    [4664.72]
 2076    TiA      1        H151     Ti2076    2076    2.24806  47.867   ; Ti-O6    [4666.97]
 2077    TiA      1        H151     Ti2077    2077    2.24806  47.867   ; Ti-O6    [4669.22]
 2078    TiA      1        H151     Ti2078    2078    2.24806  47.867   ; Ti-O6    [4671.47]
 2079    TiA      1        H151     Ti2079    2079    2.24806  47.867   ; Ti-O6    [4673.72]
 2080    TiA      1        H151     Ti2080    2080    2.24806  47.867   ; Ti-O6    [4675.96]
 2081    TiA      1        H151     Ti2081    2081    2.24806  47.867   ; Ti-O6    [4678.21]
 2082    TiA      1        H151     Ti2082    2082    2.24806  47.867   ; Ti-O6    [4680.46]
 2083    TiA      1        H151     Ti2083    2083    2.24806  47.867   ; Ti-O6    [4682.71]
 2084    TiA      1        H151     Ti2084    2084    2.24806  47.867   ; Ti-O6    [4684.96]
 2085    TiA      1        H151     Ti2085    2085    2.24806  47.867   ; Ti-O6    [4687.21]
 2086    TiA      1        H151     Ti2086    2086    2.24806  47.867   ; Ti-O6    [4689.45]
 2087    TiA      1        H151     Ti2087    2087    2.24806  47.867   ; Ti-O6     [4691.7]
 2088    TiA      1        H151     Ti2088    2088    2.24806  47.867   ; Ti-O6    [4693.95]
 2089    TiA      1        H151     Ti2089    2089    2.24806  47.867   ; Ti-O6     [4696.2]
 2090    TiA      1        H151     Ti2090    2090    2.24806  47.867   ; Ti-O6    [4698.45]
 2091    TiA      1        H151     Ti2091    2091    2.24806  47.867   ; Ti-O6    [4700.69]
 2092    TiA      1        H151     Ti2092    2092    2.24806  47.867   ; Ti-O6    [4702.94]
 2093    TiA      1        H151     Ti2093    2093    2.24806  47.867   ; Ti-O6    [4705.19]
 2094    TiA      1        H151     Ti2094    2094    2.24806  47.867   ; Ti-O6    [4707.44]
 2095    TiA      1        H151     Ti2095    2095    2.24806  47.867   ; Ti-O6    [4709.69]
 2096    TiA      1        H151     Ti2096    2096    2.24806  47.867   ; Ti-O6    [4711.93]
 2097    TiA      1        H151     Ti2097    2097    2.24806  47.867   ; Ti-O6    [4714.18]
 2098    TiA      1        H151     Ti2098    2098    2.24806  47.867   ; Ti-O6    [4716.43]
 2099    TiA      1        H151     Ti2099    2099    2.24806  47.867   ; Ti-O6    [4718.68]
 2100    TiA      1        H151     Ti2100    2100    2.24806  47.867   ; Ti-O6    [4720.93]
 2101    TiA      1        H151     Ti2101    2101    2.24806  47.867   ; Ti-O6    [4723.17]
 2102    TiA      1        H151     Ti2102    2102    2.24806  47.867   ; Ti-O6    [4725.42]
 2103    TiA      1        H151     Ti2103    2103    2.24806  47.867   ; Ti-O6    [4727.67]
 2104    TiA      1        H151     Ti2104    2104    2.24806  47.867   ; Ti-O6    [4729.92]
 2105    TiA      1        H151     Ti2105    2105    2.24806  47.867   ; Ti-O6    [4732.17]
 2106    TiA      1        H151     Ti2106    2106    2.24806  47.867   ; Ti-O6    [4734.41]
 2107    TiA      1        H151     Ti2107    2107    2.24806  47.867   ; Ti-O6    [4736.66]
 2108    TiA      1        H151     Ti2108    2108    2.24806  47.867   ; Ti-O6    [4738.91]
 2109    TiA      1        H151     Ti2109    2109    2.24806  47.867   ; Ti-O6    [4741.16]
 2110    TiA      1        H151     Ti2110    2110    2.24806  47.867   ; Ti-O6    [4743.41]
 2111    TiA      1        H151     Ti2111    2111    2.24806  47.867   ; Ti-O6    [4745.65]
 2112    TiA      1        H151     Ti2112    2112    2.24806  47.867   ; Ti-O6     [4747.9]
 2113    TiA      1        H151     Ti2113    2113    2.24806  47.867   ; Ti-O6    [4750.15]
 2114    TiA      1        H151     Ti2114    2114    2.24806  47.867   ; Ti-O6     [4752.4]
 2115    TiA      1        H151     Ti2115    2115    2.24806  47.867   ; Ti-O6    [4754.65]
 2116    TiA      1        H151     Ti2116    2116    2.24806  47.867   ; Ti-O6     [4756.9]
 2117    TiA      1        H151     Ti2117    2117    2.24806  47.867   ; Ti-O6    [4759.14]
 2118    TiA      1        H151     Ti2118    2118    2.24806  47.867   ; Ti-O6    [4761.39]
 2119    TiA      1        H151     Ti2119    2119    2.24806  47.867   ; Ti-O6    [4763.64]
 2120    TiA      1        H151     Ti2120    2120    2.24806  47.867   ; Ti-O6    [4765.89]
 2121    TiA      1        H151     Ti2121    2121    2.24806  47.867   ; Ti-O6    [4768.14]
 2122    TiA      1        H151     Ti2122    2122    2.24806  47.867   ; Ti-O6    [4770.38]
 2123    TiA      1        H151     Ti2123    2123    2.24806  47.867   ; Ti-O6    [4772.63]
 2124    TiA      1        H151     Ti2124    2124    2.24806  47.867   ; Ti-O6    [4774.88]
 2125    TiA      1        H151     Ti2125    2125    2.24806  47.867   ; Ti-O6    [4777.13]
 2126    TiA      1        H151     Ti2126    2126    2.24806  47.867   ; Ti-O6    [4779.38]
 2127    TiA      1        H151     Ti2127    2127    2.24806  47.867   ; Ti-O6    [4781.62]
 2128    TiA      1        H151     Ti2128    2128    2.24806  47.867   ; Ti-O6    [4783.87]
 2129    TiA      1        H151     Ti2129    2129    2.24806  47.867   ; Ti-O6    [4786.12]
 2130    TiA      1        H151     Ti2130    2130    2.24806  47.867   ; Ti-O6    [4788.37]
 2131    TiA      1        H151     Ti2131    2131    2.24806  47.867   ; Ti-O6    [4790.62]
 2132    TiA      1        H151     Ti2132    2132    2.24806  47.867   ; Ti-O6    [4792.86]
 2133    TiA      1        H151     Ti2133    2133    2.24806  47.867   ; Ti-O6    [4795.11]
 2134    TiA      1        H151     Ti2134    2134    2.24806  47.867   ; Ti-O6    [4797.36]
 2135    TiA      1        H151     Ti2135    2135    2.24806  47.867   ; Ti-O6    [4799.61]
 2136    TiA      1        H151     Ti2136    2136    2.24806  47.867   ; Ti-O6    [4801.86]
 2137    TiA      1        H151     Ti2137    2137    2.24806  47.867   ; Ti-O6     [4804.1]
 2138    TiA      1        H151     Ti2138    2138    2.24806  47.867   ; Ti-O6    [4806.35]
 2139    TiA      1        H151     Ti2139    2139    2.24806  47.867   ; Ti-O6     [4808.6]
 2140    TiA      1        H151     Ti2140    2140    2.24806  47.867   ; Ti-O6    [4810.85]
 2141    TiA      1        H151     Ti2141    2141    2.24806  47.867   ; Ti-O6     [4813.1]
 2142    TiA      1        H151     Ti2142    2142    2.24806  47.867   ; Ti-O6    [4815.34]
 2143    TiA      1        H151     Ti2143    2143    2.24806  47.867   ; Ti-O6    [4817.59]
 2144    TiA      1        H151     Ti2144    2144    2.24806  47.867   ; Ti-O6    [4819.84]
 2145    TiA      1        H151     Ti2145    2145    2.24806  47.867   ; Ti-O6    [4822.09]
 2146    TiA      1        H151     Ti2146    2146    2.24806  47.867   ; Ti-O6    [4824.34]
 2147    TiA      1        H151     Ti2147    2147    2.24806  47.867   ; Ti-O6    [4826.58]
 2148    TiA      1        H151     Ti2148    2148    2.24806  47.867   ; Ti-O6    [4828.83]
 2149    TiA      1        H151     Ti2149    2149    2.24806  47.867   ; Ti-O6    [4831.08]
 2150    TiA      1        H151     Ti2150    2150    2.24806  47.867   ; Ti-O6    [4833.33]
 2151    TiA      1        H151     Ti2151    2151    2.24807  47.867   ; Ti-O6    [4835.58]
 2152    TiA      1        H151     Ti2152    2152    2.24806  47.867   ; Ti-O6    [4837.83]
 2153    TiA      1        H151     Ti2153    2153    2.24806  47.867   ; Ti-O6    [4840.07]
 2154    TiA      1        H151     Ti2154    2154    2.24806  47.867   ; Ti-O6    [4842.32]
 2155    TiA      1        H151     Ti2155    2155    2.24806  47.867   ; Ti-O6    [4844.57]
 2156    TiA      1        H151     Ti2156    2156    2.24806  47.867   ; Ti-O6    [4846.82]
 2157    TiA      1        H151     Ti2157    2157    2.24806  47.867   ; Ti-O6    [4849.07]
 2158    TiA      1        H151     Ti2158    2158    2.24806  47.867   ; Ti-O6    [4851.31]
 2159    TiA      1        H151     Ti2159    2159    2.24806  47.867   ; Ti-O6    [4853.56]
 2160    TiA      1        H151     Ti2160    2160    2.24806  47.867   ; Ti-O6    [4855.81]
 2161    TiA      1        H151     Ti2161    2161    2.24806  47.867   ; Ti-O6    [4858.06]
 2162    TiA      1        H151     Ti2162    2162    2.24806  47.867   ; Ti-O6    [4860.31]
 2163    TiA      1        H151     Ti2163    2163    2.24806  47.867   ; Ti-O6    [4862.55]
 2164    TiA      1        H151     Ti2164    2164    2.24806  47.867   ; Ti-O6     [4864.8]
 2165    TiA      1        H151     Ti2165    2165    2.24806  47.867   ; Ti-O6    [4867.05]
 2166    TiA      1        H151     Ti2166    2166    2.24806  47.867   ; Ti-O6     [4869.3]
 2167    TiA      1        H151     Ti2167    2167    2.24806  47.867   ; Ti-O6    [4871.55]
 2168    TiA      1        H151     Ti2168    2168    2.24806  47.867   ; Ti-O6    [4873.79]
 2169    TiA      1        H151     Ti2169    2169    2.24806  47.867   ; Ti-O6    [4876.04]
 2170    TiA      1        H151     Ti2170    2170    2.24806  47.867   ; Ti-O6    [4878.29]
 2171    TiA      1        H151     Ti2171    2171    2.24806  47.867   ; Ti-O6    [4880.54]
 2172    TiA      1        H151     Ti2172    2172    2.24806  47.867   ; Ti-O6    [4882.79]
 2173    TiA      1        H151     Ti2173    2173    2.24806  47.867   ; Ti-O6    [4885.03]
 2174    TiA      1        H151     Ti2174    2174    2.24806  47.867   ; Ti-O6    [4887.28]
 2175    TiA      1        H151     Ti2175    2175    2.24806  47.867   ; Ti-O6    [4889.53]
 2176    TiA      1        H151     Ti2176    2176    2.24806  47.867   ; Ti-O6    [4891.78]
 2177    TiA      1        H151     Ti2177    2177    2.24806  47.867   ; Ti-O6    [4894.03]
 2178    TiA      1        H151     Ti2178    2178    2.24806  47.867   ; Ti-O6    [4896.27]
 2179    TiA      1        H151     Ti2179    2179    2.24806  47.867   ; Ti-O6    [4898.52]
 2180    TiA      1        H151     Ti2180    2180    2.24806  47.867   ; Ti-O6    [4900.77]
 2181    TiA      1        H151     Ti2181    2181    2.24806  47.867   ; Ti-O6    [4903.02]
 2182    TiA      1        H151     Ti2182    2182    2.24806  47.867   ; Ti-O6    [4905.27]
 2183    TiA      1        H151     Ti2183    2183    2.24806  47.867   ; Ti-O6    [4907.52]
 2184    TiA      1        H151     Ti2184    2184    2.24806  47.867   ; Ti-O6    [4909.76]
 2185    TiA      1        H151     Ti2185    2185    2.24806  47.867   ; Ti-O6    [4912.01]
 2186    TiA      1        H151     Ti2186    2186    2.24806  47.867   ; Ti-O6    [4914.26]
 2187    TiA      1        H151     Ti2187    2187    2.24806  47.867   ; Ti-O6    [4916.51]
 2188    TiA      1        H151     Ti2188    2188    2.24806  47.867   ; Ti-O6    [4918.76]
 2189    TiA      1        H151     Ti2189    2189    2.24806  47.867   ; Ti-O6       [4921]
 2190    TiA      1        H151     Ti2190    2190    2.24806  47.867   ; Ti-O6    [4923.25]
 2191    TiA      1        H151     Ti2191    2191    2.24806  47.867   ; Ti-O6     [4925.5]
 2192    TiA      1        H151     Ti2192    2192    2.24806  47.867   ; Ti-O6    [4927.75]
 2193    TiA      1        H151     Ti2193    2193    2.24806  47.867   ; Ti-O6       [4930]
 2194    TiA      1        H151     Ti2194    2194    2.24806  47.867   ; Ti-O6    [4932.24]
 2195    TiA      1        H151     Ti2195    2195    2.24806  47.867   ; Ti-O6    [4934.49]
 2196    TiA      1        H151     Ti2196    2196    2.24806  47.867   ; Ti-O6    [4936.74]
 2197    TiA      1        H151     Ti2197    2197    2.24806  47.867   ; Ti-O6    [4938.99]
 2198    TiA      1        H151     Ti2198    2198    2.24806  47.867   ; Ti-O6    [4941.24]
 2199    TiA      1        H151     Ti2199    2199    2.24806  47.867   ; Ti-O6    [4943.48]
 2200    TiA      1        H151     Ti2200    2200    2.24806  47.867   ; Ti-O6    [4945.73]
 2201    TiA      1        H151     Ti2201    2201    2.24806  47.867   ; Ti-O6    [4947.98]
 2202    TiA      1        H151     Ti2202    2202    2.24806  47.867   ; Ti-O6    [4950.23]
 2203    TiA      1        H151     Ti2203    2203    2.24806  47.867   ; Ti-O6    [4952.48]
 2204    TiA      1        H151     Ti2204    2204    2.24806  47.867   ; Ti-O6    [4954.72]
 2205    TiA      1        H151     Ti2205    2205    2.24806  47.867   ; Ti-O6    [4956.97]
 2206    TiA      1        H151     Ti2206    2206    2.24806  47.867   ; Ti-O6    [4959.22]
 2207    TiA      1        H151     Ti2207    2207    2.24806  47.867   ; Ti-O6    [4961.47]
 2208    TiA      1        H151     Ti2208    2208    2.24806  47.867   ; Ti-O6    [4963.72]
 2209    TiA      1        H151     Ti2209    2209    2.24806  47.867   ; Ti-O6    [4965.96]
 2210    TiA      1        H151     Ti2210    2210    2.24806  47.867   ; Ti-O6    [4968.21]
 2211    TiA      1        H151     Ti2211    2211    2.24806  47.867   ; Ti-O6    [4970.46]
 2212    TiA      1        H151     Ti2212    2212    2.24806  47.867   ; Ti-O6    [4972.71]
 2213    TiA      1        H151     Ti2213    2213    2.24806  47.867   ; Ti-O6    [4974.96]
 2214    TiA      1        H151     Ti2214    2214    2.24806  47.867   ; Ti-O6     [4977.2]
 2215    TiA      1        H151     Ti2215    2215    2.24806  47.867   ; Ti-O6    [4979.45]
 2216    TiA      1        H151     Ti2216    2216    2.24806  47.867   ; Ti-O6     [4981.7]
 2217    TiA      1        H151     Ti2217    2217    2.24806  47.867   ; Ti-O6    [4983.95]
 2218    TiA      1        H151     Ti2218    2218    2.24806  47.867   ; Ti-O6     [4986.2]
 2219    TiA      1        H151     Ti2219    2219    2.24806  47.867   ; Ti-O6    [4988.45]
 2220    TiA      1        H151     Ti2220    2220    2.24806  47.867   ; Ti-O6    [4990.69]
 2221    TiA      1        H151     Ti2221    2221    2.24806  47.867   ; Ti-O6    [4992.94]
 2222    TiA      1        H151     Ti2222    2222    2.24806  47.867   ; Ti-O6    [4995.19]
 2223    TiA      1        H151     Ti2223    2223    2.24806  47.867   ; Ti-O6    [4997.44]
 2224    TiA      1        H151     Ti2224    2224    2.24806  47.867   ; Ti-O6    [4999.69]
 2225    TiA      1        H151     Ti2225    2225    2.24806  47.867   ; Ti-O6    [5001.93]
 2226    TiA      1        H151     Ti2226    2226    2.24806  47.867   ; Ti-O6    [5004.18]
 2227    TiA      1        H151     Ti2227    2227    2.24806  47.867   ; Ti-O6    [5006.43]
 2228    TiA      1        H151     Ti2228    2228    2.24806  47.867   ; Ti-O6    [5008.68]
 2229    TiA      1        H151     Ti2229    2229    2.24806  47.867   ; Ti-O6    [5010.93]
 2230    TiA      1        H151     Ti2230    2230    2.24806  47.867   ; Ti-O6    [5013.17]
 2231    TiA      1        H151     Ti2231    2231    2.24806  47.867   ; Ti-O6    [5015.42]
 2232    TiA      1        H151     Ti2232    2232    2.24806  47.867   ; Ti-O6    [5017.67]
 2233    TiA      1        H151     Ti2233    2233    2.24806  47.867   ; Ti-O6    [5019.92]
 2234    TiA      1        H151     Ti2234    2234    2.24806  47.867   ; Ti-O6    [5022.17]
 2235    TiA      1        H151     Ti2235    2235    2.24806  47.867   ; Ti-O6    [5024.41]
 2236    TiA      1        H151     Ti2236    2236    2.24806  47.867   ; Ti-O6    [5026.66]
 2237    TiA      1        H151     Ti2237    2237    2.24806  47.867   ; Ti-O6    [5028.91]
 2238    TiA      1        H151     Ti2238    2238    2.24806  47.867   ; Ti-O6    [5031.16]
 2239    TiA      1        H151     Ti2239    2239    2.24806  47.867   ; Ti-O6    [5033.41]
 2240    TiA      1        H151     Ti2240    2240    2.24806  47.867   ; Ti-O6    [5035.65]
 2241    TiA      1        H151     Ti2241    2241    2.24806  47.867   ; Ti-O6     [5037.9]
 2242    TiA      1        H151     Ti2242    2242    2.24806  47.867   ; Ti-O6    [5040.15]
 2243    TiA      1        H151     Ti2243    2243    2.24806  47.867   ; Ti-O6     [5042.4]
 2244    TiA      1        H151     Ti2244    2244    2.24806  47.867   ; Ti-O6    [5044.65]
 2245    TiA      1        H151     Ti2245    2245    2.24806  47.867   ; Ti-O6    [5046.89]
 2246    TiA      1        H151     Ti2246    2246    2.24806  47.867   ; Ti-O6    [5049.14]
 2247    TiA      1        H151     Ti2247    2247    2.24806  47.867   ; Ti-O6    [5051.39]
 2248    TiA      1        H151     Ti2248    2248    2.24806  47.867   ; Ti-O6    [5053.64]
 2249    TiA      1        H151     Ti2249    2249    2.24806  47.867   ; Ti-O6    [5055.89]
 2250    TiA      1        H151     Ti2250    2250    2.24806  47.867   ; Ti-O6    [5058.14]
 2251    TiA      1        H151     Ti2251    2251    2.24806  47.867   ; Ti-O6    [5060.38]
 2252    TiA      1        H151     Ti2252    2252    2.24806  47.867   ; Ti-O6    [5062.63]
 2253    TiA      1        H151     Ti2253    2253    2.24806  47.867   ; Ti-O6    [5064.88]
 2254    TiA      1        H151     Ti2254    2254    2.24806  47.867   ; Ti-O6    [5067.13]
 2255    TiA      1        H151     Ti2255    2255    2.24806  47.867   ; Ti-O6    [5069.38]
 2256    TiA      1        H151     Ti2256    2256    2.24806  47.867   ; Ti-O6    [5071.62]
 2257    TiA      1        H151     Ti2257    2257    2.24806  47.867   ; Ti-O6    [5073.87]
 2258    TiA      1        H151     Ti2258    2258    2.24806  47.867   ; Ti-O6    [5076.12]
 2259    TiA      1        H151     Ti2259    2259    2.24806  47.867   ; Ti-O6    [5078.37]
 2260    TiA      1        H151     Ti2260    2260    2.24806  47.867   ; Ti-O6    [5080.62]
 2261    TiA      1        H151     Ti2261    2261    2.24806  47.867   ; Ti-O6    [5082.86]
 2262    TiA      1        H151     Ti2262    2262    2.24806  47.867   ; Ti-O6    [5085.11]
 2263    TiA      1        H151     Ti2263    2263    2.24806  47.867   ; Ti-O6    [5087.36]
 2264    TiA      1        H151     Ti2264    2264    2.24806  47.867   ; Ti-O6    [5089.61]
 2265    TiA      1        H151     Ti2265    2265    2.24806  47.867   ; Ti-O6    [5091.86]
 2266    TiA      1        H151     Ti2266    2266    2.24806  47.867   ; Ti-O6     [5094.1]
 2267    TiA      1        H151     Ti2267    2267    2.24806  47.867   ; Ti-O6    [5096.35]
 2268    TiA      1        H151     Ti2268    2268    2.24806  47.867   ; Ti-O6     [5098.6]
 2269    TiA      1        H151     Ti2269    2269    2.24806  47.867   ; Ti-O6    [5100.85]
 2270    TiA      1        H151     Ti2270    2270    2.24806  47.867   ; Ti-O6     [5103.1]
 2271    TiA      1        H151     Ti2271    2271    2.24806  47.867   ; Ti-O6    [5105.34]
 2272    TiA      1        H151     Ti2272    2272    2.24806  47.867   ; Ti-O6    [5107.59]
 2273    TiA      1        H151     Ti2273    2273    2.24806  47.867   ; Ti-O6    [5109.84]
 2274    TiA      1        H151     Ti2274    2274    2.24806  47.867   ; Ti-O6    [5112.09]
 2275    TiA      1        H151     Ti2275    2275    2.24806  47.867   ; Ti-O6    [5114.34]
 2276    TiA      1        H151     Ti2276    2276    2.24806  47.867   ; Ti-O6    [5116.58]
 2277    TiA      1        H151     Ti2277    2277    2.24806  47.867   ; Ti-O6    [5118.83]
 2278    TiA      1        H151     Ti2278    2278    2.24806  47.867   ; Ti-O6    [5121.08]
 2279    TiA      1        H151     Ti2279    2279    2.24806  47.867   ; Ti-O6    [5123.33]
 2280    TiA      1        H151     Ti2280    2280    2.24806  47.867   ; Ti-O6    [5125.58]
 2281    TiA      1        H151     Ti2281    2281    2.24806  47.867   ; Ti-O6    [5127.82]
 2282    TiA      1        H151     Ti2282    2282    2.24806  47.867   ; Ti-O6    [5130.07]
 2283    TiA      1        H151     Ti2283    2283    2.24806  47.867   ; Ti-O6    [5132.32]
 2284    TiA      1        H151     Ti2284    2284    2.24806  47.867   ; Ti-O6    [5134.57]
 2285    TiA      1        H151     Ti2285    2285    2.24806  47.867   ; Ti-O6    [5136.82]
 2286    TiA      1        H151     Ti2286    2286    2.24806  47.867   ; Ti-O6    [5139.07]
 2287    TiA      1        H151     Ti2287    2287    2.24806  47.867   ; Ti-O6    [5141.31]
 2288    TiA      1        H151     Ti2288    2288    2.24806  47.867   ; Ti-O6    [5143.56]
 2289    TiA      1        H151     Ti2289    2289    2.24806  47.867   ; Ti-O6    [5145.81]
 2290    TiA      1        H151     Ti2290    2290    2.24806  47.867   ; Ti-O6    [5148.06]
 2291    TiA      1        H151     Ti2291    2291    2.24806  47.867   ; Ti-O6    [5150.31]
 2292    TiA      1        H151     Ti2292    2292    2.24806  47.867   ; Ti-O6    [5152.55]
 2293    TiA      1        H151     Ti2293    2293    2.24806  47.867   ; Ti-O6     [5154.8]
 2294    TiA      1        H151     Ti2294    2294    2.24806  47.867   ; Ti-O6    [5157.05]
 2295    TiA      1        H151     Ti2295    2295    2.24806  47.867   ; Ti-O6     [5159.3]
 2296    TiA      1        H151     Ti2296    2296    2.24806  47.867   ; Ti-O6    [5161.55]
 2297    TiA      1        H151     Ti2297    2297    2.24806  47.867   ; Ti-O6    [5163.79]
 2298    TiA      1        H151     Ti2298    2298    2.24806  47.867   ; Ti-O6    [5166.04]
 2299    TiA      1        H151     Ti2299    2299    2.24806  47.867   ; Ti-O6    [5168.29]
 2300    TiA      1        H151     Ti2300    2300    2.24806  47.867   ; Ti-O6    [5170.54]
 2301    TiA      1        H151     Ti2301    2301    2.24806  47.867   ; Ti-O6    [5172.79]
 2302    TiA      1        H151     Ti2302    2302    2.24806  47.867   ; Ti-O6    [5175.03]
 2303    TiA      1        H151     Ti2303    2303    2.24806  47.867   ; Ti-O6    [5177.28]
 2304    TiA      1        H151     Ti2304    2304    2.24806  47.867   ; Ti-O6    [5179.53]
 2305    TiA      1        H151     Ti2305    2305    2.24806  47.867   ; Ti-O6    [5181.78]
 2306    TiA      1        H151     Ti2306    2306    2.24806  47.867   ; Ti-O6    [5184.03]
 2307    TiA      1        H151     Ti2307    2307    2.24806  47.867   ; Ti-O6    [5186.27]
 2308    TiA      1        H151     Ti2308    2308    2.24806  47.867   ; Ti-O6    [5188.52]
 2309    TiA      1        H151     Ti2309    2309    2.24806  47.867   ; Ti-O6    [5190.77]
 2310    TiA      1        H151     Ti2310    2310    2.24806  47.867   ; Ti-O6    [5193.02]
 2311    TiA      1        H151     Ti2311    2311    2.24806  47.867   ; Ti-O6    [5195.27]
 2312    TiA      1        H151     Ti2312    2312    2.24806  47.867   ; Ti-O6    [5197.51]
 2313    TiA      1        H151     Ti2313    2313    2.24806  47.867   ; Ti-O6    [5199.76]
 2314    TiA      1        H151     Ti2314    2314    2.24806  47.867   ; Ti-O6    [5202.01]
 2315    TiA      1        H151     Ti2315    2315    2.24806  47.867   ; Ti-O6    [5204.26]
 2316    TiA      1        H151     Ti2316    2316    2.24806  47.867   ; Ti-O6    [5206.51]
 2317    TiA      1        H151     Ti2317    2317    2.24806  47.867   ; Ti-O6    [5208.76]
 2318    TiA      1        H151     Ti2318    2318    2.24806  47.867   ; Ti-O6       [5211]
 2319    TiA      1        H151     Ti2319    2319    2.24806  47.867   ; Ti-O6    [5213.25]
 2320    TiA      1        H151     Ti2320    2320    2.24806  47.867   ; Ti-O6     [5215.5]
 2321    TiA      1        H151     Ti2321    2321    2.24806  47.867   ; Ti-O6    [5217.75]
 2322    TiA      1        H151     Ti2322    2322    2.24806  47.867   ; Ti-O6       [5220]
 2323    TiA      1        H151     Ti2323    2323    2.24806  47.867   ; Ti-O6    [5222.24]
 2324    TiA      1        H151     Ti2324    2324    2.24806  47.867   ; Ti-O6    [5224.49]
 2325    TiA      1        H151     Ti2325    2325    2.24806  47.867   ; Ti-O6    [5226.74]
 2326    TiA      1        H151     Ti2326    2326    2.24806  47.867   ; Ti-O6    [5228.99]
 2327    TiA      1        H151     Ti2327    2327    2.24806  47.867   ; Ti-O6    [5231.24]
 2328    TiA      1        H151     Ti2328    2328    2.24806  47.867   ; Ti-O6    [5233.48]
 2329    TiA      1        H151     Ti2329    2329    2.24806  47.867   ; Ti-O6    [5235.73]
 2330    TiA      1        H151     Ti2330    2330    2.24806  47.867   ; Ti-O6    [5237.98]
 2331    TiA      1        H151     Ti2331    2331    2.24806  47.867   ; Ti-O6    [5240.23]
 2332    TiA      1        H151     Ti2332    2332    2.24806  47.867   ; Ti-O6    [5242.48]
 2333    TiA      1        H151     Ti2333    2333    2.24806  47.867   ; Ti-O6    [5244.72]
 2334    TiA      1        H151     Ti2334    2334    2.24806  47.867   ; Ti-O6    [5246.97]
 2335    TiA      1        H151     Ti2335    2335    2.24806  47.867   ; Ti-O6    [5249.22]
 2336    TiA      1        H151     Ti2336    2336    2.24806  47.867   ; Ti-O6    [5251.47]
 2337    TiA      1        H151     Ti2337    2337    2.24806  47.867   ; Ti-O6    [5253.72]
 2338    TiA      1        H151     Ti2338    2338    2.24806  47.867   ; Ti-O6    [5255.96]
 2339    TiA      1        H151     Ti2339    2339    2.24807  47.867   ; Ti-O6    [5258.21]
 2340    TiA      1        H151     Ti2340    2340    2.24806  47.867   ; Ti-O6    [5260.46]
 2341    TiA      1        H151     Ti2341    2341    2.24806  47.867   ; Ti-O6    [5262.71]
 2342    TiA      1        H151     Ti2342    2342    2.24806  47.867   ; Ti-O6    [5264.96]
 2343    TiA      1        H151     Ti2343    2343    2.24806  47.867   ; Ti-O6     [5267.2]
 2344    TiA      1        H151     Ti2344    2344    2.24806  47.867   ; Ti-O6    [5269.45]
 2345    TiA      1        H151     Ti2345    2345    2.24806  47.867   ; Ti-O6     [5271.7]
 2346    TiA      1        H151     Ti2346    2346    2.24806  47.867   ; Ti-O6    [5273.95]
 2347    TiA      1        H151     Ti2347    2347    2.24806  47.867   ; Ti-O6     [5276.2]
 2348    TiA      1        H151     Ti2348    2348    2.24806  47.867   ; Ti-O6    [5278.45]
 2349    TiA      1        H151     Ti2349    2349    2.24806  47.867   ; Ti-O6    [5280.69]
 2350    TiA      1        H151     Ti2350    2350    2.24806  47.867   ; Ti-O6    [5282.94]
 2351    TiA      1        H151     Ti2351    2351    2.24806  47.867   ; Ti-O6    [5285.19]
 2352    TiA      1        H151     Ti2352    2352    2.24806  47.867   ; Ti-O6    [5287.44]
 2353    TiA      1        H151     Ti2353    2353    2.24806  47.867   ; Ti-O6    [5289.69]
 2354    TiA      1        H151     Ti2354    2354    2.24806  47.867   ; Ti-O6    [5291.93]
 2355    TiA      1        H151     Ti2355    2355    2.24806  47.867   ; Ti-O6    [5294.18]
 2356    TiA      1        H151     Ti2356    2356    2.24806  47.867   ; Ti-O6    [5296.43]
 2357    TiA      1        H151     Ti2357    2357    2.24806  47.867   ; Ti-O6    [5298.68]
 2358    TiA      1        H151     Ti2358    2358    2.24806  47.867   ; Ti-O6    [5300.93]
 2359    TiA      1        H151     Ti2359    2359    2.24806  47.867   ; Ti-O6    [5303.17]
 2360    TiA      1        H151     Ti2360    2360    2.24806  47.867   ; Ti-O6    [5305.42]
 2361    TiA      1        H151     Ti2361    2361    2.24806  47.867   ; Ti-O6    [5307.67]
 2362    TiA      1        H151     Ti2362    2362    2.24806  47.867   ; Ti-O6    [5309.92]
 2363    TiA      1        H151     Ti2363    2363    2.24806  47.867   ; Ti-O6    [5312.17]
 2364    TiA      1        H151     Ti2364    2364    2.24806  47.867   ; Ti-O6    [5314.41]
 2365    TiA      1        H151     Ti2365    2365    2.24806  47.867   ; Ti-O6    [5316.66]
 2366    TiA      1        H151     Ti2366    2366    2.24806  47.867   ; Ti-O6    [5318.91]
 2367    TiA      1        H151     Ti2367    2367    2.24806  47.867   ; Ti-O6    [5321.16]
 2368    TiA      1        H151     Ti2368    2368    2.24806  47.867   ; Ti-O6    [5323.41]
 2369    TiA      1        H151     Ti2369    2369    2.24806  47.867   ; Ti-O6    [5325.65]
 2370    TiA      1        H151     Ti2370    2370    2.24806  47.867   ; Ti-O6     [5327.9]
 2371    TiA      1        H151     Ti2371    2371    2.24806  47.867   ; Ti-O6    [5330.15]
 2372    TiA      1        H151     Ti2372    2372    2.24806  47.867   ; Ti-O6     [5332.4]
 2373    TiA      1        H151     Ti2373    2373    2.24806  47.867   ; Ti-O6    [5334.65]
 2374    TiA      1        H151     Ti2374    2374    2.24806  47.867   ; Ti-O6    [5336.89]
 2375    TiA      1        H151     Ti2375    2375    2.24806  47.867   ; Ti-O6    [5339.14]
 2376    TiA      1        H151     Ti2376    2376    2.24806  47.867   ; Ti-O6    [5341.39]
 2377    TiA      1        H151     Ti2377    2377    2.24806  47.867   ; Ti-O6    [5343.64]
 2378    TiA      1        H151     Ti2378    2378    2.24806  47.867   ; Ti-O6    [5345.89]
 2379    TiA      1        H151     Ti2379    2379    2.24806  47.867   ; Ti-O6    [5348.13]
 2380    TiA      1        H151     Ti2380    2380    2.24806  47.867   ; Ti-O6    [5350.38]
 2381    TiA      1        H151     Ti2381    2381    2.24806  47.867   ; Ti-O6    [5352.63]
 2382    TiA      1        H151     Ti2382    2382    2.24806  47.867   ; Ti-O6    [5354.88]
 2383    TiA      1        H151     Ti2383    2383    2.24806  47.867   ; Ti-O6    [5357.13]
 2384    TiA      1        H151     Ti2384    2384    2.24806  47.867   ; Ti-O6    [5359.38]
 2385    TiA      1        H151     Ti2385    2385    2.24806  47.867   ; Ti-O6    [5361.62]
 2386    TiA      1        H151     Ti2386    2386    2.24806  47.867   ; Ti-O6    [5363.87]
 2387    TiA      1        H151     Ti2387    2387    2.24806  47.867   ; Ti-O6    [5366.12]
 2388    TiA      1        H151     Ti2388    2388    2.24806  47.867   ; Ti-O6    [5368.37]
 2389    TiA      1        H151     Ti2389    2389    2.24806  47.867   ; Ti-O6    [5370.62]
 2390    TiA      1        H151     Ti2390    2390    2.24806  47.867   ; Ti-O6    [5372.86]
 2391    TiA      1        H151     Ti2391    2391    2.24806  47.867   ; Ti-O6    [5375.11]
 2392    TiA      1        H151     Ti2392    2392    2.24806  47.867   ; Ti-O6    [5377.36]
 2393    TiA      1        H151     Ti2393    2393    2.24806  47.867   ; Ti-O6    [5379.61]
 2394    TiA      1        H151     Ti2394    2394    2.24806  47.867   ; Ti-O6    [5381.86]
 2395    TiA      1        H151     Ti2395    2395    2.24806  47.867   ; Ti-O6     [5384.1]
 2396    TiA      1        H151     Ti2396    2396    2.24806  47.867   ; Ti-O6    [5386.35]
 2397    TiA      1        H151     Ti2397    2397    2.24806  47.867   ; Ti-O6     [5388.6]
 2398    TiA      1        H151     Ti2398    2398    2.24806  47.867   ; Ti-O6    [5390.85]
 2399    TiA      1        H151     Ti2399    2399    2.24806  47.867   ; Ti-O6     [5393.1]
 2400    TiA      1        H151     Ti2400    2400    2.24806  47.867   ; Ti-O6    [5395.34]
 2401    TiA      1        H151     Ti2401    2401    2.24806  47.867   ; Ti-O6    [5397.59]
 2402    TiA      1        H151     Ti2402    2402    2.24806  47.867   ; Ti-O6    [5399.84]
 2403    TiA      1        H151     Ti2403    2403    2.24806  47.867   ; Ti-O6    [5402.09]
 2404    TiA      1        H151     Ti2404    2404    2.24806  47.867   ; Ti-O6    [5404.34]
 2405    TiA      1        H151     Ti2405    2405    2.24806  47.867   ; Ti-O6    [5406.58]
 2406    TiA      1        H151     Ti2406    2406    2.24806  47.867   ; Ti-O6    [5408.83]
 2407    TiA      1        H151     Ti2407    2407    2.24806  47.867   ; Ti-O6    [5411.08]
 2408    TiA      1        H151     Ti2408    2408    2.24806  47.867   ; Ti-O6    [5413.33]
 2409    TiA      1        H151     Ti2409    2409    2.24806  47.867   ; Ti-O6    [5415.58]
 2410    TiA      1        H151     Ti2410    2410    2.24806  47.867   ; Ti-O6    [5417.82]
 2411    TiA      1        H151     Ti2411    2411    2.24806  47.867   ; Ti-O6    [5420.07]
 2412    TiA      1        H151     Ti2412    2412    2.24806  47.867   ; Ti-O6    [5422.32]
 2413    TiA      1        H151     Ti2413    2413    2.24806  47.867   ; Ti-O6    [5424.57]
 2414    TiA      1        H151     Ti2414    2414    2.24806  47.867   ; Ti-O6    [5426.82]
 2415    TiA      1        H151     Ti2415    2415    2.24806  47.867   ; Ti-O6    [5429.07]
 2416    TiA      1        H151     Ti2416    2416    2.24806  47.867   ; Ti-O6    [5431.31]
 2417    TiA      1        H151     Ti2417    2417    2.24806  47.867   ; Ti-O6    [5433.56]
 2418    TiA      1        H151     Ti2418    2418    2.24806  47.867   ; Ti-O6    [5435.81]
 2419    TiA      1        H151     Ti2419    2419    2.24806  47.867   ; Ti-O6    [5438.06]
 2420    TiA      1        H151     Ti2420    2420    2.24806  47.867   ; Ti-O6    [5440.31]
 2421    TiA      1        H151     Ti2421    2421    2.24806  47.867   ; Ti-O6    [5442.55]
 2422    TiA      1        H151     Ti2422    2422    2.24806  47.867   ; Ti-O6     [5444.8]
 2423    TiA      1        H151     Ti2423    2423    2.24806  47.867   ; Ti-O6    [5447.05]
 2424    TiA      1        H151     Ti2424    2424    2.24806  47.867   ; Ti-O6     [5449.3]
 2425    TiA      1        H151     Ti2425    2425    2.24806  47.867   ; Ti-O6    [5451.55]
 2426    TiA      1        H151     Ti2426    2426    2.24806  47.867   ; Ti-O6    [5453.79]
 2427    TiA      1        H151     Ti2427    2427    2.24806  47.867   ; Ti-O6    [5456.04]
 2428    TiA      1        H151     Ti2428    2428    2.24806  47.867   ; Ti-O6    [5458.29]
 2429    TiA      1        H151     Ti2429    2429    2.24806  47.867   ; Ti-O6    [5460.54]
 2430    TiA      1        H151     Ti2430    2430    2.24806  47.867   ; Ti-O6    [5462.79]
 2431    TiA      1        H151     Ti2431    2431    2.24806  47.867   ; Ti-O6    [5465.03]
 2432    TiA      1        H151     Ti2432    2432    2.24806  47.867   ; Ti-O6    [5467.28]
 2433    TiA      1        H151     Ti2433    2433    2.24806  47.867   ; Ti-O6    [5469.53]
 2434    TiA      1        H151     Ti2434    2434    2.24806  47.867   ; Ti-O6    [5471.78]
 2435    TiA      1        H151     Ti2435    2435    2.24806  47.867   ; Ti-O6    [5474.03]
 2436    TiA      1        H151     Ti2436    2436    2.24806  47.867   ; Ti-O6    [5476.27]
 2437    TiA      1        H151     Ti2437    2437    2.24806  47.867   ; Ti-O6    [5478.52]
 2438    TiA      1        H151     Ti2438    2438    2.24806  47.867   ; Ti-O6    [5480.77]
 2439    TiA      1        H151     Ti2439    2439    2.24806  47.867   ; Ti-O6    [5483.02]
 2440    TiA      1        H151     Ti2440    2440    2.24806  47.867   ; Ti-O6    [5485.27]
 2441    TiA      1        H151     Ti2441    2441    2.24806  47.867   ; Ti-O6    [5487.51]
 2442    TiA      1        H151     Ti2442    2442    2.24806  47.867   ; Ti-O6    [5489.76]
 2443    TiA      1        H151     Ti2443    2443    2.24806  47.867   ; Ti-O6    [5492.01]
 2444    TiA      1        H151     Ti2444    2444    2.24806  47.867   ; Ti-O6    [5494.26]
 2445    TiA      1        H151     Ti2445    2445    2.24806  47.867   ; Ti-O6    [5496.51]
 2446    TiA      1        H151     Ti2446    2446    2.24806  47.867   ; Ti-O6    [5498.75]
 2447    TiA      1        H151     Ti2447    2447    2.24806  47.867   ; Ti-O6       [5501]
 2448    TiA      1        H151     Ti2448    2448    2.24806  47.867   ; Ti-O6    [5503.25]
 2449    TiA      1        H151     Ti2449    2449    2.24806  47.867   ; Ti-O6     [5505.5]
 2450    TiA      1        H151     Ti2450    2450    2.24806  47.867   ; Ti-O6    [5507.75]
 2451    TiA      1        H151     Ti2451    2451    2.24806  47.867   ; Ti-O6       [5510]
 2452    TiA      1        H151     Ti2452    2452    2.24806  47.867   ; Ti-O6    [5512.24]
 2453    TiA      1        H151     Ti2453    2453    2.24806  47.867   ; Ti-O6    [5514.49]
 2454    TiA      1        H151     Ti2454    2454    2.24806  47.867   ; Ti-O6    [5516.74]
 2455    TiA      1        H151     Ti2455    2455    2.24806  47.867   ; Ti-O6    [5518.99]
 2456    TiA      1        H151     Ti2456    2456    2.24806  47.867   ; Ti-O6    [5521.24]
 2457    TiA      1        H151     Ti2457    2457    2.24806  47.867   ; Ti-O6    [5523.48]
 2458    TiA      1        H151     Ti2458    2458    2.24806  47.867   ; Ti-O6    [5525.73]
 2459    TiA      1        H151     Ti2459    2459    2.24806  47.867   ; Ti-O6    [5527.98]
 2460    TiA      1        H151     Ti2460    2460    2.24806  47.867   ; Ti-O6    [5530.23]
 2461    TiA      1        H151     Ti2461    2461    2.24806  47.867   ; Ti-O6    [5532.48]
 2462    TiA      1        H151     Ti2462    2462    2.24806  47.867   ; Ti-O6    [5534.72]
 2463    TiA      1        H151     Ti2463    2463    2.24806  47.867   ; Ti-O6    [5536.97]
 2464    TiA      1        H151     Ti2464    2464    2.24806  47.867   ; Ti-O6    [5539.22]
 2465    TiA      1        H151     Ti2465    2465    2.24806  47.867   ; Ti-O6    [5541.47]
 2466    TiA      1        H151     Ti2466    2466    2.24806  47.867   ; Ti-O6    [5543.72]
 2467    TiA      1        H151     Ti2467    2467    2.24806  47.867   ; Ti-O6    [5545.96]
 2468    TiA      1        H151     Ti2468    2468    2.24806  47.867   ; Ti-O6    [5548.21]
 2469    TiA      1        H151     Ti2469    2469    2.24806  47.867   ; Ti-O6    [5550.46]
 2470    TiA      1        H151     Ti2470    2470    2.24806  47.867   ; Ti-O6    [5552.71]
 2471    TiA      1        H151     Ti2471    2471    2.24806  47.867   ; Ti-O6    [5554.96]
 2472    TiA      1        H151     Ti2472    2472    2.24806  47.867   ; Ti-O6     [5557.2]
 2473    TiA      1        H151     Ti2473    2473    2.24806  47.867   ; Ti-O6    [5559.45]
 2474    TiA      1        H151     Ti2474    2474    2.24806  47.867   ; Ti-O6     [5561.7]
 2475    TiA      1        H151     Ti2475    2475    2.24806  47.867   ; Ti-O6    [5563.95]
 2476    TiA      1        H151     Ti2476    2476    2.24806  47.867   ; Ti-O6     [5566.2]
 2477    TiA      1        H151     Ti2477    2477    2.24806  47.867   ; Ti-O6    [5568.44]
 2478    TiA      1        H151     Ti2478    2478    2.24806  47.867   ; Ti-O6    [5570.69]
 2479    TiA      1        H151     Ti2479    2479    2.24806  47.867   ; Ti-O6    [5572.94]
 2480    TiA      1        H151     Ti2480    2480    2.24806  47.867   ; Ti-O6    [5575.19]
 2481    TiA      1        H151     Ti2481    2481    2.24806  47.867   ; Ti-O6    [5577.44]
 2482    TiA      1        H151     Ti2482    2482    2.24806  47.867   ; Ti-O6    [5579.69]
 2483    TiA      1        H151     Ti2483    2483    2.24806  47.867   ; Ti-O6    [5581.93]
 2484    TiA      1        H151     Ti2484    2484    2.24806  47.867   ; Ti-O6    [5584.18]
 2485    TiA      1        H151     Ti2485    2485    2.24806  47.867   ; Ti-O6    [5586.43]
 2486    TiA      1        H151     Ti2486    2486    2.24806  47.867   ; Ti-O6    [5588.68]
 2487    TiA      1        H151     Ti2487    2487    2.24806  47.867   ; Ti-O6    [5590.93]
 2488    TiA      1        H151     Ti2488    2488    2.24806  47.867   ; Ti-O6    [5593.17]
 2489    TiA      1        H151     Ti2489    2489    2.24806  47.867   ; Ti-O6    [5595.42]
 2490    TiA      1        H151     Ti2490    2490    2.24806  47.867   ; Ti-O6    [5597.67]
 2491    TiA      1        H151     Ti2491    2491    2.24806  47.867   ; Ti-O6    [5599.92]
 2492    TiA      1        H151     Ti2492    2492    2.24806  47.867   ; Ti-O6    [5602.17]
 2493    TiA      1        H151     Ti2493    2493    2.24806  47.867   ; Ti-O6    [5604.41]
 2494    TiA      1        H151     Ti2494    2494    2.24806  47.867   ; Ti-O6    [5606.66]
 2495    TiA      1        H151     Ti2495    2495    2.24806  47.867   ; Ti-O6    [5608.91]
 2496    TiA      1        H151     Ti2496    2496    2.24806  47.867   ; Ti-O6    [5611.16]
 2497    TiA      1        H151     Ti2497    2497    2.24806  47.867   ; Ti-O6    [5613.41]
 2498    TiA      1        H151     Ti2498    2498    2.24806  47.867   ; Ti-O6    [5615.65]
 2499    TiA      1        H151     Ti2499    2499    2.24806  47.867   ; Ti-O6     [5617.9]
 2500    TiA      1        H151     Ti2500    2500    2.24806  47.867   ; Ti-O6    [5620.15]
 2501    TiA      1        H151     Ti2501    2501    2.24806  47.867   ; Ti-O6     [5622.4]
 2502    TiA      1        H151     Ti2502    2502    2.24806  47.867   ; Ti-O6    [5624.65]
 2503    TiA      1        H151     Ti2503    2503    2.24806  47.867   ; Ti-O6    [5626.89]
 2504    TiA      1        H151     Ti2504    2504    2.24806  47.867   ; Ti-O6    [5629.14]
 2505    TiA      1        H151     Ti2505    2505    2.24806  47.867   ; Ti-O6    [5631.39]
 2506    TiA      1        H151     Ti2506    2506    2.24806  47.867   ; Ti-O6    [5633.64]
 2507    TiA      1        H151     Ti2507    2507    2.24806  47.867   ; Ti-O6    [5635.89]
 2508    TiA      1        H151     Ti2508    2508    2.24806  47.867   ; Ti-O6    [5638.13]
 2509    TiA      1        H151     Ti2509    2509    2.24806  47.867   ; Ti-O6    [5640.38]
 2510    TiA      1        H151     Ti2510    2510    2.24806  47.867   ; Ti-O6    [5642.63]
 2511    TiA      1        H151     Ti2511    2511    2.24806  47.867   ; Ti-O6    [5644.88]
 2512    TiA      1        H151     Ti2512    2512    2.24806  47.867   ; Ti-O6    [5647.13]
 2513    TiA      1        H151     Ti2513    2513    2.24806  47.867   ; Ti-O6    [5649.37]
 2514    TiA      1        H151     Ti2514    2514    2.24806  47.867   ; Ti-O6    [5651.62]
 2515    TiA      1        H151     Ti2515    2515    2.24806  47.867   ; Ti-O6    [5653.87]
 2516    TiA      1        H151     Ti2516    2516    2.24806  47.867   ; Ti-O6    [5656.12]
 2517    TiA      1        H151     Ti2517    2517    2.24806  47.867   ; Ti-O6    [5658.37]
 2518    TiA      1        H151     Ti2518    2518    2.24806  47.867   ; Ti-O6    [5660.62]
 2519    TiA      1        H151     Ti2519    2519    2.24806  47.867   ; Ti-O6    [5662.86]
 2520    TiA      1        H151     Ti2520    2520    2.24806  47.867   ; Ti-O6    [5665.11]
 2521    TiA      1        H151     Ti2521    2521    2.24806  47.867   ; Ti-O6    [5667.36]
 2522    TiA      1        H151     Ti2522    2522    2.24806  47.867   ; Ti-O6    [5669.61]
 2523    TiA      1        H151     Ti2523    2523    2.24806  47.867   ; Ti-O6    [5671.86]
 2524    TiA      1        H151     Ti2524    2524    2.24806  47.867   ; Ti-O6     [5674.1]
 2525    TiA      1        H151     Ti2525    2525    2.24806  47.867   ; Ti-O6    [5676.35]
 2526    TiA      1        H151     Ti2526    2526    2.24807  47.867   ; Ti-O6     [5678.6]
 2527    TiA      1        H151     Ti2527    2527    2.24806  47.867   ; Ti-O6    [5680.85]
 2528    TiA      1        H151     Ti2528    2528    2.24806  47.867   ; Ti-O6     [5683.1]
 2529    TiA      1        H151     Ti2529    2529    2.24806  47.867   ; Ti-O6    [5685.34]
 2530    TiA      1        H151     Ti2530    2530    2.24806  47.867   ; Ti-O6    [5687.59]
 2531    TiA      1        H151     Ti2531    2531    2.24806  47.867   ; Ti-O6    [5689.84]
 2532    TiA      1        H151     Ti2532    2532    2.24806  47.867   ; Ti-O6    [5692.09]
 2533    TiA      1        H151     Ti2533    2533    2.24806  47.867   ; Ti-O6    [5694.34]
 2534    TiA      1        H151     Ti2534    2534    2.24806  47.867   ; Ti-O6    [5696.58]
 2535    TiA      1        H151     Ti2535    2535    2.24806  47.867   ; Ti-O6    [5698.83]
 2536    TiA      1        H151     Ti2536    2536    2.24806  47.867   ; Ti-O6    [5701.08]
 2537    TiA      1        H151     Ti2537    2537    2.24806  47.867   ; Ti-O6    [5703.33]
 2538    TiA      1        H151     Ti2538    2538    2.24806  47.867   ; Ti-O6    [5705.58]
 2539    TiA      1        H151     Ti2539    2539    2.24806  47.867   ; Ti-O6    [5707.82]
 2540    TiA      1        H151     Ti2540    2540    2.24806  47.867   ; Ti-O6    [5710.07]
 2541    TiA      1        H151     Ti2541    2541    2.24806  47.867   ; Ti-O6    [5712.32]
 2542    TiA      1        H151     Ti2542    2542    2.24806  47.867   ; Ti-O6    [5714.57]
 2543    TiA      1        H151     Ti2543    2543    2.24806  47.867   ; Ti-O6    [5716.82]
 2544    TiA      1        H151     Ti2544    2544    2.24806  47.867   ; Ti-O6    [5719.06]
 2545    TiA      1        H151     Ti2545    2545    2.24806  47.867   ; Ti-O6    [5721.31]
 2546    TiA      1        H151     Ti2546    2546    2.24806  47.867   ; Ti-O6    [5723.56]
 2547    TiA      1        H151     Ti2547    2547    2.24806  47.867   ; Ti-O6    [5725.81]
 2548    TiA      1        H151     Ti2548    2548    2.24806  47.867   ; Ti-O6    [5728.06]
 2549    TiA      1        H151     Ti2549    2549    2.24806  47.867   ; Ti-O6    [5730.31]
 2550    TiA      1        H151     Ti2550    2550    2.24806  47.867   ; Ti-O6    [5732.55]
 2551    TiA      1        H151     Ti2551    2551    2.24806  47.867   ; Ti-O6     [5734.8]
 2552    TiA      1        H151     Ti2552    2552    2.24806  47.867   ; Ti-O6    [5737.05]
 2553    TiA      1        H151     Ti2553    2553    2.24806  47.867   ; Ti-O6     [5739.3]
 2554    TiA      1        H151     Ti2554    2554    2.24806  47.867   ; Ti-O6    [5741.55]
 2555    TiA      1        H151     Ti2555    2555    2.24806  47.867   ; Ti-O6    [5743.79]
 2556    TiA      1        H151     Ti2556    2556    2.24806  47.867   ; Ti-O6    [5746.04]
 2557    TiA      1        H151     Ti2557    2557    2.24806  47.867   ; Ti-O6    [5748.29]
 2558    TiA      1        H151     Ti2558    2558    2.24806  47.867   ; Ti-O6    [5750.54]
 2559    TiA      1        H151     Ti2559    2559    2.24806  47.867   ; Ti-O6    [5752.79]
 2560    TiA      1        H151     Ti2560    2560    2.24806  47.867   ; Ti-O6    [5755.03]
 2561    TiA      1        H151     Ti2561    2561    2.24806  47.867   ; Ti-O6    [5757.28]
 2562    TiA      1        H151     Ti2562    2562    2.24806  47.867   ; Ti-O6    [5759.53]
 2563    TiA      1        H151     Ti2563    2563    2.24806  47.867   ; Ti-O6    [5761.78]
 2564    TiA      1        H151     Ti2564    2564    2.24806  47.867   ; Ti-O6    [5764.03]
 2565    TiA      1        H151     Ti2565    2565    2.24806  47.867   ; Ti-O6    [5766.27]
 2566    TiA      1        H151     Ti2566    2566    2.24806  47.867   ; Ti-O6    [5768.52]
 2567    TiA      1        H151     Ti2567    2567    2.24806  47.867   ; Ti-O6    [5770.77]
 2568    TiA      1        H151     Ti2568    2568    2.24806  47.867   ; Ti-O6    [5773.02]
 2569    TiA      1        H151     Ti2569    2569    2.24806  47.867   ; Ti-O6    [5775.27]
 2570    TiA      1        H151     Ti2570    2570    2.24806  47.867   ; Ti-O6    [5777.51]
 2571    TiA      1        H151     Ti2571    2571    2.24806  47.867   ; Ti-O6    [5779.76]
 2572    TiA      1        H151     Ti2572    2572    2.24806  47.867   ; Ti-O6    [5782.01]
 2573    TiA      1        H151     Ti2573    2573    2.24806  47.867   ; Ti-O6    [5784.26]
 2574    TiA      1        H151     Ti2574    2574    2.24806  47.867   ; Ti-O6    [5786.51]
 2575    TiA      1        H151     Ti2575    2575    2.24806  47.867   ; Ti-O6    [5788.75]
 2576    TiA      1        H151     Ti2576    2576    2.24806  47.867   ; Ti-O6       [5791]
 2577    TiA      1        H151     Ti2577    2577    2.24806  47.867   ; Ti-O6    [5793.25]
 2578    TiA      1        H151     Ti2578    2578    2.24806  47.867   ; Ti-O6     [5795.5]
 2579    TiA      1        H151     Ti2579    2579    2.24806  47.867   ; Ti-O6    [5797.75]
 2580    TiA      1        H151     Ti2580    2580    2.24806  47.867   ; Ti-O6    [5799.99]
 2581    TiA      1        H151     Ti2581    2581    2.24806  47.867   ; Ti-O6    [5802.24]
 2582    TiA      1        H151     Ti2582    2582    2.24806  47.867   ; Ti-O6    [5804.49]
 2583    TiA      1        H151     Ti2583    2583    2.24806  47.867   ; Ti-O6    [5806.74]
 2584    TiA      1        H151     Ti2584    2584    2.24806  47.867   ; Ti-O6    [5808.99]
 2585    TiA      1        H151     Ti2585    2585    2.24806  47.867   ; Ti-O6    [5811.24]
 2586    TiA      1        H151     Ti2586    2586    2.24806  47.867   ; Ti-O6    [5813.48]
 2587    TiA      1        H151     Ti2587    2587    2.24806  47.867   ; Ti-O6    [5815.73]
 2588    TiA      1        H151     Ti2588    2588    2.24806  47.867   ; Ti-O6    [5817.98]
 2589    TiA      1        H151     Ti2589    2589    2.24806  47.867   ; Ti-O6    [5820.23]
 2590    TiA      1        H151     Ti2590    2590    2.24806  47.867   ; Ti-O6    [5822.48]
 2591    TiA      1        H151     Ti2591    2591    2.24806  47.867   ; Ti-O6    [5824.72]
 2592    TiA      1        H151     Ti2592    2592    2.24806  47.867   ; Ti-O6    [5826.97]
 2593    TiA      1        H151     Ti2593    2593    2.24806  47.867   ; Ti-O6    [5829.22]
 2594    TiA      1        H151     Ti2594    2594    2.24806  47.867   ; Ti-O6    [5831.47]
 2595    TiA      1        H151     Ti2595    2595    2.24806  47.867   ; Ti-O6    [5833.72]
 2596    TiA      1        H151     Ti2596    2596    2.24806  47.867   ; Ti-O6    [5835.96]
 2597    TiA      1        H151     Ti2597    2597    2.24806  47.867   ; Ti-O6    [5838.21]
 2598    TiA      1        H151     Ti2598    2598    2.24806  47.867   ; Ti-O6    [5840.46]
 2599    TiA      1        H151     Ti2599    2599    2.24806  47.867   ; Ti-O6    [5842.71]
 2600    TiA      1        H151     Ti2600    2600    2.24806  47.867   ; Ti-O6    [5844.96]
 2601    TiA      1        H151     Ti2601    2601    2.24806  47.867   ; Ti-O6     [5847.2]
 2602    TiA      1        H151     Ti2602    2602    2.24806  47.867   ; Ti-O6    [5849.45]
 2603    TiA      1        H151     Ti2603    2603    2.24806  47.867   ; Ti-O6     [5851.7]
 2604    TiA      1        H151     Ti2604    2604    2.24806  47.867   ; Ti-O6    [5853.95]
 2605    TiA      1        H151     Ti2605    2605    2.24806  47.867   ; Ti-O6     [5856.2]
 2606    TiA      1        H151     Ti2606    2606    2.24806  47.867   ; Ti-O6    [5858.44]
 2607    TiA      1        H151     Ti2607    2607    2.24806  47.867   ; Ti-O6    [5860.69]
 2608    TiA      1        H151     Ti2608    2608    2.24806  47.867   ; Ti-O6    [5862.94]
 2609    TiA      1        H151     Ti2609    2609    2.24806  47.867   ; Ti-O6    [5865.19]
 2610    TiA      1        H151     Ti2610    2610    2.24806  47.867   ; Ti-O6    [5867.44]
 2611    TiA      1        H151     Ti2611    2611    2.24806  47.867   ; Ti-O6    [5869.68]
 2612    TiA      1        H151     Ti2612    2612    2.24806  47.867   ; Ti-O6    [5871.93]
 2613    TiA      1        H151     Ti2613    2613    2.24806  47.867   ; Ti-O6    [5874.18]
 2614    TiA      1        H151     Ti2614    2614    2.24806  47.867   ; Ti-O6    [5876.43]
 2615    TiA      1        H151     Ti2615    2615    2.24806  47.867   ; Ti-O6    [5878.68]
 2616    TiA      1        H151     Ti2616    2616    2.24806  47.867   ; Ti-O6    [5880.93]
 2617    TiA      1        H151     Ti2617    2617    2.24806  47.867   ; Ti-O6    [5883.17]
 2618    TiA      1        H151     Ti2618    2618    2.24806  47.867   ; Ti-O6    [5885.42]
 2619    TiA      1        H151     Ti2619    2619    2.24806  47.867   ; Ti-O6    [5887.67]
 2620    TiA      1        H151     Ti2620    2620    2.24806  47.867   ; Ti-O6    [5889.92]
 2621    TiA      1        H151     Ti2621    2621    2.24806  47.867   ; Ti-O6    [5892.17]
 2622    TiA      1        H151     Ti2622    2622    2.24806  47.867   ; Ti-O6    [5894.41]
 2623    TiA      1        H151     Ti2623    2623    2.24806  47.867   ; Ti-O6    [5896.66]
 2624    TiA      1        H151     Ti2624    2624    2.24806  47.867   ; Ti-O6    [5898.91]
 2625    TiA      1        H151     Ti2625    2625    2.24806  47.867   ; Ti-O6    [5901.16]
 2626    TiA      1        H151     Ti2626    2626    2.24806  47.867   ; Ti-O6    [5903.41]
 2627    TiA      1        H151     Ti2627    2627    2.24806  47.867   ; Ti-O6    [5905.65]
 2628    TiA      1        H151     Ti2628    2628    2.24806  47.867   ; Ti-O6     [5907.9]
 2629    TiA      1        H151     Ti2629    2629    2.24806  47.867   ; Ti-O6    [5910.15]
 2630    TiA      1        H151     Ti2630    2630    2.24806  47.867   ; Ti-O6     [5912.4]
 2631    TiA      1        H151     Ti2631    2631    2.24806  47.867   ; Ti-O6    [5914.65]
 2632    TiA      1        H151     Ti2632    2632    2.24806  47.867   ; Ti-O6    [5916.89]
 2633    TiA      1        H151     Ti2633    2633    2.24806  47.867   ; Ti-O6    [5919.14]
 2634    TiA      1        H151     Ti2634    2634    2.24806  47.867   ; Ti-O6    [5921.39]
 2635    TiA      1        H151     Ti2635    2635    2.24806  47.867   ; Ti-O6    [5923.64]
 2636    TiA      1        H151     Ti2636    2636    2.24806  47.867   ; Ti-O6    [5925.89]
 2637    TiA      1        H151     Ti2637    2637    2.24806  47.867   ; Ti-O6    [5928.13]
 2638    TiA      1        H151     Ti2638    2638    2.24806  47.867   ; Ti-O6    [5930.38]
 2639    TiA      1        H151     Ti2639    2639    2.24806  47.867   ; Ti-O6    [5932.63]
 2640    TiA      1        H151     Ti2640    2640    2.24806  47.867   ; Ti-O6    [5934.88]
 2641    TiA      1        H151     Ti2641    2641    2.24806  47.867   ; Ti-O6    [5937.13]
 2642    TiA      1        H151     Ti2642    2642    2.24806  47.867   ; Ti-O6    [5939.37]
 2643    TiA      1        H151     Ti2643    2643    2.24806  47.867   ; Ti-O6    [5941.62]
 2644    TiA      1        H151     Ti2644    2644    2.24806  47.867   ; Ti-O6    [5943.87]
 2645    TiA      1        H151     Ti2645    2645    2.24806  47.867   ; Ti-O6    [5946.12]
 2646    TiA      1        H151     Ti2646    2646    2.24806  47.867   ; Ti-O6    [5948.37]
 2647    TiA      1        H151     Ti2647    2647    2.24806  47.867   ; Ti-O6    [5950.61]
 2648    TiA      1        H151     Ti2648    2648    2.24806  47.867   ; Ti-O6    [5952.86]
 2649    TiA      1        H151     Ti2649    2649    2.24806  47.867   ; Ti-O6    [5955.11]
 2650    TiA      1        H151     Ti2650    2650    2.24806  47.867   ; Ti-O6    [5957.36]
 2651    TiA      1        H151     Ti2651    2651    2.24806  47.867   ; Ti-O6    [5959.61]
 2652    TiA      1        H151     Ti2652    2652    2.24806  47.867   ; Ti-O6    [5961.86]
 2653    TiA      1        H151     Ti2653    2653    2.24806  47.867   ; Ti-O6     [5964.1]
 2654    TiA      1        H151     Ti2654    2654    2.24806  47.867   ; Ti-O6    [5966.35]
 2655    TiA      1        H151     Ti2655    2655    2.24806  47.867   ; Ti-O6     [5968.6]
 2656    TiA      1        H151     Ti2656    2656    2.24806  47.867   ; Ti-O6    [5970.85]
 2657    TiA      1        H151     Ti2657    2657    2.24806  47.867   ; Ti-O6     [5973.1]
 2658    TiA      1        H151     Ti2658    2658    2.24806  47.867   ; Ti-O6    [5975.34]
 2659    TiA      1        H151     Ti2659    2659    2.24806  47.867   ; Ti-O6    [5977.59]
 2660    TiA      1        H151     Ti2660    2660    2.24806  47.867   ; Ti-O6    [5979.84]
 2661    TiA      1        H151     Ti2661    2661    2.24806  47.867   ; Ti-O6    [5982.09]
 2662    TiA      1        H151     Ti2662    2662    2.24806  47.867   ; Ti-O6    [5984.34]
 2663    TiA      1        H151     Ti2663    2663    2.24806  47.867   ; Ti-O6    [5986.58]
 2664    TiA      1        H151     Ti2664    2664    2.24806  47.867   ; Ti-O6    [5988.83]
 2665    TiA      1        H151     Ti2665    2665    2.24806  47.867   ; Ti-O6    [5991.08]
 2666    TiA      1        H151     Ti2666    2666    2.24806  47.867   ; Ti-O6    [5993.33]
 2667    TiA      1        H151     Ti2667    2667    2.24806  47.867   ; Ti-O6    [5995.58]
 2668    TiA      1        H151     Ti2668    2668    2.24806  47.867   ; Ti-O6    [5997.82]
 2669    TiA      1        H151     Ti2669    2669    2.24806  47.867   ; Ti-O6    [6000.07]
 2670    TiA      1        H151     Ti2670    2670    2.24806  47.867   ; Ti-O6    [6002.32]
 2671    TiA      1        H151     Ti2671    2671    2.24806  47.867   ; Ti-O6    [6004.57]
 2672    TiA      1        H151     Ti2672    2672    2.24806  47.867   ; Ti-O6    [6006.82]
 2673    TiA      1        H151     Ti2673    2673    2.24806  47.867   ; Ti-O6    [6009.06]
 2674    TiA      1        H151     Ti2674    2674    2.24806  47.867   ; Ti-O6    [6011.31]
 2675    TiA      1        H151     Ti2675    2675    2.24806  47.867   ; Ti-O6    [6013.56]
 2676    TiA      1        H151     Ti2676    2676    2.24806  47.867   ; Ti-O6    [6015.81]
 2677    TiA      1        H151     Ti2677    2677    2.24806  47.867   ; Ti-O6    [6018.06]
 2678    TiA      1        H151     Ti2678    2678    2.24806  47.867   ; Ti-O6     [6020.3]
 2679    TiA      1        H151     Ti2679    2679    2.24806  47.867   ; Ti-O6    [6022.55]
 2680    TiA      1        H151     Ti2680    2680    2.24806  47.867   ; Ti-O6     [6024.8]
 2681    TiA      1        H151     Ti2681    2681    2.24806  47.867   ; Ti-O6    [6027.05]
 2682    TiA      1        H151     Ti2682    2682    2.24806  47.867   ; Ti-O6     [6029.3]
 2683    TiA      1        H151     Ti2683    2683    2.24806  47.867   ; Ti-O6    [6031.55]
 2684    TiA      1        H151     Ti2684    2684    2.24806  47.867   ; Ti-O6    [6033.79]
 2685    TiA      1        H151     Ti2685    2685    2.24806  47.867   ; Ti-O6    [6036.04]
 2686    TiA      1        H151     Ti2686    2686    2.24806  47.867   ; Ti-O6    [6038.29]
 2687    TiA      1        H151     Ti2687    2687    2.24806  47.867   ; Ti-O6    [6040.54]
 2688    TiA      1        H151     Ti2688    2688    2.24806  47.867   ; Ti-O6    [6042.79]
 2689    TiA      1        H151     Ti2689    2689    2.24806  47.867   ; Ti-O6    [6045.03]
 2690    TiA      1        H151     Ti2690    2690    2.24806  47.867   ; Ti-O6    [6047.28]
 2691    TiA      1        H151     Ti2691    2691    2.24806  47.867   ; Ti-O6    [6049.53]
 2692    TiA      1        H151     Ti2692    2692    2.24806  47.867   ; Ti-O6    [6051.78]
 2693    TiA      1        H151     Ti2693    2693    2.24806  47.867   ; Ti-O6    [6054.03]
 2694    TiA      1        H151     Ti2694    2694    2.24806  47.867   ; Ti-O6    [6056.27]
 2695    TiA      1        H151     Ti2695    2695    2.24806  47.867   ; Ti-O6    [6058.52]
 2696    TiA      1        H151     Ti2696    2696    2.24806  47.867   ; Ti-O6    [6060.77]
 2697    TiA      1        H151     Ti2697    2697    2.24806  47.867   ; Ti-O6    [6063.02]
 2698    TiA      1        H151     Ti2698    2698    2.24806  47.867   ; Ti-O6    [6065.27]
 2699    TiA      1        H151     Ti2699    2699    2.24806  47.867   ; Ti-O6    [6067.51]
 2700    TiA      1        H151     Ti2700    2700    2.24806  47.867   ; Ti-O6    [6069.76]
 2701    TiA      1        H151     Ti2701    2701    2.24806  47.867   ; Ti-O6    [6072.01]
 2702    TiA      1        H151     Ti2702    2702    2.24806  47.867   ; Ti-O6    [6074.26]
 2703    TiA      1        H151     Ti2703    2703    2.24806  47.867   ; Ti-O6    [6076.51]
 2704    TiA      1        H151     Ti2704    2704    2.24806  47.867   ; Ti-O6    [6078.75]
 2705    TiA      1        H151     Ti2705    2705    2.24806  47.867   ; Ti-O6       [6081]
 2706    TiA      1        H151     Ti2706    2706    2.24806  47.867   ; Ti-O6    [6083.25]
 2707    TiA      1        H151     Ti2707    2707    2.24806  47.867   ; Ti-O6     [6085.5]
 2708    TiA      1        H151     Ti2708    2708    2.24806  47.867   ; Ti-O6    [6087.75]
 2709    TiA      1        H151     Ti2709    2709    2.24806  47.867   ; Ti-O6    [6089.99]
 2710    TiA      1        H151     Ti2710    2710    2.24806  47.867   ; Ti-O6    [6092.24]
 2711    TiA      1        H151     Ti2711    2711    2.24806  47.867   ; Ti-O6    [6094.49]
 2712    TiA      1        H151     Ti2712    2712    2.24806  47.867   ; Ti-O6    [6096.74]
 2713    TiA      1        H151     Ti2713    2713    2.24807  47.867   ; Ti-O6    [6098.99]
 2714    TiA      1        H151     Ti2714    2714    2.24806  47.867   ; Ti-O6    [6101.23]
 2715    TiA      1        H151     Ti2715    2715    2.24806  47.867   ; Ti-O6    [6103.48]
 2716    TiA      1        H151     Ti2716    2716    2.24806  47.867   ; Ti-O6    [6105.73]
 2717    TiA      1        H151     Ti2717    2717    2.24806  47.867   ; Ti-O6    [6107.98]
 2718    TiA      1        H151     Ti2718    2718    2.24806  47.867   ; Ti-O6    [6110.23]
 2719    TiA      1        H151     Ti2719    2719    2.24806  47.867   ; Ti-O6    [6112.48]
 2720    TiA      1        H151     Ti2720    2720    2.24806  47.867   ; Ti-O6    [6114.72]
 2721    TiA      1        H151     Ti2721    2721    2.24806  47.867   ; Ti-O6    [6116.97]
 2722    TiA      1        H151     Ti2722    2722    2.24806  47.867   ; Ti-O6    [6119.22]
 2723    TiA      1        H151     Ti2723    2723    2.24806  47.867   ; Ti-O6    [6121.47]
 2724    TiA      1        H151     Ti2724    2724    2.24806  47.867   ; Ti-O6    [6123.72]
 2725    TiA      1        H151     Ti2725    2725    2.24806  47.867   ; Ti-O6    [6125.96]
 2726    TiA      1        H151     Ti2726    2726    2.24806  47.867   ; Ti-O6    [6128.21]
 2727    TiA      1        H151     Ti2727    2727    2.24806  47.867   ; Ti-O6    [6130.46]
 2728    TiA      1        H151     Ti2728    2728    2.24806  47.867   ; Ti-O6    [6132.71]
 2729    TiA      1        H151     Ti2729    2729    2.24806  47.867   ; Ti-O6    [6134.96]
 2730    TiA      1        H151     Ti2730    2730    2.24806  47.867   ; Ti-O6     [6137.2]
 2731    TiA      1        H151     Ti2731    2731    2.24806  47.867   ; Ti-O6    [6139.45]
 2732    TiA      1        H151     Ti2732    2732    2.24806  47.867   ; Ti-O6     [6141.7]
 2733    TiA      1        H151     Ti2733    2733    2.24806  47.867   ; Ti-O6    [6143.95]
 2734    TiA      1        H151     Ti2734    2734    2.24806  47.867   ; Ti-O6     [6146.2]
 2735    TiA      1        H151     Ti2735    2735    2.24806  47.867   ; Ti-O6    [6148.44]
 2736    TiA      1        H151     Ti2736    2736    2.24806  47.867   ; Ti-O6    [6150.69]
 2737    TiA      1        H151     Ti2737    2737    2.24806  47.867   ; Ti-O6    [6152.94]
 2738    TiA      1        H151     Ti2738    2738    2.24806  47.867   ; Ti-O6    [6155.19]
 2739    TiA      1        H151     Ti2739    2739    2.24806  47.867   ; Ti-O6    [6157.44]
 2740    TiA      1        H151     Ti2740    2740    2.24806  47.867   ; Ti-O6    [6159.68]
 2741    TiA      1        H151     Ti2741    2741    2.24806  47.867   ; Ti-O6    [6161.93]
 2742    TiA      1        H151     Ti2742    2742    2.24806  47.867   ; Ti-O6    [6164.18]
 2743    TiA      1        H151     Ti2743    2743    2.24806  47.867   ; Ti-O6    [6166.43]
 2744    TiA      1        H151     Ti2744    2744    2.24806  47.867   ; Ti-O6    [6168.68]
 2745    TiA      1        H151     Ti2745    2745    2.24806  47.867   ; Ti-O6    [6170.92]
 2746    TiA      1        H151     Ti2746    2746    2.24806  47.867   ; Ti-O6    [6173.17]
 2747    TiA      1        H151     Ti2747    2747    2.24806  47.867   ; Ti-O6    [6175.42]
 2748    TiA      1        H151     Ti2748    2748    2.24806  47.867   ; Ti-O6    [6177.67]
 2749    TiA      1        H151     Ti2749    2749    2.24806  47.867   ; Ti-O6    [6179.92]
 2750    TiA      1        H151     Ti2750    2750    2.24806  47.867   ; Ti-O6    [6182.17]
 2751    TiA      1        H151     Ti2751    2751    2.24806  47.867   ; Ti-O6    [6184.41]
 2752    TiA      1        H151     Ti2752    2752    2.24806  47.867   ; Ti-O6    [6186.66]
 2753    TiA      1        H151     Ti2753    2753    2.24806  47.867   ; Ti-O6    [6188.91]
 2754    TiA      1        H151     Ti2754    2754    2.24806  47.867   ; Ti-O6    [6191.16]
 2755    TiA      1        H151     Ti2755    2755    2.24806  47.867   ; Ti-O6    [6193.41]
 2756    TiA      1        H151     Ti2756    2756    2.24806  47.867   ; Ti-O6    [6195.65]
 2757    TiA      1        H151     Ti2757    2757    2.24806  47.867   ; Ti-O6     [6197.9]
 2758    TiA      1        H151     Ti2758    2758    2.24806  47.867   ; Ti-O6    [6200.15]
 2759    TiA      1        H151     Ti2759    2759    2.24806  47.867   ; Ti-O6     [6202.4]
 2760    TiA      1        H151     Ti2760    2760    2.24806  47.867   ; Ti-O6    [6204.65]
 2761    TiA      1        H151     Ti2761    2761    2.24806  47.867   ; Ti-O6    [6206.89]
 2762    TiA      1        H151     Ti2762    2762    2.24806  47.867   ; Ti-O6    [6209.14]
 2763    TiA      1        H151     Ti2763    2763    2.24806  47.867   ; Ti-O6    [6211.39]
 2764    TiA      1        H151     Ti2764    2764    2.24806  47.867   ; Ti-O6    [6213.64]
 2765    TiA      1        H151     Ti2765    2765    2.24806  47.867   ; Ti-O6    [6215.89]
 2766    TiA      1        H151     Ti2766    2766    2.24806  47.867   ; Ti-O6    [6218.13]
 2767    TiA      1        H151     Ti2767    2767    2.24806  47.867   ; Ti-O6    [6220.38]
 2768    TiA      1        H151     Ti2768    2768    2.24806  47.867   ; Ti-O6    [6222.63]
 2769    TiA      1        H151     Ti2769    2769    2.24806  47.867   ; Ti-O6    [6224.88]
 2770    TiA      1        H151     Ti2770    2770    2.24806  47.867   ; Ti-O6    [6227.13]
 2771    TiA      1        H151     Ti2771    2771    2.24806  47.867   ; Ti-O6    [6229.37]
 2772    TiA      1        H151     Ti2772    2772    2.24806  47.867   ; Ti-O6    [6231.62]
 2773    TiA      1        H151     Ti2773    2773    2.24806  47.867   ; Ti-O6    [6233.87]
 2774    TiA      1        H151     Ti2774    2774    2.24806  47.867   ; Ti-O6    [6236.12]
 2775    TiA      1        H151     Ti2775    2775    2.24806  47.867   ; Ti-O6    [6238.37]
 2776    TiA      1        H151     Ti2776    2776    2.24806  47.867   ; Ti-O6    [6240.61]
 2777    TiA      1        H151     Ti2777    2777    2.24806  47.867   ; Ti-O6    [6242.86]
 2778    TiA      1        H151     Ti2778    2778    2.24806  47.867   ; Ti-O6    [6245.11]
 2779    TiA      1        H151     Ti2779    2779    2.24806  47.867   ; Ti-O6    [6247.36]
 2780    TiA      1        H151     Ti2780    2780    2.24806  47.867   ; Ti-O6    [6249.61]
 2781    TiA      1        H151     Ti2781    2781    2.24806  47.867   ; Ti-O6    [6251.86]
 2782    TiA      1        H151     Ti2782    2782    2.24806  47.867   ; Ti-O6     [6254.1]
 2783    TiA      1        H151     Ti2783    2783    2.24806  47.867   ; Ti-O6    [6256.35]
 2784    TiA      1        H151     Ti2784    2784    2.24806  47.867   ; Ti-O6     [6258.6]
 2785    TiA      1        H151     Ti2785    2785    2.24806  47.867   ; Ti-O6    [6260.85]
 2786    TiA      1        H151     Ti2786    2786    2.24806  47.867   ; Ti-O6     [6263.1]
 2787    TiA      1        H151     Ti2787    2787    2.24806  47.867   ; Ti-O6    [6265.34]
 2788    TiA      1        H151     Ti2788    2788    2.24806  47.867   ; Ti-O6    [6267.59]
 2789    TiA      1        H151     Ti2789    2789    2.24806  47.867   ; Ti-O6    [6269.84]
 2790    TiA      1        H151     Ti2790    2790    2.24806  47.867   ; Ti-O6    [6272.09]
 2791    TiA      1        H151     Ti2791    2791    2.24806  47.867   ; Ti-O6    [6274.34]
 2792    TiA      1        H151     Ti2792    2792    2.24806  47.867   ; Ti-O6    [6276.58]
 2793    TiA      1        H151     Ti2793    2793    2.24806  47.867   ; Ti-O6    [6278.83]
 2794    TiA      1        H151     Ti2794    2794    2.24806  47.867   ; Ti-O6    [6281.08]
 2795    TiA      1        H151     Ti2795    2795    2.24806  47.867   ; Ti-O6    [6283.33]
 2796    TiA      1        H151     Ti2796    2796    2.24806  47.867   ; Ti-O6    [6285.58]
 2797    TiA      1        H151     Ti2797    2797    2.24806  47.867   ; Ti-O6    [6287.82]
 2798    TiA      1        H151     Ti2798    2798    2.24806  47.867   ; Ti-O6    [6290.07]
 2799    TiA      1        H151     Ti2799    2799    2.24806  47.867   ; Ti-O6    [6292.32]
 2800    TiA      1        H151     Ti2800    2800    2.24806  47.867   ; Ti-O6    [6294.57]
 2801    TiA      1        H151     Ti2801    2801    2.24806  47.867   ; Ti-O6    [6296.82]
 2802    TiA      1        H151     Ti2802    2802    2.24806  47.867   ; Ti-O6    [6299.06]
 2803    TiA      1        H151     Ti2803    2803    2.24806  47.867   ; Ti-O6    [6301.31]
 2804    TiA      1        H151     Ti2804    2804    2.24806  47.867   ; Ti-O6    [6303.56]
 2805    TiA      1        H151     Ti2805    2805    2.24806  47.867   ; Ti-O6    [6305.81]
 2806    TiA      1        H151     Ti2806    2806    2.24806  47.867   ; Ti-O6    [6308.06]
 2807    TiA      1        H151     Ti2807    2807    2.24806  47.867   ; Ti-O6     [6310.3]
 2808    TiA      1        H151     Ti2808    2808    2.24806  47.867   ; Ti-O6    [6312.55]
 2809    TiA      1        H151     Ti2809    2809    2.24806  47.867   ; Ti-O6     [6314.8]
 2810    TiA      1        H151     Ti2810    2810    2.24806  47.867   ; Ti-O6    [6317.05]
 2811    TiA      1        H151     Ti2811    2811    2.24806  47.867   ; Ti-O6     [6319.3]
 2812    TiA      1        H151     Ti2812    2812    2.24806  47.867   ; Ti-O6    [6321.54]
 2813    TiA      1        H151     Ti2813    2813    2.24806  47.867   ; Ti-O6    [6323.79]
 2814    TiA      1        H151     Ti2814    2814    2.24806  47.867   ; Ti-O6    [6326.04]
 2815    TiA      1        H151     Ti2815    2815    2.24806  47.867   ; Ti-O6    [6328.29]
 2816    TiA      1        H151     Ti2816    2816    2.24806  47.867   ; Ti-O6    [6330.54]
 2817    TiA      1        H151     Ti2817    2817    2.24806  47.867   ; Ti-O6    [6332.79]
 2818    TiA      1        H151     Ti2818    2818    2.24806  47.867   ; Ti-O6    [6335.03]
 2819    TiA      1        H151     Ti2819    2819    2.24806  47.867   ; Ti-O6    [6337.28]
 2820    TiA      1        H151     Ti2820    2820    2.24806  47.867   ; Ti-O6    [6339.53]
 2821    TiA      1        H151     Ti2821    2821    2.24806  47.867   ; Ti-O6    [6341.78]
 2822    TiA      1        H151     Ti2822    2822    2.24806  47.867   ; Ti-O6    [6344.03]
 2823    TiA      1        H151     Ti2823    2823    2.24806  47.867   ; Ti-O6    [6346.27]
 2824    TiA      1        H151     Ti2824    2824    2.24806  47.867   ; Ti-O6    [6348.52]
 2825    TiA      1        H151     Ti2825    2825    2.24806  47.867   ; Ti-O6    [6350.77]
 2826    TiA      1        H151     Ti2826    2826    2.24806  47.867   ; Ti-O6    [6353.02]
 2827    TiA      1        H151     Ti2827    2827    2.24806  47.867   ; Ti-O6    [6355.27]
 2828    TiA      1        H151     Ti2828    2828    2.24806  47.867   ; Ti-O6    [6357.51]
 2829    TiA      1        H151     Ti2829    2829    2.24806  47.867   ; Ti-O6    [6359.76]
 2830    TiA      1        H151     Ti2830    2830    2.24806  47.867   ; Ti-O6    [6362.01]
 2831    TiA      1        H151     Ti2831    2831    2.24806  47.867   ; Ti-O6    [6364.26]
 2832    TiA      1        H151     Ti2832    2832    2.24806  47.867   ; Ti-O6    [6366.51]
 2833    TiA      1        H151     Ti2833    2833    2.24806  47.867   ; Ti-O6    [6368.75]
 2834    TiA      1        H151     Ti2834    2834    2.24806  47.867   ; Ti-O6       [6371]
 2835    TiA      1        H151     Ti2835    2835    2.24806  47.867   ; Ti-O6    [6373.25]
 2836    TiA      1        H151     Ti2836    2836    2.24806  47.867   ; Ti-O6     [6375.5]
 2837    TiA      1        H151     Ti2837    2837    2.24806  47.867   ; Ti-O6    [6377.75]
 2838    TiA      1        H151     Ti2838    2838    2.24806  47.867   ; Ti-O6    [6379.99]
 2839    TiA      1        H151     Ti2839    2839    2.24806  47.867   ; Ti-O6    [6382.24]
 2840    TiA      1        H151     Ti2840    2840    2.24806  47.867   ; Ti-O6    [6384.49]
 2841    TiA      1        H151     Ti2841    2841    2.24806  47.867   ; Ti-O6    [6386.74]
 2842    TiA      1        H151     Ti2842    2842    2.24806  47.867   ; Ti-O6    [6388.99]
 2843    TiA      1        H151     Ti2843    2843    2.24806  47.867   ; Ti-O6    [6391.23]
 2844    TiA      1        H151     Ti2844    2844    2.24806  47.867   ; Ti-O6    [6393.48]
 2845    TiA      1        H151     Ti2845    2845    2.24806  47.867   ; Ti-O6    [6395.73]
 2846    TiA      1        H151     Ti2846    2846    2.24806  47.867   ; Ti-O6    [6397.98]
 2847    TiA      1        H151     Ti2847    2847    2.24806  47.867   ; Ti-O6    [6400.23]
 2848    TiA      1        H151     Ti2848    2848    2.24806  47.867   ; Ti-O6    [6402.48]
 2849    TiA      1        H151     Ti2849    2849    2.24806  47.867   ; Ti-O6    [6404.72]
 2850    TiA      1        H151     Ti2850    2850    2.24806  47.867   ; Ti-O6    [6406.97]
 2851    TiA      1        H151     Ti2851    2851    2.24806  47.867   ; Ti-O6    [6409.22]
 2852    TiA      1        H151     Ti2852    2852    2.24806  47.867   ; Ti-O6    [6411.47]
 2853    TiA      1        H151     Ti2853    2853    2.24806  47.867   ; Ti-O6    [6413.72]
 2854    TiA      1        H151     Ti2854    2854    2.24806  47.867   ; Ti-O6    [6415.96]
 2855    TiA      1        H151     Ti2855    2855    2.24806  47.867   ; Ti-O6    [6418.21]
 2856    TiA      1        H151     Ti2856    2856    2.24806  47.867   ; Ti-O6    [6420.46]
 2857    TiA      1        H151     Ti2857    2857    2.24806  47.867   ; Ti-O6    [6422.71]
 2858    TiA      1        H151     Ti2858    2858    2.24806  47.867   ; Ti-O6    [6424.96]
 2859    TiA      1        H151     Ti2859    2859    2.24806  47.867   ; Ti-O6     [6427.2]
 2860    TiA      1        H151     Ti2860    2860    2.24806  47.867   ; Ti-O6    [6429.45]
 2861    TiA      1        H151     Ti2861    2861    2.24806  47.867   ; Ti-O6     [6431.7]
 2862    TiA      1        H151     Ti2862    2862    2.24806  47.867   ; Ti-O6    [6433.95]
 2863    TiA      1        H151     Ti2863    2863    2.24806  47.867   ; Ti-O6     [6436.2]
 2864    TiA      1        H151     Ti2864    2864    2.24806  47.867   ; Ti-O6    [6438.44]
 2865    TiA      1        H151     Ti2865    2865    2.24806  47.867   ; Ti-O6    [6440.69]
 2866    TiA      1        H151     Ti2866    2866    2.24806  47.867   ; Ti-O6    [6442.94]
 2867    TiA      1        H151     Ti2867    2867    2.24806  47.867   ; Ti-O6    [6445.19]
 2868    TiA      1        H151     Ti2868    2868    2.24806  47.867   ; Ti-O6    [6447.44]
 2869    TiA      1        H151     Ti2869    2869    2.24806  47.867   ; Ti-O6    [6449.68]
 2870    TiA      1        H151     Ti2870    2870    2.24806  47.867   ; Ti-O6    [6451.93]
 2871    TiA      1        H151     Ti2871    2871    2.24806  47.867   ; Ti-O6    [6454.18]
 2872    TiA      1        H151     Ti2872    2872    2.24806  47.867   ; Ti-O6    [6456.43]
 2873    TiA      1        H151     Ti2873    2873    2.24806  47.867   ; Ti-O6    [6458.68]
 2874    TiA      1        H151     Ti2874    2874    2.24806  47.867   ; Ti-O6    [6460.92]
 2875    TiA      1        H151     Ti2875    2875    2.24806  47.867   ; Ti-O6    [6463.17]
 2876    TiA      1        H151     Ti2876    2876    2.24806  47.867   ; Ti-O6    [6465.42]
 2877    TiA      1        H151     Ti2877    2877    2.24806  47.867   ; Ti-O6    [6467.67]
 2878    TiA      1        H151     Ti2878    2878    2.24806  47.867   ; Ti-O6    [6469.92]
 2879    TiA      1        H151     Ti2879    2879    2.24806  47.867   ; Ti-O6    [6472.16]
 2880    TiA      1        H151     Ti2880    2880    2.24806  47.867   ; Ti-O6    [6474.41]
 2881    TiA      1        H151     Ti2881    2881    2.24806  47.867   ; Ti-O6    [6476.66]
 2882    TiA      1        H151     Ti2882    2882    2.24806  47.867   ; Ti-O6    [6478.91]
 2883    TiA      1        H151     Ti2883    2883    2.24806  47.867   ; Ti-O6    [6481.16]
 2884    TiA      1        H151     Ti2884    2884    2.24806  47.867   ; Ti-O6    [6483.41]
 2885    TiA      1        H151     Ti2885    2885    2.24806  47.867   ; Ti-O6    [6485.65]
 2886    TiA      1        H151     Ti2886    2886    2.24806  47.867   ; Ti-O6     [6487.9]
 2887    TiA      1        H151     Ti2887    2887    2.24806  47.867   ; Ti-O6    [6490.15]
 2888    TiA      1        H151     Ti2888    2888    2.24806  47.867   ; Ti-O6     [6492.4]
 2889    TiA      1        H151     Ti2889    2889    2.24806  47.867   ; Ti-O6    [6494.65]
 2890    TiA      1        H151     Ti2890    2890    2.24806  47.867   ; Ti-O6    [6496.89]
 2891    TiA      1        H151     Ti2891    2891    2.24806  47.867   ; Ti-O6    [6499.14]
 2892    TiA      1        H151     Ti2892    2892    2.24806  47.867   ; Ti-O6    [6501.39]
 2893    TiA      1        H151     Ti2893    2893    2.24806  47.867   ; Ti-O6    [6503.64]
 2894    TiA      1        H151     Ti2894    2894    2.24806  47.867   ; Ti-O6    [6505.89]
 2895    TiA      1        H151     Ti2895    2895    2.24806  47.867   ; Ti-O6    [6508.13]
 2896    TiA      1        H151     Ti2896    2896    2.24806  47.867   ; Ti-O6    [6510.38]
 2897    TiA      1        H151     Ti2897    2897    2.24806  47.867   ; Ti-O6    [6512.63]
 2898    TiA      1        H151     Ti2898    2898    2.24806  47.867   ; Ti-O6    [6514.88]
 2899    TiA      1        H151     Ti2899    2899    2.24806  47.867   ; Ti-O6    [6517.13]
 2900    TiA      1        H151     Ti2900    2900    2.24807  47.867   ; Ti-O6    [6519.37]
 2901    TiA      1        H151     Ti2901    2901    2.24806  47.867   ; Ti-O6    [6521.62]
 2902    TiA      1        H151     Ti2902    2902    2.24806  47.867   ; Ti-O6    [6523.87]
 2903    TiA      1        H151     Ti2903    2903    2.24806  47.867   ; Ti-O6    [6526.12]
 2904    TiA      1        H151     Ti2904    2904    2.24806  47.867   ; Ti-O6    [6528.37]
 2905    TiA      1        H151     Ti2905    2905    2.24806  47.867   ; Ti-O6    [6530.61]
 2906    TiA      1        H151     Ti2906    2906    2.24806  47.867   ; Ti-O6    [6532.86]
 2907    TiA      1        H151     Ti2907    2907    2.24806  47.867   ; Ti-O6    [6535.11]
 2908    TiA      1        H151     Ti2908    2908    2.24806  47.867   ; Ti-O6    [6537.36]
 2909    TiA      1        H151     Ti2909    2909    2.24806  47.867   ; Ti-O6    [6539.61]
 2910    TiA      1        H151     Ti2910    2910    2.24806  47.867   ; Ti-O6    [6541.85]
 2911    TiA      1        H151     Ti2911    2911    2.24806  47.867   ; Ti-O6     [6544.1]
 2912    TiA      1        H151     Ti2912    2912    2.24806  47.867   ; Ti-O6    [6546.35]
 2913    TiA      1        H151     Ti2913    2913    2.24806  47.867   ; Ti-O6     [6548.6]
 2914    TiA      1        H151     Ti2914    2914    2.24806  47.867   ; Ti-O6    [6550.85]
 2915    TiA      1        H151     Ti2915    2915    2.24806  47.867   ; Ti-O6     [6553.1]
 2916    TiA      1        H151     Ti2916    2916    2.24806  47.867   ; Ti-O6    [6555.34]
 2917    TiA      1        H151     Ti2917    2917    2.24806  47.867   ; Ti-O6    [6557.59]
 2918    TiA      1        H151     Ti2918    2918    2.24806  47.867   ; Ti-O6    [6559.84]
 2919    TiA      1        H151     Ti2919    2919    2.24806  47.867   ; Ti-O6    [6562.09]
 2920    TiA      1        H151     Ti2920    2920    2.24806  47.867   ; Ti-O6    [6564.34]
 2921    TiA      1        H151     Ti2921    2921    2.24806  47.867   ; Ti-O6    [6566.58]
 2922    TiA      1        H151     Ti2922    2922    2.24806  47.867   ; Ti-O6    [6568.83]
 2923    TiA      1        H151     Ti2923    2923    2.24806  47.867   ; Ti-O6    [6571.08]
 2924    TiA      1        H151     Ti2924    2924    2.24806  47.867   ; Ti-O6    [6573.33]
 2925    TiA      1        H151     Ti2925    2925    2.24806  47.867   ; Ti-O6    [6575.58]
 2926    TiA      1        H151     Ti2926    2926    2.24806  47.867   ; Ti-O6    [6577.82]
 2927    TiA      1        H151     Ti2927    2927    2.24806  47.867   ; Ti-O6    [6580.07]
 2928    TiA      1        H151     Ti2928    2928    2.24806  47.867   ; Ti-O6    [6582.32]
 2929    TiA      1        H151     Ti2929    2929    2.24806  47.867   ; Ti-O6    [6584.57]
 2930    TiA      1        H151     Ti2930    2930    2.24806  47.867   ; Ti-O6    [6586.82]
 2931    TiA      1        H151     Ti2931    2931    2.24806  47.867   ; Ti-O6    [6589.06]
 2932    TiA      1        H151     Ti2932    2932    2.24806  47.867   ; Ti-O6    [6591.31]
 2933    TiA      1        H151     Ti2933    2933    2.24806  47.867   ; Ti-O6    [6593.56]
 2934    TiA      1        H151     Ti2934    2934    2.24806  47.867   ; Ti-O6    [6595.81]
 2935    TiA      1        H151     Ti2935    2935    2.24806  47.867   ; Ti-O6    [6598.06]
 2936    TiA      1        H151     Ti2936    2936    2.24806  47.867   ; Ti-O6     [6600.3]
 2937    TiA      1        H151     Ti2937    2937    2.24806  47.867   ; Ti-O6    [6602.55]
 2938    TiA      1        H151     Ti2938    2938    2.24806  47.867   ; Ti-O6     [6604.8]
 2939    TiA      1        H151     Ti2939    2939    2.24806  47.867   ; Ti-O6    [6607.05]
 2940    TiA      1        H151     Ti2940    2940    2.24806  47.867   ; Ti-O6     [6609.3]
 2941    TiA      1        H151     Ti2941    2941    2.24806  47.867   ; Ti-O6    [6611.54]
 2942    TiA      1        H151     Ti2942    2942    2.24806  47.867   ; Ti-O6    [6613.79]
 2943    TiA      1        H151     Ti2943    2943    2.24806  47.867   ; Ti-O6    [6616.04]
 2944    TiA      1        H151     Ti2944    2944    2.24806  47.867   ; Ti-O6    [6618.29]
 2945    TiA      1        H151     Ti2945    2945    2.24806  47.867   ; Ti-O6    [6620.54]
 2946    TiA      1        H151     Ti2946    2946    2.24806  47.867   ; Ti-O6    [6622.78]
 2947    TiA      1        H151     Ti2947    2947    2.24806  47.867   ; Ti-O6    [6625.03]
 2948    TiA      1        H151     Ti2948    2948    2.24806  47.867   ; Ti-O6    [6627.28]
 2949    TiA      1        H151     Ti2949    2949    2.24806  47.867   ; Ti-O6    [6629.53]
 2950    TiA      1        H151     Ti2950    2950    2.24806  47.867   ; Ti-O6    [6631.78]
 2951    TiA      1        H151     Ti2951    2951    2.24806  47.867   ; Ti-O6    [6634.03]
 2952    TiA      1        H151     Ti2952    2952    2.24806  47.867   ; Ti-O6    [6636.27]
 2953    TiA      1        H151     Ti2953    2953    2.24806  47.867   ; Ti-O6    [6638.52]
 2954    TiA      1        H151     Ti2954    2954    2.24806  47.867   ; Ti-O6    [6640.77]
 2955    TiA      1        H151     Ti2955    2955    2.24806  47.867   ; Ti-O6    [6643.02]
 2956    TiA      1        H151     Ti2956    2956    2.24806  47.867   ; Ti-O6    [6645.27]
 2957    TiA      1        H151     Ti2957    2957    2.24806  47.867   ; Ti-O6    [6647.51]
 2958    TiA      1        H151     Ti2958    2958    2.24806  47.867   ; Ti-O6    [6649.76]
 2959    TiA      1        H151     Ti2959    2959    2.24806  47.867   ; Ti-O6    [6652.01]
 2960    TiA      1        H151     Ti2960    2960    2.24806  47.867   ; Ti-O6    [6654.26]
 2961    TiA      1        H151     Ti2961    2961    2.24806  47.867   ; Ti-O6    [6656.51]
 2962    TiA      1        H151     Ti2962    2962    2.24806  47.867   ; Ti-O6    [6658.75]
 2963    TiA      1        H151     Ti2963    2963    2.24806  47.867   ; Ti-O6       [6661]
 2964    TiA      1        H151     Ti2964    2964    2.24806  47.867   ; Ti-O6    [6663.25]
 2965    TiA      1        H151     Ti2965    2965    2.24806  47.867   ; Ti-O6     [6665.5]
 2966    TiA      1        H151     Ti2966    2966    2.24806  47.867   ; Ti-O6    [6667.75]
 2967    TiA      1        H151     Ti2967    2967    2.24806  47.867   ; Ti-O6    [6669.99]
 2968    TiA      1        H151     Ti2968    2968    2.24806  47.867   ; Ti-O6    [6672.24]
 2969    TiA      1        H151     Ti2969    2969    2.24806  47.867   ; Ti-O6    [6674.49]
 2970    TiA      1        H151     Ti2970    2970    2.24806  47.867   ; Ti-O6    [6676.74]
 2971    TiA      1        H151     Ti2971    2971    2.24806  47.867   ; Ti-O6    [6678.99]
 2972    TiA      1        H151     Ti2972    2972    2.24806  47.867   ; Ti-O6    [6681.23]
 2973    TiA      1        H151     Ti2973    2973    2.24806  47.867   ; Ti-O6    [6683.48]
 2974    TiA      1        H151     Ti2974    2974    2.24806  47.867   ; Ti-O6    [6685.73]
 2975    TiA      1        H151     Ti2975    2975    2.24806  47.867   ; Ti-O6    [6687.98]
 2976    TiA      1        H151     Ti2976    2976    2.24806  47.867   ; Ti-O6    [6690.23]
 2977    TiA      1        H151     Ti2977    2977    2.24806  47.867   ; Ti-O6    [6692.47]
 2978    TiA      1        H151     Ti2978    2978    2.24806  47.867   ; Ti-O6    [6694.72]
 2979    TiA      1        H151     Ti2979    2979    2.24806  47.867   ; Ti-O6    [6696.97]
 2980    TiA      1        H151     Ti2980    2980    2.24806  47.867   ; Ti-O6    [6699.22]
 2981    TiA      1        H151     Ti2981    2981    2.24806  47.867   ; Ti-O6    [6701.47]
 2982    TiA      1        H151     Ti2982    2982    2.24806  47.867   ; Ti-O6    [6703.72]
 2983    TiA      1        H151     Ti2983    2983    2.24806  47.867   ; Ti-O6    [6705.96]
 2984    TiA      1        H151     Ti2984    2984    2.24806  47.867   ; Ti-O6    [6708.21]
 2985    TiA      1        H151     Ti2985    2985    2.24806  47.867   ; Ti-O6    [6710.46]
 2986    TiA      1        H151     Ti2986    2986    2.24806  47.867   ; Ti-O6    [6712.71]
 2987    TiA      1        H151     Ti2987    2987    2.24806  47.867   ; Ti-O6    [6714.96]
 2988    TiA      1        H151     Ti2988    2988    2.24806  47.867   ; Ti-O6     [6717.2]
 2989    TiA      1        H151     Ti2989    2989    2.24806  47.867   ; Ti-O6    [6719.45]
 2990    TiA      1        H151     Ti2990    2990    2.24806  47.867   ; Ti-O6     [6721.7]
 2991    TiA      1        H151     Ti2991    2991    2.24806  47.867   ; Ti-O6    [6723.95]
 2992    TiA      1        H151     Ti2992    2992    2.24806  47.867   ; Ti-O6     [6726.2]
 2993    TiA      1        H151     Ti2993    2993    2.24806  47.867   ; Ti-O6    [6728.44]
 2994    TiA      1        H151     Ti2994    2994    2.24806  47.867   ; Ti-O6    [6730.69]
 2995    TiA      1        H151     Ti2995    2995    2.24806  47.867   ; Ti-O6    [6732.94]
 2996    TiA      1        H151     Ti2996    2996    2.24806  47.867   ; Ti-O6    [6735.19]
 2997    TiA      1        H151     Ti2997    2997    2.24806  47.867   ; Ti-O6    [6737.44]
 2998    TiA      1        H151     Ti2998    2998    2.24806  47.867   ; Ti-O6    [6739.68]
 2999    TiA      1        H151     Ti2999    2999    2.24806  47.867   ; Ti-O6    [6741.93]
 3000    TiA      1        H151     Ti3000    3000    2.24806  47.867   ; Ti-O6    [6744.18]
 3001    TiA      1        H151     Ti3001    3001    2.24806  47.867   ; Ti-O6    [6746.43]
 3002    TiA      1        H151     Ti3002    3002    2.24806  47.867   ; Ti-O6    [6748.68]
 3003    TiA      1        H151     Ti3003    3003    2.24806  47.867   ; Ti-O6    [6750.92]
 3004    TiA      1        H151     Ti3004    3004    2.24806  47.867   ; Ti-O6    [6753.17]
 3005    TiA      1        H151     Ti3005    3005    2.24806  47.867   ; Ti-O6    [6755.42]
 3006    TiA      1        H151     Ti3006    3006    2.24806  47.867   ; Ti-O6    [6757.67]
 3007    TiA      1        H151     Ti3007    3007    2.24806  47.867   ; Ti-O6    [6759.92]
 3008    TiA      1        H151     Ti3008    3008    2.24806  47.867   ; Ti-O6    [6762.16]
 3009    TiA      1        H151     Ti3009    3009    2.24806  47.867   ; Ti-O6    [6764.41]
 3010    TiA      1        H151     Ti3010    3010    2.24806  47.867   ; Ti-O6    [6766.66]
 3011    TiA      1        H151     Ti3011    3011    2.24806  47.867   ; Ti-O6    [6768.91]
 3012    TiA      1        H151     Ti3012    3012    2.24806  47.867   ; Ti-O6    [6771.16]
 3013    TiA      1        H151     Ti3013    3013    2.24806  47.867   ; Ti-O6     [6773.4]
 3014    TiA      1        H151     Ti3014    3014    2.24806  47.867   ; Ti-O6    [6775.65]
 3015    TiA      1        H151     Ti3015    3015    2.24806  47.867   ; Ti-O6     [6777.9]
 3016    TiA      1        H151     Ti3016    3016    2.24806  47.867   ; Ti-O6    [6780.15]
 3017    TiA      1        H151     Ti3017    3017    2.24806  47.867   ; Ti-O6     [6782.4]
 3018    TiA      1        H151     Ti3018    3018    2.24806  47.867   ; Ti-O6    [6784.65]
 3019    TiA      1        H151     Ti3019    3019    2.24806  47.867   ; Ti-O6    [6786.89]
 3020    TiA      1        H151     Ti3020    3020    2.24806  47.867   ; Ti-O6    [6789.14]
 3021    TiA      1        H151     Ti3021    3021    2.24806  47.867   ; Ti-O6    [6791.39]
 3022    TiA      1        H151     Ti3022    3022    2.24806  47.867   ; Ti-O6    [6793.64]
 3023    TiA      1        H151     Ti3023    3023    2.24806  47.867   ; Ti-O6    [6795.89]
 3024    TiA      1        H151     Ti3024    3024    2.24806  47.867   ; Ti-O6    [6798.13]
 3025    TiA      1        H151     Ti3025    3025    2.24806  47.867   ; Ti-O6    [6800.38]
 3026    TiA      1        H151     Ti3026    3026    2.24806  47.867   ; Ti-O6    [6802.63]
 3027    TiA      1        H151     Ti3027    3027    2.24806  47.867   ; Ti-O6    [6804.88]
 3028    TiA      1        H151     Ti3028    3028    2.24806  47.867   ; Ti-O6    [6807.13]
 3029    TiA      1        H151     Ti3029    3029    2.24806  47.867   ; Ti-O6    [6809.37]
 3030    TiA      1        H151     Ti3030    3030    2.24806  47.867   ; Ti-O6    [6811.62]
 3031    TiA      1        H151     Ti3031    3031    2.24806  47.867   ; Ti-O6    [6813.87]
 3032    TiA      1        H151     Ti3032    3032    2.24806  47.867   ; Ti-O6    [6816.12]
 3033    TiA      1        H151     Ti3033    3033    2.24806  47.867   ; Ti-O6    [6818.37]
 3034    TiA      1        H151     Ti3034    3034    2.24806  47.867   ; Ti-O6    [6820.61]
 3035    TiA      1        H151     Ti3035    3035    2.24806  47.867   ; Ti-O6    [6822.86]
 3036    TiA      1        H151     Ti3036    3036    2.24806  47.867   ; Ti-O6    [6825.11]
 3037    TiA      1        H151     Ti3037    3037    2.24806  47.867   ; Ti-O6    [6827.36]
 3038    TiA      1        H151     Ti3038    3038    2.24806  47.867   ; Ti-O6    [6829.61]
 3039    TiA      1        H151     Ti3039    3039    2.24806  47.867   ; Ti-O6    [6831.85]
 3040    TiA      1        H151     Ti3040    3040    2.24806  47.867   ; Ti-O6     [6834.1]
 3041    TiA      1        H151     Ti3041    3041    2.24806  47.867   ; Ti-O6    [6836.35]
 3042    TiA      1        H151     Ti3042    3042    2.24806  47.867   ; Ti-O6     [6838.6]
 3043    TiA      1        H151     Ti3043    3043    2.24806  47.867   ; Ti-O6    [6840.85]
 3044    TiA      1        H151     Ti3044    3044    2.24806  47.867   ; Ti-O6    [6843.09]
 3045    TiA      1        H151     Ti3045    3045    2.24806  47.867   ; Ti-O6    [6845.34]
 3046    TiA      1        H151     Ti3046    3046    2.24806  47.867   ; Ti-O6    [6847.59]
 3047    TiA      1        H151     Ti3047    3047    2.24806  47.867   ; Ti-O6    [6849.84]
 3048    TiA      1        H151     Ti3048    3048    2.24806  47.867   ; Ti-O6    [6852.09]
 3049    TiA      1        H151     Ti3049    3049    2.24806  47.867   ; Ti-O6    [6854.34]
 3050    TiA      1        H151     Ti3050    3050    2.24806  47.867   ; Ti-O6    [6856.58]
 3051    TiA      1        H151     Ti3051    3051    2.24806  47.867   ; Ti-O6    [6858.83]
 3052    TiA      1        H151     Ti3052    3052    2.24806  47.867   ; Ti-O6    [6861.08]
 3053    TiA      1        H151     Ti3053    3053    2.24806  47.867   ; Ti-O6    [6863.33]
 3054    TiA      1        H151     Ti3054    3054    2.24806  47.867   ; Ti-O6    [6865.58]
 3055    TiA      1        H151     Ti3055    3055    2.24806  47.867   ; Ti-O6    [6867.82]
 3056    TiA      1        H151     Ti3056    3056    2.24806  47.867   ; Ti-O6    [6870.07]
 3057    TiA      1        H151     Ti3057    3057    2.24806  47.867   ; Ti-O6    [6872.32]
 3058    TiA      1        H151     Ti3058    3058    2.24806  47.867   ; Ti-O6    [6874.57]
 3059    TiA      1        H151     Ti3059    3059    2.24806  47.867   ; Ti-O6    [6876.82]
 3060    TiA      1        H151     Ti3060    3060    2.24806  47.867   ; Ti-O6    [6879.06]
 3061    TiA      1        H151     Ti3061    3061    2.24806  47.867   ; Ti-O6    [6881.31]
 3062    TiA      1        H151     Ti3062    3062    2.24806  47.867   ; Ti-O6    [6883.56]
 3063    TiA      1        H151     Ti3063    3063    2.24806  47.867   ; Ti-O6    [6885.81]
 3064    TiA      1        H151     Ti3064    3064    2.24806  47.867   ; Ti-O6    [6888.06]
 3065    TiA      1        H151     Ti3065    3065    2.24806  47.867   ; Ti-O6     [6890.3]
 3066    TiA      1        H151     Ti3066    3066    2.24806  47.867   ; Ti-O6    [6892.55]
 3067    TiA      1        H151     Ti3067    3067    2.24806  47.867   ; Ti-O6     [6894.8]
 3068    TiA      1        H151     Ti3068    3068    2.24806  47.867   ; Ti-O6    [6897.05]
 3069    TiA      1        H151     Ti3069    3069    2.24806  47.867   ; Ti-O6     [6899.3]
 3070    TiA      1        H151     Ti3070    3070    2.24806  47.867   ; Ti-O6    [6901.54]
 3071    TiA      1        H151     Ti3071    3071    2.24806  47.867   ; Ti-O6    [6903.79]
 3072    TiA      1        H151     Ti3072    3072    2.24806  47.867   ; Ti-O6    [6906.04]
 3073    TiA      1        H151     Ti3073    3073    2.24806  47.867   ; Ti-O6    [6908.29]
 3074    TiA      1        H151     Ti3074    3074    2.24806  47.867   ; Ti-O6    [6910.54]
 3075    TiA      1        H151     Ti3075    3075    2.24806  47.867   ; Ti-O6    [6912.78]
 3076    TiA      1        H151     Ti3076    3076    2.24806  47.867   ; Ti-O6    [6915.03]
 3077    TiA      1        H151     Ti3077    3077    2.24806  47.867   ; Ti-O6    [6917.28]
 3078    TiA      1        H151     Ti3078    3078    2.24806  47.867   ; Ti-O6    [6919.53]
 3079    TiA      1        H151     Ti3079    3079    2.24806  47.867   ; Ti-O6    [6921.78]
 3080    TiA      1        H151     Ti3080    3080    2.24806  47.867   ; Ti-O6    [6924.02]
 3081    TiA      1        H151     Ti3081    3081    2.24806  47.867   ; Ti-O6    [6926.27]
 3082    TiA      1        H151     Ti3082    3082    2.24806  47.867   ; Ti-O6    [6928.52]
 3083    TiA      1        H151     Ti3083    3083    2.24806  47.867   ; Ti-O6    [6930.77]
 3084    TiA      1        H151     Ti3084    3084    2.24806  47.867   ; Ti-O6    [6933.02]
 3085    TiA      1        H151     Ti3085    3085    2.24806  47.867   ; Ti-O6    [6935.27]
 3086    TiA      1        H151     Ti3086    3086    2.24806  47.867   ; Ti-O6    [6937.51]
 3087    TiA      1        H151     Ti3087    3087    2.24807  47.867   ; Ti-O6    [6939.76]
 3088    TiA      1        H151     Ti3088    3088    2.24806  47.867   ; Ti-O6    [6942.01]
 3089    TiA      1        H151     Ti3089    3089    2.24806  47.867   ; Ti-O6    [6944.26]
 3090    TiA      1        H151     Ti3090    3090    2.24806  47.867   ; Ti-O6    [6946.51]
 3091    TiA      1        H151     Ti3091    3091    2.24806  47.867   ; Ti-O6    [6948.75]
 3092    TiA      1        H151     Ti3092    3092    2.24806  47.867   ; Ti-O6       [6951]
 3093    TiA      1        H151     Ti3093    3093    2.24806  47.867   ; Ti-O6    [6953.25]
 3094    TiA      1        H151     Ti3094    3094    2.24806  47.867   ; Ti-O6     [6955.5]
 3095    TiA      1        H151     Ti3095    3095    2.24806  47.867   ; Ti-O6    [6957.75]
 3096    TiA      1        H151     Ti3096    3096    2.24806  47.867   ; Ti-O6    [6959.99]
 3097    TiA      1        H151     Ti3097    3097    2.24806  47.867   ; Ti-O6    [6962.24]
 3098    TiA      1        H151     Ti3098    3098    2.24806  47.867   ; Ti-O6    [6964.49]
 3099    TiA      1        H151     Ti3099    3099    2.24806  47.867   ; Ti-O6    [6966.74]
 3100    TiA      1        H151     Ti3100    3100    2.24806  47.867   ; Ti-O6    [6968.99]
 3101    TiA      1        H151     Ti3101    3101    2.24806  47.867   ; Ti-O6    [6971.23]
 3102    TiA      1        H151     Ti3102    3102    2.24806  47.867   ; Ti-O6    [6973.48]
 3103    TiA      1        H151     Ti3103    3103    2.24806  47.867   ; Ti-O6    [6975.73]
 3104    TiA      1        H151     Ti3104    3104    2.24806  47.867   ; Ti-O6    [6977.98]
 3105    TiA      1        H151     Ti3105    3105    2.24806  47.867   ; Ti-O6    [6980.23]
 3106    TiA      1        H151     Ti3106    3106    2.24806  47.867   ; Ti-O6    [6982.47]
 3107    TiA      1        H151     Ti3107    3107    2.24806  47.867   ; Ti-O6    [6984.72]
 3108    TiA      1        H151     Ti3108    3108    2.24806  47.867   ; Ti-O6    [6986.97]
 3109    TiA      1        H151     Ti3109    3109    2.24806  47.867   ; Ti-O6    [6989.22]
 3110    TiA      1        H151     Ti3110    3110    2.24806  47.867   ; Ti-O6    [6991.47]
 3111    TiA      1        H151     Ti3111    3111    2.24806  47.867   ; Ti-O6    [6993.71]
 3112    TiA      1        H151     Ti3112    3112    2.24806  47.867   ; Ti-O6    [6995.96]
 3113    TiA      1        H151     Ti3113    3113    2.24806  47.867   ; Ti-O6    [6998.21]
 3114    TiA      1        H151     Ti3114    3114    2.24806  47.867   ; Ti-O6    [7000.46]
 3115    TiA      1        H151     Ti3115    3115    2.24806  47.867   ; Ti-O6    [7002.71]
 3116    TiA      1        H151     Ti3116    3116    2.24806  47.867   ; Ti-O6    [7004.96]
 3117    TiA      1        H151     Ti3117    3117    2.24806  47.867   ; Ti-O6     [7007.2]
 3118    TiA      1        H151     Ti3118    3118    2.24806  47.867   ; Ti-O6    [7009.45]
 3119    TiA      1        H151     Ti3119    3119    2.24806  47.867   ; Ti-O6     [7011.7]
 3120    TiA      1        H151     Ti3120    3120    2.24806  47.867   ; Ti-O6    [7013.95]
 3121    TiA      1        H151     Ti3121    3121    2.24806  47.867   ; Ti-O6     [7016.2]
 3122    TiA      1        H151     Ti3122    3122    2.24806  47.867   ; Ti-O6    [7018.44]
 3123    TiA      1        H151     Ti3123    3123    2.24806  47.867   ; Ti-O6    [7020.69]
 3124    TiA      1        H151     Ti3124    3124    2.24806  47.867   ; Ti-O6    [7022.94]
 3125    TiA      1        H151     Ti3125    3125    2.24806  47.867   ; Ti-O6    [7025.19]
 3126    TiA      1        H151     Ti3126    3126    2.24806  47.867   ; Ti-O6    [7027.44]
 3127    TiA      1        H151     Ti3127    3127    2.24806  47.867   ; Ti-O6    [7029.68]
 3128    TiA      1        H151     Ti3128    3128    2.24806  47.867   ; Ti-O6    [7031.93]
 3129    TiA      1        H151     Ti3129    3129    2.24806  47.867   ; Ti-O6    [7034.18]
 3130    TiA      1        H151     Ti3130    3130    2.24806  47.867   ; Ti-O6    [7036.43]
 3131    TiA      1        H151     Ti3131    3131    2.24806  47.867   ; Ti-O6    [7038.68]
 3132    TiA      1        H151     Ti3132    3132    2.24806  47.867   ; Ti-O6    [7040.92]
 3133    TiA      1        H151     Ti3133    3133    2.24806  47.867   ; Ti-O6    [7043.17]
 3134    TiA      1        H151     Ti3134    3134    2.24806  47.867   ; Ti-O6    [7045.42]
 3135    TiA      1        H151     Ti3135    3135    2.24806  47.867   ; Ti-O6    [7047.67]
 3136    TiA      1        H151     Ti3136    3136    2.24806  47.867   ; Ti-O6    [7049.92]
 3137    TiA      1        H151     Ti3137    3137    2.24806  47.867   ; Ti-O6    [7052.16]
 3138    TiA      1        H151     Ti3138    3138    2.24806  47.867   ; Ti-O6    [7054.41]
 3139    TiA      1        H151     Ti3139    3139    2.24806  47.867   ; Ti-O6    [7056.66]
 3140    TiA      1        H151     Ti3140    3140    2.24806  47.867   ; Ti-O6    [7058.91]
 3141    TiA      1        H151     Ti3141    3141    2.24806  47.867   ; Ti-O6    [7061.16]
 3142    TiA      1        H151     Ti3142    3142    2.24806  47.867   ; Ti-O6     [7063.4]
 3143    TiA      1        H151     Ti3143    3143    2.24806  47.867   ; Ti-O6    [7065.65]
 3144    TiA      1        H151     Ti3144    3144    2.24806  47.867   ; Ti-O6     [7067.9]
 3145    TiA      1        H151     Ti3145    3145    2.24806  47.867   ; Ti-O6    [7070.15]
 3146    TiA      1        H151     Ti3146    3146    2.24806  47.867   ; Ti-O6     [7072.4]
 3147    TiA      1        H151     Ti3147    3147    2.24806  47.867   ; Ti-O6    [7074.64]
 3148    TiA      1        H151     Ti3148    3148    2.24806  47.867   ; Ti-O6    [7076.89]
 3149    TiA      1        H151     Ti3149    3149    2.24806  47.867   ; Ti-O6    [7079.14]
 3150    TiA      1        H151     Ti3150    3150    2.24806  47.867   ; Ti-O6    [7081.39]
 3151    TiA      1        H151     Ti3151    3151    2.24806  47.867   ; Ti-O6    [7083.64]
 3152    TiA      1        H151     Ti3152    3152    2.24806  47.867   ; Ti-O6    [7085.89]
 3153    TiA      1        H151     Ti3153    3153    2.24806  47.867   ; Ti-O6    [7088.13]
 3154    TiA      1        H151     Ti3154    3154    2.24806  47.867   ; Ti-O6    [7090.38]
 3155    TiA      1        H151     Ti3155    3155    2.24806  47.867   ; Ti-O6    [7092.63]
 3156    TiA      1        H151     Ti3156    3156    2.24806  47.867   ; Ti-O6    [7094.88]
 3157    TiA      1        H151     Ti3157    3157    2.24806  47.867   ; Ti-O6    [7097.13]
 3158    TiA      1        H151     Ti3158    3158    2.24806  47.867   ; Ti-O6    [7099.37]
 3159    TiA      1        H151     Ti3159    3159    2.24806  47.867   ; Ti-O6    [7101.62]
 3160    TiA      1        H151     Ti3160    3160    2.24806  47.867   ; Ti-O6    [7103.87]
 3161    TiA      1        H151     Ti3161    3161    2.24806  47.867   ; Ti-O6    [7106.12]
 3162    TiA      1        H151     Ti3162    3162    2.24806  47.867   ; Ti-O6    [7108.37]
 3163    TiA      1        H151     Ti3163    3163    2.24806  47.867   ; Ti-O6    [7110.61]
 3164    TiA      1        H151     Ti3164    3164    2.24806  47.867   ; Ti-O6    [7112.86]
 3165    TiA      1        H151     Ti3165    3165    2.24806  47.867   ; Ti-O6    [7115.11]
 3166    TiA      1        H151     Ti3166    3166    2.24806  47.867   ; Ti-O6    [7117.36]
 3167    TiA      1        H151     Ti3167    3167    2.24806  47.867   ; Ti-O6    [7119.61]
 3168    TiA      1        H151     Ti3168    3168    2.24806  47.867   ; Ti-O6    [7121.85]
 3169    TiA      1        H151     Ti3169    3169    2.24806  47.867   ; Ti-O6     [7124.1]
 3170    TiA      1        H151     Ti3170    3170    2.24806  47.867   ; Ti-O6    [7126.35]
 3171    TiA      1        H151     Ti3171    3171    2.24806  47.867   ; Ti-O6     [7128.6]
 3172    TiA      1        H151     Ti3172    3172    2.24806  47.867   ; Ti-O6    [7130.85]
 3173    TiA      1        H151     Ti3173    3173    2.24806  47.867   ; Ti-O6    [7133.09]
 3174    TiA      1        H151     Ti3174    3174    2.24806  47.867   ; Ti-O6    [7135.34]
 3175    TiA      1        H151     Ti3175    3175    2.24806  47.867   ; Ti-O6    [7137.59]
 3176    TiA      1        H151     Ti3176    3176    2.24806  47.867   ; Ti-O6    [7139.84]
 3177    TiA      1        H151     Ti3177    3177    2.24806  47.867   ; Ti-O6    [7142.09]
 3178    TiA      1        H151     Ti3178    3178    2.24806  47.867   ; Ti-O6    [7144.33]
 3179    TiA      1        H151     Ti3179    3179    2.24806  47.867   ; Ti-O6    [7146.58]
 3180    TiA      1        H151     Ti3180    3180    2.24806  47.867   ; Ti-O6    [7148.83]
 3181    TiA      1        H151     Ti3181    3181    2.24806  47.867   ; Ti-O6    [7151.08]
 3182    TiA      1        H151     Ti3182    3182    2.24806  47.867   ; Ti-O6    [7153.33]
 3183    TiA      1        H151     Ti3183    3183    2.24806  47.867   ; Ti-O6    [7155.58]
 3184    TiA      1        H151     Ti3184    3184    2.24806  47.867   ; Ti-O6    [7157.82]
 3185    TiA      1        H151     Ti3185    3185    2.24806  47.867   ; Ti-O6    [7160.07]
 3186    TiA      1        H151     Ti3186    3186    2.24806  47.867   ; Ti-O6    [7162.32]
 3187    TiA      1        H151     Ti3187    3187    2.24806  47.867   ; Ti-O6    [7164.57]
 3188    TiA      1        H151     Ti3188    3188    2.24806  47.867   ; Ti-O6    [7166.82]
 3189    TiA      1        H151     Ti3189    3189    2.24806  47.867   ; Ti-O6    [7169.06]
 3190    TiA      1        H151     Ti3190    3190    2.24806  47.867   ; Ti-O6    [7171.31]
 3191    TiA      1        H151     Ti3191    3191    2.24806  47.867   ; Ti-O6    [7173.56]
 3192    TiA      1        H151     Ti3192    3192    2.24806  47.867   ; Ti-O6    [7175.81]
 3193    TiA      1        H151     Ti3193    3193    2.24806  47.867   ; Ti-O6    [7178.06]
 3194    TiA      1        H151     Ti3194    3194    2.24806  47.867   ; Ti-O6     [7180.3]
 3195    TiA      1        H151     Ti3195    3195    2.24806  47.867   ; Ti-O6    [7182.55]
 3196    TiA      1        H151     Ti3196    3196    2.24806  47.867   ; Ti-O6     [7184.8]
 3197    TiA      1        H151     Ti3197    3197    2.24806  47.867   ; Ti-O6    [7187.05]
 3198    TiA      1        H151     Ti3198    3198    2.24806  47.867   ; Ti-O6     [7189.3]
 3199    TiA      1        H151     Ti3199    3199    2.24806  47.867   ; Ti-O6    [7191.54]
 3200    TiA      1        H151     Ti3200    3200    2.24806  47.867   ; Ti-O6    [7193.79]
 3201    TiA      1        H151     Ti3201    3201    2.24806  47.867   ; Ti-O6    [7196.04]
 3202    TiA      1        H151     Ti3202    3202    2.24806  47.867   ; Ti-O6    [7198.29]
 3203    TiA      1        H151     Ti3203    3203    2.24806  47.867   ; Ti-O6    [7200.54]
 3204    TiA      1        H151     Ti3204    3204    2.24806  47.867   ; Ti-O6    [7202.78]
 3205    TiA      1        H151     Ti3205    3205    2.24806  47.867   ; Ti-O6    [7205.03]
 3206    TiA      1        H151     Ti3206    3206    2.24806  47.867   ; Ti-O6    [7207.28]
 3207    TiA      1        H151     Ti3207    3207    2.24806  47.867   ; Ti-O6    [7209.53]
 3208    TiA      1        H151     Ti3208    3208    2.24806  47.867   ; Ti-O6    [7211.78]
 3209    TiA      1        H151     Ti3209    3209    2.24806  47.867   ; Ti-O6    [7214.02]
 3210    TiA      1        H151     Ti3210    3210    2.24806  47.867   ; Ti-O6    [7216.27]
 3211    TiA      1        H151     Ti3211    3211    2.24806  47.867   ; Ti-O6    [7218.52]
 3212    TiA      1        H151     Ti3212    3212    2.24806  47.867   ; Ti-O6    [7220.77]
 3213    TiA      1        H151     Ti3213    3213    2.24806  47.867   ; Ti-O6    [7223.02]
 3214    TiA      1        H151     Ti3214    3214    2.24806  47.867   ; Ti-O6    [7225.27]
 3215    TiA      1        H151     Ti3215    3215    2.24806  47.867   ; Ti-O6    [7227.51]
 3216    TiA      1        H151     Ti3216    3216    2.24806  47.867   ; Ti-O6    [7229.76]
 3217    TiA      1        H151     Ti3217    3217    2.24806  47.867   ; Ti-O6    [7232.01]
 3218    TiA      1        H151     Ti3218    3218    2.24806  47.867   ; Ti-O6    [7234.26]
 3219    TiA      1        H151     Ti3219    3219    2.24806  47.867   ; Ti-O6    [7236.51]
 3220    TiA      1        H151     Ti3220    3220    2.24806  47.867   ; Ti-O6    [7238.75]
 3221    TiA      1        H151     Ti3221    3221    2.24806  47.867   ; Ti-O6       [7241]
 3222    TiA      1        H151     Ti3222    3222    2.24806  47.867   ; Ti-O6    [7243.25]
 3223    TiA      1        H151     Ti3223    3223    2.24806  47.867   ; Ti-O6     [7245.5]
 3224    TiA      1        H151     Ti3224    3224    2.24806  47.867   ; Ti-O6    [7247.75]
 3225    TiA      1        H151     Ti3225    3225    2.24806  47.867   ; Ti-O6    [7249.99]
 3226    TiA      1        H151     Ti3226    3226    2.24806  47.867   ; Ti-O6    [7252.24]
 3227    TiA      1        H151     Ti3227    3227    2.24806  47.867   ; Ti-O6    [7254.49]
 3228    TiA      1        H151     Ti3228    3228    2.24806  47.867   ; Ti-O6    [7256.74]
 3229    TiA      1        H151     Ti3229    3229    2.24806  47.867   ; Ti-O6    [7258.99]
 3230    TiA      1        H151     Ti3230    3230    2.24806  47.867   ; Ti-O6    [7261.23]
 3231    TiA      1        H151     Ti3231    3231    2.24806  47.867   ; Ti-O6    [7263.48]
 3232    TiA      1        H151     Ti3232    3232    2.24806  47.867   ; Ti-O6    [7265.73]
 3233    TiA      1        H151     Ti3233    3233    2.24806  47.867   ; Ti-O6    [7267.98]
 3234    TiA      1        H151     Ti3234    3234    2.24806  47.867   ; Ti-O6    [7270.23]
 3235    TiA      1        H151     Ti3235    3235    2.24806  47.867   ; Ti-O6    [7272.47]
 3236    TiA      1        H151     Ti3236    3236    2.24806  47.867   ; Ti-O6    [7274.72]
 3237    TiA      1        H151     Ti3237    3237    2.24806  47.867   ; Ti-O6    [7276.97]
 3238    TiA      1        H151     Ti3238    3238    2.24806  47.867   ; Ti-O6    [7279.22]
 3239    TiA      1        H151     Ti3239    3239    2.24806  47.867   ; Ti-O6    [7281.47]
 3240    TiA      1        H151     Ti3240    3240    2.24806  47.867   ; Ti-O6    [7283.71]
 3241    TiA      1        H151     Ti3241    3241    2.24806  47.867   ; Ti-O6    [7285.96]
 3242    TiA      1        H151     Ti3242    3242    2.24806  47.867   ; Ti-O6    [7288.21]
 3243    TiA      1        H151     Ti3243    3243    2.24806  47.867   ; Ti-O6    [7290.46]
 3244    TiA      1        H151     Ti3244    3244    2.24806  47.867   ; Ti-O6    [7292.71]
 3245    TiA      1        H151     Ti3245    3245    2.24806  47.867   ; Ti-O6    [7294.95]
 3246    TiA      1        H151     Ti3246    3246    2.24806  47.867   ; Ti-O6     [7297.2]
 3247    TiA      1        H151     Ti3247    3247    2.24806  47.867   ; Ti-O6    [7299.45]
 3248    TiA      1        H151     Ti3248    3248    2.24806  47.867   ; Ti-O6     [7301.7]
 3249    TiA      1        H151     Ti3249    3249    2.24806  47.867   ; Ti-O6    [7303.95]
 3250    TiA      1        H151     Ti3250    3250    2.24806  47.867   ; Ti-O6     [7306.2]
 3251    TiA      1        H151     Ti3251    3251    2.24806  47.867   ; Ti-O6    [7308.44]
 3252    TiA      1        H151     Ti3252    3252    2.24806  47.867   ; Ti-O6    [7310.69]
 3253    TiA      1        H151     Ti3253    3253    2.24806  47.867   ; Ti-O6    [7312.94]
 3254    TiA      1        H151     Ti3254    3254    2.24806  47.867   ; Ti-O6    [7315.19]
 3255    TiA      1        H151     Ti3255    3255    2.24806  47.867   ; Ti-O6    [7317.44]
 3256    TiA      1        H151     Ti3256    3256    2.24806  47.867   ; Ti-O6    [7319.68]
 3257    TiA      1        H151     Ti3257    3257    2.24806  47.867   ; Ti-O6    [7321.93]
 3258    TiA      1        H151     Ti3258    3258    2.24806  47.867   ; Ti-O6    [7324.18]
 3259    TiA      1        H151     Ti3259    3259    2.24806  47.867   ; Ti-O6    [7326.43]
 3260    TiA      1        H151     Ti3260    3260    2.24806  47.867   ; Ti-O6    [7328.68]
 3261    TiA      1        H151     Ti3261    3261    2.24806  47.867   ; Ti-O6    [7330.92]
 3262    TiA      1        H151     Ti3262    3262    2.24806  47.867   ; Ti-O6    [7333.17]
 3263    TiA      1        H151     Ti3263    3263    2.24806  47.867   ; Ti-O6    [7335.42]
 3264    TiA      1        H151     Ti3264    3264    2.24806  47.867   ; Ti-O6    [7337.67]
 3265    TiA      1        H151     Ti3265    3265    2.24806  47.867   ; Ti-O6    [7339.92]
 3266    TiA      1        H151     Ti3266    3266    2.24806  47.867   ; Ti-O6    [7342.16]
 3267    TiA      1        H151     Ti3267    3267    2.24806  47.867   ; Ti-O6    [7344.41]
 3268    TiA      1        H151     Ti3268    3268    2.24806  47.867   ; Ti-O6    [7346.66]
 3269    TiA      1        H151     Ti3269    3269    2.24806  47.867   ; Ti-O6    [7348.91]
 3270    TiA      1        H151     Ti3270    3270    2.24806  47.867   ; Ti-O6    [7351.16]
 3271    TiA      1        H151     Ti3271    3271    2.24806  47.867   ; Ti-O6     [7353.4]
 3272    TiA      1        H151     Ti3272    3272    2.24806  47.867   ; Ti-O6    [7355.65]
 3273    TiA      1        H151     Ti3273    3273    2.24806  47.867   ; Ti-O6     [7357.9]
 3274    TiA      1        H151     Ti3274    3274    2.24807  47.867   ; Ti-O6    [7360.15]
 3275    TiA      1        H151     Ti3275    3275    2.24806  47.867   ; Ti-O6     [7362.4]
 3276    TiA      1        H151     Ti3276    3276    2.24806  47.867   ; Ti-O6    [7364.64]
 3277    TiA      1        H151     Ti3277    3277    2.24806  47.867   ; Ti-O6    [7366.89]
 3278    TiA      1        H151     Ti3278    3278    2.24806  47.867   ; Ti-O6    [7369.14]
 3279    TiA      1        H151     Ti3279    3279    2.24806  47.867   ; Ti-O6    [7371.39]
 3280    TiA      1        H151     Ti3280    3280    2.24806  47.867   ; Ti-O6    [7373.64]
 3281    TiA      1        H151     Ti3281    3281    2.24806  47.867   ; Ti-O6    [7375.89]
 3282    TiA      1        H151     Ti3282    3282    2.24806  47.867   ; Ti-O6    [7378.13]
 3283    TiA      1        H151     Ti3283    3283    2.24806  47.867   ; Ti-O6    [7380.38]
 3284    TiA      1        H151     Ti3284    3284    2.24806  47.867   ; Ti-O6    [7382.63]
 3285    TiA      1        H151     Ti3285    3285    2.24806  47.867   ; Ti-O6    [7384.88]
 3286    TiA      1        H151     Ti3286    3286    2.24806  47.867   ; Ti-O6    [7387.13]
 3287    TiA      1        H151     Ti3287    3287    2.24806  47.867   ; Ti-O6    [7389.37]
 3288    TiA      1        H151     Ti3288    3288    2.24806  47.867   ; Ti-O6    [7391.62]
 3289    TiA      1        H151     Ti3289    3289    2.24806  47.867   ; Ti-O6    [7393.87]
 3290    TiA      1        H151     Ti3290    3290    2.24806  47.867   ; Ti-O6    [7396.12]
 3291    TiA      1        H151     Ti3291    3291    2.24806  47.867   ; Ti-O6    [7398.37]
 3292    TiA      1        H151     Ti3292    3292    2.24806  47.867   ; Ti-O6    [7400.61]
 3293    TiA      1        H151     Ti3293    3293    2.24806  47.867   ; Ti-O6    [7402.86]
 3294    TiA      1        H151     Ti3294    3294    2.24806  47.867   ; Ti-O6    [7405.11]
 3295    TiA      1        H151     Ti3295    3295    2.24806  47.867   ; Ti-O6    [7407.36]
 3296    TiA      1        H151     Ti3296    3296    2.24806  47.867   ; Ti-O6    [7409.61]
 3297    TiA      1        H151     Ti3297    3297    2.24806  47.867   ; Ti-O6    [7411.85]
 3298    TiA      1        H151     Ti3298    3298    2.24806  47.867   ; Ti-O6     [7414.1]
 3299    TiA      1        H151     Ti3299    3299    2.24806  47.867   ; Ti-O6    [7416.35]
 3300    TiA      1        H151     Ti3300    3300    2.24806  47.867   ; Ti-O6     [7418.6]
 3301    TiA      1        H151     Ti3301    3301    2.24806  47.867   ; Ti-O6    [7420.85]
 3302    TiA      1        H151     Ti3302    3302    2.24806  47.867   ; Ti-O6    [7423.09]
 3303    TiA      1        H151     Ti3303    3303    2.24806  47.867   ; Ti-O6    [7425.34]
 3304    TiA      1        H151     Ti3304    3304    2.24806  47.867   ; Ti-O6    [7427.59]
 3305    TiA      1        H151     Ti3305    3305    2.24806  47.867   ; Ti-O6    [7429.84]
 3306    TiA      1        H151     Ti3306    3306    2.24806  47.867   ; Ti-O6    [7432.09]
 3307    TiA      1        H151     Ti3307    3307    2.24806  47.867   ; Ti-O6    [7434.33]
 3308    TiA      1        H151     Ti3308    3308    2.24806  47.867   ; Ti-O6    [7436.58]
 3309    TiA      1        H151     Ti3309    3309    2.24806  47.867   ; Ti-O6    [7438.83]
 3310    TiA      1        H151     Ti3310    3310    2.24806  47.867   ; Ti-O6    [7441.08]
 3311    TiA      1        H151     Ti3311    3311    2.24806  47.867   ; Ti-O6    [7443.33]
 3312    TiA      1        H151     Ti3312    3312    2.24806  47.867   ; Ti-O6    [7445.57]
 3313    TiA      1        H151     Ti3313    3313    2.24806  47.867   ; Ti-O6    [7447.82]
 3314    TiA      1        H151     Ti3314    3314    2.24806  47.867   ; Ti-O6    [7450.07]
 3315    TiA      1        H151     Ti3315    3315    2.24806  47.867   ; Ti-O6    [7452.32]
 3316    TiA      1        H151     Ti3316    3316    2.24806  47.867   ; Ti-O6    [7454.57]
 3317    TiA      1        H151     Ti3317    3317    2.24806  47.867   ; Ti-O6    [7456.82]
 3318    TiA      1        H151     Ti3318    3318    2.24806  47.867   ; Ti-O6    [7459.06]
 3319    TiA      1        H151     Ti3319    3319    2.24806  47.867   ; Ti-O6    [7461.31]
 3320    TiA      1        H151     Ti3320    3320    2.24806  47.867   ; Ti-O6    [7463.56]
 3321    TiA      1        H151     Ti3321    3321    2.24806  47.867   ; Ti-O6    [7465.81]
 3322    TiA      1        H151     Ti3322    3322    2.24806  47.867   ; Ti-O6    [7468.06]
 3323    TiA      1        H151     Ti3323    3323    2.24806  47.867   ; Ti-O6     [7470.3]
 3324    TiA      1        H151     Ti3324    3324    2.24806  47.867   ; Ti-O6    [7472.55]
 3325    TiA      1        H151     Ti3325    3325    2.24806  47.867   ; Ti-O6     [7474.8]
 3326    TiA      1        H151     Ti3326    3326    2.24806  47.867   ; Ti-O6    [7477.05]
 3327    TiA      1        H151     Ti3327    3327    2.24806  47.867   ; Ti-O6     [7479.3]
 3328    TiA      1        H151     Ti3328    3328    2.24806  47.867   ; Ti-O6    [7481.54]
 3329    TiA      1        H151     Ti3329    3329    2.24806  47.867   ; Ti-O6    [7483.79]
 3330    TiA      1        H151     Ti3330    3330    2.24806  47.867   ; Ti-O6    [7486.04]
 3331    TiA      1        H151     Ti3331    3331    2.24806  47.867   ; Ti-O6    [7488.29]
 3332    TiA      1        H151     Ti3332    3332    2.24806  47.867   ; Ti-O6    [7490.54]
 3333    TiA      1        H151     Ti3333    3333    2.24806  47.867   ; Ti-O6    [7492.78]
 3334    TiA      1        H151     Ti3334    3334    2.24806  47.867   ; Ti-O6    [7495.03]
 3335    TiA      1        H151     Ti3335    3335    2.24806  47.867   ; Ti-O6    [7497.28]
 3336    TiA      1        H151     Ti3336    3336    2.24806  47.867   ; Ti-O6    [7499.53]
 3337    TiA      1        H151     Ti3337    3337    2.24806  47.867   ; Ti-O6    [7501.78]
 3338    TiA      1        H151     Ti3338    3338    2.24806  47.867   ; Ti-O6    [7504.02]
 3339    TiA      1        H151     Ti3339    3339    2.24806  47.867   ; Ti-O6    [7506.27]
 3340    TiA      1        H151     Ti3340    3340    2.24806  47.867   ; Ti-O6    [7508.52]
 3341    TiA      1        H151     Ti3341    3341    2.24806  47.867   ; Ti-O6    [7510.77]
 3342    TiA      1        H151     Ti3342    3342    2.24806  47.867   ; Ti-O6    [7513.02]
 3343    TiA      1        H151     Ti3343    3343    2.24806  47.867   ; Ti-O6    [7515.26]
 3344    TiA      1        H151     Ti3344    3344    2.24806  47.867   ; Ti-O6    [7517.51]
 3345    TiA      1        H151     Ti3345    3345    2.24806  47.867   ; Ti-O6    [7519.76]
 3346    TiA      1        H151     Ti3346    3346    2.24806  47.867   ; Ti-O6    [7522.01]
 3347    TiA      1        H151     Ti3347    3347    2.24806  47.867   ; Ti-O6    [7524.26]
 3348    TiA      1        H151     Ti3348    3348    2.24806  47.867   ; Ti-O6    [7526.51]
 3349    TiA      1        H151     Ti3349    3349    2.24806  47.867   ; Ti-O6    [7528.75]
 3350    TiA      1        H151     Ti3350    3350    2.24806  47.867   ; Ti-O6       [7531]
 3351    TiA      1        H151     Ti3351    3351    2.24806  47.867   ; Ti-O6    [7533.25]
 3352    TiA      1        H151     Ti3352    3352    2.24806  47.867   ; Ti-O6     [7535.5]
 3353    TiA      1        H151     Ti3353    3353    2.24806  47.867   ; Ti-O6    [7537.75]
 3354    TiA      1        H151     Ti3354    3354    2.24806  47.867   ; Ti-O6    [7539.99]
 3355    TiA      1        H151     Ti3355    3355    2.24806  47.867   ; Ti-O6    [7542.24]
 3356    TiA      1        H151     Ti3356    3356    2.24806  47.867   ; Ti-O6    [7544.49]
 3357    TiA      1        H151     Ti3357    3357    2.24806  47.867   ; Ti-O6    [7546.74]
 3358    TiA      1        H151     Ti3358    3358    2.24806  47.867   ; Ti-O6    [7548.99]
 3359    TiA      1        H151     Ti3359    3359    2.24806  47.867   ; Ti-O6    [7551.23]
 3360    TiA      1        H151     Ti3360    3360    2.24806  47.867   ; Ti-O6    [7553.48]
 3361    TiA      1        H151     Ti3361    3361    2.24806  47.867   ; Ti-O6    [7555.73]
 3362    TiA      1        H151     Ti3362    3362    2.24806  47.867   ; Ti-O6    [7557.98]
 3363    TiA      1        H151     Ti3363    3363    2.24806  47.867   ; Ti-O6    [7560.23]
 3364    TiA      1        H151     Ti3364    3364    2.24806  47.867   ; Ti-O6    [7562.47]
 3365    TiA      1        H151     Ti3365    3365    2.24806  47.867   ; Ti-O6    [7564.72]
 3366    TiA      1        H151     Ti3366    3366    2.24806  47.867   ; Ti-O6    [7566.97]
 3367    TiA      1        H151     Ti3367    3367    2.24806  47.867   ; Ti-O6    [7569.22]
 3368    TiA      1        H151     Ti3368    3368    2.24806  47.867   ; Ti-O6    [7571.47]
 3369    TiA      1        H151     Ti3369    3369    2.24806  47.867   ; Ti-O6    [7573.71]
 3370    TiA      1        H151     Ti3370    3370    2.24806  47.867   ; Ti-O6    [7575.96]
 3371    TiA      1        H151     Ti3371    3371    2.24806  47.867   ; Ti-O6    [7578.21]
 3372    TiA      1        H151     Ti3372    3372    2.24806  47.867   ; Ti-O6    [7580.46]
 3373    TiA      1        H151     Ti3373    3373    2.24806  47.867   ; Ti-O6    [7582.71]
 3374    TiA      1        H151     Ti3374    3374    2.24806  47.867   ; Ti-O6    [7584.95]
 3375    TiA      1        H151     Ti3375    3375    2.24806  47.867   ; Ti-O6     [7587.2]
 3376    TiA      1        H151     Ti3376    3376    2.24806  47.867   ; Ti-O6    [7589.45]
 3377    TiA      1        H151     Ti3377    3377    2.24806  47.867   ; Ti-O6     [7591.7]
 3378    TiA      1        H151     Ti3378    3378    2.24806  47.867   ; Ti-O6    [7593.95]
 3379    TiA      1        H151     Ti3379    3379    2.24806  47.867   ; Ti-O6    [7596.19]
 3380    TiA      1        H151     Ti3380    3380    2.24806  47.867   ; Ti-O6    [7598.44]
 3381    TiA      1        H151     Ti3381    3381    2.24806  47.867   ; Ti-O6    [7600.69]
 3382    TiA      1        H151     Ti3382    3382    2.24806  47.867   ; Ti-O6    [7602.94]
 3383    TiA      1        H151     Ti3383    3383    2.24806  47.867   ; Ti-O6    [7605.19]
 3384    TiA      1        H151     Ti3384    3384    2.24806  47.867   ; Ti-O6    [7607.44]
 3385    TiA      1        H151     Ti3385    3385    2.24806  47.867   ; Ti-O6    [7609.68]
 3386    TiA      1        H151     Ti3386    3386    2.24806  47.867   ; Ti-O6    [7611.93]
 3387    TiA      1        H151     Ti3387    3387    2.24806  47.867   ; Ti-O6    [7614.18]
 3388    TiA      1        H151     Ti3388    3388    2.24806  47.867   ; Ti-O6    [7616.43]
 3389    TiA      1        H151     Ti3389    3389    2.24806  47.867   ; Ti-O6    [7618.68]
 3390    TiA      1        H151     Ti3390    3390    2.24806  47.867   ; Ti-O6    [7620.92]
 3391    TiA      1        H151     Ti3391    3391    2.24806  47.867   ; Ti-O6    [7623.17]
 3392    TiA      1        H151     Ti3392    3392    2.24806  47.867   ; Ti-O6    [7625.42]
 3393    TiA      1        H151     Ti3393    3393    2.24806  47.867   ; Ti-O6    [7627.67]
 3394    TiA      1        H151     Ti3394    3394    2.24806  47.867   ; Ti-O6    [7629.92]
 3395    TiA      1        H151     Ti3395    3395    2.24806  47.867   ; Ti-O6    [7632.16]
 3396    TiA      1        H151     Ti3396    3396    2.24806  47.867   ; Ti-O6    [7634.41]
 3397    TiA      1        H151     Ti3397    3397    2.24806  47.867   ; Ti-O6    [7636.66]
 3398    TiA      1        H151     Ti3398    3398    2.24806  47.867   ; Ti-O6    [7638.91]
 3399    TiA      1        H151     Ti3399    3399    2.24806  47.867   ; Ti-O6    [7641.16]
 3400    TiA      1        H151     Ti3400    3400    2.24806  47.867   ; Ti-O6     [7643.4]
 3401    TiA      1        H151     Ti3401    3401    2.24806  47.867   ; Ti-O6    [7645.65]
 3402    TiA      1        H151     Ti3402    3402    2.24806  47.867   ; Ti-O6     [7647.9]
 3403    TiA      1        H151     Ti3403    3403    2.24806  47.867   ; Ti-O6    [7650.15]
 3404    TiA      1        H151     Ti3404    3404    2.24806  47.867   ; Ti-O6     [7652.4]
 3405    TiA      1        H151     Ti3405    3405    2.24806  47.867   ; Ti-O6    [7654.64]
 3406    TiA      1        H151     Ti3406    3406    2.24806  47.867   ; Ti-O6    [7656.89]
 3407    TiA      1        H151     Ti3407    3407    2.24806  47.867   ; Ti-O6    [7659.14]
 3408    TiA      1        H151     Ti3408    3408    2.24806  47.867   ; Ti-O6    [7661.39]
 3409    TiA      1        H151     Ti3409    3409    2.24806  47.867   ; Ti-O6    [7663.64]
 3410    TiA      1        H151     Ti3410    3410    2.24806  47.867   ; Ti-O6    [7665.88]
 3411    TiA      1        H151     Ti3411    3411    2.24806  47.867   ; Ti-O6    [7668.13]
 3412    TiA      1        H151     Ti3412    3412    2.24806  47.867   ; Ti-O6    [7670.38]
 3413    TiA      1        H151     Ti3413    3413    2.24806  47.867   ; Ti-O6    [7672.63]
 3414    TiA      1        H151     Ti3414    3414    2.24806  47.867   ; Ti-O6    [7674.88]
 3415    TiA      1        H151     Ti3415    3415    2.24806  47.867   ; Ti-O6    [7677.13]
 3416    TiA      1        H151     Ti3416    3416    2.24806  47.867   ; Ti-O6    [7679.37]
 3417    TiA      1        H151     Ti3417    3417    2.24806  47.867   ; Ti-O6    [7681.62]
 3418    TiA      1        H151     Ti3418    3418    2.24806  47.867   ; Ti-O6    [7683.87]
 3419    TiA      1        H151     Ti3419    3419    2.24806  47.867   ; Ti-O6    [7686.12]
 3420    TiA      1        H151     Ti3420    3420    2.24806  47.867   ; Ti-O6    [7688.37]
 3421    TiA      1        H151     Ti3421    3421    2.24806  47.867   ; Ti-O6    [7690.61]
 3422    TiA      1        H151     Ti3422    3422    2.24806  47.867   ; Ti-O6    [7692.86]
 3423    TiA      1        H151     Ti3423    3423    2.24806  47.867   ; Ti-O6    [7695.11]
 3424    TiA      1        H151     Ti3424    3424    2.24806  47.867   ; Ti-O6    [7697.36]
 3425    TiA      1        H151     Ti3425    3425    2.24806  47.867   ; Ti-O6    [7699.61]
 3426    TiA      1        H151     Ti3426    3426    2.24806  47.867   ; Ti-O6    [7701.85]
 3427    TiA      1        H151     Ti3427    3427    2.24806  47.867   ; Ti-O6     [7704.1]
 3428    TiA      1        H151     Ti3428    3428    2.24806  47.867   ; Ti-O6    [7706.35]
 3429    TiA      1        H151     Ti3429    3429    2.24806  47.867   ; Ti-O6     [7708.6]
 3430    TiA      1        H151     Ti3430    3430    2.24806  47.867   ; Ti-O6    [7710.85]
 3431    TiA      1        H151     Ti3431    3431    2.24806  47.867   ; Ti-O6    [7713.09]
 3432    TiA      1        H151     Ti3432    3432    2.24806  47.867   ; Ti-O6    [7715.34]
 3433    TiA      1        H151     Ti3433    3433    2.24806  47.867   ; Ti-O6    [7717.59]
 3434    TiA      1        H151     Ti3434    3434    2.24806  47.867   ; Ti-O6    [7719.84]
 3435    TiA      1        H151     Ti3435    3435    2.24806  47.867   ; Ti-O6    [7722.09]
 3436    TiA      1        H151     Ti3436    3436    2.24806  47.867   ; Ti-O6    [7724.33]
 3437    TiA      1        H151     Ti3437    3437    2.24806  47.867   ; Ti-O6    [7726.58]
 3438    TiA      1        H151     Ti3438    3438    2.24806  47.867   ; Ti-O6    [7728.83]
 3439    TiA      1        H151     Ti3439    3439    2.24806  47.867   ; Ti-O6    [7731.08]
 3440    TiA      1        H151     Ti3440    3440    2.24806  47.867   ; Ti-O6    [7733.33]
 3441    TiA      1        H151     Ti3441    3441    2.24806  47.867   ; Ti-O6    [7735.57]
 3442    TiA      1        H151     Ti3442    3442    2.24806  47.867   ; Ti-O6    [7737.82]
 3443    TiA      1        H151     Ti3443    3443    2.24806  47.867   ; Ti-O6    [7740.07]
 3444    TiA      1        H151     Ti3444    3444    2.24806  47.867   ; Ti-O6    [7742.32]
 3445    TiA      1        H151     Ti3445    3445    2.24806  47.867   ; Ti-O6    [7744.57]
 3446    TiA      1        H151     Ti3446    3446    2.24806  47.867   ; Ti-O6    [7746.81]
 3447    TiA      1        H151     Ti3447    3447    2.24806  47.867   ; Ti-O6    [7749.06]
 3448    TiA      1        H151     Ti3448    3448    2.24806  47.867   ; Ti-O6    [7751.31]
 3449    TiA      1        H151     Ti3449    3449    2.24806  47.867   ; Ti-O6    [7753.56]
 3450    TiA      1        H151     Ti3450    3450    2.24806  47.867   ; Ti-O6    [7755.81]
 3451    TiA      1        H151     Ti3451    3451    2.24806  47.867   ; Ti-O6    [7758.06]
 3452    TiA      1        H151     Ti3452    3452    2.24806  47.867   ; Ti-O6     [7760.3]
 3453    TiA      1        H151     Ti3453    3453    2.24806  47.867   ; Ti-O6    [7762.55]
 3454    TiA      1        H151     Ti3454    3454    2.24806  47.867   ; Ti-O6     [7764.8]
 3455    TiA      1        H151     Ti3455    3455    2.24806  47.867   ; Ti-O6    [7767.05]
 3456    TiA      1        H151     Ti3456    3456    2.24806  47.867   ; Ti-O6     [7769.3]
 3457    TiA      1        H151     Ti3457    3457    2.24806  47.867   ; Ti-O6    [7771.54]
 3458    TiA      1        H151     Ti3458    3458    2.24806  47.867   ; Ti-O6    [7773.79]
 3459    TiA      1        H151     Ti3459    3459    2.24806  47.867   ; Ti-O6    [7776.04]
 3460    TiA      1        H151     Ti3460    3460    2.24806  47.867   ; Ti-O6    [7778.29]
 3461    TiA      1        H151     Ti3461    3461    2.24807  47.867   ; Ti-O6    [7780.54]
 3462    TiA      1        H151     Ti3462    3462    2.24806  47.867   ; Ti-O6    [7782.78]
 3463    TiA      1        H151     Ti3463    3463    2.24806  47.867   ; Ti-O6    [7785.03]
 3464    TiA      1        H151     Ti3464    3464    2.24806  47.867   ; Ti-O6    [7787.28]
 3465    TiA      1        H151     Ti3465    3465    2.24806  47.867   ; Ti-O6    [7789.53]
 3466    TiA      1        H151     Ti3466    3466    2.24806  47.867   ; Ti-O6    [7791.78]
 3467    TiA      1        H151     Ti3467    3467    2.24806  47.867   ; Ti-O6    [7794.02]
 3468    TiA      1        H151     Ti3468    3468    2.24806  47.867   ; Ti-O6    [7796.27]
 3469    TiA      1        H151     Ti3469    3469    2.24806  47.867   ; Ti-O6    [7798.52]
 3470    TiA      1        H151     Ti3470    3470    2.24806  47.867   ; Ti-O6    [7800.77]
 3471    TiA      1        H151     Ti3471    3471    2.24806  47.867   ; Ti-O6    [7803.02]
 3472    TiA      1        H151     Ti3472    3472    2.24806  47.867   ; Ti-O6    [7805.26]
 3473    TiA      1        H151     Ti3473    3473    2.24806  47.867   ; Ti-O6    [7807.51]
 3474    TiA      1        H151     Ti3474    3474    2.24806  47.867   ; Ti-O6    [7809.76]
 3475    TiA      1        H151     Ti3475    3475    2.24806  47.867   ; Ti-O6    [7812.01]
 3476    TiA      1        H151     Ti3476    3476    2.24806  47.867   ; Ti-O6    [7814.26]
 3477    TiA      1        H151     Ti3477    3477    2.24806  47.867   ; Ti-O6     [7816.5]
 3478    TiA      1        H151     Ti3478    3478    2.24806  47.867   ; Ti-O6    [7818.75]
 3479    TiA      1        H151     Ti3479    3479    2.24806  47.867   ; Ti-O6       [7821]
 3480    TiA      1        H151     Ti3480    3480    2.24806  47.867   ; Ti-O6    [7823.25]
 3481    TiA      1        H151     Ti3481    3481    2.24806  47.867   ; Ti-O6     [7825.5]
 3482    TiA      1        H151     Ti3482    3482    2.24806  47.867   ; Ti-O6    [7827.75]
 3483    TiA      1        H151     Ti3483    3483    2.24806  47.867   ; Ti-O6    [7829.99]
 3484    TiA      1        H151     Ti3484    3484    2.24806  47.867   ; Ti-O6    [7832.24]
 3485    TiA      1        H151     Ti3485    3485    2.24806  47.867   ; Ti-O6    [7834.49]
 3486    TiA      1        H151     Ti3486    3486    2.24806  47.867   ; Ti-O6    [7836.74]
 3487    TiA      1        H151     Ti3487    3487    2.24806  47.867   ; Ti-O6    [7838.99]
 3488    TiA      1        H151     Ti3488    3488    2.24806  47.867   ; Ti-O6    [7841.23]
 3489    TiA      1        H151     Ti3489    3489    2.24806  47.867   ; Ti-O6    [7843.48]
 3490    TiA      1        H151     Ti3490    3490    2.24806  47.867   ; Ti-O6    [7845.73]
 3491    TiA      1        H151     Ti3491    3491    2.24806  47.867   ; Ti-O6    [7847.98]
 3492    TiA      1        H151     Ti3492    3492    2.24806  47.867   ; Ti-O6    [7850.23]
 3493    TiA      1        H151     Ti3493    3493    2.24806  47.867   ; Ti-O6    [7852.47]
 3494    TiA      1        H151     Ti3494    3494    2.24806  47.867   ; Ti-O6    [7854.72]
 3495    TiA      1        H151     Ti3495    3495    2.24806  47.867   ; Ti-O6    [7856.97]
 3496    TiA      1        H151     Ti3496    3496    2.24806  47.867   ; Ti-O6    [7859.22]
 3497    TiA      1        H151     Ti3497    3497    2.24806  47.867   ; Ti-O6    [7861.47]
 3498    TiA      1        H151     Ti3498    3498    2.24806  47.867   ; Ti-O6    [7863.71]
 3499    TiA      1        H151     Ti3499    3499    2.24806  47.867   ; Ti-O6    [7865.96]
 3500    TiA      1        H151     Ti3500    3500    2.24806  47.867   ; Ti-O6    [7868.21]
 3501    TiA      1        H151     Ti3501    3501    2.24806  47.867   ; Ti-O6    [7870.46]
 3502    TiA      1        H151     Ti3502    3502    2.24806  47.867   ; Ti-O6    [7872.71]
 3503    TiA      1        H151     Ti3503    3503    2.24806  47.867   ; Ti-O6    [7874.95]
 3504    TiA      1        H151     Ti3504    3504    2.24806  47.867   ; Ti-O6     [7877.2]
 3505    TiA      1        H151     Ti3505    3505    2.24806  47.867   ; Ti-O6    [7879.45]
 3506    TiA      1        H151     Ti3506    3506    2.24806  47.867   ; Ti-O6     [7881.7]
 3507    TiA      1        H151     Ti3507    3507    2.24806  47.867   ; Ti-O6    [7883.95]
 3508    TiA      1        H151     Ti3508    3508    2.24806  47.867   ; Ti-O6    [7886.19]
 3509    TiA      1        H151     Ti3509    3509    2.24806  47.867   ; Ti-O6    [7888.44]
 3510    TiA      1        H151     Ti3510    3510    2.24806  47.867   ; Ti-O6    [7890.69]
 3511    TiA      1        H151     Ti3511    3511    2.24806  47.867   ; Ti-O6    [7892.94]
 3512    TiA      1        H151     Ti3512    3512    2.24806  47.867   ; Ti-O6    [7895.19]
 3513    TiA      1        H151     Ti3513    3513    2.24806  47.867   ; Ti-O6    [7897.43]
 3514    TiA      1        H151     Ti3514    3514    2.24806  47.867   ; Ti-O6    [7899.68]
 3515    TiA      1        H151     Ti3515    3515    2.24806  47.867   ; Ti-O6    [7901.93]
 3516    TiA      1        H151     Ti3516    3516    2.24806  47.867   ; Ti-O6    [7904.18]
 3517    TiA      1        H151     Ti3517    3517    2.24806  47.867   ; Ti-O6    [7906.43]
 3518    TiA      1        H151     Ti3518    3518    2.24806  47.867   ; Ti-O6    [7908.68]
 3519    TiA      1        H151     Ti3519    3519    2.24806  47.867   ; Ti-O6    [7910.92]
 3520    TiA      1        H151     Ti3520    3520    2.24806  47.867   ; Ti-O6    [7913.17]
 3521    TiA      1        H151     Ti3521    3521    2.24806  47.867   ; Ti-O6    [7915.42]
 3522    TiA      1        H151     Ti3522    3522    2.24806  47.867   ; Ti-O6    [7917.67]
 3523    TiA      1        H151     Ti3523    3523    2.24806  47.867   ; Ti-O6    [7919.92]
 3524    TiA      1        H151     Ti3524    3524    2.24806  47.867   ; Ti-O6    [7922.16]
 3525    TiA      1        H151     Ti3525    3525    2.24806  47.867   ; Ti-O6    [7924.41]
 3526    TiA      1        H151     Ti3526    3526    2.24806  47.867   ; Ti-O6    [7926.66]
 3527    TiA      1        H151     Ti3527    3527    2.24806  47.867   ; Ti-O6    [7928.91]
 3528    TiA      1        H151     Ti3528    3528    2.24806  47.867   ; Ti-O6    [7931.16]
 3529    TiA      1        H151     Ti3529    3529    2.24806  47.867   ; Ti-O6     [7933.4]
 3530    TiA      1        H151     Ti3530    3530    2.24806  47.867   ; Ti-O6    [7935.65]
 3531    TiA      1        H151     Ti3531    3531    2.24806  47.867   ; Ti-O6     [7937.9]
 3532    TiA      1        H151     Ti3532    3532    2.24806  47.867   ; Ti-O6    [7940.15]
 3533    TiA      1        H151     Ti3533    3533    2.24806  47.867   ; Ti-O6     [7942.4]
 3534    TiA      1        H151     Ti3534    3534    2.24806  47.867   ; Ti-O6    [7944.64]
 3535    TiA      1        H151     Ti3535    3535    2.24806  47.867   ; Ti-O6    [7946.89]
 3536    TiA      1        H151     Ti3536    3536    2.24806  47.867   ; Ti-O6    [7949.14]
 3537    TiA      1        H151     Ti3537    3537    2.24806  47.867   ; Ti-O6    [7951.39]
 3538    TiA      1        H151     Ti3538    3538    2.24806  47.867   ; Ti-O6    [7953.64]
 3539    TiA      1        H151     Ti3539    3539    2.24806  47.867   ; Ti-O6    [7955.88]
 3540    TiA      1        H151     Ti3540    3540    2.24806  47.867   ; Ti-O6    [7958.13]
 3541    TiA      1        H151     Ti3541    3541    2.24806  47.867   ; Ti-O6    [7960.38]
 3542    TiA      1        H151     Ti3542    3542    2.24806  47.867   ; Ti-O6    [7962.63]
 3543    TiA      1        H151     Ti3543    3543    2.24806  47.867   ; Ti-O6    [7964.88]
 3544    TiA      1        H151     Ti3544    3544    2.24806  47.867   ; Ti-O6    [7967.12]
 3545    TiA      1        H151     Ti3545    3545    2.24806  47.867   ; Ti-O6    [7969.37]
 3546    TiA      1        H151     Ti3546    3546    2.24806  47.867   ; Ti-O6    [7971.62]
 3547    TiA      1        H151     Ti3547    3547    2.24806  47.867   ; Ti-O6    [7973.87]
 3548    TiA      1        H151     Ti3548    3548    2.24806  47.867   ; Ti-O6    [7976.12]
 3549    TiA      1        H151     Ti3549    3549    2.24806  47.867   ; Ti-O6    [7978.37]
 3550    TiA      1        H151     Ti3550    3550    2.24806  47.867   ; Ti-O6    [7980.61]
 3551    TiA      1        H151     Ti3551    3551    2.24806  47.867   ; Ti-O6    [7982.86]
 3552    TiA      1        H151     Ti3552    3552    2.24806  47.867   ; Ti-O6    [7985.11]
 3553    TiA      1        H151     Ti3553    3553    2.24806  47.867   ; Ti-O6    [7987.36]
 3554    TiA      1        H151     Ti3554    3554    2.24806  47.867   ; Ti-O6    [7989.61]
 3555    TiA      1        H151     Ti3555    3555    2.24806  47.867   ; Ti-O6    [7991.85]
 3556    TiA      1        H151     Ti3556    3556    2.24806  47.867   ; Ti-O6     [7994.1]
 3557    TiA      1        H151     Ti3557    3557    2.24806  47.867   ; Ti-O6    [7996.35]
 3558    TiA      1        H151     Ti3558    3558    2.24806  47.867   ; Ti-O6     [7998.6]
 3559    TiA      1        H151     Ti3559    3559    2.24806  47.867   ; Ti-O6    [8000.85]
 3560    TiA      1        H151     Ti3560    3560    2.24806  47.867   ; Ti-O6    [8003.09]
 3561    TiA      1        H151     Ti3561    3561    2.24806  47.867   ; Ti-O6    [8005.34]
 3562    TiA      1        H151     Ti3562    3562    2.24806  47.867   ; Ti-O6    [8007.59]
 3563    TiA      1        H151     Ti3563    3563    2.24806  47.867   ; Ti-O6    [8009.84]
 3564    TiA      1        H151     Ti3564    3564    2.24806  47.867   ; Ti-O6    [8012.09]
 3565    TiA      1        H151     Ti3565    3565    2.24806  47.867   ; Ti-O6    [8014.33]
 3566    TiA      1        H151     Ti3566    3566    2.24806  47.867   ; Ti-O6    [8016.58]
 3567    TiA      1        H151     Ti3567    3567    2.24806  47.867   ; Ti-O6    [8018.83]
 3568    TiA      1        H151     Ti3568    3568    2.24806  47.867   ; Ti-O6    [8021.08]
 3569    TiA      1        H151     Ti3569    3569    2.24806  47.867   ; Ti-O6    [8023.33]
 3570    TiA      1        H151     Ti3570    3570    2.24806  47.867   ; Ti-O6    [8025.57]
 3571    TiA      1        H151     Ti3571    3571    2.24806  47.867   ; Ti-O6    [8027.82]
 3572    TiA      1        H151     Ti3572    3572    2.24806  47.867   ; Ti-O6    [8030.07]
 3573    TiA      1        H151     Ti3573    3573    2.24806  47.867   ; Ti-O6    [8032.32]
 3574    TiA      1        H151     Ti3574    3574    2.24806  47.867   ; Ti-O6    [8034.57]
 3575    TiA      1        H151     Ti3575    3575    2.24806  47.867   ; Ti-O6    [8036.81]
 3576    TiA      1        H151     Ti3576    3576    2.24806  47.867   ; Ti-O6    [8039.06]
 3577    TiA      1        H151     Ti3577    3577    2.24806  47.867   ; Ti-O6    [8041.31]
 3578    TiA      1        H151     Ti3578    3578    2.24806  47.867   ; Ti-O6    [8043.56]
 3579    TiA      1        H151     Ti3579    3579    2.24806  47.867   ; Ti-O6    [8045.81]
 3580    TiA      1        H151     Ti3580    3580    2.24806  47.867   ; Ti-O6    [8048.05]
 3581    TiA      1        H151     Ti3581    3581    2.24806  47.867   ; Ti-O6     [8050.3]
 3582    TiA      1        H151     Ti3582    3582    2.24806  47.867   ; Ti-O6    [8052.55]
 3583    TiA      1        H151     Ti3583    3583    2.24806  47.867   ; Ti-O6     [8054.8]
 3584    TiA      1        H151     Ti3584    3584    2.24806  47.867   ; Ti-O6    [8057.05]
 3585    TiA      1        H151     Ti3585    3585    2.24806  47.867   ; Ti-O6     [8059.3]
 3586    TiA      1        H151     Ti3586    3586    2.24806  47.867   ; Ti-O6    [8061.54]
 3587    TiA      1        H151     Ti3587    3587    2.24806  47.867   ; Ti-O6    [8063.79]
 3588    TiA      1        H151     Ti3588    3588    2.24806  47.867   ; Ti-O6    [8066.04]
 3589    TiA      1        H151     Ti3589    3589    2.24806  47.867   ; Ti-O6    [8068.29]
 3590    TiA      1        H151     Ti3590    3590    2.24806  47.867   ; Ti-O6    [8070.54]
 3591    TiA      1        H151     Ti3591    3591    2.24806  47.867   ; Ti-O6    [8072.78]
 3592    TiA      1        H151     Ti3592    3592    2.24806  47.867   ; Ti-O6    [8075.03]
 3593    TiA      1        H151     Ti3593    3593    2.24806  47.867   ; Ti-O6    [8077.28]
 3594    TiA      1        H151     Ti3594    3594    2.24806  47.867   ; Ti-O6    [8079.53]
 3595    TiA      1        H151     Ti3595    3595    2.24806  47.867   ; Ti-O6    [8081.78]
 3596    TiA      1        H151     Ti3596    3596    2.24806  47.867   ; Ti-O6    [8084.02]
 3597    TiA      1        H151     Ti3597    3597    2.24806  47.867   ; Ti-O6    [8086.27]
 3598    TiA      1        H151     Ti3598    3598    2.24806  47.867   ; Ti-O6    [8088.52]
 3599    TiA      1        H151     Ti3599    3599    2.24806  47.867   ; Ti-O6    [8090.77]
 3600    TiA      1        H151     Ti3600    3600    2.24806  47.867   ; Ti-O6    [8093.02]
 3601    TiA      1        H151     Ti3601    3601    2.24806  47.867   ; Ti-O6    [8095.26]
 3602    TiA      1        H151     Ti3602    3602    2.24806  47.867   ; Ti-O6    [8097.51]
 3603    TiA      1        H151     Ti3603    3603    2.24806  47.867   ; Ti-O6    [8099.76]
 3604    TiA      1        H151     Ti3604    3604    2.24806  47.867   ; Ti-O6    [8102.01]
 3605    TiA      1        H151     Ti3605    3605    2.24806  47.867   ; Ti-O6    [8104.26]
 3606    TiA      1        H151     Ti3606    3606    2.24806  47.867   ; Ti-O6     [8106.5]
 3607    TiA      1        H151     Ti3607    3607    2.24806  47.867   ; Ti-O6    [8108.75]
 3608    TiA      1        H151     Ti3608    3608    2.24806  47.867   ; Ti-O6       [8111]
 3609    TiA      1        H151     Ti3609    3609    2.24806  47.867   ; Ti-O6    [8113.25]
 3610    TiA      1        H151     Ti3610    3610    2.24806  47.867   ; Ti-O6     [8115.5]
 3611    TiA      1        H151     Ti3611    3611    2.24806  47.867   ; Ti-O6    [8117.74]
 3612    TiA      1        H151     Ti3612    3612    2.24806  47.867   ; Ti-O6    [8119.99]
 3613    TiA      1        H151     Ti3613    3613    2.24806  47.867   ; Ti-O6    [8122.24]
 3614    TiA      1        H151     Ti3614    3614    2.24806  47.867   ; Ti-O6    [8124.49]
 3615    TiA      1        H151     Ti3615    3615    2.24806  47.867   ; Ti-O6    [8126.74]
 3616    TiA      1        H151     Ti3616    3616    2.24806  47.867   ; Ti-O6    [8128.99]
 3617    TiA      1        H151     Ti3617    3617    2.24806  47.867   ; Ti-O6    [8131.23]
 3618    TiA      1        H151     Ti3618    3618    2.24806  47.867   ; Ti-O6    [8133.48]
 3619    TiA      1        H151     Ti3619    3619    2.24806  47.867   ; Ti-O6    [8135.73]
 3620    TiA      1        H151     Ti3620    3620    2.24806  47.867   ; Ti-O6    [8137.98]
 3621    TiA      1        H151     Ti3621    3621    2.24806  47.867   ; Ti-O6    [8140.23]
 3622    TiA      1        H151     Ti3622    3622    2.24806  47.867   ; Ti-O6    [8142.47]
 3623    TiA      1        H151     Ti3623    3623    2.24806  47.867   ; Ti-O6    [8144.72]
 3624    TiA      1        H151     Ti3624    3624    2.24806  47.867   ; Ti-O6    [8146.97]
 3625    TiA      1        H151     Ti3625    3625    2.24806  47.867   ; Ti-O6    [8149.22]
 3626    TiA      1        H151     Ti3626    3626    2.24806  47.867   ; Ti-O6    [8151.47]
 3627    TiA      1        H151     Ti3627    3627    2.24806  47.867   ; Ti-O6    [8153.71]
 3628    TiA      1        H151     Ti3628    3628    2.24806  47.867   ; Ti-O6    [8155.96]
 3629    TiA      1        H151     Ti3629    3629    2.24806  47.867   ; Ti-O6    [8158.21]
 3630    TiA      1        H151     Ti3630    3630    2.24806  47.867   ; Ti-O6    [8160.46]
 3631    TiA      1        H151     Ti3631    3631    2.24806  47.867   ; Ti-O6    [8162.71]
 3632    TiA      1        H151     Ti3632    3632    2.24806  47.867   ; Ti-O6    [8164.95]
 3633    TiA      1        H151     Ti3633    3633    2.24806  47.867   ; Ti-O6     [8167.2]
 3634    TiA      1        H151     Ti3634    3634    2.24806  47.867   ; Ti-O6    [8169.45]
 3635    TiA      1        H151     Ti3635    3635    2.24806  47.867   ; Ti-O6     [8171.7]
 3636    TiA      1        H151     Ti3636    3636    2.24806  47.867   ; Ti-O6    [8173.95]
 3637    TiA      1        H151     Ti3637    3637    2.24806  47.867   ; Ti-O6    [8176.19]
 3638    TiA      1        H151     Ti3638    3638    2.24806  47.867   ; Ti-O6    [8178.44]
 3639    TiA      1        H151     Ti3639    3639    2.24806  47.867   ; Ti-O6    [8180.69]
 3640    TiA      1        H151     Ti3640    3640    2.24806  47.867   ; Ti-O6    [8182.94]
 3641    TiA      1        H151     Ti3641    3641    2.24806  47.867   ; Ti-O6    [8185.19]
 3642    TiA      1        H151     Ti3642    3642    2.24806  47.867   ; Ti-O6    [8187.43]
 3643    TiA      1        H151     Ti3643    3643    2.24806  47.867   ; Ti-O6    [8189.68]
 3644    TiA      1        H151     Ti3644    3644    2.24806  47.867   ; Ti-O6    [8191.93]
 3645    TiA      1        H151     Ti3645    3645    2.24806  47.867   ; Ti-O6    [8194.18]
 3646    TiA      1        H151     Ti3646    3646    2.24806  47.867   ; Ti-O6    [8196.43]
 3647    TiA      1        H151     Ti3647    3647    2.24806  47.867   ; Ti-O6    [8198.68]
 3648    TiA      1        H151     Ti3648    3648    2.24807  47.867   ; Ti-O6    [8200.92]
 3649    TiA      1        H151     Ti3649    3649    2.24806  47.867   ; Ti-O6    [8203.17]
 3650    TiA      1        H151     Ti3650    3650    2.24806  47.867   ; Ti-O6    [8205.42]
 3651    TiA      1        H151     Ti3651    3651    2.24806  47.867   ; Ti-O6    [8207.67]
 3652    TiA      1        H151     Ti3652    3652    2.24806  47.867   ; Ti-O6    [8209.92]
 3653    TiA      1        H151     Ti3653    3653    2.24806  47.867   ; Ti-O6    [8212.16]
 3654    TiA      1        H151     Ti3654    3654    2.24806  47.867   ; Ti-O6    [8214.41]
 3655    TiA      1        H151     Ti3655    3655    2.24806  47.867   ; Ti-O6    [8216.66]
 3656    TiA      1        H151     Ti3656    3656    2.24806  47.867   ; Ti-O6    [8218.91]
 3657    TiA      1        H151     Ti3657    3657    2.24806  47.867   ; Ti-O6    [8221.16]
 3658    TiA      1        H151     Ti3658    3658    2.24806  47.867   ; Ti-O6     [8223.4]
 3659    TiA      1        H151     Ti3659    3659    2.24806  47.867   ; Ti-O6    [8225.65]
 3660    TiA      1        H151     Ti3660    3660    2.24806  47.867   ; Ti-O6     [8227.9]
 3661    TiA      1        H151     Ti3661    3661    2.24806  47.867   ; Ti-O6    [8230.15]
 3662    TiA      1        H151     Ti3662    3662    2.24806  47.867   ; Ti-O6     [8232.4]
 3663    TiA      1        H151     Ti3663    3663    2.24806  47.867   ; Ti-O6    [8234.64]
 3664    TiA      1        H151     Ti3664    3664    2.24806  47.867   ; Ti-O6    [8236.89]
 3665    TiA      1        H151     Ti3665    3665    2.24806  47.867   ; Ti-O6    [8239.14]
 3666    TiA      1        H151     Ti3666    3666    2.24806  47.867   ; Ti-O6    [8241.39]
 3667    TiA      1        H151     Ti3667    3667    2.24806  47.867   ; Ti-O6    [8243.64]
 3668    TiA      1        H151     Ti3668    3668    2.24806  47.867   ; Ti-O6    [8245.88]
 3669    TiA      1        H151     Ti3669    3669    2.24806  47.867   ; Ti-O6    [8248.13]
 3670    TiA      1        H151     Ti3670    3670    2.24806  47.867   ; Ti-O6    [8250.38]
 3671    TiA      1        H151     Ti3671    3671    2.24806  47.867   ; Ti-O6    [8252.63]
 3672    TiA      1        H151     Ti3672    3672    2.24806  47.867   ; Ti-O6    [8254.88]
 3673    TiA      1        H151     Ti3673    3673    2.24806  47.867   ; Ti-O6    [8257.12]
 3674    TiA      1        H151     Ti3674    3674    2.24806  47.867   ; Ti-O6    [8259.37]
 3675    TiA      1        H151     Ti3675    3675    2.24806  47.867   ; Ti-O6    [8261.62]
 3676    TiA      1        H151     Ti3676    3676    2.24806  47.867   ; Ti-O6    [8263.87]
 3677    TiA      1        H151     Ti3677    3677    2.24806  47.867   ; Ti-O6    [8266.12]
 3678    TiA      1        H151     Ti3678    3678    2.24806  47.867   ; Ti-O6    [8268.36]
 3679    TiA      1        H151     Ti3679    3679    2.24806  47.867   ; Ti-O6    [8270.61]
 3680    TiB      1        H151     Ti3680    3680    2.15900  47.867   ; Ti-O5    [8272.77]
 3681    TiB      1        H151     Ti3681    3681    2.15901  47.867   ; Ti-O5    [8274.93]
 3682    TiB      1        H151     Ti3682    3682    2.15900  47.867   ; Ti-O5    [8277.09]
 3683    TiB      1        H151     Ti3683    3683    2.15901  47.867   ; Ti-O5    [8279.25]
 3684    TiB      1        H151     Ti3684    3684    2.15900  47.867   ; Ti-O5    [8281.41]
 3685    TiB      1        H151     Ti3685    3685    2.15901  47.867   ; Ti-O5    [8283.57]
 3686    TiB      1        H151     Ti3686    3686    2.15900  47.867   ; Ti-O5    [8285.73]
 3687    TiB      1        H151     Ti3687    3687    2.15901  47.867   ; Ti-O5    [8287.88]
 3688    TiB      1        H151     Ti3688    3688    2.15900  47.867   ; Ti-O5    [8290.04]
 3689    TiB      1        H151     Ti3689    3689    2.15901  47.867   ; Ti-O5     [8292.2]
 3690    TiB      1        H151     Ti3690    3690    2.15901  47.867   ; Ti-O5    [8294.36]
 3691    TiB      1        H151     Ti3691    3691    2.15900  47.867   ; Ti-O5    [8296.52]
 3692    TiB      1        H151     Ti3692    3692    2.15901  47.867   ; Ti-O5    [8298.68]
 3693    TiB      1        H151     Ti3693    3693    2.15900  47.867   ; Ti-O5    [8300.84]
 3694    TiB      1        H151     Ti3694    3694    2.15901  47.867   ; Ti-O5       [8303]
 3695    TiB      1        H151     Ti3695    3695    2.15900  47.867   ; Ti-O5    [8305.16]
 3696    TiB      1        H151     Ti3696    3696    2.15901  47.867   ; Ti-O5    [8307.32]
 3697    TiB      1        H151     Ti3697    3697    2.15900  47.867   ; Ti-O5    [8309.48]
 3698    TiB      1        H151     Ti3698    3698    2.15901  47.867   ; Ti-O5    [8311.63]
 3699    TiB      1        H151     Ti3699    3699    2.15900  47.867   ; Ti-O5    [8313.79]
 3700    TiB      1        H151     Ti3700    3700    2.15901  47.867   ; Ti-O5    [8315.95]
 3701    TiB      1        H151     Ti3701    3701    2.15900  47.867   ; Ti-O5    [8318.11]
 3702    TiB      1        H151     Ti3702    3702    2.15901  47.867   ; Ti-O5    [8320.27]
 3703    TiB      1        H151     Ti3703    3703    2.15900  47.867   ; Ti-O5    [8322.43]
 3704    TiB      1        H151     Ti3704    3704    2.15901  47.867   ; Ti-O5    [8324.59]
 3705    TiB      1        H151     Ti3705    3705    2.15900  47.867   ; Ti-O5    [8326.75]
 3706    TiB      1        H151     Ti3706    3706    2.15901  47.867   ; Ti-O5    [8328.91]
 3707    TiB      1        H151     Ti3707    3707    2.15901  47.867   ; Ti-O5    [8331.07]
 3708    TiB      1        H151     Ti3708    3708    2.15900  47.867   ; Ti-O5    [8333.22]
 3709    TiB      1        H151     Ti3709    3709    2.15901  47.867   ; Ti-O5    [8335.38]
 3710    TiB      1        H151     Ti3710    3710    2.15900  47.867   ; Ti-O5    [8337.54]
 3711    TiB      1        H151     Ti3711    3711    2.15901  47.867   ; Ti-O5     [8339.7]
 3712    TiB      1        H151     Ti3712    3712    2.15900  47.867   ; Ti-O5    [8341.86]
 3713    TiB      1        H151     Ti3713    3713    2.15901  47.867   ; Ti-O5    [8344.02]
 3714    TiB      1        H151     Ti3714    3714    2.15900  47.867   ; Ti-O5    [8346.18]
 3715    TiB      1        H151     Ti3715    3715    2.15901  47.867   ; Ti-O5    [8348.34]
 3716    TiB      1        H151     Ti3716    3716    2.15900  47.867   ; Ti-O5     [8350.5]
 3717    TiB      1        H151     Ti3717    3717    2.15901  47.867   ; Ti-O5    [8352.66]
 3718    TiB      1        H151     Ti3718    3718    2.15900  47.867   ; Ti-O5    [8354.81]
 3719    TiB      1        H151     Ti3719    3719    2.15901  47.867   ; Ti-O5    [8356.97]
 3720    TiB      1        H151     Ti3720    3720    2.15900  47.867   ; Ti-O5    [8359.13]
 3721    TiB      1        H151     Ti3721    3721    2.15901  47.867   ; Ti-O5    [8361.29]
 3722    TiB      1        H151     Ti3722    3722    2.15901  47.867   ; Ti-O5    [8363.45]
 3723    TiB      1        H151     Ti3723    3723    2.15900  47.867   ; Ti-O5    [8365.61]
 3724    TiB      1        H151     Ti3724    3724    2.15901  47.867   ; Ti-O5    [8367.77]
 3725    TiB      1        H151     Ti3725    3725    2.15900  47.867   ; Ti-O5    [8369.93]
 3726    TiB      1        H151     Ti3726    3726    2.15901  47.867   ; Ti-O5    [8372.09]
 3727    TiB      1        H151     Ti3727    3727    2.15900  47.867   ; Ti-O5    [8374.25]
 3728    TiB      1        H151     Ti3728    3728    2.15901  47.867   ; Ti-O5     [8376.4]
 3729    TiB      1        H151     Ti3729    3729    2.15900  47.867   ; Ti-O5    [8378.56]
 3730    TiB      1        H151     Ti3730    3730    2.15901  47.867   ; Ti-O5    [8380.72]
 3731    TiB      1        H151     Ti3731    3731    2.15900  47.867   ; Ti-O5    [8382.88]
 3732    TiB      1        H151     Ti3732    3732    2.15901  47.867   ; Ti-O5    [8385.04]
 3733    TiB      1        H151     Ti3733    3733    2.15900  47.867   ; Ti-O5     [8387.2]
 3734    TiB      1        H151     Ti3734    3734    2.15901  47.867   ; Ti-O5    [8389.36]
 3735    TiB      1        H151     Ti3735    3735    2.15900  47.867   ; Ti-O5    [8391.52]
 3736    TiB      1        H151     Ti3736    3736    2.15901  47.867   ; Ti-O5    [8393.68]
 3737    TiB      1        H151     Ti3737    3737    2.15900  47.867   ; Ti-O5    [8395.84]
 3738    TiB      1        H151     Ti3738    3738    2.15901  47.867   ; Ti-O5    [8397.99]
 3739    TiB      1        H151     Ti3739    3739    2.15901  47.867   ; Ti-O5    [8400.15]
 3740    TiB      1        H151     Ti3740    3740    2.15900  47.867   ; Ti-O5    [8402.31]
 3741    TiB      1        H151     Ti3741    3741    2.15901  47.867   ; Ti-O5    [8404.47]
 3742    TiB      1        H151     Ti3742    3742    2.15900  47.867   ; Ti-O5    [8406.63]
 3743    TiB      1        H151     Ti3743    3743    2.15901  47.867   ; Ti-O5    [8408.79]
 3744    TiB      1        H151     Ti3744    3744    2.15900  47.867   ; Ti-O5    [8410.95]
 3745    TiB      1        H151     Ti3745    3745    2.15901  47.867   ; Ti-O5    [8413.11]
 3746    TiB      1        H151     Ti3746    3746    2.15900  47.867   ; Ti-O5    [8415.27]
 3747    TiB      1        H151     Ti3747    3747    2.15901  47.867   ; Ti-O5    [8417.43]
 3748    TiB      1        H151     Ti3748    3748    2.15900  47.867   ; Ti-O5    [8419.58]
 3749    TiB      1        H151     Ti3749    3749    2.15901  47.867   ; Ti-O5    [8421.74]
 3750    TiB      1        H151     Ti3750    3750    2.15900  47.867   ; Ti-O5     [8423.9]
 3751    TiB      1        H151     Ti3751    3751    2.15901  47.867   ; Ti-O5    [8426.06]
 3752    TiB      1        H151     Ti3752    3752    2.15900  47.867   ; Ti-O5    [8428.22]
 3753    TiB      1        H151     Ti3753    3753    2.15901  47.867   ; Ti-O5    [8430.38]
 3754    TiB      1        H151     Ti3754    3754    2.15901  47.867   ; Ti-O5    [8432.54]
 3755    TiB      1        H151     Ti3755    3755    2.15900  47.867   ; Ti-O5     [8434.7]
 3756    TiB      1        H151     Ti3756    3756    2.15901  47.867   ; Ti-O5    [8436.86]
 3757    TiB      1        H151     Ti3757    3757    2.15900  47.867   ; Ti-O5    [8439.02]
 3758    TiB      1        H151     Ti3758    3758    2.15901  47.867   ; Ti-O5    [8441.17]
 3759    TiB      1        H151     Ti3759    3759    2.15900  47.867   ; Ti-O5    [8443.33]
 3760    TiB      1        H151     Ti3760    3760    2.15901  47.867   ; Ti-O5    [8445.49]
 3761    TiB      1        H151     Ti3761    3761    2.15900  47.867   ; Ti-O5    [8447.65]
 3762    TiB      1        H151     Ti3762    3762    2.15901  47.867   ; Ti-O5    [8449.81]
 3763    TiB      1        H151     Ti3763    3763    2.15900  47.867   ; Ti-O5    [8451.97]
 3764    TiB      1        H151     Ti3764    3764    2.15901  47.867   ; Ti-O5    [8454.13]
 3765    TiB      1        H151     Ti3765    3765    2.15900  47.867   ; Ti-O5    [8456.29]
 3766    TiB      1        H151     Ti3766    3766    2.15901  47.867   ; Ti-O5    [8458.45]
 3767    TiB      1        H151     Ti3767    3767    2.15900  47.867   ; Ti-O5    [8460.61]
 3768    TiB      1        H151     Ti3768    3768    2.15901  47.867   ; Ti-O5    [8462.76]
 3769    TiB      1        H151     Ti3769    3769    2.15901  47.867   ; Ti-O5    [8464.92]
 3770    TiB      1        H151     Ti3770    3770    2.15900  47.867   ; Ti-O5    [8467.08]
 3771    TiB      1        H151     Ti3771    3771    2.15901  47.867   ; Ti-O5    [8469.24]
 3772    TiB      1        H151     Ti3772    3772    2.15900  47.867   ; Ti-O5     [8471.4]
 3773    TiB      1        H151     Ti3773    3773    2.15901  47.867   ; Ti-O5    [8473.56]
 3774    TiB      1        H151     Ti3774    3774    2.15900  47.867   ; Ti-O5    [8475.72]
 3775    TiB      1        H151     Ti3775    3775    2.15901  47.867   ; Ti-O5    [8477.88]
 3776    TiB      1        H151     Ti3776    3776    2.15900  47.867   ; Ti-O5    [8480.04]
 3777    TiB      1        H151     Ti3777    3777    2.15901  47.867   ; Ti-O5     [8482.2]
 3778    TiB      1        H151     Ti3778    3778    2.15900  47.867   ; Ti-O5    [8484.35]
 3779    TiB      1        H151     Ti3779    3779    2.15901  47.867   ; Ti-O5    [8486.51]
 3780    TiB      1        H151     Ti3780    3780    2.15900  47.867   ; Ti-O5    [8488.67]
 3781    TiB      1        H151     Ti3781    3781    2.15901  47.867   ; Ti-O5    [8490.83]
 3782    TiB      1        H151     Ti3782    3782    2.15900  47.867   ; Ti-O5    [8492.99]
 3783    TiB      1        H151     Ti3783    3783    2.15901  47.867   ; Ti-O5    [8495.15]
 3784    TiB      1        H151     Ti3784    3784    2.15900  47.867   ; Ti-O5    [8497.31]
 3785    TiB      1        H151     Ti3785    3785    2.15901  47.867   ; Ti-O5    [8499.47]
 3786    TiB      1        H151     Ti3786    3786    2.15901  47.867   ; Ti-O5    [8501.63]
 3787    TiB      1        H151     Ti3787    3787    2.15900  47.867   ; Ti-O5    [8503.79]
 3788    TiB      1        H151     Ti3788    3788    2.15901  47.867   ; Ti-O5    [8505.94]
 3789    TiB      1        H151     Ti3789    3789    2.15900  47.867   ; Ti-O5     [8508.1]
 3790    TiB      1        H151     Ti3790    3790    2.15901  47.867   ; Ti-O5    [8510.26]
 3791    TiB      1        H151     Ti3791    3791    2.15900  47.867   ; Ti-O5    [8512.42]
 3792    TiB      1        H151     Ti3792    3792    2.15901  47.867   ; Ti-O5    [8514.58]
 3793    TiB      1        H151     Ti3793    3793    2.15900  47.867   ; Ti-O5    [8516.74]
 3794    TiB      1        H151     Ti3794    3794    2.15901  47.867   ; Ti-O5     [8518.9]
 3795    TiB      1        H151     Ti3795    3795    2.15900  47.867   ; Ti-O5    [8521.06]
 3796    TiB      1        H151     Ti3796    3796    2.15901  47.867   ; Ti-O5    [8523.22]
 3797    TiB      1        H151     Ti3797    3797    2.15900  47.867   ; Ti-O5    [8525.38]
 3798    TiB      1        H151     Ti3798    3798    2.15901  47.867   ; Ti-O5    [8527.53]
 3799    TiB      1        H151     Ti3799    3799    2.15900  47.867   ; Ti-O5    [8529.69]
 3800    TiB      1        H151     Ti3800    3800    2.15901  47.867   ; Ti-O5    [8531.85]
 3801    TiB      1        H151     Ti3801    3801    2.15901  47.867   ; Ti-O5    [8534.01]
 3802    TiB      1        H151     Ti3802    3802    2.15900  47.867   ; Ti-O5    [8536.17]
 3803    TiB      1        H151     Ti3803    3803    2.15901  47.867   ; Ti-O5    [8538.33]
 3804    TiB      1        H151     Ti3804    3804    2.15900  47.867   ; Ti-O5    [8540.49]
 3805    TiB      1        H151     Ti3805    3805    2.15901  47.867   ; Ti-O5    [8542.65]
 3806    TiB      1        H151     Ti3806    3806    2.15900  47.867   ; Ti-O5    [8544.81]
 3807    TiB      1        H151     Ti3807    3807    2.15901  47.867   ; Ti-O5    [8546.97]
 3808    TiB      1        H151     Ti3808    3808    2.15900  47.867   ; Ti-O5    [8549.12]
 3809    TiB      1        H151     Ti3809    3809    2.15901  47.867   ; Ti-O5    [8551.28]
 3810    TiB      1        H151     Ti3810    3810    2.15900  47.867   ; Ti-O5    [8553.44]
 3811    TiB      1        H151     Ti3811    3811    2.15901  47.867   ; Ti-O5     [8555.6]
 3812    TiB      1        H151     Ti3812    3812    2.15900  47.867   ; Ti-O5    [8557.76]
 3813    TiB      1        H151     Ti3813    3813    2.15901  47.867   ; Ti-O5    [8559.92]
 3814    TiB      1        H151     Ti3814    3814    2.15900  47.867   ; Ti-O5    [8562.08]
 3815    TiB      1        H151     Ti3815    3815    2.15901  47.867   ; Ti-O5    [8564.24]
 3816    TiB      1        H151     Ti3816    3816    2.15900  47.867   ; Ti-O5     [8566.4]
 3817    TiB      1        H151     Ti3817    3817    2.15901  47.867   ; Ti-O5    [8568.56]
 3818    TiB      1        H151     Ti3818    3818    2.15901  47.867   ; Ti-O5    [8570.71]
 3819    TiB      1        H151     Ti3819    3819    2.15900  47.867   ; Ti-O5    [8572.87]
 3820    TiB      1        H151     Ti3820    3820    2.15901  47.867   ; Ti-O5    [8575.03]
 3821    TiB      1        H151     Ti3821    3821    2.15900  47.867   ; Ti-O5    [8577.19]
 3822    TiB      1        H151     Ti3822    3822    2.15901  47.867   ; Ti-O5    [8579.35]
 3823    TiB      1        H151     Ti3823    3823    2.15900  47.867   ; Ti-O5    [8581.51]
 3824    TiB      1        H151     Ti3824    3824    2.15901  47.867   ; Ti-O5    [8583.67]
 3825    TiB      1        H151     Ti3825    3825    2.15900  47.867   ; Ti-O5    [8585.83]
 3826    TiB      1        H151     Ti3826    3826    2.15901  47.867   ; Ti-O5    [8587.99]
 3827    TiB      1        H151     Ti3827    3827    2.15900  47.867   ; Ti-O5    [8590.15]
 3828    TiB      1        H151     Ti3828    3828    2.15901  47.867   ; Ti-O5     [8592.3]
 3829    TiB      1        H151     Ti3829    3829    2.15900  47.867   ; Ti-O5    [8594.46]
 3830    TiB      1        H151     Ti3830    3830    2.15901  47.867   ; Ti-O5    [8596.62]
 3831    TiB      1        H151     Ti3831    3831    2.15900  47.867   ; Ti-O5    [8598.78]
 3832    TiB      1        H151     Ti3832    3832    2.15901  47.867   ; Ti-O5    [8600.94]
 3833    TiB      1        H151     Ti3833    3833    2.15901  47.867   ; Ti-O5     [8603.1]
 3834    TiB      1        H151     Ti3834    3834    2.15900  47.867   ; Ti-O5    [8605.26]
 3835    TiB      1        H151     Ti3835    3835    2.15901  47.867   ; Ti-O5    [8607.42]
 3836    TiB      1        H151     Ti3836    3836    2.15900  47.867   ; Ti-O5    [8609.58]
 3837    TiB      1        H151     Ti3837    3837    2.15901  47.867   ; Ti-O5    [8611.74]
 3838    TiB      1        H151     Ti3838    3838    2.15900  47.867   ; Ti-O5    [8613.89]
 3839    TiB      1        H151     Ti3839    3839    2.15901  47.867   ; Ti-O5    [8616.05]
 3840    TiB      1        H151     Ti3840    3840    2.15900  47.867   ; Ti-O5    [8618.21]
 3841    TiB      1        H151     Ti3841    3841    2.15901  47.867   ; Ti-O5    [8620.37]
 3842    TiB      1        H151     Ti3842    3842    2.15900  47.867   ; Ti-O5    [8622.53]
 3843    TiB      1        H151     Ti3843    3843    2.15901  47.867   ; Ti-O5    [8624.69]
 3844    TiB      1        H151     Ti3844    3844    2.15900  47.867   ; Ti-O5    [8626.85]
 3845    TiB      1        H151     Ti3845    3845    2.15901  47.867   ; Ti-O5    [8629.01]
 3846    TiB      1        H151     Ti3846    3846    2.15900  47.867   ; Ti-O5    [8631.17]
 3847    TiB      1        H151     Ti3847    3847    2.15901  47.867   ; Ti-O5    [8633.33]
 3848    TiB      1        H151     Ti3848    3848    2.15900  47.867   ; Ti-O5    [8635.48]
 3849    TiB      1        H151     Ti3849    3849    2.15901  47.867   ; Ti-O5    [8637.64]
 3850    TiB      1        H151     Ti3850    3850    2.15901  47.867   ; Ti-O5     [8639.8]
 3851    TiB      1        H151     Ti3851    3851    2.15900  47.867   ; Ti-O5    [8641.96]
 3852    TiB      1        H151     Ti3852    3852    2.15901  47.867   ; Ti-O5    [8644.12]
 3853    TiB      1        H151     Ti3853    3853    2.15900  47.867   ; Ti-O5    [8646.28]
 3854    TiB      1        H151     Ti3854    3854    2.15901  47.867   ; Ti-O5    [8648.44]
 3855    TiB      1        H151     Ti3855    3855    2.15900  47.867   ; Ti-O5     [8650.6]
 3856    TiB      1        H151     Ti3856    3856    2.15901  47.867   ; Ti-O5    [8652.76]
 3857    TiB      1        H151     Ti3857    3857    2.15900  47.867   ; Ti-O5    [8654.92]
 3858    TiB      1        H151     Ti3858    3858    2.15901  47.867   ; Ti-O5    [8657.07]
 3859    TiB      1        H151     Ti3859    3859    2.15900  47.867   ; Ti-O5    [8659.23]
 3860    TiB      1        H151     Ti3860    3860    2.15901  47.867   ; Ti-O5    [8661.39]
 3861    TiB      1        H151     Ti3861    3861    2.15900  47.867   ; Ti-O5    [8663.55]
 3862    TiB      1        H151     Ti3862    3862    2.15901  47.867   ; Ti-O5    [8665.71]
 3863    TiB      1        H151     Ti3863    3863    2.15900  47.867   ; Ti-O5    [8667.87]
 3864    TiB      1        H151     Ti3864    3864    2.15901  47.867   ; Ti-O5    [8670.03]
 3865    TiB      1        H151     Ti3865    3865    2.15901  47.867   ; Ti-O5    [8672.19]
 3866    TiB      1        H151     Ti3866    3866    2.15900  47.867   ; Ti-O5    [8674.35]
 3867    TiB      1        H151     Ti3867    3867    2.15901  47.867   ; Ti-O5    [8676.51]
 3868    TiB      1        H151     Ti3868    3868    2.15900  47.867   ; Ti-O5    [8678.66]
 3869    TiB      1        H151     Ti3869    3869    2.15901  47.867   ; Ti-O5    [8680.82]
 3870    TiB      1        H151     Ti3870    3870    2.15900  47.867   ; Ti-O5    [8682.98]
 3871    TiB      1        H151     Ti3871    3871    2.15901  47.867   ; Ti-O5    [8685.14]
 3872    TiB      1        H151     Ti3872    3872    2.15900  47.867   ; Ti-O5     [8687.3]
 3873    TiB      1        H151     Ti3873    3873    2.15901  47.867   ; Ti-O5    [8689.46]
 3874    TiB      1        H151     Ti3874    3874    2.15900  47.867   ; Ti-O5    [8691.62]
 3875    TiB      1        H151     Ti3875    3875    2.15901  47.867   ; Ti-O5    [8693.78]
 3876    TiB      1        H151     Ti3876    3876    2.15900  47.867   ; Ti-O5    [8695.94]
 3877    TiB      1        H151     Ti3877    3877    2.15901  47.867   ; Ti-O5     [8698.1]
 3878    TiB      1        H151     Ti3878    3878    2.15900  47.867   ; Ti-O5    [8700.25]
 3879    TiB      1        H151     Ti3879    3879    2.15901  47.867   ; Ti-O5    [8702.41]
 3880    TiB      1        H151     Ti3880    3880    2.15900  47.867   ; Ti-O5    [8704.57]
 3881    TiB      1        H151     Ti3881    3881    2.15901  47.867   ; Ti-O5    [8706.73]
 3882    TiB      1        H151     Ti3882    3882    2.15901  47.867   ; Ti-O5    [8708.89]
 3883    TiB      1        H151     Ti3883    3883    2.15900  47.867   ; Ti-O5    [8711.05]
 3884    TiB      1        H151     Ti3884    3884    2.15901  47.867   ; Ti-O5    [8713.21]
 3885    TiB      1        H151     Ti3885    3885    2.15900  47.867   ; Ti-O5    [8715.37]
 3886    TiB      1        H151     Ti3886    3886    2.15901  47.867   ; Ti-O5    [8717.53]
 3887    TiB      1        H151     Ti3887    3887    2.15900  47.867   ; Ti-O5    [8719.69]
 3888    TiB      1        H151     Ti3888    3888    2.15901  47.867   ; Ti-O5    [8721.85]
 3889    TiB      1        H151     Ti3889    3889    2.15900  47.867   ; Ti-O5       [8724]
 3890    TiB      1        H151     Ti3890    3890    2.15901  47.867   ; Ti-O5    [8726.16]
 3891    TiB      1        H151     Ti3891    3891    2.15900  47.867   ; Ti-O5    [8728.32]
 3892    TiB      1        H151     Ti3892    3892    2.15901  47.867   ; Ti-O5    [8730.48]
 3893    TiB      1        H151     Ti3893    3893    2.15900  47.867   ; Ti-O5    [8732.64]
 3894    TiB      1        H151     Ti3894    3894    2.15901  47.867   ; Ti-O5     [8734.8]
 3895    TiB      1        H151     Ti3895    3895    2.15900  47.867   ; Ti-O5    [8736.96]
 3896    TiB      1        H151     Ti3896    3896    2.15901  47.867   ; Ti-O5    [8739.12]
 3897    TiB      1        H151     Ti3897    3897    2.15901  47.867   ; Ti-O5    [8741.28]
 3898    TiB      1        H151     Ti3898    3898    2.15900  47.867   ; Ti-O5    [8743.44]
 3899    TiB      1        H151     Ti3899    3899    2.15901  47.867   ; Ti-O5    [8745.59]
 3900    TiB      1        H151     Ti3900    3900    2.15900  47.867   ; Ti-O5    [8747.75]
 3901    TiB      1        H151     Ti3901    3901    2.15901  47.867   ; Ti-O5    [8749.91]
 3902    TiB      1        H151     Ti3902    3902    2.15900  47.867   ; Ti-O5    [8752.07]
 3903    TiB      1        H151     Ti3903    3903    2.15901  47.867   ; Ti-O5    [8754.23]
 3904    TiB      1        H151     Ti3904    3904    2.15900  47.867   ; Ti-O5    [8756.39]
 3905    TiB      1        H151     Ti3905    3905    2.15901  47.867   ; Ti-O5    [8758.55]
 3906    TiB      1        H151     Ti3906    3906    2.15900  47.867   ; Ti-O5    [8760.71]
 3907    TiB      1        H151     Ti3907    3907    2.15901  47.867   ; Ti-O5    [8762.87]
 3908    TiB      1        H151     Ti3908    3908    2.15900  47.867   ; Ti-O5    [8765.03]
 3909    TiB      1        H151     Ti3909    3909    2.15901  47.867   ; Ti-O5    [8767.18]
 3910    TiB      1        H151     Ti3910    3910    2.15900  47.867   ; Ti-O5    [8769.34]
 3911    TiB      1        H151     Ti3911    3911    2.15901  47.867   ; Ti-O5     [8771.5]
 3912    TiB      1        H151     Ti3912    3912    2.15901  47.867   ; Ti-O5    [8773.66]
 3913    TiB      1        H151     Ti3913    3913    2.15900  47.867   ; Ti-O5    [8775.82]
 3914    TiB      1        H151     Ti3914    3914    2.15901  47.867   ; Ti-O5    [8777.98]
 3915    TiB      1        H151     Ti3915    3915    2.15900  47.867   ; Ti-O5    [8780.14]
 3916    TiB      1        H151     Ti3916    3916    2.15901  47.867   ; Ti-O5     [8782.3]
 3917    TiB      1        H151     Ti3917    3917    2.15900  47.867   ; Ti-O5    [8784.46]
 3918    TiB      1        H151     Ti3918    3918    2.15901  47.867   ; Ti-O5    [8786.62]
 3919    TiB      1        H151     Ti3919    3919    2.15900  47.867   ; Ti-O5    [8788.77]
 3920    TiB      1        H151     Ti3920    3920    2.15901  47.867   ; Ti-O5    [8790.93]
 3921    TiB      1        H151     Ti3921    3921    2.15900  47.867   ; Ti-O5    [8793.09]
 3922    TiB      1        H151     Ti3922    3922    2.15901  47.867   ; Ti-O5    [8795.25]
 3923    TiB      1        H151     Ti3923    3923    2.15900  47.867   ; Ti-O5    [8797.41]
 3924    TiB      1        H151     Ti3924    3924    2.15901  47.867   ; Ti-O5    [8799.57]
 3925    TiB      1        H151     Ti3925    3925    2.15900  47.867   ; Ti-O5    [8801.73]
 3926    TiB      1        H151     Ti3926    3926    2.15901  47.867   ; Ti-O5    [8803.89]
 3927    TiB      1        H151     Ti3927    3927    2.15900  47.867   ; Ti-O5    [8806.05]
 3928    TiB      1        H151     Ti3928    3928    2.15901  47.867   ; Ti-O5    [8808.21]
 3929    TiB      1        H151     Ti3929    3929    2.15901  47.867   ; Ti-O5    [8810.36]
 3930    TiB      1        H151     Ti3930    3930    2.15900  47.867   ; Ti-O5    [8812.52]
 3931    TiB      1        H151     Ti3931    3931    2.15901  47.867   ; Ti-O5    [8814.68]
 3932    TiB      1        H151     Ti3932    3932    2.15900  47.867   ; Ti-O5    [8816.84]
 3933    TiB      1        H151     Ti3933    3933    2.15901  47.867   ; Ti-O5       [8819]
 3934    TiB      1        H151     Ti3934    3934    2.15900  47.867   ; Ti-O5    [8821.16]
 3935    TiB      1        H151     Ti3935    3935    2.15901  47.867   ; Ti-O5    [8823.32]
 3936    TiB      1        H151     Ti3936    3936    2.15900  47.867   ; Ti-O5    [8825.48]
 3937    TiB      1        H151     Ti3937    3937    2.15901  47.867   ; Ti-O5    [8827.64]
 3938    TiB      1        H151     Ti3938    3938    2.15900  47.867   ; Ti-O5     [8829.8]
 3939    TiB      1        H151     Ti3939    3939    2.15901  47.867   ; Ti-O5    [8831.95]
 3940    TiB      1        H151     Ti3940    3940    2.15900  47.867   ; Ti-O5    [8834.11]
 3941    TiB      1        H151     Ti3941    3941    2.15901  47.867   ; Ti-O5    [8836.27]
 3942    TiB      1        H151     Ti3942    3942    2.15900  47.867   ; Ti-O5    [8838.43]
 3943    TiB      1        H151     Ti3943    3943    2.15901  47.867   ; Ti-O5    [8840.59]
 3944    TiB      1        H151     Ti3944    3944    2.15901  47.867   ; Ti-O5    [8842.75]
 3945    TiB      1        H151     Ti3945    3945    2.15900  47.867   ; Ti-O5    [8844.91]
 3946    TiB      1        H151     Ti3946    3946    2.15901  47.867   ; Ti-O5    [8847.07]
 3947    TiB      1        H151     Ti3947    3947    2.15900  47.867   ; Ti-O5    [8849.23]
 3948    TiB      1        H151     Ti3948    3948    2.15901  47.867   ; Ti-O5    [8851.39]
 3949    TiB      1        H151     Ti3949    3949    2.15900  47.867   ; Ti-O5    [8853.54]
 3950    TiB      1        H151     Ti3950    3950    2.15901  47.867   ; Ti-O5     [8855.7]
 3951    TiB      1        H151     Ti3951    3951    2.15900  47.867   ; Ti-O5    [8857.86]
 3952    TiB      1        H151     Ti3952    3952    2.15901  47.867   ; Ti-O5    [8860.02]
 3953    TiB      1        H151     Ti3953    3953    2.15900  47.867   ; Ti-O5    [8862.18]
 3954    TiB      1        H151     Ti3954    3954    2.15901  47.867   ; Ti-O5    [8864.34]
 3955    TiB      1        H151     Ti3955    3955    2.15900  47.867   ; Ti-O5     [8866.5]
 3956    TiB      1        H151     Ti3956    3956    2.15901  47.867   ; Ti-O5    [8868.66]
 3957    TiB      1        H151     Ti3957    3957    2.15900  47.867   ; Ti-O5    [8870.82]
 3958    TiB      1        H151     Ti3958    3958    2.15901  47.867   ; Ti-O5    [8872.98]
 3959    TiB      1        H151     Ti3959    3959    2.15900  47.867   ; Ti-O5    [8875.13]
 3960    TiB      1        H151     Ti3960    3960    2.15901  47.867   ; Ti-O5    [8877.29]
 3961    TiB      1        H151     Ti3961    3961    2.15901  47.867   ; Ti-O5    [8879.45]
 3962    TiB      1        H151     Ti3962    3962    2.15900  47.867   ; Ti-O5    [8881.61]
 3963    TiB      1        H151     Ti3963    3963    2.15901  47.867   ; Ti-O5    [8883.77]
 3964    TiB      1        H151     Ti3964    3964    2.15900  47.867   ; Ti-O5    [8885.93]
 3965    TiB      1        H151     Ti3965    3965    2.15901  47.867   ; Ti-O5    [8888.09]
 3966    TiB      1        H151     Ti3966    3966    2.15900  47.867   ; Ti-O5    [8890.25]
 3967    TiB      1        H151     Ti3967    3967    2.15901  47.867   ; Ti-O5    [8892.41]
 3968    TiB      1        H151     Ti3968    3968    2.15900  47.867   ; Ti-O5    [8894.57]
 3969    TiB      1        H151     Ti3969    3969    2.15901  47.867   ; Ti-O5    [8896.72]
 3970    TiB      1        H151     Ti3970    3970    2.15900  47.867   ; Ti-O5    [8898.88]
 3971    TiB      1        H151     Ti3971    3971    2.15901  47.867   ; Ti-O5    [8901.04]
 3972    TiB      1        H151     Ti3972    3972    2.15900  47.867   ; Ti-O5     [8903.2]
 3973    TiB      1        H151     Ti3973    3973    2.15901  47.867   ; Ti-O5    [8905.36]
 3974    TiB      1        H151     Ti3974    3974    2.15900  47.867   ; Ti-O5    [8907.52]
 3975    TiB      1        H151     Ti3975    3975    2.15901  47.867   ; Ti-O5    [8909.68]
 3976    TiB      1        H151     Ti3976    3976    2.15901  47.867   ; Ti-O5    [8911.84]
 3977    TiB      1        H151     Ti3977    3977    2.15900  47.867   ; Ti-O5       [8914]
 3978    TiB      1        H151     Ti3978    3978    2.15901  47.867   ; Ti-O5    [8916.16]
 3979    TiB      1        H151     Ti3979    3979    2.15900  47.867   ; Ti-O5    [8918.31]
 3980    TiB      1        H151     Ti3980    3980    2.15901  47.867   ; Ti-O5    [8920.47]
 3981    TiB      1        H151     Ti3981    3981    2.15900  47.867   ; Ti-O5    [8922.63]
 3982    TiB      1        H151     Ti3982    3982    2.15901  47.867   ; Ti-O5    [8924.79]
 3983    TiB      1        H151     Ti3983    3983    2.15900  47.867   ; Ti-O5    [8926.95]
 3984    TiB      1        H151     Ti3984    3984    2.15901  47.867   ; Ti-O5    [8929.11]
 3985    TiB      1        H151     Ti3985    3985    2.15900  47.867   ; Ti-O5    [8931.27]
 3986    TiB      1        H151     Ti3986    3986    2.15901  47.867   ; Ti-O5    [8933.43]
 3987    TiB      1        H151     Ti3987    3987    2.15900  47.867   ; Ti-O5    [8935.59]
 3988    TiB      1        H151     Ti3988    3988    2.15901  47.867   ; Ti-O5    [8937.75]
 3989    TiB      1        H151     Ti3989    3989    2.15900  47.867   ; Ti-O5     [8939.9]
 3990    TiB      1        H151     Ti3990    3990    2.15901  47.867   ; Ti-O5    [8942.06]
 3991    TiB      1        H151     Ti3991    3991    2.15900  47.867   ; Ti-O5    [8944.22]
 3992    TiB      1        H151     Ti3992    3992    2.15901  47.867   ; Ti-O5    [8946.38]
 3993    TiB      1        H151     Ti3993    3993    2.15901  47.867   ; Ti-O5    [8948.54]
 3994    TiB      1        H151     Ti3994    3994    2.15900  47.867   ; Ti-O5     [8950.7]
 3995    TiB      1        H151     Ti3995    3995    2.15901  47.867   ; Ti-O5    [8952.86]
 3996    TiB      1        H151     Ti3996    3996    2.15900  47.867   ; Ti-O5    [8955.02]
 3997    TiB      1        H151     Ti3997    3997    2.15901  47.867   ; Ti-O5    [8957.18]
 3998    TiB      1        H151     Ti3998    3998    2.15900  47.867   ; Ti-O5    [8959.34]
 3999    TiB      1        H151     Ti3999    3999    2.15901  47.867   ; Ti-O5    [8961.49]
 4000    TiB      1        H151     Ti4000    4000    2.15900  47.867   ; Ti-O5    [8963.65]
 4001    TiB      1        H151     Ti4001    4001    2.15901  47.867   ; Ti-O5    [8965.81]
 4002    TiB      1        H151     Ti4002    4002    2.15900  47.867   ; Ti-O5    [8967.97]
 4003    TiB      1        H151     Ti4003    4003    2.15901  47.867   ; Ti-O5    [8970.13]
 4004    TiB      1        H151     Ti4004    4004    2.15900  47.867   ; Ti-O5    [8972.29]
 4005    TiB      1        H151     Ti4005    4005    2.15901  47.867   ; Ti-O5    [8974.45]
 4006    TiB      1        H151     Ti4006    4006    2.15900  47.867   ; Ti-O5    [8976.61]
 4007    TiB      1        H151     Ti4007    4007    2.15901  47.867   ; Ti-O5    [8978.77]
 4008    TiB      1        H151     Ti4008    4008    2.15901  47.867   ; Ti-O5    [8980.93]
 4009    TiB      1        H151     Ti4009    4009    2.15900  47.867   ; Ti-O5    [8983.08]
 4010    TiB      1        H151     Ti4010    4010    2.15901  47.867   ; Ti-O5    [8985.24]
 4011    TiB      1        H151     Ti4011    4011    2.15900  47.867   ; Ti-O5     [8987.4]
 4012    TiB      1        H151     Ti4012    4012    2.15901  47.867   ; Ti-O5    [8989.56]
 4013    TiB      1        H151     Ti4013    4013    2.15900  47.867   ; Ti-O5    [8991.72]
 4014    TiB      1        H151     Ti4014    4014    2.15901  47.867   ; Ti-O5    [8993.88]
 4015    TiB      1        H151     Ti4015    4015    2.15900  47.867   ; Ti-O5    [8996.04]
 4016    TiB      1        H151     Ti4016    4016    2.15901  47.867   ; Ti-O5     [8998.2]
 4017    TiB      1        H151     Ti4017    4017    2.15900  47.867   ; Ti-O5    [9000.36]
 4018    TiB      1        H151     Ti4018    4018    2.15901  47.867   ; Ti-O5    [9002.52]
 4019    TiB      1        H151     Ti4019    4019    2.15900  47.867   ; Ti-O5    [9004.67]
 4020    TiB      1        H151     Ti4020    4020    2.15901  47.867   ; Ti-O5    [9006.83]
 4021    TiB      1        H151     Ti4021    4021    2.15900  47.867   ; Ti-O5    [9008.99]
 4022    TiB      1        H151     Ti4022    4022    2.15901  47.867   ; Ti-O5    [9011.15]
 4023    TiB      1        H151     Ti4023    4023    2.15901  47.867   ; Ti-O5    [9013.31]
 4024    TiB      1        H151     Ti4024    4024    2.15900  47.867   ; Ti-O5    [9015.47]
 4025    TiB      1        H151     Ti4025    4025    2.15901  47.867   ; Ti-O5    [9017.63]
 4026    TiB      1        H151     Ti4026    4026    2.15900  47.867   ; Ti-O5    [9019.79]
 4027    TiB      1        H151     Ti4027    4027    2.15901  47.867   ; Ti-O5    [9021.95]
 4028    TiB      1        H151     Ti4028    4028    2.15900  47.867   ; Ti-O5    [9024.11]
 4029    TiB      1        H151     Ti4029    4029    2.15901  47.867   ; Ti-O5    [9026.26]
 4030    TiB      1        H151     Ti4030    4030    2.15900  47.867   ; Ti-O5    [9028.42]
 4031    TiB      1        H151     Ti4031    4031    2.15901  47.867   ; Ti-O5    [9030.58]
 4032    TiB      1        H151     Ti4032    4032    2.15900  47.867   ; Ti-O5    [9032.74]
 4033     OA      1        H151         O1    4033   -1.12397  15.999   ; O-Ti3    [9031.62]
 4034     OA      1        H151         O2    4034   -1.12397  15.999   ; O-Ti3    [9030.49]
 4035     OA      1        H151         O3    4035   -1.12396  15.999   ; O-Ti3    [9029.37]
 4036     OA      1        H151         O4    4036   -1.12397  15.999   ; O-Ti3    [9028.25]
 4037     OA      1        H151         O5    4037   -1.12397  15.999   ; O-Ti3    [9027.12]
 4038     OA      1        H151         O6    4038   -1.12397  15.999   ; O-Ti3       [9026]
 4039     OA      1        H151         O7    4039   -1.12397  15.999   ; O-Ti3    [9024.87]
 4040     OA      1        H151         O8    4040   -1.12397  15.999   ; O-Ti3    [9023.75]
 4041     OA      1        H151         O9    4041   -1.12397  15.999   ; O-Ti3    [9022.63]
 4042     OA      1        H151        O10    4042   -1.12397  15.999   ; O-Ti3     [9021.5]
 4043     OA      1        H151        O11    4043   -1.12397  15.999   ; O-Ti3    [9020.38]
 4044     OA      1        H151        O12    4044   -1.12397  15.999   ; O-Ti3    [9019.25]
 4045     OA      1        H151        O13    4045   -1.12397  15.999   ; O-Ti3    [9018.13]
 4046     OA      1        H151        O14    4046   -1.12397  15.999   ; O-Ti3    [9017.01]
 4047     OA      1        H151        O15    4047   -1.12396  15.999   ; O-Ti3    [9015.88]
 4048     OA      1        H151        O16    4048   -1.12397  15.999   ; O-Ti3    [9014.76]
 4049     OA      1        H151        O17    4049   -1.12397  15.999   ; O-Ti3    [9013.63]
 4050     OA      1        H151        O18    4050   -1.12397  15.999   ; O-Ti3    [9012.51]
 4051     OA      1        H151        O19    4051   -1.12397  15.999   ; O-Ti3    [9011.39]
 4052     OA      1        H151        O20    4052   -1.12397  15.999   ; O-Ti3    [9010.26]
 4053     OA      1        H151        O21    4053   -1.12397  15.999   ; O-Ti3    [9009.14]
 4054     OA      1        H151        O22    4054   -1.12397  15.999   ; O-Ti3    [9008.01]
 4055     OA      1        H151        O23    4055   -1.12397  15.999   ; O-Ti3    [9006.89]
 4056     OA      1        H151        O24    4056   -1.12397  15.999   ; O-Ti3    [9005.77]
 4057     OA      1        H151        O25    4057   -1.12397  15.999   ; O-Ti3    [9004.64]
 4058     OA      1        H151        O26    4058   -1.12397  15.999   ; O-Ti3    [9003.52]
 4059     OA      1        H151        O27    4059   -1.12396  15.999   ; O-Ti3    [9002.39]
 4060     OA      1        H151        O28    4060   -1.12397  15.999   ; O-Ti3    [9001.27]
 4061     OA      1        H151        O29    4061   -1.12397  15.999   ; O-Ti3    [9000.15]
 4062     OA      1        H151        O30    4062   -1.12397  15.999   ; O-Ti3    [8999.02]
 4063     OA      1        H151        O31    4063   -1.12397  15.999   ; O-Ti3     [8997.9]
 4064     OA      1        H151        O32    4064   -1.12397  15.999   ; O-Ti3    [8996.77]
 4065     OA      1        H151        O33    4065   -1.12397  15.999   ; O-Ti3    [8995.65]
 4066     OA      1        H151        O34    4066   -1.12397  15.999   ; O-Ti3    [8994.53]
 4067     OA      1        H151        O35    4067   -1.12397  15.999   ; O-Ti3     [8993.4]
 4068     OA      1        H151        O36    4068   -1.12397  15.999   ; O-Ti3    [8992.28]
 4069     OA      1        H151        O37    4069   -1.12397  15.999   ; O-Ti3    [8991.15]
 4070     OA      1        H151        O38    4070   -1.12396  15.999   ; O-Ti3    [8990.03]
 4071     OA      1        H151        O39    4071   -1.12397  15.999   ; O-Ti3    [8988.91]
 4072     OA      1        H151        O40    4072   -1.12397  15.999   ; O-Ti3    [8987.78]
 4073     OA      1        H151        O41    4073   -1.12397  15.999   ; O-Ti3    [8986.66]
 4074     OA      1        H151        O42    4074   -1.12397  15.999   ; O-Ti3    [8985.54]
 4075     OA      1        H151        O43    4075   -1.12397  15.999   ; O-Ti3    [8984.41]
 4076     OA      1        H151        O44    4076   -1.12397  15.999   ; O-Ti3    [8983.29]
 4077     OA      1        H151        O45    4077   -1.12397  15.999   ; O-Ti3    [8982.16]
 4078     OA      1        H151        O46    4078   -1.12397  15.999   ; O-Ti3    [8981.04]
 4079     OA      1        H151        O47    4079   -1.12397  15.999   ; O-Ti3    [8979.92]
 4080     OA      1        H151        O48    4080   -1.12397  15.999   ; O-Ti3    [8978.79]
 4081     OA      1        H151        O49    4081   -1.12397  15.999   ; O-Ti3    [8977.67]
 4082     OA      1        H151        O50    4082   -1.12396  15.999   ; O-Ti3    [8976.54]
 4083     OA      1        H151        O51    4083   -1.12397  15.999   ; O-Ti3    [8975.42]
 4084     OA      1        H151        O52    4084   -1.12397  15.999   ; O-Ti3     [8974.3]
 4085     OA      1        H151        O53    4085   -1.12397  15.999   ; O-Ti3    [8973.17]
 4086     OA      1        H151        O54    4086   -1.12397  15.999   ; O-Ti3    [8972.05]
 4087     OA      1        H151        O55    4087   -1.12397  15.999   ; O-Ti3    [8970.92]
 4088     OA      1        H151        O56    4088   -1.12397  15.999   ; O-Ti3     [8969.8]
 4089     OA      1        H151        O57    4089   -1.12397  15.999   ; O-Ti3    [8968.68]
 4090     OA      1        H151        O58    4090   -1.12397  15.999   ; O-Ti3    [8967.55]
 4091     OA      1        H151        O59    4091   -1.12397  15.999   ; O-Ti3    [8966.43]
 4092     OA      1        H151        O60    4092   -1.12397  15.999   ; O-Ti3     [8965.3]
 4093     OA      1        H151        O61    4093   -1.12397  15.999   ; O-Ti3    [8964.18]
 4094     OA      1        H151        O62    4094   -1.12396  15.999   ; O-Ti3    [8963.06]
 4095     OA      1        H151        O63    4095   -1.12397  15.999   ; O-Ti3    [8961.93]
 4096     OA      1        H151        O64    4096   -1.12397  15.999   ; O-Ti3    [8960.81]
 4097     OA      1        H151        O65    4097   -1.12397  15.999   ; O-Ti3    [8959.68]
 4098     OA      1        H151        O66    4098   -1.12397  15.999   ; O-Ti3    [8958.56]
 4099     OA      1        H151        O67    4099   -1.12397  15.999   ; O-Ti3    [8957.44]
 4100     OA      1        H151        O68    4100   -1.12397  15.999   ; O-Ti3    [8956.31]
 4101     OA      1        H151        O69    4101   -1.12397  15.999   ; O-Ti3    [8955.19]
 4102     OA      1        H151        O70    4102   -1.12397  15.999   ; O-Ti3    [8954.06]
 4103     OA      1        H151        O71    4103   -1.12397  15.999   ; O-Ti3    [8952.94]
 4104     OA      1        H151        O72    4104   -1.12397  15.999   ; O-Ti3    [8951.82]
 4105     OA      1        H151        O73    4105   -1.12397  15.999   ; O-Ti3    [8950.69]
 4106     OA      1        H151        O74    4106   -1.12396  15.999   ; O-Ti3    [8949.57]
 4107     OA      1        H151        O75    4107   -1.12397  15.999   ; O-Ti3    [8948.44]
 4108     OA      1        H151        O76    4108   -1.12397  15.999   ; O-Ti3    [8947.32]
 4109     OA      1        H151        O77    4109   -1.12397  15.999   ; O-Ti3     [8946.2]
 4110     OA      1        H151        O78    4110   -1.12397  15.999   ; O-Ti3    [8945.07]
 4111     OA      1        H151        O79    4111   -1.12397  15.999   ; O-Ti3    [8943.95]
 4112     OA      1        H151        O80    4112   -1.12397  15.999   ; O-Ti3    [8942.82]
 4113     OA      1        H151        O81    4113   -1.12397  15.999   ; O-Ti3     [8941.7]
 4114     OA      1        H151        O82    4114   -1.12397  15.999   ; O-Ti3    [8940.58]
 4115     OA      1        H151        O83    4115   -1.12397  15.999   ; O-Ti3    [8939.45]
 4116     OA      1        H151        O84    4116   -1.12397  15.999   ; O-Ti3    [8938.33]
 4117     OA      1        H151        O85    4117   -1.12396  15.999   ; O-Ti3     [8937.2]
 4118     OA      1        H151        O86    4118   -1.12397  15.999   ; O-Ti3    [8936.08]
 4119     OA      1        H151        O87    4119   -1.12397  15.999   ; O-Ti3    [8934.96]
 4120     OA      1        H151        O88    4120   -1.12397  15.999   ; O-Ti3    [8933.83]
 4121     OA      1        H151        O89    4121   -1.12397  15.999   ; O-Ti3    [8932.71]
 4122     OA      1        H151        O90    4122   -1.12397  15.999   ; O-Ti3    [8931.58]
 4123     OA      1        H151        O91    4123   -1.12397  15.999   ; O-Ti3    [8930.46]
 4124     OA      1        H151        O92    4124   -1.12397  15.999   ; O-Ti3    [8929.34]
 4125     OA      1        H151        O93    4125   -1.12397  15.999   ; O-Ti3    [8928.21]
 4126     OA      1        H151        O94    4126   -1.12397  15.999   ; O-Ti3    [8927.09]
 4127     OA      1        H151        O95    4127   -1.12397  15.999   ; O-Ti3    [8925.96]
 4128     OA      1        H151        O96    4128   -1.12397  15.999   ; O-Ti3    [8924.84]
 4129     OA      1        H151        O97    4129   -1.12396  15.999   ; O-Ti3    [8923.72]
 4130     OA      1        H151        O98    4130   -1.12397  15.999   ; O-Ti3    [8922.59]
 4131     OA      1        H151        O99    4131   -1.12397  15.999   ; O-Ti3    [8921.47]
 4132     OA      1        H151       O100    4132   -1.12397  15.999   ; O-Ti3    [8920.34]
 4133     OA      1        H151       O101    4133   -1.12397  15.999   ; O-Ti3    [8919.22]
 4134     OA      1        H151       O102    4134   -1.12397  15.999   ; O-Ti3     [8918.1]
 4135     OA      1        H151       O103    4135   -1.12397  15.999   ; O-Ti3    [8916.97]
 4136     OA      1        H151       O104    4136   -1.12397  15.999   ; O-Ti3    [8915.85]
 4137     OA      1        H151       O105    4137   -1.12397  15.999   ; O-Ti3    [8914.73]
 4138     OA      1        H151       O106    4138   -1.12397  15.999   ; O-Ti3     [8913.6]
 4139     OA      1        H151       O107    4139   -1.12397  15.999   ; O-Ti3    [8912.48]
 4140     OA      1        H151       O108    4140   -1.12397  15.999   ; O-Ti3    [8911.35]
 4141     OA      1        H151       O109    4141   -1.12396  15.999   ; O-Ti3    [8910.23]
 4142     OA      1        H151       O110    4142   -1.12397  15.999   ; O-Ti3    [8909.11]
 4143     OA      1        H151       O111    4143   -1.12397  15.999   ; O-Ti3    [8907.98]
 4144     OA      1        H151       O112    4144   -1.12397  15.999   ; O-Ti3    [8906.86]
 4145     OA      1        H151       O113    4145   -1.12397  15.999   ; O-Ti3    [8905.73]
 4146     OA      1        H151       O114    4146   -1.12397  15.999   ; O-Ti3    [8904.61]
 4147     OA      1        H151       O115    4147   -1.12397  15.999   ; O-Ti3    [8903.49]
 4148     OA      1        H151       O116    4148   -1.12397  15.999   ; O-Ti3    [8902.36]
 4149     OA      1        H151       O117    4149   -1.12397  15.999   ; O-Ti3    [8901.24]
 4150     OA      1        H151       O118    4150   -1.12397  15.999   ; O-Ti3    [8900.11]
 4151     OA      1        H151       O119    4151   -1.12397  15.999   ; O-Ti3    [8898.99]
 4152     OA      1        H151       O120    4152   -1.12397  15.999   ; O-Ti3    [8897.87]
 4153     OA      1        H151       O121    4153   -1.12396  15.999   ; O-Ti3    [8896.74]
 4154     OA      1        H151       O122    4154   -1.12397  15.999   ; O-Ti3    [8895.62]
 4155     OA      1        H151       O123    4155   -1.12397  15.999   ; O-Ti3    [8894.49]
 4156     OA      1        H151       O124    4156   -1.12397  15.999   ; O-Ti3    [8893.37]
 4157     OA      1        H151       O125    4157   -1.12397  15.999   ; O-Ti3    [8892.25]
 4158     OA      1        H151       O126    4158   -1.12397  15.999   ; O-Ti3    [8891.12]
 4159     OA      1        H151       O127    4159   -1.12397  15.999   ; O-Ti3       [8890]
 4160     OA      1        H151       O128    4160   -1.12397  15.999   ; O-Ti3    [8888.87]
 4161     OA      1        H151       O129    4161   -1.12397  15.999   ; O-Ti3    [8887.75]
 4162     OA      1        H151       O130    4162   -1.12397  15.999   ; O-Ti3    [8886.63]
 4163     OA      1        H151       O131    4163   -1.12397  15.999   ; O-Ti3     [8885.5]
 4164     OA      1        H151       O132    4164   -1.12396  15.999   ; O-Ti3    [8884.38]
 4165     OA      1        H151       O133    4165   -1.12397  15.999   ; O-Ti3    [8883.25]
 4166     OA      1        H151       O134    4166   -1.12397  15.999   ; O-Ti3    [8882.13]
 4167     OA      1        H151       O135    4167   -1.12397  15.999   ; O-Ti3    [8881.01]
 4168     OA      1        H151       O136    4168   -1.12397  15.999   ; O-Ti3    [8879.88]
 4169     OA      1        H151       O137    4169   -1.12397  15.999   ; O-Ti3    [8878.76]
 4170     OA      1        H151       O138    4170   -1.12397  15.999   ; O-Ti3    [8877.63]
 4171     OA      1        H151       O139    4171   -1.12397  15.999   ; O-Ti3    [8876.51]
 4172     OA      1        H151       O140    4172   -1.12397  15.999   ; O-Ti3    [8875.39]
 4173     OA      1        H151       O141    4173   -1.12397  15.999   ; O-Ti3    [8874.26]
 4174     OA      1        H151       O142    4174   -1.12397  15.999   ; O-Ti3    [8873.14]
 4175     OA      1        H151       O143    4175   -1.12397  15.999   ; O-Ti3    [8872.01]
 4176     OA      1        H151       O144    4176   -1.12396  15.999   ; O-Ti3    [8870.89]
 4177     OA      1        H151       O145    4177   -1.12397  15.999   ; O-Ti3    [8869.77]
 4178     OA      1        H151       O146    4178   -1.12397  15.999   ; O-Ti3    [8868.64]
 4179     OA      1        H151       O147    4179   -1.12397  15.999   ; O-Ti3    [8867.52]
 4180     OA      1        H151       O148    4180   -1.12397  15.999   ; O-Ti3    [8866.39]
 4181     OA      1        H151       O149    4181   -1.12397  15.999   ; O-Ti3    [8865.27]
 4182     OA      1        H151       O150    4182   -1.12397  15.999   ; O-Ti3    [8864.15]
 4183     OA      1        H151       O151    4183   -1.12397  15.999   ; O-Ti3    [8863.02]
 4184     OA      1        H151       O152    4184   -1.12397  15.999   ; O-Ti3     [8861.9]
 4185     OA      1        H151       O153    4185   -1.12397  15.999   ; O-Ti3    [8860.77]
 4186     OA      1        H151       O154    4186   -1.12397  15.999   ; O-Ti3    [8859.65]
 4187     OA      1        H151       O155    4187   -1.12397  15.999   ; O-Ti3    [8858.53]
 4188     OA      1        H151       O156    4188   -1.12396  15.999   ; O-Ti3     [8857.4]
 4189     OA      1        H151       O157    4189   -1.12397  15.999   ; O-Ti3    [8856.28]
 4190     OA      1        H151       O158    4190   -1.12397  15.999   ; O-Ti3    [8855.15]
 4191     OA      1        H151       O159    4191   -1.12397  15.999   ; O-Ti3    [8854.03]
 4192     OA      1        H151       O160    4192   -1.12397  15.999   ; O-Ti3    [8852.91]
 4193     OA      1        H151       O161    4193   -1.12397  15.999   ; O-Ti3    [8851.78]
 4194     OA      1        H151       O162    4194   -1.12397  15.999   ; O-Ti3    [8850.66]
 4195     OA      1        H151       O163    4195   -1.12397  15.999   ; O-Ti3    [8849.53]
 4196     OA      1        H151       O164    4196   -1.12397  15.999   ; O-Ti3    [8848.41]
 4197     OA      1        H151       O165    4197   -1.12397  15.999   ; O-Ti3    [8847.29]
 4198     OA      1        H151       O166    4198   -1.12397  15.999   ; O-Ti3    [8846.16]
 4199     OA      1        H151       O167    4199   -1.12397  15.999   ; O-Ti3    [8845.04]
 4200     OA      1        H151       O168    4200   -1.12396  15.999   ; O-Ti3    [8843.91]
 4201     OA      1        H151       O169    4201   -1.12397  15.999   ; O-Ti3    [8842.79]
 4202     OA      1        H151       O170    4202   -1.12397  15.999   ; O-Ti3    [8841.67]
 4203     OA      1        H151       O171    4203   -1.12397  15.999   ; O-Ti3    [8840.54]
 4204     OA      1        H151       O172    4204   -1.12397  15.999   ; O-Ti3    [8839.42]
 4205     OA      1        H151       O173    4205   -1.12397  15.999   ; O-Ti3     [8838.3]
 4206     OA      1        H151       O174    4206   -1.12397  15.999   ; O-Ti3    [8837.17]
 4207     OA      1        H151       O175    4207   -1.12397  15.999   ; O-Ti3    [8836.05]
 4208     OA      1        H151       O176    4208   -1.12397  15.999   ; O-Ti3    [8834.92]
 4209     OA      1        H151       O177    4209   -1.12397  15.999   ; O-Ti3     [8833.8]
 4210     OA      1        H151       O178    4210   -1.12397  15.999   ; O-Ti3    [8832.68]
 4211     OA      1        H151       O179    4211   -1.12396  15.999   ; O-Ti3    [8831.55]
 4212     OA      1        H151       O180    4212   -1.12397  15.999   ; O-Ti3    [8830.43]
 4213     OA      1        H151       O181    4213   -1.12397  15.999   ; O-Ti3     [8829.3]
 4214     OA      1        H151       O182    4214   -1.12397  15.999   ; O-Ti3    [8828.18]
 4215     OA      1        H151       O183    4215   -1.12397  15.999   ; O-Ti3    [8827.06]
 4216     OA      1        H151       O184    4216   -1.12397  15.999   ; O-Ti3    [8825.93]
 4217     OA      1        H151       O185    4217   -1.12397  15.999   ; O-Ti3    [8824.81]
 4218     OA      1        H151       O186    4218   -1.12397  15.999   ; O-Ti3    [8823.68]
 4219     OA      1        H151       O187    4219   -1.12397  15.999   ; O-Ti3    [8822.56]
 4220     OA      1        H151       O188    4220   -1.12397  15.999   ; O-Ti3    [8821.44]
 4221     OA      1        H151       O189    4221   -1.12397  15.999   ; O-Ti3    [8820.31]
 4222     OA      1        H151       O190    4222   -1.12397  15.999   ; O-Ti3    [8819.19]
 4223     OA      1        H151       O191    4223   -1.12396  15.999   ; O-Ti3    [8818.06]
 4224     OA      1        H151       O192    4224   -1.12397  15.999   ; O-Ti3    [8816.94]
 4225     OA      1        H151       O193    4225   -1.12397  15.999   ; O-Ti3    [8815.82]
 4226     OA      1        H151       O194    4226   -1.12397  15.999   ; O-Ti3    [8814.69]
 4227     OA      1        H151       O195    4227   -1.12397  15.999   ; O-Ti3    [8813.57]
 4228     OA      1        H151       O196    4228   -1.12397  15.999   ; O-Ti3    [8812.44]
 4229     OA      1        H151       O197    4229   -1.12397  15.999   ; O-Ti3    [8811.32]
 4230     OA      1        H151       O198    4230   -1.12397  15.999   ; O-Ti3     [8810.2]
 4231     OA      1        H151       O199    4231   -1.12397  15.999   ; O-Ti3    [8809.07]
 4232     OA      1        H151       O200    4232   -1.12397  15.999   ; O-Ti3    [8807.95]
 4233     OA      1        H151       O201    4233   -1.12397  15.999   ; O-Ti3    [8806.82]
 4234     OA      1        H151       O202    4234   -1.12397  15.999   ; O-Ti3     [8805.7]
 4235     OA      1        H151       O203    4235   -1.12396  15.999   ; O-Ti3    [8804.58]
 4236     OA      1        H151       O204    4236   -1.12397  15.999   ; O-Ti3    [8803.45]
 4237     OA      1        H151       O205    4237   -1.12397  15.999   ; O-Ti3    [8802.33]
 4238     OA      1        H151       O206    4238   -1.12397  15.999   ; O-Ti3     [8801.2]
 4239     OA      1        H151       O207    4239   -1.12397  15.999   ; O-Ti3    [8800.08]
 4240     OA      1        H151       O208    4240   -1.12397  15.999   ; O-Ti3    [8798.96]
 4241     OA      1        H151       O209    4241   -1.12397  15.999   ; O-Ti3    [8797.83]
 4242     OA      1        H151       O210    4242   -1.12397  15.999   ; O-Ti3    [8796.71]
 4243     OA      1        H151       O211    4243   -1.12397  15.999   ; O-Ti3    [8795.58]
 4244     OA      1        H151       O212    4244   -1.12397  15.999   ; O-Ti3    [8794.46]
 4245     OA      1        H151       O213    4245   -1.12397  15.999   ; O-Ti3    [8793.34]
 4246     OA      1        H151       O214    4246   -1.12397  15.999   ; O-Ti3    [8792.21]
 4247     OA      1        H151       O215    4247   -1.12396  15.999   ; O-Ti3    [8791.09]
 4248     OA      1        H151       O216    4248   -1.12397  15.999   ; O-Ti3    [8789.96]
 4249     OA      1        H151       O217    4249   -1.12397  15.999   ; O-Ti3    [8788.84]
 4250     OA      1        H151       O218    4250   -1.12397  15.999   ; O-Ti3    [8787.72]
 4251     OA      1        H151       O219    4251   -1.12397  15.999   ; O-Ti3    [8786.59]
 4252     OA      1        H151       O220    4252   -1.12397  15.999   ; O-Ti3    [8785.47]
 4253     OA      1        H151       O221    4253   -1.12397  15.999   ; O-Ti3    [8784.34]
 4254     OA      1        H151       O222    4254   -1.12397  15.999   ; O-Ti3    [8783.22]
 4255     OA      1        H151       O223    4255   -1.12397  15.999   ; O-Ti3     [8782.1]
 4256     OA      1        H151       O224    4256   -1.12397  15.999   ; O-Ti3    [8780.97]
 4257     OA      1        H151       O225    4257   -1.12397  15.999   ; O-Ti3    [8779.85]
 4258     OA      1        H151       O226    4258   -1.12396  15.999   ; O-Ti3    [8778.72]
 4259     OA      1        H151       O227    4259   -1.12397  15.999   ; O-Ti3     [8777.6]
 4260     OA      1        H151       O228    4260   -1.12397  15.999   ; O-Ti3    [8776.48]
 4261     OA      1        H151       O229    4261   -1.12397  15.999   ; O-Ti3    [8775.35]
 4262     OA      1        H151       O230    4262   -1.12397  15.999   ; O-Ti3    [8774.23]
 4263     OA      1        H151       O231    4263   -1.12397  15.999   ; O-Ti3     [8773.1]
 4264     OA      1        H151       O232    4264   -1.12397  15.999   ; O-Ti3    [8771.98]
 4265     OA      1        H151       O233    4265   -1.12397  15.999   ; O-Ti3    [8770.86]
 4266     OA      1        H151       O234    4266   -1.12397  15.999   ; O-Ti3    [8769.73]
 4267     OA      1        H151       O235    4267   -1.12397  15.999   ; O-Ti3    [8768.61]
 4268     OA      1        H151       O236    4268   -1.12397  15.999   ; O-Ti3    [8767.49]
 4269     OA      1        H151       O237    4269   -1.12397  15.999   ; O-Ti3    [8766.36]
 4270     OA      1        H151       O238    4270   -1.12396  15.999   ; O-Ti3    [8765.24]
 4271     OA      1        H151       O239    4271   -1.12397  15.999   ; O-Ti3    [8764.11]
 4272     OA      1        H151       O240    4272   -1.12397  15.999   ; O-Ti3    [8762.99]
 4273     OA      1        H151       O241    4273   -1.12397  15.999   ; O-Ti3    [8761.87]
 4274     OA      1        H151       O242    4274   -1.12397  15.999   ; O-Ti3    [8760.74]
 4275     OA      1        H151       O243    4275   -1.12397  15.999   ; O-Ti3    [8759.62]
 4276     OA      1        H151       O244    4276   -1.12397  15.999   ; O-Ti3    [8758.49]
 4277     OA      1        H151       O245    4277   -1.12397  15.999   ; O-Ti3    [8757.37]
 4278     OA      1        H151       O246    4278   -1.12397  15.999   ; O-Ti3    [8756.25]
 4279     OA      1        H151       O247    4279   -1.12397  15.999   ; O-Ti3    [8755.12]
 4280     OA      1        H151       O248    4280   -1.12397  15.999   ; O-Ti3       [8754]
 4281     OA      1        H151       O249    4281   -1.12397  15.999   ; O-Ti3    [8752.87]
 4282     OA      1        H151       O250    4282   -1.12396  15.999   ; O-Ti3    [8751.75]
 4283     OA      1        H151       O251    4283   -1.12397  15.999   ; O-Ti3    [8750.63]
 4284     OA      1        H151       O252    4284   -1.12397  15.999   ; O-Ti3     [8749.5]
 4285     OA      1        H151       O253    4285   -1.12397  15.999   ; O-Ti3    [8748.38]
 4286     OA      1        H151       O254    4286   -1.12397  15.999   ; O-Ti3    [8747.25]
 4287     OA      1        H151       O255    4287   -1.12397  15.999   ; O-Ti3    [8746.13]
 4288     OA      1        H151       O256    4288   -1.12397  15.999   ; O-Ti3    [8745.01]
 4289     OA      1        H151       O257    4289   -1.12397  15.999   ; O-Ti3    [8743.88]
 4290     OA      1        H151       O258    4290   -1.12397  15.999   ; O-Ti3    [8742.76]
 4291     OA      1        H151       O259    4291   -1.12397  15.999   ; O-Ti3    [8741.63]
 4292     OA      1        H151       O260    4292   -1.12397  15.999   ; O-Ti3    [8740.51]
 4293     OA      1        H151       O261    4293   -1.12397  15.999   ; O-Ti3    [8739.39]
 4294     OA      1        H151       O262    4294   -1.12396  15.999   ; O-Ti3    [8738.26]
 4295     OA      1        H151       O263    4295   -1.12397  15.999   ; O-Ti3    [8737.14]
 4296     OA      1        H151       O264    4296   -1.12397  15.999   ; O-Ti3    [8736.01]
 4297     OA      1        H151       O265    4297   -1.12397  15.999   ; O-Ti3    [8734.89]
 4298     OA      1        H151       O266    4298   -1.12397  15.999   ; O-Ti3    [8733.77]
 4299     OA      1        H151       O267    4299   -1.12397  15.999   ; O-Ti3    [8732.64]
[truncated: 1,606,396 more chars]
