# Supplementary material for: Atomistic Molecular Dynamics Simulations of Lipids Near TiO2 Nanosurfaces
Source: J Phys Chem B. 2021 Jul 16;125(29):8048–59. doi: 10.1021/acs.jpcb.1c04547 (PMC8389913; doi:10.1021/acs.jpcb.1c04547)
Supplement: Supplementary file 2 — jp1c04547_si_002.zip [file jp1c04547_si_002.zip › MD_setup/anatase-101-82DMPC/anatase-101-DMPC.gro]

Ti4536-O9072-OH151 (30%) anatase(101) + Na+ counterions + 82 DMPC in 0.15 M NaCl
59839
    1H151   Ti1    1   1.010   0.887   9.826
    1H151   Ti2    2   2.905   2.298   6.921
    1H151   Ti3    3   1.579   1.400   9.826
    1H151   Ti4    4   2.715   2.811   6.921
    1H151   Ti5    5   2.526   2.298   6.921
    1H151   Ti6    6   1.579   4.479   9.826
    1H151   Ti7    7   1.958   4.479   9.826
    1H151   Ti8    8   0.821   5.505   9.826
    1H151   Ti9    9   0.821   0.374   9.826
    1H151  Ti10   10   2.147   1.914   9.826
    1H151  Ti11   11   0.442   5.505   9.826
    1H151  Ti12   12   3.284   2.298   6.921
    1H151  Ti13   13   3.473   5.505   9.826
    1H151  Ti14   14   4.799   3.966   9.826
    1H151  Ti15   15   2.526   1.914   9.826
    1H151  Ti16   16   3.663   1.914   9.826
    1H151  Ti17   17   2.905   1.914   9.826
    1H151  Ti18   18   4.610   0.759   6.921
    1H151  Ti19   19   3.284   1.914   9.826
    1H151  Ti20   20   4.042   1.914   9.826
    1H151  Ti21   21   4.231   0.759   6.921
    1H151  Ti22   22   4.421   1.914   9.826
    1H151  Ti23   23   1.768   1.914   9.826
    1H151  Ti24   24   3.852   0.759   6.921
    1H151  Ti25   25   1.200   1.400   9.826
    1H151  Ti26   26   1.389   0.887   9.826
    1H151  Ti27   27   2.336   2.811   6.921
    1H151  Ti28   28   3.663   2.940   9.826
    1H151  Ti29   29   0.631   0.887   9.826
    1H151  Ti30   30   1.958   1.400   9.826
    1H151  Ti31   31   3.094   2.811   6.921
    1H151  Ti32   32   1.200   0.374   9.826
    1H151  Ti33   33   1.389   2.298   6.921
    1H151  Ti34   34   4.989   0.759   6.921
    1H151  Ti35   35   4.799   0.887   9.826
    1H151  Ti36   36   2.147   2.298   6.921
    1H151  Ti37   37   4.989   6.916   6.921
    1H151  Ti38   38   1.200   1.785   6.921
    1H151  Ti39   39   4.989   0.374   9.826
    1H151  Ti40   40   5.368   6.916   6.921
    1H151  Ti41   41   2.336   4.479   9.826
    1H151  Ti42   42   1.200   5.505   9.826
    1H151  Ti43   43   0.063   5.505   9.826
    1H151  Ti44   44   4.799   1.914   9.826
    1H151  Ti45   45   1.200   4.479   9.826
    1H151  Ti46   46   0.442   0.374   9.826
    1H151  Ti47   47   3.094   5.505   9.826
    1H151  Ti48   48   3.852   5.505   9.826
    1H151  Ti49   49   5.178   3.966   9.826
    1H151  Ti50   50   4.421   3.966   9.826
    1H151  Ti51   51   3.663   2.298   6.921
    1H151  Ti52   52   5.747   1.400   9.826
    1H151  Ti53   53   5.178   0.887   9.826
    1H151  Ti54   54   1.010   2.298   6.921
    1H151  Ti55   55   1.579   1.785   6.921
    1H151  Ti56   56   6.126   1.400   9.826
    1H151  Ti57   57   4.610   0.374   9.826
    1H151  Ti58   58   6.315   3.324   6.921
    1H151  Ti59   59   5.368   2.811   6.921
    1H151  Ti60   60   6.315   0.887   9.826
    1H151  Ti61   61   3.852   6.916   6.921
    1H151  Ti62   62   3.094   6.531   9.826
    1H151  Ti63   63   5.936   3.324   6.921
    1H151  Ti64   64   4.989   2.811   6.921
    1H151  Ti65   65   4.610   6.531   9.826
    1H151  Ti66   66   6.126   4.479   9.826
    1H151  Ti67   67   4.989   6.531   9.826
    1H151  Ti68   68   6.694   0.887   9.826
    1H151  Ti69   69   3.284   2.940   9.826
    1H151  Ti70   70   0.063   2.811   6.921
    1H151  Ti71   71   4.042   2.940   9.826
    1H151  Ti72   72   5.747   4.479   9.826
    1H151  Ti73   73   3.473   0.759   6.921
    1H151  Ti74   74   0.442   2.811   6.921
    1H151  Ti75   75   6.505   4.864   6.921
    1H151  Ti76   76   3.473   6.531   9.826
    1H151  Ti77   77   3.473   6.916   6.921
    1H151  Ti78   78   2.715   3.838   6.921
    1H151  Ti79   79   6.126   4.864   6.921
    1H151  Ti80   80   5.557   5.377   6.921
    1H151  Ti81   81   3.284   4.992   9.826
    1H151  Ti82   82   5.178   3.324   6.921
    1H151  Ti83   83   1.010   6.018   9.826
    1H151  Ti84   84   3.094   3.838   6.921
    1H151  Ti85   85   6.126   0.759   6.921
    1H151  Ti86   86   6.505   0.759   6.921
    1H151  Ti87   87   5.178   5.377   6.921
    1H151  Ti88   88   5.178   0.246   6.921
    1H151  Ti89   89   4.042   4.992   9.826
    1H151  Ti90   90   1.768   4.992   9.826
    1H151  Ti91   91   5.557   1.914   9.826
    1H151  Ti92   92   0.631   4.992   9.826
    1H151  Ti93   93   1.579   6.916   6.921
    1H151  Ti94   94   2.147   6.403   6.921
    1H151  Ti95   95   2.147   3.966   9.826
    1H151  Ti96   96   1.389   3.966   9.826
    1H151  Ti97   97   4.231   4.479   9.826
    1H151  Ti98   98   4.989   3.453   9.826
    1H151  Ti99   99   5.747   2.427   9.826
    1H151 Ti100  100   6.694   6.018   9.826
    1H151 Ti101  101   1.958   5.890   6.921
    1H151 Ti102  102   1.768   0.246   6.921
    1H151 Ti103  103   2.147   3.324   6.921
    1H151 Ti104  104   5.178   6.403   6.921
    1H151 Ti105  105   4.989   2.427   9.826
    1H151 Ti106  106   4.799   6.018   9.826
    1H151 Ti107  107   1.010   1.914   9.826
    1H151 Ti108  108   0.821   6.531   9.826
    1H151 Ti109  109   5.368   3.838   6.921
    1H151 Ti110  110   6.315   4.992   9.826
    1H151 Ti111  111   1.389   3.324   6.921
    1H151 Ti112  112   3.852   1.785   6.921
    1H151 Ti113  113   1.389   6.403   6.921
    1H151 Ti114  114   2.336   6.916   6.921
    1H151 Ti115  115   1.579   3.838   6.921
    1H151 Ti116  116   6.505   3.838   6.921
    1H151 Ti117  117   2.905   7.045   9.826
    1H151 Ti118  118   4.610   3.838   6.921
    1H151 Ti119  119   1.579   2.427   9.826
    1H151 Ti120  120   3.094   4.479   9.826
    1H151 Ti121  121   5.178   1.272   6.921
    1H151 Ti122  122   5.557   2.940   9.826
    1H151 Ti123  123   0.063   6.531   9.826
    1H151 Ti124  124   1.579   0.759   6.921
    1H151 Ti125  125   0.821   0.759   6.921
    1H151 Ti126  126   0.821   4.864   6.921
    1H151 Ti127  127   4.042   6.403   6.921
    1H151 Ti128  128   4.421   4.351   6.921
    1H151 Ti129  129   0.631   0.246   6.921
    1H151 Ti130  130   1.768   5.377   6.921
    1H151 Ti131  131   3.094   5.890   6.921
    1H151 Ti132  132   4.042   0.887   9.826
    1H151 Ti133  133   0.631   5.377   6.921
    1H151 Ti134  134   2.905   5.377   6.921
    1H151 Ti135  135   0.253   4.351   6.921
    1H151 Ti136  136   0.821   3.838   6.921
    1H151 Ti137  137   1.579   6.531   9.826
    1H151 Ti138  138   3.284   0.887   9.826
    1H151 Ti139  139   2.526   0.887   9.826
    1H151 Ti140  140   4.799   4.992   9.826
    1H151 Ti141  141   2.336   5.505   9.826
    1H151 Ti142  142   4.610   1.785   6.921
    1H151 Ti143  143   2.147   7.045   9.826
    1H151 Ti144  144   6.315   2.298   6.921
    1H151 Ti145  145   2.526   2.940   9.826
    1H151 Ti146  146   5.747   5.505   9.826
    1H151 Ti147  147   0.253   6.403   6.921
    1H151 Ti148  148   6.315   6.403   6.921
    1H151 Ti149  149   0.063   1.785   6.921
    1H151 Ti150  150   3.852   4.864   6.921
    1H151 Ti151  151   0.063   2.427   9.826
    1H151 Ti152  152   2.715   2.520   7.008
    1H151 Ti153  153   0.821   0.666   9.738
    1H151 Ti154  154   3.094   2.520   7.008
    1H151 Ti155  155   1.389   1.179   9.738
    1H151 Ti156  156   1.200   0.666   9.738
    1H151 Ti157  157   1.958   1.692   9.738
    1H151 Ti158  158   2.336   2.520   7.008
    1H151 Ti159  159   0.631   5.284   9.738
    1H151 Ti160  160   2.147   4.258   9.738
    1H151 Ti161  161   1.389   2.007   7.008
    1H151 Ti162  162   3.284   5.284   9.738
    1H151 Ti163  163   1.389   4.258   9.738
    1H151 Ti164  164   4.989   0.666   9.738
    1H151 Ti165  165   4.989   3.744   9.738
    1H151 Ti166  166   5.178   7.138   7.008
    1H151 Ti167  167   5.178   3.033   7.008
    1H151 Ti168  168   4.799   6.310   9.738
    1H151 Ti169  169   1.579   1.692   9.738
    1H151 Ti170  170   1.010   1.179   9.738
    1H151 Ti171  171   1.768   4.258   9.738
    1H151 Ti172  172   0.442   0.666   9.738
    1H151 Ti173  173   0.821   5.797   9.738
    1H151 Ti174  174   1.579   4.771   9.738
    1H151 Ti175  175   1.200   1.692   9.738
    1H151 Ti176  176   1.958   4.771   9.738
    1H151 Ti177  177   4.610   0.666   9.738
    1H151 Ti178  178   2.336   1.692   9.738
    1H151 Ti179  179   3.663   5.284   9.738
    1H151 Ti180  180   1.010   2.007   7.008
    1H151 Ti181  181   6.315   1.179   9.738
    1H151 Ti182  182   4.989   0.467   7.008
    1H151 Ti183  183   2.526   3.033   7.008
    1H151 Ti184  184   1.768   1.179   9.738
    1H151 Ti185  185   1.768   2.205   9.738
    1H151 Ti186  186   1.010   5.284   9.738
    1H151 Ti187  187   0.063   5.797   9.738
    1H151 Ti188  188   1.200   5.797   9.738
    1H151 Ti189  189   2.147   3.033   7.008
    1H151 Ti190  190   4.421   4.258   9.738
    1H151 Ti191  191   5.747   1.692   9.738
    1H151 Ti192  192   4.799   2.205   9.738
    1H151 Ti193  193   5.368   3.546   7.008
    1H151 Ti194  194   5.557   2.205   9.738
    1H151 Ti195  195   4.799   0.980   7.008
    1H151 Ti196  196   0.253   5.284   9.738
    1H151 Ti197  197   4.042   5.284   9.738
    1H151 Ti198  198   4.231   4.771   9.738
    1H151 Ti199  199   1.010   6.310   9.738
    1H151 Ti200  200   1.768   7.138   7.008
    1H151 Ti201  201   3.663   2.007   7.008
    1H151 Ti202  202   1.579   6.625   7.008
    1H151 Ti203  203   3.473   2.520   7.008
    1H151 Ti204  204   4.989   6.625   7.008
    1H151 Ti205  205   5.368   6.625   7.008
    1H151 Ti206  206   5.178   0.980   7.008
    1H151 Ti207  207   6.126   4.771   9.738
    1H151 Ti208  208   2.715   1.692   9.738
    1H151 Ti209  209   4.610   3.744   9.738
    1H151 Ti210  210   4.421   0.980   7.008
    1H151 Ti211  211   3.094   6.823   9.738
    1H151 Ti212  212   3.852   6.625   7.008
    1H151 Ti213  213   6.505   3.546   7.008
    1H151 Ti214  214   3.094   1.692   9.738
    1H151 Ti215  215   3.473   1.692   9.738
    1H151 Ti216  216   3.852   1.692   9.738
    1H151 Ti217  217   1.579   3.546   7.008
    1H151 Ti218  218   4.231   1.692   9.738
    1H151 Ti219  219   2.905   3.033   7.008
    1H151 Ti220  220   4.042   0.980   7.008
    1H151 Ti221  221   3.094   4.771   9.738
    1H151 Ti222  222   1.010   7.336   9.738
    1H151 Ti223  223   2.147   6.111   7.008
    1H151 Ti224  224   5.936   1.179   9.738
    1H151 Ti225  225   0.631   7.336   9.738
    1H151 Ti226  226   1.579   0.467   7.008
    1H151 Ti227  227   4.610   1.692   9.738
    1H151 Ti228  228   6.126   3.546   7.008
    1H151 Ti229  229   2.336   6.625   7.008
    1H151 Ti230  230   3.473   2.718   9.738
    1H151 Ti231  231   5.747   2.718   9.738
    1H151 Ti232  232   3.852   2.718   9.738
    1H151 Ti233  233   6.694   6.310   9.738
    1H151 Ti234  234   1.958   5.598   7.008
    1H151 Ti235  235   0.821   0.467   7.008
    1H151 Ti236  236   0.631   5.085   7.008
    1H151 Ti237  237   4.421   4.059   7.008
    1H151 Ti238  238   3.663   0.980   7.008
    1H151 Ti239  239   3.094   5.598   7.008
    1H151 Ti240  240   1.200   2.520   7.008
    1H151 Ti241  241   4.799   7.336   9.738
    1H151 Ti242  242   3.284   6.310   9.738
    1H151 Ti243  243   3.663   7.138   7.008
    1H151 Ti244  244   6.505   0.666   9.738
    1H151 Ti245  245   0.253   3.033   7.008
    1H151 Ti246  246   5.936   4.258   9.738
    1H151 Ti247  247   5.368   5.598   7.008
    1H151 Ti248  248   6.315   5.085   7.008
    1H151 Ti249  249   6.315   0.980   7.008
    1H151 Ti250  250   2.905   4.059   7.008
    1H151 Ti251  251   0.442   5.797   9.738
    1H151 Ti252  252   1.200   4.771   9.738
    1H151 Ti253  253   4.799   4.258   9.738
    1H151 Ti254  254   2.147   2.205   9.738
    1H151 Ti255  255   4.610   0.467   7.008
    1H151 Ti256  256   4.421   2.205   9.738
    1H151 Ti257  257   3.284   2.007   7.008
    1H151 Ti258  258   3.663   2.205   9.738
    1H151 Ti259  259   4.042   2.205   9.738
    1H151 Ti260  260   3.284   2.205   9.738
    1H151 Ti261  261   0.631   1.179   9.738
    1H151 Ti262  262   2.526   2.205   9.738
    1H151 Ti263  263   2.905   2.007   7.008
    1H151 Ti264  264   2.905   2.205   9.738
    1H151 Ti265  265   2.336   4.771   9.738
    1H151 Ti266  266   3.473   5.797   9.738
    1H151 Ti267  267   2.526   2.007   7.008
    1H151 Ti268  268   4.231   0.467   7.008
    1H151 Ti269  269   3.852   0.467   7.008
    1H151 Ti270  270   1.958   2.520   7.008
    1H151 Ti271  271   1.958   6.625   7.008
    1H151 Ti272  272   5.178   1.179   9.738
    1H151 Ti273  273   5.178   2.205   9.738
    1H151 Ti274  274   5.178   4.258   9.738
    1H151 Ti275  275   6.315   3.033   7.008
    1H151 Ti276  276   2.715   3.546   7.008
    1H151 Ti277  277   2.147   2.007   7.008
    1H151 Ti278  278   5.557   3.033   7.008
    1H151 Ti279  279   1.768   2.007   7.008
    1H151 Ti280  280   5.936   3.033   7.008
    1H151 Ti281  281   6.126   1.692   9.738
    1H151 Ti282  282   0.063   2.520   7.008
    1H151 Ti283  283   1.768   5.284   9.738
    1H151 Ti284  284   5.747   4.771   9.738
    1H151 Ti285  285   0.442   2.520   7.008
    1H151 Ti286  286   5.747   3.546   7.008
    1H151 Ti287  287   2.905   5.284   9.738
    1H151 Ti288  288   4.799   1.179   9.738
    1H151 Ti289  289   6.694   1.179   9.738
    1H151 Ti290  290   6.505   4.572   7.008
    1H151 Ti291  291   6.315   5.284   9.738
    1H151 Ti292  292   0.063   0.666   9.738
    1H151 Ti293  293   3.663   3.231   9.738
    1H151 Ti294  294   3.473   6.625   7.008
    1H151 Ti295  295   2.526   4.258   9.738
    1H151 Ti296  296   1.579   0.666   9.738
    1H151 Ti297  297   1.389   5.284   9.738
    1H151 Ti298  298   2.147   1.179   9.738
    1H151 Ti299  299   3.094   5.797   9.738
    1H151 Ti300  300   1.389   2.205   9.738
    1H151 Ti301  301   5.557   5.085   7.008
    1H151 Ti302  302   5.368   1.692   9.738
    1H151 Ti303  303   4.989   3.546   7.008
    1H151 Ti304  304   3.473   6.823   9.738
    1H151 Ti305  305   1.768   6.111   7.008
    1H151 Ti306  306   3.473   4.771   9.738
    1H151 Ti307  307   3.852   4.771   9.738
    1H151 Ti308  308   0.253   4.059   7.008
    1H151 Ti309  309   2.526   1.179   9.738
    1H151 Ti310  310   0.631   6.310   9.738
    1H151 Ti311  311   5.368   2.718   9.738
    1H151 Ti312  312   3.852   5.797   9.738
    1H151 Ti313  313   4.799   7.138   7.008
    1H151 Ti314  314   1.200   1.494   7.008
    1H151 Ti315  315   4.989   1.692   9.738
    1H151 Ti316  316   1.579   2.520   7.008
    1H151 Ti317  317   5.557   1.179   9.738
    1H151 Ti318  318   6.694   5.284   9.738
    1H151 Ti319  319   0.253   6.310   9.738
    1H151 Ti320  320   4.610   6.823   9.738
    1H151 Ti321  321   4.989   2.718   9.738
    1H151 Ti322  322   4.610   1.494   7.008
    1H151 Ti323  323   4.989   6.823   9.738
    1H151 Ti324  324   3.094   3.546   7.008
    1H151 Ti325  325   3.473   0.467   7.008
    1H151 Ti326  326   1.579   1.494   7.008
    1H151 Ti327  327   4.610   4.771   9.738
    1H151 Ti328  328   6.694   3.033   7.008
    1H151 Ti329  329   4.042   3.231   9.738
    1H151 Ti330  330   1.200   3.546   7.008
    1H151 Ti331  331   5.368   3.744   9.738
    1H151 Ti332  332   5.368   0.666   9.738
    1H151 Ti333  333   0.821   2.520   7.008
    1H151 Ti334  334   1.958   3.546   7.008
    1H151 Ti335  335   2.147   7.138   7.008
    1H151 Ti336  336   4.231   0.666   9.738
    1H151 Ti337  337   6.126   4.572   7.008
    1H151 Ti338  338   4.989   2.520   7.008
    1H151 Ti339  339   1.389   6.310   9.738
    1H151 Ti340  340   5.368   2.520   7.008
    1H151 Ti341  341   1.389   6.111   7.008
    1H151 Ti342  342   4.610   3.546   7.008
    1H151 Ti343  343   0.821   4.572   7.008
    1H151 Ti344  344   3.284   3.231   9.738
    1H151 Ti345  345   3.094   2.718   9.738
    1H151 Ti346  346   1.010   4.258   9.738
    1H151 Ti347  347   5.557   4.258   9.738
    1H151 Ti348  348   1.010   2.205   9.738
    1H151 Ti349  349   5.557   7.138   7.008
    1H151 Ti350  350   0.821   3.546   7.008
    1H151 Ti351  351   5.557   3.231   9.738
    1H151 Ti352  352   1.579   6.823   9.738
    1H151 Ti353  353   4.799   3.033   7.008
    1H151 Ti354  354   4.042   2.007   7.008
    1H151 Ti355  355   4.799   4.059   7.008
    1H151 Ti356  356   2.715   6.823   9.738
    1H151 Ti357  357   0.821   4.771   9.738
    1H151 Ti358  358   6.126   0.467   7.008
    1H151 Ti359  359   5.368   0.467   7.008
    1H151 Ti360  360   4.421   6.310   9.738
    1H151 Ti361  361   5.178   5.085   7.008
    1H151 Ti362  362   0.821   6.823   9.738
    1H151 Ti363  363   5.936   5.085   7.008
    1H151 Ti364  364   6.505   0.467   7.008
    1H151 Ti365  365   2.336   3.546   7.008
    1H151 Ti366  366   1.389   3.033   7.008
    1H151 Ti367  367   4.042   1.179   9.738
    1H151 Ti368  368   3.852   1.494   7.008
    1H151 Ti369  369   5.178   6.310   9.738
    1H151 Ti370  370   0.821   1.692   9.738
    1H151 Ti371  371   3.284   1.179   9.738
    1H151 Ti372  372   1.389   7.138   7.008
    1H151 Ti373  373   5.936   2.205   9.738
    1H151 Ti374  374   5.178   3.231   9.738
    1H151 Ti375  375   2.147   5.284   9.738
    1H151 Ti376  376   6.505   5.797   9.738
    1H151 Ti377  377   1.389   7.336   9.738
    1H151 Ti378  378   3.284   3.033   7.008
    1H151 Ti379  379   6.315   2.007   7.008
    1H151 Ti380  380   3.852   4.572   7.008
    1H151 Ti381  381   4.042   4.258   9.738
    1H151 Ti382  382   6.505   2.520   7.008
    1H151 Ti383  383   6.694   4.059   7.008
    1H151 Ti384  384   5.178   6.111   7.008
    1H151 Ti385  385   0.442   4.572   7.008
    1H151 Ti386  386   4.042   7.138   7.008
    1H151 Ti387  387   0.063   4.572   7.008
    1H151 Ti388  388   5.936   5.284   9.738
    1H151 Ti389  389   4.989   1.494   7.008
    1H151 Ti390  390   6.505   4.771   9.738
    1H151 Ti391  391   4.231   2.718   9.738
    1H151 Ti392  392   4.799   5.284   9.738
    1H151 Ti393  393   2.526   5.284   9.738
    1H151 Ti394  394   2.905   7.336   9.738
    1H151 Ti395  395   0.631   4.059   7.008
    1H151 Ti396  396   4.231   3.744   9.738
    1H151 Ti397  397   0.253   7.336   9.738
    1H151 Ti398  398   4.231   6.625   7.008
    1H151 Ti399  399   1.958   3.744   9.738
    1H151 Ti400  400   1.579   5.598   7.008
    1H151 Ti401  401   1.579   3.744   9.738
    1H151 Ti402  402   2.715   2.718   9.738
    1H151 Ti403  403   1.958   0.467   7.008
    1H151 Ti404  404   1.200   6.625   7.008
    1H151 Ti405  405   5.178   7.336   9.738
    1H151 Ti406  406   1.389   0.980   7.008
    1H151 Ti407  407   0.063   6.823   9.738
    1H151 Ti408  408   2.147   7.336   9.738
    1H151 Ti409  409   4.421   7.336   9.738
    1H151 Ti410  410   0.631   3.033   7.008
    1H151 Ti411  411   2.905   6.310   9.738
    1H151 Ti412  412   2.715   5.598   7.008
    1H151 Ti413  413   6.694   2.007   7.008
    1H151 Ti414  414   3.663   6.310   9.738
    1H151 Ti415  415   0.631   7.138   7.008
    1H151 Ti416  416   1.010   4.059   7.008
    1H151 Ti417  417   6.126   0.666   9.738
    1H151 Ti418  418   3.852   2.520   7.008
    1H151 Ti419  419   5.178   4.059   7.008
    1H151 Ti420  420   1.010   0.980   7.008
    1H151 Ti421  421   1.010   5.085   7.008
    1H151 Ti422  422   1.958   6.823   9.738
    1H151 Ti423  423   2.905   4.258   9.738
    1H151 Ti424  424   0.442   0.467   7.008
    1H151 Ti425  425   4.231   4.572   7.008
    1H151 Ti426  426   1.579   2.718   9.738
    1H151 Ti427  427   2.526   3.231   9.738
    1H151 Ti428  428   6.694   5.085   7.008
    1H151 Ti429  429   2.336   5.797   9.738
    1H151 Ti430  430   1.389   4.059   7.008
    1H151 Ti431  431   4.042   6.111   7.008
    1H151 Ti432  432   0.063   1.494   7.008
    1H151 Ti433  433   0.253   6.111   7.008
    1H151 Ti434  434   2.715   0.666   9.738
    1H151 Ti435  435   5.747   5.797   9.738
    1H151 Ti436  436   3.094   0.666   9.738
    1H151 Ti437  437   3.284   7.138   7.008
    1H151 Ti438  438   2.336   6.823   9.738
    1H151 Ti439  439   4.799   3.231   9.738
    1H151 Ti440  440   1.768   5.085   7.008
    1H151 Ti441  441   3.852   0.666   9.738
    1H151 Ti442  442   2.905   5.085   7.008
    1H151 Ti443  443   4.421   2.007   7.008
    1H151 Ti444  444   6.315   4.059   7.008
    1H151 Ti445  445   6.694   0.980   7.008
    1H151 Ti446  446   5.936   0.980   7.008
    1H151 Ti447  447   5.747   5.598   7.008
    1H151 Ti448  448   6.315   6.111   7.008
    1H151 Ti449  449   2.526   4.059   7.008
    1H151 Ti450  450   6.315   4.258   9.738
    1H151 Ti451  451   3.473   0.666   9.738
    1H151 Ti452  452   4.989   5.598   7.008
    1H151 Ti453  453   0.442   4.771   9.738
    1H151 Ti454  454   4.989   4.771   9.738
    1H151 Ti455  455   3.284   0.980   7.008
    1H151 Ti456  456   4.610   5.797   9.738
    1H151 Ti457  457   0.063   6.625   7.008
    1H151 Ti458  458   6.505   6.625   7.008
    1H151 Ti459  459   3.284   4.059   7.008
    1H151 Ti460  460   0.063   2.718   9.738
    1H151 Ti461  461   0.253   2.007   7.008
    1H151 Ti462  462   2.336   3.744   9.738
    1H151 Ti463  463   4.989   5.797   9.738
    1H151 Ti464  464   6.126   2.520   7.008
    1H151 Ti465  465   2.336   2.718   9.738
    1H151 Ti466  466   2.336   0.666   9.738
    1H151 Ti467  467   5.557   4.059   7.008
    1H151 Ti468  468   2.905   6.111   7.008
    1H151 Ti469  469   1.768   0.980   7.008
    1H151 Ti470  470   5.557   5.284   9.738
    1H151 Ti471  471   3.284   4.258   9.738
    1H151 Ti472  472   3.284   6.111   7.008
    1H151 Ti473  473   0.631   0.980   7.008
    1H151 Ti474  474   1.768   6.310   9.738
    1H151 Ti475  475   1.200   3.744   9.738
    1H151 Ti476  476   4.799   2.007   7.008
    1H151 Ti477  477   1.768   4.059   7.008
    1H151 Ti478  478   2.526   7.138   7.008
    1H151 Ti479  479   4.610   4.572   7.008
    1H151 Ti480  480   0.821   5.598   7.008
    1H151 Ti481  481   5.368   1.494   7.008
    1H151 Ti482  482   0.442   5.598   7.008
    1H151 Ti483  483   0.442   6.625   7.008
    1H151 Ti484  484   6.126   6.625   7.008
    1H151 Ti485  485   3.663   5.085   7.008
    1H151 Ti486  486   4.042   5.085   7.008
    1H151 Ti487  487   6.694   2.205   9.738
    1H151 Ti488  488   0.253   2.205   9.738
    1H151 Ti489  489   1.200   0.467   7.008
    1H151 Ti490  490   1.768   3.033   7.008
    1H151 Ti491  491   2.715   4.771   9.738
    1H151 Ti492  492   4.421   5.284   9.738
    1H151 Ti493  493   4.421   1.179   9.738
    1H151 Ti494  494   0.631   2.007   7.008
    1H151 Ti495  495   2.526   6.111   7.008
    1H151 Ti496  496   5.557   0.980   7.008
    1H151 Ti497  497   4.610   6.625   7.008
    1H151 Ti498  498   0.253   5.085   7.008
    1H151 Ti499  499   2.336   5.598   7.008
    1H151 Ti500  500   4.231   1.494   7.008
    1H151 Ti501  501   2.905   1.179   9.738
    1H151 Ti502  502   1.200   6.823   9.738
    1H151 Ti503  503   0.253   1.179   9.738
    1H151 Ti504  504   3.663   1.179   9.738
    1H151 Ti505  505   5.747   6.625   7.008
    1H151 Ti506  506   0.442   6.823   9.738
    1H151 Ti507  507   0.063   3.546   7.008
    1H151 Ti508  508   4.610   2.718   9.738
    1H151 Ti509  509   1.579   5.797   9.738
    1H151 Ti510  510   1.010   3.033   7.008
    1H151 Ti511  511   4.421   7.138   7.008
    1H151 Ti512  512   4.421   3.231   9.738
    1H151 Ti513  513   1.958   0.666   9.738
    1H151 Ti514  514   2.715   5.797   9.738
    1H151 Ti515  515   5.368   4.771   9.738
    1H151 Ti516  516   4.231   5.797   9.738
    1H151 Ti517  517   2.526   7.336   9.738
    1H151 Ti518  518   1.010   7.138   7.008
    1H151 Ti519  519   1.768   7.336   9.738
    1H151 Ti520  520   5.747   0.467   7.008
    1H151 Ti521  521   5.747   0.666   9.738
    1H151 Ti522  522   5.936   4.059   7.008
    1H151 Ti523  523   2.905   3.231   9.738
    1H151 Ti524  524   1.958   2.718   9.738
    1H151 Ti525  525   5.747   2.520   7.008
    1H151 Ti526  526   2.715   6.625   7.008
    1H151 Ti527  527   0.063   4.771   9.738
    1H151 Ti528  528   6.126   5.797   9.738
    1H151 Ti529  529   3.663   6.111   7.008
    1H151 Ti530  530   4.042   6.310   9.738
    1H151 Ti531  531   5.178   5.284   9.738
    1H151 Ti532  532   3.663   4.258   9.738
    1H151 Ti533  533   6.694   6.111   7.008
    1H151 Ti534  534   0.063   0.467   7.008
    1H151 Ti535  535   4.042   4.059   7.008
    1H151 Ti536  536   5.368   5.797   9.738
    1H151 Ti537  537   1.200   5.598   7.008
    1H151 Ti538  538   0.442   3.546   7.008
    1H151 Ti539  539   3.473   5.598   7.008
    1H151 Ti540  540   6.126   2.718   9.738
    1H151 Ti541  541   1.389   5.085   7.008
    1H151 Ti542  542   0.253   0.980   7.008
    1H151 Ti543  543   3.284   5.085   7.008
    1H151 Ti544  544   6.315   2.205   9.738
    1H151 Ti545  545   0.631   2.205   9.738
    1H151 Ti546  546   2.147   4.059   7.008
    1H151 Ti547  547   3.473   1.494   7.008
    1H151 Ti548  548   6.315   6.310   9.738
    1H151 Ti549  549   0.821   6.625   7.008
    1H151 Ti550  550   0.821   1.494   7.008
    1H151 Ti551  551   6.505   1.692   9.738
    1H151 Ti552  552   5.557   6.111   7.008
    1H151 Ti553  553   3.094   6.625   7.008
    1H151 Ti554  554   2.905   7.138   7.008
    1H151 Ti555  555   3.284   7.336   9.738
    1H151 Ti556  556   1.958   5.797   9.738
    1H151 Ti557  557   6.505   1.494   7.008
    1H151 Ti558  558   1.958   1.494   7.008
    1H151 Ti559  559   5.747   4.572   7.008
    1H151 Ti560  560   5.747   3.744   9.738
    1H151 Ti561  561   4.610   2.520   7.008
    1H151 Ti562  562   4.799   6.111   7.008
    1H151 Ti563  563   4.231   6.823   9.738
    1H151 Ti564  564   1.200   4.572   7.008
    1H151 Ti565  565   1.010   6.111   7.008
    1H151 Ti566  566   6.694   7.336   9.738
    1H151 Ti567  567   2.526   6.310   9.738
    1H151 Ti568  568   3.852   3.744   9.738
    1H151 Ti569  569   3.852   6.823   9.738
    1H151 Ti570  570   0.442   1.494   7.008
    1H151 Ti571  571   6.126   5.598   7.008
    1H151 Ti572  572   0.631   6.111   7.008
    1H151 Ti573  573   5.936   6.111   7.008
    1H151 Ti574  574   0.442   1.692   9.738
    1H151 Ti575  575   5.936   7.138   7.008
    1H151 Ti576  576   5.178   2.007   7.008
    1H151 Ti577  577   0.253   7.138   7.008
    1H151 Ti578  578   2.147   3.231   9.738
    1H151 Ti579  579   4.799   5.085   7.008
    1H151 Ti580  580   3.473   3.546   7.008
    1H151 Ti581  581   3.094   0.467   7.008
    1H151 Ti582  582   3.663   3.033   7.008
    1H151 Ti583  583   5.368   6.823   9.738
    1H151 Ti584  584   2.147   6.310   9.738
    1H151 Ti585  585   2.715   3.744   9.738
    1H151 Ti586  586   4.231   2.520   7.008
    1H151 Ti587  587   4.231   3.546   7.008
    1H151 Ti588  588   4.989   4.572   7.008
    1H151 Ti589  589   2.147   5.085   7.008
    1H151 Ti590  590   5.936   3.231   9.738
    1H151 Ti591  591   3.473   4.572   7.008
    1H151 Ti592  592   4.042   7.336   9.738
    1H151 Ti593  593   4.421   6.111   7.008
    1H151 Ti594  594   0.631   4.258   9.738
    1H151 Ti595  595   1.200   2.718   9.738
    1H151 Ti596  596   6.505   6.823   9.738
    1H151 Ti597  597   2.526   5.085   7.008
    1H151 Ti598  598   3.663   4.059   7.008
    1H151 Ti599  599   4.421   3.033   7.008
    1H151 Ti600  600   0.063   5.598   7.008
    1H151 Ti601  601   6.505   2.718   9.738
    1H151 Ti602  602   5.936   2.007   7.008
    1H151 Ti603  603   2.336   0.467   7.008
    1H151 Ti604  604   5.557   6.310   9.738
    1H151 Ti605  605   4.421   5.085   7.008
    1H151 Ti606  606   5.557   7.336   9.738
    1H151 Ti607  607   5.747   1.494   7.008
    1H151 Ti608  608   6.694   4.258   9.738
    1H151 Ti609  609   0.442   2.718   9.738
    1H151 Ti610  610   2.147   0.980   7.008
    1H151 Ti611  611   4.610   5.598   7.008
    1H151 Ti612  612   0.821   3.744   9.738
    1H151 Ti613  613   5.368   4.572   7.008
    1H151 Ti614  614   2.905   0.980   7.008
    1H151 Ti615  615   6.505   5.598   7.008
    1H151 Ti616  616   0.063   1.692   9.738
    1H151 Ti617  617   6.126   1.494   7.008
    1H151 Ti618  618   3.094   1.494   7.008
    1H151 Ti619  619   3.663   7.336   9.738
    1H151 Ti620  620   6.315   7.138   7.008
    1H151 Ti621  621   3.473   3.744   9.738
    1H151 Ti622  622   3.094   4.572   7.008
    1H151 Ti623  623   3.094   3.744   9.738
    1H151 Ti624  624   6.694   7.138   7.008
    1H151 Ti625  625   3.852   5.598   7.008
    1H151 Ti626  626   1.768   3.231   9.738
    1H151 Ti627  627   1.579   4.572   7.008
    1H151 Ti628  628   5.557   2.007   7.008
    1H151 Ti629  629   2.336   1.494   7.008
    1H151 Ti630  630   2.715   4.572   7.008
    1H151 Ti631  631   6.315   7.336   9.738
    1H151 Ti632  632   6.126   3.744   9.738
    1H151 Ti633  633   2.715   1.494   7.008
    1H151 Ti634  634   5.936   6.310   9.738
    1H151 Ti635  635   1.389   3.231   9.738
    1H151 Ti636  636   4.042   3.033   7.008
    1H151 Ti637  637   4.231   5.598   7.008
    1H151 Ti638  638   2.715   0.467   7.008
    1H151 Ti639  639   0.821   2.718   9.738
    1H151 Ti640  640   0.253   4.258   9.738
    1H151 Ti641  641   3.852   3.546   7.008
    1H151 Ti642  642   1.958   4.572   7.008
    1H151 Ti643  643   5.936   7.336   9.738
    1H151 Ti644  644   2.336   4.572   7.008
    1H151 Ti645  645   2.526   0.980   7.008
    1H151 Ti646  646   6.315   3.231   9.738
    1H151 Ti647  647   5.747   6.823   9.738
    1H151 Ti648  648   6.126   6.823   9.738
    1H151 Ti649  649   1.010   3.231   9.738
    1H151 Ti650  650   6.505   3.744   9.738
    1H151 Ti651  651   6.694   3.231   9.738
    1H151 Ti652  652   0.253   3.231   9.738
    1H151 Ti653  653   0.442   3.744   9.738
    1H151 Ti654  654   0.631   3.231   9.738
    1H151 Ti655  655   0.063   3.744   9.738
    1H151 Ti656  656   2.715   2.671   7.273
    1H151 Ti657  657   0.821   0.514   9.474
    1H151 Ti658  658   1.389   1.027   9.474
    1H151 Ti659  659   2.336   2.671   7.273
    1H151 Ti660  660   3.094   2.671   7.273
    1H151 Ti661  661   1.010   1.027   9.474
    1H151 Ti662  662   1.579   1.540   9.474
    1H151 Ti663  663   1.958   1.540   9.474
    1H151 Ti664  664   1.200   0.514   9.474
    1H151 Ti665  665   1.579   4.619   9.474
    1H151 Ti666  666   0.821   5.645   9.474
    1H151 Ti667  667   1.958   4.619   9.474
    1H151 Ti668  668   1.389   2.158   7.273
    1H151 Ti669  669   4.989   0.514   9.474
    1H151 Ti670  670   1.200   1.540   9.474
    1H151 Ti671  671   3.284   5.132   9.474
    1H151 Ti672  672   0.631   5.132   9.474
    1H151 Ti673  673   1.768   2.053   9.474
    1H151 Ti674  674   2.147   4.106   9.474
    1H151 Ti675  675   5.178   3.184   7.273
    1H151 Ti676  676   1.389   4.106   9.474
    1H151 Ti677  677   5.178   7.289   7.273
    1H151 Ti678  678   0.442   0.514   9.474
    1H151 Ti679  679   0.442   5.645   9.474
    1H151 Ti680  680   4.989   3.593   9.474
    1H151 Ti681  681   4.989   0.619   7.273
    1H151 Ti682  682   2.905   2.158   7.273
    1H151 Ti683  683   4.610   0.514   9.474
    1H151 Ti684  684   2.147   2.053   9.474
    1H151 Ti685  685   2.526   2.158   7.273
    1H151 Ti686  686   1.200   5.645   9.474
    1H151 Ti687  687   0.063   5.645   9.474
    1H151 Ti688  688   3.284   2.158   7.273
    1H151 Ti689  689   4.799   2.053   9.474
    1H151 Ti690  690   1.010   2.158   7.273
    1H151 Ti691  691   4.799   6.158   9.474
    1H151 Ti692  692   4.989   6.776   7.273
    1H151 Ti693  693   4.799   4.106   9.474
    1H151 Ti694  694   4.421   4.106   9.474
    1H151 Ti695  695   5.747   1.540   9.474
    1H151 Ti696  696   5.368   6.776   7.273
    1H151 Ti697  697   6.315   1.027   9.474
    1H151 Ti698  698   3.663   2.158   7.273
    1H151 Ti699  699   4.610   0.619   7.273
    1H151 Ti700  700   4.421   2.053   9.474
    1H151 Ti701  701   2.526   2.053   9.474
    1H151 Ti702  702   3.473   5.645   9.474
    1H151 Ti703  703   3.663   2.053   9.474
    1H151 Ti704  704   4.042   2.053   9.474
    1H151 Ti705  705   3.284   2.053   9.474
    1H151 Ti706  706   2.905   2.053   9.474
    1H151 Ti707  707   1.010   6.158   9.474
    1H151 Ti708  708   4.231   0.619   7.273
    1H151 Ti709  709   6.126   4.619   9.474
    1H151 Ti710  710   0.631   1.027   9.474
    1H151 Ti711  711   3.852   6.776   7.273
    1H151 Ti712  712   3.094   6.672   9.474
    1H151 Ti713  713   4.042   5.132   9.474
    1H151 Ti714  714   5.557   2.053   9.474
    1H151 Ti715  715   3.852   0.619   7.273
    1H151 Ti716  716   1.200   4.619   9.474
    1H151 Ti717  717   2.147   3.184   7.273
    1H151 Ti718  718   1.579   6.776   7.273
    1H151 Ti719  719   4.231   4.619   9.474
    1H151 Ti720  720   1.768   7.289   7.273
    1H151 Ti721  721   2.336   4.619   9.474
    1H151 Ti722  722   2.147   2.158   7.273
    1H151 Ti723  723   5.368   3.698   7.273
    1H151 Ti724  724   2.147   6.263   7.273
    1H151 Ti725  725   3.663   3.080   9.474
    1H151 Ti726  726   4.799   1.027   9.474
    1H151 Ti727  727   5.178   1.132   7.273
    1H151 Ti728  728   5.178   1.027   9.474
    1H151 Ti729  729   5.747   2.567   9.474
    1H151 Ti730  730   5.178   4.106   9.474
    1H151 Ti731  731   6.505   3.698   7.273
    1H151 Ti732  732   6.694   6.158   9.474
    1H151 Ti733  733   1.579   3.698   7.273
    1H151 Ti734  734   1.958   5.750   7.273
    1H151 Ti735  735   6.315   3.184   7.273
    1H151 Ti736  736   3.094   4.619   9.474
    1H151 Ti737  737   3.094   5.645   9.474
    1H151 Ti738  738   6.126   1.540   9.474
    1H151 Ti739  739   5.936   3.184   7.273
    1H151 Ti740  740   1.200   1.645   7.273
    1H151 Ti741  741   2.336   6.776   7.273
    1H151 Ti742  742   1.579   0.619   7.273
    1H151 Ti743  743   3.852   5.645   9.474
    1H151 Ti744  744   0.821   0.619   7.273
    1H151 Ti745  745   6.694   1.027   9.474
    1H151 Ti746  746   1.579   1.645   7.273
    1H151 Ti747  747   0.063   2.671   7.273
    1H151 Ti748  748   2.715   3.698   7.273
    1H151 Ti749  749   1.768   5.132   9.474
    1H151 Ti750  750   5.747   4.619   9.474
    1H151 Ti751  751   0.631   5.237   7.273
    1H151 Ti752  752   0.442   2.671   7.273
    1H151 Ti753  753   4.421   4.211   7.273
    1H151 Ti754  754   4.610   6.672   9.474
    1H151 Ti755  755   5.368   2.671   7.273
    1H151 Ti756  756   4.989   6.672   9.474
    1H151 Ti757  757   3.094   5.750   7.273
    1H151 Ti758  758   6.505   4.724   7.273
    1H151 Ti759  759   4.989   2.671   7.273
    1H151 Ti760  760   3.473   6.776   7.273
    1H151 Ti761  761   3.473   6.672   9.474
    1H151 Ti762  762   4.042   3.080   9.474
    1H151 Ti763  763   3.284   3.080   9.474
    1H151 Ti764  764   5.557   5.237   7.273
    1H151 Ti765  765   3.473   0.619   7.273
    1H151 Ti766  766   3.094   3.698   7.273
    1H151 Ti767  767   6.126   4.724   7.273
    1H151 Ti768  768   4.989   2.567   9.474
    1H151 Ti769  769   6.315   5.132   9.474
    1H151 Ti770  770   6.126   0.619   7.273
    1H151 Ti771  771   5.178   5.237   7.273
    1H151 Ti772  772   6.505   0.619   7.273
    1H151 Ti773  773   1.010   2.053   9.474
    1H151 Ti774  774   0.821   6.672   9.474
    1H151 Ti775  775   1.389   6.263   7.273
    1H151 Ti776  776   1.389   3.184   7.273
    1H151 Ti777  777   4.610   3.698   7.273
    1H151 Ti778  778   2.526   1.027   9.474
    1H151 Ti779  779   5.178   6.263   7.273
    1H151 Ti780  780   0.253   4.211   7.273
    1H151 Ti781  781   3.852   1.645   7.273
    1H151 Ti782  782   5.557   3.080   9.474
    1H151 Ti783  783   0.821   4.724   7.273
    1H151 Ti784  784   4.610   1.645   7.273
    1H151 Ti785  785   4.042   1.027   9.474
    1H151 Ti786  786   0.821   3.698   7.273
    1H151 Ti787  787   2.905   7.185   9.474
    1H151 Ti788  788   1.579   6.672   9.474
    1H151 Ti789  789   3.284   1.027   9.474
    1H151 Ti790  790   0.063   6.672   9.474
    1H151 Ti791  791   1.579   2.567   9.474
    1H151 Ti792  792   4.799   5.132   9.474
    1H151 Ti793  793   0.631   7.289   7.273
    1H151 Ti794  794   4.042   6.263   7.273
    1H151 Ti795  795   6.315   2.158   7.273
    1H151 Ti796  796   1.768   5.237   7.273
    1H151 Ti797  797   2.147   7.185   9.474
    1H151 Ti798  798   2.336   5.645   9.474
    1H151 Ti799  799   2.905   5.237   7.273
    1H151 Ti800  800   3.852   4.724   7.273
    1H151 Ti801  801   2.526   3.080   9.474
    1H151 Ti802  802   5.747   5.645   9.474
    1H151 Ti803  803   0.063   1.645   7.273
    1H151 Ti804  804   0.253   6.263   7.273
    1H151 Ti805  805   6.315   6.263   7.273
    1H151 Ti806  806   1.768   4.106   9.474
    1H151 Ti807  807   0.063   2.567   9.474
    1H151 Ti808  808   3.663   5.132   9.474
    1H151 Ti809  809   2.336   1.540   9.474
    1H151 Ti810  810   1.010   5.132   9.474
    1H151 Ti811  811   2.526   3.184   7.273
    1H151 Ti812  812   1.768   1.027   9.474
    1H151 Ti813  813   4.799   1.132   7.273
    1H151 Ti814  814   1.389   2.053   9.474
    1H151 Ti815  815   0.253   5.132   9.474
    1H151 Ti816  816   3.473   2.671   7.273
    1H151 Ti817  817   5.557   3.184   7.273
    1H151 Ti818  818   4.610   3.593   9.474
    1H151 Ti819  819   1.768   2.158   7.273
    1H151 Ti820  820   1.958   6.776   7.273
    1H151 Ti821  821   5.936   1.027   9.474
    1H151 Ti822  822   5.178   2.053   9.474
    1H151 Ti823  823   2.905   3.184   7.273
    1H151 Ti824  824   6.126   3.698   7.273
    1H151 Ti825  825   2.715   1.540   9.474
    1H151 Ti826  826   1.768   6.263   7.273
    1H151 Ti827  827   5.368   2.567   9.474
    1H151 Ti828  828   4.421   1.132   7.273
    1H151 Ti829  829   3.473   2.567   9.474
    1H151 Ti830  830   3.852   2.567   9.474
    1H151 Ti831  831   3.094   1.540   9.474
    1H151 Ti832  832   4.231   1.540   9.474
    1H151 Ti833  833   3.852   1.540   9.474
    1H151 Ti834  834   3.473   1.540   9.474
    1H151 Ti835  835   4.042   1.132   7.273
    1H151 Ti836  836   1.389   5.132   9.474
    1H151 Ti837  837   1.958   2.671   7.273
    1H151 Ti838  838   0.631   6.158   9.474
    1H151 Ti839  839   4.610   1.540   9.474
    1H151 Ti840  840   4.989   3.698   7.273
    1H151 Ti841  841   1.010   7.185   9.474
    1H151 Ti842  842   0.631   7.185   9.474
    1H151 Ti843  843   0.253   6.158   9.474
    1H151 Ti844  844   4.799   7.289   7.273
    1H151 Ti845  845   3.284   6.158   9.474
    1H151 Ti846  846   4.799   7.185   9.474
    1H151 Ti847  847   3.663   7.289   7.273
    1H151 Ti848  848   1.200   3.698   7.273
    1H151 Ti849  849   2.905   5.132   9.474
    1H151 Ti850  850   1.200   2.671   7.273
    1H151 Ti851  851   4.610   4.619   9.474
    1H151 Ti852  852   5.368   1.540   9.474
    1H151 Ti853  853   0.821   1.540   9.474
    1H151 Ti854  854   3.663   1.132   7.273
    1H151 Ti855  855   2.147   5.132   9.474
    1H151 Ti856  856   1.579   0.514   9.474
    1H151 Ti857  857   6.694   3.184   7.273
    1H151 Ti858  858   5.747   3.698   7.273
    1H151 Ti859  859   5.557   1.027   9.474
    1H151 Ti860  860   0.063   0.514   9.474
    1H151 Ti861  861   2.147   1.027   9.474
    1H151 Ti862  862   5.368   0.619   7.273
    1H151 Ti863  863   5.936   2.053   9.474
    1H151 Ti864  864   3.852   4.619   9.474
    1H151 Ti865  865   1.389   6.158   9.474
    1H151 Ti866  866   0.253   3.184   7.273
    1H151 Ti867  867   5.368   3.593   9.474
    1H151 Ti868  868   6.694   5.132   9.474
    1H151 Ti869  869   6.505   5.645   9.474
    1H151 Ti870  870   5.936   5.132   9.474
    1H151 Ti871  871   3.473   4.619   9.474
    1H151 Ti872  872   1.389   7.289   7.273
    1H151 Ti873  873   4.799   3.184   7.273
    1H151 Ti874  874   2.526   4.106   9.474
    1H151 Ti875  875   5.368   5.750   7.273
    1H151 Ti876  876   6.505   2.671   7.273
    1H151 Ti877  877   0.821   2.671   7.273
    1H151 Ti878  878   5.178   3.080   9.474
    1H151 Ti879  879   6.505   0.514   9.474
    1H151 Ti880  880   4.989   1.540   9.474
    1H151 Ti881  881   5.557   4.106   9.474
    1H151 Ti882  882   5.368   0.514   9.474
    1H151 Ti883  883   1.958   3.698   7.273
    1H151 Ti884  884   0.442   4.724   7.273
    1H151 Ti885  885   5.936   4.106   9.474
    1H151 Ti886  886   5.557   7.289   7.273
    1H151 Ti887  887   6.694   4.211   7.273
    1H151 Ti888  888   4.231   0.514   9.474
    1H151 Ti889  889   0.821   4.619   9.474
    1H151 Ti890  890   1.768   3.184   7.273
    1H151 Ti891  891   6.315   5.237   7.273
    1H151 Ti892  892   2.336   3.698   7.273
    1H151 Ti893  893   0.253   1.027   9.474
    1H151 Ti894  894   4.421   1.027   9.474
    1H151 Ti895  895   4.042   2.158   7.273
    1H151 Ti896  896   2.147   7.289   7.273
    1H151 Ti897  897   1.579   5.750   7.273
    1H151 Ti898  898   2.715   6.672   9.474
    1H151 Ti899  899   0.063   4.724   7.273
    1H151 Ti900  900   0.631   4.211   7.273
    1H151 Ti901  901   4.421   5.132   9.474
    1H151 Ti902  902   3.094   2.567   9.474
    1H151 Ti903  903   4.421   6.158   9.474
    1H151 Ti904  904   6.694   2.158   7.273
    1H151 Ti905  905   6.315   1.132   7.273
    1H151 Ti906  906   5.936   5.237   7.273
    1H151 Ti907  907   4.231   6.776   7.273
    1H151 Ti908  908   2.715   4.619   9.474
    1H151 Ti909  909   1.579   2.671   7.273
    1H151 Ti910  910   1.010   4.106   9.474
    1H151 Ti911  911   4.042   4.106   9.474
    1H151 Ti912  912   4.799   4.211   7.273
    1H151 Ti913  913   5.178   6.158   9.474
    1H151 Ti914  914   2.905   4.211   7.273
    1H151 Ti915  915   1.200   0.619   7.273
    1H151 Ti916  916   4.231   2.567   9.474
    1H151 Ti917  917   1.200   6.776   7.273
    1H151 Ti918  918   2.715   5.750   7.273
    1H151 Ti919  919   6.505   4.619   9.474
    1H151 Ti920  920   1.200   6.672   9.474
    1H151 Ti921  921   4.042   7.289   7.273
    1H151 Ti922  922   4.989   1.645   7.273
    1H151 Ti923  923   2.715   2.567   9.474
    1H151 Ti924  924   0.442   0.619   7.273
    1H151 Ti925  925   1.010   5.237   7.273
    1H151 Ti926  926   2.526   5.132   9.474
    1H151 Ti927  927   1.958   0.619   7.273
    1H151 Ti928  928   4.989   4.619   9.474
    1H151 Ti929  929   1.958   6.672   9.474
    1H151 Ti930  930   3.663   6.158   9.474
    1H151 Ti931  931   0.442   6.672   9.474
    1H151 Ti932  932   1.389   7.185   9.474
    1H151 Ti933  933   4.231   1.645   7.273
    1H151 Ti934  934   4.231   4.724   7.273
    1H151 Ti935  935   2.715   5.645   9.474
    1H151 Ti936  936   2.336   2.567   9.474
    1H151 Ti937  937   2.905   1.027   9.474
    1H151 Ti938  938   1.389   1.132   7.273
    1H151 Ti939  939   6.126   2.671   7.273
    1H151 Ti940  940   0.253   2.158   7.273
    1H151 Ti941  941   6.315   4.211   7.273
    1H151 Ti942  942   4.231   3.593   9.474
    1H151 Ti943  943   3.663   1.027   9.474
    1H151 Ti944  944   3.284   3.184   7.273
    1H151 Ti945  945   4.799   3.080   9.474
    1H151 Ti946  946   2.905   6.158   9.474
    1H151 Ti947  947   0.631   3.184   7.273
    1H151 Ti948  948   0.253   7.185   9.474
    1H151 Ti949  949   4.610   2.567   9.474
    1H151 Ti950  950   2.526   7.185   9.474
    1H151 Ti951  951   2.905   3.080   9.474
    1H151 Ti952  952   0.631   2.158   7.273
    1H151 Ti953  953   4.421   7.185   9.474
    1H151 Ti954  954   1.010   4.211   7.273
    1H151 Ti955  955   5.178   7.185   9.474
    1H151 Ti956  956   1.010   1.132   7.273
    1H151 Ti957  957   1.579   5.645   9.474
    1H151 Ti958  958   4.610   5.645   9.474
    1H151 Ti959  959   3.284   7.289   7.273
    1H151 Ti960  960   5.557   5.132   9.474
    1H151 Ti961  961   2.715   0.514   9.474
    1H151 Ti962  962   2.336   5.750   7.273
    1H151 Ti963  963   1.958   2.567   9.474
    1H151 Ti964  964   3.094   0.514   9.474
    1H151 Ti965  965   4.610   6.776   7.273
    1H151 Ti966  966   2.526   6.263   7.273
    1H151 Ti967  967   5.368   4.619   9.474
    1H151 Ti968  968   6.694   6.263   7.273
    1H151 Ti969  969   0.063   3.698   7.273
    1H151 Ti970  970   4.989   5.645   9.474
    1H151 Ti971  971   4.231   5.645   9.474
    1H151 Ti972  972   6.694   1.132   7.273
    1H151 Ti973  973   3.284   6.263   7.273
    1H151 Ti974  974   2.336   6.672   9.474
    1H151 Ti975  975   3.852   2.671   7.273
    1H151 Ti976  976   5.747   2.671   7.273
    1H151 Ti977  977   4.989   5.750   7.273
    1H151 Ti978  978   2.336   0.514   9.474
    1H151 Ti979  979   1.958   3.593   9.474
    1H151 Ti980  980   5.178   4.211   7.273
    1H151 Ti981  981   1.010   3.184   7.273
    1H151 Ti982  982   3.473   1.645   7.273
    1H151 Ti983  983   2.905   4.106   9.474
    1H151 Ti984  984   1.010   7.289   7.273
    1H151 Ti985  985   3.663   6.263   7.273
    1H151 Ti986  986   4.421   2.158   7.273
    1H151 Ti987  987   6.505   1.540   9.474
    1H151 Ti988  988   6.694   5.237   7.273
    1H151 Ti989  989   1.768   1.132   7.273
    1H151 Ti990  990   2.336   3.593   9.474
    1H151 Ti991  991   3.852   0.514   9.474
    1H151 Ti992  992   1.579   3.593   9.474
    1H151 Ti993  993   4.799   2.158   7.273
    1H151 Ti994  994   5.747   5.750   7.273
    1H151 Ti995  995   6.126   0.514   9.474
    1H151 Ti996  996   1.389   4.211   7.273
    1H151 Ti997  997   5.936   1.132   7.273
    1H151 Ti998  998   6.126   5.645   9.474
    1H151 Ti999  999   2.905   6.263   7.273
    1H151 Ti100 1000   0.821   1.645   7.273
    1H151 Ti100 1001   0.442   4.619   9.474
    1H151 Ti100 1002   5.747   6.776   7.273
    1H151 Ti100 1003   3.473   0.514   9.474
    1H151 Ti100 1004   1.768   6.158   9.474
    1H151 Ti100 1005   1.768   7.185   9.474
    1H151 Ti100 1006   4.421   3.080   9.474
    1H151 Ti100 1007   3.284   1.132   7.273
    1H151 Ti100 1008   5.747   0.619   7.273
    1H151 Ti100 1009   3.284   7.185   9.474
    1H151 Ti101 1010   0.442   3.698   7.273
    1H151 Ti101 1011   0.442   6.776   7.273
    1H151 Ti101 1012   5.557   1.132   7.273
    1H151 Ti101 1013   0.442   5.750   7.273
    1H151 Ti101 1014   1.958   1.645   7.273
    1H151 Ti101 1015   0.253   5.237   7.273
    1H151 Ti101 1016   4.421   7.289   7.273
    1H151 Ti101 1017   2.526   4.211   7.273
    1H151 Ti101 1018   0.631   1.132   7.273
    1H151 Ti101 1019   5.557   4.211   7.273
    1H151 Ti102 1020   3.284   4.211   7.273
    1H151 Ti102 1021   5.557   6.263   7.273
    1H151 Ti102 1022   0.063   6.776   7.273
    1H151 Ti102 1023   6.315   4.106   9.474
    1H151 Ti102 1024   1.958   5.645   9.474
    1H151 Ti102 1025   4.610   4.724   7.273
    1H151 Ti102 1026   6.505   6.776   7.273
    1H151 Ti102 1027   2.526   7.289   7.273
    1H151 Ti102 1028   0.821   5.750   7.273
    1H151 Ti102 1029   4.799   6.263   7.273
    1H151 Ti103 1030   4.042   4.211   7.273
    1H151 Ti103 1031   5.747   4.724   7.273
    1H151 Ti103 1032   6.126   6.776   7.273
    1H151 Ti103 1033   5.368   1.645   7.273
    1H151 Ti103 1034   3.284   4.106   9.474
    1H151 Ti103 1035   0.063   0.619   7.273
    1H151 Ti103 1036   3.284   5.237   7.273
    1H151 Ti103 1037   2.715   6.776   7.273
    1H151 Ti103 1038   3.663   5.237   7.273
    1H151 Ti103 1039   1.768   4.211   7.273
    1H151 Ti104 1040   6.126   2.567   9.474
    1H151 Ti104 1041   5.178   5.132   9.474
    1H151 Ti104 1042   0.253   2.053   9.474
    1H151 Ti104 1043   1.389   5.237   7.273
    1H151 Ti104 1044   6.694   2.053   9.474
    1H151 Ti104 1045   1.200   3.593   9.474
    1H151 Ti104 1046   3.094   6.776   7.273
    1H151 Ti104 1047   4.231   6.672   9.474
    1H151 Ti104 1048   6.315   6.158   9.474
    1H151 Ti104 1049   2.147   5.237   7.273
    1H151 Ti105 1050   0.631   2.053   9.474
    1H151 Ti105 1051   5.368   5.645   9.474
    1H151 Ti105 1052   6.505   1.645   7.273
    1H151 Ti105 1053   1.200   2.567   9.474
    1H151 Ti105 1054   3.473   5.750   7.273
    1H151 Ti105 1055   4.042   5.237   7.273
    1H151 Ti105 1056   3.852   6.672   9.474
    1H151 Ti105 1057   4.231   3.698   7.273
    1H151 Ti105 1058   4.610   2.671   7.273
    1H151 Ti105 1059   5.936   3.080   9.474
    1H151 Ti106 1060   0.442   1.645   7.273
    1H151 Ti106 1061   1.010   6.263   7.273
    1H151 Ti106 1062   4.421   6.263   7.273
    1H151 Ti106 1063   6.505   6.672   9.474
    1H151 Ti106 1064   1.958   0.514   9.474
    1H151 Ti106 1065   5.936   6.263   7.273
    1H151 Ti106 1066   1.200   4.724   7.273
    1H151 Ti106 1067   2.526   5.237   7.273
    1H151 Ti106 1068   5.368   6.672   9.474
    1H151 Ti106 1069   0.631   6.263   7.273
    1H151 Ti107 1070   0.253   7.289   7.273
    1H151 Ti107 1071   3.473   3.698   7.273
    1H151 Ti107 1072   4.042   6.158   9.474
    1H151 Ti107 1073   2.147   3.080   9.474
    1H151 Ti107 1074   4.799   5.237   7.273
    1H151 Ti107 1075   3.094   0.619   7.273
    1H151 Ti107 1076   5.936   2.158   7.273
    1H151 Ti107 1077   5.936   4.211   7.273
    1H151 Ti107 1078   6.505   2.567   9.474
    1H151 Ti107 1079   3.473   4.724   7.273
    1H151 Ti108 1080   6.315   2.053   9.474
    1H151 Ti108 1081   3.852   3.593   9.474
    1H151 Ti108 1082   1.200   5.750   7.273
    1H151 Ti108 1083   0.442   1.540   9.474
    1H151 Ti108 1084   0.821   6.776   7.273
    1H151 Ti108 1085   3.094   1.645   7.273
    1H151 Ti108 1086   0.442   2.567   9.474
    1H151 Ti108 1087   5.178   2.158   7.273
    1H151 Ti108 1088   0.253   1.132   7.273
    1H151 Ti108 1089   5.747   0.514   9.474
    1H151 Ti109 1090   5.936   7.289   7.273
    1H151 Ti109 1091   5.747   3.593   9.474
    1H151 Ti109 1092   2.336   1.645   7.273
    1H151 Ti109 1093   0.063   4.619   9.474
    1H151 Ti109 1094   5.368   4.724   7.273
    1H151 Ti109 1095   3.663   4.106   9.474
    1H151 Ti109 1096   2.526   6.158   9.474
    1H151 Ti109 1097   2.715   1.645   7.273
    1H151 Ti109 1098   0.063   1.540   9.474
    1H151 Ti109 1099   3.473   3.593   9.474
    1H151 Ti110 1100   6.694   7.185   9.474
    1H151 Ti110 1101   4.421   3.184   7.273
    1H151 Ti110 1102   2.715   3.593   9.474
    1H151 Ti110 1103   4.989   4.724   7.273
    1H151 Ti110 1104   2.147   6.158   9.474
    1H151 Ti110 1105   6.126   5.750   7.273
    1H151 Ti110 1106   3.663   4.211   7.273
    1H151 Ti110 1107   6.315   7.289   7.273
    1H151 Ti110 1108   5.557   6.158   9.474
    1H151 Ti110 1109   0.063   5.750   7.273
    1H151 Ti111 1110   2.905   7.289   7.273
    1H151 Ti111 1111   2.147   4.211   7.273
    1H151 Ti111 1112   3.663   7.185   9.474
    1H151 Ti111 1113   4.042   7.185   9.474
    1H151 Ti111 1114   5.557   2.158   7.273
    1H151 Ti111 1115   6.694   7.289   7.273
    1H151 Ti111 1116   4.231   2.671   7.273
    1H151 Ti111 1117   6.126   1.645   7.273
    1H151 Ti111 1118   3.094   3.593   9.474
    1H151 Ti111 1119   6.505   5.750   7.273
    1H151 Ti112 1120   3.663   3.184   7.273
    1H151 Ti112 1121   1.768   3.080   9.474
    1H151 Ti112 1122   0.821   2.567   9.474
    1H151 Ti112 1123   3.094   4.724   7.273
    1H151 Ti112 1124   3.852   5.750   7.273
    1H151 Ti112 1125   1.579   4.724   7.273
    1H151 Ti112 1126   5.936   6.158   9.474
    1H151 Ti112 1127   0.631   4.106   9.474
    1H151 Ti112 1128   2.336   0.619   7.273
    1H151 Ti112 1129   4.421   5.237   7.273
    1H151 Ti113 1130   5.557   7.185   9.474
    1H151 Ti113 1131   4.610   5.750   7.273
    1H151 Ti113 1132   5.747   1.645   7.273
    1H151 Ti113 1133   2.715   4.724   7.273
    1H151 Ti113 1134   2.147   1.132   7.273
    1H151 Ti113 1135   4.231   5.750   7.273
    1H151 Ti113 1136   1.389   3.080   9.474
    1H151 Ti113 1137   3.852   3.698   7.273
    1H151 Ti113 1138   1.958   4.724   7.273
    1H151 Ti113 1139   6.694   4.106   9.474
    1H151 Ti114 1140   2.905   1.132   7.273
    1H151 Ti114 1141   0.821   3.593   9.474
    1H151 Ti114 1142   4.042   3.184   7.273
    1H151 Ti114 1143   6.315   3.080   9.474
    1H151 Ti114 1144   6.315   7.185   9.474
    1H151 Ti114 1145   6.126   3.593   9.474
    1H151 Ti114 1146   6.694   3.080   9.474
    1H151 Ti114 1147   2.715   0.619   7.273
    1H151 Ti114 1148   0.253   3.080   9.474
    1H151 Ti114 1149   2.336   4.724   7.273
    1H151 Ti115 1150   6.126   6.672   9.474
    1H151 Ti115 1151   5.747   6.672   9.474
    1H151 Ti115 1152   0.253   4.106   9.474
    1H151 Ti115 1153   5.936   7.185   9.474
    1H151 Ti115 1154   1.010   3.080   9.474
    1H151 Ti115 1155   2.526   1.132   7.273
    1H151 Ti115 1156   0.631   3.080   9.474
    1H151 Ti115 1157   6.505   3.593   9.474
    1H151 Ti115 1158   0.442   3.593   9.474
    1H151 Ti115 1159   0.063   3.593   9.474
    1H151 Ti116 1160   1.200   0.806   9.386
    1H151 Ti116 1161   2.715   2.380   7.361
    1H151 Ti116 1162   0.821   0.806   9.386
    1H151 Ti116 1163   1.389   1.319   9.386
    1H151 Ti116 1164   3.094   2.380   7.361
    1H151 Ti116 1165   1.958   1.832   9.386
    1H151 Ti116 1166   0.631   5.424   9.386
    1H151 Ti116 1167   2.336   2.380   7.361
    1H151 Ti116 1168   1.389   4.397   9.386
    1H151 Ti116 1169   2.147   4.397   9.386
    1H151 Ti117 1170   3.284   5.424   9.386
    1H151 Ti117 1171   4.989   0.806   9.386
    1H151 Ti117 1172   4.989   3.884   9.386
    1H151 Ti117 1173   5.178   6.998   7.361
    1H151 Ti117 1174   1.389   1.867   7.361
    1H151 Ti117 1175   1.768   4.397   9.386
    1H151 Ti117 1176   1.579   1.832   9.386
    1H151 Ti117 1177   2.526   2.893   7.361
    1H151 Ti117 1178   1.768   1.319   9.386
    1H151 Ti117 1179   1.010   1.319   9.386
    1H151 Ti118 1180   5.178   2.893   7.361
    1H151 Ti118 1181   2.905   2.893   7.361
    1H151 Ti118 1182   4.799   6.450   9.386
    1H151 Ti118 1183   1.010   5.424   9.386
    1H151 Ti118 1184   1.010   0.293   9.386
    1H151 Ti118 1185   2.336   1.832   9.386
    1H151 Ti118 1186   0.821   5.937   9.386
    1H151 Ti118 1187   0.631   0.293   9.386
    1H151 Ti118 1188   0.253   5.424   9.386
    1H151 Ti118 1189   1.579   4.911   9.386
    1H151 Ti119 1190   3.663   5.424   9.386
    1H151 Ti119 1191   0.442   0.806   9.386
    1H151 Ti119 1192   2.147   2.893   7.361
    1H151 Ti119 1193   4.799   0.841   7.361
    1H151 Ti119 1194   1.200   1.832   9.386
    1H151 Ti119 1195   3.473   2.380   7.361
    1H151 Ti119 1196   1.958   4.911   9.386
    1H151 Ti119 1197   4.989   0.327   7.361
    1H151 Ti119 1198   4.610   3.884   9.386
    1H151 Ti119 1199   2.715   1.832   9.386
    1H151 Ti120 1200   4.610   0.806   9.386
    1H151 Ti120 1201   5.368   3.406   7.361
    1H151 Ti120 1202   4.421   0.841   7.361
    1H151 Ti120 1203   3.852   1.832   9.386
    1H151 Ti120 1204   3.473   1.832   9.386
    1H151 Ti120 1205   3.094   1.832   9.386
    1H151 Ti120 1206   4.231   1.832   9.386
    1H151 Ti120 1207   1.200   2.380   7.361
    1H151 Ti120 1208   4.042   0.841   7.361
    1H151 Ti120 1209   1.200   5.937   9.386
    1H151 Ti121 1210   4.610   1.832   9.386
    1H151 Ti121 1211   0.063   5.937   9.386
    1H151 Ti121 1212   4.421   4.397   9.386
    1H151 Ti121 1213   4.799   0.293   9.386
    1H151 Ti121 1214   5.747   1.832   9.386
    1H151 Ti121 1215   1.768   6.998   7.361
    1H151 Ti121 1216   5.936   1.319   9.386
    1H151 Ti121 1217   5.557   2.345   9.386
    1H151 Ti121 1218   3.094   4.911   9.386
    1H151 Ti121 1219   5.178   0.841   7.361
    1H151 Ti122 1220   4.231   4.911   9.386
    1H151 Ti122 1221   6.126   3.406   7.361
    1H151 Ti122 1222   1.010   1.867   7.361
    1H151 Ti122 1223   6.315   1.319   9.386
    1H151 Ti122 1224   1.579   6.485   7.361
    1H151 Ti122 1225   6.505   3.406   7.361
    1H151 Ti122 1226   4.799   2.345   9.386
    1H151 Ti122 1227   3.473   2.858   9.386
    1H151 Ti122 1228   1.768   2.345   9.386
    1H151 Ti122 1229   3.852   2.858   9.386
    1H151 Ti123 1230   6.126   4.911   9.386
    1H151 Ti123 1231   4.042   5.424   9.386
    1H151 Ti123 1232   3.663   0.841   7.361
    1H151 Ti123 1233   1.010   6.450   9.386
    1H151 Ti123 1234   1.579   0.327   7.361
    1H151 Ti123 1235   6.505   0.806   9.386
    1H151 Ti123 1236   3.663   6.998   7.361
    1H151 Ti123 1237   3.284   6.450   9.386
    1H151 Ti123 1238   3.663   1.867   7.361
    1H151 Ti123 1239   1.579   3.406   7.361
    1H151 Ti124 1240   4.989   6.485   7.361
    1H151 Ti124 1241   5.368   6.485   7.361
    1H151 Ti124 1242   2.147   5.972   7.361
    1H151 Ti124 1243   5.936   4.397   9.386
    1H151 Ti124 1244   0.442   5.937   9.386
    1H151 Ti124 1245   2.336   6.485   7.361
    1H151 Ti124 1246   3.094   6.963   9.386
    1H151 Ti124 1247   1.579   0.806   9.386
    1H151 Ti124 1248   0.253   2.893   7.361
    1H151 Ti124 1249   3.852   6.485   7.361
    1H151 Ti125 1250   2.147   1.319   9.386
    1H151 Ti125 1251   1.200   4.911   9.386
    1H151 Ti125 1252   0.631   4.945   7.361
    1H151 Ti125 1253   6.315   4.945   7.361
    1H151 Ti125 1254   3.473   4.911   9.386
    1H151 Ti125 1255   5.368   5.458   7.361
    1H151 Ti125 1256   2.905   3.919   7.361
    1H151 Ti125 1257   1.958   2.380   7.361
    1H151 Ti125 1258   5.747   2.858   9.386
    1H151 Ti125 1259   0.821   0.327   7.361
    1H151 Ti126 1260   3.663   2.345   9.386
    1H151 Ti126 1261   6.315   0.841   7.361
    1H151 Ti126 1262   1.958   6.485   7.361
    1H151 Ti126 1263   6.694   6.450   9.386
    1H151 Ti126 1264   1.579   2.380   7.361
    1H151 Ti126 1265   3.852   4.911   9.386
    1H151 Ti126 1266   1.958   5.458   7.361
    1H151 Ti126 1267   4.421   3.919   7.361
    1H151 Ti126 1268   2.715   3.406   7.361
    1H151 Ti126 1269   0.821   4.911   9.386
    1H151 Ti127 1270   4.799   4.397   9.386
    1H151 Ti127 1271   5.178   2.345   9.386
    1H151 Ti127 1272   3.094   5.458   7.361
    1H151 Ti127 1273   5.368   1.832   9.386
    1H151 Ti127 1274   3.284   2.345   9.386
    1H151 Ti127 1275   5.747   3.406   7.361
    1H151 Ti127 1276   4.042   2.345   9.386
    1H151 Ti127 1277   4.989   1.832   9.386
    1H151 Ti127 1278   4.989   3.406   7.361
    1H151 Ti127 1279   3.284   2.893   7.361
    1H151 Ti128 1280   4.610   0.327   7.361
    1H151 Ti128 1281   5.557   1.319   9.386
    1H151 Ti128 1282   2.526   1.319   9.386
    1H151 Ti128 1283   1.389   5.424   9.386
    1H151 Ti128 1284   4.421   2.345   9.386
    1H151 Ti128 1285   6.694   5.424   9.386
    1H151 Ti128 1286   1.958   3.884   9.386
    1H151 Ti128 1287   2.147   2.345   9.386
    1H151 Ti128 1288   2.336   3.406   7.361
    1H151 Ti128 1289   1.389   0.293   9.386
    1H151 Ti129 1290   5.178   1.319   9.386
    1H151 Ti129 1291   3.473   5.937   9.386
    1H151 Ti129 1292   1.579   3.884   9.386
    1H151 Ti129 1293   3.852   0.327   7.361
    1H151 Ti129 1294   2.336   4.911   9.386
    1H151 Ti129 1295   2.905   2.345   9.386
    1H151 Ti129 1296   2.526   4.397   9.386
    1H151 Ti129 1297   5.557   2.893   7.361
    1H151 Ti129 1298   0.063   0.806   9.386
    1H151 Ti129 1299   1.768   1.867   7.361
    1H151 Ti130 1300   4.799   1.319   9.386
    1H151 Ti130 1301   2.905   5.424   9.386
    1H151 Ti130 1302   5.368   0.327   7.361
    1H151 Ti130 1303   1.768   5.972   7.361
    1H151 Ti130 1304   2.526   2.345   9.386
    1H151 Ti130 1305   4.799   6.998   7.361
    1H151 Ti130 1306   4.610   1.354   7.361
    1H151 Ti130 1307   2.147   6.998   7.361
    1H151 Ti130 1308   5.178   3.371   9.386
    1H151 Ti130 1309   5.368   0.806   9.386
    1H151 Ti131 1310   0.631   1.319   9.386
    1H151 Ti131 1311   0.821   2.380   7.361
    1H151 Ti131 1312   1.958   3.406   7.361
    1H151 Ti131 1313   5.368   3.884   9.386
    1H151 Ti131 1314   4.231   0.327   7.361
    1H151 Ti131 1315   6.315   2.893   7.361
    1H151 Ti131 1316   6.694   2.893   7.361
    1H151 Ti131 1317   1.010   4.397   9.386
    1H151 Ti131 1318   5.368   2.858   9.386
    1H151 Ti131 1319   4.799   3.371   9.386
    1H151 Ti132 1320   4.989   1.354   7.361
    1H151 Ti132 1321   0.442   4.911   9.386
    1H151 Ti132 1322   0.253   0.293   9.386
    1H151 Ti132 1323   3.284   1.867   7.361
    1H151 Ti132 1324   0.631   6.450   9.386
    1H151 Ti132 1325   5.178   0.293   9.386
    1H151 Ti132 1326   6.126   0.806   9.386
    1H151 Ti132 1327   3.094   5.937   9.386
    1H151 Ti132 1328   5.178   4.397   9.386
    1H151 Ti132 1329   4.042   4.397   9.386
    1H151 Ti133 1330   5.557   6.998   7.361
    1H151 Ti133 1331   1.389   6.998   7.361
    1H151 Ti133 1332   4.042   1.319   9.386
    1H151 Ti133 1333   0.063   2.380   7.361
    1H151 Ti133 1334   5.747   4.911   9.386
    1H151 Ti133 1335   5.936   2.893   7.361
    1H151 Ti133 1336   3.284   1.319   9.386
    1H151 Ti133 1337   3.094   3.406   7.361
    1H151 Ti133 1338   0.821   6.963   9.386
    1H151 Ti133 1339   4.610   4.911   9.386
    1H151 Ti134 1340   4.799   3.919   7.361
    1H151 Ti134 1341   6.505   4.432   7.361
    1H151 Ti134 1342   0.253   6.450   9.386
    1H151 Ti134 1343   4.042   6.998   7.361
    1H151 Ti134 1344   4.421   0.293   9.386
    1H151 Ti134 1345   4.231   3.884   9.386
    1H151 Ti134 1346   1.389   2.345   9.386
    1H151 Ti134 1347   0.442   2.380   7.361
    1H151 Ti134 1348   4.231   0.806   9.386
    1H151 Ti134 1349   6.126   1.832   9.386
    1H151 Ti135 1350   3.852   1.354   7.361
    1H151 Ti135 1351   6.315   5.424   9.386
    1H151 Ti135 1352   5.557   4.397   9.386
    1H151 Ti135 1353   4.610   6.963   9.386
    1H151 Ti135 1354   6.315   3.919   7.361
    1H151 Ti135 1355   5.178   3.919   7.361
    1H151 Ti135 1356   4.989   6.963   9.386
    1H151 Ti135 1357   1.200   3.406   7.361
    1H151 Ti135 1358   1.389   6.450   9.386
    1H151 Ti135 1359   3.852   2.380   7.361
    1H151 Ti136 1360   3.094   2.858   9.386
    1H151 Ti136 1361   3.473   0.327   7.361
    1H151 Ti136 1362   1.958   0.327   7.361
    1H151 Ti136 1363   2.905   6.450   9.386
    1H151 Ti136 1364   2.336   3.884   9.386
    1H151 Ti136 1365   2.905   1.867   7.361
    1H151 Ti136 1366   6.505   4.911   9.386
    1H151 Ti136 1367   1.768   5.424   9.386
    1H151 Ti136 1368   4.989   2.858   9.386
    1H151 Ti136 1369   1.389   2.893   7.361
    1H151 Ti137 1370   4.042   1.867   7.361
    1H151 Ti137 1371   6.694   3.919   7.361
    1H151 Ti137 1372   5.936   2.345   9.386
    1H151 Ti137 1373   1.200   1.354   7.361
    1H151 Ti137 1374   2.526   1.867   7.361
    1H151 Ti137 1375   0.063   4.432   7.361
    1H151 Ti137 1376   2.147   1.867   7.361
    1H151 Ti137 1377   6.505   5.937   9.386
    1H151 Ti137 1378   1.389   3.919   7.361
    1H151 Ti137 1379   0.631   2.893   7.361
    1H151 Ti138 1380   0.442   4.432   7.361
    1H151 Ti138 1381   4.799   2.893   7.361
    1H151 Ti138 1382   4.610   5.937   9.386
    1H151 Ti138 1383   1.389   0.841   7.361
    1H151 Ti138 1384   4.421   6.450   9.386
    1H151 Ti138 1385   2.715   6.963   9.386
    1H151 Ti138 1386   3.473   6.485   7.361
    1H151 Ti138 1387   2.905   4.397   9.386
    1H151 Ti138 1388   0.821   1.832   9.386
    1H151 Ti138 1389   6.505   2.380   7.361
    1H151 Ti139 1390   5.936   4.945   7.361
    1H151 Ti139 1391   3.852   5.937   9.386
    1H151 Ti139 1392   4.989   5.937   9.386
    1H151 Ti139 1393   1.579   1.354   7.361
    1H151 Ti139 1394   1.010   0.841   7.361
    1H151 Ti139 1395   1.200   3.884   9.386
    1H151 Ti139 1396   1.010   3.919   7.361
    1H151 Ti139 1397   6.315   4.397   9.386
    1H151 Ti139 1398   4.231   2.858   9.386
    1H151 Ti139 1399   6.694   1.319   9.386
    1H151 Ti140 1400   5.178   6.450   9.386
    1H151 Ti140 1401   5.557   3.919   7.361
    1H151 Ti140 1402   6.694   4.945   7.361
    1H151 Ti140 1403   0.821   4.432   7.361
    1H151 Ti140 1404   0.253   3.919   7.361
    1H151 Ti140 1405   2.147   5.424   9.386
    1H151 Ti140 1406   2.526   3.919   7.361
    1H151 Ti140 1407   2.526   5.424   9.386
    1H151 Ti140 1408   5.747   5.458   7.361
    1H151 Ti140 1409   4.042   3.371   9.386
    1H151 Ti141 1410   0.631   3.919   7.361
    1H151 Ti141 1411   3.284   4.397   9.386
    1H151 Ti141 1412   3.663   3.371   9.386
    1H151 Ti141 1413   5.936   5.424   9.386
    1H151 Ti141 1414   1.389   5.972   7.361
    1H151 Ti141 1415   0.821   3.406   7.361
    1H151 Ti141 1416   1.579   6.963   9.386
    1H151 Ti141 1417   3.663   6.450   9.386
    1H151 Ti141 1418   6.126   4.432   7.361
    1H151 Ti141 1419   1.768   3.919   7.361
    1H151 Ti142 1420   4.610   3.406   7.361
    1H151 Ti142 1421   4.231   4.432   7.361
    1H151 Ti142 1422   5.557   3.371   9.386
    1H151 Ti142 1423   2.336   0.806   9.386
    1H151 Ti142 1424   2.715   2.858   9.386
    1H151 Ti142 1425   5.178   5.972   7.361
    1H151 Ti142 1426   5.557   4.945   7.361
    1H151 Ti142 1427   1.200   6.485   7.361
    1H151 Ti142 1428   2.715   0.806   9.386
    1H151 Ti142 1429   3.473   6.963   9.386
    1H151 Ti143 1430   4.421   1.867   7.361
    1H151 Ti143 1431   4.231   6.485   7.361
    1H151 Ti143 1432   1.768   0.841   7.361
    1H151 Ti143 1433   2.905   5.972   7.361
    1H151 Ti143 1434   3.852   0.806   9.386
    1H151 Ti143 1435   1.579   5.458   7.361
    1H151 Ti143 1436   3.284   6.998   7.361
    1H151 Ti143 1437   3.094   0.806   9.386
    1H151 Ti143 1438   0.631   0.841   7.361
    1H151 Ti143 1439   4.989   2.380   7.361
    1H151 Ti144 1440   1.958   6.963   9.386
    1H151 Ti144 1441   4.610   4.432   7.361
    1H151 Ti144 1442   5.936   0.841   7.361
    1H151 Ti144 1443   2.336   6.963   9.386
    1H151 Ti144 1444   1.010   4.945   7.361
    1H151 Ti144 1445   3.473   0.806   9.386
    1H151 Ti144 1446   0.821   5.458   7.361
    1H151 Ti144 1447   6.694   1.867   7.361
    1H151 Ti144 1448   2.715   5.458   7.361
    1H151 Ti144 1449   6.694   0.841   7.361
    1H151 Ti145 1450   2.905   0.293   9.386
    1H151 Ti145 1451   4.799   5.424   9.386
    1H151 Ti145 1452   0.442   0.327   7.361
    1H151 Ti145 1453   5.368   1.354   7.361
    1H151 Ti145 1454   4.989   4.911   9.386
    1H151 Ti145 1455   2.526   6.998   7.361
    1H151 Ti145 1456   4.799   1.867   7.361
    1H151 Ti145 1457   1.768   6.450   9.386
    1H151 Ti145 1458   3.284   0.841   7.361
    1H151 Ti145 1459   4.989   5.458   7.361
    1H151 Ti146 1460   3.284   5.972   7.361
    1H151 Ti146 1461   5.368   2.380   7.361
    1H151 Ti146 1462   0.442   5.458   7.361
    1H151 Ti146 1463   3.284   3.919   7.361
    1H151 Ti146 1464   1.010   2.345   9.386
    1H151 Ti146 1465   0.063   6.485   7.361
    1H151 Ti146 1466   3.284   3.371   9.386
    1H151 Ti146 1467   0.253   1.867   7.361
    1H151 Ti146 1468   2.147   0.293   9.386
    1H151 Ti146 1469   6.505   6.485   7.361
    1H151 Ti147 1470   6.126   2.380   7.361
    1H151 Ti147 1471   6.126   0.327   7.361
    1H151 Ti147 1472   2.336   2.858   9.386
    1H151 Ti147 1473   0.063   6.963   9.386
    1H151 Ti147 1474   5.178   4.945   7.361
    1H151 Ti147 1475   1.768   2.893   7.361
    1H151 Ti147 1476   4.421   1.319   9.386
    1H151 Ti147 1477   5.557   5.424   9.386
    1H151 Ti147 1478   3.852   4.432   7.361
    1H151 Ti147 1479   6.505   0.327   7.361
    1H151 Ti148 1480   0.631   6.998   7.361
    1H151 Ti148 1481   2.905   1.319   9.386
    1H151 Ti148 1482   4.042   4.945   7.361
    1H151 Ti148 1483   6.315   1.867   7.361
    1H151 Ti148 1484   4.231   1.354   7.361
    1H151 Ti148 1485   2.715   4.911   9.386
    1H151 Ti148 1486   0.063   1.354   7.361
    1H151 Ti148 1487   2.526   3.371   9.386
    1H151 Ti148 1488   3.663   1.319   9.386
    1H151 Ti148 1489   0.442   6.485   7.361
    1H151 Ti149 1490   6.126   6.485   7.361
    1H151 Ti149 1491   0.253   5.972   7.361
    1H151 Ti149 1492   1.200   0.327   7.361
    1H151 Ti149 1493   3.663   4.945   7.361
    1H151 Ti149 1494   2.336   5.937   9.386
    1H151 Ti149 1495   1.958   0.806   9.386
    1H151 Ti149 1496   6.694   2.345   9.386
    1H151 Ti149 1497   0.253   2.345   9.386
    1H151 Ti149 1498   1.200   6.963   9.386
    1H151 Ti149 1499   5.747   5.937   9.386
    1H151 Ti150 1500   1.579   2.858   9.386
    1H151 Ti150 1501   6.315   5.972   7.361
    1H151 Ti150 1502   4.042   5.972   7.361
    1H151 Ti150 1503   0.063   3.406   7.361
    1H151 Ti150 1504   1.010   2.893   7.361
    1H151 Ti150 1505   2.905   4.945   7.361
    1H151 Ti150 1506   1.768   4.945   7.361
    1H151 Ti150 1507   4.421   3.371   9.386
    1H151 Ti150 1508   0.442   6.963   9.386
    1H151 Ti150 1509   5.747   0.806   9.386
    1H151 Ti151 1510   0.253   4.945   7.361
    1H151 Ti151 1511   5.936   3.919   7.361
    1H151 Ti151 1512   0.063   4.911   9.386
    1H151 Ti151 1513   4.421   5.424   9.386
    1H151 Ti151 1514   5.557   0.841   7.361
    1H151 Ti151 1515   2.526   5.972   7.361
    1H151 Ti151 1516   1.579   5.937   9.386
    1H151 Ti151 1517   0.063   2.858   9.386
    1H151 Ti151 1518   4.421   6.998   7.361
    1H151 Ti151 1519   3.663   4.397   9.386
    1H151 Ti152 1520   4.610   2.858   9.386
    1H151 Ti152 1521   0.631   1.867   7.361
    1H151 Ti152 1522   1.768   0.293   9.386
    1H151 Ti152 1523   0.442   3.406   7.361
    1H151 Ti152 1524   4.231   5.937   9.386
    1H151 Ti152 1525   2.526   0.293   9.386
    1H151 Ti152 1526   3.473   1.354   7.361
    1H151 Ti152 1527   4.610   6.485   7.361
    1H151 Ti152 1528   2.147   3.919   7.361
    1H151 Ti152 1529   5.368   4.911   9.386
    1H151 Ti153 1530   5.747   0.327   7.361
    1H151 Ti153 1531   6.694   0.293   9.386
    1H151 Ti153 1532   1.010   6.998   7.361
    1H151 Ti153 1533   2.336   5.458   7.361
    1H151 Ti153 1534   2.715   5.937   9.386
    1H151 Ti153 1535   5.747   3.884   9.386
    1H151 Ti153 1536   0.253   1.319   9.386
    1H151 Ti153 1537   5.747   6.485   7.361
    1H151 Ti153 1538   3.663   2.893   7.361
    1H151 Ti153 1539   5.557   5.972   7.361
    1H151 Ti154 1540   2.715   6.485   7.361
    1H151 Ti154 1541   6.126   5.458   7.361
    1H151 Ti154 1542   6.505   1.354   7.361
    1H151 Ti154 1543   1.200   5.458   7.361
    1H151 Ti154 1544   0.821   1.354   7.361
    1H151 Ti154 1545   0.253   0.841   7.361
    1H151 Ti154 1546   5.178   5.424   9.386
    1H151 Ti154 1547   5.368   5.937   9.386
    1H151 Ti154 1548   2.526   6.450   9.386
    1H151 Ti154 1549   3.284   0.293   9.386
    1H151 Ti155 1550   3.094   6.485   7.361
    1H151 Ti155 1551   2.715   3.884   9.386
    1H151 Ti155 1552   4.231   2.380   7.361
    1H151 Ti155 1553   4.042   6.450   9.386
    1H151 Ti155 1554   4.042   0.293   9.386
    1H151 Ti155 1555   1.200   4.432   7.361
    1H151 Ti155 1556   4.610   2.380   7.361
    1H151 Ti155 1557   3.473   5.458   7.361
    1H151 Ti155 1558   4.989   4.432   7.361
    1H151 Ti155 1559   2.147   6.450   9.386
    1H151 Ti156 1560   0.631   4.397   9.386
    1H151 Ti156 1561   6.505   1.832   9.386
    1H151 Ti156 1562   6.126   5.937   9.386
    1H151 Ti156 1563   5.178   1.867   7.361
    1H151 Ti156 1564   5.747   2.380   7.361
    1H151 Ti156 1565   1.958   2.858   9.386
    1H151 Ti156 1566   3.852   3.884   9.386
    1H151 Ti156 1567   3.663   5.972   7.361
    1H151 Ti156 1568   2.147   3.371   9.386
    1H151 Ti156 1569   6.315   2.345   9.386
    1H151 Ti157 1570   2.905   3.371   9.386
    1H151 Ti157 1571   2.336   0.327   7.361
    1H151 Ti157 1572   5.747   4.432   7.361
    1H151 Ti157 1573   1.958   5.937   9.386
    1H151 Ti157 1574   4.231   6.963   9.386
    1H151 Ti157 1575   2.905   6.998   7.361
    1H151 Ti157 1576   0.821   6.485   7.361
    1H151 Ti157 1577   0.631   5.972   7.361
    1H151 Ti157 1578   5.936   6.998   7.361
    1H151 Ti157 1579   0.063   0.327   7.361
    1H151 Ti158 1580   0.253   6.998   7.361
    1H151 Ti158 1581   6.505   5.458   7.361
    1H151 Ti158 1582   4.042   3.919   7.361
    1H151 Ti158 1583   1.010   5.972   7.361
    1H151 Ti158 1584   1.389   4.945   7.361
    1H151 Ti158 1585   6.126   1.354   7.361
    1H151 Ti158 1586   1.958   1.354   7.361
    1H151 Ti158 1587   5.557   0.293   9.386
    1H151 Ti158 1588   4.799   5.972   7.361
    1H151 Ti158 1589   6.694   5.972   7.361
    1H151 Ti159 1590   0.442   1.832   9.386
    1H151 Ti159 1591   3.473   3.406   7.361
    1H151 Ti159 1592   4.421   4.945   7.361
    1H151 Ti159 1593   0.063   5.458   7.361
    1H151 Ti159 1594   0.442   1.354   7.361
    1H151 Ti159 1595   6.126   2.858   9.386
    1H151 Ti159 1596   3.094   0.327   7.361
    1H151 Ti159 1597   3.284   4.945   7.361
    1H151 Ti159 1598   5.936   5.972   7.361
    1H151 Ti159 1599   0.631   2.345   9.386
    1H151 Ti160 1600   5.368   6.963   9.386
    1H151 Ti160 1601   6.315   0.293   9.386
    1H151 Ti160 1602   5.747   1.354   7.361
    1H151 Ti160 1603   3.094   4.432   7.361
    1H151 Ti160 1604   6.315   6.450   9.386
    1H151 Ti160 1605   5.368   4.432   7.361
    1H151 Ti160 1606   4.799   4.945   7.361
    1H151 Ti160 1607   3.473   4.432   7.361
    1H151 Ti160 1608   6.694   4.397   9.386
    1H151 Ti160 1609   3.663   0.293   9.386
    1H151 Ti161 1610   6.126   3.884   9.386
    1H151 Ti161 1611   2.715   4.432   7.361
    1H151 Ti161 1612   1.768   3.371   9.386
    1H151 Ti161 1613   0.821   3.884   9.386
    1H151 Ti161 1614   3.094   3.884   9.386
    1H151 Ti161 1615   3.852   6.963   9.386
    1H151 Ti161 1616   0.063   1.832   9.386
    1H151 Ti161 1617   6.315   6.998   7.361
    1H151 Ti161 1618   2.147   0.841   7.361
    1H151 Ti161 1619   6.694   6.998   7.361
    1H151 Ti162 1620   4.421   2.893   7.361
    1H151 Ti162 1621   1.579   4.432   7.361
    1H151 Ti162 1622   5.936   3.371   9.386
    1H151 Ti162 1623   4.231   3.406   7.361
    1H151 Ti162 1624   3.663   3.919   7.361
    1H151 Ti162 1625   3.852   5.458   7.361
    1H151 Ti162 1626   3.473   3.884   9.386
    1H151 Ti162 1627   1.389   3.371   9.386
    1H151 Ti162 1628   3.094   1.354   7.361
    1H151 Ti162 1629   4.421   5.972   7.361
    1H151 Ti163 1630   6.505   6.963   9.386
    1H151 Ti163 1631   5.936   1.867   7.361
    1H151 Ti163 1632   5.557   6.450   9.386
    1H151 Ti163 1633   2.147   4.945   7.361
    1H151 Ti163 1634   4.610   5.458   7.361
    1H151 Ti163 1635   4.042   2.893   7.361
    1H151 Ti163 1636   2.526   4.945   7.361
    1H151 Ti163 1637   5.557   1.867   7.361
    1H151 Ti163 1638   0.253   4.397   9.386
    1H151 Ti163 1639   5.936   0.293   9.386
    1H151 Ti164 1640   1.200   2.858   9.386
    1H151 Ti164 1641   6.505   2.858   9.386
    1H151 Ti164 1642   2.715   0.327   7.361
    1H151 Ti164 1643   2.905   0.841   7.361
    1H151 Ti164 1644   1.958   4.432   7.361
    1H151 Ti164 1645   2.336   4.432   7.361
    1H151 Ti164 1646   4.231   5.458   7.361
    1H151 Ti164 1647   0.442   2.858   9.386
    1H151 Ti164 1648   2.336   1.354   7.361
    1H151 Ti164 1649   6.505   3.884   9.386
    1H151 Ti165 1650   1.010   3.371   9.386
    1H151 Ti165 1651   3.852   3.406   7.361
    1H151 Ti165 1652   2.715   1.354   7.361
    1H151 Ti165 1653   5.936   6.450   9.386
    1H151 Ti165 1654   2.526   0.841   7.361
    1H151 Ti165 1655   0.821   2.858   9.386
    1H151 Ti165 1656   5.747   6.963   9.386
    1H151 Ti165 1657   6.126   6.963   9.386
    1H151 Ti165 1658   0.442   3.884   9.386
    1H151 Ti165 1659   6.315   3.371   9.386
    1H151 Ti166 1660   0.063   3.884   9.386
    1H151 Ti166 1661   0.631   3.371   9.386
    1H151 Ti166 1662   6.694   3.371   9.386
    1H151 Ti166 1663   0.253   3.371   9.386
    1H151 Ti166 1664   2.715   2.532   7.625
    1H151 Ti166 1665   0.821   0.654   9.121
    1H151 Ti166 1666   1.389   1.167   9.121
    1H151 Ti166 1667   1.200   0.654   9.121
    1H151 Ti166 1668   1.958   1.680   9.121
    1H151 Ti166 1669   3.094   2.532   7.625
    1H151 Ti167 1670   2.336   2.532   7.625
    1H151 Ti167 1671   1.579   1.680   9.121
    1H151 Ti167 1672   1.010   1.167   9.121
    1H151 Ti167 1673   0.631   5.272   9.121
    1H151 Ti167 1674   1.389   2.018   7.625
    1H151 Ti167 1675   0.821   5.785   9.121
    1H151 Ti167 1676   1.579   4.759   9.121
    1H151 Ti167 1677   4.989   0.654   9.121
    1H151 Ti167 1678   3.284   5.272   9.121
    1H151 Ti167 1679   2.147   4.246   9.121
    1H151 Ti168 1680   1.389   4.246   9.121
    1H151 Ti168 1681   1.958   4.759   9.121
    1H151 Ti168 1682   1.200   1.680   9.121
    1H151 Ti168 1683   5.178   7.149   7.625
    1H151 Ti168 1684   4.989   3.733   9.121
    1H151 Ti168 1685   0.442   0.654   9.121
    1H151 Ti168 1686   5.178   3.045   7.625
    1H151 Ti168 1687   4.989   0.479   7.625
    1H151 Ti168 1688   1.768   2.193   9.121
    1H151 Ti168 1689   0.442   5.785   9.121
    1H151 Ti169 1690   4.610   0.654   9.121
    1H151 Ti169 1691   1.200   5.785   9.121
    1H151 Ti169 1692   1.768   4.246   9.121
    1H151 Ti169 1693   0.063   5.785   9.121
    1H151 Ti169 1694   4.799   6.298   9.121
    1H151 Ti169 1695   2.147   3.045   7.625
    1H151 Ti169 1696   4.421   4.246   9.121
    1H151 Ti169 1697   5.747   1.680   9.121
    1H151 Ti169 1698   4.799   2.193   9.121
    1H151 Ti169 1699   1.010   2.018   7.625
    1H151 Ti170 1700   6.315   1.167   9.121
    1H151 Ti170 1701   5.557   2.193   9.121
    1H151 Ti170 1702   2.526   3.045   7.625
    1H151 Ti170 1703   2.147   2.193   9.121
    1H151 Ti170 1704   1.768   1.167   9.121
    1H151 Ti170 1705   5.368   3.558   7.625
    1H151 Ti170 1706   1.010   6.298   9.121
    1H151 Ti170 1707   1.200   4.759   9.121
    1H151 Ti170 1708   3.663   2.193   9.121
    1H151 Ti170 1709   4.799   4.246   9.121
    1H151 Ti171 1710   4.042   5.272   9.121
    1H151 Ti171 1711   4.231   4.759   9.121
    1H151 Ti171 1712   3.663   2.018   7.625
    1H151 Ti171 1713   4.989   6.636   7.625
    1H151 Ti171 1714   2.336   1.680   9.121
    1H151 Ti171 1715   1.768   7.149   7.625
    1H151 Ti171 1716   5.368   6.636   7.625
    1H151 Ti171 1717   4.610   0.479   7.625
    1H151 Ti171 1718   3.663   5.272   9.121
    1H151 Ti171 1719   1.579   6.636   7.625
    1H151 Ti172 1720   3.284   2.193   9.121
    1H151 Ti172 1721   4.042   2.193   9.121
    1H151 Ti172 1722   1.010   5.272   9.121
    1H151 Ti172 1723   6.126   4.759   9.121
    1H151 Ti172 1724   2.905   2.018   7.625
    1H151 Ti172 1725   4.421   2.193   9.121
    1H151 Ti172 1726   3.284   2.018   7.625
    1H151 Ti172 1727   5.178   0.992   7.625
    1H151 Ti172 1728   2.526   2.193   9.121
    1H151 Ti172 1729   3.094   4.759   9.121
    1H151 Ti173 1730   3.473   5.785   9.121
    1H151 Ti173 1731   0.631   1.167   9.121
    1H151 Ti173 1732   2.905   2.193   9.121
    1H151 Ti173 1733   2.526   2.018   7.625
    1H151 Ti173 1734   3.852   6.636   7.625
    1H151 Ti173 1735   3.094   6.811   9.121
    1H151 Ti173 1736   6.505   3.558   7.625
    1H151 Ti173 1737   4.231   0.479   7.625
    1H151 Ti173 1738   2.147   6.123   7.625
    1H151 Ti173 1739   2.905   3.045   7.625
    1H151 Ti174 1740   3.852   0.479   7.625
    1H151 Ti174 1741   2.336   4.759   9.121
    1H151 Ti174 1742   1.579   3.558   7.625
    1H151 Ti174 1743   4.799   1.167   9.121
    1H151 Ti174 1744   5.178   1.167   9.121
    1H151 Ti174 1745   4.799   0.992   7.625
    1H151 Ti174 1746   0.253   5.272   9.121
    1H151 Ti174 1747   1.579   0.479   7.625
    1H151 Ti174 1748   2.336   6.636   7.625
    1H151 Ti174 1749   3.473   2.532   7.625
    1H151 Ti175 1750   5.747   2.707   9.121
    1H151 Ti175 1751   2.147   2.018   7.625
    1H151 Ti175 1752   2.715   3.558   7.625
    1H151 Ti175 1753   5.178   4.246   9.121
    1H151 Ti175 1754   6.315   3.045   7.625
    1H151 Ti175 1755   6.694   6.298   9.121
    1H151 Ti175 1756   1.010   7.325   9.121
    1H151 Ti175 1757   2.715   1.680   9.121
    1H151 Ti175 1758   4.610   3.733   9.121
    1H151 Ti175 1759   1.958   5.610   7.625
    1H151 Ti176 1760   3.094   5.785   9.121
    1H151 Ti176 1761   5.936   3.045   7.625
    1H151 Ti176 1762   4.421   0.992   7.625
    1H151 Ti176 1763   6.126   1.680   9.121
    1H151 Ti176 1764   0.821   0.479   7.625
    1H151 Ti176 1765   0.631   5.097   7.625
    1H151 Ti176 1766   0.631   7.325   9.121
    1H151 Ti176 1767   3.094   1.680   9.121
    1H151 Ti176 1768   3.852   1.680   9.121
    1H151 Ti176 1769   3.473   1.680   9.121
    1H151 Ti177 1770   4.231   1.680   9.121
    1H151 Ti177 1771   1.768   5.272   9.121
    1H151 Ti177 1772   5.936   1.167   9.121
    1H151 Ti177 1773   1.200   1.505   7.625
    1H151 Ti177 1774   0.063   2.532   7.625
    1H151 Ti177 1775   3.852   5.785   9.121
    1H151 Ti177 1776   3.663   3.220   9.121
    1H151 Ti177 1777   4.421   4.071   7.625
    1H151 Ti177 1778   5.747   4.759   9.121
    1H151 Ti177 1779   4.610   1.680   9.121
    1H151 Ti178 1780   4.042   0.992   7.625
    1H151 Ti178 1781   0.442   2.532   7.625
    1H151 Ti178 1782   2.526   1.167   9.121
    1H151 Ti178 1783   6.126   3.558   7.625
    1H151 Ti178 1784   6.694   1.167   9.121
    1H151 Ti178 1785   6.505   4.584   7.625
    1H151 Ti178 1786   1.579   1.505   7.625
    1H151 Ti178 1787   4.610   6.811   9.121
    1H151 Ti178 1788   3.094   5.610   7.625
    1H151 Ti178 1789   3.473   2.707   9.121
    1H151 Ti179 1790   4.989   6.811   9.121
    1H151 Ti179 1791   3.852   2.707   9.121
    1H151 Ti179 1792   1.958   2.532   7.625
    1H151 Ti179 1793   1.200   2.532   7.625
    1H151 Ti179 1794   1.958   6.636   7.625
    1H151 Ti179 1795   6.315   5.272   9.121
    1H151 Ti179 1796   4.989   2.707   9.121
    1H151 Ti179 1797   3.094   3.558   7.625
    1H151 Ti179 1798   3.473   0.479   7.625
    1H151 Ti179 1799   5.178   2.193   9.121
    1H151 Ti180 1800   4.799   7.325   9.121
    1H151 Ti180 1801   0.821   6.811   9.121
    1H151 Ti180 1802   3.473   6.636   7.625
    1H151 Ti180 1803   4.610   1.505   7.625
    1H151 Ti180 1804   5.557   3.045   7.625
    1H151 Ti180 1805   1.768   2.018   7.625
    1H151 Ti180 1806   4.042   3.220   9.121
    1H151 Ti180 1807   1.579   0.654   9.121
    1H151 Ti180 1808   1.389   3.045   7.625
    1H151 Ti180 1809   4.042   1.167   9.121
    1H151 Ti181 1810   3.852   1.505   7.625
    1H151 Ti181 1811   1.389   5.272   9.121
    1H151 Ti181 1812   1.389   2.193   9.121
    1H151 Ti181 1813   4.989   2.532   7.625
    1H151 Ti181 1814   3.473   6.811   9.121
    1H151 Ti181 1815   2.147   1.167   9.121
    1H151 Ti181 1816   5.368   2.532   7.625
    1H151 Ti181 1817   5.557   5.097   7.625
    1H151 Ti181 1818   6.126   4.584   7.625
    1H151 Ti181 1819   3.284   1.167   9.121
    1H151 Ti182 1820   3.284   6.298   9.121
    1H151 Ti182 1821   3.663   7.149   7.625
    1H151 Ti182 1822   3.663   0.992   7.625
    1H151 Ti182 1823   5.368   1.680   9.121
    1H151 Ti182 1824   1.768   6.123   7.625
    1H151 Ti182 1825   0.253   4.071   7.625
    1H151 Ti182 1826   3.284   3.220   9.121
    1H151 Ti182 1827   4.989   3.558   7.625
    1H151 Ti182 1828   1.389   6.123   7.625
    1H151 Ti182 1829   0.631   6.298   9.121
    1H151 Ti183 1830   5.368   2.707   9.121
    1H151 Ti183 1831   4.610   3.558   7.625
    1H151 Ti183 1832   0.821   4.584   7.625
    1H151 Ti183 1833   3.473   4.759   9.121
    1H151 Ti183 1834   4.799   7.149   7.625
    1H151 Ti183 1835   5.557   3.220   9.121
    1H151 Ti183 1836   1.010   2.193   9.121
    1H151 Ti183 1837   5.178   6.123   7.625
    1H151 Ti183 1838   3.852   4.759   9.121
    1H151 Ti183 1839   2.905   5.272   9.121
    1H151 Ti184 1840   0.821   3.558   7.625
    1H151 Ti184 1841   1.579   6.811   9.121
    1H151 Ti184 1842   5.747   3.558   7.625
    1H151 Ti184 1843   4.989   1.680   9.121
    1H151 Ti184 1844   5.557   1.167   9.121
    1H151 Ti184 1845   6.126   0.479   7.625
    1H151 Ti184 1846   0.253   6.298   9.121
    1H151 Ti184 1847   1.579   2.532   7.625
    1H151 Ti184 1848   5.178   5.097   7.625
    1H151 Ti184 1849   6.505   0.654   9.121
    1H151 Ti185 1850   0.253   3.045   7.625
    1H151 Ti185 1851   2.905   7.325   9.121
    1H151 Ti185 1852   6.505   0.479   7.625
    1H151 Ti185 1853   0.063   0.654   9.121
    1H151 Ti185 1854   6.694   5.272   9.121
    1H151 Ti185 1855   0.821   4.759   9.121
    1H151 Ti185 1856   4.610   4.759   9.121
    1H151 Ti185 1857   5.368   0.479   7.625
    1H151 Ti185 1858   4.799   5.272   9.121
    1H151 Ti185 1859   2.526   4.246   9.121
    1H151 Ti186 1860   6.694   3.045   7.625
    1H151 Ti186 1861   5.936   4.246   9.121
    1H151 Ti186 1862   0.063   6.811   9.121
    1H151 Ti186 1863   0.821   1.680   9.121
    1H151 Ti186 1864   2.336   3.558   7.625
    1H151 Ti186 1865   5.368   3.733   9.121
    1H151 Ti186 1866   0.821   2.532   7.625
    1H151 Ti186 1867   1.200   3.558   7.625
    1H151 Ti186 1868   5.368   5.610   7.625
    1H151 Ti186 1869   2.147   7.325   9.121
    1H151 Ti187 1870   5.178   3.220   9.121
    1H151 Ti187 1871   6.315   5.097   7.625
    1H151 Ti187 1872   5.368   0.654   9.121
    1H151 Ti187 1873   1.389   7.149   7.625
    1H151 Ti187 1874   1.958   3.558   7.625
    1H151 Ti187 1875   0.631   7.149   7.625
    1H151 Ti187 1876   1.389   6.298   9.121
    1H151 Ti187 1877   6.315   2.018   7.625
    1H151 Ti187 1878   5.936   2.193   9.121
    1H151 Ti187 1879   2.147   7.149   7.625
    1H151 Ti188 1880   2.147   5.272   9.121
    1H151 Ti188 1881   1.579   2.707   9.121
    1H151 Ti188 1882   1.389   7.325   9.121
    1H151 Ti188 1883   5.557   7.149   7.625
    1H151 Ti188 1884   3.284   3.045   7.625
    1H151 Ti188 1885   6.505   5.785   9.121
    1H151 Ti188 1886   2.336   5.785   9.121
    1H151 Ti188 1887   3.094   2.707   9.121
    1H151 Ti188 1888   5.557   4.246   9.121
    1H151 Ti188 1889   3.852   4.584   7.625
    1H151 Ti189 1890   1.010   4.246   9.121
    1H151 Ti189 1891   4.231   0.654   9.121
    1H151 Ti189 1892   2.526   3.220   9.121
    1H151 Ti189 1893   6.315   0.992   7.625
    1H151 Ti189 1894   2.905   4.071   7.625
    1H151 Ti189 1895   4.799   3.045   7.625
    1H151 Ti189 1896   4.042   4.246   9.121
    1H151 Ti189 1897   0.063   1.505   7.625
    1H151 Ti189 1898   4.042   6.123   7.625
    1H151 Ti189 1899   6.505   2.532   7.625
    1H151 Ti190 1900   4.042   7.149   7.625
    1H151 Ti190 1901   6.694   4.071   7.625
    1H151 Ti190 1902   1.768   3.045   7.625
    1H151 Ti190 1903   0.442   4.584   7.625
    1H151 Ti190 1904   4.042   2.018   7.625
    1H151 Ti190 1905   0.253   6.123   7.625
    1H151 Ti190 1906   1.768   5.097   7.625
    1H151 Ti190 1907   5.936   5.272   9.121
    1H151 Ti190 1908   5.747   5.785   9.121
    1H151 Ti190 1909   4.421   1.167   9.121
    1H151 Ti191 1910   0.063   4.584   7.625
    1H151 Ti191 1911   4.231   2.707   9.121
    1H151 Ti191 1912   4.799   4.071   7.625
    1H151 Ti191 1913   4.989   1.505   7.625
    1H151 Ti191 1914   2.905   5.097   7.625
    1H151 Ti191 1915   4.421   6.298   9.121
    1H151 Ti191 1916   2.715   6.811   9.121
    1H151 Ti191 1917   4.799   3.220   9.121
    1H151 Ti191 1918   0.253   7.325   9.121
    1H151 Ti191 1919   6.315   6.123   7.625
    1H151 Ti192 1920   2.715   4.759   9.121
    1H151 Ti192 1921   6.505   4.759   9.121
    1H151 Ti192 1922   5.936   5.097   7.625
    1H151 Ti192 1923   4.231   3.733   9.121
    1H151 Ti192 1924   2.526   5.272   9.121
    1H151 Ti192 1925   0.631   4.071   7.625
    1H151 Ti192 1926   1.958   3.733   9.121
    1H151 Ti192 1927   6.315   4.071   7.625
    1H151 Ti192 1928   5.178   7.325   9.121
    1H151 Ti192 1929   5.178   6.298   9.121
    1H151 Ti193 1930   4.231   6.636   7.625
    1H151 Ti193 1931   1.579   5.610   7.625
    1H151 Ti193 1932   1.958   0.479   7.625
    1H151 Ti193 1933   2.715   2.707   9.121
    1H151 Ti193 1934   4.421   7.325   9.121
    1H151 Ti193 1935   1.579   3.733   9.121
    1H151 Ti193 1936   1.389   0.992   7.625
    1H151 Ti193 1937   2.905   6.298   9.121
    1H151 Ti193 1938   1.200   6.636   7.625
    1H151 Ti193 1939   0.631   3.045   7.625
    1H151 Ti194 1940   6.694   2.018   7.625
    1H151 Ti194 1941   3.663   6.298   9.121
    1H151 Ti194 1942   1.200   0.479   7.625
    1H151 Ti194 1943   4.421   5.272   9.121
    1H151 Ti194 1944   4.989   4.759   9.121
    1H151 Ti194 1945   1.200   6.811   9.121
    1H151 Ti194 1946   0.442   4.759   9.121
    1H151 Ti194 1947   4.231   1.505   7.625
    1H151 Ti194 1948   2.905   1.167   9.121
    1H151 Ti194 1949   2.715   5.610   7.625
    1H151 Ti195 1950   4.610   5.785   9.121
    1H151 Ti195 1951   3.852   2.532   7.625
    1H151 Ti195 1952   6.126   0.654   9.121
    1H151 Ti195 1953   0.063   2.707   9.121
    1H151 Ti195 1954   1.010   4.071   7.625
    1H151 Ti195 1955   1.010   0.992   7.625
    1H151 Ti195 1956   0.253   1.167   9.121
    1H151 Ti195 1957   5.178   4.071   7.625
    1H151 Ti195 1958   3.663   1.167   9.121
    1H151 Ti195 1959   1.010   5.097   7.625
    1H151 Ti196 1960   1.958   6.811   9.121
    1H151 Ti196 1961   0.442   0.479   7.625
    1H151 Ti196 1962   2.336   3.733   9.121
    1H151 Ti196 1963   4.231   4.584   7.625
    1H151 Ti196 1964   2.905   4.246   9.121
    1H151 Ti196 1965   2.336   2.707   9.121
    1H151 Ti196 1966   4.989   5.785   9.121
    1H151 Ti196 1967   0.442   6.811   9.121
    1H151 Ti196 1968   6.126   2.532   7.625
    1H151 Ti196 1969   0.253   2.018   7.625
    1H151 Ti197 1970   2.715   0.654   9.121
    1H151 Ti197 1971   1.389   4.071   7.625
    1H151 Ti197 1972   3.284   7.149   7.625
    1H151 Ti197 1973   6.694   5.097   7.625
    1H151 Ti197 1974   2.336   0.654   9.121
    1H151 Ti197 1975   3.094   0.654   9.121
    1H151 Ti197 1976   4.421   2.018   7.625
    1H151 Ti197 1977   4.610   2.707   9.121
    1H151 Ti197 1978   5.747   5.610   7.625
    1H151 Ti197 1979   5.557   4.071   7.625
    1H151 Ti198 1980   2.336   6.811   9.121
    1H151 Ti198 1981   3.852   0.654   9.121
    1H151 Ti198 1982   1.579   5.785   9.121
    1H151 Ti198 1983   0.063   3.558   7.625
    1H151 Ti198 1984   1.768   0.992   7.625
    1H151 Ti198 1985   6.694   0.992   7.625
    1H151 Ti198 1986   5.557   5.272   9.121
    1H151 Ti198 1987   1.010   3.045   7.625
    1H151 Ti198 1988   0.631   2.018   7.625
    1H151 Ti198 1989   2.905   6.123   7.625
    1H151 Ti199 1990   6.315   4.246   9.121
    1H151 Ti199 1991   2.526   4.071   7.625
    1H151 Ti199 1992   3.284   6.123   7.625
    1H151 Ti199 1993   5.936   0.992   7.625
    1H151 Ti199 1994   2.715   5.785   9.121
    1H151 Ti199 1995   3.473   0.654   9.121
    1H151 Ti199 1996   2.526   6.123   7.625
    1H151 Ti199 1997   4.799   2.018   7.625
    1H151 Ti199 1998   4.989   5.610   7.625
    1H151 Ti199 1999   1.768   6.298   9.121
    1H151 Ti200 2000   3.284   4.246   9.121
    1H151 Ti200 2001   4.421   3.220   9.121
    1H151 Ti200 2002   0.631   0.992   7.625
    1H151 Ti200 2003   1.200   3.733   9.121
    1H151 Ti200 2004   4.421   7.149   7.625
    1H151 Ti200 2005   3.284   0.992   7.625
    1H151 Ti200 2006   4.231   5.785   9.121
    1H151 Ti200 2007   4.610   6.636   7.625
    1H151 Ti200 2008   2.526   7.325   9.121
    1H151 Ti200 2009   4.610   4.584   7.625
    1H151 Ti201 2010   1.768   4.071   7.625
    1H151 Ti201 2011   1.958   0.654   9.121
    1H151 Ti201 2012   0.821   5.610   7.625
    1H151 Ti201 2013   5.368   4.759   9.121
    1H151 Ti201 2014   2.526   7.149   7.625
    1H151 Ti201 2015   2.336   5.610   7.625
    1H151 Ti201 2016   0.442   5.610   7.625
    1H151 Ti201 2017   5.368   1.505   7.625
    1H151 Ti201 2018   0.253   5.097   7.625
    1H151 Ti201 2019   5.557   0.992   7.625
    1H151 Ti202 2020   3.473   1.505   7.625
    1H151 Ti202 2021   3.284   4.071   7.625
    1H151 Ti202 2022   1.768   7.325   9.121
    1H151 Ti202 2023   1.010   7.149   7.625
    1H151 Ti202 2024   0.063   6.636   7.625
    1H151 Ti202 2025   0.442   3.558   7.625
    1H151 Ti202 2026   6.505   6.636   7.625
    1H151 Ti202 2027   0.442   6.636   7.625
    1H151 Ti202 2028   5.747   0.479   7.625
    1H151 Ti202 2029   5.747   6.636   7.625
    1H151 Ti203 2030   1.958   2.707   9.121
    1H151 Ti203 2031   2.905   3.220   9.121
    1H151 Ti203 2032   0.821   1.505   7.625
    1H151 Ti203 2033   6.126   6.636   7.625
    1H151 Ti203 2034   5.747   2.532   7.625
    1H151 Ti203 2035   5.936   4.071   7.625
    1H151 Ti203 2036   6.505   1.680   9.121
    1H151 Ti203 2037   5.557   6.123   7.625
    1H151 Ti203 2038   3.663   6.123   7.625
    1H151 Ti203 2039   3.663   5.097   7.625
    1H151 Ti204 2040   3.284   7.325   9.121
    1H151 Ti204 2041   6.126   5.785   9.121
    1H151 Ti204 2042   4.042   5.097   7.625
    1H151 Ti204 2043   2.715   6.636   7.625
    1H151 Ti204 2044   5.747   0.654   9.121
    1H151 Ti204 2045   6.694   2.193   9.121
    1H151 Ti204 2046   0.253   2.193   9.121
    1H151 Ti204 2047   0.063   4.759   9.121
    1H151 Ti204 2048   5.178   5.272   9.121
    1H151 Ti204 2049   1.958   5.785   9.121
    1H151 Ti205 2050   1.958   1.505   7.625
    1H151 Ti205 2051   6.694   6.123   7.625
    1H151 Ti205 2052   3.094   6.636   7.625
    1H151 Ti205 2053   5.747   4.584   7.625
    1H151 Ti205 2054   5.368   5.785   9.121
    1H151 Ti205 2055   6.505   1.505   7.625
    1H151 Ti205 2056   3.663   4.246   9.121
    1H151 Ti205 2057   4.799   6.123   7.625
    1H151 Ti205 2058   4.042   6.298   9.121
    1H151 Ti205 2059   0.063   0.479   7.625
    1H151 Ti206 2060   4.231   6.811   9.121
    1H151 Ti206 2061   4.042   4.071   7.625
    1H151 Ti206 2062   4.610   2.532   7.625
    1H151 Ti206 2063   3.473   5.610   7.625
    1H151 Ti206 2064   1.200   5.610   7.625
    1H151 Ti206 2065   1.389   5.097   7.625
    1H151 Ti206 2066   6.126   2.707   9.121
    1H151 Ti206 2067   5.747   3.733   9.121
    1H151 Ti206 2068   1.200   4.584   7.625
    1H151 Ti206 2069   3.284   5.097   7.625
    1H151 Ti207 2070   1.010   6.123   7.625
    1H151 Ti207 2071   0.631   2.193   9.121
    1H151 Ti207 2072   3.852   3.733   9.121
    1H151 Ti207 2073   0.442   1.505   7.625
    1H151 Ti207 2074   6.315   2.193   9.121
    1H151 Ti207 2075   6.315   6.298   9.121
    1H151 Ti207 2076   6.694   7.325   9.121
    1H151 Ti207 2077   0.253   0.992   7.625
    1H151 Ti207 2078   0.442   1.680   9.121
    1H151 Ti207 2079   2.147   3.220   9.121
    1H151 Ti208 2080   3.852   6.811   9.121
    1H151 Ti208 2081   2.526   6.298   9.121
    1H151 Ti208 2082   5.936   6.123   7.625
    1H151 Ti208 2083   0.631   6.123   7.625
    1H151 Ti208 2084   0.253   7.149   7.625
    1H151 Ti208 2085   2.147   4.071   7.625
    1H151 Ti208 2086   0.821   6.636   7.625
    1H151 Ti208 2087   3.473   3.558   7.625
    1H151 Ti208 2088   5.178   2.018   7.625
    1H151 Ti208 2089   5.368   6.811   9.121
    1H151 Ti209 2090   6.126   5.610   7.625
    1H151 Ti209 2091   3.094   0.479   7.625
    1H151 Ti209 2092   2.715   3.733   9.121
    1H151 Ti209 2093   5.936   7.149   7.625
    1H151 Ti209 2094   3.663   3.045   7.625
    1H151 Ti209 2095   4.231   3.558   7.625
    1H151 Ti209 2096   4.799   5.097   7.625
    1H151 Ti209 2097   5.936   3.220   9.121
    1H151 Ti209 2098   2.147   5.097   7.625
    1H151 Ti209 2099   2.147   6.298   9.121
    1H151 Ti210 2100   4.989   4.584   7.625
    1H151 Ti210 2101   4.421   6.123   7.625
    1H151 Ti210 2102   1.200   2.707   9.121
    1H151 Ti210 2103   3.473   4.584   7.625
    1H151 Ti210 2104   5.368   4.584   7.625
    1H151 Ti210 2105   6.505   6.811   9.121
    1H151 Ti210 2106   4.042   7.325   9.121
    1H151 Ti210 2107   4.231   2.532   7.625
    1H151 Ti210 2108   3.094   1.505   7.625
    1H151 Ti210 2109   2.526   5.097   7.625
    1H151 Ti211 2110   2.905   7.149   7.625
    1H151 Ti211 2111   5.936   2.018   7.625
    1H151 Ti211 2112   0.063   1.680   9.121
    1H151 Ti211 2113   0.063   5.610   7.625
    1H151 Ti211 2114   0.631   4.246   9.121
    1H151 Ti211 2115   4.421   3.045   7.625
    1H151 Ti211 2116   3.663   7.325   9.121
    1H151 Ti211 2117   6.505   5.610   7.625
    1H151 Ti211 2118   3.473   3.733   9.121
    1H151 Ti211 2119   6.126   1.505   7.625
    1H151 Ti212 2120   6.505   2.707   9.121
    1H151 Ti212 2121   6.315   7.149   7.625
    1H151 Ti212 2122   2.336   0.479   7.625
    1H151 Ti212 2123   3.663   4.071   7.625
    1H151 Ti212 2124   5.557   7.325   9.121
    1H151 Ti212 2125   3.094   3.733   9.121
    1H151 Ti212 2126   5.557   6.298   9.121
    1H151 Ti212 2127   3.094   4.584   7.625
    1H151 Ti212 2128   2.336   1.505   7.625
    1H151 Ti212 2129   4.421   5.097   7.625
    1H151 Ti213 2130   1.768   3.220   9.121
    1H151 Ti213 2131   6.694   7.149   7.625
    1H151 Ti213 2132   5.747   1.505   7.625
    1H151 Ti213 2133   2.715   1.505   7.625
    1H151 Ti213 2134   1.579   4.584   7.625
    1H151 Ti213 2135   0.442   2.707   9.121
    1H151 Ti213 2136   5.557   2.018   7.625
    1H151 Ti213 2137   3.852   5.610   7.625
    1H151 Ti213 2138   2.715   4.584   7.625
    1H151 Ti213 2139   2.147   0.992   7.625
    1H151 Ti214 2140   6.694   4.246   9.121
    1H151 Ti214 2141   6.315   7.325   9.121
    1H151 Ti214 2142   4.610   5.610   7.625
    1H151 Ti214 2143   6.126   3.733   9.121
    1H151 Ti214 2144   1.389   3.220   9.121
    1H151 Ti214 2145   0.821   3.733   9.121
    1H151 Ti214 2146   4.042   3.045   7.625
    1H151 Ti214 2147   5.936   6.298   9.121
    1H151 Ti214 2148   4.231   5.610   7.625
    1H151 Ti214 2149   1.958   4.584   7.625
    1H151 Ti215 2150   2.905   0.992   7.625
    1H151 Ti215 2151   0.821   2.707   9.121
    1H151 Ti215 2152   2.715   0.479   7.625
    1H151 Ti215 2153   3.852   3.558   7.625
    1H151 Ti215 2154   2.336   4.584   7.625
    1H151 Ti215 2155   0.253   4.246   9.121
    1H151 Ti215 2156   5.936   7.325   9.121
    1H151 Ti215 2157   6.315   3.220   9.121
    1H151 Ti215 2158   5.747   6.811   9.121
    1H151 Ti215 2159   1.010   3.220   9.121
    1H151 Ti216 2160   6.126   6.811   9.121
    1H151 Ti216 2161   2.526   0.992   7.625
    1H151 Ti216 2162   6.505   3.733   9.121
    1H151 Ti216 2163   6.694   3.220   9.121
    1H151 Ti216 2164   0.253   3.220   9.121
    1H151 Ti216 2165   0.442   3.733   9.121
    1H151 Ti216 2166   0.631   3.220   9.121
    1H151 Ti216 2167   0.063   3.733   9.121
    1H151 Ti216 2168   1.200   0.946   9.033
    1H151 Ti216 2169   1.389   1.459   9.033
    1H151 Ti217 2170   0.821   0.946   9.033
    1H151 Ti217 2171   2.715   2.240   7.713
    1H151 Ti217 2172   2.526   2.753   7.713
    1H151 Ti217 2173   0.631   5.564   9.033
    1H151 Ti217 2174   1.958   1.972   9.033
    1H151 Ti217 2175   1.768   1.459   9.033
    1H151 Ti217 2176   3.094   2.240   7.713
    1H151 Ti217 2177   2.905   2.753   7.713
    1H151 Ti217 2178   1.768   4.537   9.033
    1H151 Ti217 2179   1.389   4.537   9.033
    1H151 Ti218 2180   1.010   0.433   9.033
    1H151 Ti218 2181   2.336   2.240   7.713
    1H151 Ti218 2182   2.147   4.537   9.033
    1H151 Ti218 2183   1.579   1.972   9.033
    1H151 Ti218 2184   0.631   0.433   9.033
    1H151 Ti218 2185   1.010   1.459   9.033
    1H151 Ti218 2186   1.010   5.564   9.033
    1H151 Ti218 2187   3.284   5.564   9.033
    1H151 Ti218 2188   5.178   6.858   7.713
    1H151 Ti218 2189   4.989   0.946   9.033
    1H151 Ti219 2190   4.989   4.024   9.033
    1H151 Ti219 2191   2.147   2.753   7.713
    1H151 Ti219 2192   2.336   1.972   9.033
    1H151 Ti219 2193   0.253   5.564   9.033
    1H151 Ti219 2194   1.389   1.727   7.713
    1H151 Ti219 2195   0.821   6.077   9.033
    1H151 Ti219 2196   4.799   0.701   7.713
    1H151 Ti219 2197   1.579   0.946   9.033
    1H151 Ti219 2198   4.989   0.188   7.713
    1H151 Ti219 2199   1.200   2.240   7.713
    1H151 Ti220 2200   1.579   5.050   9.033
    1H151 Ti220 2201   4.610   4.024   9.033
    1H151 Ti220 2202   3.473   2.240   7.713
    1H151 Ti220 2203   4.799   0.433   9.033
    1H151 Ti220 2204   2.147   1.459   9.033
    1H151 Ti220 2205   3.663   5.564   9.033
    1H151 Ti220 2206   2.715   1.972   9.033
    1H151 Ti220 2207   5.368   3.266   7.713
    1H151 Ti220 2208   3.473   1.972   9.033
    1H151 Ti220 2209   3.852   1.972   9.033
    1H151 Ti221 2210   3.094   1.972   9.033
    1H151 Ti221 2211   4.421   0.701   7.713
    1H151 Ti221 2212   4.231   1.972   9.033
    1H151 Ti221 2213   0.442   0.946   9.033
    1H151 Ti221 2214   4.610   1.972   9.033
    1H151 Ti221 2215   5.178   2.753   7.713
    1H151 Ti221 2216   3.094   5.050   9.033
    1H151 Ti221 2217   1.958   5.050   9.033
    1H151 Ti221 2218   1.200   1.972   9.033
    1H151 Ti221 2219   4.799   6.590   9.033
    1H151 Ti222 2220   4.042   0.701   7.713
    1H151 Ti222 2221   5.936   1.459   9.033
    1H151 Ti222 2222   4.610   0.946   9.033
    1H151 Ti222 2223   1.200   6.077   9.033
    1H151 Ti222 2224   1.768   6.858   7.713
    1H151 Ti222 2225   4.421   4.537   9.033
    1H151 Ti222 2226   5.178   0.701   7.713
    1H151 Ti222 2227   3.473   5.050   9.033
    1H151 Ti222 2228   5.747   1.972   9.033
    1H151 Ti222 2229   0.063   6.077   9.033
    1H151 Ti223 2230   1.200   5.050   9.033
    1H151 Ti223 2231   0.821   5.050   9.033
    1H151 Ti223 2232   5.557   2.485   9.033
    1H151 Ti223 2233   3.284   2.753   7.713
    1H151 Ti223 2234   6.126   3.266   7.713
    1H151 Ti223 2235   2.715   3.266   7.713
    1H151 Ti223 2236   4.231   5.050   9.033
    1H151 Ti223 2237   0.442   6.077   9.033
    1H151 Ti223 2238   1.579   2.240   7.713
    1H151 Ti223 2239   3.852   5.050   9.033
    1H151 Ti224 2240   1.958   4.024   9.033
    1H151 Ti224 2241   1.389   0.433   9.033
    1H151 Ti224 2242   1.579   4.024   9.033
    1H151 Ti224 2243   6.505   3.266   7.713
    1H151 Ti224 2244   6.505   0.946   9.033
    1H151 Ti224 2245   1.579   6.345   7.713
    1H151 Ti224 2246   3.663   2.485   9.033
    1H151 Ti224 2247   2.336   3.266   7.713
    1H151 Ti224 2248   1.958   2.240   7.713
    1H151 Ti224 2249   1.579   0.188   7.713
    1H151 Ti225 2250   3.663   0.701   7.713
    1H151 Ti225 2251   2.526   1.459   9.033
    1H151 Ti225 2252   3.852   2.998   9.033
    1H151 Ti225 2253   3.473   2.998   9.033
    1H151 Ti225 2254   5.368   1.972   9.033
    1H151 Ti225 2255   4.799   2.485   9.033
    1H151 Ti225 2256   4.989   1.972   9.033
    1H151 Ti225 2257   3.663   6.858   7.713
    1H151 Ti225 2258   1.010   1.727   7.713
    1H151 Ti225 2259   6.126   5.050   9.033
    1H151 Ti226 2260   5.936   4.537   9.033
    1H151 Ti226 2261   6.315   1.459   9.033
    1H151 Ti226 2262   3.284   6.590   9.033
    1H151 Ti226 2263   1.958   6.345   7.713
    1H151 Ti226 2264   0.442   5.050   9.033
    1H151 Ti226 2265   4.042   5.564   9.033
    1H151 Ti226 2266   1.010   6.590   9.033
    1H151 Ti226 2267   5.557   1.459   9.033
    1H151 Ti226 2268   4.989   3.266   7.713
    1H151 Ti226 2269   1.579   3.266   7.713
    1H151 Ti227 2270   0.253   2.753   7.713
    1H151 Ti227 2271   3.284   2.485   9.033
    1H151 Ti227 2272   5.747   3.266   7.713
    1H151 Ti227 2273   4.610   1.214   7.713
    1H151 Ti227 2274   4.799   3.511   9.033
    1H151 Ti227 2275   4.042   2.485   9.033
    1H151 Ti227 2276   2.336   6.345   7.713
    1H151 Ti227 2277   5.178   2.485   9.033
    1H151 Ti227 2278   1.768   2.485   9.033
    1H151 Ti227 2279   6.694   5.564   9.033
    1H151 Ti228 2280   5.368   0.188   7.713
    1H151 Ti228 2281   4.799   1.459   9.033
    1H151 Ti228 2282   2.147   5.832   7.713
    1H151 Ti228 2283   3.663   1.727   7.713
    1H151 Ti228 2284   5.178   1.459   9.033
    1H151 Ti228 2285   1.389   5.564   9.033
    1H151 Ti228 2286   5.178   3.511   9.033
    1H151 Ti228 2287   4.989   1.214   7.713
    1H151 Ti228 2288   0.253   0.433   9.033
    1H151 Ti228 2289   4.799   4.537   9.033
    1H151 Ti229 2290   2.905   3.779   7.713
    1H151 Ti229 2291   0.821   7.103   9.033
    1H151 Ti229 2292   4.042   1.459   9.033
    1H151 Ti229 2293   1.958   3.266   7.713
    1H151 Ti229 2294   5.178   0.433   9.033
    1H151 Ti229 2295   6.315   4.806   7.713
    1H151 Ti229 2296   2.147   6.858   7.713
    1H151 Ti229 2297   4.610   0.188   7.713
    1H151 Ti229 2298   2.526   4.537   9.033
    1H151 Ti229 2299   3.284   1.459   9.033
    1H151 Ti230 2300   1.010   4.537   9.033
    1H151 Ti230 2301   5.368   6.345   7.713
    1H151 Ti230 2302   5.368   0.946   9.033
    1H151 Ti230 2303   6.126   0.946   9.033
    1H151 Ti230 2304   3.852   0.188   7.713
    1H151 Ti230 2305   4.989   6.345   7.713
    1H151 Ti230 2306   0.631   4.806   7.713
    1H151 Ti230 2307   3.473   6.077   9.033
    1H151 Ti230 2308   4.042   4.537   9.033
    1H151 Ti230 2309   2.336   5.050   9.033
    1H151 Ti231 2310   3.094   3.266   7.713
    1H151 Ti231 2311   2.336   4.024   9.033
    1H151 Ti231 2312   4.799   6.858   7.713
    1H151 Ti231 2313   2.905   2.485   9.033
    1H151 Ti231 2314   0.821   2.240   7.713
    1H151 Ti231 2315   3.094   7.103   9.033
    1H151 Ti231 2316   5.368   5.319   7.713
    1H151 Ti231 2317   4.421   2.485   9.033
    1H151 Ti231 2318   5.368   4.024   9.033
    1H151 Ti231 2319   0.063   0.946   9.033
    1H151 Ti232 2320   1.768   5.832   7.713
    1H151 Ti232 2321   4.421   0.433   9.033
    1H151 Ti232 2322   6.315   3.779   7.713
    1H151 Ti232 2323   3.852   1.214   7.713
    1H151 Ti232 2324   2.905   5.564   9.033
    1H151 Ti232 2325   4.231   4.024   9.033
    1H151 Ti232 2326   3.852   6.345   7.713
    1H151 Ti232 2327   5.178   3.779   7.713
    1H151 Ti232 2328   6.694   2.753   7.713
    1H151 Ti232 2329   1.389   6.858   7.713
    1H151 Ti233 2330   2.526   2.485   9.033
    1H151 Ti233 2331   1.389   2.753   7.713
    1H151 Ti233 2332   6.315   0.701   7.713
    1H151 Ti233 2333   5.368   2.998   9.033
    1H151 Ti233 2334   3.094   6.077   9.033
    1H151 Ti233 2335   1.768   1.727   7.713
    1H151 Ti233 2336   2.147   2.485   9.033
    1H151 Ti233 2337   5.557   2.753   7.713
    1H151 Ti233 2338   4.231   0.188   7.713
    1H151 Ti233 2339   1.200   4.024   9.033
    1H151 Ti234 2340   0.631   6.590   9.033
    1H151 Ti234 2341   3.852   2.240   7.713
    1H151 Ti234 2342   1.958   0.188   7.713
    1H151 Ti234 2343   4.042   6.858   7.713
    1H151 Ti234 2344   0.821   0.188   7.713
    1H151 Ti234 2345   0.631   1.459   9.033
    1H151 Ti234 2346   5.557   6.858   7.713
    1H151 Ti234 2347   6.315   2.753   7.713
    1H151 Ti234 2348   5.747   2.998   9.033
    1H151 Ti234 2349   5.557   3.779   7.713
    1H151 Ti235 2350   4.799   3.779   7.713
    1H151 Ti235 2351   4.610   7.103   9.033
    1H151 Ti235 2352   4.421   1.459   9.033
    1H151 Ti235 2353   4.989   7.103   9.033
    1H151 Ti235 2354   6.505   5.050   9.033
    1H151 Ti235 2355   2.905   1.459   9.033
    1H151 Ti235 2356   4.610   6.077   9.033
    1H151 Ti235 2357   4.231   0.946   9.033
    1H151 Ti235 2358   2.905   6.590   9.033
    1H151 Ti235 2359   2.905   4.537   9.033
    1H151 Ti236 2360   1.389   3.779   7.713
    1H151 Ti236 2361   4.421   3.779   7.713
    1H151 Ti236 2362   0.631   2.753   7.713
    1H151 Ti236 2363   6.694   3.779   7.713
    1H151 Ti236 2364   6.505   4.292   7.713
    1H151 Ti236 2365   4.231   1.214   7.713
    1H151 Ti236 2366   1.768   2.753   7.713
    1H151 Ti236 2367   4.989   2.998   9.033
    1H151 Ti236 2368   6.694   6.590   9.033
    1H151 Ti236 2369   3.284   4.537   9.033
    1H151 Ti237 2370   4.989   6.077   9.033
    1H151 Ti237 2371   4.610   5.050   9.033
    1H151 Ti237 2372   3.663   1.459   9.033
    1H151 Ti237 2373   3.473   0.188   7.713
    1H151 Ti237 2374   5.178   4.537   9.033
    1H151 Ti237 2375   1.958   0.946   9.033
    1H151 Ti237 2376   5.557   4.537   9.033
    1H151 Ti237 2377   1.389   0.701   7.713
    1H151 Ti237 2378   5.747   5.050   9.033
    1H151 Ti237 2379   1.200   3.266   7.713
    1H151 Ti238 2380   0.253   6.590   9.033
    1H151 Ti238 2381   0.063   2.240   7.713
    1H151 Ti238 2382   2.336   0.946   9.033
    1H151 Ti238 2383   1.958   5.319   7.713
    1H151 Ti238 2384   1.389   6.590   9.033
    1H151 Ti238 2385   4.042   1.727   7.713
    1H151 Ti238 2386   6.315   4.537   9.033
    1H151 Ti238 2387   0.063   4.292   7.713
    1H151 Ti238 2388   2.526   3.779   7.713
    1H151 Ti238 2389   0.442   2.240   7.713
    1H151 Ti239 2390   0.442   4.292   7.713
    1H151 Ti239 2391   5.936   2.753   7.713
    1H151 Ti239 2392   6.315   5.564   9.033
    1H151 Ti239 2393   6.126   1.972   9.033
    1H151 Ti239 2394   1.010   0.701   7.713
    1H151 Ti239 2395   3.094   5.319   7.713
    1H151 Ti239 2396   1.768   3.779   7.713
    1H151 Ti239 2397   1.200   1.214   7.713
    1H151 Ti239 2398   5.936   2.485   9.033
    1H151 Ti239 2399   6.694   4.806   7.713
    1H151 Ti240 2400   1.010   3.779   7.713
    1H151 Ti240 2401   3.284   1.727   7.713
    1H151 Ti240 2402   3.094   2.998   9.033
    1H151 Ti240 2403   6.505   6.077   9.033
    1H151 Ti240 2404   4.231   2.998   9.033
    1H151 Ti240 2405   1.768   5.564   9.033
    1H151 Ti240 2406   2.715   5.050   9.033
    1H151 Ti240 2407   1.200   7.103   9.033
    1H151 Ti240 2408   1.389   2.485   9.033
    1H151 Ti240 2409   4.421   6.590   9.033
    1H151 Ti241 2410   2.715   0.946   9.033
    1H151 Ti241 2411   1.579   1.214   7.713
    1H151 Ti241 2412   6.505   2.240   7.713
    1H151 Ti241 2413   1.768   0.701   7.713
    1H151 Ti241 2414   0.821   4.292   7.713
    1H151 Ti241 2415   2.715   7.103   9.033
    1H151 Ti241 2416   5.747   5.319   7.713
    1H151 Ti241 2417   4.799   2.753   7.713
    1H151 Ti241 2418   3.852   6.077   9.033
    1H151 Ti241 2419   0.821   1.972   9.033
    1H151 Ti242 2420   4.421   1.727   7.713
    1H151 Ti242 2421   5.936   4.806   7.713
    1H151 Ti242 2422   1.579   7.103   9.033
    1H151 Ti242 2423   0.063   5.050   9.033
    1H151 Ti242 2424   3.852   0.946   9.033
    1H151 Ti242 2425   4.610   4.292   7.713
    1H151 Ti242 2426   5.368   1.214   7.713
    1H151 Ti242 2427   3.094   0.946   9.033
    1H151 Ti242 2428   0.631   0.701   7.713
    1H151 Ti242 2429   0.821   3.266   7.713
    1H151 Ti243 2430   5.747   0.946   9.033
    1H151 Ti243 2431   2.905   5.832   7.713
    1H151 Ti243 2432   0.631   3.779   7.713
    1H151 Ti243 2433   2.526   5.564   9.033
    1H151 Ti243 2434   1.010   2.753   7.713
    1H151 Ti243 2435   5.178   6.590   9.033
    1H151 Ti243 2436   5.178   5.832   7.713
    1H151 Ti243 2437   3.473   6.345   7.713
    1H151 Ti243 2438   4.799   1.727   7.713
    1H151 Ti243 2439   0.442   7.103   9.033
    1H151 Ti244 2440   0.253   3.779   7.713
    1H151 Ti244 2441   5.936   3.779   7.713
    1H151 Ti244 2442   4.421   3.511   9.033
    1H151 Ti244 2443   6.126   4.292   7.713
    1H151 Ti244 2444   3.473   0.946   9.033
    1H151 Ti244 2445   0.821   5.319   7.713
    1H151 Ti244 2446   4.042   3.511   9.033
    1H151 Ti244 2447   5.557   3.511   9.033
    1H151 Ti244 2448   2.147   5.564   9.033
    1H151 Ti244 2449   4.231   4.292   7.713
    1H151 Ti245 2450   0.063   3.266   7.713
    1H151 Ti245 2451   2.147   1.727   7.713
    1H151 Ti245 2452   2.905   1.727   7.713
    1H151 Ti245 2453   2.526   6.858   7.713
    1H151 Ti245 2454   1.389   5.832   7.713
    1H151 Ti245 2455   3.663   6.590   9.033
    1H151 Ti245 2456   3.284   6.858   7.713
    1H151 Ti245 2457   1.200   6.345   7.713
    1H151 Ti245 2458   4.799   5.564   9.033
    1H151 Ti245 2459   5.936   5.564   9.033
    1H151 Ti246 2460   1.768   6.590   9.033
    1H151 Ti246 2461   4.610   3.266   7.713
    1H151 Ti246 2462   2.715   2.998   9.033
    1H151 Ti246 2463   6.694   1.459   9.033
    1H151 Ti246 2464   1.958   7.103   9.033
    1H151 Ti246 2465   0.442   5.319   7.713
    1H151 Ti246 2466   2.905   0.433   9.033
    1H151 Ti246 2467   5.936   0.701   7.713
    1H151 Ti246 2468   2.526   1.727   7.713
    1H151 Ti246 2469   1.200   0.188   7.713
    1H151 Ti247 2470   2.336   7.103   9.033
    1H151 Ti247 2471   1.010   4.806   7.713
    1H151 Ti247 2472   4.989   5.050   9.033
    1H151 Ti247 2473   3.663   4.537   9.033
    1H151 Ti247 2474   3.284   5.832   7.713
    1H151 Ti247 2475   1.579   5.319   7.713
    1H151 Ti247 2476   6.694   0.701   7.713
    1H151 Ti247 2477   4.231   6.345   7.713
    1H151 Ti247 2478   3.284   0.701   7.713
    1H151 Ti247 2479   2.147   0.433   9.033
    1H151 Ti248 2480   4.989   2.240   7.713
    1H151 Ti248 2481   0.253   4.806   7.713
    1H151 Ti248 2482   3.663   3.511   9.033
    1H151 Ti248 2483   6.694   1.727   7.713
    1H151 Ti248 2484   3.284   3.779   7.713
    1H151 Ti248 2485   5.557   4.806   7.713
    1H151 Ti248 2486   0.442   0.188   7.713
    1H151 Ti248 2487   0.063   7.103   9.033
    1H151 Ti248 2488   3.473   7.103   9.033
    1H151 Ti248 2489   1.768   0.433   9.033
    1H151 Ti249 2490   5.557   0.701   7.713
    1H151 Ti249 2491   4.421   5.564   9.033
    1H151 Ti249 2492   2.715   5.319   7.713
    1H151 Ti249 2493   4.989   5.319   7.713
    1H151 Ti249 2494   1.579   6.077   9.033
    1H151 Ti249 2495   3.663   2.753   7.713
    1H151 Ti249 2496   0.442   3.266   7.713
    1H151 Ti249 2497   6.694   0.433   9.033
    1H151 Ti249 2498   0.253   1.727   7.713
    1H151 Ti249 2499   2.336   2.998   9.033
    1H151 Ti250 2500   4.042   4.806   7.713
    1H151 Ti250 2501   2.147   3.779   7.713
    1H151 Ti250 2502   6.126   2.240   7.713
    1H151 Ti250 2503   5.557   5.564   9.033
    1H151 Ti250 2504   0.063   6.345   7.713
    1H151 Ti250 2505   4.610   2.998   9.033
    1H151 Ti250 2506   4.421   6.858   7.713
    1H151 Ti250 2507   2.526   5.832   7.713
    1H151 Ti250 2508   6.505   6.345   7.713
    1H151 Ti250 2509   3.473   1.214   7.713
    1H151 Ti251 2510   5.747   4.024   9.033
    1H151 Ti251 2511   2.526   3.511   9.033
    1H151 Ti251 2512   0.063   1.214   7.713
    1H151 Ti251 2513   5.368   2.240   7.713
    1H151 Ti251 2514   0.631   6.858   7.713
    1H151 Ti251 2515   5.178   4.806   7.713
    1H151 Ti251 2516   6.126   0.188   7.713
    1H151 Ti251 2517   3.284   3.511   9.033
    1H151 Ti251 2518   0.442   6.345   7.713
    1H151 Ti251 2519   4.231   6.077   9.033
    1H151 Ti252 2520   2.526   0.433   9.033
    1H151 Ti252 2521   5.557   5.832   7.713
    1H151 Ti252 2522   6.126   6.345   7.713
    1H151 Ti252 2523   1.010   2.485   9.033
    1H151 Ti252 2524   6.126   5.319   7.713
    1H151 Ti252 2525   3.852   4.292   7.713
    1H151 Ti252 2526   6.315   1.727   7.713
    1H151 Ti252 2527   3.663   4.806   7.713
    1H151 Ti252 2528   0.253   5.832   7.713
    1H151 Ti252 2529   2.715   4.024   9.033
    1H151 Ti253 2530   5.747   0.188   7.713
    1H151 Ti253 2531   6.505   0.188   7.713
    1H151 Ti253 2532   0.631   4.537   9.033
    1H151 Ti253 2533   2.336   6.077   9.033
    1H151 Ti253 2534   2.715   6.077   9.033
    1H151 Ti253 2535   0.631   1.727   7.713
    1H151 Ti253 2536   2.715   6.345   7.713
    1H151 Ti253 2537   5.368   5.050   9.033
    1H151 Ti253 2538   6.505   1.214   7.713
    1H151 Ti253 2539   1.010   6.858   7.713
    1H151 Ti254 2540   0.821   1.214   7.713
    1H151 Ti254 2541   2.526   6.590   9.033
    1H151 Ti254 2542   4.042   0.433   9.033
    1H151 Ti254 2543   4.231   2.240   7.713
    1H151 Ti254 2544   4.989   4.292   7.713
    1H151 Ti254 2545   6.694   2.485   9.033
    1H151 Ti254 2546   1.200   4.292   7.713
    1H151 Ti254 2547   3.284   0.433   9.033
    1H151 Ti254 2548   3.094   6.345   7.713
    1H151 Ti254 2549   2.147   3.511   9.033
    1H151 Ti255 2550   0.253   2.485   9.033
    1H151 Ti255 2551   6.315   5.832   7.713
    1H151 Ti255 2552   4.610   6.345   7.713
    1H151 Ti255 2553   6.505   5.319   7.713
    1H151 Ti255 2554   0.253   1.459   9.033
    1H151 Ti255 2555   5.178   5.564   9.033
    1H151 Ti255 2556   3.852   4.024   9.033
    1H151 Ti255 2557   6.315   0.433   9.033
    1H151 Ti255 2558   2.147   6.590   9.033
    1H151 Ti255 2559   4.610   2.240   7.713
    1H151 Ti256 2560   1.200   5.319   7.713
    1H151 Ti256 2561   5.178   1.727   7.713
    1H151 Ti256 2562   2.336   0.188   7.713
    1H151 Ti256 2563   5.747   6.345   7.713
    1H151 Ti256 2564   0.253   0.701   7.713
    1H151 Ti256 2565   5.557   0.433   9.033
    1H151 Ti256 2566   5.747   6.077   9.033
    1H151 Ti256 2567   1.579   2.998   9.033
    1H151 Ti256 2568   6.126   1.214   7.713
    1H151 Ti256 2569   5.368   6.077   9.033
    1H151 Ti257 2570   5.747   4.292   7.713
    1H151 Ti257 2571   2.905   4.806   7.713
    1H151 Ti257 2572   1.768   3.511   9.033
    1H151 Ti257 2573   3.473   3.266   7.713
    1H151 Ti257 2574   4.042   5.832   7.713
    1H151 Ti257 2575   2.336   5.319   7.713
    1H151 Ti257 2576   6.126   4.024   9.033
    1H151 Ti257 2577   4.231   7.103   9.033
    1H151 Ti257 2578   5.368   4.292   7.713
    1H151 Ti257 2579   1.768   4.806   7.713
    1H151 Ti258 2580   0.063   5.319   7.713
    1H151 Ti258 2581   3.094   4.292   7.713
    1H151 Ti258 2582   0.631   5.832   7.713
    1H151 Ti258 2583   6.505   1.972   9.033
    1H151 Ti258 2584   2.715   4.292   7.713
    1H151 Ti258 2585   4.042   6.590   9.033
    1H151 Ti258 2586   1.958   6.077   9.033
    1H151 Ti258 2587   5.936   6.858   7.713
    1H151 Ti258 2588   4.421   4.806   7.713
    1H151 Ti258 2589   3.663   0.433   9.033
    1H151 Ti259 2590   0.253   6.858   7.713
    1H151 Ti259 2591   6.694   4.537   9.033
    1H151 Ti259 2592   3.473   5.319   7.713
    1H151 Ti259 2593   5.747   1.214   7.713
    1H151 Ti259 2594   1.010   5.832   7.713
    1H151 Ti259 2595   0.442   1.214   7.713
    1H151 Ti259 2596   2.905   6.858   7.713
    1H151 Ti259 2597   3.094   4.024   9.033
    1H151 Ti259 2598   5.368   7.103   9.033
    1H151 Ti259 2599   3.094   0.188   7.713
    1H151 Ti260 2600   5.936   5.832   7.713
    1H151 Ti260 2601   1.958   1.214   7.713
    1H151 Ti260 2602   0.442   1.972   9.033
    1H151 Ti260 2603   1.579   4.292   7.713
    1H151 Ti260 2604   1.958   2.998   9.033
    1H151 Ti260 2605   0.821   6.345   7.713
    1H151 Ti260 2606   2.905   3.511   9.033
    1H151 Ti260 2607   1.389   3.511   9.033
    1H151 Ti260 2608   6.315   2.485   9.033
    1H151 Ti260 2609   3.663   5.832   7.713
    1H151 Ti261 2610   4.799   5.832   7.713
    1H151 Ti261 2611   0.821   4.024   9.033
    1H151 Ti261 2612   4.799   4.806   7.713
    1H151 Ti261 2613   6.126   6.077   9.033
    1H151 Ti261 2614   5.747   2.240   7.713
    1H151 Ti261 2615   6.315   6.858   7.713
    1H151 Ti261 2616   0.063   0.188   7.713
    1H151 Ti261 2617   6.694   6.858   7.713
    1H151 Ti261 2618   3.473   4.024   9.033
    1H151 Ti261 2619   2.147   0.701   7.713
    1H151 Ti262 2620   1.389   4.806   7.713
    1H151 Ti262 2621   3.473   4.292   7.713
    1H151 Ti262 2622   0.063   1.972   9.033
    1H151 Ti262 2623   0.253   4.537   9.033
    1H151 Ti262 2624   5.936   0.433   9.033
    1H151 Ti262 2625   6.694   5.832   7.713
    1H151 Ti262 2626   4.042   3.779   7.713
    1H151 Ti262 2627   0.063   2.998   9.033
    1H151 Ti262 2628   3.284   4.806   7.713
    1H151 Ti262 2629   4.042   2.753   7.713
    1H151 Ti263 2630   4.421   2.753   7.713
    1H151 Ti263 2631   3.852   7.103   9.033
    1H151 Ti263 2632   3.852   5.319   7.713
    1H151 Ti263 2633   6.126   2.998   9.033
    1H151 Ti263 2634   3.094   1.214   7.713
    1H151 Ti263 2635   0.631   2.485   9.033
    1H151 Ti263 2636   6.315   6.590   9.033
    1H151 Ti263 2637   5.936   3.511   9.033
    1H151 Ti263 2638   2.336   4.292   7.713
    1H151 Ti263 2639   2.715   0.188   7.713
    1H151 Ti264 2640   1.958   4.292   7.713
    1H151 Ti264 2641   5.557   1.727   7.713
    1H151 Ti264 2642   6.505   7.103   9.033
    1H151 Ti264 2643   4.231   3.266   7.713
    1H151 Ti264 2644   3.663   3.779   7.713
    1H151 Ti264 2645   5.936   1.727   7.713
    1H151 Ti264 2646   4.610   5.319   7.713
    1H151 Ti264 2647   5.557   6.590   9.033
    1H151 Ti264 2648   4.231   5.319   7.713
    1H151 Ti264 2649   4.421   5.832   7.713
    1H151 Ti265 2650   6.505   4.024   9.033
    1H151 Ti265 2651   2.526   4.806   7.713
    1H151 Ti265 2652   2.905   0.701   7.713
    1H151 Ti265 2653   2.147   4.806   7.713
    1H151 Ti265 2654   1.010   3.511   9.033
    1H151 Ti265 2655   1.200   2.998   9.033
    1H151 Ti265 2656   3.852   3.266   7.713
    1H151 Ti265 2657   6.505   2.998   9.033
    1H151 Ti265 2658   2.336   1.214   7.713
    1H151 Ti265 2659   2.715   1.214   7.713
    1H151 Ti266 2660   2.526   0.701   7.713
    1H151 Ti266 2661   5.747   7.103   9.033
    1H151 Ti266 2662   0.442   4.024   9.033
    1H151 Ti266 2663   0.442   2.998   9.033
    1H151 Ti266 2664   5.936   6.590   9.033
    1H151 Ti266 2665   6.126   7.103   9.033
    1H151 Ti266 2666   6.315   3.511   9.033
    1H151 Ti266 2667   0.063   4.024   9.033
    1H151 Ti266 2668   0.821   2.998   9.033
    1H151 Ti266 2669   0.631   3.511   9.033
    1H151 Ti267 2670   6.694   3.511   9.033
    1H151 Ti267 2671   0.253   3.511   9.033
    1H151 Ti267 2672   1.389   1.307   8.769
    1H151 Ti267 2673   1.200   0.794   8.769
    1H151 Ti267 2674   2.715   2.392   7.977
    1H151 Ti267 2675   0.821   0.794   8.769
    1H151 Ti267 2676   1.958   1.820   8.769
    1H151 Ti267 2677   3.094   2.392   7.977
    1H151 Ti267 2678   2.336   2.392   7.977
    1H151 Ti267 2679   1.579   1.820   8.769
    1H151 Ti268 2680   1.010   1.307   8.769
    1H151 Ti268 2681   0.631   5.412   8.769
    1H151 Ti268 2682   2.526   2.905   7.977
    1H151 Ti268 2683   1.389   4.386   8.769
    1H151 Ti268 2684   2.147   4.386   8.769
    1H151 Ti268 2685   1.768   4.386   8.769
    1H151 Ti268 2686   1.768   1.307   8.769
    1H151 Ti268 2687   0.821   5.925   8.769
    1H151 Ti268 2688   1.579   4.899   8.769
    1H151 Ti268 2689   3.284   5.412   8.769
    1H151 Ti269 2690   4.989   0.794   8.769
    1H151 Ti269 2691   1.389   1.878   7.977
    1H151 Ti269 2692   2.905   2.905   7.977
    1H151 Ti269 2693   1.200   1.820   8.769
    1H151 Ti269 2694   1.958   4.899   8.769
    1H151 Ti269 2695   4.989   3.873   8.769
    1H151 Ti269 2696   5.178   7.010   7.977
    1H151 Ti269 2697   1.010   5.412   8.769
    1H151 Ti269 2698   2.336   1.820   8.769
    1H151 Ti269 2699   0.442   0.794   8.769
    1H151 Ti270 2700   2.147   2.905   7.977
    1H151 Ti270 2701   4.989   0.339   7.977
    1H151 Ti270 2702   1.010   0.281   8.769
    1H151 Ti270 2703   0.442   5.925   8.769
    1H151 Ti270 2704   3.663   5.412   8.769
    1H151 Ti270 2705   5.178   2.905   7.977
    1H151 Ti270 2706   4.610   0.794   8.769
    1H151 Ti270 2707   1.200   5.925   8.769
    1H151 Ti270 2708   0.253   5.412   8.769
    1H151 Ti270 2709   0.631   0.281   8.769
    1H151 Ti271 2710   4.799   0.852   7.977
    1H151 Ti271 2711   1.200   4.899   8.769
    1H151 Ti271 2712   0.063   5.925   8.769
    1H151 Ti271 2713   4.421   4.386   8.769
    1H151 Ti271 2714   5.368   3.418   7.977
    1H151 Ti271 2715   5.747   1.820   8.769
    1H151 Ti271 2716   2.715   1.820   8.769
    1H151 Ti271 2717   3.473   2.392   7.977
    1H151 Ti271 2718   1.768   2.333   8.769
    1H151 Ti271 2719   3.663   2.333   8.769
    1H151 Ti272 2720   5.557   2.333   8.769
    1H151 Ti272 2721   4.421   0.852   7.977
    1H151 Ti272 2722   4.610   3.873   8.769
    1H151 Ti272 2723   4.799   6.438   8.769
    1H151 Ti272 2724   3.094   1.820   8.769
    1H151 Ti272 2725   3.473   1.820   8.769
    1H151 Ti272 2726   3.852   1.820   8.769
    1H151 Ti272 2727   1.579   0.794   8.769
    1H151 Ti272 2728   4.799   2.333   8.769
    1H151 Ti272 2729   1.768   7.010   7.977
    1H151 Ti273 2730   3.094   4.899   8.769
    1H151 Ti273 2731   4.231   1.820   8.769
    1H151 Ti273 2732   5.178   0.852   7.977
    1H151 Ti273 2733   4.231   4.899   8.769
    1H151 Ti273 2734   1.010   1.878   7.977
    1H151 Ti273 2735   3.284   2.333   8.769
    1H151 Ti273 2736   2.147   1.307   8.769
    1H151 Ti273 2737   4.610   1.820   8.769
    1H151 Ti273 2738   4.042   2.333   8.769
    1H151 Ti273 2739   4.610   0.339   7.977
    1H151 Ti274 2740   1.010   6.438   8.769
    1H151 Ti274 2741   4.799   4.386   8.769
    1H151 Ti274 2742   6.315   1.307   8.769
    1H151 Ti274 2743   1.200   2.392   7.977
    1H151 Ti274 2744   4.042   5.412   8.769
    1H151 Ti274 2745   1.579   6.496   7.977
    1H151 Ti274 2746   4.042   0.852   7.977
    1H151 Ti274 2747   2.147   2.333   8.769
    1H151 Ti274 2748   5.936   1.307   8.769
    1H151 Ti274 2749   1.958   2.392   7.977
    1H151 Ti275 2750   4.799   0.281   8.769
    1H151 Ti275 2751   2.715   3.418   7.977
    1H151 Ti275 2752   2.905   2.333   8.769
    1H151 Ti275 2753   4.799   1.307   8.769
    1H151 Ti275 2754   3.663   1.878   7.977
    1H151 Ti275 2755   4.421   2.333   8.769
    1H151 Ti275 2756   6.505   3.418   7.977
    1H151 Ti275 2757   2.526   2.333   8.769
    1H151 Ti275 2758   5.178   1.307   8.769
    1H151 Ti275 2759   6.126   4.899   8.769
    1H151 Ti276 2760   0.631   1.307   8.769
    1H151 Ti276 2761   3.473   5.925   8.769
    1H151 Ti276 2762   2.336   4.899   8.769
    1H151 Ti276 2763   6.126   3.418   7.977
    1H151 Ti276 2764   4.989   6.496   7.977
    1H151 Ti276 2765   3.473   4.899   8.769
    1H151 Ti276 2766   3.852   0.339   7.977
    1H151 Ti276 2767   5.368   6.496   7.977
    1H151 Ti276 2768   4.231   0.339   7.977
    1H151 Ti276 2769   1.579   0.339   7.977
    1H151 Ti277 2770   1.958   6.496   7.977
    1H151 Ti277 2771   2.526   1.307   8.769
    1H151 Ti277 2772   1.579   3.418   7.977
    1H151 Ti277 2773   5.178   2.333   8.769
    1H151 Ti277 2774   2.147   5.983   7.977
    1H151 Ti277 2775   3.473   2.846   8.769
    1H151 Ti277 2776   1.579   2.392   7.977
    1H151 Ti277 2777   3.852   2.846   8.769
    1H151 Ti277 2778   5.368   1.820   8.769
    1H151 Ti277 2779   1.389   5.412   8.769
    1H151 Ti278 2780   3.284   1.878   7.977
    1H151 Ti278 2781   0.821   4.899   8.769
    1H151 Ti278 2782   3.852   4.899   8.769
    1H151 Ti278 2783   2.336   6.496   7.977
    1H151 Ti278 2784   4.989   1.820   8.769
    1H151 Ti278 2785   2.905   1.878   7.977
    1H151 Ti278 2786   3.094   6.951   8.769
    1H151 Ti278 2787   5.557   1.307   8.769
    1H151 Ti278 2788   3.852   6.496   7.977
    1H151 Ti278 2789   4.989   3.418   7.977
    1H151 Ti279 2790   1.768   1.878   7.977
    1H151 Ti279 2791   3.094   5.925   8.769
    1H151 Ti279 2792   5.747   3.418   7.977
    1H151 Ti279 2793   3.663   0.852   7.977
    1H151 Ti279 2794   3.284   2.905   7.977
    1H151 Ti279 2795   2.526   1.878   7.977
    1H151 Ti279 2796   4.610   1.365   7.977
    1H151 Ti279 2797   6.315   2.905   7.977
    1H151 Ti279 2798   5.178   4.386   8.769
    1H151 Ti279 2799   1.389   0.281   8.769
    1H151 Ti280 2800   2.336   3.418   7.977
    1H151 Ti280 2801   5.557   2.905   7.977
    1H151 Ti280 2802   3.663   7.010   7.977
    1H151 Ti280 2803   3.284   6.438   8.769
    1H151 Ti280 2804   0.821   6.951   8.769
    1H151 Ti280 2805   4.799   7.010   7.977
    1H151 Ti280 2806   6.694   5.412   8.769
    1H151 Ti280 2807   4.042   1.307   8.769
    1H151 Ti280 2808   6.505   0.794   8.769
    1H151 Ti280 2809   5.936   2.905   7.977
    1H151 Ti281 2810   5.368   0.339   7.977
    1H151 Ti281 2811   2.905   5.412   8.769
    1H151 Ti281 2812   0.631   6.438   8.769
    1H151 Ti281 2813   2.147   1.878   7.977
    1H151 Ti281 2814   1.768   5.983   7.977
    1H151 Ti281 2815   5.747   2.846   8.769
    1H151 Ti281 2816   0.631   4.957   7.977
    1H151 Ti281 2817   3.094   3.418   7.977
    1H151 Ti281 2818   1.768   5.412   8.769
    1H151 Ti281 2819   3.284   1.307   8.769
    1H151 Ti282 2820   6.126   1.820   8.769
    1H151 Ti282 2821   5.368   2.846   8.769
    1H151 Ti282 2822   2.526   4.386   8.769
    1H151 Ti282 2823   0.063   0.794   8.769
    1H151 Ti282 2824   1.200   1.365   7.977
    1H151 Ti282 2825   1.389   2.905   7.977
    1H151 Ti282 2826   0.253   2.905   7.977
    1H151 Ti282 2827   4.989   2.846   8.769
    1H151 Ti282 2828   3.852   1.365   7.977
    1H151 Ti282 2829   0.821   0.339   7.977
    1H151 Ti283 2830   5.178   3.359   8.769
    1H151 Ti283 2831   4.610   6.951   8.769
    1H151 Ti283 2832   5.747   4.899   8.769
    1H151 Ti283 2833   0.063   2.392   7.977
    1H151 Ti283 2834   6.694   6.438   8.769
    1H151 Ti283 2835   5.368   0.794   8.769
    1H151 Ti283 2836   0.442   2.392   7.977
    1H151 Ti283 2837   1.958   3.418   7.977
    1H151 Ti283 2838   1.389   2.333   8.769
    1H151 Ti283 2839   4.989   6.951   8.769
    1H151 Ti284 2840   5.936   4.386   8.769
    1H151 Ti284 2841   1.958   3.873   8.769
    1H151 Ti284 2842   3.852   5.925   8.769
    1H151 Ti284 2843   6.505   4.444   7.977
    1H151 Ti284 2844   0.821   2.392   7.977
    1H151 Ti284 2845   1.958   5.470   7.977
    1H151 Ti284 2846   5.368   3.873   8.769
    1H151 Ti284 2847   6.694   2.905   7.977
    1H151 Ti284 2848   6.315   5.412   8.769
    1H151 Ti284 2849   1.579   1.365   7.977
    1H151 Ti285 2850   4.799   3.359   8.769
    1H151 Ti285 2851   0.253   6.438   8.769
    1H151 Ti285 2852   1.579   3.873   8.769
    1H151 Ti285 2853   3.473   0.339   7.977
    1H151 Ti285 2854   1.010   4.386   8.769
    1H151 Ti285 2855   2.147   7.010   7.977
    1H151 Ti285 2856   4.610   4.899   8.769
    1H151 Ti285 2857   4.421   1.307   8.769
    1H151 Ti285 2858   1.768   2.905   7.977
    1H151 Ti285 2859   1.389   7.010   7.977
    1H151 Ti286 2860   4.421   3.931   7.977
    1H151 Ti286 2861   4.042   4.386   8.769
    1H151 Ti286 2862   0.253   0.281   8.769
    1H151 Ti286 2863   4.989   1.365   7.977
    1H151 Ti286 2864   0.442   4.899   8.769
    1H151 Ti286 2865   6.694   1.307   8.769
    1H151 Ti286 2866   6.315   4.957   7.977
    1H151 Ti286 2867   4.231   0.794   8.769
    1H151 Ti286 2868   4.042   7.010   7.977
    1H151 Ti286 2869   5.557   7.010   7.977
    1H151 Ti287 2870   0.821   1.820   8.769
    1H151 Ti287 2871   5.178   0.281   8.769
    1H151 Ti287 2872   1.389   6.438   8.769
    1H151 Ti287 2873   1.200   3.418   7.977
    1H151 Ti287 2874   3.473   6.496   7.977
    1H151 Ti287 2875   3.094   5.470   7.977
    1H151 Ti287 2876   4.231   3.873   8.769
    1H151 Ti287 2877   3.663   3.359   8.769
    1H151 Ti287 2878   4.042   3.359   8.769
    1H151 Ti287 2879   5.368   5.470   7.977
    1H151 Ti288 2880   5.557   4.386   8.769
    1H151 Ti288 2881   3.094   2.846   8.769
    1H151 Ti288 2882   2.905   3.931   7.977
    1H151 Ti288 2883   4.421   0.281   8.769
    1H151 Ti288 2884   2.715   4.899   8.769
    1H151 Ti288 2885   6.315   3.931   7.977
    1H151 Ti288 2886   5.936   2.333   8.769
    1H151 Ti288 2887   2.905   1.307   8.769
    1H151 Ti288 2888   6.694   3.931   7.977
    1H151 Ti288 2889   6.126   4.444   7.977
    1H151 Ti289 2890   4.231   1.365   7.977
    1H151 Ti289 2891   4.799   3.931   7.977
    1H151 Ti289 2892   1.579   6.951   8.769
    1H151 Ti289 2893   4.042   1.878   7.977
    1H151 Ti289 2894   0.253   3.931   7.977
    1H151 Ti289 2895   6.505   5.925   8.769
    1H151 Ti289 2896   4.231   2.846   8.769
    1H151 Ti289 2897   0.821   4.444   7.977
    1H151 Ti289 2898   1.389   5.983   7.977
    1H151 Ti289 2899   6.505   4.899   8.769
    1H151 Ti290 2900   6.126   0.794   8.769
    1H151 Ti290 2901   2.147   5.412   8.769
    1H151 Ti290 2902   3.663   1.307   8.769
    1H151 Ti290 2903   5.557   3.359   8.769
    1H151 Ti290 2904   0.821   3.418   7.977
    1H151 Ti290 2905   0.063   4.444   7.977
    1H151 Ti290 2906   0.442   4.444   7.977
    1H151 Ti290 2907   4.989   2.392   7.977
    1H151 Ti290 2908   6.315   0.852   7.977
    1H151 Ti290 2909   5.178   3.931   7.977
    1H151 Ti291 2910   2.336   3.873   8.769
    1H151 Ti291 2911   4.799   2.905   7.977
    1H151 Ti291 2912   4.610   3.418   7.977
    1H151 Ti291 2913   1.200   6.951   8.769
    1H151 Ti291 2914   1.958   0.339   7.977
    1H151 Ti291 2915   5.178   5.983   7.977
    1H151 Ti291 2916   3.852   2.392   7.977
    1H151 Ti291 2917   0.631   2.905   7.977
    1H151 Ti291 2918   1.389   0.852   7.977
    1H151 Ti291 2919   2.905   6.438   8.769
    1H151 Ti292 2920   6.505   2.392   7.977
    1H151 Ti292 2921   3.473   6.951   8.769
    1H151 Ti292 2922   5.557   4.957   7.977
    1H151 Ti292 2923   4.421   6.438   8.769
    1H151 Ti292 2924   2.526   5.412   8.769
    1H151 Ti292 2925   4.610   5.925   8.769
    1H151 Ti292 2926   5.368   2.392   7.977
    1H151 Ti292 2927   1.958   0.794   8.769
    1H151 Ti292 2928   2.715   6.951   8.769
    1H151 Ti292 2929   2.905   4.386   8.769
    1H151 Ti293 2930   4.799   5.412   8.769
    1H151 Ti293 2931   1.010   0.852   7.977
    1H151 Ti293 2932   2.905   0.281   8.769
    1H151 Ti293 2933   1.200   0.339   7.977
    1H151 Ti293 2934   5.936   4.957   7.977
    1H151 Ti293 2935   5.936   5.412   8.769
    1H151 Ti293 2936   5.557   3.931   7.977
    1H151 Ti293 2937   0.631   3.931   7.977
    1H151 Ti293 2938   0.442   6.951   8.769
    1H151 Ti293 2939   2.336   0.794   8.769
    1H151 Ti294 2940   2.715   2.846   8.769
    1H151 Ti294 2941   3.284   3.359   8.769
    1H151 Ti294 2942   1.010   3.931   7.977
    1H151 Ti294 2943   4.989   5.925   8.769
    1H151 Ti294 2944   1.389   3.931   7.977
    1H151 Ti294 2945   1.010   2.333   8.769
    1H151 Ti294 2946   5.178   6.438   8.769
    1H151 Ti294 2947   3.663   6.438   8.769
    1H151 Ti294 2948   4.421   5.412   8.769
    1H151 Ti294 2949   1.200   6.496   7.977
    1H151 Ti295 2950   2.147   0.281   8.769
    1H151 Ti295 2951   0.063   6.951   8.769
    1H151 Ti295 2952   1.010   2.905   7.977
    1H151 Ti295 2953   4.989   4.899   8.769
    1H151 Ti295 2954   6.694   4.957   7.977
    1H151 Ti295 2955   2.715   0.794   8.769
    1H151 Ti295 2956   1.200   3.873   8.769
    1H151 Ti295 2957   4.421   3.359   8.769
    1H151 Ti295 2958   0.063   3.418   7.977
    1H151 Ti295 2959   3.284   4.386   8.769
    1H151 Ti296 2960   4.231   6.496   7.977
    1H151 Ti296 2961   1.579   5.470   7.977
    1H151 Ti296 2962   6.126   0.339   7.977
    1H151 Ti296 2963   4.421   1.878   7.977
    1H151 Ti296 2964   2.526   3.931   7.977
    1H151 Ti296 2965   5.178   4.957   7.977
    1H151 Ti296 2966   3.852   0.794   8.769
    1H151 Ti296 2967   6.315   4.386   8.769
    1H151 Ti296 2968   3.094   0.794   8.769
    1H151 Ti296 2969   1.579   5.925   8.769
    1H151 Ti297 2970   4.610   2.846   8.769
    1H151 Ti297 2971   1.958   6.951   8.769
    1H151 Ti297 2972   1.768   0.852   7.977
    1H151 Ti297 2973   3.284   7.010   7.977
    1H151 Ti297 2974   5.747   5.470   7.977
    1H151 Ti297 2975   6.694   1.878   7.977
    1H151 Ti297 2976   1.010   4.957   7.977
    1H151 Ti297 2977   1.768   3.931   7.977
    1H151 Ti297 2978   0.631   7.010   7.977
    1H151 Ti297 2979   6.505   0.339   7.977
    1H151 Ti298 2980   4.421   7.010   7.977
    1H151 Ti298 2981   4.231   4.444   7.977
    1H151 Ti298 2982   2.905   5.983   7.977
    1H151 Ti298 2983   2.336   2.846   8.769
    1H151 Ti298 2984   0.253   1.307   8.769
    1H151 Ti298 2985   4.799   1.878   7.977
    1H151 Ti298 2986   3.473   0.794   8.769
    1H151 Ti298 2987   0.631   0.852   7.977
    1H151 Ti298 2988   5.936   3.931   7.977
    1H151 Ti298 2989   2.526   3.359   8.769
    1H151 Ti299 2990   2.715   5.470   7.977
    1H151 Ti299 2991   1.768   0.281   8.769
    1H151 Ti299 2992   0.442   0.339   7.977
    1H151 Ti299 2993   5.747   0.794   8.769
    1H151 Ti299 2994   2.336   6.951   8.769
    1H151 Ti299 2995   1.768   6.438   8.769
    1H151 Ti299 2996   0.253   1.878   7.977
    1H151 Ti299 2997   0.063   4.899   8.769
    1H151 Ti299 2998   2.336   5.925   8.769
    1H151 Ti299 2999   6.126   2.392   7.977
    1H151 Ti300 3000   5.368   1.365   7.977
    1H151 Ti300 3001   0.063   1.365   7.977
    1H151 Ti300 3002   2.526   5.983   7.977
    1H151 Ti300 3003   6.315   1.878   7.977
    1H151 Ti300 3004   5.557   0.852   7.977
    1H151 Ti300 3005   0.253   4.957   7.977
    1H151 Ti300 3006   5.936   0.852   7.977
    1H151 Ti300 3007   4.610   4.444   7.977
    1H151 Ti300 3008   0.821   5.470   7.977
    1H151 Ti300 3009   0.631   1.878   7.977
    1H151 Ti301 3010   3.284   5.983   7.977
    1H151 Ti301 3011   6.694   0.852   7.977
    1H151 Ti301 3012   2.526   7.010   7.977
    1H151 Ti301 3013   3.852   4.444   7.977
    1H151 Ti301 3014   4.231   5.925   8.769
    1H151 Ti301 3015   3.473   1.365   7.977
    1H151 Ti301 3016   0.442   3.418   7.977
    1H151 Ti301 3017   2.715   5.925   8.769
    1H151 Ti301 3018   0.442   5.470   7.977
    1H151 Ti301 3019   5.557   5.412   8.769
    1H151 Ti302 3020   0.253   5.983   7.977
    1H151 Ti302 3021   1.579   2.846   8.769
    1H151 Ti302 3022   3.284   0.852   7.977
    1H151 Ti302 3023   3.663   4.386   8.769
    1H151 Ti302 3024   5.368   4.899   8.769
    1H151 Ti302 3025   2.526   0.281   8.769
    1H151 Ti302 3026   4.989   5.470   7.977
    1H151 Ti302 3027   4.610   6.496   7.977
    1H151 Ti302 3028   1.010   7.010   7.977
    1H151 Ti302 3029   3.284   3.931   7.977
    1H151 Ti303 3030   5.747   0.339   7.977
    1H151 Ti303 3031   4.042   5.983   7.977
    1H151 Ti303 3032   5.747   5.925   8.769
    1H151 Ti303 3033   0.821   1.365   7.977
    1H151 Ti303 3034   1.768   4.957   7.977
    1H151 Ti303 3035   6.315   5.983   7.977
    1H151 Ti303 3036   2.905   4.957   7.977
    1H151 Ti303 3037   5.557   5.983   7.977
    1H151 Ti303 3038   2.336   5.470   7.977
    1H151 Ti303 3039   0.063   6.496   7.977
    1H151 Ti304 3040   2.715   6.496   7.977
    1H151 Ti304 3041   5.747   6.496   7.977
    1H151 Ti304 3042   6.694   0.281   8.769
    1H151 Ti304 3043   6.505   6.496   7.977
    1H151 Ti304 3044   5.747   3.873   8.769
    1H151 Ti304 3045   0.442   6.496   7.977
    1H151 Ti304 3046   3.663   2.905   7.977
    1H151 Ti304 3047   2.147   3.931   7.977
    1H151 Ti304 3048   3.284   0.281   8.769
    1H151 Ti304 3049   6.505   1.820   8.769
    1H151 Ti305 3050   4.042   4.957   7.977
    1H151 Ti305 3051   6.126   6.496   7.977
    1H151 Ti305 3052   1.958   2.846   8.769
    1H151 Ti305 3053   3.094   6.496   7.977
    1H151 Ti305 3054   5.178   5.412   8.769
    1H151 Ti305 3055   6.505   1.365   7.977
    1H151 Ti305 3056   5.747   2.392   7.977
    1H151 Ti305 3057   2.905   3.359   8.769
    1H151 Ti305 3058   5.747   4.444   7.977
    1H151 Ti305 3059   1.958   5.925   8.769
    1H151 Ti306 3060   3.663   4.957   7.977
    1H151 Ti306 3061   1.200   5.470   7.977
    1H151 Ti306 3062   4.610   2.392   7.977
    1H151 Ti306 3063   2.526   6.438   8.769
    1H151 Ti306 3064   4.042   6.438   8.769
    1H151 Ti306 3065   3.852   3.873   8.769
    1H151 Ti306 3066   2.715   3.873   8.769
    1H151 Ti306 3067   6.126   5.470   7.977
    1H151 Ti306 3068   1.200   4.444   7.977
    1H151 Ti306 3069   4.231   6.951   8.769
    1H151 Ti307 3070   5.368   5.925   8.769
    1H151 Ti307 3071   1.958   1.365   7.977
    1H151 Ti307 3072   3.663   5.983   7.977
    1H151 Ti307 3073   6.126   5.925   8.769
    1H151 Ti307 3074   0.253   0.852   7.977
    1H151 Ti307 3075   2.147   3.359   8.769
    1H151 Ti307 3076   6.694   2.333   8.769
    1H151 Ti307 3077   4.042   0.281   8.769
    1H151 Ti307 3078   5.178   1.878   7.977
    1H151 Ti307 3079   4.989   4.444   7.977
    1H151 Ti308 3080   4.231   2.392   7.977
    1H151 Ti308 3081   1.010   5.983   7.977
    1H151 Ti308 3082   0.253   2.333   8.769
    1H151 Ti308 3083   2.147   6.438   8.769
    1H151 Ti308 3084   0.631   4.386   8.769
    1H151 Ti308 3085   0.442   1.365   7.977
    1H151 Ti308 3086   4.799   5.983   7.977
    1H151 Ti308 3087   3.473   3.418   7.977
    1H151 Ti308 3088   3.473   5.470   7.977
    1H151 Ti308 3089   0.442   1.820   8.769
    1H151 Ti309 3090   6.315   2.333   8.769
    1H151 Ti309 3091   0.063   0.339   7.977
    1H151 Ti309 3092   0.063   2.846   8.769
    1H151 Ti309 3093   0.631   5.983   7.977
    1H151 Ti309 3094   5.368   4.444   7.977
    1H151 Ti309 3095   5.936   7.010   7.977
    1H151 Ti309 3096   1.389   4.957   7.977
    1H151 Ti309 3097   6.694   5.983   7.977
    1H151 Ti309 3098   0.821   6.496   7.977
    1H151 Ti309 3099   5.368   6.951   8.769
    1H151 Ti310 3100   5.936   5.983   7.977
    1H151 Ti310 3101   0.253   7.010   7.977
    1H151 Ti310 3102   4.042   3.931   7.977
    1H151 Ti310 3103   6.505   5.470   7.977
    1H151 Ti310 3104   3.094   0.339   7.977
    1H151 Ti310 3105   0.063   5.470   7.977
    1H151 Ti310 3106   2.905   7.010   7.977
    1H151 Ti310 3107   3.852   6.951   8.769
    1H151 Ti310 3108   6.126   2.846   8.769
    1H151 Ti310 3109   5.557   0.281   8.769
    1H151 Ti311 3110   2.336   0.339   7.977
    1H151 Ti311 3111   3.284   4.957   7.977
    1H151 Ti311 3112   6.126   1.365   7.977
    1H151 Ti311 3113   3.663   0.281   8.769
    1H151 Ti311 3114   4.799   4.957   7.977
    1H151 Ti311 3115   0.631   2.333   8.769
    1H151 Ti311 3116   1.768   3.359   8.769
    1H151 Ti311 3117   6.315   6.438   8.769
    1H151 Ti311 3118   0.063   1.820   8.769
    1H151 Ti311 3119   3.094   3.873   8.769
    1H151 Ti312 3120   3.094   1.365   7.977
    1H151 Ti312 3121   5.747   1.365   7.977
    1H151 Ti312 3122   3.473   4.444   7.977
    1H151 Ti312 3123   3.473   3.873   8.769
    1H151 Ti312 3124   6.315   0.281   8.769
    1H151 Ti312 3125   4.421   4.957   7.977
    1H151 Ti312 3126   3.094   4.444   7.977
    1H151 Ti312 3127   4.421   2.905   7.977
    1H151 Ti312 3128   5.936   3.359   8.769
    1H151 Ti312 3129   4.231   3.418   7.977
    1H151 Ti313 3130   6.315   7.010   7.977
    1H151 Ti313 3131   1.579   4.444   7.977
    1H151 Ti313 3132   6.694   4.386   8.769
    1H151 Ti313 3133   2.715   4.444   7.977
    1H151 Ti313 3134   6.126   3.873   8.769
    1H151 Ti313 3135   6.694   7.010   7.977
    1H151 Ti313 3136   4.421   5.983   7.977
    1H151 Ti313 3137   6.505   6.951   8.769
    1H151 Ti313 3138   5.936   1.878   7.977
    1H151 Ti313 3139   2.147   4.957   7.977
    1H151 Ti314 3140   2.147   0.852   7.977
    1H151 Ti314 3141   3.663   3.931   7.977
    1H151 Ti314 3142   1.389   3.359   8.769
    1H151 Ti314 3143   5.557   1.878   7.977
    1H151 Ti314 3144   1.200   2.846   8.769
    1H151 Ti314 3145   2.526   4.957   7.977
    1H151 Ti314 3146   3.852   5.470   7.977
    1H151 Ti314 3147   0.821   3.873   8.769
    1H151 Ti314 3148   4.042   2.905   7.977
    1H151 Ti314 3149   5.557   6.438   8.769
    1H151 Ti315 3150   2.336   1.365   7.977
    1H151 Ti315 3151   0.253   4.386   8.769
    1H151 Ti315 3152   5.936   0.281   8.769
    1H151 Ti315 3153   4.610   5.470   7.977
    1H151 Ti315 3154   1.958   4.444   7.977
    1H151 Ti315 3155   6.505   2.846   8.769
    1H151 Ti315 3156   2.715   0.339   7.977
    1H151 Ti315 3157   2.715   1.365   7.977
    1H151 Ti315 3158   2.336   4.444   7.977
    1H151 Ti315 3159   4.231   5.470   7.977
    1H151 Ti316 3160   2.905   0.852   7.977
    1H151 Ti316 3161   3.852   3.418   7.977
    1H151 Ti316 3162   0.442   2.846   8.769
    1H151 Ti316 3163   5.936   6.438   8.769
    1H151 Ti316 3164   1.010   3.359   8.769
    1H151 Ti316 3165   6.505   3.873   8.769
    1H151 Ti316 3166   0.821   2.846   8.769
    1H151 Ti316 3167   2.526   0.852   7.977
    1H151 Ti316 3168   5.747   6.951   8.769
    1H151 Ti316 3169   6.126   6.951   8.769
    1H151 Ti317 3170   6.315   3.359   8.769
    1H151 Ti317 3171   0.442   3.873   8.769
    1H151 Ti317 3172   6.694   3.359   8.769
    1H151 Ti317 3173   0.063   3.873   8.769
    1H151 Ti317 3174   0.631   3.359   8.769
    1H151 Ti317 3175   0.253   3.359   8.769
    1H151 Ti317 3176   1.200   1.086   8.681
    1H151 Ti317 3177   1.389   1.599   8.681
    1H151 Ti317 3178   2.526   2.613   8.065
    1H151 Ti317 3179   1.768   1.599   8.681
    1H151 Ti318 3180   2.905   2.613   8.065
    1H151 Ti318 3181   0.821   1.086   8.681
    1H151 Ti318 3182   1.010   0.572   8.681
    1H151 Ti318 3183   0.631   5.703   8.681
    1H151 Ti318 3184   1.768   4.677   8.681
    1H151 Ti318 3185   1.958   2.112   8.681
    1H151 Ti318 3186   0.631   0.572   8.681
    1H151 Ti318 3187   2.715   2.100   8.065
    1H151 Ti318 3188   1.389   4.677   8.681
    1H151 Ti318 3189   1.579   1.086   8.681
    1H151 Ti319 3190   3.094   2.100   8.065
    1H151 Ti319 3191   2.147   2.613   8.065
    1H151 Ti319 3192   2.147   4.677   8.681
    1H151 Ti319 3193   1.010   5.703   8.681
    1H151 Ti319 3194   2.147   1.599   8.681
    1H151 Ti319 3195   1.579   2.112   8.681
    1H151 Ti319 3196   1.010   1.599   8.681
    1H151 Ti319 3197   2.336   2.100   8.065
    1H151 Ti319 3198   0.253   5.703   8.681
    1H151 Ti319 3199   2.336   2.112   8.681
    1H151 Ti320 3200   4.799   0.561   8.065
    1H151 Ti320 3201   4.989   1.086   8.681
    1H151 Ti320 3202   4.799   0.572   8.681
    1H151 Ti320 3203   0.821   5.190   8.681
    1H151 Ti320 3204   1.200   2.100   8.065
    1H151 Ti320 3205   2.715   3.126   8.065
    1H151 Ti320 3206   3.284   2.613   8.065
    1H151 Ti320 3207   4.989   4.164   8.681
    1H151 Ti320 3208   3.284   5.703   8.681
    1H151 Ti320 3209   1.389   0.572   8.681
    1H151 Ti321 3210   3.473   2.112   8.681
    1H151 Ti321 3211   4.989   7.231   8.065
    1H151 Ti321 3212   5.178   6.718   8.065
    1H151 Ti321 3213   2.715   2.112   8.681
    1H151 Ti321 3214   3.852   2.112   8.681
    1H151 Ti321 3215   0.821   6.217   8.681
    1H151 Ti321 3216   3.094   2.112   8.681
    1H151 Ti321 3217   3.473   5.190   8.681
    1H151 Ti321 3218   4.610   4.164   8.681
    1H151 Ti321 3219   1.200   5.190   8.681
    1H151 Ti322 3220   1.958   4.164   8.681
    1H151 Ti322 3221   3.473   2.100   8.065
    1H151 Ti322 3222   2.336   3.126   8.065
    1H151 Ti322 3223   1.579   5.190   8.681
    1H151 Ti322 3224   1.579   4.164   8.681
    1H151 Ti322 3225   4.421   0.561   8.065
    1H151 Ti322 3226   4.231   2.112   8.681
    1H151 Ti322 3227   5.368   3.126   8.065
    1H151 Ti322 3228   3.094   5.190   8.681
    1H151 Ti322 3229   1.389   1.587   8.065
    1H151 Ti323 3230   4.610   2.112   8.681
    1H151 Ti323 3231   2.526   1.599   8.681
    1H151 Ti323 3232   1.579   2.100   8.065
    1H151 Ti323 3233   5.178   0.561   8.065
    1H151 Ti323 3234   0.442   5.190   8.681
    1H151 Ti323 3235   3.663   5.703   8.681
    1H151 Ti323 3236   4.610   1.086   8.681
    1H151 Ti323 3237   4.042   0.561   8.065
    1H151 Ti323 3238   1.768   6.718   8.065
    1H151 Ti323 3239   3.852   5.190   8.681
    1H151 Ti324 3240   0.442   1.086   8.681
    1H151 Ti324 3241   5.936   1.599   8.681
    1H151 Ti324 3242   1.200   6.217   8.681
    1H151 Ti324 3243   4.421   4.677   8.681
    1H151 Ti324 3244   1.958   5.190   8.681
    1H151 Ti324 3245   1.200   2.112   8.681
    1H151 Ti324 3246   4.610   1.074   8.065
    1H151 Ti324 3247   3.663   2.625   8.681
    1H151 Ti324 3248   1.958   2.100   8.065
    1H151 Ti324 3249   5.747   2.112   8.681
    1H151 Ti325 3250   4.799   3.651   8.681
    1H151 Ti325 3251   4.989   2.112   8.681
    1H151 Ti325 3252   5.368   2.112   8.681
    1H151 Ti325 3253   0.442   6.217   8.681
    1H151 Ti325 3254   0.821   7.243   8.681
    1H151 Ti325 3255   5.557   1.599   8.681
    1H151 Ti325 3256   4.799   1.599   8.681
    1H151 Ti325 3257   5.557   2.625   8.681
    1H151 Ti325 3258   4.989   1.074   8.065
    1H151 Ti325 3259   4.799   6.730   8.681
    1H151 Ti326 3260   0.063   6.217   8.681
    1H151 Ti326 3261   4.042   1.599   8.681
    1H151 Ti326 3262   3.284   1.599   8.681
    1H151 Ti326 3263   6.126   3.126   8.065
    1H151 Ti326 3264   3.284   2.625   8.681
    1H151 Ti326 3265   5.178   1.599   8.681
    1H151 Ti326 3266   1.579   7.231   8.065
    1H151 Ti326 3267   4.231   5.190   8.681
    1H151 Ti326 3268   5.178   2.613   8.065
    1H151 Ti326 3269   3.094   3.126   8.065
    1H151 Ti327 3270   5.178   3.651   8.681
    1H151 Ti327 3271   0.253   0.572   8.681
    1H151 Ti327 3272   5.178   0.572   8.681
    1H151 Ti327 3273   1.958   1.086   8.681
    1H151 Ti327 3274   1.010   4.677   8.681
    1H151 Ti327 3275   4.989   3.126   8.065
    1H151 Ti327 3276   1.958   6.205   8.065
    1H151 Ti327 3277   1.958   3.126   8.065
    1H151 Ti327 3278   5.368   7.231   8.065
    1H151 Ti327 3279   6.505   1.086   8.681
    1H151 Ti328 3280   5.747   3.126   8.065
    1H151 Ti328 3281   6.505   3.126   8.065
    1H151 Ti328 3282   1.389   5.703   8.681
    1H151 Ti328 3283   4.421   1.599   8.681
    1H151 Ti328 3284   4.042   2.625   8.681
    1H151 Ti328 3285   2.905   1.599   8.681
    1H151 Ti328 3286   3.663   0.561   8.065
    1H151 Ti328 3287   5.178   2.625   8.681
    1H151 Ti328 3288   6.694   5.703   8.681
    1H151 Ti328 3289   5.368   1.086   8.681
    1H151 Ti329 3290   1.579   6.205   8.065
    1H151 Ti329 3291   2.336   4.164   8.681
    1H151 Ti329 3292   4.042   4.677   8.681
    1H151 Ti329 3293   5.936   4.677   8.681
    1H151 Ti329 3294   3.663   1.599   8.681
    1H151 Ti329 3295   6.126   1.086   8.681
    1H151 Ti329 3296   1.010   6.730   8.681
    1H151 Ti329 3297   4.799   2.625   8.681
    1H151 Ti329 3298   1.768   2.613   8.065
    1H151 Ti329 3299   4.231   1.074   8.065
    1H151 Ti330 3300   1.389   2.613   8.065
    1H151 Ti330 3301   1.579   3.126   8.065
    1H151 Ti330 3302   2.147   6.718   8.065
    1H151 Ti330 3303   4.421   0.572   8.681
    1H151 Ti330 3304   1.010   1.587   8.065
    1H151 Ti330 3305   5.178   3.639   8.065
    1H151 Ti330 3306   3.852   1.074   8.065
    1H151 Ti330 3307   4.610   7.231   8.065
    1H151 Ti330 3308   3.663   6.718   8.065
    1H151 Ti330 3309   2.526   4.677   8.681
    1H151 Ti331 3310   6.126   5.190   8.681
    1H151 Ti331 3311   3.852   3.138   8.681
    1H151 Ti331 3312   1.200   4.164   8.681
    1H151 Ti331 3313   3.284   6.730   8.681
    1H151 Ti331 3314   4.231   4.164   8.681
    1H151 Ti331 3315   3.852   7.231   8.065
    1H151 Ti331 3316   2.905   2.625   8.681
    1H151 Ti331 3317   0.253   2.613   8.065
    1H151 Ti331 3318   4.042   5.703   8.681
    1H151 Ti331 3319   6.315   3.639   8.065
    1H151 Ti332 3320   2.905   3.639   8.065
    1H151 Ti332 3321   3.473   3.138   8.681
    1H151 Ti332 3322   4.799   4.677   8.681
    1H151 Ti332 3323   5.557   3.639   8.065
    1H151 Ti332 3324   1.200   7.243   8.681
    1H151 Ti332 3325   2.336   6.205   8.065
    1H151 Ti332 3326   6.315   1.599   8.681
    1H151 Ti332 3327   3.663   1.587   8.065
    1H151 Ti332 3328   3.473   6.217   8.681
    1H151 Ti332 3329   0.821   2.100   8.065
    1H151 Ti333 3330   5.368   4.164   8.681
    1H151 Ti333 3331   4.989   7.243   8.681
    1H151 Ti333 3332   4.799   6.718   8.065
    1H151 Ti333 3333   4.610   7.243   8.681
    1H151 Ti333 3334   1.958   7.231   8.065
    1H151 Ti333 3335   3.284   4.677   8.681
    1H151 Ti333 3336   2.336   1.086   8.681
    1H151 Ti333 3337   2.336   5.190   8.681
    1H151 Ti333 3338   3.852   2.100   8.065
    1H151 Ti333 3339   1.389   6.718   8.065
    1H151 Ti334 3340   4.231   1.086   8.681
    1H151 Ti334 3341   5.368   3.138   8.681
    1H151 Ti334 3342   4.421   2.625   8.681
    1H151 Ti334 3343   2.526   2.625   8.681
    1H151 Ti334 3344   3.094   6.217   8.681
    1H151 Ti334 3345   2.905   5.703   8.681
    1H151 Ti334 3346   6.315   4.666   8.065
    1H151 Ti334 3347   4.989   3.138   8.681
    1H151 Ti334 3348   2.905   4.677   8.681
    1H151 Ti334 3349   2.147   5.692   8.065
    1H151 Ti335 3350   0.063   5.190   8.681
    1H151 Ti335 3351   0.631   6.730   8.681
    1H151 Ti335 3352   0.063   1.086   8.681
    1H151 Ti335 3353   6.505   5.190   8.681
    1H151 Ti335 3354   4.231   7.231   8.065
    1H151 Ti335 3355   2.526   3.639   8.065
    1H151 Ti335 3356   4.799   3.639   8.065
    1H151 Ti335 3357   6.694   2.613   8.065
    1H151 Ti335 3358   1.768   5.692   8.065
    1H151 Ti335 3359   1.768   2.625   8.681
    1H151 Ti336 3360   0.631   4.666   8.065
    1H151 Ti336 3361   1.768   1.587   8.065
    1H151 Ti336 3362   0.442   7.243   8.681
    1H151 Ti336 3363   4.610   6.217   8.681
    1H151 Ti336 3364   1.389   0.561   8.065
    1H151 Ti336 3365   5.747   1.086   8.681
    1H151 Ti336 3366   4.042   1.587   8.065
    1H151 Ti336 3367   0.631   2.613   8.065
    1H151 Ti336 3368   1.389   3.639   8.065
    1H151 Ti336 3369   4.042   6.718   8.065
    1H151 Ti337 3370   1.010   2.613   8.065
    1H151 Ti337 3371   4.989   6.217   8.681
    1H151 Ti337 3372   2.147   2.625   8.681
    1H151 Ti337 3373   4.421   3.651   8.681
    1H151 Ti337 3374   6.694   3.639   8.065
    1H151 Ti337 3375   5.936   3.639   8.065
    1H151 Ti337 3376   2.715   5.190   8.681
    1H151 Ti337 3377   1.768   3.639   8.065
    1H151 Ti337 3378   6.315   4.677   8.681
    1H151 Ti337 3379   0.631   1.599   8.681
    1H151 Ti338 3380   5.368   6.205   8.065
    1H151 Ti338 3381   2.905   6.730   8.681
    1H151 Ti338 3382   1.200   1.074   8.065
    1H151 Ti338 3383   6.505   4.152   8.065
    1H151 Ti338 3384   1.010   0.561   8.065
    1H151 Ti338 3385   3.473   7.231   8.065
    1H151 Ti338 3386   5.557   6.718   8.065
    1H151 Ti338 3387   1.389   6.730   8.681
    1H151 Ti338 3388   4.989   6.205   8.065
    1H151 Ti338 3389   5.557   2.613   8.065
    1H151 Ti339 3390   3.663   4.677   8.681
    1H151 Ti339 3391   6.315   2.613   8.065
    1H151 Ti339 3392   1.200   3.126   8.065
    1H151 Ti339 3393   4.421   1.587   8.065
    1H151 Ti339 3394   2.715   1.086   8.681
    1H151 Ti339 3395   5.557   4.677   8.681
    1H151 Ti339 3396   5.368   5.179   8.065
    1H151 Ti339 3397   3.094   7.243   8.681
    1H151 Ti339 3398   1.579   7.243   8.681
    1H151 Ti339 3399   4.610   5.190   8.681
    1H151 Ti340 3400   3.852   1.086   8.681
    1H151 Ti340 3401   5.178   4.677   8.681
    1H151 Ti340 3402   1.768   0.572   8.681
    1H151 Ti340 3403   4.799   1.587   8.065
    1H151 Ti340 3404   1.768   0.561   8.065
    1H151 Ti340 3405   0.063   4.152   8.065
    1H151 Ti340 3406   6.694   4.666   8.065
    1H151 Ti340 3407   5.368   1.074   8.065
    1H151 Ti340 3408   0.253   6.730   8.681
    1H151 Ti340 3409   1.579   1.074   8.065
    1H151 Ti341 3410   0.063   3.126   8.065
    1H151 Ti341 3411   0.821   7.231   8.065
    1H151 Ti341 3412   5.747   5.190   8.681
    1H151 Ti341 3413   4.231   3.138   8.681
    1H151 Ti341 3414   1.010   3.639   8.065
    1H151 Ti341 3415   3.663   2.613   8.065
    1H151 Ti341 3416   3.094   1.086   8.681
    1H151 Ti341 3417   0.442   4.152   8.065
    1H151 Ti341 3418   3.473   1.086   8.681
    1H151 Ti341 3419   0.063   2.100   8.065
    1H151 Ti342 3420   6.315   0.561   8.065
    1H151 Ti342 3421   4.610   4.152   8.065
    1H151 Ti342 3422   0.442   2.100   8.065
    1H151 Ti342 3423   5.747   3.138   8.681
    1H151 Ti342 3424   3.852   6.205   8.065
    1H151 Ti342 3425   6.126   2.112   8.681
    1H151 Ti342 3426   6.315   5.703   8.681
    1H151 Ti342 3427   5.936   2.625   8.681
    1H151 Ti342 3428   0.631   0.561   8.065
    1H151 Ti342 3429   5.936   2.613   8.065
    1H151 Ti343 3430   1.768   5.703   8.681
    1H151 Ti343 3431   1.200   7.231   8.065
    1H151 Ti343 3432   3.094   3.138   8.681
    1H151 Ti343 3433   0.821   4.152   8.065
    1H151 Ti343 3434   3.284   1.587   8.065
    1H151 Ti343 3435   4.421   6.730   8.681
    1H151 Ti343 3436   2.147   3.639   8.065
    1H151 Ti343 3437   5.747   5.179   8.065
    1H151 Ti343 3438   5.557   3.651   8.681
    1H151 Ti343 3439   6.694   0.572   8.681
    1H151 Ti344 3440   6.126   4.152   8.065
    1H151 Ti344 3441   0.821   5.179   8.065
    1H151 Ti344 3442   0.821   3.126   8.065
    1H151 Ti344 3443   3.852   6.217   8.681
    1H151 Ti344 3444   4.421   3.639   8.065
    1H151 Ti344 3445   6.505   6.217   8.681
    1H151 Ti344 3446   4.799   2.613   8.065
    1H151 Ti344 3447   5.936   4.666   8.065
    1H151 Ti344 3448   2.905   5.692   8.065
    1H151 Ti344 3449   2.526   6.718   8.065
    1H151 Ti345 3450   0.442   5.179   8.065
    1H151 Ti345 3451   0.253   4.666   8.065
    1H151 Ti345 3452   1.768   6.730   8.681
    1H151 Ti345 3453   2.715   7.243   8.681
    1H151 Ti345 3454   5.178   6.730   8.681
    1H151 Ti345 3455   4.610   3.138   8.681
    1H151 Ti345 3456   4.042   3.651   8.681
    1H151 Ti345 3457   6.505   2.100   8.065
    1H151 Ti345 3458   0.821   2.112   8.681
    1H151 Ti345 3459   5.557   0.561   8.065
    1H151 Ti346 3460   0.631   3.639   8.065
    1H151 Ti346 3461   4.799   5.703   8.681
    1H151 Ti346 3462   1.579   6.217   8.681
    1H151 Ti346 3463   5.178   5.692   8.065
    1H151 Ti346 3464   0.253   3.639   8.065
    1H151 Ti346 3465   2.526   5.703   8.681
    1H151 Ti346 3466   0.442   3.126   8.065
    1H151 Ti346 3467   6.694   6.730   8.681
    1H151 Ti346 3468   2.147   0.572   8.681
    1H151 Ti346 3469   0.631   4.677   8.681
    1H151 Ti347 3470   5.747   4.164   8.681
    1H151 Ti347 3471   1.958   7.243   8.681
    1H151 Ti347 3472   3.284   6.718   8.065
    1H151 Ti347 3473   1.200   6.205   8.065
    1H151 Ti347 3474   1.389   5.692   8.065
    1H151 Ti347 3475   2.147   5.703   8.681
    1H151 Ti347 3476   3.473   6.205   8.065
    1H151 Ti347 3477   3.473   1.074   8.065
    1H151 Ti347 3478   1.389   2.625   8.681
    1H151 Ti347 3479   1.958   5.179   8.065
    1H151 Ti348 3480   2.905   0.572   8.681
    1H151 Ti348 3481   4.421   5.703   8.681
    1H151 Ti348 3482   4.231   4.152   8.065
    1H151 Ti348 3483   3.663   6.730   8.681
    1H151 Ti348 3484   2.715   3.138   8.681
    1H151 Ti348 3485   3.094   5.179   8.065
    1H151 Ti348 3486   4.610   3.126   8.065
    1H151 Ti348 3487   1.010   4.666   8.065
    1H151 Ti348 3488   0.063   7.243   8.681
    1H151 Ti348 3489   2.336   7.243   8.681
    1H151 Ti349 3490   4.989   5.190   8.681
    1H151 Ti349 3491   2.147   1.587   8.065
    1H151 Ti349 3492   2.715   4.164   8.681
    1H151 Ti349 3493   4.421   6.718   8.065
    1H151 Ti349 3494   5.936   0.561   8.065
    1H151 Ti349 3495   3.284   5.692   8.065
    1H151 Ti349 3496   6.126   5.179   8.065
    1H151 Ti349 3497   4.989   2.100   8.065
    1H151 Ti349 3498   3.284   3.639   8.065
    1H151 Ti349 3499   3.284   0.561   8.065
    1H151 Ti350 3500   4.989   4.152   8.065
    1H151 Ti350 3501   6.694   1.599   8.681
    1H151 Ti350 3502   0.821   1.074   8.065
    1H151 Ti350 3503   2.905   1.587   8.065
    1H151 Ti350 3504   4.042   0.572   8.681
    1H151 Ti350 3505   2.147   3.651   8.681
    1H151 Ti350 3506   5.936   5.703   8.681
    1H151 Ti350 3507   2.526   5.692   8.065
    1H151 Ti350 3508   5.557   5.692   8.065
    1H151 Ti350 3509   4.231   2.100   8.065
    1H151 Ti351 3510   2.526   0.572   8.681
    1H151 Ti351 3511   1.768   3.651   8.681
    1H151 Ti351 3512   6.315   0.572   8.681
    1H151 Ti351 3513   4.231   6.217   8.681
    1H151 Ti351 3514   1.579   5.179   8.065
    1H151 Ti351 3515   2.526   3.651   8.681
    1H151 Ti351 3516   6.694   1.587   8.065
    1H151 Ti351 3517   6.694   0.561   8.065
    1H151 Ti351 3518   2.336   3.138   8.681
    1H151 Ti351 3519   0.442   7.231   8.065
    1H151 Ti352 3520   2.526   1.587   8.065
    1H151 Ti352 3521   5.557   4.666   8.065
    1H151 Ti352 3522   5.557   0.572   8.681
    1H151 Ti352 3523   3.473   7.243   8.681
    1H151 Ti352 3524   2.715   6.217   8.681
    1H151 Ti352 3525   5.178   1.587   8.065
    1H151 Ti352 3526   4.042   4.666   8.065
    1H151 Ti352 3527   1.200   4.152   8.065
    1H151 Ti352 3528   2.526   6.730   8.681
    1H151 Ti352 3529   6.505   1.074   8.065
    1H151 Ti353 3530   3.852   4.164   8.681
    1H151 Ti353 3531   5.747   7.231   8.065
    1H151 Ti353 3532   6.505   5.179   8.065
    1H151 Ti353 3533   2.715   6.205   8.065
    1H151 Ti353 3534   3.663   3.651   8.681
    1H151 Ti353 3535   3.473   3.126   8.065
    1H151 Ti353 3536   0.253   1.587   8.065
    1H151 Ti353 3537   4.231   6.205   8.065
    1H151 Ti353 3538   1.010   6.718   8.065
    1H151 Ti353 3539   2.336   7.231   8.065
    1H151 Ti354 3540   0.063   1.074   8.065
    1H151 Ti354 3541   5.368   4.152   8.065
    1H151 Ti354 3542   4.610   2.100   8.065
    1H151 Ti354 3543   4.989   5.179   8.065
    1H151 Ti354 3544   5.747   4.152   8.065
    1H151 Ti354 3545   5.557   5.703   8.681
    1H151 Ti354 3546   5.368   5.190   8.681
    1H151 Ti354 3547   3.284   0.572   8.681
    1H151 Ti354 3548   0.631   1.587   8.065
    1H151 Ti354 3549   3.094   6.205   8.065
    1H151 Ti355 3550   6.126   2.100   8.065
    1H151 Ti355 3551   2.147   6.730   8.681
    1H151 Ti355 3552   6.126   4.164   8.681
    1H151 Ti355 3553   0.063   6.205   8.065
    1H151 Ti355 3554   0.631   6.718   8.065
    1H151 Ti355 3555   2.715   5.179   8.065
    1H151 Ti355 3556   6.126   1.074   8.065
    1H151 Ti355 3557   4.231   7.243   8.681
    1H151 Ti355 3558   5.368   2.100   8.065
    1H151 Ti355 3559   0.253   5.692   8.065
    1H151 Ti356 3560   5.178   5.703   8.681
    1H151 Ti356 3561   5.178   4.666   8.065
    1H151 Ti356 3562   0.063   5.179   8.065
    1H151 Ti356 3563   6.694   4.677   8.681
    1H151 Ti356 3564   0.442   6.205   8.065
    1H151 Ti356 3565   1.200   5.179   8.065
    1H151 Ti356 3566   6.505   6.205   8.065
    1H151 Ti356 3567   2.336   6.217   8.681
    1H151 Ti356 3568   2.715   4.152   8.065
    1H151 Ti356 3569   1.389   3.651   8.681
    1H151 Ti357 3570   3.663   0.572   8.681
    1H151 Ti357 3571   0.631   5.692   8.065
    1H151 Ti357 3572   3.094   4.164   8.681
    1H151 Ti357 3573   0.253   0.561   8.065
    1H151 Ti357 3574   6.315   1.587   8.065
    1H151 Ti357 3575   5.747   1.074   8.065
    1H151 Ti357 3576   3.284   3.651   8.681
    1H151 Ti357 3577   1.579   4.152   8.065
    1H151 Ti357 3578   4.421   4.666   8.065
    1H151 Ti357 3579   5.368   7.243   8.681
    1H151 Ti358 3580   0.253   4.677   8.681
    1H151 Ti358 3581   3.094   4.152   8.065
    1H151 Ti358 3582   1.010   5.692   8.065
    1H151 Ti358 3583   0.253   1.599   8.681
    1H151 Ti358 3584   1.958   6.217   8.681
    1H151 Ti358 3585   3.663   4.666   8.065
    1H151 Ti358 3586   6.126   6.205   8.065
    1H151 Ti358 3587   6.126   7.231   8.065
    1H151 Ti358 3588   0.442   1.074   8.065
    1H151 Ti358 3589   5.747   6.205   8.065
    1H151 Ti359 3590   5.368   6.217   8.681
    1H151 Ti359 3591   5.936   0.572   8.681
    1H151 Ti359 3592   4.610   6.205   8.065
    1H151 Ti359 3593   0.821   4.164   8.681
    1H151 Ti359 3594   3.852   4.152   8.065
    1H151 Ti359 3595   2.905   6.718   8.065
    1H151 Ti359 3596   5.936   5.692   8.065
    1H151 Ti359 3597   6.315   5.692   8.065
    1H151 Ti359 3598   3.473   4.164   8.681
    1H151 Ti359 3599   3.094   7.231   8.065
    1H151 Ti360 3600   4.042   6.730   8.681
    1H151 Ti360 3601   1.010   2.625   8.681
    1H151 Ti360 3602   1.958   1.074   8.065
    1H151 Ti360 3603   4.042   2.613   8.065
    1H151 Ti360 3604   0.253   6.718   8.065
    1H151 Ti360 3605   6.505   7.231   8.065
    1H151 Ti360 3606   6.505   2.112   8.681
    1H151 Ti360 3607   5.936   6.718   8.065
    1H151 Ti360 3608   4.799   4.666   8.065
    1H151 Ti360 3609   3.473   5.179   8.065
    1H151 Ti361 3610   2.147   0.561   8.065
    1H151 Ti361 3611   0.821   6.205   8.065
    1H151 Ti361 3612   1.958   3.138   8.681
    1H151 Ti361 3613   2.905   3.651   8.681
    1H151 Ti361 3614   2.336   5.179   8.065
    1H151 Ti361 3615   1.579   3.138   8.681
    1H151 Ti361 3616   1.389   4.666   8.065
    1H151 Ti361 3617   1.958   4.152   8.065
    1H151 Ti361 3618   6.694   6.718   8.065
    1H151 Ti361 3619   2.336   4.152   8.065
    1H151 Ti362 3620   0.442   2.112   8.681
    1H151 Ti362 3621   6.694   2.625   8.681
    1H151 Ti362 3622   1.768   4.666   8.065
    1H151 Ti362 3623   2.905   4.666   8.065
    1H151 Ti362 3624   3.663   5.692   8.065
    1H151 Ti362 3625   4.421   2.613   8.065
    1H151 Ti362 3626   4.799   5.692   8.065
    1H151 Ti362 3627   6.315   6.718   8.065
    1H151 Ti362 3628   3.852   7.243   8.681
    1H151 Ti362 3629   6.694   5.692   8.065
    1H151 Ti363 3630   5.747   2.100   8.065
    1H151 Ti363 3631   0.253   2.625   8.681
    1H151 Ti363 3632   0.063   2.112   8.681
    1H151 Ti363 3633   5.557   1.587   8.065
    1H151 Ti363 3634   3.852   5.179   8.065
    1H151 Ti363 3635   4.042   5.692   8.065
    1H151 Ti363 3636   0.063   7.231   8.065
    1H151 Ti363 3637   6.315   2.625   8.681
    1H151 Ti363 3638   3.473   4.152   8.065
    1H151 Ti363 3639   5.747   6.217   8.681
    1H151 Ti364 3640   2.715   7.231   8.065
    1H151 Ti364 3641   5.936   3.651   8.681
    1H151 Ti364 3642   3.094   1.074   8.065
    1H151 Ti364 3643   3.284   4.666   8.065
    1H151 Ti364 3644   6.126   6.217   8.681
    1H151 Ti364 3645   6.505   7.243   8.681
    1H151 Ti364 3646   4.042   3.639   8.065
    1H151 Ti364 3647   5.936   1.587   8.065
    1H151 Ti364 3648   6.505   4.164   8.681
    1H151 Ti364 3649   4.231   5.179   8.065
    1H151 Ti365 3650   4.231   3.126   8.065
    1H151 Ti365 3651   6.126   3.138   8.681
    1H151 Ti365 3652   1.010   3.651   8.681
    1H151 Ti365 3653   4.610   5.179   8.065
    1H151 Ti365 3654   3.663   3.639   8.065
    1H151 Ti365 3655   3.852   3.126   8.065
    1H151 Ti365 3656   6.315   6.730   8.681
    1H151 Ti365 3657   5.557   6.730   8.681
    1H151 Ti365 3658   0.631   2.625   8.681
    1H151 Ti365 3659   2.147   4.666   8.065
    1H151 Ti366 3660   2.526   4.666   8.065
    1H151 Ti366 3661   2.905   0.561   8.065
    1H151 Ti366 3662   4.421   5.692   8.065
    1H151 Ti366 3663   1.200   3.138   8.681
    1H151 Ti366 3664   2.336   1.074   8.065
    1H151 Ti366 3665   2.526   0.561   8.065
    1H151 Ti366 3666   5.747   7.243   8.681
    1H151 Ti366 3667   0.063   3.138   8.681
    1H151 Ti366 3668   0.442   4.164   8.681
    1H151 Ti366 3669   6.126   7.243   8.681
    1H151 Ti367 3670   2.715   1.074   8.065
    1H151 Ti367 3671   0.063   4.164   8.681
    1H151 Ti367 3672   6.315   3.651   8.681
    1H151 Ti367 3673   6.505   3.138   8.681
    1H151 Ti367 3674   5.936   6.730   8.681
    1H151 Ti367 3675   0.631   3.651   8.681
    1H151 Ti367 3676   0.821   3.138   8.681
    1H151 Ti367 3677   0.442   3.138   8.681
    1H151 Ti367 3678   6.694   3.651   8.681
    1H151 Ti367 3679   0.253   3.651   8.681
    1H151 Ti368 3680   1.389   1.447   8.417
    1H151 Ti368 3681   2.715   2.252   8.329
    1H151 Ti368 3682   1.200   0.934   8.417
    1H151 Ti368 3683   3.094   2.252   8.329
    1H151 Ti368 3684   2.336   2.252   8.329
    1H151 Ti368 3685   1.958   1.960   8.417
    1H151 Ti368 3686   1.579   1.960   8.417
    1H151 Ti368 3687   1.389   1.739   8.329
    1H151 Ti368 3688   0.821   0.934   8.417
    1H151 Ti368 3689   2.526   2.765   8.329
    1H151 Ti369 3690   2.336   1.960   8.417
    1H151 Ti369 3691   1.768   1.447   8.417
    1H151 Ti369 3692   2.905   2.765   8.329
    1H151 Ti369 3693   1.010   1.447   8.417
    1H151 Ti369 3694   4.799   0.712   8.329
    1H151 Ti369 3695   2.715   1.960   8.417
    1H151 Ti369 3696   2.905   2.473   8.417
    1H151 Ti369 3697   4.989   0.934   8.417
    1H151 Ti369 3698   1.200   1.960   8.417
    1H151 Ti369 3699   2.526   2.473   8.417
    1H151 Ti370 3700   3.094   1.960   8.417
    1H151 Ti370 3701   1.958   2.252   8.329
    1H151 Ti370 3702   1.010   0.421   8.417
    1H151 Ti370 3703   3.473   2.252   8.329
    1H151 Ti370 3704   4.799   0.421   8.417
    1H151 Ti370 3705   1.768   1.739   8.329
    1H151 Ti370 3706   3.473   1.960   8.417
    1H151 Ti370 3707   4.610   0.934   8.417
    1H151 Ti370 3708   3.284   2.473   8.417
    1H151 Ti370 3709   1.200   1.225   8.329
    1H151 Ti371 3710   0.631   5.552   8.417
    1H151 Ti371 3711   1.579   2.252   8.329
    1H151 Ti371 3712   2.147   2.765   8.329
    1H151 Ti371 3713   4.989   0.199   8.329
    1H151 Ti371 3714   2.147   2.473   8.417
    1H151 Ti371 3715   1.579   0.934   8.417
    1H151 Ti371 3716   1.010   1.739   8.329
    1H151 Ti371 3717   4.421   0.712   8.329
    1H151 Ti371 3718   0.631   0.421   8.417
    1H151 Ti371 3719   5.178   0.712   8.329
    1H151 Ti372 3720   1.200   2.252   8.329
    1H151 Ti372 3721   3.852   1.960   8.417
    1H151 Ti372 3722   1.768   4.526   8.417
    1H151 Ti372 3723   3.284   2.765   8.329
    1H151 Ti372 3724   1.010   0.712   8.329
    1H151 Ti372 3725   1.579   1.225   8.329
    1H151 Ti372 3726   1.010   5.552   8.417
    1H151 Ti372 3727   5.368   3.278   8.329
    1H151 Ti372 3728   1.389   4.526   8.417
    1H151 Ti372 3729   4.610   1.225   8.329
    1H151 Ti373 3730   4.989   4.013   8.417
    1H151 Ti373 3731   5.178   2.765   8.329
    1H151 Ti373 3732   3.663   2.473   8.417
    1H151 Ti373 3733   1.768   2.473   8.417
    1H151 Ti373 3734   4.989   1.225   8.329
    1H151 Ti373 3735   3.284   5.552   8.417
    1H151 Ti373 3736   1.579   5.039   8.417
    1H151 Ti373 3737   5.178   6.870   8.329
    1H151 Ti373 3738   2.147   1.739   8.329
    1H151 Ti373 3739   2.147   1.447   8.417
    1H151 Ti374 3740   1.389   0.421   8.417
    1H151 Ti374 3741   4.610   0.199   8.329
    1H151 Ti374 3742   3.663   1.739   8.329
    1H151 Ti374 3743   4.610   4.013   8.417
    1H151 Ti374 3744   0.821   6.065   8.417
    1H151 Ti374 3745   4.799   1.447   8.417
    1H151 Ti374 3746   0.253   5.552   8.417
    1H151 Ti374 3747   4.231   1.960   8.417
    1H151 Ti374 3748   1.389   0.712   8.329
    1H151 Ti374 3749   5.178   0.421   8.417
    1H151 Ti375 3750   1.958   5.039   8.417
    1H151 Ti375 3751   0.821   5.039   8.417
    1H151 Ti375 3752   2.147   4.526   8.417
    1H151 Ti375 3753   1.200   5.039   8.417
    1H151 Ti375 3754   4.989   7.091   8.417
    1H151 Ti375 3755   0.442   0.934   8.417
    1H151 Ti375 3756   1.200   6.065   8.417
    1H151 Ti375 3757   5.178   2.473   8.417
    1H151 Ti375 3758   5.368   2.986   8.417
    1H151 Ti375 3759   4.421   0.421   8.417
    1H151 Ti376 3760   3.284   1.739   8.329
    1H151 Ti376 3761   5.178   3.499   8.417
    1H151 Ti376 3762   4.799   6.578   8.417
    1H151 Ti376 3763   4.610   1.960   8.417
    1H151 Ti376 3764   4.989   3.278   8.329
    1H151 Ti376 3765   2.715   3.278   8.329
    1H151 Ti376 3766   4.042   0.712   8.329
    1H151 Ti376 3767   1.768   6.870   8.329
    1H151 Ti376 3768   5.557   2.473   8.417
    1H151 Ti376 3769   3.852   2.252   8.329
    1H151 Ti377 3770   2.526   1.739   8.329
    1H151 Ti377 3771   4.042   1.447   8.417
    1H151 Ti377 3772   4.799   6.870   8.329
    1H151 Ti377 3773   0.442   6.065   8.417
    1H151 Ti377 3774   1.579   0.199   8.329
    1H151 Ti377 3775   0.631   0.712   8.329
    1H151 Ti377 3776   4.231   0.934   8.417
    1H151 Ti377 3777   0.821   0.199   8.329
    1H151 Ti377 3778   4.421   1.447   8.417
    1H151 Ti377 3779   2.715   2.986   8.417
    1H151 Ti378 3780   4.799   3.499   8.417
    1H151 Ti378 3781   5.557   2.765   8.329
    1H151 Ti378 3782   2.905   1.739   8.329
    1H151 Ti378 3783   5.178   1.447   8.417
    1H151 Ti378 3784   3.094   5.039   8.417
    1H151 Ti378 3785   4.799   2.473   8.417
    1H151 Ti378 3786   4.042   1.739   8.329
    1H151 Ti378 3787   4.799   3.791   8.329
    1H151 Ti378 3788   4.989   2.986   8.417
    1H151 Ti378 3789   4.231   1.225   8.329
    1H151 Ti379 3790   5.178   3.791   8.329
    1H151 Ti379 3791   4.421   4.526   8.417
    1H151 Ti379 3792   1.579   6.357   8.329
    1H151 Ti379 3793   0.821   1.225   8.329
    1H151 Ti379 3794   3.663   5.552   8.417
    1H151 Ti379 3795   4.989   1.960   8.417
    1H151 Ti379 3796   3.094   2.986   8.417
    1H151 Ti379 3797   5.368   0.934   8.417
    1H151 Ti379 3798   1.389   5.552   8.417
    1H151 Ti379 3799   2.336   3.278   8.329
    1H151 Ti380 3800   4.610   7.091   8.417
    1H151 Ti380 3801   0.821   7.091   8.417
    1H151 Ti380 3802   3.852   1.225   8.329
    1H151 Ti380 3803   3.663   1.447   8.417
    1H151 Ti380 3804   0.063   6.065   8.417
    1H151 Ti380 3805   0.442   5.039   8.417
    1H151 Ti380 3806   1.768   2.765   8.329
    1H151 Ti380 3807   4.042   2.473   8.417
    1H151 Ti380 3808   1.389   2.473   8.417
    1H151 Ti380 3809   2.526   1.447   8.417
    1H151 Ti381 3810   5.747   3.278   8.329
    1H151 Ti381 3811   0.821   5.330   8.329
    1H151 Ti381 3812   3.473   5.039   8.417
    1H151 Ti381 3813   1.010   6.578   8.417
    1H151 Ti381 3814   3.473   2.986   8.417
    1H151 Ti381 3815   5.368   1.960   8.417
    1H151 Ti381 3816   4.989   6.357   8.329
    1H151 Ti381 3817   3.284   1.447   8.417
    1H151 Ti381 3818   1.200   0.199   8.329
    1H151 Ti381 3819   1.579   7.091   8.417
    1H151 Ti382 3820   1.389   6.870   8.329
    1H151 Ti382 3821   6.126   5.039   8.417
    1H151 Ti382 3822   5.747   2.986   8.417
    1H151 Ti382 3823   2.336   2.986   8.417
    1H151 Ti382 3824   4.421   1.739   8.329
    1H151 Ti382 3825   5.747   1.960   8.417
    1H151 Ti382 3826   3.094   3.278   8.329
    1H151 Ti382 3827   3.473   6.065   8.417
    1H151 Ti382 3828   1.579   4.013   8.417
    1H151 Ti382 3829   1.958   6.357   8.329
    1H151 Ti383 3830   1.389   6.578   8.417
    1H151 Ti383 3831   3.094   5.330   8.329
    1H151 Ti383 3832   4.231   0.199   8.329
    1H151 Ti383 3833   4.799   1.739   8.329
    1H151 Ti383 3834   4.799   4.526   8.417
    1H151 Ti383 3835   1.958   4.013   8.417
    1H151 Ti383 3836   0.442   5.330   8.329
    1H151 Ti383 3837   1.010   4.526   8.417
    1H151 Ti383 3838   1.958   5.330   8.329
    1H151 Ti383 3839   3.852   5.039   8.417
    1H151 Ti384 3840   0.631   1.447   8.417
    1H151 Ti384 3841   0.631   4.817   8.329
    1H151 Ti384 3842   5.936   1.447   8.417
    1H151 Ti384 3843   4.610   4.304   8.329
    1H151 Ti384 3844   1.200   7.091   8.417
    1H151 Ti384 3845   5.368   0.199   8.329
    1H151 Ti384 3846   1.768   5.552   8.417
    1H151 Ti384 3847   2.905   5.552   8.417
    1H151 Ti384 3848   1.768   5.843   8.329
    1H151 Ti384 3849   4.989   2.252   8.329
    1H151 Ti385 3850   5.557   1.447   8.417
    1H151 Ti385 3851   3.663   0.712   8.329
    1H151 Ti385 3852   5.557   3.499   8.417
    1H151 Ti385 3853   5.178   6.578   8.417
    1H151 Ti385 3854   6.315   4.817   8.329
    1H151 Ti385 3855   0.821   1.960   8.417
    1H151 Ti385 3856   3.284   6.578   8.417
    1H151 Ti385 3857   1.389   5.843   8.329
    1H151 Ti385 3858   3.852   0.934   8.417
    1H151 Ti385 3859   1.200   6.357   8.329
    1H151 Ti386 3860   5.936   4.526   8.417
    1H151 Ti386 3861   2.147   5.843   8.329
    1H151 Ti386 3862   6.505   0.934   8.417
    1H151 Ti386 3863   5.368   4.013   8.417
    1H151 Ti386 3864   6.315   1.447   8.417
    1H151 Ti386 3865   3.663   6.870   8.329
    1H151 Ti386 3866   4.231   5.039   8.417
    1H151 Ti386 3867   4.421   2.473   8.417
    1H151 Ti386 3868   5.368   1.225   8.329
    1H151 Ti386 3869   1.579   5.330   8.329
    1H151 Ti387 3870   1.389   2.765   8.329
    1H151 Ti387 3871   4.799   2.765   8.329
    1H151 Ti387 3872   0.821   2.252   8.329
    1H151 Ti387 3873   1.768   6.578   8.417
    1H151 Ti387 3874   0.631   5.843   8.329
    1H151 Ti387 3875   4.421   3.791   8.329
    1H151 Ti387 3876   1.010   4.817   8.329
    1H151 Ti387 3877   3.094   6.065   8.417
    1H151 Ti387 3878   3.663   2.765   8.329
    1H151 Ti387 3879   3.852   0.199   8.329
    1H151 Ti388 3880   5.368   2.252   8.329
    1H151 Ti388 3881   1.768   4.817   8.329
    1H151 Ti388 3882   0.253   0.421   8.417
    1H151 Ti388 3883   1.958   3.278   8.329
    1H151 Ti388 3884   3.284   5.843   8.329
    1H151 Ti388 3885   2.147   6.870   8.329
    1H151 Ti388 3886   5.557   3.791   8.329
    1H151 Ti388 3887   2.905   1.447   8.417
    1H151 Ti388 3888   4.042   4.526   8.417
    1H151 Ti388 3889   1.579   6.065   8.417
    1H151 Ti389 3890   5.936   2.765   8.329
    1H151 Ti389 3891   5.936   4.817   8.329
    1H151 Ti389 3892   2.336   6.357   8.329
    1H151 Ti389 3893   1.768   0.712   8.329
    1H151 Ti389 3894   0.253   5.843   8.329
    1H151 Ti389 3895   0.063   0.934   8.417
    1H151 Ti389 3896   6.694   5.552   8.417
    1H151 Ti389 3897   1.010   5.843   8.329
    1H151 Ti389 3898   4.231   4.013   8.417
    1H151 Ti389 3899   2.336   5.039   8.417
    1H151 Ti390 3900   0.631   6.578   8.417
    1H151 Ti390 3901   3.473   6.357   8.329
    1H151 Ti390 3902   1.579   3.278   8.329
    1H151 Ti390 3903   5.747   5.039   8.417
    1H151 Ti390 3904   4.042   5.552   8.417
    1H151 Ti390 3905   3.852   6.357   8.329
    1H151 Ti390 3906   1.958   0.199   8.329
    1H151 Ti390 3907   6.126   3.278   8.329
    1H151 Ti390 3908   1.768   0.421   8.417
    1H151 Ti390 3909   1.200   5.330   8.329
    1H151 Ti391 3910   1.958   0.934   8.417
    1H151 Ti391 3911   3.852   2.986   8.417
    1H151 Ti391 3912   1.389   4.817   8.329
    1H151 Ti391 3913   5.178   4.526   8.417
    1H151 Ti391 3914   6.126   0.934   8.417
    1H151 Ti391 3915   1.958   7.091   8.417
    1H151 Ti391 3916   6.505   5.039   8.417
    1H151 Ti391 3917   4.231   2.252   8.329
    1H151 Ti391 3918   2.147   5.552   8.417
    1H151 Ti391 3919   6.315   4.526   8.417
    1H151 Ti392 3920   4.989   4.304   8.329
    1H151 Ti392 3921   5.368   6.357   8.329
    1H151 Ti392 3922   3.663   6.578   8.417
    1H151 Ti392 3923   3.852   6.065   8.417
    1H151 Ti392 3924   4.231   4.304   8.329
    1H151 Ti392 3925   4.610   2.252   8.329
    1H151 Ti392 3926   5.936   2.473   8.417
    1H151 Ti392 3927   4.042   0.421   8.417
    1H151 Ti392 3928   2.336   4.013   8.417
    1H151 Ti392 3929   4.989   6.065   8.417
    1H151 Ti393 3930   1.958   1.225   8.329
    1H151 Ti393 3931   4.421   3.499   8.417
    1H151 Ti393 3932   1.200   4.013   8.417
    1H151 Ti393 3933   4.610   3.278   8.329
    1H151 Ti393 3934   0.442   0.199   8.329
    1H151 Ti393 3935   1.010   6.870   8.329
    1H151 Ti393 3936   3.284   6.870   8.329
    1H151 Ti393 3937   5.557   4.526   8.417
    1H151 Ti393 3938   3.473   0.199   8.329
    1H151 Ti393 3939   1.768   3.791   8.329
    1H151 Ti394 3940   2.905   5.843   8.329
    1H151 Ti394 3941   3.094   7.091   8.417
    1H151 Ti394 3942   2.526   3.499   8.417
    1H151 Ti394 3943   2.526   4.526   8.417
    1H151 Ti394 3944   2.715   5.039   8.417
    1H151 Ti394 3945   5.178   1.739   8.329
    1H151 Ti394 3946   1.579   4.304   8.329
    1H151 Ti394 3947   0.442   7.091   8.417
    1H151 Ti394 3948   6.126   1.960   8.417
    1H151 Ti394 3949   3.473   5.330   8.329
    1H151 Ti395 3950   3.473   1.225   8.329
    1H151 Ti395 3951   2.526   3.791   8.329
    1H151 Ti395 3952   1.389   3.791   8.329
    1H151 Ti395 3953   4.042   6.870   8.329
    1H151 Ti395 3954   3.473   7.091   8.417
    1H151 Ti395 3955   6.315   0.712   8.329
    1H151 Ti395 3956   0.253   6.578   8.417
    1H151 Ti395 3957   4.421   6.578   8.417
    1H151 Ti395 3958   0.063   5.039   8.417
    1H151 Ti395 3959   4.421   6.870   8.329
    1H151 Ti396 3960   1.958   2.986   8.417
    1H151 Ti396 3961   6.126   4.304   8.329
    1H151 Ti396 3962   6.505   3.278   8.329
    1H151 Ti396 3963   5.557   4.817   8.329
    1H151 Ti396 3964   1.200   4.304   8.329
    1H151 Ti396 3965   1.010   2.473   8.417
    1H151 Ti396 3966   3.473   0.934   8.417
    1H151 Ti396 3967   2.905   3.791   8.329
    1H151 Ti396 3968   0.821   6.357   8.329
    1H151 Ti396 3969   6.315   2.765   8.329
    1H151 Ti397 3970   0.253   0.712   8.329
    1H151 Ti397 3971   0.442   6.357   8.329
    1H151 Ti397 3972   4.610   2.986   8.417
    1H151 Ti397 3973   6.315   5.552   8.417
    1H151 Ti397 3974   0.631   6.870   8.329
    1H151 Ti397 3975   5.368   5.330   8.329
    1H151 Ti397 3976   6.694   4.817   8.329
    1H151 Ti397 3977   5.747   0.934   8.417
    1H151 Ti397 3978   5.747   5.330   8.329
    1H151 Ti397 3979   2.526   5.552   8.417
    1H151 Ti398 3980   5.557   0.712   8.329
    1H151 Ti398 3981   4.042   4.817   8.329
    1H151 Ti398 3982   2.905   6.578   8.417
    1H151 Ti398 3983   0.253   2.765   8.329
    1H151 Ti398 3984   6.505   4.304   8.329
    1H151 Ti398 3985   1.958   6.065   8.417
    1H151 Ti398 3986   0.631   1.739   8.329
    1H151 Ti398 3987   0.821   4.304   8.329
    1H151 Ti398 3988   6.694   1.447   8.417
    1H151 Ti398 3989   0.442   1.225   8.329
    1H151 Ti399 3990   6.694   2.765   8.329
    1H151 Ti399 3991   2.715   5.330   8.329
    1H151 Ti399 3992   6.505   1.225   8.329
    1H151 Ti399 3993   2.336   6.065   8.417
    1H151 Ti399 3994   0.442   2.252   8.329
    1H151 Ti399 3995   0.063   6.357   8.329
    1H151 Ti399 3996   3.663   5.843   8.329
    1H151 Ti399 3997   2.147   6.578   8.417
    1H151 Ti399 3998   1.958   4.304   8.329
    1H151 Ti399 3999   4.610   5.039   8.417
    1H151 Ti400 4000   5.747   2.252   8.329
    1H151 Ti400 4001   4.610   6.065   8.417
    1H151 Ti400 4002   2.147   3.791   8.329
    1H151 Ti400 4003   1.579   2.986   8.417
    1H151 Ti400 4004   6.694   0.712   8.329
    1H151 Ti400 4005   6.126   5.330   8.329
    1H151 Ti400 4006   2.905   4.526   8.417
    1H151 Ti400 4007   4.610   6.357   8.329
    1H151 Ti400 4008   0.253   4.817   8.329
    1H151 Ti400 4009   0.063   1.225   8.329
    1H151 Ti401 4010   0.063   2.252   8.329
    1H151 Ti401 4011   3.094   6.357   8.329
    1H151 Ti401 4012   5.368   7.091   8.417
    1H151 Ti401 4013   6.505   6.065   8.417
    1H151 Ti401 4014   2.147   4.817   8.329
    1H151 Ti401 4015   0.631   4.526   8.417
    1H151 Ti401 4016   0.063   5.330   8.329
    1H151 Ti401 4017   2.526   5.843   8.329
    1H151 Ti401 4018   5.178   5.843   8.329
    1H151 Ti401 4019   2.905   3.499   8.417
    1H151 Ti402 4020   6.126   1.225   8.329
    1H151 Ti402 4021   2.147   3.499   8.417
    1H151 Ti402 4022   4.231   7.091   8.417
    1H151 Ti402 4023   6.315   1.739   8.329
    1H151 Ti402 4024   5.368   4.304   8.329
    1H151 Ti402 4025   4.421   4.817   8.329
    1H151 Ti402 4026   5.178   4.817   8.329
    1H151 Ti402 4027   4.231   2.986   8.417
    1H151 Ti402 4028   1.010   2.765   8.329
    1H151 Ti402 4029   6.694   6.578   8.417
    1H151 Ti403 4030   3.663   0.421   8.417
    1H151 Ti403 4031   5.368   5.039   8.417
    1H151 Ti403 4032   5.936   3.791   8.329
    1H151 Ti403 4033   2.336   7.091   8.417
    1H151 Ti403 4034   2.336   5.330   8.329
    1H151 Ti403 4035   3.284   4.526   8.417
    1H151 Ti403 4036   5.557   6.870   8.329
    1H151 Ti403 4037   2.526   6.870   8.329
    1H151 Ti403 4038   6.315   3.791   8.329
    1H151 Ti403 4039   6.126   2.252   8.329
    1H151 Ti404 4040   6.505   5.330   8.329
    1H151 Ti404 4041   4.989   5.039   8.417
    1H151 Ti404 4042   4.231   6.357   8.329
    1H151 Ti404 4043   3.473   3.278   8.329
    1H151 Ti404 4044   3.663   4.817   8.329
    1H151 Ti404 4045   1.768   3.499   8.417
    1H151 Ti404 4046   3.663   4.526   8.417
    1H151 Ti404 4047   5.747   4.013   8.417
    1H151 Ti404 4048   6.505   2.252   8.329
    1H151 Ti404 4049   2.147   0.421   8.417
    1H151 Ti405 4050   3.284   3.499   8.417
    1H151 Ti405 4051   1.200   3.278   8.329
    1H151 Ti405 4052   5.747   1.225   8.329
    1H151 Ti405 4053   3.852   5.330   8.329
    1H151 Ti405 4054   5.557   1.739   8.329
    1H151 Ti405 4055   2.715   6.065   8.417
    1H151 Ti405 4056   2.336   0.934   8.417
    1H151 Ti405 4057   2.905   4.817   8.329
    1H151 Ti405 4058   5.936   5.552   8.417
    1H151 Ti405 4059   5.936   0.712   8.329
    1H151 Ti406 4060   2.715   7.091   8.417
    1H151 Ti406 4061   6.694   5.843   8.329
    1H151 Ti406 4062   5.747   4.304   8.329
    1H151 Ti406 4063   1.010   3.791   8.329
    1H151 Ti406 4064   4.042   3.499   8.417
    1H151 Ti406 4065   4.042   6.578   8.417
    1H151 Ti406 4066   2.526   6.578   8.417
    1H151 Ti406 4067   0.442   4.304   8.329
    1H151 Ti406 4068   6.694   0.421   8.417
    1H151 Ti406 4069   3.852   7.091   8.417
    1H151 Ti407 4070   4.042   5.843   8.329
    1H151 Ti407 4071   6.694   1.739   8.329
    1H151 Ti407 4072   0.631   2.765   8.329
    1H151 Ti407 4073   3.284   0.712   8.329
    1H151 Ti407 4074   0.253   1.447   8.417
    1H151 Ti407 4075   4.042   2.765   8.329
    1H151 Ti407 4076   3.094   0.934   8.417
    1H151 Ti407 4077   5.936   1.739   8.329
    1H151 Ti407 4078   4.799   5.552   8.417
    1H151 Ti407 4079   5.557   5.552   8.417
    1H151 Ti408 4080   2.715   6.357   8.329
    1H151 Ti408 4081   0.063   4.304   8.329
    1H151 Ti408 4082   3.284   4.817   8.329
    1H151 Ti408 4083   5.557   0.421   8.417
    1H151 Ti408 4084   4.231   6.065   8.417
    1H151 Ti408 4085   4.799   4.817   8.329
    1H151 Ti408 4086   6.126   2.986   8.417
    1H151 Ti408 4087   2.336   4.304   8.329
    1H151 Ti408 4088   2.715   4.013   8.417
    1H151 Ti408 4089   4.989   5.330   8.329
    1H151 Ti409 4090   5.368   6.065   8.417
    1H151 Ti409 4091   5.178   5.552   8.417
    1H151 Ti409 4092   2.905   6.870   8.329
    1H151 Ti409 4093   4.421   2.765   8.329
    1H151 Ti409 4094   3.663   3.499   8.417
    1H151 Ti409 4095   3.852   4.304   8.329
    1H151 Ti409 4096   3.284   0.421   8.417
    1H151 Ti409 4097   0.063   7.091   8.417
    1H151 Ti409 4098   0.253   1.739   8.329
    1H151 Ti409 4099   0.253   2.473   8.417
    1H151 Ti410 4100   1.389   3.499   8.417
    1H151 Ti410 4101   4.421   5.552   8.417
    1H151 Ti410 4102   5.936   3.499   8.417
    1H151 Ti410 4103   6.694   4.526   8.417
    1H151 Ti410 4104   6.694   3.791   8.329
    1H151 Ti410 4105   6.315   5.843   8.329
    1H151 Ti410 4106   6.694   2.473   8.417
    1H151 Ti410 4107   2.715   0.934   8.417
    1H151 Ti410 4108   5.557   5.843   8.329
    1H151 Ti410 4109   6.505   1.960   8.417
    1H151 Ti411 4110   0.253   6.870   8.329
    1H151 Ti411 4111   6.505   6.357   8.329
    1H151 Ti411 4112   2.905   0.421   8.417
    1H151 Ti411 4113   3.094   1.225   8.329
    1H151 Ti411 4114   3.284   3.791   8.329
    1H151 Ti411 4115   6.126   4.013   8.417
    1H151 Ti411 4116   6.315   2.473   8.417
    1H151 Ti411 4117   0.442   1.960   8.417
    1H151 Ti411 4118   3.094   0.199   8.329
    1H151 Ti411 4119   2.336   1.225   8.329
    1H151 Ti412 4120   2.336   0.199   8.329
    1H151 Ti412 4121   2.526   4.817   8.329
    1H151 Ti412 4122   6.315   0.421   8.417
    1H151 Ti412 4123   4.799   5.843   8.329
    1H151 Ti412 4124   0.063   3.278   8.329
    1H151 Ti412 4125   2.715   4.304   8.329
    1H151 Ti412 4126   4.231   5.330   8.329
    1H151 Ti412 4127   0.631   2.473   8.417
    1H151 Ti412 4128   0.821   3.278   8.329
    1H151 Ti412 4129   0.063   0.199   8.329
    1H151 Ti413 4130   2.147   0.712   8.329
    1H151 Ti413 4131   0.631   3.791   8.329
    1H151 Ti413 4132   0.253   4.526   8.417
    1H151 Ti413 4133   3.852   4.013   8.417
    1H151 Ti413 4134   0.821   4.013   8.417
    1H151 Ti413 4135   4.042   3.791   8.329
    1H151 Ti413 4136   4.231   3.278   8.329
    1H151 Ti413 4137   0.063   1.960   8.417
    1H151 Ti413 4138   0.253   3.791   8.329
    1H151 Ti413 4139   2.526   0.421   8.417
    1H151 Ti414 4140   5.747   0.199   8.329
    1H151 Ti414 4141   6.505   0.199   8.329
    1H151 Ti414 4142   3.852   3.278   8.329
    1H151 Ti414 4143   3.094   4.013   8.417
    1H151 Ti414 4144   3.094   4.304   8.329
    1H151 Ti414 4145   5.936   5.843   8.329
    1H151 Ti414 4146   6.505   2.986   8.417
    1H151 Ti414 4147   1.200   2.986   8.417
    1H151 Ti414 4148   2.715   1.225   8.329
    1H151 Ti414 4149   0.063   2.986   8.417
    1H151 Ti415 4150   5.747   6.065   8.417
    1H151 Ti415 4151   5.557   6.578   8.417
    1H151 Ti415 4152   5.936   0.421   8.417
    1H151 Ti415 4153   4.610   5.330   8.329
    1H151 Ti415 4154   6.126   0.199   8.329
    1H151 Ti415 4155   0.442   3.278   8.329
    1H151 Ti415 4156   6.694   6.870   8.329
    1H151 Ti415 4157   5.747   6.357   8.329
    1H151 Ti415 4158   4.421   5.843   8.329
    1H151 Ti415 4159   2.715   0.199   8.329
    1H151 Ti416 4160   6.505   4.013   8.417
    1H151 Ti416 4161   6.126   6.065   8.417
    1H151 Ti416 4162   3.473   4.304   8.329
    1H151 Ti416 4163   6.315   3.499   8.417
    1H151 Ti416 4164   6.126   6.357   8.329
    1H151 Ti416 4165   1.010   3.499   8.417
    1H151 Ti416 4166   3.473   4.013   8.417
    1H151 Ti416 4167   2.905   0.712   8.329
    1H151 Ti416 4168   3.663   3.791   8.329
    1H151 Ti416 4169   6.505   7.091   8.417
    1H151 Ti417 4170   0.442   4.013   8.417
    1H151 Ti417 4171   2.526   0.712   8.329
    1H151 Ti417 4172   0.821   2.986   8.417
    1H151 Ti417 4173   6.315   6.578   8.417
    1H151 Ti417 4174   0.442   2.986   8.417
    1H151 Ti417 4175   0.063   4.013   8.417
    1H151 Ti417 4176   6.694   3.499   8.417
    1H151 Ti417 4177   5.936   6.870   8.329
    1H151 Ti417 4178   5.747   7.091   8.417
    1H151 Ti417 4179   6.315   6.870   8.329
    1H151 Ti418 4180   0.631   3.499   8.417
    1H151 Ti418 4181   0.253   3.499   8.417
    1H151 Ti418 4182   5.936   6.578   8.417
    1H151 Ti418 4183   6.126   7.091   8.417
    1H151 Ti418 4184   1.389   1.914   9.826
    1H151 Ti418 4185   3.663   4.992   9.826
    1H151 Ti418 4186   5.557   3.324   6.921
    1H151 Ti418 4187   1.768   3.966   9.826
    1H151 Ti418 4188   5.368   2.427   9.826
    1H151 Ti418 4189   1.768   6.403   6.921
    1H151 Ti419 4190   1.958   6.916   6.921
    1H151 Ti419 4191   1.768   2.298   6.921
    1H151 Ti419 4192   0.253   0.887   9.826
    1H151 Ti419 4193   5.178   1.914   9.826
    1H151 Ti419 4194   4.421   0.887   9.826
    1H151 Ti419 4195   4.421   4.992   9.826
    1H151 Ti419 4196   1.768   3.324   6.921
    1H151 Ti419 4197   4.989   3.838   6.921
    1H151 Ti419 4198   1.200   6.531   9.826
    1H151 Ti419 4199   1.200   3.838   6.921
    1H151 Ti420 4200   2.715   4.479   9.826
    1H151 Ti420 4201   2.715   5.505   9.826
    1H151 Ti420 4202   0.442   6.531   9.826
    1H151 Ti420 4203   0.631   6.018   9.826
    1H151 Ti420 4204   1.200   0.759   6.921
    1H151 Ti420 4205   1.389   4.992   9.826
    1H151 Ti420 4206   2.905   2.940   9.826
    1H151 Ti420 4207   1.010   4.992   9.826
    1H151 Ti420 4208   2.336   1.400   9.826
    1H151 Ti420 4209   4.231   1.785   6.921
    1H151 Ti421 4210   0.253   6.018   9.826
    1H151 Ti421 4211   2.526   7.045   9.826
    1H151 Ti421 4212   0.821   1.400   9.826
    1H151 Ti421 4213   2.905   0.887   9.826
    1H151 Ti421 4214   3.663   0.887   9.826
    1H151 Ti421 4215   2.526   3.324   6.921
    1H151 Ti421 4216   4.799   0.246   6.921
    1H151 Ti421 4217   4.610   4.479   9.826
    1H151 Ti421 4218   6.694   6.403   6.921
    1H151 Ti421 4219   2.147   4.992   9.826
    1H151 Ti422 4220   4.799   1.272   6.921
    1H151 Ti422 4221   1.768   0.887   9.826
    1H151 Ti422 4222   1.958   2.811   6.921
    1H151 Ti422 4223   5.936   1.914   9.826
    1H151 Ti422 4224   5.936   4.992   9.826
    1H151 Ti422 4225   5.368   1.400   9.826
    1H151 Ti422 4226   5.368   0.759   6.921
    1H151 Ti422 4227   6.505   5.505   9.826
    1H151 Ti422 4228   2.905   4.992   9.826
    1H151 Ti422 4229   5.936   0.887   9.826
    1H151 Ti423 4230   0.253   4.992   9.826
    1H151 Ti423 4231   6.505   2.811   6.921
    1H151 Ti423 4232   1.389   0.246   6.921
    1H151 Ti423 4233   6.694   3.324   6.921
    1H151 Ti423 4234   3.473   2.811   6.921
    1H151 Ti423 4235   4.610   2.427   9.826
    1H151 Ti423 4236   1.958   2.427   9.826
    1H151 Ti423 4237   1.389   6.018   9.826
    1H151 Ti423 4238   4.610   3.453   9.826
    1H151 Ti423 4239   6.126   3.838   6.921
    1H151 Ti424 4240   4.799   3.324   6.921
    1H151 Ti424 4241   6.505   1.400   9.826
    1H151 Ti424 4242   0.442   4.864   6.921
    1H151 Ti424 4243   5.178   2.940   9.826
    1H151 Ti424 4244   3.473   1.785   6.921
    1H151 Ti424 4245   5.368   3.453   9.826
    1H151 Ti424 4246   6.694   4.351   6.921
    1H151 Ti424 4247   1.579   5.890   6.921
    1H151 Ti424 4248   6.694   2.298   6.921
    1H151 Ti424 4249   5.557   0.887   9.826
    1H151 Ti425 4250   3.663   6.403   6.921
    1H151 Ti425 4251   1.579   5.505   9.826
    1H151 Ti425 4252   0.631   4.351   6.921
    1H151 Ti425 4253   3.284   7.045   9.826
    1H151 Ti425 4254   0.631   2.298   6.921
    1H151 Ti425 4255   5.747   2.811   6.921
    1H151 Ti425 4256   1.579   0.374   9.826
    1H151 Ti425 4257   0.821   1.785   6.921
    1H151 Ti425 4258   3.852   4.479   9.826
    1H151 Ti425 4259   0.063   4.864   6.921
    1H151 Ti426 4260   6.694   4.992   9.826
    1H151 Ti426 4261   5.368   4.479   9.826
    1H151 Ti426 4262   4.231   5.505   9.826
    1H151 Ti426 4263   4.231   6.916   6.921
    1H151 Ti426 4264   5.747   3.838   6.921
    1H151 Ti426 4265   2.147   0.887   9.826
    1H151 Ti426 4266   1.958   1.785   6.921
    1H151 Ti426 4267   0.821   2.811   6.921
    1H151 Ti426 4268   0.063   0.374   9.826
    1H151 Ti426 4269   2.336   5.890   6.921
    1H151 Ti427 4270   5.557   3.966   9.826
    1H151 Ti427 4271   1.010   0.246   6.921
    1H151 Ti427 4272   2.336   3.838   6.921
    1H151 Ti427 4273   3.473   4.479   9.826
    1H151 Ti427 4274   5.557   0.246   6.921
    1H151 Ti427 4275   0.063   3.838   6.921
    1H151 Ti427 4276   0.821   4.479   9.826
    1H151 Ti427 4277   6.126   5.505   9.826
    1H151 Ti427 4278   1.958   3.838   6.921
    1H151 Ti427 4279   5.557   6.403   6.921
    1H151 Ti428 4280   4.799   6.403   6.921
    1H151 Ti428 4281   4.231   0.374   9.826
    1H151 Ti428 4282   2.715   5.890   6.921
    1H151 Ti428 4283   4.042   2.298   6.921
    1H151 Ti428 4284   2.715   6.531   9.826
    1H151 Ti428 4285   1.958   5.505   9.826
    1H151 Ti428 4286   5.368   0.374   9.826
    1H151 Ti428 4287   1.010   3.324   6.921
    1H151 Ti428 4288   1.200   6.916   6.921
    1H151 Ti428 4289   0.442   3.838   6.921
    1H151 Ti429 4290   2.526   6.403   6.921
    1H151 Ti429 4291   5.747   4.864   6.921
    1H151 Ti429 4292   4.042   3.966   9.826
    1H151 Ti429 4293   5.936   5.377   6.921
    1H151 Ti429 4294   4.421   6.018   9.826
    1H151 Ti429 4295   2.526   3.966   9.826
    1H151 Ti429 4296   4.610   6.916   6.921
    1H151 Ti429 4297   2.147   0.246   6.921
    1H151 Ti429 4298   0.442   0.759   6.921
    1H151 Ti429 4299   5.178   6.018   9.826
    1H151 Ti430 4300   2.147   5.377   6.921
    1H151 Ti430 4301   1.010   5.377   6.921
    1H151 Ti430 4302   1.768   7.045   9.826
    1H151 Ti430 4303   6.505   4.479   9.826
    1H151 Ti430 4304   1.200   2.427   9.826
    1H151 Ti430 4305   4.799   4.351   6.921
    1H151 Ti430 4306   3.852   2.427   9.826
    1H151 Ti430 4307   3.473   2.427   9.826
    1H151 Ti430 4308   1.010   3.966   9.826
    1H151 Ti430 4309   4.042   4.351   6.921
    1H151 Ti431 4310   2.905   3.324   6.921
    1H151 Ti431 4311   3.284   5.377   6.921
    1H151 Ti431 4312   4.989   1.785   6.921
    1H151 Ti431 4313   5.747   0.759   6.921
    1H151 Ti431 4314   1.958   6.531   9.826
    1H151 Ti431 4315   4.231   3.838   6.921
    1H151 Ti431 4316   1.958   0.759   6.921
    1H151 Ti431 4317   6.505   1.785   6.921
    1H151 Ti431 4318   5.936   2.940   9.826
    1H151 Ti431 4319   6.505   6.531   9.826
    1H151 Ti432 4320   4.421   2.940   9.826
    1H151 Ti432 4321   4.231   4.864   6.921
    1H151 Ti432 4322   5.747   6.916   6.921
    1H151 Ti432 4323   4.231   6.531   9.826
    1H151 Ti432 4324   0.063   0.759   6.921
    1H151 Ti432 4325   6.126   2.427   9.826
    1H151 Ti432 4326   3.852   6.531   9.826
    1H151 Ti432 4327   4.421   6.403   6.921
    1H151 Ti432 4328   3.284   6.018   9.826
    1H151 Ti432 4329   1.389   5.377   6.921
    1H151 Ti433 4330   3.094   6.916   6.921
    1H151 Ti433 4331   3.663   0.246   6.921
    1H151 Ti433 4332   2.526   5.377   6.921
    1H151 Ti433 4333   0.442   1.785   6.921
    1H151 Ti433 4334   6.315   6.018   9.826
    1H151 Ti433 4335   2.715   6.916   6.921
    1H151 Ti433 4336   1.010   6.403   6.921
    1H151 Ti433 4337   5.178   4.992   9.826
    1H151 Ti433 4338   4.610   2.811   6.921
    1H151 Ti433 4339   2.715   1.400   9.826
    1H151 Ti434 4340   5.936   6.403   6.921
    1H151 Ti434 4341   4.799   7.045   9.826
    1H151 Ti434 4342   4.231   2.427   9.826
    1H151 Ti434 4343   0.631   1.914   9.826
    1H151 Ti434 4344   4.989   4.479   9.826
    1H151 Ti434 4345   4.421   1.272   6.921
    1H151 Ti434 4346   4.989   1.400   9.826
    1H151 Ti434 4347   5.368   6.531   9.826
    1H151 Ti434 4348   5.557   1.272   6.921
    1H151 Ti434 4349   0.253   5.377   6.921
    1H151 Ti435 4350   5.368   5.505   9.826
    1H151 Ti435 4351   3.473   5.890   6.921
    1H151 Ti435 4352   1.200   4.864   6.921
    1H151 Ti435 4353   3.094   2.427   9.826
    1H151 Ti435 4354   0.631   6.403   6.921
    1H151 Ti435 4355   0.253   0.246   6.921
    1H151 Ti435 4356   3.473   3.838   6.921
    1H151 Ti435 4357   2.336   2.427   9.826
    1H151 Ti435 4358   6.505   2.427   9.826
    1H151 Ti435 4359   2.147   2.940   9.826
    1H151 Ti436 4360   4.610   1.400   9.826
    1H151 Ti436 4361   6.126   2.811   6.921
    1H151 Ti436 4362   5.936   2.298   6.921
    1H151 Ti436 4363   4.799   5.377   6.921
    1H151 Ti436 4364   3.094   0.759   6.921
    1H151 Ti436 4365   4.231   1.400   9.826
    1H151 Ti436 4366   2.715   2.427   9.826
    1H151 Ti436 4367   3.094   1.400   9.826
    1H151 Ti436 4368   0.253   2.298   6.921
    1H151 Ti436 4369   4.042   0.246   6.921
    1H151 Ti437 4370   3.852   1.400   9.826
    1H151 Ti437 4371   3.473   1.400   9.826
    1H151 Ti437 4372   4.042   1.272   6.921
    1H151 Ti437 4373   3.473   4.864   6.921
    1H151 Ti437 4374   0.442   2.427   9.826
    1H151 Ti437 4375   1.010   7.045   9.826
    1H151 Ti437 4376   1.200   2.811   6.921
    1H151 Ti437 4377   0.631   7.045   9.826
    1H151 Ti437 4378   3.663   6.018   9.826
    1H151 Ti437 4379   2.526   4.992   9.826
    1H151 Ti438 4380   6.315   4.351   6.921
    1H151 Ti438 4381   4.421   0.246   6.921
    1H151 Ti438 4382   3.663   1.272   6.921
    1H151 Ti438 4383   1.389   1.272   6.921
    1H151 Ti438 4384   1.579   2.811   6.921
    1H151 Ti438 4385   5.368   5.890   6.921
    1H151 Ti438 4386   4.799   2.940   9.826
    1H151 Ti438 4387   5.557   4.992   9.826
    1H151 Ti438 4388   1.389   7.045   9.826
    1H151 Ti438 4389   0.253   3.324   6.921
    1H151 Ti439 4390   3.094   1.785   6.921
    1H151 Ti439 4391   4.231   3.453   9.826
    1H151 Ti439 4392   4.610   5.505   9.826
    1H151 Ti439 4393   2.905   6.018   9.826
    1H151 Ti439 4394   0.631   3.324   6.921
    1H151 Ti439 4395   2.336   1.785   6.921
    1H151 Ti439 4396   3.284   6.403   6.921
    1H151 Ti439 4397   1.010   4.351   6.921
    1H151 Ti439 4398   2.715   1.785   6.921
    1H151 Ti439 4399   3.284   3.324   6.921
    1H151 Ti440 4400   0.253   7.045   9.826
    1H151 Ti440 4401   1.010   1.272   6.921
    1H151 Ti440 4402   4.421   7.045   9.826
    1H151 Ti440 4403   3.852   3.453   9.826
    1H151 Ti440 4404   4.989   5.505   9.826
    1H151 Ti440 4405   5.178   7.045   9.826
    1H151 Ti440 4406   2.715   0.374   9.826
    1H151 Ti440 4407   3.284   0.246   6.921
    1H151 Ti440 4408   6.505   0.374   9.826
    1H151 Ti440 4409   6.315   5.377   6.921
    1H151 Ti441 4410   5.936   3.966   9.826
    1H151 Ti441 4411   5.368   4.864   6.921
    1H151 Ti441 4412   2.336   0.374   9.826
    1H151 Ti441 4413   3.094   0.374   9.826
    1H151 Ti441 4414   1.768   1.272   6.921
    1H151 Ti441 4415   4.799   2.298   6.921
    1H151 Ti441 4416   5.178   2.298   6.921
    1H151 Ti441 4417   4.989   5.890   6.921
    1H151 Ti441 4418   3.473   3.453   9.826
    1H151 Ti441 4419   0.442   1.400   9.826
    1H151 Ti442 4420   6.315   1.272   6.921
    1H151 Ti442 4421   6.694   1.272   6.921
    1H151 Ti442 4422   4.042   6.018   9.826
    1H151 Ti442 4423   2.336   3.453   9.826
    1H151 Ti442 4424   6.315   0.246   6.921
    1H151 Ti442 4425   0.442   6.916   6.921
    1H151 Ti442 4426   6.315   1.914   9.826
    1H151 Ti442 4427   0.442   5.890   6.921
    1H151 Ti442 4428   2.905   4.351   6.921
    1H151 Ti442 4429   1.958   0.374   9.826
    1H151 Ti443 4430   2.336   6.531   9.826
    1H151 Ti443 4431   0.063   1.400   9.826
    1H151 Ti443 4432   1.768   6.018   9.826
    1H151 Ti443 4433   2.905   6.403   6.921
    1H151 Ti443 4434   1.200   5.890   6.921
    1H151 Ti443 4435   5.936   0.246   6.921
    1H151 Ti443 4436   0.821   6.916   6.921
    1H151 Ti443 4437   4.421   2.298   6.921
    1H151 Ti443 4438   5.936   4.351   6.921
    1H151 Ti443 4439   0.821   2.427   9.826
    1H151 Ti444 4440   5.178   4.351   6.921
    1H151 Ti444 4441   3.852   2.811   6.921
    1H151 Ti444 4442   5.747   3.453   9.826
    1H151 Ti444 4443   3.852   0.374   9.826
    1H151 Ti444 4444   6.694   5.377   6.921
    1H151 Ti444 4445   2.905   3.966   9.826
    1H151 Ti444 4446   5.747   5.890   6.921
    1H151 Ti444 4447   3.663   7.045   9.826
    1H151 Ti444 4448   5.557   2.298   6.921
    1H151 Ti444 4449   4.421   3.324   6.921
    1H151 Ti445 4450   5.936   1.272   6.921
    1H151 Ti445 4451   5.557   6.018   9.826
    1H151 Ti445 4452   6.694   0.246   6.921
    1H151 Ti445 4453   4.610   4.864   6.921
    1H151 Ti445 4454   2.526   6.018   9.826
    1H151 Ti445 4455   3.663   4.351   6.921
    1H151 Ti445 4456   0.631   1.272   6.921
    1H151 Ti445 4457   0.442   4.479   9.826
    1H151 Ti445 4458   3.473   0.374   9.826
    1H151 Ti445 4459   3.663   5.377   6.921
    1H151 Ti446 4460   3.284   1.272   6.921
    1H151 Ti446 4461   1.958   3.453   9.826
    1H151 Ti446 4462   6.126   6.916   6.921
    1H151 Ti446 4463   0.821   5.890   6.921
    1H151 Ti446 4464   1.389   4.351   6.921
    1H151 Ti446 4465   4.989   4.864   6.921
    1H151 Ti446 4466   0.253   1.272   6.921
    1H151 Ti446 4467   3.094   3.453   9.826
    1H151 Ti446 4468   2.715   3.453   9.826
    1H151 Ti446 4469   5.936   6.018   9.826
    1H151 Ti447 4470   0.253   1.914   9.826
    1H151 Ti447 4471   5.368   1.785   6.921
    1H151 Ti447 4472   2.526   0.246   6.921
    1H151 Ti447 4473   1.768   2.940   9.826
    1H151 Ti447 4474   5.557   4.351   6.921
    1H151 Ti447 4475   3.852   5.890   6.921
    1H151 Ti447 4476   3.284   4.351   6.921
    1H151 Ti447 4477   6.126   1.785   6.921
    1H151 Ti447 4478   0.063   6.916   6.921
    1H151 Ti447 4479   0.063   5.890   6.921
    1H151 Ti448 4480   1.579   4.864   6.921
    1H151 Ti448 4481   2.147   6.018   9.826
    1H151 Ti448 4482   3.094   4.864   6.921
    1H151 Ti448 4483   6.694   1.914   9.826
    1H151 Ti448 4484   6.694   7.045   9.826
    1H151 Ti448 4485   6.126   0.374   9.826
    1H151 Ti448 4486   1.579   3.453   9.826
    1H151 Ti448 4487   6.126   5.890   6.921
    1H151 Ti448 4488   6.505   6.916   6.921
    1H151 Ti448 4489   6.505   5.890   6.921
    1H151 Ti449 4490   2.526   4.351   6.921
    1H151 Ti449 4491   3.284   3.966   9.826
    1H151 Ti449 4492   6.315   3.966   9.826
    1H151 Ti449 4493   1.768   4.351   6.921
    1H151 Ti449 4494   4.231   5.890   6.921
    1H151 Ti449 4495   4.042   5.377   6.921
    1H151 Ti449 4496   2.715   4.864   6.921
    1H151 Ti449 4497   1.389   2.940   9.826
    1H151 Ti449 4498   1.958   4.864   6.921
    1H151 Ti449 4499   1.200   3.453   9.826
    1H151 Ti450 4500   6.694   2.940   9.826
    1H151 Ti450 4501   3.663   3.966   9.826
    1H151 Ti450 4502   3.852   3.838   6.921
    1H151 Ti450 4503   5.747   0.374   9.826
    1H151 Ti450 4504   0.253   2.940   9.826
    1H151 Ti450 4505   0.063   4.479   9.826
    1H151 Ti450 4506   4.042   7.045   9.826
    1H151 Ti450 4507   4.231   2.811   6.921
    1H151 Ti450 4508   6.315   2.940   9.826
    1H151 Ti450 4509   2.905   0.246   6.921
    1H151 Ti451 4510   4.610   5.890   6.921
    1H151 Ti451 4511   4.421   5.377   6.921
    1H151 Ti451 4512   2.336   0.759   6.921
    1H151 Ti451 4513   6.126   6.531   9.826
    1H151 Ti451 4514   0.631   3.966   9.826
    1H151 Ti451 4515   3.663   3.324   6.921
    1H151 Ti451 4516   2.147   1.272   6.921
    1H151 Ti451 4517   5.747   1.785   6.921
    1H151 Ti451 4518   2.147   4.351   6.921
    1H151 Ti451 4519   5.557   7.045   9.826
    1H151 Ti452 4520   5.747   6.531   9.826
    1H151 Ti452 4521   2.336   4.864   6.921
    1H151 Ti452 4522   2.715   0.759   6.921
    1H151 Ti452 4523   4.042   3.324   6.921
    1H151 Ti452 4524   2.905   1.272   6.921
    1H151 Ti452 4525   6.126   3.453   9.826
    1H151 Ti452 4526   6.315   7.045   9.826
    1H151 Ti452 4527   1.010   2.940   9.826
    1H151 Ti452 4528   6.694   3.966   9.826
    1H151 Ti452 4529   0.631   2.940   9.826
    1H151 Ti453 4530   0.821   3.453   9.826
    1H151 Ti453 4531   2.526   1.272   6.921
    1H151 Ti453 4532   5.936   7.045   9.826
    1H151 Ti453 4533   0.253   3.966   9.826
    1H151 Ti453 4534   6.505   3.453   9.826
    1H151 Ti453 4535   0.442   3.453   9.826
    1H151 Ti453 4536   0.063   3.453   9.826
    1H151    O1 4537   2.715   2.336   6.935
    1H151    O2 4538   3.094   2.336   6.935
    1H151    O3 4539   0.821   0.850   9.811
    1H151    O4 4540   1.200   0.850   9.811
    1H151    O5 4541   0.631   5.468   9.811
    1H151    O6 4542   1.389   1.363   9.811
    1H151    O7 4543   1.958   1.876   9.811
    1H151    O8 4544   2.336   2.336   6.935
    1H151    O9 4545   1.768   4.442   9.811
    1H151   O10 4546   2.147   4.442   9.811
    1H151   O11 4547   1.389   4.442   9.811
    1H151   O12 4548   3.284   5.468   9.811
    1H151   O13 4549   4.989   3.929   9.811
    1H151   O14 4550   2.336   1.876   9.811
    1H151   O15 4551   2.526   2.849   6.935
    1H151   O16 4552   1.768   1.363   9.811
    1H151   O17 4553   4.989   0.850   9.811
    1H151   O18 4554   1.389   1.822   6.935
    1H151   O19 4555   5.178   6.953   6.935
    1H151   O20 4556   2.715   1.876   9.811
    1H151   O21 4557   2.905   2.849   6.935
    1H151   O22 4558   3.094   1.876   9.811
    1H151   O23 4559   3.473   1.876   9.811
    1H151   O24 4560   3.852   1.876   9.811
    1H151   O25 4561   4.421   0.796   6.935
    1H151   O26 4562   1.010   5.468   9.811
    1H151   O27 4563   4.231   1.876   9.811
    1H151   O28 4564   1.010   0.337   9.811
    1H151   O29 4565   4.042   0.796   6.935
    1H151   O30 4566   3.663   5.468   9.811
    1H151   O31 4567   0.253   5.468   9.811
    1H151   O32 4568   5.178   2.849   6.935
    1H151   O33 4569   4.799   0.796   6.935
    1H151   O34 4570   0.631   0.337   9.811
    1H151   O35 4571   3.473   2.336   6.935
    1H151   O36 4572   4.799   6.494   9.811
    1H151   O37 4573   4.610   3.929   9.811
    1H151   O38 4574   4.610   1.876   9.811
    1H151   O39 4575   3.473   2.902   9.811
    1H151   O40 4576   3.852   2.902   9.811
    1H151   O41 4577   3.663   0.796   6.935
    1H151   O42 4578   1.200   2.336   6.935
    1H151   O43 4579   5.936   1.363   9.811
    1H151   O44 4580   4.799   0.337   9.811
    1H151   O45 4581   6.126   3.362   6.935
    1H151   O46 4582   6.505   0.850   9.811
    1H151   O47 4583   3.663   6.953   6.935
    1H151   O48 4584   3.284   6.494   9.811
    1H151   O49 4585   5.936   4.442   9.811
    1H151   O50 4586   0.253   2.849   6.935
    1H151   O51 4587   6.315   4.901   6.935
    1H151   O52 4588   5.368   5.414   6.935
    1H151   O53 4589   2.905   3.875   6.935
    1H151   O54 4590   6.315   0.796   6.935
    1H151   O55 4591   1.579   1.876   9.811
    1H151   O56 4592   2.905   2.482   6.994
    1H151   O57 4593   1.010   0.703   9.752
    1H151   O58 4594   2.526   2.482   6.994
    1H151   O59 4595   0.442   0.850   9.811
    1H151   O60 4596   1.010   1.363   9.811
    1H151   O61 4597   4.610   0.850   9.811
    1H151   O62 4598   1.200   1.876   9.811
    1H151   O63 4599   2.147   2.849   6.935
    1H151   O64 4600   5.368   3.362   6.935
    1H151   O65 4601   0.821   5.981   9.811
    1H151   O66 4602   1.768   1.729   9.752
    1H151   O67 4603   1.579   1.216   9.752
    1H151   O68 4604   1.768   6.953   6.935
    1H151   O69 4605   5.557   2.389   9.811
    1H151   O70 4606   1.958   4.295   9.752
    1H151   O71 4607   1.579   4.295   9.752
    1H151   O72 4608   5.178   0.796   6.935
    1H151   O73 4609   1.200   1.216   9.752
    1H151   O74 4610   1.579   4.955   9.811
    1H151   O75 4611   2.147   1.729   9.752
    1H151   O76 4612   4.231   4.955   9.811
    1H151   O77 4613   1.010   1.822   6.935
    1H151   O78 4614   0.821   5.321   9.752
    1H151   O79 4615   1.958   4.955   9.811
    1H151   O80 4616   6.315   1.363   9.811
    1H151   O81 4617   1.579   6.440   6.935
    1H151   O82 4618   3.284   2.482   6.994
    1H151   O83 4619   0.631   0.703   9.752
    1H151   O84 4620   4.989   0.283   6.935
    1H151   O85 4621   1.958   2.336   6.935
    1H151   O86 4622   6.505   3.362   6.935
    1H151   O87 4623   0.442   5.321   9.752
    1H151   O88 4624   4.042   5.468   9.811
    1H151   O89 4625   1.010   6.494   9.811
    1H151   O90 4626   0.063   5.981   9.811
    1H151   O91 4627   1.579   2.336   6.935
    1H151   O92 4628   3.473   5.321   9.752
    1H151   O93 4629   1.579   3.362   6.935
    1H151   O94 4630   4.421   4.442   9.811
    1H151   O95 4631   1.200   5.981   9.811
    1H151   O96 4632   5.747   1.876   9.811
    1H151   O97 4633   5.747   3.362   6.935
    1H151   O98 4634   3.094   4.955   9.811
    1H151   O99 4635   4.989   1.876   9.811
    1H151  O100 4636   1.579   0.850   9.811
    1H151  O101 4637   2.147   1.363   9.811
    1H151  O102 4638   4.799   3.782   9.752
    1H151  O103 4639   0.063   0.850   9.811
    1H151  O104 4640   3.473   4.955   9.811
    1H151  O105 4641   2.526   4.442   9.811
    1H151  O106 4642   4.799   2.389   9.811
    1H151  O107 4643   2.905   5.468   9.811
    1H151  O108 4644   4.799   0.703   9.752
    1H151  O109 4645   6.126   4.955   9.811
    1H151  O110 4646   1.768   2.389   9.811
    1H151  O111 4647   1.958   6.440   6.935
    1H151  O112 4648   3.852   4.955   9.811
    1H151  O113 4649   1.579   0.283   6.935
    1H151  O114 4650   3.663   1.822   6.935
    1H151  O115 4651   5.178   2.389   9.811
    1H151  O116 4652   1.200   1.969   6.994
    1H151  O117 4653   4.989   6.440   6.935
    1H151  O118 4654   5.368   6.440   6.935
    1H151  O119 4655   5.368   1.876   9.811
    1H151  O120 4656   2.147   5.927   6.935
    1H151  O121 4657   3.094   7.007   9.811
    1H151  O122 4658   2.336   6.440   6.935
    1H151  O123 4659   3.852   6.440   6.935
    1H151  O124 4660   6.694   5.468   9.811
    1H151  O125 4661   3.284   2.849   6.935
    1H151  O126 4662   5.557   1.363   9.811
    1H151  O127 4663   0.631   4.901   6.935
    1H151  O128 4664   3.094   2.902   9.811
    1H151  O129 4665   1.958   3.929   9.811
    1H151  O130 4666   1.389   5.468   9.811
    1H151  O131 4667   1.579   3.929   9.811
    1H151  O132 4668   2.147   6.953   6.935
    1H151  O133 4669   5.557   2.849   6.935
    1H151  O134 4670   1.768   1.822   6.935
    1H151  O135 4671   1.389   0.337   9.811
    1H151  O136 4672   2.715   2.996   6.994
    1H151  O137 4673   0.821   0.283   6.935
    1H151  O138 4674   1.958   3.362   6.935
    1H151  O139 4675   5.368   0.850   9.811
    1H151  O140 4676   4.799   6.953   6.935
    1H151  O141 4677   5.747   2.902   9.811
    1H151  O142 4678   0.821   2.336   6.935
    1H151  O143 4679   1.958   5.414   6.935
    1H151  O144 4680   6.694   6.494   9.811
    1H151  O145 4681   4.421   3.875   6.935
    1H151  O146 4682   5.368   3.929   9.811
    1H151  O147 4683   6.694   2.849   6.935
    1H151  O148 4684   1.010   4.442   9.811
    1H151  O149 4685   1.389   0.703   9.752
    1H151  O150 4686   0.631   6.494   9.811
    1H151  O151 4687   0.821   4.955   9.811
    1H151  O152 4688   6.126   0.850   9.811
    1H151  O153 4689   4.231   0.850   9.811
    1H151  O154 4690   4.989   3.362   6.935
    1H151  O155 4691   2.526   1.729   9.752
    1H151  O156 4692   4.799   3.875   6.935
    1H151  O157 4693   3.094   5.414   6.935
    1H151  O158 4694   0.253   0.337   9.811
    1H151  O159 4695   4.610   4.955   9.811
    1H151  O160 4696   5.557   6.953   6.935
    1H151  O161 4697   5.178   0.337   9.811
    1H151  O162 4698   0.253   6.494   9.811
    1H151  O163 4699   5.178   3.875   6.935
    1H151  O164 4700   1.389   6.494   9.811
    1H151  O165 4701   4.042   6.953   6.935
    1H151  O166 4702   4.231   3.929   9.811
    1H151  O167 4703   2.147   2.482   6.994
    1H151  O168 4704   5.557   4.442   9.811
    1H151  O169 4705   2.336   2.996   6.994
    1H151  O170 4706   3.852   2.336   6.935
    1H151  O171 4707   2.336   3.362   6.935
    1H151  O172 4708   4.042   1.822   6.935
    1H151  O173 4709   4.421   0.337   9.811
    1H151  O174 4710   0.821   0.190   9.752
    1H151  O175 4711   4.610   0.943   6.994
    1H151  O176 4712   2.715   7.007   9.811
    1H151  O177 4713   1.389   3.875   6.935
    1H151  O178 4714   2.905   4.442   9.811
    1H151  O179 4715   2.905   1.729   9.752
    1H151  O180 4716   2.905   6.494   9.811
    1H151  O181 4717   4.421   6.494   9.811
    1H151  O182 4718   1.768   5.927   6.935
    1H151  O183 4719   3.284   1.729   9.752
    1H151  O184 4720   3.663   1.729   9.752
    1H151  O185 4721   4.042   1.729   9.752
    1H151  O186 4722   5.936   4.901   6.935
    1H151  O187 4723   4.231   0.943   6.994
    1H151  O188 4724   1.389   0.796   6.935
    1H151  O189 4725   4.799   2.849   6.935
    1H151  O190 4726   1.010   3.875   6.935
    1H151  O191 4727   5.368   0.283   6.935
    1H151  O192 4728   0.631   2.849   6.935
    1H151  O193 4729   1.010   0.796   6.935
    1H151  O194 4730   6.694   4.901   6.935
    1H151  O195 4731   2.526   5.468   9.811
    1H151  O196 4732   6.315   4.442   9.811
    1H151  O197 4733   5.178   6.494   9.811
    1H151  O198 4734   5.178   3.416   9.811
    1H151  O199 4735   5.368   2.902   9.811
    1H151  O200 4736   4.989   1.309   6.935
    1H151  O201 4737   4.421   1.729   9.752
    1H151  O202 4738   2.526   3.875   6.935
    1H151  O203 4739   0.442   4.955   9.811
    1H151  O204 4740   4.231   2.902   9.811
    1H151  O205 4741   4.799   3.416   9.811
    1H151  O206 4742   4.042   4.442   9.811
    1H151  O207 4743   5.747   5.414   6.935
    1H151  O208 4744   2.715   2.902   9.811
    1H151  O209 4745   3.852   0.850   9.811
    1H151  O210 4746   1.389   6.953   6.935
    1H151  O211 4747   2.336   4.295   9.752
    1H151  O212 4748   3.852   5.321   9.752
    1H151  O213 4749   4.989   0.943   6.994
    1H151  O214 4750   3.094   5.321   9.752
    1H151  O215 4751   1.579   1.969   6.994
    1H151  O216 4752   3.094   0.850   9.811
    1H151  O217 4753   4.421   1.822   6.935
    1H151  O218 4754   1.768   4.808   9.752
    1H151  O219 4755   2.715   0.850   9.811
    1H151  O220 4756   3.852   0.943   6.994
    1H151  O221 4757   3.663   6.494   9.811
    1H151  O222 4758   2.336   7.007   9.811
    1H151  O223 4759   3.473   0.850   9.811
    1H151  O224 4760   1.389   2.389   9.811
    1H151  O225 4761   5.936   0.796   6.935
    1H151  O226 4762   1.200   3.362   6.935
    1H151  O227 4763   3.284   6.953   6.935
    1H151  O228 4764   1.010   5.834   9.752
    1H151  O229 4765   6.694   0.796   6.935
    1H151  O230 4766   6.315   3.875   6.935
    1H151  O231 4767   3.663   2.756   9.752
    1H151  O232 4768   6.505   4.955   9.811
    1H151  O233 4769   1.200   4.295   9.752
    1H151  O234 4770   1.958   0.283   6.935
    1H151  O235 4771   4.989   7.100   6.994
    1H151  O236 4772   5.936   2.389   9.811
    1H151  O237 4773   5.178   0.703   9.752
    1H151  O238 4774   6.694   3.875   6.935
    1H151  O239 4775   5.368   2.996   6.994
    1H151  O240 4776   3.284   0.796   6.935
    1H151  O241 4777   0.063   4.388   6.935
    1H151  O242 4778   2.336   3.929   9.811
    1H151  O243 4779   6.126   1.216   9.752
    1H151  O244 4780   0.063   6.440   6.935
    1H151  O245 4781   6.505   6.440   6.935
    1H151  O246 4782   5.178   3.782   9.752
    1H151  O247 4783   0.442   4.388   6.935
    1H151  O248 4784   6.505   5.981   9.811
    1H151  O249 4785   5.368   7.100   6.994
    1H151  O250 4786   4.989   5.414   6.935
    1H151  O251 4787   3.284   3.875   6.935
    1H151  O252 4788   6.505   2.336   6.935
    1H151  O253 4789   4.610   5.981   9.811
    1H151  O254 4790   0.821   1.876   9.811
    1H151  O255 4791   1.200   3.929   9.811
    1H151  O256 4792   5.557   3.875   6.935
    1H151  O257 4793   4.989   5.981   9.811
    1H151  O258 4794   2.147   5.468   9.811
    1H151  O259 4795   0.631   3.875   6.935
    1H151  O260 4796   6.315   3.509   6.994
    1H151  O261 4797   3.284   4.442   9.811
    1H151  O262 4798   1.768   3.875   6.935
    1H151  O263 4799   5.936   5.468   9.811
    1H151  O264 4800   1.200   6.440   6.935
    1H151  O265 4801   4.231   4.388   6.935
    1H151  O266 4802   4.231   6.440   6.935
    1H151  O267 4803   4.989   2.996   6.994
    1H151  O268 4804   2.336   0.850   9.811
    1H151  O269 4805   0.631   0.796   6.935
    1H151  O270 4806   2.905   5.927   6.935
    1H151  O271 4807   1.579   5.414   6.935
    1H151  O272 4808   1.958   7.007   9.811
    1H151  O273 4809   1.768   0.796   6.935
    1H151  O274 4810   2.715   5.414   6.935
    1H151  O275 4811   4.610   6.347   9.752
    1H151  O276 4812   1.010   4.901   6.935
    1H151  O277 4813   4.610   4.388   6.935
    1H151  O278 4814   0.821   5.414   6.935
    1H151  O279 4815   4.989   6.347   9.752
    1H151  O280 4816   6.694   1.822   6.935
    1H151  O281 4817   0.442   0.283   6.935
    1H151  O282 4818   2.526   6.953   6.935
    1H151  O283 4819   1.768   6.494   9.811
    1H151  O284 4820   4.799   1.822   6.935
    1H151  O285 4821   5.368   1.309   6.935
    1H151  O286 4822   4.989   4.955   9.811
    1H151  O287 4823   5.178   6.587   6.994
    1H151  O288 4824   1.958   1.216   9.752
    1H151  O289 4825   3.284   5.927   6.935
    1H151  O290 4826   0.442   5.414   6.935
    1H151  O291 4827   0.253   1.822   6.935
    1H151  O292 4828   2.336   2.902   9.811
    1H151  O293 4829   6.126   2.336   6.935
    1H151  O294 4830   5.557   5.468   9.811
    1H151  O295 4831   4.042   4.901   6.935
    1H151  O296 4832   6.126   6.440   6.935
    1H151  O297 4833   0.442   6.440   6.935
    1H151  O298 4834   1.200   5.321   9.752
    1H151  O299 4835   3.663   4.901   6.935
    1H151  O300 4836   6.694   2.389   9.811
    1H151  O301 4837   0.063   5.321   9.752
    1H151  O302 4838   0.253   2.389   9.811
    1H151  O303 4839   3.094   2.996   6.994
    1H151  O304 4840   1.200   0.190   9.752
    1H151  O305 4841   1.389   2.482   6.994
    1H151  O306 4842   4.799   1.729   9.752
    1H151  O307 4843   5.747   1.216   9.752
    1H151  O308 4844   5.936   3.509   6.994
    1H151  O309 4845   5.178   3.509   6.994
    1H151  O310 4846   4.421   3.782   9.752
    1H151  O311 4847   3.663   2.482   6.994
    1H151  O312 4848   0.442   0.190   9.752
    1H151  O313 4849   1.010   2.482   6.994
    1H151  O314 4850   5.557   1.729   9.752
    1H151  O315 4851   5.178   0.430   6.994
    1H151  O316 4852   3.284   4.808   9.752
    1H151  O317 4853   4.989   2.242   9.752
    1H151  O318 4854   4.042   4.808   9.752
    1H151  O319 4855   6.694   0.703   9.752
    1H151  O320 4856   3.284   2.756   9.752
    1H151  O321 4857   4.989   0.190   9.752
    1H151  O322 4858   2.147   6.587   6.994
    1H151  O323 4859   1.010   1.729   9.752
    1H151  O324 4860   1.579   2.242   9.752
    1H151  O325 4861   4.610   0.190   9.752
    1H151  O326 4862   0.821   6.347   9.752
    1H151  O327 4863   1.579   7.100   6.994
    1H151  O328 4864   4.042   2.756   9.752
    1H151  O329 4865   3.852   7.100   6.994
    1H151  O330 4866   4.231   4.295   9.752
    1H151  O331 4867   0.063   2.996   6.994
    1H151  O332 4868   6.694   5.834   9.752
    1H151  O333 4869   5.747   2.242   9.752
    1H151  O334 4870   1.958   6.074   6.994
    1H151  O335 4871   6.315   0.703   9.752
    1H151  O336 4872   3.094   6.347   9.752
    1H151  O337 4873   5.747   4.295   9.752
    1H151  O338 4874   3.852   1.969   6.994
    1H151  O339 4875   1.389   3.509   6.994
    1H151  O340 4876   6.126   5.048   6.994
    1H151  O341 4877   3.473   0.943   6.994
    1H151  O342 4878   6.126   4.295   9.752
    1H151  O343 4879   2.905   6.860   9.752
    1H151  O344 4880   3.473   6.347   9.752
    1H151  O345 4881   0.442   2.996   6.994
    1H151  O346 4882   3.473   7.100   6.994
    1H151  O347 4883   6.315   4.808   9.752
    1H151  O348 4884   5.557   2.756   9.752
    1H151  O349 4885   1.389   6.587   6.994
    1H151  O350 4886   0.063   6.347   9.752
    1H151  O351 4887   1.768   0.430   6.994
    1H151  O352 4888   6.505   5.048   6.994
    1H151  O353 4889   5.557   5.561   6.994
    1H151  O354 4890   2.715   4.022   6.994
    1H151  O355 4891   4.042   6.587   6.994
    1H151  O356 4892   4.610   4.022   6.994
    1H151  O357 4893   5.178   5.561   6.994
    1H151  O358 4894   6.126   0.943   6.994
    1H151  O359 4895   6.505   0.943   6.994
    1H151  O360 4896   3.094   4.022   6.994
    1H151  O361 4897   1.768   5.561   6.994
    1H151  O362 4898   0.821   5.048   6.994
    1H151  O363 4899   0.631   0.430   6.994
    1H151  O364 4900   2.905   5.561   6.994
    1H151  O365 4901   2.147   3.509   6.994
    1H151  O366 4902   0.631   4.808   9.752
    1H151  O367 4903   4.989   3.269   9.752
    1H151  O368 4904   2.147   3.782   9.752
    1H151  O369 4905   1.389   3.782   9.752
    1H151  O370 4906   4.042   0.703   9.752
    1H151  O371 4907   2.336   7.100   6.994
    1H151  O372 4908   6.505   4.022   6.994
    1H151  O373 4909   0.253   4.535   6.994
    1H151  O374 4910   4.799   4.808   9.752
    1H151  O375 4911   2.336   5.321   9.752
    1H151  O376 4912   0.821   4.022   6.994
    1H151  O377 4913   5.368   4.022   6.994
    1H151  O378 4914   4.799   5.834   9.752
    1H151  O379 4915   1.579   6.347   9.752
    1H151  O380 4916   5.178   1.456   6.994
    1H151  O381 4917   1.579   0.943   6.994
    1H151  O382 4918   3.094   4.295   9.752
    1H151  O383 4919   1.579   4.022   6.994
    1H151  O384 4920   0.821   0.943   6.994
    1H151  O385 4921   2.147   6.860   9.752
    1H151  O386 4922   3.284   0.703   9.752
    1H151  O387 4923   6.315   2.482   6.994
    1H151  O388 4924   4.421   4.535   6.994
    1H151  O389 4925   2.526   2.756   9.752
    1H151  O390 4926   2.526   0.703   9.752
    1H151  O391 4927   5.747   5.321   9.752
    1H151  O392 4928   0.063   1.969   6.994
    1H151  O393 4929   4.610   1.969   6.994
    1H151  O394 4930   3.094   6.074   6.994
    1H151  O395 4931   0.631   5.561   6.994
    1H151  O396 4932   0.253   6.587   6.994
    1H151  O397 4933   6.315   6.587   6.994
    1H151  O398 4934   2.715   2.704   7.082
    1H151  O399 4935   3.852   5.048   6.994
    1H151  O400 4936   0.063   2.242   9.752
    1H151  O401 4937   0.821   0.482   9.664
    1H151  O402 4938   1.389   0.995   9.664
    1H151  O403 4939   2.336   2.704   7.082
    1H151  O404 4940   3.094   2.704   7.082
    1H151  O405 4941   1.958   1.508   9.664
    1H151  O406 4942   1.200   0.482   9.664
    1H151  O407 4943   1.010   0.995   9.664
    1H151  O408 4944   1.579   1.508   9.664
    1H151  O409 4945   1.389   2.191   7.082
    1H151  O410 4946   1.579   4.586   9.664
    1H151  O411 4947   0.821   5.613   9.664
    1H151  O412 4948   1.958   4.586   9.664
    1H151  O413 4949   4.989   0.482   9.664
    1H151  O414 4950   3.284   5.100   9.664
    1H151  O415 4951   0.631   5.100   9.664
    1H151  O416 4952   1.200   1.508   9.664
    1H151  O417 4953   0.442   5.981   9.811
    1H151  O418 4954   5.178   3.217   7.082
    1H151  O419 4955   2.147   4.073   9.664
    1H151  O420 4956   5.178   7.322   7.082
    1H151  O421 4957   1.389   4.073   9.664
    1H151  O422 4958   1.768   2.021   9.664
    1H151  O423 4959   1.200   4.955   9.811
    1H151  O424 4960   4.989   3.560   9.664
    1H151  O425 4961   1.389   1.729   9.752
    1H151  O426 4962   0.442   0.482   9.664
    1H151  O427 4963   4.989   0.652   7.082
    1H151  O428 4964   0.442   5.613   9.664
    1H151  O429 4965   4.610   0.482   9.664
    1H151  O430 4966   4.799   6.126   9.664
    1H151  O431 4967   1.200   5.613   9.664
    1H151  O432 4968   0.063   5.613   9.664
    1H151  O433 4969   2.905   2.191   7.082
    1H151  O434 4970   1.010   2.191   7.082
    1H151  O435 4971   4.799   2.021   9.664
    1H151  O436 4972   4.989   6.809   7.082
    1H151  O437 4973   5.368   6.809   7.082
    1H151  O438 4974   2.147   2.021   9.664
    1H151  O439 4975   2.526   2.191   7.082
    1H151  O440 4976   4.421   4.073   9.664
    1H151  O441 4977   6.315   0.995   9.664
    1H151  O442 4978   5.747   1.508   9.664
    1H151  O443 4979   3.663   2.191   7.082
    1H151  O444 4980   3.284   2.191   7.082
    1H151  O445 4981   4.799   4.073   9.664
    1H151  O446 4982   6.126   4.586   9.664
    1H151  O447 4983   3.852   6.809   7.082
    1H151  O448 4984   3.094   6.639   9.664
    1H151  O449 4985   4.610   0.652   7.082
    1H151  O450 4986   3.473   5.613   9.664
    1H151  O451 4987   4.799   4.442   9.811
    1H151  O452 4988   4.421   2.021   9.664
    1H151  O453 4989   2.526   2.021   9.664
    1H151  O454 4990   3.663   2.021   9.664
    1H151  O455 4991   2.715   3.362   6.935
    1H151  O456 4992   4.042   2.021   9.664
    1H151  O457 4993   3.284   2.021   9.664
    1H151  O458 4994   1.010   6.126   9.664
    1H151  O459 4995   2.905   2.021   9.664
    1H151  O460 4996   4.231   0.652   7.082
    1H151  O461 4997   4.610   0.283   6.935
    1H151  O462 4998   6.315   5.468   9.811
    1H151  O463 4999   4.042   5.100   9.664
    1H151  O464 5000   5.557   2.021   9.664
    1H151  O465 5001   3.852   0.652   7.082
    1H151  O466 5002   4.421   2.389   9.811
    1H151  O467 5003   2.526   1.363   9.811
    1H151  O468 5004   2.147   2.389   9.811
    1H151  O469 5005   2.336   4.955   9.811
    1H151  O470 5006   1.579   6.809   7.082
    1H151  O471 5007   4.231   4.586   9.664
    1H151  O472 5008   5.178   1.363   9.811
    1H151  O473 5009   0.631   0.995   9.664
    1H151  O474 5010   1.768   5.468   9.811
    1H151  O475 5011   2.147   3.217   7.082
    1H151  O476 5012   1.768   7.322   7.082
    1H151  O477 5013   4.610   1.309   6.935
    1H151  O478 5014   3.663   3.047   9.664
    1H151  O479 5015   6.315   2.849   6.935
    1H151  O480 5016   3.663   2.389   9.811
    1H151  O481 5017   1.200   4.586   9.664
    1H151  O482 5018   2.147   6.296   7.082
    1H151  O483 5019   5.368   3.730   7.082
    1H151  O484 5020   0.631   1.363   9.811
    1H151  O485 5021   0.253   3.875   6.935
    1H151  O486 5022   5.178   4.442   9.811
    1H151  O487 5023   3.284   1.822   6.935
    1H151  O488 5024   5.747   2.534   9.664
    1H151  O489 5025   5.178   1.165   7.082
    1H151  O490 5026   0.063   2.336   6.935
    1H151  O491 5027   5.936   2.849   6.935
    1H151  O492 5028   5.747   4.955   9.811
    1H151  O493 5029   6.505   3.730   7.082
    1H151  O494 5030   2.336   4.586   9.664
    1H151  O495 5031   6.694   6.126   9.664
    1H151  O496 5032   4.042   2.389   9.811
    1H151  O497 5033   2.147   2.191   7.082
    1H151  O498 5034   1.579   3.730   7.082
    1H151  O499 5035   1.958   5.783   7.082
    1H151  O500 5036   0.442   2.336   6.935
    1H151  O501 5037   4.799   0.995   9.664
    1H151  O502 5038   3.284   2.389   9.811
    1H151  O503 5039   6.505   4.388   6.935
    1H151  O504 5040   3.094   4.586   9.664
    1H151  O505 5041   2.336   6.809   7.082
    1H151  O506 5042   5.178   0.995   9.664
    1H151  O507 5043   5.178   4.073   9.664
    1H151  O508 5044   1.579   0.652   7.082
    1H151  O509 5045   6.126   1.876   9.811
    1H151  O510 5046   6.315   3.217   7.082
    1H151  O511 5047   0.821   0.652   7.082
    1H151  O512 5048   3.852   0.283   6.935
    1H151  O513 5049   1.200   1.678   7.082
    1H151  O514 5050   3.094   5.613   9.664
    1H151  O515 5051   6.126   1.508   9.664
    1H151  O516 5052   4.989   2.902   9.811
    1H151  O517 5053   3.473   5.981   9.811
    1H151  O518 5054   2.147   1.822   6.935
    1H151  O519 5055   2.905   2.389   9.811
    1H151  O520 5056   2.526   2.389   9.811
    1H151  O521 5057   5.936   3.217   7.082
    1H151  O522 5058   3.473   6.440   6.935
    1H151  O523 5059   0.631   5.270   7.082
    1H151  O524 5060   4.421   4.243   7.082
    1H151  O525 5061   3.852   5.613   9.664
    1H151  O526 5062   4.799   1.363   9.811
    1H151  O527 5063   3.094   5.783   7.082
    1H151  O528 5064   6.694   1.363   9.811
    1H151  O529 5065   1.579   1.678   7.082
    1H151  O530 5066   6.694   0.995   9.664
    1H151  O531 5067   0.631   5.834   9.752
    1H151  O532 5068   4.231   0.283   6.935
    1H151  O533 5069   0.063   2.704   7.082
    1H151  O534 5070   2.715   3.730   7.082
    1H151  O535 5071   0.821   4.388   6.935
    1H151  O536 5072   5.747   4.586   9.664
    1H151  O537 5073   4.610   6.639   9.664
    1H151  O538 5074   0.442   2.704   7.082
    1H151  O539 5075   5.368   2.704   7.082
    1H151  O540 5076   4.989   6.639   9.664
    1H151  O541 5077   5.557   4.901   6.935
    1H151  O542 5078   1.200   0.283   6.935
    1H151  O543 5079   0.253   0.703   9.752
    1H151  O544 5080   6.505   4.756   7.082
    1H151  O545 5081   4.989   2.704   7.082
    1H151  O546 5082   0.821   3.362   6.935
    1H151  O547 5083   3.473   6.809   7.082
    1H151  O548 5084   1.579   7.007   9.811
    1H151  O549 5085   3.473   7.007   9.811
    1H151  O550 5086   1.389   5.927   6.935
    1H151  O551 5087   3.094   5.981   9.811
    1H151  O552 5088   4.610   3.362   6.935
    1H151  O553 5089   3.473   6.639   9.664
    1H151  O554 5090   3.094   3.362   6.935
    1H151  O555 5091   5.557   5.270   7.082
    1H151  O556 5092   1.389   4.808   9.752
    1H151  O557 5093   3.284   3.047   9.664
    1H151  O558 5094   1.958   0.850   9.811
    1H151  O559 5095   5.557   3.416   9.811
    1H151  O560 5096   4.042   3.047   9.664
    1H151  O561 5097   3.473   0.652   7.082
    1H151  O562 5098   0.821   1.216   9.752
    1H151  O563 5099   1.768   5.100   9.664
    1H151  O564 5100   4.042   1.363   9.811
    1H151  O565 5101   5.368   2.242   9.752
    1H151  O566 5102   3.284   1.363   9.811
    1H151  O567 5103   5.557   3.509   6.994
    1H151  O568 5104   0.253   5.834   9.752
    1H151  O569 5105   1.768   6.587   6.994
    1H151  O570 5106   5.747   0.850   9.811
    1H151  O571 5107   0.821   7.007   9.811
    1H151  O572 5108   3.094   3.730   7.082
    1H151  O573 5109   0.253   4.901   6.935
    1H151  O574 5110   6.126   4.756   7.082
    1H151  O575 5111   3.473   0.283   6.935
    1H151  O576 5112   4.610   7.007   9.811
    1H151  O577 5113   2.905   1.822   6.935
    1H151  O578 5114   4.989   7.007   9.811
    1H151  O579 5115   3.852   1.309   6.935
    1H151  O580 5116   1.389   2.849   6.935
    1H151  O581 5117   5.557   0.796   6.935
    1H151  O582 5118   4.421   0.703   9.752
    1H151  O583 5119   2.526   1.822   6.935
    1H151  O584 5120   0.063   4.955   9.811
    1H151  O585 5121   6.126   0.652   7.082
    1H151  O586 5122   1.010   2.389   9.811
    1H151  O587 5123   5.178   5.270   7.082
    1H151  O588 5124   6.505   0.652   7.082
    1H151  O589 5125   5.936   3.875   6.935
    1H151  O590 5126   1.768   2.849   6.935
    1H151  O591 5127   1.200   1.309   6.935
    1H151  O592 5128   2.526   5.927   6.935
    1H151  O593 5129   2.147   4.808   9.752
    1H151  O594 5130   3.852   5.981   9.811
    1H151  O595 5131   1.958   7.100   6.994
    1H151  O596 5132   2.715   4.955   9.811
    1H151  O597 5133   4.799   0.430   6.994
    1H151  O598 5134   1.579   1.309   6.935
    1H151  O599 5135   6.315   5.100   9.664
    1H151  O600 5136   4.610   4.295   9.752
    1H151  O601 5137   3.852   4.388   6.935
    1H151  O602 5138   4.989   2.534   9.664
    1H151  O603 5139   4.421   6.953   6.935
    1H151  O604 5140   6.315   1.822   6.935
    1H151  O605 5141   4.042   3.416   9.811
    1H151  O606 5142   3.663   4.442   9.811
    1H151  O607 5143   0.631   1.822   6.935
    1H151  O608 5144   3.663   3.416   9.811
    1H151  O609 5145   4.421   4.808   9.752
    1H151  O610 5146   6.126   4.388   6.935
    1H151  O611 5147   1.010   2.021   9.664
    1H151  O612 5148   2.147   3.875   6.935
    1H151  O613 5149   4.610   6.440   6.935
    1H151  O614 5150   1.958   2.242   9.752
    1H151  O615 5151   0.821   6.639   9.664
    1H151  O616 5152   1.389   6.296   7.082
    1H151  O617 5153   1.200   6.347   9.752
    1H151  O618 5154   1.768   3.509   6.994
    1H151  O619 5155   5.178   5.927   6.935
    1H151  O620 5156   5.178   6.296   7.082
    1H151  O621 5157   4.610   3.730   7.082
    1H151  O622 5158   2.336   5.414   6.935
    1H151  O623 5159   4.610   2.242   9.752
    1H151  O624 5160   5.747   6.440   6.935
    1H151  O625 5161   1.389   3.217   7.082
    1H151  O626 5162   5.557   3.047   9.664
    1H151  O627 5163   0.253   4.243   7.082
    1H151  O628 5164   3.852   1.678   7.082
    1H151  O629 5165   4.799   5.468   9.811
    1H151  O630 5166   4.989   2.336   6.935
    1H151  O631 5167   2.526   0.995   9.664
    1H151  O632 5168   0.821   4.756   7.082
    1H151  O633 5169   0.063   3.362   6.935
    1H151  O634 5170   5.936   1.729   9.752
    1H151  O635 5171   1.010   2.849   6.935
    1H151  O636 5172   3.473   1.969   6.994
    1H151  O637 5173   4.610   1.678   7.082
    1H151  O638 5174   4.421   5.468   9.811
    1H151  O639 5175   2.905   0.337   9.811
    1H151  O640 5176   4.421   3.416   9.811
    1H151  O641 5177   2.905   7.152   9.664
    1H151  O642 5178   4.042   0.995   9.664
    1H151  O643 5179   0.253   0.796   6.935
    1H151  O644 5180   0.821   3.730   7.082
    1H151  O645 5181   5.936   4.808   9.752
    1H151  O646 5182   1.579   6.639   9.664
    1H151  O647 5183   1.200   5.414   6.935
    1H151  O648 5184   5.368   2.336   6.935
    1H151  O649 5185   0.063   6.639   9.664
    1H151  O650 5186   6.505   1.216   9.752
    1H151  O651 5187   6.126   0.283   6.935
    1H151  O652 5188   1.579   2.534   9.664
    1H151  O653 5189   3.284   0.995   9.664
    1H151  O654 5190   5.178   4.901   6.935
    1H151  O655 5191   3.284   3.416   9.811
    1H151  O656 5192   4.042   6.494   9.811
    1H151  O657 5193   2.147   0.337   9.811
    1H151  O658 5194   2.905   1.363   9.811
    1H151  O659 5195   4.421   1.363   9.811
    1H151  O660 5196   6.505   0.283   6.935
    1H151  O661 5197   0.631   7.322   7.082
    1H151  O662 5198   4.231   1.309   6.935
    1H151  O663 5199   4.042   6.296   7.082
    1H151  O664 5200   4.799   5.100   9.664
    1H151  O665 5201   1.579   5.981   9.811
    1H151  O666 5202   6.315   2.191   7.082
    1H151  O667 5203   1.768   5.270   7.082
    1H151  O668 5204   0.063   7.007   9.811
    1H151  O669 5205   0.631   6.953   6.935
    1H151  O670 5206   2.905   5.270   7.082
    1H151  O671 5207   3.663   1.363   9.811
    1H151  O672 5208   2.147   7.152   9.664
    1H151  O673 5209   2.905   6.953   6.935
    1H151  O674 5210   6.315   2.389   9.811
    1H151  O675 5211   2.336   5.613   9.664
    1H151  O676 5212   4.610   2.902   9.811
    1H151  O677 5213   3.852   4.756   7.082
    1H151  O678 5214   0.821   6.440   6.935
    1H151  O679 5215   3.663   6.587   6.994
    1H151  O680 5216   0.063   1.309   6.935
    1H151  O681 5217   2.526   3.416   9.811
    1H151  O682 5218   2.526   3.047   9.664
    1H151  O683 5219   1.768   0.337   9.811
    1H151  O684 5220   3.284   6.860   9.752
    1H151  O685 5221   0.253   5.927   6.935
    1H151  O686 5222   5.747   5.613   9.664
    1H151  O687 5223   0.253   6.296   7.082
    1H151  O688 5224   0.063   1.678   7.082
    1H151  O689 5225   4.231   5.981   9.811
    1H151  O690 5226   5.368   4.955   9.811
    1H151  O691 5227   6.315   6.296   7.082
    1H151  O692 5228   1.768   2.482   6.994
    1H151  O693 5229   5.747   0.283   6.935
    1H151  O694 5230   1.200   7.007   9.811
    1H151  O695 5231   3.663   4.808   9.752
    1H151  O696 5232   5.747   3.929   9.811
    1H151  O697 5233   6.694   0.337   9.811
    1H151  O698 5234   5.747   5.981   9.811
    1H151  O699 5235   2.336   5.981   9.811
    1H151  O700 5236   1.010   6.953   6.935
    1H151  O701 5237   3.663   2.849   6.935
    1H151  O702 5238   2.715   6.440   6.935
    1H151  O703 5239   6.126   5.414   6.935
    1H151  O704 5240   0.063   2.534   9.664
    1H151  O705 5241   1.579   2.902   9.811
    1H151  O706 5242   4.042   5.927   6.935
    1H151  O707 5243   0.442   7.007   9.811
    1H151  O708 5244   6.315   5.927   6.935
    1H151  O709 5245   2.905   4.901   6.935
    1H151  O710 5246   1.768   4.901   6.935
    1H151  O711 5247   2.526   6.494   9.811
    1H151  O712 5248   5.178   1.729   9.752
    1H151  O713 5249   5.178   5.468   9.811
    1H151  O714 5250   5.368   5.981   9.811
    1H151  O715 5251   4.231   2.336   6.935
    1H151  O716 5252   3.473   5.414   6.935
    1H151  O717 5253   4.042   0.337   9.811
    1H151  O718 5254   1.010   4.808   9.752
    1H151  O719 5255   2.715   3.929   9.811
    1H151  O720 5256   0.631   4.442   9.811
    1H151  O721 5257   2.147   6.494   9.811
    1H151  O722 5258   6.126   5.981   9.811
    1H151  O723 5259   4.989   4.388   6.935
    1H151  O724 5260   0.063   2.902   9.811
    1H151  O725 5261   5.747   2.336   6.935
    1H151  O726 5262   0.442   3.362   6.935
    1H151  O727 5263   2.336   0.283   6.935
    1H151  O728 5264   0.063   0.283   6.935
    1H151  O729 5265   3.663   5.927   6.935
    1H151  O730 5266   4.042   3.875   6.935
    1H151  O731 5267   1.958   2.902   9.811
    1H151  O732 5268   5.178   1.822   6.935
    1H151  O733 5269   3.852   3.929   9.811
    1H151  O734 5270   5.936   6.953   6.935
    1H151  O735 5271   1.389   4.901   6.935
    1H151  O736 5272   0.631   2.389   9.811
    1H151  O737 5273   4.421   4.901   6.935
    1H151  O738 5274   6.126   2.902   9.811
    1H151  O739 5275   2.526   0.337   9.811
    1H151  O740 5276   2.336   1.216   9.752
    1H151  O741 5277   5.557   0.337   9.811
    1H151  O742 5278   0.442   6.347   9.752
    1H151  O743 5279   1.958   2.996   6.994
    1H151  O744 5280   3.284   4.901   6.935
    1H151  O745 5281   0.253   1.363   9.811
    1H151  O746 5282   6.315   6.494   9.811
    1H151  O747 5283   0.442   1.876   9.811
    1H151  O748 5284   0.063   5.414   6.935
    1H151  O749 5285   1.768   3.782   9.752
    1H151  O750 5286   6.694   4.442   9.811
    1H151  O751 5287   2.715   5.981   9.811
    1H151  O752 5288   3.473   1.309   6.935
    1H151  O753 5289   2.526   3.509   6.994
    1H151  O754 5290   5.747   1.309   6.935
    1H151  O755 5291   5.368   1.216   9.752
    1H151  O756 5292   2.715   5.321   9.752
    1H151  O757 5293   5.557   5.927   6.935
    1H151  O758 5294   3.852   2.242   9.752
    1H151  O759 5295   3.473   2.242   9.752
    1H151  O760 5296   2.715   4.295   9.752
    1H151  O761 5297   5.747   2.996   6.994
    1H151  O762 5298   3.094   6.440   6.935
    1H151  O763 5299   0.821   3.929   9.811
    1H151  O764 5300   1.958   1.969   6.994
    1H151  O765 5301   6.505   2.996   6.994
    1H151  O766 5302   2.147   0.796   6.935
    1H151  O767 5303   4.989   4.022   6.994
    1H151  O768 5304   6.505   5.321   9.752
    1H151  O769 5305   4.231   2.242   9.752
    1H151  O770 5306   4.421   2.849   6.935
    1H151  O771 5307   6.505   1.309   6.935
    1H151  O772 5308   3.663   3.875   6.935
    1H151  O773 5309   2.336   2.242   9.752
    1H151  O774 5310   0.821   1.309   6.935
    1H151  O775 5311   2.905   4.808   9.752
    1H151  O776 5312   4.989   4.295   9.752
    1H151  O777 5313   1.579   5.321   9.752
    1H151  O778 5314   5.368   0.943   6.994
    1H151  O779 5315   1.389   0.430   6.994
    1H151  O780 5316   4.610   2.336   6.935
    1H151  O781 5317   0.821   1.969   6.994
    1H151  O782 5318   5.557   6.494   9.811
    1H151  O783 5319   1.200   4.388   6.935
    1H151  O784 5320   3.284   0.337   9.811
    1H151  O785 5321   1.389   5.834   9.752
    1H151  O786 5322   2.905   2.756   9.752
    1H151  O787 5323   3.094   2.242   9.752
    1H151  O788 5324   4.610   5.414   6.935
    1H151  O789 5325   4.231   5.321   9.752
    1H151  O790 5326   5.178   2.756   9.752
    1H151  O791 5327   4.799   1.456   6.994
    1H151  O792 5328   0.631   2.482   6.994
    1H151  O793 5329   6.505   1.876   9.811
    1H151  O794 5330   2.715   2.242   9.752
    1H151  O795 5331   5.368   4.295   9.752
    1H151  O796 5332   6.694   3.509   6.994
    1H151  O797 5333   4.799   3.509   6.994
    1H151  O798 5334   4.421   0.430   6.994
    1H151  O799 5335   2.905   3.416   9.811
    1H151  O800 5336   1.200   4.022   6.994
    1H151  O801 5337   2.905   0.796   6.935
    1H151  O802 5338   2.147   3.416   9.811
    1H151  O803 5339   4.231   1.969   6.994
    1H151  O804 5340   1.579   6.074   6.994
    1H151  O805 5341   4.042   0.430   6.994
    1H151  O806 5342   0.631   5.927   6.935
    1H151  O807 5343   1.958   5.981   9.811
    1H151  O808 5344   2.526   6.860   9.752
    1H151  O809 5345   6.694   2.482   6.994
    1H151  O810 5346   3.284   5.834   9.752
    1H151  O811 5347   6.505   5.414   6.935
    1H151  O812 5348   0.253   6.953   6.935
    1H151  O813 5349   1.010   5.927   6.935
    1H151  O814 5350   4.231   7.007   9.811
    1H151  O815 5351   6.694   4.535   6.994
    1H151  O816 5352   5.747   4.388   6.935
    1H151  O817 5353   2.905   3.509   6.994
    1H151  O818 5354   3.094   1.969   6.994
    1H151  O819 5355   1.010   0.430   6.994
    1H151  O820 5356   6.694   5.927   6.935
    1H151  O821 5357   4.989   1.216   9.752
    1H151  O822 5358   6.126   2.996   6.994
    1H151  O823 5359   1.200   0.943   6.994
    1H151  O824 5360   4.799   6.587   6.994
    1H151  O825 5361   6.126   1.309   6.935
    1H151  O826 5362   3.094   0.283   6.935
    1H151  O827 5363   3.473   3.362   6.935
    1H151  O828 5364   0.442   1.309   6.935
    1H151  O829 5365   0.442   5.048   6.994
    1H151  O830 5366   3.663   0.430   6.994
    1H151  O831 5367   4.799   5.927   6.935
    1H151  O832 5368   5.557   6.587   6.994
    1H151  O833 5369   4.799   4.901   6.935
    1H151  O834 5370   1.958   1.309   6.935
    1H151  O835 5371   5.936   5.927   6.935
    1H151  O836 5372   6.315   0.337   9.811
    1H151  O837 5373   1.958   5.321   9.752
    1H151  O838 5374   2.336   6.074   6.994
    1H151  O839 5375   5.368   7.007   9.811
    1H151  O840 5376   3.473   4.388   6.935
    1H151  O841 5377   0.253   2.482   6.994
    1H151  O842 5378   6.126   3.929   9.811
    1H151  O843 5379   6.126   5.321   9.752
    1H151  O844 5380   5.368   3.269   9.752
    1H151  O845 5381   3.094   4.388   6.935
    1H151  O846 5382   5.747   5.048   6.994
    1H151  O847 5383   1.200   2.242   9.752
    1H151  O848 5384   2.905   0.703   9.752
    1H151  O849 5385   5.368   4.388   6.935
    1H151  O850 5386   3.663   0.337   9.811
    1H151  O851 5387   3.663   5.834   9.752
    1H151  O852 5388   2.715   1.969   6.994
    1H151  O853 5389   0.063   4.022   6.994
    1H151  O854 5390   1.010   3.509   6.994
    1H151  O855 5391   3.663   0.703   9.752
    1H151  O856 5392   3.852   7.007   9.811
    1H151  O857 5393   0.631   4.535   6.994
    1H151  O858 5394   2.715   4.388   6.935
    1H151  O859 5395   2.336   1.969   6.994
    1H151  O860 5396   0.063   1.876   9.811
    1H151  O861 5397   0.442   4.022   6.994
    1H151  O862 5398   3.094   3.929   9.811
    1H151  O863 5399   6.315   6.953   6.935
    1H151  O864 5400   1.768   3.416   9.811
    1H151  O865 5401   2.147   5.561   6.994
    1H151  O866 5402   4.799   6.860   9.752
    1H151  O867 5403   6.694   6.953   6.935
    1H151  O868 5404   4.231   3.362   6.935
    1H151  O869 5405   5.936   3.416   9.811
    1H151  O870 5406   3.852   5.414   6.935
    1H151  O871 5407   1.579   4.388   6.935
    1H151  O872 5408   6.694   6.587   6.994
    1H151  O873 5409   5.936   1.822   6.935
    1H151  O874 5410   2.526   6.587   6.994
    1H151  O875 5411   4.421   5.927   6.935
    1H151  O876 5412   6.315   4.535   6.994
    1H151  O877 5413   3.473   3.929   9.811
    1H151  O878 5414   4.042   2.849   6.935
    1H151  O879 5415   6.505   2.902   9.811
    1H151  O880 5416   1.389   3.416   9.811
    1H151  O881 5417   6.505   7.007   9.811
    1H151  O882 5418   0.253   4.442   9.811
    1H151  O883 5419   2.147   4.901   6.935
    1H151  O884 5420   2.526   4.901   6.935
    1H151  O885 5421   1.768   6.860   9.752
    1H151  O886 5422   1.389   1.456   6.994
    1H151  O887 5423   3.094   1.309   6.935
    1H151  O888 5424   5.936   0.337   9.811
    1H151  O889 5425   2.715   0.283   6.935
    1H151  O890 5426   5.557   1.822   6.935
    1H151  O891 5427   1.200   2.902   9.811
    1H151  O892 5428   5.936   2.756   9.752
    1H151  O893 5429   4.231   4.022   6.994
    1H151  O894 5430   6.505   6.347   9.752
    1H151  O895 5431   4.231   5.414   6.935
    1H151  O896 5432   6.505   1.969   6.994
    1H151  O897 5433   3.284   5.561   6.994
    1H151  O898 5434   4.042   4.535   6.994
    1H151  O899 5435   3.852   3.269   9.752
    1H151  O900 5436   0.442   2.902   9.811
    1H151  O901 5437   2.336   4.388   6.935
    1H151  O902 5438   1.958   4.388   6.935
    1H151  O903 5439   3.473   3.269   9.752
    1H151  O904 5440   6.505   3.929   9.811
    1H151  O905 5441   5.368   5.048   6.994
    1H151  O906 5442   5.936   6.494   9.811
    1H151  O907 5443   1.768   0.703   9.752
    1H151  O908 5444   1.010   3.416   9.811
    1H151  O909 5445   3.852   3.362   6.935
    1H151  O910 5446   2.336   1.309   6.935
    1H151  O911 5447   2.526   0.796   6.935
    1H151  O912 5448   5.178   2.482   6.994
    1H151  O913 5449   2.715   1.309   6.935
    1H151  O914 5450   0.821   2.902   9.811
    1H151  O915 5451   5.747   7.007   9.811
    1H151  O916 5452   0.442   3.929   9.811
    1H151  O917 5453   6.315   0.430   6.994
    1H151  O918 5454   6.126   7.007   9.811
    1H151  O919 5455   6.315   3.416   9.811
    1H151  O920 5456   0.063   3.929   9.811
    1H151  O921 5457   0.631   3.416   9.811
    1H151  O922 5458   6.694   3.416   9.811
    1H151  O923 5459   0.253   3.416   9.811
    1H151  O924 5460   2.526   4.808   9.752
    1H151  O925 5461   5.557   0.703   9.752
    1H151  O926 5462   4.610   7.100   6.994
    1H151  O927 5463   5.936   0.703   9.752
    1H151  O928 5464   4.610   1.216   9.752
    1H151  O929 5465   4.610   3.269   9.752
    1H151  O930 5466   1.579   0.190   9.752
    1H151  O931 5467   5.557   0.430   6.994
    1H151  O932 5468   0.063   5.048   6.994
    1H151  O933 5469   2.715   1.216   9.752
    1H151  O934 5470   4.231   7.100   6.994
    1H151  O935 5471   6.126   4.022   6.994
    1H151  O936 5472   0.253   4.808   9.752
    1H151  O937 5473   0.821   2.996   6.994
    1H151  O938 5474   4.421   1.456   6.994
    1H151  O939 5475   1.200   7.100   6.994
    1H151  O940 5476   3.473   2.996   6.994
    1H151  O941 5477   5.557   3.782   9.752
    1H151  O942 5478   3.852   4.295   9.752
    1H151  O943 5479   6.694   4.808   9.752
    1H151  O944 5480   2.715   6.074   6.994
    1H151  O945 5481   4.231   1.216   9.752
    1H151  O946 5482   4.421   6.587   6.994
    1H151  O947 5483   1.579   2.996   6.994
    1H151  O948 5484   4.421   2.756   9.752
    1H151  O949 5485   5.747   0.943   6.994
    1H151  O950 5486   2.147   0.703   9.752
    1H151  O951 5487   0.821   4.295   9.752
    1H151  O952 5488   0.442   1.216   9.752
    1H151  O953 5489   4.231   6.347   9.752
    1H151  O954 5490   2.526   5.561   6.994
    1H151  O955 5491   3.094   1.216   9.752
    1H151  O956 5492   4.042   1.456   6.994
    1H151  O957 5493   1.010   6.860   9.752
    1H151  O958 5494   3.852   1.216   9.752
    1H151  O959 5495   5.557   4.808   9.752
    1H151  O960 5496   0.063   0.190   9.752
    1H151  O961 5497   5.747   4.022   6.994
    1H151  O962 5498   3.473   1.216   9.752
    1H151  O963 5499   4.421   5.834   9.752
    1H151  O964 5500   2.336   4.022   6.994
    1H151  O965 5501   0.631   6.860   9.752
    1H151  O966 5502   1.200   2.996   6.994
    1H151  O967 5503   0.442   1.969   6.994
    1H151  O968 5504   6.315   5.834   9.752
    1H151  O969 5505   6.126   2.242   9.752
    1H151  O970 5506   4.042   3.782   9.752
    1H151  O971 5507   4.799   2.756   9.752
    1H151  O972 5508   2.715   6.347   9.752
    1H151  O973 5509   5.747   7.100   6.994
    1H151  O974 5510   3.473   4.295   9.752
    1H151  O975 5511   2.905   5.834   9.752
    1H151  O976 5512   4.042   2.482   6.994
    1H151  O977 5513   4.231   0.190   9.752
    1H151  O978 5514   1.389   6.860   9.752
    1H151  O979 5515   3.852   6.347   9.752
    1H151  O980 5516   5.178   5.834   9.752
    1H151  O981 5517   1.389   5.561   6.994
    1H151  O982 5518   0.063   1.216   9.752
    1H151  O983 5519   5.368   0.190   9.752
    1H151  O984 5520   1.958   4.022   6.994
    1H151  O985 5521   4.231   3.269   9.752
    1H151  O986 5522   2.147   0.430   6.994
    1H151  O987 5523   5.936   5.561   6.994
    1H151  O988 5524   4.610   5.321   9.752
    1H151  O989 5525   5.178   4.808   9.752
    1H151  O990 5526   0.442   0.943   6.994
    1H151  O991 5527   1.010   6.587   6.994
    1H151  O992 5528   0.063   0.943   6.994
    1H151  O993 5529   1.010   5.561   6.994
    1H151  O994 5530   4.610   2.996   6.994
    1H151  O995 5531   0.631   1.729   9.752
    1H151  O996 5532   5.936   6.587   6.994
    1H151  O997 5533   0.253   0.430   6.994
    1H151  O998 5534   2.526   3.782   9.752
    1H151  O999 5535   1.200   5.048   6.994
    1H151 O1000 5536   3.094   7.100   6.994
    1H151 O1001 5537   3.284   6.587   6.994
    1H151 O1002 5538   3.663   1.456   6.994
    1H151 O1003 5539   5.368   6.347   9.752
    1H151 O1004 5540   4.042   5.834   9.752
    1H151 O1005 5541   6.505   4.295   9.752
    1H151 O1006 5542   2.147   2.756   9.752
    1H151 O1007 5543   6.315   1.729   9.752
    1H151 O1008 5544   5.936   2.482   6.994
    1H151 O1009 5545   1.010   1.456   6.994
    1H151 O1010 5546   0.631   3.509   6.994
    1H151 O1011 5547   3.473   6.074   6.994
    1H151 O1012 5548   5.368   5.321   9.752
    1H151 O1013 5549   4.989   1.969   6.994
    1H151 O1014 5550   4.799   4.535   6.994
    1H151 O1015 5551   1.958   6.347   9.752
    1H151 O1016 5552   0.253   6.860   9.752
    1H151 O1017 5553   4.421   6.860   9.752
    1H151 O1018 5554   5.368   6.074   6.994
    1H151 O1019 5555   2.715   7.100   6.994
    1H151 O1020 5556   2.715   0.190   9.752
    1H151 O1021 5557   3.284   3.509   6.994
    1H151 O1022 5558   1.768   1.456   6.994
    1H151 O1023 5559   0.631   6.587   6.994
    1H151 O1024 5560   1.010   3.782   9.752
    1H151 O1025 5561   5.178   6.860   9.752
    1H151 O1026 5562   1.010   4.535   6.994
    1H151 O1027 5563   1.958   0.943   6.994
    1H151 O1028 5564   3.284   0.430   6.994
    1H151 O1029 5565   5.936   0.430   6.994
    1H151 O1030 5566   2.336   0.190   9.752
    1H151 O1031 5567   4.989   5.321   9.752
    1H151 O1032 5568   6.505   2.242   9.752
    1H151 O1033 5569   4.799   2.482   6.994
    1H151 O1034 5570   5.557   2.482   6.994
    1H151 O1035 5571   3.473   4.022   6.994
    1H151 O1036 5572   3.473   5.048   6.994
    1H151 O1037 5573   4.231   5.048   6.994
    1H151 O1038 5574   0.442   2.242   9.752
    1H151 O1039 5575   3.094   3.269   9.752
    1H151 O1040 5576   4.799   5.561   6.994
    1H151 O1041 5577   0.821   2.242   9.752
    1H151 O1042 5578   3.663   6.860   9.752
    1H151 O1043 5579   1.958   0.190   9.752
    1H151 O1044 5580   0.253   5.561   6.994
    1H151 O1045 5581   3.094   0.943   6.994
    1H151 O1046 5582   6.694   0.430   6.994
    1H151 O1047 5583   3.094   0.190   9.752
    1H151 O1048 5584   5.557   1.456   6.994
    1H151 O1049 5585   5.936   4.535   6.994
    1H151 O1050 5586   0.821   7.100   6.994
    1H151 O1051 5587   1.200   6.074   6.994
    1H151 O1052 5588   4.989   6.074   6.994
    1H151 O1053 5589   2.526   5.834   9.752
    1H151 O1054 5590   4.421   3.509   6.994
    1H151 O1055 5591   5.747   3.269   9.752
    1H151 O1056 5592   6.694   1.456   6.994
    1H151 O1057 5593   2.715   3.269   9.752
    1H151 O1058 5594   1.768   2.756   9.752
    1H151 O1059 5595   4.989   5.048   6.994
    1H151 O1060 5596   0.442   7.100   6.994
    1H151 O1061 5597   5.557   5.834   9.752
    1H151 O1062 5598   5.936   5.834   9.752
    1H151 O1063 5599   3.852   6.074   6.994
    1H151 O1064 5600   2.336   3.269   9.752
    1H151 O1065 5601   0.442   6.074   6.994
    1H151 O1066 5602   0.063   6.074   6.994
    1H151 O1067 5603   3.663   4.535   6.994
    1H151 O1068 5604   1.579   5.048   6.994
    1H151 O1069 5605   3.094   5.048   6.994
    1H151 O1070 5606   6.505   6.074   6.994
    1H151 O1071 5607   6.126   1.969   6.994
    1H151 O1072 5608   2.147   5.834   9.752
    1H151 O1073 5609   0.253   1.456   6.994
    1H151 O1074 5610   6.694   6.860   9.752
    1H151 O1075 5611   6.126   6.074   6.994
    1H151 O1076 5612   4.231   6.074   6.994
    1H151 O1077 5613   1.389   2.756   9.752
    1H151 O1078 5614   1.958   5.048   6.994
    1H151 O1079 5615   2.715   5.048   6.994
    1H151 O1080 5616   1.010   0.848  10.024
    1H151 O1081 5617   6.694   2.756   9.752
    1H151 O1082 5618   0.253   2.756   9.752
    1H151 O1083 5619   0.253   3.509   6.994
    1H151 O1084 5620   2.905   2.336   6.722
    1H151 O1085 5621   1.580   1.362  10.024
    1H151 O1086 5622   2.716   2.850   6.722
    1H151 O1087 5623   2.526   2.336   6.722
    1H151 O1088 5624   1.579   4.441  10.024
    1H151 O1089 5625   1.959   4.441  10.024
    1H151 O1090 5626   0.822   5.467  10.024
    1H151 O1091 5627   0.822   0.335  10.024
    1H151 O1092 5628   1.768   5.834   9.752
    1H151 O1093 5629   2.148   1.875  10.024
    1H151 O1094 5630   0.442   5.467  10.025
    1H151 O1095 5631   3.285   2.337   6.722
    1H151 O1096 5632   2.905   6.587   6.994
    1H151 O1097 5633   3.474   5.467  10.025
    1H151 O1098 5634   4.800   3.927  10.024
    1H151 O1099 5635   2.527   1.874  10.024
    1H151 O1100 5636   5.747   6.074   6.994
    1H151 O1101 5637   2.336   6.347   9.752
    1H151 O1102 5638   0.631   1.456   6.994
    1H151 O1103 5639   4.421   2.482   6.994
    1H151 O1104 5640   6.315   5.561   6.994
    1H151 O1105 5641   3.663   1.874  10.024
    1H151 O1106 5642   6.315   1.456   6.994
    1H151 O1107 5643   2.905   1.874  10.024
    1H151 O1108 5644   4.610   0.797   6.722
    1H151 O1109 5645   3.284   1.874  10.024
    1H151 O1110 5646   4.042   1.874  10.024
    1H151 O1111 5647   5.936   3.782   9.752
    1H151 O1112 5648   4.231   0.797   6.722
    1H151 O1113 5649   6.505   0.190   9.752
    1H151 O1114 5650   0.821   6.074   6.994
    1H151 O1115 5651   4.421   1.874  10.024
    1H151 O1116 5652   3.284   1.456   6.994
    1H151 O1117 5653   3.852   4.022   6.994
    1H151 O1118 5654   1.765   1.875  10.024
    1H151 O1119 5655   3.663   5.561   6.994
    1H151 O1120 5656   4.610   5.048   6.994
    1H151 O1121 5657   3.852   0.797   6.722
    1H151 O1122 5658   1.197   1.362  10.025
    1H151 O1123 5659   3.473   0.190   9.752
    1H151 O1124 5660   1.394   0.848  10.024
    1H151 O1125 5661   6.694   1.729   9.752
    1H151 O1126 5662   5.557   4.535   6.994
    1H151 O1127 5663   5.178   4.535   6.994
    1H151 O1128 5664   6.315   2.756   9.752
    1H151 O1129 5665   4.042   6.860   9.752
    1H151 O1130 5666   3.852   0.190   9.752
    1H151 O1131 5667   2.333   2.850   6.722
    1H151 O1132 5668   2.905   3.782   9.752
    1H151 O1133 5669   6.694   5.561   6.994
    1H151 O1134 5670   0.253   1.729   9.752
    1H151 O1135 5671   6.126   7.100   6.994
    1H151 O1136 5672   1.389   4.535   6.994
    1H151 O1137 5673   3.663   2.901  10.024
    1H151 O1138 5674   1.958   3.269   9.752
    1H151 O1139 5675   3.852   2.996   6.994
    1H151 O1140 5676   4.610   6.074   6.994
    1H151 O1141 5677   0.063   7.100   6.994
    1H151 O1142 5678   5.936   1.456   6.994
    1H151 O1143 5679   5.368   1.969   6.994
    1H151 O1144 5680   3.284   4.535   6.994
    1H151 O1145 5681   2.905   4.535   6.994
    1H151 O1146 5682   1.768   4.073   9.664
    1H151 O1147 5683   0.442   4.295   9.752
    1H151 O1148 5684   3.663   3.782   9.752
    1H151 O1149 5685   2.526   0.430   6.994
    1H151 O1150 5686   0.628   0.849  10.024
    1H151 O1151 5687   2.336   5.048   6.994
    1H151 O1152 5688   6.126   6.347   9.752
    1H151 O1153 5689   1.962   1.362  10.024
    1H151 O1154 5690   6.505   7.100   6.994
    1H151 O1155 5691   2.147   1.456   6.994
    1H151 O1156 5692   3.663   5.100   9.664
    1H151 O1157 5693   3.284   3.782   9.752
    1H151 O1158 5694   3.099   2.850   6.722
    1H151 O1159 5695   2.905   0.430   6.994
    1H151 O1160 5696   1.579   3.269   9.752
    1H151 O1161 5697   4.231   2.996   6.994
    1H151 O1162 5698   5.747   0.190   9.752
    1H151 O1163 5699   1.205   0.335  10.024
    1H151 O1164 5700   3.663   3.509   6.994
    1H151 O1165 5701   5.747   1.969   6.994
    1H151 O1166 5702   0.063   4.295   9.752
    1H151 O1167 5703   6.126   0.190   9.752
    1H151 O1168 5704   4.042   5.561   6.994
    1H151 O1169 5705   1.768   4.535   6.994
    1H151 O1170 5706   2.526   4.535   6.994
    1H151 O1171 5707   5.747   6.347   9.752
    1H151 O1172 5708   1.393   2.338   6.722
    1H151 O1173 5709   4.993   0.797   6.722
    1H151 O1174 5710   4.042   3.509   6.994
    1H151 O1175 5711   4.796   0.849  10.024
    1H151 O1176 5712   5.557   6.860   9.752
    1H151 O1177 5713   4.421   5.561   6.994
    1H151 O1178 5714   6.315   3.782   9.752
    1H151 O1179 5715   1.010   2.756   9.752
    1H151 O1180 5716   6.126   3.269   9.752
    1H151 O1181 5717   2.336   0.943   6.994
    1H151 O1182 5718   2.143   2.337   6.722
    1H151 O1183 5719   1.200   3.269   9.752
    1H151 O1184 5720   6.315   6.860   9.752
    1H151 O1185 5721   2.905   1.456   6.994
    1H151 O1186 5722   0.631   2.756   9.752
    1H151 O1187 5723   0.631   3.782   9.752
    1H151 O1188 5724   4.985   6.954   6.722
    1H151 O1189 5725   1.196   1.823   6.722
    1H151 O1190 5726   2.715   0.943   6.994
    1H151 O1191 5727   4.994   0.335  10.024
    1H151 O1192 5728   5.372   6.954   6.722
    1H151 O1193 5729   2.342   4.441  10.025
    1H151 O1194 5730   1.205   5.467  10.024
    1H151 O1195 5731   2.526   1.456   6.994
    1H151 O1196 5732   0.058   5.467  10.024
    1H151 O1197 5733   4.804   1.874  10.024
    1H151 O1198 5734   1.196   4.441  10.025
    1H151 O1199 5735   0.439   0.335  10.024
    1H151 O1200 5736   2.147   4.535   6.994
    1H151 O1201 5737   3.091   5.467  10.025
    1H151 O1202 5738   3.857   5.468  10.025
    1H151 O1203 5739   5.183   3.927  10.024
    1H151 O1204 5740   4.417   3.927  10.024
    1H151 O1205 5741   3.667   2.337   6.722
    1H151 O1206 5742   5.744   1.362  10.024
    1H151 O1207 5743   5.183   0.849  10.024
    1H151 O1208 5744   1.007   2.337   6.722
    1H151 O1209 5745   1.583   1.823   6.722
    1H151 O1210 5746   6.130   1.362  10.025
    1H151 O1211 5747   4.607   0.335  10.024
    1H151 O1212 5748   6.319   3.363   6.722
    1H151 O1213 5749   5.936   6.860   9.752
    1H151 O1214 5750   5.372   2.849   6.722
    1H151 O1215 5751   6.312   0.848  10.024
    1H151 O1216 5752   0.821   3.269   9.752
    1H151 O1217 5753   6.694   3.782   9.752
    1H151 O1218 5754   6.505   3.269   9.752
    1H151 O1219 5755   2.336   1.508   9.664
    1H151 O1220 5756   3.856   6.955   6.722
    1H151 O1221 5757   0.063   3.269   9.752
    1H151 O1222 5758   0.253   3.782   9.752
    1H151 O1223 5759   3.092   6.493  10.024
    1H151 O1224 5760   5.933   3.363   6.722
    1H151 O1225 5761   4.985   2.849   6.722
    1H151 O1226 5762   4.607   6.494  10.025
    1H151 O1227 5763   0.442   3.269   9.752
    1H151 O1228 5764   6.130   4.440  10.024
    1H151 O1229 5765   4.994   6.494  10.025
    1H151 O1230 5766   6.697   0.848  10.024
    1H151 O1231 5767   1.010   5.100   9.664
    1H151 O1232 5768   3.280   2.901  10.024
    1H151 O1233 5769   2.526   3.217   7.082
    1H151 O1234 5770   0.059   2.850   6.722
    1H151 O1235 5771   4.046   2.901  10.024
    1H151 O1236 5772   5.744   4.441  10.024
    1H151 O1237 5773   3.469   0.797   6.722
    1H151 O1238 5774   0.446   2.850   6.722
    1H151 O1239 5775   1.768   0.995   9.664
    1H151 O1240 5776   6.508   4.902   6.722
    1H151 O1241 5777   3.478   6.493  10.024
    1H151 O1242 5778   3.470   6.955   6.722
    1H151 O1243 5779   2.712   3.876   6.722
    1H151 O1244 5780   6.122   4.902   6.722
    1H151 O1245 5781   5.561   5.416   6.722
    1H151 O1246 5782   3.284   4.953  10.024
    1H151 O1247 5783   5.179   3.364   6.722
    1H151 O1248 5784   1.011   5.979  10.024
    1H151 O1249 5785   3.098   3.876   6.722
    1H151 O1250 5786   6.122   0.797   6.722
    1H151 O1251 5787   4.799   1.165   7.082
    1H151 O1252 5788   6.508   0.797   6.722
    1H151 O1253 5789   5.175   5.416   6.722
    1H151 O1254 5790   5.179   0.285   6.722
    1H151 O1255 5791   4.042   4.953  10.024
    1H151 O1256 5792   1.769   4.954  10.024
    1H151 O1257 5793   0.253   5.100   9.664
    1H151 O1258 5794   5.557   1.874  10.024
    1H151 O1259 5795   3.473   2.704   7.082
    1H151 O1260 5796   1.389   2.021   9.664
    1H151 O1261 5797   0.632   4.952  10.024
    1H151 O1262 5798   4.610   3.560   9.664
    1H151 O1263 5799   1.579   6.955   6.722
    1H151 O1264 5800   2.148   6.442   6.722
    1H151 O1265 5801   2.148   3.926  10.024
    1H151 O1266 5802   1.389   3.926  10.024
    1H151 O1267 5803   4.232   4.441  10.024
    1H151 O1268 5804   4.990   3.414  10.024
    1H151 O1269 5805   5.748   2.388  10.024
    1H151 O1270 5806   5.936   0.995   9.664
    1H151 O1271 5807   5.557   3.217   7.082
    1H151 O1272 5808   6.693   5.979  10.024
    1H151 O1273 5809   1.958   5.928   6.722
    1H151 O1274 5810   1.769   0.285   6.722
    1H151 O1275 5811   1.958   6.809   7.082
    1H151 O1276 5812   6.126   3.730   7.082
    1H151 O1277 5813   2.147   3.364   6.722
    1H151 O1278 5814   5.179   6.441   6.722
    1H151 O1279 5815   4.990   2.389  10.025
    1H151 O1280 5816   1.768   2.191   7.082
    1H151 O1281 5817   4.800   5.978  10.024
    1H151 O1282 5818   1.010   1.875  10.024
    1H151 O1283 5819   5.178   2.021   9.664
    1H151 O1284 5820   0.821   6.493  10.025
    1H151 O1285 5821   5.368   3.876   6.722
    1H151 O1286 5822   6.316   4.953  10.024
    1H151 O1287 5823   1.389   3.363   6.722
    1H151 O1288 5824   1.768   6.296   7.082
    1H151 O1289 5825   3.853   1.823   6.722
    1H151 O1290 5826   1.389   6.442   6.722
    1H151 O1291 5827   5.368   2.534   9.664
    1H151 O1292 5828   2.337   6.955   6.722
    1H151 O1293 5829   1.579   3.876   6.722
    1H151 O1294 5830   6.505   3.876   6.722
    1H151 O1295 5831   2.905   7.006  10.024
    1H151 O1296 5832   4.610   3.876   6.722
    1H151 O1297 5833   1.579   2.389  10.025
    1H151 O1298 5834   3.095   4.440  10.024
    1H151 O1299 5835   2.905   3.217   7.082
    1H151 O1300 5836   5.179   1.311   6.722
    1H151 O1301 5837   5.558   2.901  10.024
    1H151 O1302 5838   0.062   6.494  10.025
    1H151 O1303 5839   1.579   0.798   6.722
    1H151 O1304 5840   0.821   0.798   6.722
    1H151 O1305 5841   0.821   4.902   6.722
    1H151 O1306 5842   2.715   1.508   9.664
    1H151 O1307 5843   4.042   6.442   6.722
    1H151 O1308 5844   4.421   4.390   6.722
    1H151 O1309 5845   3.473   2.534   9.664
    1H151 O1310 5846   4.421   1.165   7.082
    1H151 O1311 5847   3.852   2.534   9.664
    1H151 O1312 5848   0.632   0.284   6.722
    1H151 O1313 5849   1.768   5.415   6.722
    1H151 O1314 5850   3.095   5.929   6.722
    1H151 O1315 5851   4.042   0.848  10.024
    1H151 O1316 5852   0.632   5.416   6.722
    1H151 O1317 5853   2.905   5.416   6.722
    1H151 O1318 5854   4.989   3.730   7.082
    1H151 O1319 5855   0.253   4.390   6.722
    1H151 O1320 5856   3.094   1.508   9.664
    1H151 O1321 5857   0.821   3.876   6.722
    1H151 O1322 5858   4.231   1.508   9.664
    1H151 O1323 5859   1.580   6.493  10.024
    1H151 O1324 5860   3.852   1.508   9.664
    1H151 O1325 5861   3.473   1.508   9.664
    1H151 O1326 5862   3.284   0.848  10.024
    1H151 O1327 5863   2.526   0.848  10.024
    1H151 O1328 5864   4.800   4.953  10.024
    1H151 O1329 5865   2.337   5.467  10.025
    1H151 O1330 5866   4.042   1.165   7.082
    1H151 O1331 5867   4.610   1.824   6.722
    1H151 O1332 5868   2.148   7.005  10.024
    1H151 O1333 5869   4.610   1.508   9.664
    1H151 O1334 5870   6.316   2.337   6.722
    1H151 O1335 5871   2.526   2.901  10.024
    1H151 O1336 5872   1.010   7.152   9.664
    1H151 O1337 5873   1.389   5.100   9.664
    1H151 O1338 5874   1.200   3.730   7.082
    1H151 O1339 5875   5.748   5.467  10.025
    1H151 O1340 5876   0.253   6.442   6.722
    1H151 O1341 5877   0.631   6.126   9.664
    1H151 O1342 5878   6.316   6.442   6.722
    1H151 O1343 5879   0.063   1.823   6.722
    1H151 O1344 5880   0.631   7.152   9.664
    1H151 O1345 5881   1.958   2.704   7.082
    1H151 O1346 5882   3.284   6.126   9.664
    1H151 O1347 5883   4.799   7.152   9.664
    1H151 O1348 5884   3.852   4.902   6.722
    1H151 O1349 5885   3.663   7.322   7.082
    1H151 O1350 5886   0.253   6.126   9.664
    1H151 O1351 5887   0.062   2.388  10.024
    1H151 O1352 5888   1.200   2.704   7.082
    1H151 O1353 5889   4.799   7.322   7.082
    1H151 O1354 5890   3.663   1.165   7.082
    1H151 O1355 5891   4.610   4.586   9.664
    1H151 O1356 5892   2.905   5.100   9.664
    1H151 O1357 5893   5.368   1.508   9.664
    1H151 O1358 5894   0.821   1.508   9.664
    1H151 O1359 5895   2.147   5.100   9.664
    1H151 O1360 5896   6.694   3.217   7.082
    1H151 O1361 5897   5.936   2.021   9.664
    1H151 O1362 5898   0.253   3.217   7.082
    1H151 O1363 5899   5.368   5.783   7.082
    1H151 O1364 5900   5.747   3.730   7.082
    1H151 O1365 5901   5.368   0.652   7.082
    1H151 O1366 5902   1.579   0.482   9.664
    1H151 O1367 5903   0.063   0.482   9.664
    1H151 O1368 5904   5.557   0.995   9.664
    1H151 O1369 5905   1.389   6.126   9.664
    1H151 O1370 5906   5.936   5.100   9.664
    1H151 O1371 5907   2.147   0.995   9.664
    1H151 O1372 5908   5.368   3.560   9.664
    1H151 O1373 5909   6.505   5.613   9.664
    1H151 O1374 5910   3.852   4.586   9.664
    1H151 O1375 5911   6.505   0.482   9.664
    1H151 O1376 5912   4.799   3.217   7.082
    1H151 O1377 5913   1.389   7.322   7.082
    1H151 O1378 5914   6.694   5.100   9.664
    1H151 O1379 5915   3.473   4.586   9.664
    1H151 O1380 5916   5.936   4.073   9.664
    1H151 O1381 5917   6.505   2.704   7.082
    1H151 O1382 5918   2.526   4.073   9.664
    1H151 O1383 5919   6.315   5.270   7.082
    1H151 O1384 5920   5.178   3.047   9.664
    1H151 O1385 5921   0.821   2.704   7.082
    1H151 O1386 5922   0.442   4.756   7.082
    1H151 O1387 5923   6.694   4.243   7.082
    1H151 O1388 5924   5.557   4.073   9.664
    1H151 O1389 5925   6.315   1.165   7.082
    1H151 O1390 5926   1.958   3.730   7.082
    1H151 O1391 5927   5.368   0.482   9.664
    1H151 O1392 5928   5.557   7.322   7.082
    1H151 O1393 5929   4.231   0.482   9.664
    1H151 O1394 5930   0.821   4.586   9.664
    1H151 O1395 5931   1.579   5.783   7.082
    1H151 O1396 5932   2.336   3.730   7.082
    1H151 O1397 5933   4.042   2.191   7.082
    1H151 O1398 5934   2.905   4.243   7.082
    1H151 O1399 5935   0.631   4.243   7.082
    1H151 O1400 5936   2.147   7.322   7.082
    1H151 O1401 5937   6.694   2.191   7.082
    1H151 O1402 5938   2.715   6.639   9.664
    1H151 O1403 5939   0.063   4.756   7.082
    1H151 O1404 5940   4.421   6.126   9.664
    1H151 O1405 5941   5.936   5.270   7.082
    1H151 O1406 5942   1.768   3.217   7.082
    1H151 O1407 5943   4.231   6.809   7.082
    1H151 O1408 5944   1.010   4.073   9.664
    1H151 O1409 5945   0.253   0.995   9.664
    1H151 O1410 5946   4.799   4.243   7.082
    1H151 O1411 5947   5.178   6.126   9.664
    1H151 O1412 5948   4.421   0.995   9.664
    1H151 O1413 5949   4.042   4.073   9.664
    1H151 O1414 5950   4.989   1.508   9.664
    1H151 O1415 5951   4.421   5.100   9.664
    1H151 O1416 5952   1.200   6.809   7.082
    1H151 O1417 5953   2.715   5.783   7.082
    1H151 O1418 5954   6.505   4.586   9.664
    1H151 O1419 5955   2.715   4.586   9.664
    1H151 O1420 5956   4.989   1.678   7.082
    1H151 O1421 5957   1.200   0.652   7.082
    1H151 O1422 5958   3.094   2.534   9.664
    1H151 O1423 5959   0.442   0.652   7.082
    1H151 O1424 5960   1.010   5.270   7.082
    1H151 O1425 5961   1.200   6.639   9.664
    1H151 O1426 5962   1.958   0.652   7.082
    1H151 O1427 5963   1.958   6.639   9.664
    1H151 O1428 5964   1.579   2.704   7.082
    1H151 O1429 5965   4.231   2.534   9.664
    1H151 O1430 5966   4.231   4.756   7.082
    1H151 O1431 5967   4.042   7.322   7.082
    1H151 O1432 5968   2.715   2.534   9.664
    1H151 O1433 5969   0.442   6.639   9.664
    1H151 O1434 5970   4.231   1.678   7.082
    1H151 O1435 5971   2.526   5.100   9.664
    1H151 O1436 5972   2.715   5.613   9.664
    1H151 O1437 5973   4.989   4.586   9.664
    1H151 O1438 5974   2.905   0.995   9.664
    1H151 O1439 5975   3.663   6.126   9.664
    1H151 O1440 5976   3.663   0.995   9.664
    1H151 O1441 5977   1.389   1.165   7.082
    1H151 O1442 5978   2.336   2.534   9.664
    1H151 O1443 5979   1.389   7.152   9.664
    1H151 O1444 5980   6.126   2.704   7.082
    1H151 O1445 5981   0.253   2.191   7.082
    1H151 O1446 5982   6.315   4.243   7.082
    1H151 O1447 5983   2.905   3.047   9.664
    1H151 O1448 5984   2.526   7.152   9.664
    1H151 O1449 5985   4.231   3.560   9.664
    1H151 O1450 5986   3.284   3.217   7.082
    1H151 O1451 5987   4.799   3.047   9.664
    1H151 O1452 5988   2.905   6.126   9.664
    1H151 O1453 5989   0.631   3.217   7.082
    1H151 O1454 5990   0.253   7.152   9.664
    1H151 O1455 5991   1.010   4.243   7.082
    1H151 O1456 5992   4.421   7.152   9.664
    1H151 O1457 5993   5.178   7.152   9.664
    1H151 O1458 5994   6.694   6.296   7.082
    1H151 O1459 5995   1.010   1.165   7.082
    1H151 O1460 5996   4.610   2.534   9.664
    1H151 O1461 5997   4.610   5.613   9.664
    1H151 O1462 5998   2.715   0.482   9.664
    1H151 O1463 5999   5.557   5.100   9.664
    1H151 O1464 6000   3.284   7.322   7.082
    1H151 O1465 6001   0.631   2.191   7.082
    1H151 O1466 6002   3.094   0.482   9.664
    1H151 O1467 6003   6.694   1.165   7.082
    1H151 O1468 6004   4.989   5.613   9.664
    1H151 O1469 6005   3.284   6.296   7.082
    1H151 O1470 6006   1.958   2.534   9.664
    1H151 O1471 6007   4.989   5.783   7.082
    1H151 O1472 6008   1.579   5.613   9.664
    1H151 O1473 6009   2.336   5.783   7.082
    1H151 O1474 6010   2.336   6.639   9.664
    1H151 O1475 6011   2.336   0.482   9.664
    1H151 O1476 6012   3.852   2.704   7.082
    1H151 O1477 6013   1.958   3.560   9.664
    1H151 O1478 6014   5.178   4.243   7.082
    1H151 O1479 6015   1.768   1.165   7.082
    1H151 O1480 6016   2.526   6.296   7.082
    1H151 O1481 6017   4.421   2.191   7.082
    1H151 O1482 6018   2.905   4.073   9.664
    1H151 O1483 6019   2.336   3.560   9.664
    1H151 O1484 6020   4.799   2.191   7.082
    1H151 O1485 6021   6.694   5.270   7.082
    1H151 O1486 6022   4.610   6.809   7.082
    1H151 O1487 6023   0.063   3.730   7.082
    1H151 O1488 6024   5.368   4.586   9.664
    1H151 O1489 6025   3.852   0.482   9.664
    1H151 O1490 6026   4.231   5.613   9.664
    1H151 O1491 6027   3.663   6.296   7.082
    1H151 O1492 6028   1.579   3.560   9.664
    1H151 O1493 6029   3.473   1.678   7.082
    1H151 O1494 6030   5.747   5.783   7.082
    1H151 O1495 6031   5.747   2.704   7.082
    1H151 O1496 6032   1.389   4.243   7.082
    1H151 O1497 6033   6.505   1.508   9.664
    1H151 O1498 6034   5.936   1.165   7.082
    1H151 O1499 6035   6.126   0.482   9.664
    1H151 O1500 6036   1.010   7.322   7.082
    1H151 O1501 6037   1.010   3.217   7.082
    1H151 O1502 6038   2.905   6.296   7.082
    1H151 O1503 6039   3.473   0.482   9.664
    1H151 O1504 6040   0.442   4.586   9.664
    1H151 O1505 6041   1.768   6.126   9.664
    1H151 O1506 6042   0.442   6.809   7.082
    1H151 O1507 6043   0.442   5.783   7.082
    1H151 O1508 6044   3.284   1.165   7.082
    1H151 O1509 6045   6.126   5.613   9.664
    1H151 O1510 6046   0.063   6.809   7.082
    1H151 O1511 6047   2.526   4.243   7.082
    1H151 O1512 6048   3.284   4.243   7.082
    1H151 O1513 6049   0.821   1.678   7.082
    1H151 O1514 6050   6.315   4.073   9.664
    1H151 O1515 6051   3.284   7.152   9.664
    1H151 O1516 6052   0.631   1.165   7.082
    1H151 O1517 6053   5.747   6.809   7.082
    1H151 O1518 6054   1.768   7.152   9.664
    1H151 O1519 6055   5.557   4.243   7.082
    1H151 O1520 6056   6.505   6.809   7.082
    1H151 O1521 6057   4.610   4.756   7.082
    1H151 O1522 6058   2.526   7.322   7.082
    1H151 O1523 6059   0.821   5.783   7.082
    1H151 O1524 6060   0.442   3.730   7.082
    1H151 O1525 6061   4.421   3.047   9.664
    1H151 O1526 6062   5.747   0.652   7.082
    1H151 O1527 6063   1.958   1.678   7.082
    1H151 O1528 6064   6.126   6.809   7.082
    1H151 O1529 6065   5.368   1.678   7.082
    1H151 O1530 6066   5.557   1.165   7.082
    1H151 O1531 6067   5.557   6.296   7.082
    1H151 O1532 6068   0.253   5.270   7.082
    1H151 O1533 6069   3.284   4.073   9.664
    1H151 O1534 6070   3.663   5.270   7.082
    1H151 O1535 6071   1.958   5.613   9.664
    1H151 O1536 6072   1.768   4.243   7.082
    1H151 O1537 6073   0.253   2.021   9.664
    1H151 O1538 6074   4.042   4.243   7.082
    1H151 O1539 6075   4.799   6.296   7.082
    1H151 O1540 6076   6.694   2.021   9.664
    1H151 O1541 6077   1.200   3.560   9.664
    1H151 O1542 6078   5.747   4.756   7.082
    1H151 O1543 6079   3.284   5.270   7.082
    1H151 O1544 6080   0.063   0.652   7.082
    1H151 O1545 6081   4.042   5.270   7.082
    1H151 O1546 6082   2.715   6.809   7.082
    1H151 O1547 6083   6.126   2.534   9.664
    1H151 O1548 6084   1.389   5.270   7.082
    1H151 O1549 6085   5.178   5.100   9.664
    1H151 O1550 6086   2.147   5.270   7.082
    1H151 O1551 6087   6.505   1.678   7.082
    1H151 O1552 6088   1.200   2.534   9.664
    1H151 O1553 6089   6.315   6.126   9.664
    1H151 O1554 6090   4.231   6.639   9.664
    1H151 O1555 6091   3.094   6.809   7.082
    1H151 O1556 6092   5.368   5.613   9.664
    1H151 O1557 6093   0.631   2.021   9.664
    1H151 O1558 6094   4.421   7.322   7.082
    1H151 O1559 6095   3.473   5.783   7.082
    1H151 O1560 6096   4.231   3.730   7.082
    1H151 O1561 6097   5.936   3.047   9.664
    1H151 O1562 6098   3.852   6.639   9.664
    1H151 O1563 6099   6.505   6.639   9.664
    1H151 O1564 6100   4.610   2.704   7.082
    1H151 O1565 6101   0.442   1.678   7.082
    1H151 O1566 6102   1.010   6.296   7.082
    1H151 O1567 6103   4.421   6.296   7.082
    1H151 O1568 6104   5.936   6.296   7.082
    1H151 O1569 6105   2.526   5.270   7.082
    1H151 O1570 6106   1.200   4.756   7.082
    1H151 O1571 6107   5.368   6.639   9.664
    1H151 O1572 6108   0.631   6.296   7.082
    1H151 O1573 6109   0.253   7.322   7.082
    1H151 O1574 6110   3.473   3.730   7.082
    1H151 O1575 6111   2.147   3.047   9.664
    1H151 O1576 6112   4.799   5.270   7.082
    1H151 O1577 6113   3.094   0.652   7.082
    1H151 O1578 6114   6.505   2.534   9.664
    1H151 O1579 6115   5.936   2.191   7.082
    1H151 O1580 6116   3.473   4.756   7.082
    1H151 O1581 6117   0.442   2.534   9.664
    1H151 O1582 6118   1.958   0.482   9.664
    1H151 O1583 6119   4.042   6.126   9.664
    1H151 O1584 6120   5.936   4.243   7.082
    1H151 O1585 6121   6.315   2.021   9.664
    1H151 O1586 6122   3.852   3.560   9.664
    1H151 O1587 6123   1.200   5.783   7.082
    1H151 O1588 6124   0.821   6.809   7.082
    1H151 O1589 6125   3.094   1.678   7.082
    1H151 O1590 6126   5.178   2.191   7.082
    1H151 O1591 6127   0.442   1.508   9.664
    1H151 O1592 6128   0.253   1.165   7.082
    1H151 O1593 6129   2.336   1.678   7.082
    1H151 O1594 6130   5.368   4.756   7.082
    1H151 O1595 6131   5.747   3.560   9.664
    1H151 O1596 6132   5.936   7.322   7.082
    1H151 O1597 6133   5.747   0.482   9.664
    1H151 O1598 6134   2.715   1.678   7.082
    1H151 O1599 6135   2.526   6.126   9.664
    1H151 O1600 6136   0.063   4.586   9.664
    1H151 O1601 6137   3.663   4.073   9.664
    1H151 O1602 6138   3.473   3.560   9.664
    1H151 O1603 6139   4.421   3.217   7.082
    1H151 O1604 6140   6.694   7.152   9.664
    1H151 O1605 6141   2.715   3.560   9.664
    1H151 O1606 6142   6.315   7.322   7.082
    1H151 O1607 6143   4.989   4.756   7.082
    1H151 O1608 6144   0.063   1.508   9.664
    1H151 O1609 6145   3.663   4.243   7.082
    1H151 O1610 6146   2.147   6.126   9.664
    1H151 O1611 6147   6.126   5.783   7.082
    1H151 O1612 6148   5.557   6.126   9.664
    1H151 O1613 6149   0.063   5.783   7.082
    1H151 O1614 6150   3.663   7.152   9.664
    1H151 O1615 6151   2.905   7.322   7.082
    1H151 O1616 6152   2.147   4.243   7.082
    1H151 O1617 6153   6.694   7.322   7.082
    1H151 O1618 6154   5.557   2.191   7.082
    1H151 O1619 6155   6.126   1.678   7.082
    1H151 O1620 6156   3.094   3.560   9.664
    1H151 O1621 6157   0.821   2.534   9.664
    1H151 O1622 6158   4.042   7.152   9.664
    1H151 O1623 6159   6.505   5.783   7.082
    1H151 O1624 6160   3.094   4.756   7.082
    1H151 O1625 6161   1.768   3.047   9.664
    1H151 O1626 6162   4.231   2.704   7.082
    1H151 O1627 6163   3.852   5.783   7.082
    1H151 O1628 6164   1.579   4.756   7.082
    1H151 O1629 6165   5.936   6.126   9.664
    1H151 O1630 6166   3.663   3.217   7.082
    1H151 O1631 6167   0.631   4.073   9.664
    1H151 O1632 6168   2.336   0.652   7.082
    1H151 O1633 6169   4.421   5.270   7.082
    1H151 O1634 6170   2.715   4.756   7.082
    1H151 O1635 6171   4.610   5.783   7.082
    1H151 O1636 6172   5.557   7.152   9.664
    1H151 O1637 6173   5.747   1.678   7.082
    1H151 O1638 6174   1.389   3.047   9.664
    1H151 O1639 6175   4.231   5.783   7.082
    1H151 O1640 6176   2.147   1.165   7.082
    1H151 O1641 6177   1.958   4.756   7.082
    1H151 O1642 6178   3.852   3.730   7.082
    1H151 O1643 6179   6.694   4.073   9.664
    1H151 O1644 6180   2.905   1.165   7.082
    1H151 O1645 6181   0.821   3.560   9.664
    1H151 O1646 6182   6.694   3.047   9.664
    1H151 O1647 6183   0.253   3.047   9.664
    1H151 O1648 6184   6.315   3.047   9.664
    1H151 O1649 6185   6.126   3.560   9.664
    1H151 O1650 6186   6.315   7.152   9.664
    1H151 O1651 6187   2.715   0.652   7.082
    1H151 O1652 6188   4.042   3.217   7.082
    1H151 O1653 6189   6.126   6.639   9.664
    1H151 O1654 6190   2.336   4.756   7.082
    1H151 O1655 6191   5.747   6.639   9.664
    1H151 O1656 6192   0.253   4.073   9.664
    1H151 O1657 6193   1.010   3.047   9.664
    1H151 O1658 6194   5.936   7.152   9.664
    1H151 O1659 6195   2.526   1.165   7.082
    1H151 O1660 6196   0.631   3.047   9.664
    1H151 O1661 6197   6.505   3.560   9.664
    1H151 O1662 6198   0.442   3.560   9.664
    1H151 O1663 6199   0.063   3.560   9.664
    1H151 O1664 6200   2.715   2.487   7.199
    1H151 O1665 6201   0.821   0.698   9.547
    1H151 O1666 6202   3.094   2.487   7.199
    1H151 O1667 6203   1.389   1.212   9.547
    1H151 O1668 6204   1.200   0.698   9.547
    1H151 O1669 6205   1.958   1.725   9.547
    1H151 O1670 6206   2.336   2.487   7.199
    1H151 O1671 6207   0.631   5.316   9.547
    1H151 O1672 6208   1.389   1.974   7.199
    1H151 O1673 6209   4.989   0.698   9.547
    1H151 O1674 6210   2.147   4.290   9.547
    1H151 O1675 6211   3.284   5.316   9.547
    1H151 O1676 6212   1.389   4.290   9.547
    1H151 O1677 6213   4.989   3.777   9.547
    1H151 O1678 6214   5.178   7.105   7.199
    1H151 O1679 6215   5.178   3.000   7.199
    1H151 O1680 6216   4.799   6.343   9.547
    1H151 O1681 6217   1.579   1.725   9.547
    1H151 O1682 6218   1.010   1.212   9.547
    1H151 O1683 6219   0.821   5.830   9.547
    1H151 O1684 6220   1.579   4.803   9.547
    1H151 O1685 6221   1.958   4.803   9.547
    1H151 O1686 6222   0.442   0.698   9.547
    1H151 O1687 6223   1.200   1.725   9.547
    1H151 O1688 6224   4.610   0.698   9.547
    1H151 O1689 6225   4.989   0.435   7.199
    1H151 O1690 6226   1.768   2.238   9.547
    1H151 O1691 6227   1.768   4.290   9.547
    1H151 O1692 6228   1.010   1.974   7.199
    1H151 O1693 6229   0.063   5.830   9.547
    1H151 O1694 6230   1.200   5.830   9.547
    1H151 O1695 6231   6.315   1.212   9.547
    1H151 O1696 6232   4.421   4.290   9.547
    1H151 O1697 6233   5.747   1.725   9.547
    1H151 O1698 6234   2.147   3.000   7.199
    1H151 O1699 6235   4.799   2.238   9.547
    1H151 O1700 6236   5.557   2.238   9.547
    1H151 O1701 6237   5.368   3.513   7.199
    1H151 O1702 6238   4.989   6.592   7.199
    1H151 O1703 6239   3.663   1.974   7.199
    1H151 O1704 6240   1.010   6.343   9.547
    1H151 O1705 6241   5.368   6.592   7.199
    1H151 O1706 6242   4.042   5.316   9.547
    1H151 O1707 6243   4.231   4.803   9.547
    1H151 O1708 6244   1.768   7.105   7.199
    1H151 O1709 6245   6.126   4.803   9.547
    1H151 O1710 6246   1.579   6.592   7.199
    1H151 O1711 6247   5.178   0.948   7.199
    1H151 O1712 6248   3.663   5.316   9.547
    1H151 O1713 6249   3.094   6.856   9.547
    1H151 O1714 6250   3.852   6.592   7.199
    1H151 O1715 6251   2.336   1.725   9.547
    1H151 O1716 6252   6.505   3.513   7.199
    1H151 O1717 6253   2.526   3.000   7.199
    1H151 O1718 6254   1.579   3.513   7.199
    1H151 O1719 6255   1.768   1.212   9.547
    1H151 O1720 6256   3.094   4.803   9.547
    1H151 O1721 6257   1.010   5.316   9.547
    1H151 O1722 6258   2.147   6.079   7.199
    1H151 O1723 6259   1.579   0.435   7.199
    1H151 O1724 6260   2.336   6.592   7.199
    1H151 O1725 6261   5.747   2.751   9.547
    1H151 O1726 6262   4.799   0.948   7.199
    1H151 O1727 6263   6.694   6.343   9.547
    1H151 O1728 6264   1.958   5.566   7.199
    1H151 O1729 6265   0.253   5.316   9.547
    1H151 O1730 6266   3.473   2.487   7.199
    1H151 O1731 6267   0.821   0.435   7.199
    1H151 O1732 6268   0.631   5.053   7.199
    1H151 O1733 6269   2.905   3.000   7.199
    1H151 O1734 6270   4.421   4.026   7.199
    1H151 O1735 6271   4.610   3.777   9.547
    1H151 O1736 6272   2.715   1.725   9.547
    1H151 O1737 6273   0.442   5.830   9.547
    1H151 O1738 6274   3.094   5.566   7.199
    1H151 O1739 6275   4.421   0.948   7.199
    1H151 O1740 6276   3.094   1.725   9.547
    1H151 O1741 6277   3.473   1.725   9.547
    1H151 O1742 6278   3.852   1.725   9.547
    1H151 O1743 6279   4.231   1.725   9.547
    1H151 O1744 6280   4.042   0.948   7.199
    1H151 O1745 6281   1.010   0.185   9.547
    1H151 O1746 6282   5.936   1.212   9.547
    1H151 O1747 6283   0.631   0.185   9.547
    1H151 O1748 6284   6.126   3.513   7.199
    1H151 O1749 6285   4.610   1.725   9.547
    1H151 O1750 6286   3.473   2.751   9.547
    1H151 O1751 6287   3.852   2.751   9.547
    1H151 O1752 6288   2.147   2.238   9.547
    1H151 O1753 6289   4.799   4.290   9.547
    1H151 O1754 6290   1.200   4.803   9.547
    1H151 O1755 6291   1.200   2.487   7.199
    1H151 O1756 6292   4.610   0.435   7.199
    1H151 O1757 6293   3.663   0.948   7.199
    1H151 O1758 6294   4.799   0.185   9.547
    1H151 O1759 6295   4.421   2.238   9.547
    1H151 O1760 6296   3.284   1.974   7.199
    1H151 O1761 6297   3.663   2.238   9.547
    1H151 O1762 6298   4.042   2.238   9.547
    1H151 O1763 6299   3.284   6.343   9.547
    1H151 O1764 6300   3.663   7.105   7.199
    1H151 O1765 6301   3.284   2.238   9.547
    1H151 O1766 6302   2.905   1.974   7.199
    1H151 O1767 6303   2.526   2.238   9.547
    1H151 O1768 6304   3.473   5.830   9.547
    1H151 O1769 6305   2.905   2.238   9.547
    1H151 O1770 6306   0.631   1.212   9.547
    1H151 O1771 6307   2.526   1.974   7.199
    1H151 O1772 6308   6.505   0.698   9.547
    1H151 O1773 6309   4.231   0.435   7.199
    1H151 O1774 6310   3.852   0.435   7.199
    1H151 O1775 6311   2.336   4.803   9.547
    1H151 O1776 6312   0.253   3.000   7.199
    1H151 O1777 6313   5.936   4.290   9.547
    1H151 O1778 6314   5.178   1.212   9.547
    1H151 O1779 6315   5.368   5.566   7.199
    1H151 O1780 6316   6.315   5.053   7.199
    1H151 O1781 6317   2.715   3.513   7.199
    1H151 O1782 6318   5.178   4.290   9.547
    1H151 O1783 6319   6.315   3.000   7.199
    1H151 O1784 6320   2.147   1.974   7.199
    1H151 O1785 6321   4.799   1.212   9.547
    1H151 O1786 6322   6.315   0.948   7.199
    1H151 O1787 6323   5.936   3.000   7.199
    1H151 O1788 6324   2.905   4.026   7.199
    1H151 O1789 6325   6.126   1.725   9.547
    1H151 O1790 6326   0.063   2.487   7.199
    1H151 O1791 6327   5.747   4.803   9.547
    1H151 O1792 6328   3.663   3.264   9.547
    1H151 O1793 6329   0.442   2.487   7.199
    1H151 O1794 6330   1.768   5.316   9.547
    1H151 O1795 6331   3.094   5.830   9.547
    1H151 O1796 6332   6.505   4.539   7.199
    1H151 O1797 6333   6.694   1.212   9.547
    1H151 O1798 6334   6.315   5.316   9.547
    1H151 O1799 6335   3.473   6.592   7.199
    1H151 O1800 6336   1.200   1.461   7.199
    1H151 O1801 6337   3.852   5.830   9.547
    1H151 O1802 6338   4.610   6.856   9.547
    1H151 O1803 6339   2.526   1.212   9.547
    1H151 O1804 6340   5.557   5.053   7.199
    1H151 O1805 6341   4.989   6.856   9.547
    1H151 O1806 6342   3.473   6.856   9.547
    1H151 O1807 6343   1.579   1.461   7.199
    1H151 O1808 6344   3.473   0.435   7.199
    1H151 O1809 6345   3.094   3.513   7.199
    1H151 O1810 6346   4.989   2.751   9.547
    1H151 O1811 6347   1.958   6.592   7.199
    1H151 O1812 6348   4.610   1.461   7.199
    1H151 O1813 6349   0.253   4.026   7.199
    1H151 O1814 6350   4.042   3.264   9.547
    1H151 O1815 6351   5.178   2.238   9.547
    1H151 O1816 6352   1.958   2.487   7.199
    1H151 O1817 6353   4.989   2.487   7.199
    1H151 O1818 6354   5.557   3.000   7.199
    1H151 O1819 6355   5.368   2.487   7.199
    1H151 O1820 6356   6.126   4.539   7.199
    1H151 O1821 6357   1.768   1.974   7.199
    1H151 O1822 6358   3.284   3.264   9.547
    1H151 O1823 6359   0.821   6.856   9.547
    1H151 O1824 6360   1.389   6.079   7.199
    1H151 O1825 6361   4.610   3.513   7.199
    1H151 O1826 6362   0.821   4.539   7.199
    1H151 O1827 6363   1.389   3.000   7.199
    1H151 O1828 6364   1.010   2.238   9.547
    1H151 O1829 6365   5.557   3.264   9.547
    1H151 O1830 6366   4.042   1.212   9.547
    1H151 O1831 6367   3.852   1.461   7.199
    1H151 O1832 6368   0.821   3.513   7.199
    1H151 O1833 6369   6.126   0.435   7.199
    1H151 O1834 6370   1.579   6.856   9.547
    1H151 O1835 6371   5.178   5.053   7.199
    1H151 O1836 6372   3.284   1.212   9.547
    1H151 O1837 6373   6.505   0.435   7.199
    1H151 O1838 6374   1.389   2.238   9.547
    1H151 O1839 6375   1.579   0.698   9.547
    1H151 O1840 6376   1.389   5.316   9.547
    1H151 O1841 6377   2.905   5.316   9.547
    1H151 O1842 6378   5.747   3.513   7.199
    1H151 O1843 6379   4.989   3.513   7.199
    1H151 O1844 6380   1.768   6.079   7.199
    1H151 O1845 6381   2.147   1.212   9.547
    1H151 O1846 6382   5.178   6.079   7.199
    1H151 O1847 6383   5.368   1.725   9.547
    1H151 O1848 6384   0.063   0.698   9.547
    1H151 O1849 6385   5.368   2.751   9.547
    1H151 O1850 6386   0.631   6.343   9.547
    1H151 O1851 6387   3.473   4.803   9.547
    1H151 O1852 6388   3.852   4.803   9.547
    1H151 O1853 6389   2.905   0.185   9.547
    1H151 O1854 6390   2.526   4.290   9.547
    1H151 O1855 6391   4.799   7.105   7.199
    1H151 O1856 6392   6.315   1.974   7.199
    1H151 O1857 6393   4.799   5.316   9.547
    1H151 O1858 6394   3.852   4.539   7.199
    1H151 O1859 6395   5.557   1.212   9.547
    1H151 O1860 6396   0.253   6.343   9.547
    1H151 O1861 6397   4.989   1.725   9.547
    1H151 O1862 6398   0.063   6.856   9.547
    1H151 O1863 6399   6.694   5.316   9.547
    1H151 O1864 6400   1.579   2.487   7.199
    1H151 O1865 6401   4.610   4.803   9.547
    1H151 O1866 6402   2.147   0.185   9.547
    1H151 O1867 6403   0.631   7.105   7.199
    1H151 O1868 6404   6.694   3.000   7.199
    1H151 O1869 6405   1.200   3.513   7.199
    1H151 O1870 6406   5.368   3.777   9.547
    1H151 O1871 6407   0.821   2.487   7.199
    1H151 O1872 6408   1.579   2.751   9.547
    1H151 O1873 6409   5.368   0.698   9.547
    1H151 O1874 6410   1.958   3.513   7.199
    1H151 O1875 6411   2.526   3.264   9.547
    1H151 O1876 6412   2.336   5.830   9.547
    1H151 O1877 6413   2.147   7.105   7.199
    1H151 O1878 6414   4.042   6.079   7.199
    1H151 O1879 6415   0.821   4.803   9.547
    1H151 O1880 6416   1.389   6.343   9.547
    1H151 O1881 6417   5.368   0.435   7.199
    1H151 O1882 6418   0.063   1.461   7.199
    1H151 O1883 6419   0.253   6.079   7.199
    1H151 O1884 6420   1.768   5.053   7.199
    1H151 O1885 6421   4.231   0.698   9.547
    1H151 O1886 6422   2.905   5.053   7.199
    1H151 O1887 6423   5.747   5.830   9.547
    1H151 O1888 6424   5.557   7.105   7.199
    1H151 O1889 6425   1.010   4.290   9.547
    1H151 O1890 6426   5.557   4.290   9.547
    1H151 O1891 6427   2.336   3.513   7.199
    1H151 O1892 6428   4.799   3.000   7.199
    1H151 O1893 6429   3.094   2.751   9.547
    1H151 O1894 6430   0.821   1.725   9.547
    1H151 O1895 6431   6.315   6.079   7.199
    1H151 O1896 6432   1.389   7.105   7.199
    1H151 O1897 6433   4.042   1.974   7.199
    1H151 O1898 6434   5.178   3.264   9.547
    1H151 O1899 6435   4.799   4.026   7.199
    1H151 O1900 6436   5.936   2.238   9.547
    1H151 O1901 6437   2.715   6.856   9.547
    1H151 O1902 6438   2.147   5.316   9.547
    1H151 O1903 6439   4.421   6.343   9.547
    1H151 O1904 6440   5.936   5.053   7.199
    1H151 O1905 6441   6.505   5.830   9.547
    1H151 O1906 6442   4.042   4.290   9.547
    1H151 O1907 6443   6.505   2.487   7.199
    1H151 O1908 6444   3.284   3.000   7.199
    1H151 O1909 6445   1.389   0.185   9.547
    1H151 O1910 6446   5.178   6.343   9.547
    1H151 O1911 6447   0.063   2.751   9.547
    1H151 O1912 6448   6.694   4.026   7.199
    1H151 O1913 6449   0.442   4.539   7.199
    1H151 O1914 6450   5.936   5.316   9.547
    1H151 O1915 6451   0.063   4.539   7.199
    1H151 O1916 6452   4.989   1.461   7.199
    1H151 O1917 6453   4.042   7.105   7.199
    1H151 O1918 6454   6.505   4.803   9.547
    1H151 O1919 6455   4.231   2.751   9.547
    1H151 O1920 6456   0.631   4.026   7.199
    1H151 O1921 6457   4.231   6.592   7.199
    1H151 O1922 6458   4.231   3.777   9.547
    1H151 O1923 6459   1.579   5.566   7.199
    1H151 O1924 6460   0.253   0.185   9.547
    1H151 O1925 6461   2.526   5.316   9.547
    1H151 O1926 6462   1.958   0.435   7.199
    1H151 O1927 6463   1.958   3.777   9.547
    1H151 O1928 6464   1.200   6.592   7.199
    1H151 O1929 6465   5.178   0.185   9.547
    1H151 O1930 6466   6.694   1.974   7.199
    1H151 O1931 6467   2.715   2.751   9.547
    1H151 O1932 6468   1.579   3.777   9.547
    1H151 O1933 6469   1.389   0.948   7.199
    1H151 O1934 6470   4.421   0.185   9.547
    1H151 O1935 6471   2.715   5.566   7.199
    1H151 O1936 6472   2.905   6.343   9.547
    1H151 O1937 6473   0.631   3.000   7.199
    1H151 O1938 6474   3.663   6.343   9.547
    1H151 O1939 6475   4.799   3.264   9.547
    1H151 O1940 6476   1.010   5.053   7.199
    1H151 O1941 6477   1.010   4.026   7.199
    1H151 O1942 6478   1.958   6.856   9.547
    1H151 O1943 6479   0.442   0.435   7.199
    1H151 O1944 6480   6.126   0.698   9.547
    1H151 O1945 6481   3.852   2.487   7.199
    1H151 O1946 6482   4.231   4.539   7.199
    1H151 O1947 6483   6.315   4.026   7.199
    1H151 O1948 6484   1.010   0.948   7.199
    1H151 O1949 6485   5.178   4.026   7.199
    1H151 O1950 6486   2.905   4.290   9.547
    1H151 O1951 6487   1.389   4.026   7.199
    1H151 O1952 6488   6.694   5.053   7.199
    1H151 O1953 6489   2.715   0.698   9.547
    1H151 O1954 6490   3.284   7.105   7.199
    1H151 O1955 6491   3.094   0.698   9.547
    1H151 O1956 6492   4.989   4.803   9.547
    1H151 O1957 6493   0.442   4.803   9.547
    1H151 O1958 6494   2.336   6.856   9.547
    1H151 O1959 6495   3.852   0.698   9.547
    1H151 O1960 6496   4.610   5.830   9.547
    1H151 O1961 6497   4.421   1.974   7.199
    1H151 O1962 6498   5.747   5.566   7.199
    1H151 O1963 6499   6.694   0.948   7.199
    1H151 O1964 6500   6.315   4.290   9.547
    1H151 O1965 6501   5.936   0.948   7.199
    1H151 O1966 6502   2.526   4.026   7.199
    1H151 O1967 6503   2.336   3.777   9.547
    1H151 O1968 6504   0.253   1.974   7.199
    1H151 O1969 6505   4.989   5.830   9.547
    1H151 O1970 6506   3.473   0.698   9.547
    1H151 O1971 6507   2.336   2.751   9.547
    1H151 O1972 6508   6.126   2.487   7.199
    1H151 O1973 6509   4.989   5.566   7.199
    1H151 O1974 6510   2.336   0.698   9.547
    1H151 O1975 6511   3.284   0.948   7.199
    1H151 O1976 6512   5.557   4.026   7.199
    1H151 O1977 6513   0.063   6.592   7.199
    1H151 O1978 6514   3.284   4.026   7.199
    1H151 O1979 6515   1.768   0.948   7.199
    1H151 O1980 6516   2.905   6.079   7.199
    1H151 O1981 6517   5.557   5.316   9.547
    1H151 O1982 6518   6.505   6.592   7.199
    1H151 O1983 6519   3.284   6.079   7.199
    1H151 O1984 6520   4.799   1.974   7.199
    1H151 O1985 6521   0.631   0.948   7.199
    1H151 O1986 6522   3.284   4.290   9.547
    1H151 O1987 6523   1.768   6.343   9.547
    1H151 O1988 6524   1.200   3.777   9.547
    1H151 O1989 6525   1.768   4.026   7.199
    1H151 O1990 6526   4.610   4.539   7.199
    1H151 O1991 6527   2.526   7.105   7.199
    1H151 O1992 6528   0.821   5.566   7.199
    1H151 O1993 6529   0.442   5.566   7.199
    1H151 O1994 6530   5.368   1.461   7.199
    1H151 O1995 6531   0.442   6.592   7.199
    1H151 O1996 6532   6.126   6.592   7.199
    1H151 O1997 6533   3.663   5.053   7.199
    1H151 O1998 6534   4.042   5.053   7.199
    1H151 O1999 6535   6.694   2.238   9.547
    1H151 O2000 6536   0.253   2.238   9.547
    1H151 O2001 6537   1.200   0.435   7.199
    1H151 O2002 6538   1.768   3.000   7.199
    1H151 O2003 6539   2.715   4.803   9.547
    1H151 O2004 6540   4.421   5.316   9.547
    1H151 O2005 6541   4.421   1.212   9.547
    1H151 O2006 6542   4.231   1.461   7.199
    1H151 O2007 6543   1.200   6.856   9.547
    1H151 O2008 6544   2.905   1.212   9.547
    1H151 O2009 6545   0.253   1.212   9.547
    1H151 O2010 6546   3.663   1.212   9.547
    1H151 O2011 6547   0.631   1.974   7.199
    1H151 O2012 6548   2.526   6.079   7.199
    1H151 O2013 6549   0.442   6.856   9.547
    1H151 O2014 6550   4.610   6.592   7.199
    1H151 O2015 6551   0.253   5.053   7.199
    1H151 O2016 6552   2.336   5.566   7.199
    1H151 O2017 6553   5.557   0.948   7.199
    1H151 O2018 6554   0.063   3.513   7.199
    1H151 O2019 6555   4.610   2.751   9.547
    1H151 O2020 6556   1.579   5.830   9.547
    1H151 O2021 6557   1.010   3.000   7.199
    1H151 O2022 6558   2.715   5.830   9.547
    1H151 O2023 6559   5.747   6.592   7.199
    1H151 O2024 6560   2.526   0.185   9.547
    1H151 O2025 6561   4.421   3.264   9.547
    1H151 O2026 6562   5.368   4.803   9.547
    1H151 O2027 6563   4.231   5.830   9.547
    1H151 O2028 6564   4.421   7.105   7.199
    1H151 O2029 6565   1.958   0.698   9.547
    1H151 O2030 6566   1.010   7.105   7.199
    1H151 O2031 6567   1.768   0.185   9.547
    1H151 O2032 6568   2.905   3.264   9.547
    1H151 O2033 6569   5.747   0.435   7.199
    1H151 O2034 6570   1.958   2.751   9.547
    1H151 O2035 6571   5.747   2.487   7.199
    1H151 O2036 6572   3.663   6.079   7.199
    1H151 O2037 6573   5.936   4.026   7.199
    1H151 O2038 6574   6.126   5.830   9.547
    1H151 O2039 6575   2.715   6.592   7.199
    1H151 O2040 6576   3.473   1.461   7.199
    1H151 O2041 6577   0.442   3.513   7.199
    1H151 O2042 6578   5.747   0.698   9.547
    1H151 O2043 6579   6.694   6.079   7.199
    1H151 O2044 6580   5.178   5.316   9.547
    1H151 O2045 6581   0.063   4.803   9.547
    1H151 O2046 6582   0.821   1.461   7.199
    1H151 O2047 6583   5.368   5.830   9.547
    1H151 O2048 6584   4.042   4.026   7.199
    1H151 O2049 6585   0.063   0.435   7.199
    1H151 O2050 6586   6.505   1.725   9.547
    1H151 O2051 6587   5.557   6.079   7.199
    1H151 O2052 6588   4.042   6.343   9.547
    1H151 O2053 6589   3.473   5.566   7.199
    1H151 O2054 6590   3.663   4.290   9.547
    1H151 O2055 6591   6.126   2.751   9.547
    1H151 O2056 6592   1.389   5.053   7.199
    1H151 O2057 6593   3.284   5.053   7.199
    1H151 O2058 6594   3.284   0.185   9.547
    1H151 O2059 6595   1.200   5.566   7.199
    1H151 O2060 6596   0.631   2.238   9.547
    1H151 O2061 6597   3.094   6.592   7.199
    1H151 O2062 6598   6.315   6.343   9.547
    1H151 O2063 6599   1.958   5.830   9.547
    1H151 O2064 6600   6.315   2.238   9.547
    1H151 O2065 6601   0.253   0.948   7.199
    1H151 O2066 6602   1.958   1.461   7.199
    1H151 O2067 6603   6.505   1.461   7.199
    1H151 O2068 6604   5.747   4.539   7.199
    1H151 O2069 6605   2.147   4.026   7.199
    1H151 O2070 6606   0.821   6.592   7.199
    1H151 O2071 6607   4.799   6.079   7.199
    1H151 O2072 6608   4.610   2.487   7.199
    1H151 O2073 6609   4.231   6.856   9.547
    1H151 O2074 6610   1.200   4.539   7.199
    1H151 O2075 6611   5.747   3.777   9.547
    1H151 O2076 6612   1.010   6.079   7.199
    1H151 O2077 6613   0.442   1.461   7.199
    1H151 O2078 6614   0.631   6.079   7.199
    1H151 O2079 6615   3.852   6.856   9.547
    1H151 O2080 6616   3.852   3.777   9.547
    1H151 O2081 6617   6.694   0.185   9.547
    1H151 O2082 6618   2.905   7.105   7.199
    1H151 O2083 6619   5.936   6.079   7.199
    1H151 O2084 6620   2.147   3.264   9.547
    1H151 O2085 6621   0.253   7.105   7.199
    1H151 O2086 6622   2.526   6.343   9.547
    1H151 O2087 6623   3.473   3.513   7.199
    1H151 O2088 6624   5.368   6.856   9.547
    1H151 O2089 6625   3.094   0.435   7.199
    1H151 O2090 6626   4.799   5.053   7.199
    1H151 O2091 6627   6.126   5.566   7.199
    1H151 O2092 6628   5.178   1.974   7.199
    1H151 O2093 6629   0.442   1.725   9.547
    1H151 O2094 6630   4.231   3.513   7.199
    1H151 O2095 6631   2.147   5.053   7.199
    1H151 O2096 6632   5.936   3.264   9.547
    1H151 O2097 6633   5.936   7.105   7.199
    1H151 O2098 6634   3.473   4.539   7.199
    1H151 O2099 6635   2.715   3.777   9.547
    1H151 O2100 6636   4.421   6.079   7.199
    1H151 O2101 6637   3.663   3.000   7.199
    1H151 O2102 6638   1.200   2.751   9.547
    1H151 O2103 6639   2.147   6.343   9.547
    1H151 O2104 6640   4.989   4.539   7.199
    1H151 O2105 6641   6.505   6.856   9.547
    1H151 O2106 6642   2.526   5.053   7.199
    1H151 O2107 6643   4.231   2.487   7.199
    1H151 O2108 6644   4.042   0.185   9.547
    1H151 O2109 6645   5.936   1.974   7.199
    1H151 O2110 6646   6.505   2.751   9.547
    1H151 O2111 6647   0.631   4.290   9.547
    1H151 O2112 6648   0.063   5.566   7.199
    1H151 O2113 6649   4.421   3.000   7.199
    1H151 O2114 6650   3.663   4.026   7.199
    1H151 O2115 6651   2.336   0.435   7.199
    1H151 O2116 6652   5.557   6.343   9.547
    1H151 O2117 6653   4.421   5.053   7.199
    1H151 O2118 6654   5.557   0.185   9.547
    1H151 O2119 6655   5.368   4.539   7.199
    1H151 O2120 6656   0.442   2.751   9.547
    1H151 O2121 6657   5.747   1.461   7.199
    1H151 O2122 6658   3.094   1.461   7.199
    1H151 O2123 6659   0.063   1.725   9.547
    1H151 O2124 6660   6.694   4.290   9.547
    1H151 O2125 6661   6.505   5.566   7.199
    1H151 O2126 6662   6.126   1.461   7.199
    1H151 O2127 6663   2.147   0.948   7.199
    1H151 O2128 6664   3.663   0.185   9.547
    1H151 O2129 6665   6.315   7.105   7.199
    1H151 O2130 6666   4.610   5.566   7.199
    1H151 O2131 6667   3.473   3.777   9.547
    1H151 O2132 6668   0.821   3.777   9.547
    1H151 O2133 6669   3.094   4.539   7.199
    1H151 O2134 6670   3.094   3.777   9.547
    1H151 O2135 6671   6.694   7.105   7.199
    1H151 O2136 6672   1.768   3.264   9.547
    1H151 O2137 6673   2.336   1.461   7.199
    1H151 O2138 6674   2.905   0.948   7.199
    1H151 O2139 6675   3.852   5.566   7.199
    1H151 O2140 6676   1.579   4.539   7.199
    1H151 O2141 6677   5.557   1.974   7.199
    1H151 O2142 6678   2.715   4.539   7.199
    1H151 O2143 6679   2.715   1.461   7.199
    1H151 O2144 6680   6.315   0.185   9.547
    1H151 O2145 6681   6.126   3.777   9.547
    1H151 O2146 6682   1.389   3.264   9.547
    1H151 O2147 6683   5.936   6.343   9.547
    1H151 O2148 6684   4.231   5.566   7.199
    1H151 O2149 6685   4.042   3.000   7.199
    1H151 O2150 6686   0.821   2.751   9.547
    1H151 O2151 6687   1.958   4.539   7.199
    1H151 O2152 6688   2.715   0.435   7.199
    1H151 O2153 6689   3.852   3.513   7.199
    1H151 O2154 6690   0.253   4.290   9.547
    1H151 O2155 6691   5.936   0.185   9.547
    1H151 O2156 6692   2.336   4.539   7.199
    1H151 O2157 6693   6.315   3.264   9.547
    1H151 O2158 6694   1.010   3.264   9.547
    1H151 O2159 6695   5.747   6.856   9.547
    1H151 O2160 6696   2.526   0.948   7.199
    1H151 O2161 6697   6.126   6.856   9.547
    1H151 O2162 6698   6.505   3.777   9.547
    1H151 O2163 6699   6.694   3.264   9.547
    1H151 O2164 6700   0.253   3.264   9.547
    1H151 O2165 6701   0.442   3.777   9.547
    1H151 O2166 6702   0.631   3.264   9.547
    1H151 O2167 6703   0.063   3.777   9.547
    1H151 O2168 6704   1.200   0.990   9.459
    1H151 O2169 6705   2.526   2.709   7.288
    1H151 O2170 6706   2.905   2.709   7.288
    1H151 O2171 6707   1.389   1.503   9.459
    1H151 O2172 6708   1.010   0.477   9.459
    1H151 O2173 6709   1.768   1.503   9.459
    1H151 O2174 6710   1.768   4.582   9.459
    1H151 O2175 6711   0.821   0.990   9.459
    1H151 O2176 6712   0.631   0.477   9.459
    1H151 O2177 6713   0.631   5.608   9.459
    1H151 O2178 6714   1.958   2.016   9.459
    1H151 O2179 6715   2.715   2.196   7.288
    1H151 O2180 6716   1.389   4.582   9.459
    1H151 O2181 6717   3.094   2.196   7.288
    1H151 O2182 6718   1.010   5.608   9.459
    1H151 O2183 6719   2.147   4.582   9.459
    1H151 O2184 6720   1.200   2.196   7.288
    1H151 O2185 6721   4.799   0.477   9.459
    1H151 O2186 6722   5.178   6.814   7.288
    1H151 O2187 6723   2.336   2.196   7.288
    1H151 O2188 6724   0.253   5.608   9.459
    1H151 O2189 6725   2.336   2.016   9.459
    1H151 O2190 6726   4.799   0.656   7.288
    1H151 O2191 6727   3.473   2.196   7.288
    1H151 O2192 6728   4.610   4.069   9.459
    1H151 O2193 6729   4.989   4.069   9.459
    1H151 O2194 6730   4.610   2.016   9.459
    1H151 O2195 6731   3.284   5.608   9.459
    1H151 O2196 6732   2.715   2.016   9.459
    1H151 O2197 6733   4.231   2.016   9.459
    1H151 O2198 6734   4.421   0.656   7.288
    1H151 O2199 6735   3.852   2.016   9.459
    1H151 O2200 6736   3.473   2.016   9.459
    1H151 O2201 6737   3.094   2.016   9.459
    1H151 O2202 6738   4.989   0.990   9.459
    1H151 O2203 6739   4.042   0.656   7.288
    1H151 O2204 6740   3.663   5.608   9.459
    1H151 O2205 6741   5.936   1.503   9.459
    1H151 O2206 6742   1.389   1.683   7.288
    1H151 O2207 6743   6.505   0.990   9.459
    1H151 O2208 6744   2.147   1.503   9.459
    1H151 O2209 6745   1.579   0.990   9.459
    1H151 O2210 6746   5.178   2.709   7.288
    1H151 O2211 6747   5.936   4.582   9.459
    1H151 O2212 6748   4.799   6.634   9.459
    1H151 O2213 6749   6.126   3.222   7.288
    1H151 O2214 6750   3.663   6.814   7.288
    1H151 O2215 6751   3.284   6.634   9.459
    1H151 O2216 6752   1.579   2.016   9.459
    1H151 O2217 6753   2.147   2.709   7.288
    1H151 O2218 6754   3.663   0.656   7.288
    1H151 O2219 6755   3.473   3.042   9.459
    1H151 O2220 6756   3.852   3.042   9.459
    1H151 O2221 6757   3.473   5.095   9.459
    1H151 O2222 6758   3.284   2.709   7.288
    1H151 O2223 6759   0.253   2.709   7.288
    1H151 O2224 6760   1.958   4.069   9.459
    1H151 O2225 6761   1.010   1.503   9.459
    1H151 O2226 6762   1.579   4.069   9.459
    1H151 O2227 6763   5.368   3.222   7.288
    1H151 O2228 6764   0.821   5.095   9.459
    1H151 O2229 6765   2.905   3.735   7.288
    1H151 O2230 6766   1.579   2.196   7.288
    1H151 O2231 6767   6.315   4.761   7.288
    1H151 O2232 6768   5.368   5.274   7.288
    1H151 O2233 6769   4.989   7.327   7.288
    1H151 O2234 6770   3.094   5.095   9.459
    1H151 O2235 6771   3.852   5.095   9.459
    1H151 O2236 6772   0.442   5.095   9.459
    1H151 O2237 6773   6.315   0.656   7.288
    1H151 O2238 6774   1.389   0.477   9.459
    1H151 O2239 6775   0.821   6.121   9.459
    1H151 O2240 6776   1.768   6.814   7.288
    1H151 O2241 6777   4.799   3.556   9.459
    1H151 O2242 6778   5.178   0.656   7.288
    1H151 O2243 6779   4.989   2.016   9.459
    1H151 O2244 6780   2.336   3.222   7.288
    1H151 O2245 6781   1.010   0.843   9.400
    1H151 O2246 6782   5.557   2.529   9.459
    1H151 O2247 6783   4.421   4.582   9.459
    1H151 O2248 6784   1.200   6.121   9.459
    1H151 O2249 6785   6.126   0.990   9.459
    1H151 O2250 6786   0.442   0.990   9.459
    1H151 O2251 6787   5.368   2.016   9.459
    1H151 O2252 6788   1.579   5.095   9.459
    1H151 O2253 6789   1.958   2.196   7.288
    1H151 O2254 6790   1.200   2.016   9.459
    1H151 O2255 6791   5.747   2.016   9.459
    1H151 O2256 6792   5.178   0.477   9.459
    1H151 O2257 6793   4.989   3.222   7.288
    1H151 O2258 6794   0.063   6.121   9.459
    1H151 O2259 6795   5.557   1.503   9.459
    1H151 O2260 6796   4.989   1.169   7.288
    1H151 O2261 6797   0.253   0.477   9.459
    1H151 O2262 6798   1.958   6.300   7.288
    1H151 O2263 6799   5.178   3.556   9.459
    1H151 O2264 6800   5.368   7.327   7.288
    1H151 O2265 6801   5.747   3.222   7.288
    1H151 O2266 6802   4.231   5.095   9.459
    1H151 O2267 6803   1.958   5.095   9.459
    1H151 O2268 6804   2.336   4.069   9.459
    1H151 O2269 6805   6.694   5.608   9.459
    1H151 O2270 6806   4.610   0.990   9.459
    1H151 O2271 6807   1.579   7.327   7.288
    1H151 O2272 6808   6.505   3.222   7.288
    1H151 O2273 6809   2.147   6.814   7.288
    1H151 O2274 6810   1.579   1.356   9.400
    1H151 O2275 6811   1.579   6.300   7.288
    1H151 O2276 6812   4.421   0.477   9.459
    1H151 O2277 6813   6.315   3.735   7.288
    1H151 O2278 6814   1.200   4.069   9.459
    1H151 O2279 6815   2.715   2.856   7.346
    1H151 O2280 6816   5.178   3.735   7.288
    1H151 O2281 6817   5.178   2.529   9.459
    1H151 O2282 6818   4.231   4.069   9.459
    1H151 O2283 6819   3.852   2.196   7.288
    1H151 O2284 6820   4.042   4.582   9.459
    1H151 O2285 6821   4.610   6.121   9.459
    1H151 O2286 6822   1.958   3.222   7.288
    1H151 O2287 6823   1.389   5.608   9.459
    1H151 O2288 6824   2.905   2.342   7.346
    1H151 O2289 6825   1.010   4.582   9.459
    1H151 O2290 6826   5.368   0.990   9.459
    1H151 O2291 6827   4.989   6.121   9.459
    1H151 O2292 6828   6.126   5.095   9.459
    1H151 O2293 6829   4.042   6.814   7.288
    1H151 O2294 6830   1.389   3.735   7.288
    1H151 O2295 6831   0.821   2.196   7.288
    1H151 O2296 6832   2.905   6.634   9.459
    1H151 O2297 6833   2.526   4.582   9.459
    1H151 O2298 6834   5.557   3.735   7.288
    1H151 O2299 6835   2.526   2.342   7.346
    1H151 O2300 6836   1.200   1.356   9.400
    1H151 O2301 6837   4.799   6.814   7.288
    1H151 O2302 6838   1.579   4.435   9.400
    1H151 O2303 6839   5.368   4.069   9.459
    1H151 O2304 6840   1.958   4.435   9.400
    1H151 O2305 6841   1.389   6.814   7.288
    1H151 O2306 6842   1.389   0.843   9.400
    1H151 O2307 6843   1.768   5.787   7.288
    1H151 O2308 6844   1.958   7.327   7.288
    1H151 O2309 6845   2.336   6.300   7.288
    1H151 O2310 6846   6.315   4.582   9.459
    1H151 O2311 6847   0.821   5.461   9.400
    1H151 O2312 6848   6.315   1.503   9.459
    1H151 O2313 6849   0.821   0.330   9.400
    1H151 O2314 6850   2.147   5.787   7.288
    1H151 O2315 6851   0.063   0.990   9.459
    1H151 O2316 6852   1.768   1.869   9.400
    1H151 O2317 6853   6.694   2.709   7.288
    1H151 O2318 6854   1.010   1.683   7.288
    1H151 O2319 6855   4.042   5.608   9.459
    1H151 O2320 6856   1.579   3.222   7.288
    1H151 O2321 6857   3.284   4.582   9.459
    1H151 O2322 6858   5.557   6.814   7.288
    1H151 O2323 6859   2.336   2.856   7.346
    1H151 O2324 6860   1.010   6.634   9.459
    1H151 O2325 6861   4.799   3.735   7.288
    1H151 O2326 6862   1.768   3.735   7.288
    1H151 O2327 6863   2.905   5.608   9.459
    1H151 O2328 6864   2.905   4.582   9.459
    1H151 O2329 6865   4.799   2.529   9.459
    1H151 O2330 6866   0.631   2.709   7.288
    1H151 O2331 6867   0.631   4.761   7.288
    1H151 O2332 6868   1.389   0.656   7.288
    1H151 O2333 6869   2.526   3.735   7.288
    1H151 O2334 6870   6.505   5.095   9.459
    1H151 O2335 6871   1.010   0.656   7.288
    1H151 O2336 6872   6.694   4.761   7.288
    1H151 O2337 6873   1.200   5.095   9.459
    1H151 O2338 6874   1.010   3.735   7.288
    1H151 O2339 6875   2.715   3.222   7.288
    1H151 O2340 6876   2.526   1.503   9.459
    1H151 O2341 6877   5.368   3.042   9.459
    1H151 O2342 6878   2.147   1.869   9.400
    1H151 O2343 6879   1.768   0.656   7.288
    1H151 O2344 6880   4.610   4.248   7.288
    1H151 O2345 6881   0.442   5.461   9.400
    1H151 O2346 6882   5.747   5.274   7.288
    1H151 O2347 6883   6.694   3.735   7.288
    1H151 O2348 6884   0.631   0.656   7.288
    1H151 O2349 6885   2.905   5.787   7.288
    1H151 O2350 6886   2.336   0.990   9.459
    1H151 O2351 6887   1.768   2.529   9.459
    1H151 O2352 6888   5.557   2.709   7.288
    1H151 O2353 6889   3.663   1.683   7.288
    1H151 O2354 6890   0.063   4.248   7.288
    1H151 O2355 6891   0.821   5.274   7.288
    1H151 O2356 6892   1.958   1.356   9.400
    1H151 O2357 6893   1.768   1.683   7.288
    1H151 O2358 6894   4.231   0.990   9.459
    1H151 O2359 6895   3.284   2.342   7.346
    1H151 O2360 6896   0.442   4.248   7.288
    1H151 O2361 6897   3.094   3.042   9.459
    1H151 O2362 6898   5.557   4.582   9.459
    1H151 O2363 6899   0.631   6.634   9.459
    1H151 O2364 6900   0.631   0.843   9.400
    1H151 O2365 6901   5.368   6.300   7.288
    1H151 O2366 6902   5.936   2.529   9.459
    1H151 O2367 6903   4.610   5.095   9.459
    1H151 O2368 6904   4.989   6.300   7.288
    1H151 O2369 6905   4.610   1.169   7.288
    1H151 O2370 6906   1.389   6.634   9.459
    1H151 O2371 6907   5.368   1.169   7.288
    1H151 O2372 6908   3.094   7.147   9.459
    1H151 O2373 6909   6.505   6.121   9.459
    1H151 O2374 6910   3.852   6.300   7.288
    1H151 O2375 6911   4.042   1.683   7.288
    1H151 O2376 6912   3.094   2.856   7.346
    1H151 O2377 6913   6.505   2.196   7.288
    1H151 O2378 6914   0.253   6.634   9.459
    1H151 O2379 6915   3.663   2.529   9.459
    1H151 O2380 6916   0.821   7.327   7.288
    1H151 O2381 6917   4.231   3.042   9.459
    1H151 O2382 6918   2.715   0.990   9.459
    1H151 O2383 6919   0.442   6.121   9.459
    1H151 O2384 6920   2.526   6.814   7.288
    1H151 O2385 6921   4.799   1.683   7.288
    1H151 O2386 6922   4.421   6.634   9.459
    1H151 O2387 6923   4.421   1.683   7.288
    1H151 O2388 6924   4.231   4.248   7.288
    1H151 O2389 6925   5.747   3.042   9.459
    1H151 O2390 6926   3.473   5.461   9.400
    1H151 O2391 6927   2.715   7.147   9.459
    1H151 O2392 6928   1.200   3.222   7.288
    1H151 O2393 6929   4.799   3.922   9.400
    1H151 O2394 6930   4.421   3.735   7.288
    1H151 O2395 6931   1.200   0.330   9.400
    1H151 O2396 6932   0.442   5.274   7.288
    1H151 O2397 6933   3.852   0.990   9.459
    1H151 O2398 6934   1.768   6.634   9.459
    1H151 O2399 6935   5.936   4.761   7.288
    1H151 O2400 6936   4.799   2.709   7.288
    1H151 O2401 6937   3.094   0.990   9.459
    1H151 O2402 6938   3.473   0.990   9.459
    1H151 O2403 6939   2.526   5.608   9.459
    1H151 O2404 6940   5.178   6.634   9.459
    1H151 O2405 6941   3.284   6.814   7.288
    1H151 O2406 6942   6.694   6.634   9.459
    1H151 O2407 6943   5.936   0.656   7.288
    1H151 O2408 6944   3.663   6.634   9.459
    1H151 O2409 6945   1.958   5.274   7.288
    1H151 O2410 6946   3.094   5.274   7.288
    1H151 O2411 6947   4.042   1.503   9.459
    1H151 O2412 6948   3.284   1.503   9.459
    1H151 O2413 6949   3.284   5.787   7.288
    1H151 O2414 6950   0.821   2.016   9.459
    1H151 O2415 6951   2.336   7.147   9.459
    1H151 O2416 6952   2.715   3.042   9.459
    1H151 O2417 6953   6.694   0.656   7.288
    1H151 O2418 6954   0.631   3.735   7.288
    1H151 O2419 6955   4.989   0.803   7.346
    1H151 O2420 6956   1.389   2.342   7.346
    1H151 O2421 6957   4.042   4.761   7.288
    1H151 O2422 6958   2.526   1.869   9.400
    1H151 O2423 6959   3.284   0.656   7.288
    1H151 O2424 6960   0.821   7.147   9.459
    1H151 O2425 6961   1.389   2.529   9.459
    1H151 O2426 6962   4.799   0.843   9.400
    1H151 O2427 6963   3.284   3.735   7.288
    1H151 O2428 6964   1.200   6.300   7.288
    1H151 O2429 6965   4.610   0.803   7.346
    1H151 O2430 6966   2.905   1.503   9.459
    1H151 O2431 6967   3.284   2.529   9.459
    1H151 O2432 6968   3.852   1.169   7.288
    1H151 O2433 6969   2.147   5.608   9.459
    1H151 O2434 6970   1.958   7.147   9.459
    1H151 O2435 6971   1.958   0.990   9.459
    1H151 O2436 6972   1.010   5.974   9.400
    1H151 O2437 6973   5.936   5.608   9.459
    1H151 O2438 6974   4.989   5.274   7.288
    1H151 O2439 6975   3.284   4.948   9.400
    1H151 O2440 6976   2.147   2.342   7.346
    1H151 O2441 6977   4.231   1.169   7.288
    1H151 O2442 6978   4.042   2.529   9.459
    1H151 O2443 6979   0.063   6.300   7.288
    1H151 O2444 6980   4.799   1.503   9.459
    1H151 O2445 6981   1.010   4.761   7.288
    1H151 O2446 6982   3.663   1.503   9.459
    1H151 O2447 6983   4.421   1.503   9.459
    1H151 O2448 6984   3.663   1.869   9.400
    1H151 O2449 6985   6.505   6.300   7.288
    1H151 O2450 6986   2.905   1.869   9.400
    1H151 O2451 6987   4.042   1.869   9.400
    1H151 O2452 6988   3.284   1.869   9.400
    1H151 O2453 6989   4.989   5.095   9.459
    1H151 O2454 6990   4.421   1.869   9.400
    1H151 O2455 6991   1.579   5.274   7.288
    1H151 O2456 6992   4.989   6.960   7.346
    1H151 O2457 6993   4.989   0.330   9.400
    1H151 O2458 6994   4.231   0.803   7.346
    1H151 O2459 6995   5.178   1.503   9.459
    1H151 O2460 6996   4.231   6.300   7.288
    1H151 O2461 6997   1.200   1.829   7.346
    1H151 O2462 6998   5.178   3.369   7.346
    1H151 O2463 6999   5.368   6.960   7.346
    1H151 O2464 7000   0.442   7.327   7.288
    1H151 O2465 7001   1.200   5.461   9.400
    1H151 O2466 7002   6.694   1.683   7.288
    1H151 O2467 7003   5.178   0.290   7.346
    1H151 O2468 7004   0.442   0.330   9.400
    1H151 O2469 7005   2.715   5.274   7.288
    1H151 O2470 7006   1.200   4.435   9.400
    1H151 O2471 7007   0.063   5.095   9.459
    1H151 O2472 7008   2.336   4.435   9.400
    1H151 O2473 7009   3.852   7.327   7.288
    1H151 O2474 7010   4.799   4.582   9.459
    1H151 O2475 7011   5.747   0.990   9.459
    1H151 O2476 7012   3.094   3.222   7.288
    1H151 O2477 7013   5.557   5.608   9.459
    1H151 O2478 7014   0.063   5.461   9.400
    1H151 O2479 7015   0.253   1.683   7.288
    1H151 O2480 7016   6.126   2.196   7.288
    1H151 O2481 7017   5.936   3.735   7.288
    1H151 O2482 7018   3.473   6.121   9.459
    1H151 O2483 7019   2.336   3.042   9.459
    1H151 O2484 7020   1.768   4.948   9.400
    1H151 O2485 7021   3.852   0.803   7.346
    1H151 O2486 7022   1.389   2.709   7.288
    1H151 O2487 7023   4.799   1.869   9.400
    1H151 O2488 7024   2.336   5.095   9.459
    1H151 O2489 7025   6.126   6.300   7.288
    1H151 O2490 7026   0.442   6.300   7.288
    1H151 O2491 7027   3.663   4.761   7.288
    1H151 O2492 7028   5.178   0.843   9.400
    1H151 O2493 7029   3.094   5.461   9.400
    1H151 O2494 7030   1.768   2.709   7.288
    1H151 O2495 7031   5.747   1.356   9.400
    1H151 O2496 7032   5.178   3.922   9.400
    1H151 O2497 7033   1.010   2.342   7.346
    1H151 O2498 7034   3.852   5.461   9.400
    1H151 O2499 7035   3.094   6.121   9.459
    1H151 O2500 7036   4.610   0.330   9.400
    1H151 O2501 7037   4.421   3.922   9.400
    1H151 O2502 7038   6.126   1.356   9.400
    1H151 O2503 7039   3.663   2.895   9.400
    1H151 O2504 7040   0.631   4.948   9.400
    1H151 O2505 7041   3.663   2.342   7.346
    1H151 O2506 7042   1.579   1.829   7.346
    1H151 O2507 7043   4.610   7.147   9.459
    1H151 O2508 7044   2.905   2.529   9.459
    1H151 O2509 7045   5.557   1.869   9.400
    1H151 O2510 7046   4.610   7.327   7.288
    1H151 O2511 7047   4.989   7.147   9.459
    1H151 O2512 7048   4.042   4.948   9.400
    1H151 O2513 7049   6.694   2.529   9.459
    1H151 O2514 7050   4.421   3.556   9.459
    1H151 O2515 7051   1.010   2.709   7.288
    1H151 O2516 7052   6.315   3.369   7.346
    1H151 O2517 7053   6.315   2.709   7.288
    1H151 O2518 7054   3.473   7.327   7.288
    1H151 O2519 7055   0.253   2.529   9.459
    1H151 O2520 7056   0.063   3.222   7.288
    1H151 O2521 7057   2.715   5.095   9.459
    1H151 O2522 7058   6.315   0.843   9.400
    1H151 O2523 7059   6.505   4.248   7.288
    1H151 O2524 7060   1.200   7.147   9.459
    1H151 O2525 7061   5.368   2.856   7.346
    1H151 O2526 7062   4.421   2.529   9.459
    1H151 O2527 7063   5.747   5.095   9.459
    1H151 O2528 7064   0.063   2.196   7.288
    1H151 O2529 7065   4.989   3.042   9.459
    1H151 O2530 7066   2.526   2.529   9.459
    1H151 O2531 7067   4.231   4.435   9.400
    1H151 O2532 7068   3.663   4.582   9.459
    1H151 O2533 7069   2.147   3.922   9.400
    1H151 O2534 7070   1.579   6.960   7.346
    1H151 O2535 7071   4.989   3.408   9.400
    1H151 O2536 7072   2.147   6.447   7.346
    1H151 O2537 7073   3.663   2.709   7.288
    1H151 O2538 7074   6.694   0.477   9.459
    1H151 O2539 7075   0.442   7.147   9.459
    1H151 O2540 7076   1.389   3.922   9.400
    1H151 O2541 7077   3.852   6.960   7.346
    1H151 O2542 7078   5.936   3.369   7.346
    1H151 O2543 7079   6.315   5.608   9.459
    1H151 O2544 7080   3.094   6.487   9.400
    1H151 O2545 7081   0.253   4.761   7.288
    1H151 O2546 7082   2.147   2.529   9.459
    1H151 O2547 7083   4.989   2.856   7.346
    1H151 O2548 7084   0.821   4.248   7.288
    1H151 O2549 7085   4.610   6.487   9.400
    1H151 O2550 7086   0.631   1.503   9.459
    1H151 O2551 7087   5.178   5.787   7.288
    1H151 O2552 7088   6.126   4.435   9.400
    1H151 O2553 7089   4.989   6.487   9.400
    1H151 O2554 7090   5.747   4.069   9.459
    1H151 O2555 7091   2.147   3.735   7.288
    1H151 O2556 7092   5.747   2.382   9.400
    1H151 O2557 7093   6.694   5.974   9.400
    1H151 O2558 7094   1.768   0.290   7.346
    1H151 O2559 7095   5.178   4.582   9.459
    1H151 O2560 7096   0.442   2.196   7.288
    1H151 O2561 7097   1.958   5.934   7.346
    1H151 O2562 7098   4.231   7.327   7.288
    1H151 O2563 7099   1.200   1.169   7.288
    1H151 O2564 7100   6.694   0.843   9.400
    1H151 O2565 7101   6.126   5.274   7.288
    1H151 O2566 7102   5.936   2.709   7.288
    1H151 O2567 7103   6.126   2.016   9.459
    1H151 O2568 7104   2.147   3.369   7.346
    1H151 O2569 7105   1.389   1.869   9.400
    1H151 O2570 7106   1.200   7.327   7.288
    1H151 O2571 7107   0.442   3.222   7.288
    1H151 O2572 7108   4.989   2.382   9.400
    1H151 O2573 7109   5.178   6.447   7.346
    1H151 O2574 7110   1.579   1.169   7.288
    1H151 O2575 7111   0.063   2.856   7.346
    1H151 O2576 7112   4.799   5.974   9.400
    1H151 O2577 7113   3.473   1.169   7.288
    1H151 O2578 7114   5.557   0.656   7.288
    1H151 O2579 7115   1.579   7.147   9.459
    1H151 O2580 7116   5.747   4.435   9.400
    1H151 O2581 7117   1.579   6.121   9.459
    1H151 O2582 7118   1.010   1.869   9.400
    1H151 O2583 7119   3.284   2.895   9.400
    1H151 O2584 7120   0.821   3.222   7.288
    1H151 O2585 7121   3.473   6.300   7.288
    1H151 O2586 7122   4.421   6.814   7.288
    1H151 O2587 7123   0.442   2.856   7.346
    1H151 O2588 7124   4.042   2.895   9.400
    1H151 O2589 7125   5.557   3.556   9.459
    1H151 O2590 7126   2.526   5.787   7.288
    1H151 O2591 7127   1.768   5.608   9.459
    1H151 O2592 7128   2.905   0.477   9.459
    1H151 O2593 7129   4.799   5.608   9.459
    1H151 O2594 7130   1.389   5.787   7.288
    1H151 O2595 7131   6.315   4.948   9.400
    1H151 O2596 7132   5.557   5.787   7.288
    1H151 O2597 7133   2.715   4.069   9.459
    1H151 O2598 7134   0.821   6.487   9.400
    1H151 O2599 7135   4.610   3.222   7.288
    1H151 O2600 7136   3.852   6.121   9.459
    1H151 O2601 7137   0.253   3.735   7.288
    1H151 O2602 7138   3.473   6.487   9.400
    1H151 O2603 7139   3.473   6.960   7.346
    1H151 O2604 7140   2.715   3.882   7.346
    1H151 O2605 7141   6.505   4.908   7.346
    1H151 O2606 7142   1.768   0.477   9.459
    1H151 O2607 7143   6.505   1.169   7.288
    1H151 O2608 7144   2.526   6.634   9.459
    1H151 O2609 7145   3.473   0.803   7.346
    1H151 O2610 7146   5.368   3.882   7.346
    1H151 O2611 7147   4.042   0.477   9.459
    1H151 O2612 7148   4.231   2.196   7.288
    1H151 O2613 7149   6.505   3.882   7.346
    1H151 O2614 7150   1.389   3.369   7.346
    1H151 O2615 7151   6.126   4.908   7.346
    1H151 O2616 7152   0.631   4.582   9.459
    1H151 O2617 7153   5.557   5.421   7.346
    1H151 O2618 7154   6.505   5.274   7.288
    1H151 O2619 7155   4.989   4.248   7.288
    1H151 O2620 7156   6.315   0.477   9.459
    1H151 O2621 7157   1.389   6.447   7.346
    1H151 O2622 7158   3.852   1.829   7.346
    1H151 O2623 7159   6.126   4.248   7.288
    1H151 O2624 7160   1.579   2.382   9.400
    1H151 O2625 7161   5.178   1.316   7.346
    1H151 O2626 7162   4.042   3.556   9.459
    1H151 O2627 7163   4.421   5.608   9.459
    1H151 O2628 7164   5.557   2.895   9.400
    1H151 O2629 7165   3.284   1.683   7.288
    1H151 O2630 7166   2.336   6.960   7.346
    1H151 O2631 7167   6.126   1.169   7.288
    1H151 O2632 7168   2.147   6.634   9.459
    1H151 O2633 7169   2.336   7.327   7.288
    1H151 O2634 7170   1.579   3.882   7.346
    1H151 O2635 7171   6.126   4.069   9.459
    1H151 O2636 7172   4.610   3.882   7.346
    1H151 O2637 7173   3.094   4.435   9.400
    1H151 O2638 7174   4.610   3.042   9.459
    1H151 O2639 7175   2.905   7.000   9.400
    1H151 O2640 7176   3.094   3.882   7.346
    1H151 O2641 7177   4.231   6.121   9.459
    1H151 O2642 7178   2.526   0.477   9.459
    1H151 O2643 7179   6.126   0.803   7.346
    1H151 O2644 7180   3.094   4.248   7.288
    1H151 O2645 7181   2.715   2.564   7.434
    1H151 O2646 7182   0.253   0.656   7.288
    1H151 O2647 7183   1.579   0.803   7.346
    1H151 O2648 7184   5.178   5.421   7.346
    1H151 O2649 7185   6.505   0.803   7.346
    1H151 O2650 7186   2.715   4.248   7.288
    1H151 O2651 7187   3.663   4.948   9.400
    1H151 O2652 7188   0.063   6.487   9.400
    1H151 O2653 7189   2.147   0.477   9.459
    1H151 O2654 7190   1.200   5.274   7.288
    1H151 O2655 7191   5.178   1.683   7.288
    1H151 O2656 7192   5.747   7.327   7.288
    1H151 O2657 7193   0.821   4.908   7.346
    1H151 O2658 7194   0.821   0.803   7.346
    1H151 O2659 7195   1.200   4.248   7.288
    1H151 O2660 7196   2.715   6.300   7.288
    1H151 O2661 7197   2.147   1.683   7.288
    1H151 O2662 7198   0.631   5.974   9.400
    1H151 O2663 7199   6.694   1.503   9.459
    1H151 O2664 7200   0.821   1.169   7.288
    1H151 O2665 7201   4.989   2.196   7.288
    1H151 O2666 7202   1.010   6.814   7.288
    1H151 O2667 7203   4.421   4.761   7.288
    1H151 O2668 7204   0.063   7.147   9.459
    1H151 O2669 7205   3.284   0.477   9.459
    1H151 O2670 7206   4.042   6.447   7.346
    1H151 O2671 7207   0.821   0.621   9.312
    1H151 O2672 7208   3.094   6.300   7.288
    1H151 O2673 7209   5.368   5.095   9.459
    1H151 O2674 7210   1.389   4.948   9.400
    1H151 O2675 7211   4.610   2.196   7.288
    1H151 O2676 7212   2.147   3.556   9.459
    1H151 O2677 7213   4.421   4.395   7.346
    1H151 O2678 7214   5.557   3.369   7.346
    1H151 O2679 7215   1.768   3.922   9.400
    1H151 O2680 7216   5.557   0.477   9.459
    1H151 O2681 7217   2.336   1.356   9.400
    1H151 O2682 7218   0.063   1.169   7.288
    1H151 O2683 7219   1.010   4.948   9.400
    1H151 O2684 7220   5.557   4.761   7.288
    1H151 O2685 7221   0.631   0.290   7.346
    1H151 O2686 7222   0.631   6.814   7.288
    1H151 O2687 7223   3.852   4.069   9.459
    1H151 O2688 7224   0.253   4.395   7.346
    1H151 O2689 7225   1.768   5.421   7.346
    1H151 O2690 7226   1.768   3.556   9.459
    1H151 O2691 7227   0.631   5.421   7.346
    1H151 O2692 7228   3.094   5.934   7.346
    1H151 O2693 7229   5.368   6.121   9.459
    1H151 O2694 7230   3.473   7.147   9.459
    1H151 O2695 7231   5.178   5.608   9.459
    1H151 O2696 7232   0.631   1.683   7.288
    1H151 O2697 7233   0.063   5.274   7.288
    1H151 O2698 7234   3.663   0.477   9.459
    1H151 O2699 7235   0.253   5.974   9.400
    1H151 O2700 7236   5.368   4.248   7.288
    1H151 O2701 7237   2.526   3.556   9.459
    1H151 O2702 7238   1.389   1.134   9.312
    1H151 O2703 7239   2.905   5.421   7.346
    1H151 O2704 7240   5.747   1.169   7.288
    1H151 O2705 7241   0.253   6.814   7.288
    1H151 O2706 7242   2.715   6.121   9.459
    1H151 O2707 7243   4.042   0.843   9.400
    1H151 O2708 7244   5.368   2.382   9.400
    1H151 O2709 7245   6.694   4.582   9.459
    1H151 O2710 7246   5.936   6.814   7.288
    1H151 O2711 7247   1.958   6.960   7.346
    1H151 O2712 7248   0.821   1.356   9.400
    1H151 O2713 7249   1.768   6.447   7.346
    1H151 O2714 7250   0.631   5.787   7.288
    1H151 O2715 7251   2.905   1.683   7.288
    1H151 O2716 7252   3.094   4.069   9.459
    1H151 O2717 7253   2.526   3.369   7.346
    1H151 O2718 7254   3.852   4.248   7.288
    1H151 O2719 7255   4.610   6.300   7.288
    1H151 O2720 7256   5.747   6.300   7.288
    1H151 O2721 7257   0.821   3.882   7.346
    1H151 O2722 7258   2.526   0.843   9.400
    1H151 O2723 7259   0.253   5.787   7.288
    1H151 O2724 7260   1.579   6.487   9.400
    1H151 O2725 7261   3.473   5.274   7.288
    1H151 O2726 7262   4.799   0.290   7.346
    1H151 O2727 7263   2.526   1.683   7.288
    1H151 O2728 7264   1.200   0.621   9.312
    1H151 O2729 7265   3.663   3.556   9.459
    1H151 O2730 7266   4.799   4.948   9.400
    1H151 O2731 7267   1.579   4.248   7.288
    1H151 O2732 7268   6.694   6.814   7.288
    1H151 O2733 7269   0.821   4.069   9.459
    1H151 O2734 7270   1.389   3.556   9.459
    1H151 O2735 7271   1.768   2.342   7.346
    1H151 O2736 7272   6.315   6.814   7.288
    1H151 O2737 7273   2.336   5.274   7.288
    1H151 O2738 7274   2.905   6.814   7.288
    1H151 O2739 7275   3.094   2.564   7.434
    1H151 O2740 7276   4.610   4.435   9.400
    1H151 O2741 7277   1.010   2.529   9.459
    1H151 O2742 7278   1.958   1.648   9.312
    1H151 O2743 7279   4.610   1.829   7.346
    1H151 O2744 7280   4.042   6.634   9.459
    1H151 O2745 7281   2.336   5.461   9.400
    1H151 O2746 7282   2.336   2.564   7.434
    1H151 O2747 7283   6.315   1.683   7.288
    1H151 O2748 7284   0.442   2.016   9.459
    1H151 O2749 7285   3.284   0.843   9.400
    1H151 O2750 7286   5.747   4.248   7.288
    1H151 O2751 7287   2.147   4.948   9.400
    1H151 O2752 7288   3.473   3.222   7.288
    1H151 O2753 7289   0.063   2.016   9.459
    1H151 O2754 7290   4.231   7.147   9.459
    1H151 O2755 7291   2.147   0.656   7.288
    1H151 O2756 7292   6.315   2.342   7.346
    1H151 O2757 7293   5.178   1.869   9.400
    1H151 O2758 7294   6.315   2.529   9.459
    1H151 O2759 7295   3.094   7.327   7.288
    1H151 O2760 7296   6.505   2.016   9.459
    1H151 O2761 7297   1.010   5.787   7.288
    1H151 O2762 7298   3.473   2.382   9.400
    1H151 O2763 7299   3.852   5.274   7.288
    1H151 O2764 7300   3.852   2.382   9.400
    1H151 O2765 7301   2.147   7.000   9.400
    1H151 O2766 7302   6.126   7.327   7.288
    1H151 O2767 7303   5.368   2.196   7.288
    1H151 O2768 7304   5.178   4.761   7.288
    1H151 O2769 7305   4.799   1.316   7.346
    1H151 O2770 7306   0.442   1.169   7.288
    1H151 O2771 7307   0.821   6.300   7.288
    1H151 O2772 7308   1.958   6.121   9.459
    1H151 O2773 7309   5.936   5.787   7.288
    1H151 O2774 7310   5.368   7.147   9.459
    1H151 O2775 7311   0.253   0.843   9.400
    1H151 O2776 7312   1.958   2.856   7.346
    1H151 O2777 7313   2.526   2.895   9.400
    1H151 O2778 7314   1.768   0.843   9.400
    1H151 O2779 7315   5.936   0.477   9.459
    1H151 O2780 7316   5.747   5.461   9.400
    1H151 O2781 7317   2.336   6.121   9.459
    1H151 O2782 7318   3.284   3.556   9.459
    1H151 O2783 7319   0.253   4.582   9.459
    1H151 O2784 7320   2.905   3.369   7.346
    1H151 O2785 7321   4.799   5.787   7.288
    1H151 O2786 7322   3.473   4.248   7.288
    1H151 O2787 7323   4.799   4.761   7.288
    1H151 O2788 7324   0.063   1.829   7.346
    1H151 O2789 7325   6.505   7.327   7.288
    1H151 O2790 7326   1.958   1.169   7.288
    1H151 O2791 7327   1.579   1.648   9.312
    1H151 O2792 7328   5.936   1.869   9.400
    1H151 O2793 7329   4.042   2.709   7.288
    1H151 O2794 7330   3.473   4.069   9.459
    1H151 O2795 7331   0.253   1.503   9.459
    1H151 O2796 7332   4.421   0.843   9.400
    1H151 O2797 7333   1.010   1.134   9.312
    1H151 O2798 7334   6.126   6.121   9.459
    1H151 O2799 7335   0.253   6.447   7.346
    1H151 O2800 7336   3.663   5.787   7.288
    1H151 O2801 7337   6.315   5.787   7.288
    1H151 O2802 7338   6.315   6.447   7.346
    1H151 O2803 7339   3.852   4.908   7.346
    1H151 O2804 7340   2.336   4.248   7.288
    1H151 O2805 7341   5.747   6.121   9.459
    1H151 O2806 7342   5.936   4.948   9.400
    1H151 O2807 7343   2.715   7.327   7.288
    1H151 O2808 7344   5.368   1.356   9.400
    1H151 O2809 7345   0.063   7.327   7.288
    1H151 O2810 7346   5.747   2.196   7.288
    1H151 O2811 7347   1.958   3.042   9.459
    1H151 O2812 7348   2.905   4.948   9.400
    1H151 O2813 7349   1.958   4.248   7.288
    1H151 O2814 7350   4.421   4.948   9.400
    1H151 O2815 7351   3.094   1.169   7.288
    1H151 O2816 7352   0.631   5.239   9.312
    1H151 O2817 7353   1.389   4.761   7.288
    1H151 O2818 7354   1.768   3.369   7.346
    1H151 O2819 7355   4.421   2.709   7.288
    1H151 O2820 7356   4.042   3.735   7.288
    1H151 O2821 7357   3.284   5.974   9.400
    1H151 O2822 7358   5.557   1.683   7.288
    1H151 O2823 7359   3.284   4.761   7.288
    1H151 O2824 7360   1.389   2.051   7.434
    1H151 O2825 7361   2.905   4.761   7.288
    1H151 O2826 7362   1.579   3.042   9.459
    1H151 O2827 7363   4.042   5.787   7.288
    1H151 O2828 7364   3.663   0.290   7.346
    1H151 O2829 7365   6.126   3.042   9.459
    1H151 O2830 7366   4.989   0.621   9.312
    1H151 O2831 7367   1.768   4.761   7.288
    1H151 O2832 7368   0.631   2.529   9.459
    1H151 O2833 7369   6.505   4.069   9.459
    1H151 O2834 7370   2.715   1.356   9.400
    1H151 O2835 7371   4.989   3.882   7.346
    1H151 O2836 7372   4.231   5.274   7.288
    1H151 O2837 7373   0.063   2.382   9.400
    1H151 O2838 7374   2.905   3.556   9.459
    1H151 O2839 7375   4.610   2.382   9.400
    1H151 O2840 7376   6.315   6.634   9.459
    1H151 O2841 7377   1.200   6.487   9.400
    1H151 O2842 7378   4.610   5.274   7.288
    1H151 O2843 7379   3.094   2.382   9.400
    1H151 O2844 7380   3.663   3.735   7.288
    1H151 O2845 7381   4.989   1.356   9.400
    1H151 O2846 7382   3.284   5.239   9.312
    1H151 O2847 7383   0.253   4.948   9.400
    1H151 O2848 7384   2.147   4.213   9.312
    1H151 O2849 7385   4.421   1.316   7.346
    1H151 O2850 7386   4.231   2.382   9.400
    1H151 O2851 7387   3.473   2.856   7.346
    1H151 O2852 7388   6.694   5.787   7.288
    1H151 O2853 7389   1.010   3.556   9.459
    1H151 O2854 7390   1.958   2.382   9.400
    1H151 O2855 7391   1.389   4.213   9.312
    1H151 O2856 7392   4.799   7.000   9.400
    1H151 O2857 7393   4.610   3.408   9.400
    1H151 O2858 7394   1.389   5.974   9.400
    1H151 O2859 7395   5.368   0.803   7.346
    1H151 O2860 7396   6.505   5.461   9.400
    1H151 O2861 7397   6.694   3.369   7.346
    1H151 O2862 7398   4.610   1.356   9.400
    1H151 O2863 7399   0.821   5.753   9.312
    1H151 O2864 7400   3.852   7.147   9.459
    1H151 O2865 7401   6.505   2.856   7.346
    1H151 O2866 7402   5.557   6.634   9.459
    1H151 O2867 7403   5.936   0.843   9.400
    1H151 O2868 7404   1.389   0.290   7.346
    1H151 O2869 7405   1.579   4.726   9.312
    1H151 O2870 7406   4.231   1.356   9.400
    1H151 O2871 7407   2.905   0.656   7.288
    1H151 O2872 7408   3.094   1.356   9.400
    1H151 O2873 7409   4.799   3.369   7.346
    1H151 O2874 7410   3.852   1.356   9.400
    1H151 O2875 7411   1.200   3.882   7.346
    1H151 O2876 7412   3.473   1.356   9.400
    1H151 O2877 7413   5.178   7.182   7.434
    1H151 O2878 7414   1.958   4.726   9.312
    1H151 O2879 7415   5.936   3.556   9.459
    1H151 O2880 7416   0.063   3.042   9.459
    1H151 O2881 7417   4.042   1.316   7.346
    1H151 O2882 7418   2.715   2.382   9.400
    1H151 O2883 7419   4.042   0.290   7.346
    1H151 O2884 7420   5.178   2.895   9.400
    1H151 O2885 7421   4.989   4.435   9.400
    1H151 O2886 7422   6.126   3.882   7.346
    1H151 O2887 7423   4.989   3.700   9.312
    1H151 O2888 7424   5.368   3.408   9.400
    1H151 O2889 7425   4.231   3.222   7.288
    1H151 O2890 7426   2.336   2.382   9.400
    1H151 O2891 7427   3.473   1.829   7.346
    1H151 O2892 7428   5.936   1.683   7.288
    1H151 O2893 7429   6.505   7.147   9.459
    1H151 O2894 7430   2.715   4.435   9.400
    1H151 O2895 7431   1.010   7.000   9.400
    1H151 O2896 7432   6.505   1.356   9.400
    1H151 O2897 7433   6.694   4.395   7.346
    1H151 O2898 7434   5.178   3.077   7.434
    1H151 O2899 7435   1.200   1.648   9.312
    1H151 O2900 7436   1.579   5.934   7.346
    1H151 O2901 7437   4.421   5.787   7.288
    1H151 O2902 7438   0.631   7.000   9.400
    1H151 O2903 7439   0.442   4.908   7.346
    1H151 O2904 7440   6.694   2.342   7.346
    1H151 O2905 7441   3.663   5.974   9.400
    1H151 O2906 7442   0.442   6.487   9.400
    1H151 O2907 7443   3.663   6.447   7.346
    1H151 O2908 7444   6.126   2.856   7.346
    1H151 O2909 7445   1.200   2.856   7.346
    1H151 O2910 7446   0.631   4.395   7.346
    1H151 O2911 7447   5.557   0.843   9.400
    1H151 O2912 7448   2.526   4.761   7.288
    1H151 O2913 7449   3.852   3.222   7.288
    1H151 O2914 7450   1.579   0.330   9.400
    1H151 O2915 7451   2.147   4.761   7.288
    1H151 O2916 7452   0.253   2.342   7.346
    1H151 O2917 7453   2.715   5.461   9.400
    1H151 O2918 7454   0.631   2.342   7.346
    1H151 O2919 7455   1.579   5.461   9.400
    1H151 O2920 7456   1.200   0.803   7.346
    1H151 O2921 7457   0.442   0.621   9.312
    1H151 O2922 7458   1.200   3.042   9.459
    1H151 O2923 7459   2.526   0.656   7.288
    1H151 O2924 7460   6.505   3.042   9.459
    1H151 O2925 7461   5.747   2.856   7.346
    1H151 O2926 7462   4.421   0.290   7.346
    1H151 O2927 7463   3.284   7.000   9.400
    1H151 O2928 7464   3.663   1.316   7.346
    1H151 O2929 7465   2.336   1.169   7.288
    1H151 O2930 7466   2.526   4.948   9.400
    1H151 O2931 7467   3.852   4.435   9.400
    1H151 O2932 7468   0.442   4.069   9.459
    1H151 O2933 7469   1.579   2.856   7.346
    1H151 O2934 7470   5.747   7.147   9.459
    1H151 O2935 7471   0.063   0.330   9.400
    1H151 O2936 7472   6.694   4.948   9.400
    1H151 O2937 7473   2.147   0.843   9.400
    1H151 O2938 7474   4.799   6.266   9.312
    1H151 O2939 7475   1.389   1.316   7.346
    1H151 O2940 7476   5.747   3.882   7.346
    1H151 O2941 7477   4.231   5.461   9.400
    1H151 O2942 7478   5.368   4.435   9.400
    1H151 O2943 7479   6.315   4.395   7.346
    1H151 O2944 7480   2.715   1.169   7.288
    1H151 O2945 7481   4.989   0.512   7.434
    1H151 O2946 7482   0.821   2.856   7.346
    1H151 O2947 7483   1.768   2.161   9.312
    1H151 O2948 7484   4.231   1.829   7.346
    1H151 O2949 7485   5.936   6.634   9.459
    1H151 O2950 7486   5.557   0.290   7.346
    1H151 O2951 7487   2.336   5.934   7.346
    1H151 O2952 7488   0.442   3.042   9.459
    1H151 O2953 7489   4.610   0.621   9.312
    1H151 O2954 7490   0.063   4.069   9.459
    1H151 O2955 7491   1.958   1.829   7.346
    1H151 O2956 7492   5.557   3.922   9.400
    1H151 O2957 7493   2.905   2.895   9.400
    1H151 O2958 7494   6.126   7.147   9.459
    1H151 O2959 7495   0.821   1.829   7.346
    1H151 O2960 7496   1.010   0.290   7.346
    1H151 O2961 7497   6.315   3.556   9.459
    1H151 O2962 7498   4.231   6.960   7.346
    1H151 O2963 7499   3.473   4.435   9.400
    1H151 O2964 7500   1.200   5.753   9.312
    1H151 O2965 7501   2.526   7.000   9.400
    1H151 O2966 7502   0.063   4.908   7.346
    1H151 O2967 7503   2.905   0.843   9.400
    1H151 O2968 7504   0.631   3.556   9.459
    1H151 O2969 7505   0.063   3.882   7.346
    1H151 O2970 7506   0.063   5.753   9.312
    1H151 O2971 7507   0.821   3.042   9.459
    1H151 O2972 7508   2.526   3.922   9.400
    1H151 O2973 7509   0.821   4.435   9.400
    1H151 O2974 7510   1.010   3.369   7.346
    1H151 O2975 7511   2.526   6.447   7.346
    1H151 O2976 7512   3.663   0.843   9.400
    1H151 O2977 7513   0.442   5.753   9.312
    1H151 O2978 7514   1.200   6.960   7.346
    1H151 O2979 7515   6.126   5.461   9.400
    1H151 O2980 7516   4.231   0.330   9.400
    1H151 O2981 7517   4.421   5.974   9.400
    1H151 O2982 7518   4.421   4.213   9.312
    1H151 O2983 7519   5.368   0.330   9.400
    1H151 O2984 7520   5.747   1.648   9.312
    1H151 O2985 7521   5.368   5.934   7.346
    1H151 O2986 7522   2.336   3.882   7.346
    1H151 O2987 7523   1.958   3.882   7.346
    1H151 O2988 7524   2.715   6.487   9.400
    1H151 O2989 7525   1.010   2.051   7.434
    1H151 O2990 7526   4.042   2.342   7.346
    1H151 O2991 7527   1.958   5.461   9.400
    1H151 O2992 7528   6.694   3.556   9.459
    1H151 O2993 7529   4.799   2.161   9.312
    1H151 O2994 7530   5.557   6.447   7.346
    1H151 O2995 7531   2.147   3.077   7.434
    1H151 O2996 7532   1.389   7.000   9.400
    1H151 O2997 7533   4.799   6.447   7.346
    1H151 O2998 7534   2.147   0.290   7.346
    1H151 O2999 7535   0.253   3.556   9.459
    1H151 O3000 7536   2.715   5.934   7.346
    1H151 O3001 7537   4.042   3.922   9.400
    1H151 O3002 7538   6.315   1.134   9.312
    1H151 O3003 7539   0.442   3.882   7.346
    1H151 O3004 7540   5.936   5.421   7.346
    1H151 O3005 7541   4.610   6.960   7.346
    1H151 O3006 7542   5.178   5.974   9.400
    1H151 O3007 7543   4.231   3.408   9.400
    1H151 O3008 7544   5.747   4.908   7.346
    1H151 O3009 7545   1.768   7.000   9.400
    1H151 O3010 7546   2.905   5.974   9.400
    1H151 O3011 7547   0.253   3.369   7.346
    1H151 O3012 7548   3.094   1.829   7.346
    1H151 O3013 7549   4.799   2.895   9.400
    1H151 O3014 7550   5.557   2.161   9.312
    1H151 O3015 7551   4.989   6.669   7.434
    1H151 O3016 7552   5.368   6.669   7.434
    1H151 O3017 7553   3.663   2.051   7.434
    1H151 O3018 7554   1.200   2.382   9.400
    1H151 O3019 7555   5.557   4.948   9.400
    1H151 O3020 7556   4.799   4.395   7.346
    1H151 O3021 7557   1.010   6.266   9.312
    1H151 O3022 7558   5.368   3.590   7.434
    1H151 O3023 7559   6.694   6.447   7.346
    1H151 O3024 7560   1.010   3.922   9.400
    1H151 O3025 7561   6.126   4.726   9.312
    1H151 O3026 7562   0.442   0.803   7.346
    1H151 O3027 7563   4.231   4.726   9.312
    1H151 O3028 7564   4.042   5.239   9.312
    1H151 O3029 7565   0.631   3.369   7.346
    1H151 O3030 7566   1.768   7.182   7.434
    1H151 O3031 7567   3.284   3.369   7.346
    1H151 O3032 7568   6.505   4.435   9.400
    1H151 O3033 7569   1.010   5.421   7.346
    1H151 O3034 7570   2.147   5.421   7.346
    1H151 O3035 7571   0.253   7.000   9.400
    1H151 O3036 7572   1.579   6.669   7.434
    1H151 O3037 7573   4.610   5.461   9.400
    1H151 O3038 7574   1.010   1.316   7.346
    1H151 O3039 7575   2.147   2.161   9.312
    1H151 O3040 7576   2.336   1.829   7.346
    1H151 O3041 7577   2.715   1.829   7.346
    1H151 O3042 7578   4.042   4.395   7.346
    1H151 O3043 7579   4.989   1.829   7.346
    1H151 O3044 7580   4.421   7.000   9.400
    1H151 O3045 7581   4.799   4.213   9.312
    1H151 O3046 7582   3.284   5.421   7.346
    1H151 O3047 7583   3.094   6.779   9.312
    1H151 O3048 7584   3.852   6.669   7.434
    1H151 O3049 7585   3.663   2.161   9.312
    1H151 O3050 7586   1.958   6.487   9.400
    1H151 O3051 7587   3.852   3.408   9.400
    1H151 O3052 7588   5.178   1.025   7.434
    1H151 O3053 7589   1.010   4.395   7.346
    1H151 O3054 7590   5.178   7.000   9.400
    1H151 O3055 7591   4.421   2.895   9.400
    1H151 O3056 7592   2.715   0.330   9.400
    1H151 O3057 7593   3.284   0.290   7.346
    1H151 O3058 7594   3.284   6.447   7.346
    1H151 O3059 7595   3.094   4.726   9.312
    1H151 O3060 7596   4.610   0.512   7.434
    1H151 O3061 7597   1.200   4.726   9.312
    1H151 O3062 7598   1.958   0.803   7.346
    1H151 O3063 7599   5.936   2.895   9.400
    1H151 O3064 7600   6.505   1.829   7.346
    1H151 O3065 7601   4.042   2.161   9.312
    1H151 O3066 7602   3.284   2.161   9.312
    1H151 O3067 7603   5.747   0.803   7.346
    1H151 O3068 7604   5.747   6.960   7.346
    1H151 O3069 7605   4.231   3.882   7.346
    1H151 O3070 7606   3.284   2.051   7.434
    1H151 O3071 7607   6.505   3.590   7.434
    1H151 O3072 7608   2.905   2.051   7.434
    1H151 O3073 7609   4.421   2.161   9.312
    1H151 O3074 7610   2.147   6.156   7.434
    1H151 O3075 7611   6.505   6.487   9.400
    1H151 O3076 7612   3.473   5.753   9.312
    1H151 O3077 7613   3.094   0.330   9.400
    1H151 O3078 7614   2.336   0.330   9.400
    1H151 O3079 7615   4.989   5.461   9.400
    1H151 O3080 7616   2.526   2.161   9.312
    1H151 O3081 7617   4.231   4.908   7.346
    1H151 O3082 7618   2.526   2.051   7.434
    1H151 O3083 7619   2.905   2.161   9.312
    1H151 O3084 7620   1.768   1.316   7.346
    1H151 O3085 7621   6.505   0.330   9.400
    1H151 O3086 7622   5.178   2.342   7.346
    1H151 O3087 7623   1.579   3.590   7.434
    1H151 O3088 7624   4.989   5.934   7.346
    1H151 O3089 7625   4.799   2.342   7.346
    1H151 O3090 7626   6.315   5.421   7.346
    1H151 O3091 7627   5.936   3.922   9.400
    1H151 O3092 7628   0.442   1.356   9.400
    1H151 O3093 7629   5.368   4.908   7.346
    1H151 O3094 7630   0.631   1.134   9.312
    1H151 O3095 7631   6.694   1.316   7.346
    1H151 O3096 7632   3.473   3.408   9.400
    1H151 O3097 7633   1.579   0.512   7.434
    1H151 O3098 7634   3.852   0.512   7.434
    1H151 O3099 7635   6.126   2.382   9.400
    1H151 O3100 7636   4.231   0.512   7.434
    1H151 O3101 7637   4.231   6.487   9.400
    1H151 O3102 7638   4.042   5.974   9.400
    1H151 O3103 7639   2.336   6.669   7.434
    1H151 O3104 7640   6.315   1.316   7.346
    1H151 O3105 7641   6.315   5.974   9.400
    1H151 O3106 7642   5.178   4.948   9.400
    1H151 O3107 7643   1.768   4.213   9.312
    1H151 O3108 7644   1.389   5.421   7.346
    1H151 O3109 7645   0.063   0.803   7.346
    1H151 O3110 7646   5.747   2.674   9.312
    1H151 O3111 7647   4.421   6.447   7.346
    1H151 O3112 7648   2.336   4.726   9.312
    1H151 O3113 7649   0.631   1.869   9.400
    1H151 O3114 7650   2.336   3.408   9.400
    1H151 O3115 7651   6.694   6.266   9.312
    1H151 O3116 7652   0.442   1.829   7.346
    1H151 O3117 7653   6.315   1.869   9.400
    1H151 O3118 7654   5.557   1.316   7.346
    1H151 O3119 7655   3.852   6.487   9.400
    1H151 O3120 7656   1.958   5.643   7.434
    1H151 O3121 7657   1.958   0.330   9.400
    1H151 O3122 7658   0.253   5.421   7.346
    1H151 O3123 7659   2.526   5.421   7.346
    1H151 O3124 7660   4.799   1.134   9.312
    1H151 O3125 7661   3.094   6.960   7.346
    1H151 O3126 7662   0.442   6.960   7.346
    1H151 O3127 7663   6.315   0.290   7.346
    1H151 O3128 7664   2.715   6.960   7.346
    1H151 O3129 7665   5.178   1.134   9.312
    1H151 O3130 7666   4.610   2.856   7.346
    1H151 O3131 7667   1.010   6.447   7.346
    1H151 O3132 7668   5.368   5.461   9.400
    1H151 O3133 7669   0.442   5.934   7.346
    1H151 O3134 7670   0.631   5.130   7.434
    1H151 O3135 7671   0.821   0.512   7.434
    1H151 O3136 7672   3.473   5.934   7.346
    1H151 O3137 7673   2.905   4.395   7.346
    1H151 O3138 7674   0.063   1.356   9.400
    1H151 O3139 7675   5.936   6.447   7.346
    1H151 O3140 7676   5.936   4.395   7.346
    1H151 O3141 7677   1.200   4.908   7.346
    1H151 O3142 7678   2.715   3.590   7.434
    1H151 O3143 7679   0.253   0.290   7.346
    1H151 O3144 7680   5.178   4.213   9.312
    1H151 O3145 7681   2.147   2.051   7.434
    1H151 O3146 7682   6.315   3.077   7.434
    1H151 O3147 7683   1.200   5.934   7.346
    1H151 O3148 7684   1.768   5.974   9.400
    1H151 O3149 7685   4.421   4.103   7.434
    1H151 O3150 7686   5.368   6.487   9.400
    1H151 O3151 7687   0.821   6.960   7.346
    1H151 O3152 7688   2.147   2.895   9.400
    1H151 O3153 7689   2.905   6.447   7.346
    1H151 O3154 7690   3.094   5.753   9.312
    1H151 O3155 7691   2.336   6.487   9.400
    1H151 O3156 7692   5.936   0.290   7.346
    1H151 O3157 7693   5.936   2.342   7.346
    1H151 O3158 7694   3.094   5.643   7.434
    1H151 O3159 7695   5.936   3.077   7.434
    1H151 O3160 7696   4.421   2.342   7.346
    1H151 O3161 7697   0.631   6.447   7.346
    1H151 O3162 7698   6.126   1.648   9.312
    1H151 O3163 7699   5.747   5.934   7.346
    1H151 O3164 7700   2.526   3.077   7.434
    1H151 O3165 7701   3.663   3.187   9.312
    1H151 O3166 7702   3.663   5.239   9.312
    1H151 O3167 7703   3.473   3.882   7.346
    1H151 O3168 7704   1.200   1.538   7.434
    1H151 O3169 7705   2.526   5.974   9.400
    1H151 O3170 7706   5.178   4.395   7.346
    1H151 O3171 7707   6.505   2.382   9.400
    1H151 O3172 7708   4.799   5.421   7.346
    1H151 O3173 7709   1.768   1.134   9.312
    1H151 O3174 7710   3.852   2.856   7.346
    1H151 O3175 7711   5.747   3.408   9.400
    1H151 O3176 7712   0.063   2.564   7.434
    1H151 O3177 7713   2.905   3.922   9.400
    1H151 O3178 7714   3.473   4.908   7.346
    1H151 O3179 7715   3.094   0.803   7.346
    1H151 O3180 7716   3.852   0.330   9.400
    1H151 O3181 7717   5.747   4.726   9.312
    1H151 O3182 7718   0.631   1.316   7.346
    1H151 O3183 7719   2.336   1.648   9.312
    1H151 O3184 7720   6.694   5.421   7.346
    1H151 O3185 7721   3.284   1.316   7.346
    1H151 O3186 7722   3.473   0.330   9.400
    1H151 O3187 7723   1.958   3.408   9.400
    1H151 O3188 7724   3.852   5.753   9.312
    1H151 O3189 7725   0.253   1.316   7.346
    1H151 O3190 7726   0.442   2.564   7.434
    1H151 O3191 7727   4.421   3.369   7.346
    1H151 O3192 7728   1.768   5.239   9.312
    1H151 O3193 7729   6.505   4.616   7.434
    1H151 O3194 7730   1.389   4.395   7.346
    1H151 O3195 7731   1.010   5.239   9.312
    1H151 O3196 7732   4.610   6.779   9.312
    1H151 O3197 7733   5.936   1.316   7.346
    1H151 O3198 7734   5.557   2.342   7.346
    1H151 O3199 7735   3.663   7.000   9.400
    1H151 O3200 7736   2.715   3.408   9.400
    1H151 O3201 7737   1.579   1.538   7.434
    1H151 O3202 7738   6.694   1.134   9.312
    1H151 O3203 7739   0.442   2.382   9.400
    1H151 O3204 7740   4.989   6.779   9.312
    1H151 O3205 7741   4.989   4.908   7.346
    1H151 O3206 7742   5.557   4.395   7.346
    1H151 O3207 7743   3.094   3.408   9.400
    1H151 O3208 7744   0.821   5.934   7.346
    1H151 O3209 7745   5.557   5.974   9.400
    1H151 O3210 7746   3.663   4.395   7.346
    1H151 O3211 7747   2.147   5.974   9.400
    1H151 O3212 7748   0.442   4.435   9.400
    1H151 O3213 7749   6.694   0.290   7.346
    1H151 O3214 7750   4.610   4.908   7.346
    1H151 O3215 7751   3.473   0.512   7.434
    1H151 O3216 7752   0.821   2.382   9.400
    1H151 O3217 7753   3.094   3.590   7.434
    1H151 O3218 7754   0.063   6.960   7.346
    1H151 O3219 7755   3.284   4.395   7.346
    1H151 O3220 7756   0.063   5.934   7.346
    1H151 O3221 7757   3.473   6.669   7.434
    1H151 O3222 7758   6.694   7.000   9.400
    1H151 O3223 7759   2.526   1.134   9.312
    1H151 O3224 7760   1.579   3.408   9.400
    1H151 O3225 7761   6.126   6.960   7.346
    1H151 O3226 7762   6.126   0.330   9.400
    1H151 O3227 7763   6.694   1.869   9.400
    1H151 O3228 7764   3.663   5.421   7.346
    1H151 O3229 7765   6.126   5.934   7.346
    1H151 O3230 7766   6.315   5.239   9.312
    1H151 O3231 7767   5.368   1.829   7.346
    1H151 O3232 7768   2.526   0.290   7.346
    1H151 O3233 7769   4.989   2.674   9.312
    1H151 O3234 7770   0.253   1.869   9.400
    1H151 O3235 7771   1.768   2.895   9.400
    1H151 O3236 7772   5.936   5.974   9.400
    1H151 O3237 7773   4.042   3.187   9.312
    1H151 O3238 7774   3.852   5.934   7.346
    1H151 O3239 7775   6.505   6.960   7.346
    1H151 O3240 7776   4.989   2.564   7.434
    1H151 O3241 7777   0.821   6.779   9.312
    1H151 O3242 7778   6.505   5.934   7.346
    1H151 O3243 7779   3.473   6.779   9.312
    1H151 O3244 7780   4.610   1.538   7.434
    1H151 O3245 7781   5.557   5.130   7.434
    1H151 O3246 7782   6.126   1.829   7.346
    1H151 O3247 7783   5.368   2.564   7.434
    1H151 O3248 7784   2.526   4.395   7.346
    1H151 O3249 7785   3.284   3.922   9.400
    1H151 O3250 7786   1.579   4.908   7.346
    1H151 O3251 7787   3.094   4.908   7.346
    1H151 O3252 7788   4.799   1.025   7.434
    1H151 O3253 7789   6.126   4.616   7.434
    1H151 O3254 7790   2.905   3.077   7.434
    1H151 O3255 7791   6.315   3.922   9.400
    1H151 O3256 7792   3.852   1.538   7.434
    1H151 O3257 7793   0.253   5.239   9.312
    1H151 O3258 7794   1.389   3.077   7.434
    1H151 O3259 7795   4.042   1.134   9.312
    1H151 O3260 7796   3.284   3.187   9.312
    1H151 O3261 7797   1.768   4.395   7.346
    1H151 O3262 7798   3.473   2.564   7.434
    1H151 O3263 7799   3.284   1.134   9.312
    1H151 O3264 7800   1.389   6.156   7.434
    1H151 O3265 7801   0.253   4.103   7.434
    1H151 O3266 7802   4.231   5.934   7.346
    1H151 O3267 7803   2.715   4.908   7.346
    1H151 O3268 7804   4.042   5.421   7.346
    1H151 O3269 7805   1.200   3.408   9.400
    1H151 O3270 7806   1.389   2.895   9.400
    1H151 O3271 7807   4.610   3.700   9.312
    1H151 O3272 7808   0.821   4.616   7.434
    1H151 O3273 7809   4.610   3.590   7.434
    1H151 O3274 7810   3.663   3.922   9.400
    1H151 O3275 7811   1.958   4.908   7.346
    1H151 O3276 7812   5.178   6.156   7.434
    1H151 O3277 7813   6.126   0.512   7.434
    1H151 O3278 7814   5.557   3.187   9.312
    1H151 O3279 7815   1.010   2.161   9.312
    1H151 O3280 7816   5.178   5.130   7.434
    1H151 O3281 7817   5.747   0.330   9.400
    1H151 O3282 7818   6.505   0.512   7.434
    1H151 O3283 7819   0.821   3.590   7.434
    1H151 O3284 7820   1.579   6.779   9.312
    1H151 O3285 7821   1.010   7.292   9.312
    1H151 O3286 7822   2.715   1.648   9.312
    1H151 O3287 7823   4.042   7.000   9.400
    1H151 O3288 7824   0.063   4.435   9.400
    1H151 O3289 7825   5.936   1.134   9.312
    1H151 O3290 7826   2.905   7.292   9.312
    1H151 O3291 7827   4.421   1.025   7.434
    1H151 O3292 7828   6.694   2.895   9.400
    1H151 O3293 7829   2.905   0.290   7.346
    1H151 O3294 7830   0.631   7.292   9.312
    1H151 O3295 7831   3.094   1.648   9.312
    1H151 O3296 7832   3.852   1.648   9.312
    1H151 O3297 7833   3.473   1.648   9.312
    1H151 O3298 7834   4.231   1.648   9.312
    1H151 O3299 7835   0.253   2.895   9.400
    1H151 O3300 7836   4.799   5.239   9.312
    1H151 O3301 7837   0.063   6.779   9.312
    1H151 O3302 7838   4.610   5.934   7.346
    1H151 O3303 7839   6.126   3.590   7.434
    1H151 O3304 7840   3.852   3.882   7.346
    1H151 O3305 7841   4.042   1.025   7.434
    1H151 O3306 7842   4.231   2.856   7.346
    1H151 O3307 7843   4.610   1.648   9.312
    1H151 O3308 7844   3.663   3.369   7.346
    1H151 O3309 7845   2.147   7.292   9.312
    1H151 O3310 7846   0.631   7.182   7.434
    1H151 O3311 7847   3.473   2.674   9.312
    1H151 O3312 7848   3.852   2.674   9.312
    1H151 O3313 7849   2.147   1.316   7.346
    1H151 O3314 7850   2.147   4.395   7.346
    1H151 O3315 7851   6.315   2.051   7.434
    1H151 O3316 7852   6.315   2.895   9.400
    1H151 O3317 7853   5.747   1.829   7.346
    1H151 O3318 7854   1.579   2.674   9.312
    1H151 O3319 7855   3.852   4.616   7.434
    1H151 O3320 7856   1.200   2.564   7.434
    1H151 O3321 7857   4.799   7.292   9.312
    1H151 O3322 7858   5.557   7.000   9.400
    1H151 O3323 7859   4.421   5.421   7.346
    1H151 O3324 7860   2.336   0.803   7.346
    1H151 O3325 7861   2.336   5.753   9.312
    1H151 O3326 7862   2.526   3.187   9.312
    1H151 O3327 7863   0.631   3.922   9.400
    1H151 O3328 7864   1.958   6.669   7.434
    1H151 O3329 7865   4.042   6.156   7.434
    1H151 O3330 7866   0.063   1.538   7.434
    1H151 O3331 7867   1.768   5.130   7.434
    1H151 O3332 7868   0.253   6.156   7.434
    1H151 O3333 7869   2.336   4.908   7.346
    1H151 O3334 7870   6.126   6.487   9.400
    1H151 O3335 7871   2.905   1.316   7.346
    1H151 O3336 7872   2.905   5.130   7.434
    1H151 O3337 7873   5.178   2.161   9.312
    1H151 O3338 7874   4.042   3.369   7.346
    1H151 O3339 7875   5.747   5.753   9.312
    1H151 O3340 7876   5.557   3.077   7.434
    1H151 O3341 7877   3.284   6.266   9.312
    1H151 O3342 7878   1.768   2.051   7.434
    1H151 O3343 7879   6.315   6.156   7.434
    1H151 O3344 7880   3.663   7.182   7.434
    1H151 O3345 7881   1.958   2.564   7.434
    1H151 O3346 7882   6.126   3.408   9.400
    1H151 O3347 7883   3.663   1.025   7.434
    1H151 O3348 7884   5.747   6.487   9.400
    1H151 O3349 7885   1.389   2.161   9.312
    1H151 O3350 7886   6.315   7.000   9.400
    1H151 O3351 7887   2.715   0.803   7.346
    1H151 O3352 7888   1.010   2.895   9.400
    1H151 O3353 7889   6.694   3.922   9.400
    1H151 O3354 7890   1.768   6.156   7.434
    1H151 O3355 7891   2.526   1.316   7.346
    1H151 O3356 7892   1.389   5.239   9.312
    1H151 O3357 7893   4.989   3.590   7.434
    1H151 O3358 7894   0.821   3.408   9.400
    1H151 O3359 7895   1.579   0.621   9.312
    1H151 O3360 7896   5.368   2.674   9.312
    1H151 O3361 7897   2.147   1.134   9.312
    1H151 O3362 7898   0.631   2.895   9.400
    1H151 O3363 7899   0.063   2.674   9.312
    1H151 O3364 7900   5.368   1.648   9.312
    1H151 O3365 7901   6.505   0.621   9.312
    1H151 O3366 7902   5.936   7.000   9.400
    1H151 O3367 7903   0.253   3.077   7.434
    1H151 O3368 7904   0.631   6.266   9.312
    1H151 O3369 7905   0.253   3.922   9.400
    1H151 O3370 7906   4.799   7.182   7.434
    1H151 O3371 7907   3.473   4.726   9.312
    1H151 O3372 7908   5.936   4.213   9.312
    1H151 O3373 7909   2.905   5.239   9.312
    1H151 O3374 7910   3.852   4.726   9.312
    1H151 O3375 7911   6.505   3.408   9.400
    1H151 O3376 7912   5.747   3.590   7.434
    1H151 O3377 7913   5.368   5.643   7.434
    1H151 O3378 7914   0.253   6.266   9.312
    1H151 O3379 7915   0.442   3.408   9.400
    1H151 O3380 7916   5.557   1.134   9.312
    1H151 O3381 7917   0.063   3.408   9.400
    1H151 O3382 7918   6.315   5.130   7.434
    1H151 O3383 7919   4.610   4.726   9.312
    1H151 O3384 7920   0.063   0.621   9.312
    1H151 O3385 7921   6.694   5.239   9.312
    1H151 O3386 7922   5.368   0.512   7.434
    1H151 O3387 7923   4.989   1.648   9.312
    1H151 O3388 7924   1.200   3.590   7.434
    1H151 O3389 7925   0.821   4.726   9.312
    1H151 O3390 7926   6.694   3.077   7.434
    1H151 O3391 7927   1.579   2.564   7.434
    1H151 O3392 7928   2.526   4.213   9.312
    1H151 O3393 7929   6.315   1.025   7.434
    1H151 O3394 7930   2.905   4.103   7.434
    1H151 O3395 7931   5.368   3.700   9.312
    1H151 O3396 7932   0.821   1.648   9.312
    1H151 O3397 7933   2.336   3.590   7.434
    1H151 O3398 7934   0.821   2.564   7.434
    1H151 O3399 7935   5.178   3.187   9.312
    1H151 O3400 7936   1.389   7.182   7.434
    1H151 O3401 7937   5.368   0.621   9.312
    1H151 O3402 7938   1.958   3.590   7.434
    1H151 O3403 7939   1.389   6.266   9.312
    1H151 O3404 7940   5.936   2.161   9.312
    1H151 O3405 7941   2.147   7.182   7.434
    1H151 O3406 7942   2.147   5.239   9.312
    1H151 O3407 7943   5.557   7.182   7.434
    1H151 O3408 7944   6.505   5.753   9.312
    1H151 O3409 7945   4.799   3.077   7.434
    1H151 O3410 7946   5.557   4.213   9.312
    1H151 O3411 7947   1.010   4.213   9.312
    1H151 O3412 7948   4.231   0.621   9.312
    1H151 O3413 7949   6.505   2.564   7.434
    1H151 O3414 7950   4.042   4.213   9.312
    1H151 O3415 7951   6.694   4.103   7.434
    1H151 O3416 7952   0.442   4.616   7.434
    1H151 O3417 7953   3.094   2.674   9.312
    1H151 O3418 7954   5.936   5.239   9.312
    1H151 O3419 7955   3.284   3.077   7.434
    1H151 O3420 7956   1.389   7.292   9.312
    1H151 O3421 7957   4.042   2.051   7.434
    1H151 O3422 7958   4.799   4.103   7.434
    1H151 O3423 7959   4.989   1.538   7.434
    1H151 O3424 7960   0.063   4.616   7.434
    1H151 O3425 7961   2.715   6.779   9.312
    1H151 O3426 7962   4.421   6.266   9.312
    1H151 O3427 7963   4.042   7.182   7.434
    1H151 O3428 7964   5.936   5.130   7.434
    1H151 O3429 7965   6.505   4.726   9.312
    1H151 O3430 7966   0.631   4.103   7.434
    1H151 O3431 7967   4.231   2.674   9.312
    1H151 O3432 7968   5.178   6.266   9.312
    1H151 O3433 7969   1.579   5.643   7.434
    1H151 O3434 7970   1.958   0.512   7.434
    1H151 O3435 7971   4.799   3.187   9.312
    1H151 O3436 7972   4.231   6.669   7.434
    1H151 O3437 7973   0.253   7.292   9.312
    1H151 O3438 7974   4.231   3.700   9.312
    1H151 O3439 7975   1.768   3.077   7.434
    1H151 O3440 7976   6.694   2.051   7.434
    1H151 O3441 7977   1.200   6.669   7.434
    1H151 O3442 7978   6.315   4.103   7.434
    1H151 O3443 7979   4.421   1.134   9.312
    1H151 O3444 7980   2.526   5.239   9.312
    1H151 O3445 7981   1.958   3.700   9.312
    1H151 O3446 7982   5.178   7.292   9.312
    1H151 O3447 7983   1.389   1.025   7.434
    1H151 O3448 7984   2.715   2.674   9.312
    1H151 O3449 7985   4.421   7.292   9.312
    1H151 O3450 7986   2.715   5.643   7.434
    1H151 O3451 7987   2.905   6.266   9.312
    1H151 O3452 7988   1.579   3.700   9.312
    1H151 O3453 7989   2.715   4.726   9.312
    1H151 O3454 7990   3.663   6.266   9.312
    1H151 O3455 7991   0.631   3.077   7.434
    1H151 O3456 7992   1.010   5.130   7.434
    1H151 O3457 7993   0.442   0.512   7.434
    1H151 O3458 7994   1.958   6.779   9.312
    1H151 O3459 7995   4.231   4.616   7.434
    1H151 O3460 7996   4.989   4.726   9.312
    1H151 O3461 7997   1.010   4.103   7.434
    1H151 O3462 7998   4.610   5.753   9.312
    1H151 O3463 7999   1.200   0.512   7.434
    1H151 O3464 8000   1.010   1.025   7.434
    1H151 O3465 8001   0.442   4.726   9.312
    1H151 O3466 8002   6.126   0.621   9.312
    1H151 O3467 8003   3.852   2.564   7.434
    1H151 O3468 8004   4.421   5.239   9.312
    1H151 O3469 8005   5.178   4.103   7.434
    1H151 O3470 8006   1.200   6.779   9.312
    1H151 O3471 8007   2.336   3.700   9.312
    1H151 O3472 8008   4.989   5.753   9.312
    1H151 O3473 8009   2.336   2.674   9.312
    1H151 O3474 8010   6.126   2.564   7.434
    1H151 O3475 8011   4.231   1.538   7.434
    1H151 O3476 8012   0.253   2.051   7.434
    1H151 O3477 8013   2.905   4.213   9.312
    1H151 O3478 8014   2.905   1.134   9.312
    1H151 O3479 8015   2.715   0.621   9.312
    1H151 O3480 8016   1.389   4.103   7.434
    1H151 O3481 8017   3.284   7.182   7.434
    1H151 O3482 8018   6.694   5.130   7.434
    1H151 O3483 8019   3.663   1.134   9.312
    1H151 O3484 8020   0.253   1.134   9.312
    1H151 O3485 8021   3.094   0.621   9.312
    1H151 O3486 8022   2.336   0.621   9.312
    1H151 O3487 8023   5.747   5.643   7.434
    1H151 O3488 8024   2.336   6.779   9.312
    1H151 O3489 8025   0.442   6.779   9.312
    1H151 O3490 8026   4.421   2.051   7.434
    1H151 O3491 8027   6.694   1.025   7.434
    1H151 O3492 8028   1.768   1.025   7.434
    1H151 O3493 8029   3.852   0.621   9.312
    1H151 O3494 8030   5.557   4.103   7.434
    1H151 O3495 8031   6.315   4.213   9.312
    1H151 O3496 8032   5.557   5.239   9.312
    1H151 O3497 8033   3.284   6.156   7.434
    1H151 O3498 8034   2.905   6.156   7.434
    1H151 O3499 8035   2.526   4.103   7.434
    1H151 O3500 8036   4.989   5.643   7.434
    1H151 O3501 8037   5.936   1.025   7.434
    1H151 O3502 8038   4.799   2.051   7.434
    1H151 O3503 8039   3.473   0.621   9.312
    1H151 O3504 8040   1.768   6.266   9.312
    1H151 O3505 8041   0.631   1.025   7.434
    1H151 O3506 8042   1.200   3.700   9.312
    1H151 O3507 8043   3.284   4.213   9.312
    1H151 O3508 8044   3.284   1.025   7.434
    1H151 O3509 8045   4.610   4.616   7.434
    1H151 O3510 8046   1.768   4.103   7.434
    1H151 O3511 8047   0.821   5.643   7.434
    1H151 O3512 8048   0.442   5.643   7.434
    1H151 O3513 8049   2.715   5.753   9.312
    1H151 O3514 8050   2.526   7.182   7.434
    1H151 O3515 8051   3.284   4.103   7.434
    1H151 O3516 8052   4.610   2.674   9.312
    1H151 O3517 8053   5.368   1.538   7.434
    1H151 O3518 8054   0.063   3.590   7.434
    1H151 O3519 8055   0.063   6.669   7.434
    1H151 O3520 8056   1.579   5.753   9.312
    1H151 O3521 8057   0.631   2.051   7.434
    1H151 O3522 8058   1.010   3.077   7.434
    1H151 O3523 8059   6.505   6.669   7.434
    1H151 O3524 8060   2.526   7.292   9.312
    1H151 O3525 8061   2.526   6.156   7.434
    1H151 O3526 8062   0.442   6.669   7.434
    1H151 O3527 8063   4.421   3.187   9.312
    1H151 O3528 8064   6.126   6.669   7.434
    1H151 O3529 8065   4.610   6.669   7.434
    1H151 O3530 8066   2.336   5.643   7.434
    1H151 O3531 8067   4.231   5.753   9.312
    1H151 O3532 8068   0.253   5.130   7.434
    1H151 O3533 8069   5.368   4.726   9.312
    1H151 O3534 8070   3.473   1.538   7.434
    1H151 O3535 8071   5.557   1.025   7.434
    1H151 O3536 8072   3.663   5.130   7.434
    1H151 O3537 8073   4.042   5.130   7.434
    1H151 O3538 8074   2.905   3.187   9.312
    1H151 O3539 8075   1.010   7.182   7.434
    1H151 O3540 8076   4.421   7.182   7.434
    1H151 O3541 8077   6.694   2.161   9.312
    1H151 O3542 8078   1.768   7.292   9.312
    1H151 O3543 8079   0.253   2.161   9.312
    1H151 O3544 8080   0.442   3.590   7.434
    1H151 O3545 8081   1.958   2.674   9.312
    1H151 O3546 8082   1.958   0.621   9.312
    1H151 O3547 8083   5.747   6.669   7.434
    1H151 O3548 8084   5.747   0.512   7.434
    1H151 O3549 8085   0.821   1.538   7.434
    1H151 O3550 8086   5.747   2.564   7.434
    1H151 O3551 8087   6.505   1.648   9.312
    1H151 O3552 8088   5.557   6.156   7.434
    1H151 O3553 8089   3.663   6.156   7.434
    1H151 O3554 8090   6.694   6.156   7.434
    1H151 O3555 8091   3.284   7.292   9.312
    1H151 O3556 8092   6.126   5.753   9.312
    1H151 O3557 8093   2.715   6.669   7.434
    1H151 O3558 8094   5.936   4.103   7.434
    1H151 O3559 8095   5.178   5.239   9.312
    1H151 O3560 8096   1.958   1.538   7.434
    1H151 O3561 8097   1.958   5.753   9.312
    1H151 O3562 8098   6.505   1.538   7.434
    1H151 O3563 8099   5.747   4.616   7.434
    1H151 O3564 8100   3.094   6.669   7.434
    1H151 O3565 8101   5.368   5.753   9.312
    1H151 O3566 8102   5.747   0.621   9.312
    1H151 O3567 8103   4.042   4.103   7.434
    1H151 O3568 8104   4.799   6.156   7.434
    1H151 O3569 8105   0.063   0.512   7.434
    1H151 O3570 8106   0.063   4.726   9.312
    1H151 O3571 8107   3.473   5.643   7.434
    1H151 O3572 8108   3.284   5.130   7.434
    1H151 O3573 8109   4.231   6.779   9.312
    1H151 O3574 8110   1.389   5.130   7.434
    1H151 O3575 8111   6.126   2.674   9.312
    1H151 O3576 8112   4.610   2.564   7.434
    1H151 O3577 8113   1.200   4.616   7.434
    1H151 O3578 8114   0.631   2.161   9.312
    1H151 O3579 8115   3.663   4.213   9.312
    1H151 O3580 8116   6.315   6.266   9.312
    1H151 O3581 8117   4.042   6.266   9.312
    1H151 O3582 8118   1.010   6.156   7.434
    1H151 O3583 8119   0.442   1.538   7.434
    1H151 O3584 8120   1.200   5.643   7.434
    1H151 O3585 8121   2.147   3.187   9.312
    1H151 O3586 8122   0.631   6.156   7.434
    1H151 O3587 8123   0.253   7.182   7.434
    1H151 O3588 8124   5.747   3.700   9.312
    1H151 O3589 8125   5.936   6.156   7.434
    1H151 O3590 8126   3.852   6.779   9.312
    1H151 O3591 8127   6.315   2.161   9.312
    1H151 O3592 8128   3.473   3.590   7.434
    1H151 O3593 8129   5.368   6.779   9.312
    1H151 O3594 8130   3.852   3.700   9.312
    1H151 O3595 8131   0.253   1.025   7.434
    1H151 O3596 8132   3.094   0.512   7.434
    1H151 O3597 8133   2.147   5.130   7.434
    1H151 O3598 8134   6.694   7.292   9.312
    1H151 O3599 8135   4.231   3.590   7.434
    1H151 O3600 8136   5.936   3.187   9.312
    1H151 O3601 8137   4.799   5.130   7.434
    1H151 O3602 8138   5.178   2.051   7.434
    1H151 O3603 8139   0.821   6.669   7.434
    1H151 O3604 8140   1.200   2.674   9.312
    1H151 O3605 8141   2.526   6.266   9.312
    1H151 O3606 8142   0.442   1.648   9.312
    1H151 O3607 8143   2.147   4.103   7.434
    1H151 O3608 8144   4.421   6.156   7.434
    1H151 O3609 8145   3.473   4.616   7.434
    1H151 O3610 8146   6.505   6.779   9.312
    1H151 O3611 8147   6.126   5.643   7.434
    1H151 O3612 8148   2.715   3.700   9.312
    1H151 O3613 8149   5.936   7.182   7.434
    1H151 O3614 8150   2.526   5.130   7.434
    1H151 O3615 8151   4.989   4.616   7.434
    1H151 O3616 8152   2.147   6.266   9.312
    1H151 O3617 8153   3.663   3.077   7.434
    1H151 O3618 8154   5.936   2.051   7.434
    1H151 O3619 8155   5.368   4.616   7.434
    1H151 O3620 8156   6.505   2.674   9.312
    1H151 O3621 8157   3.094   1.538   7.434
    1H151 O3622 8158   4.042   7.292   9.312
    1H151 O3623 8159   4.231   2.564   7.434
    1H151 O3624 8160   2.905   7.182   7.434
    1H151 O3625 8161   0.063   5.643   7.434
    1H151 O3626 8162   0.063   1.648   9.312
    1H151 O3627 8163   0.631   4.213   9.312
    1H151 O3628 8164   4.421   3.077   7.434
    1H151 O3629 8165   6.315   7.182   7.434
    1H151 O3630 8166   3.663   7.292   9.312
    1H151 O3631 8167   6.126   1.538   7.434
    1H151 O3632 8168   6.505   5.643   7.434
    1H151 O3633 8169   3.473   3.700   9.312
    1H151 O3634 8170   2.336   0.512   7.434
    1H151 O3635 8171   0.442   2.674   9.312
    1H151 O3636 8172   3.663   4.103   7.434
    1H151 O3637 8173   3.094   4.616   7.434
    1H151 O3638 8174   5.557   6.266   9.312
    1H151 O3639 8175   4.421   5.130   7.434
    1H151 O3640 8176   3.094   3.700   9.312
    1H151 O3641 8177   5.557   7.292   9.312
    1H151 O3642 8178   6.694   7.182   7.434
    1H151 O3643 8179   2.336   1.538   7.434
    1H151 O3644 8180   1.768   3.187   9.312
    1H151 O3645 8181   5.747   1.538   7.434
    1H151 O3646 8182   1.579   4.616   7.434
    1H151 O3647 8183   2.715   1.538   7.434
    1H151 O3648 8184   3.852   5.643   7.434
    1H151 O3649 8185   2.715   4.616   7.434
    1H151 O3650 8186   5.557   2.051   7.434
    1H151 O3651 8187   2.147   1.025   7.434
    1H151 O3652 8188   6.694   4.213   9.312
    1H151 O3653 8189   6.315   7.292   9.312
    1H151 O3654 8190   4.610   5.643   7.434
    1H151 O3655 8191   1.389   3.187   9.312
    1H151 O3656 8192   6.126   3.700   9.312
    1H151 O3657 8193   0.821   3.700   9.312
    1H151 O3658 8194   4.231   5.643   7.434
    1H151 O3659 8195   5.936   6.266   9.312
    1H151 O3660 8196   1.958   4.616   7.434
    1H151 O3661 8197   0.821   2.674   9.312
    1H151 O3662 8198   2.905   1.025   7.434
    1H151 O3663 8199   4.042   3.077   7.434
    1H151 O3664 8200   2.715   0.512   7.434
    1H151 O3665 8201   3.852   3.590   7.434
    1H151 O3666 8202   2.336   4.616   7.434
    1H151 O3667 8203   0.253   4.213   9.312
    1H151 O3668 8204   5.936   7.292   9.312
    1H151 O3669 8205   6.315   3.187   9.312
    1H151 O3670 8206   1.010   3.187   9.312
    1H151 O3671 8207   5.747   6.779   9.312
    1H151 O3672 8208   6.126   6.779   9.312
    1H151 O3673 8209   6.505   3.700   9.312
    1H151 O3674 8210   6.694   3.187   9.312
    1H151 O3675 8211   2.526   1.025   7.434
    1H151 O3676 8212   0.253   3.187   9.312
    1H151 O3677 8213   0.442   3.700   9.312
    1H151 O3678 8214   0.631   3.187   9.312
    1H151 O3679 8215   0.063   3.700   9.312
    1H151 O3680 8216   1.200   0.838   9.195
    1H151 O3681 8217   2.715   2.347   7.552
    1H151 O3682 8218   1.389   1.351   9.195
    1H151 O3683 8219   0.821   0.838   9.195
    1H151 O3684 8220   3.094   2.347   7.552
    1H151 O3685 8221   1.958   1.865   9.195
    1H151 O3686 8222   2.336   2.347   7.552
    1H151 O3687 8223   0.631   5.456   9.195
    1H151 O3688 8224   1.389   4.430   9.195
    1H151 O3689 8225   2.147   4.430   9.195
    1H151 O3690 8226   1.579   1.865   9.195
    1H151 O3691 8227   3.284   5.456   9.195
    1H151 O3692 8228   4.989   0.838   9.195
    1H151 O3693 8229   1.389   1.834   7.552
    1H151 O3694 8230   5.178   6.965   7.552
    1H151 O3695 8231   4.989   3.917   9.195
    1H151 O3696 8232   1.768   4.430   9.195
    1H151 O3697 8233   1.010   1.351   9.195
    1H151 O3698 8234   2.526   2.860   7.552
    1H151 O3699 8235   1.768   1.351   9.195
    1H151 O3700 8236   5.178   2.860   7.552
    1H151 O3701 8237   2.905   2.860   7.552
    1H151 O3702 8238   0.821   5.969   9.195
    1H151 O3703 8239   4.799   6.483   9.195
    1H151 O3704 8240   1.579   4.943   9.195
    1H151 O3705 8241   1.010   5.456   9.195
    1H151 O3706 8242   2.336   1.865   9.195
    1H151 O3707 8243   1.010   0.325   9.195
    1H151 O3708 8244   0.442   0.838   9.195
    1H151 O3709 8245   1.200   1.865   9.195
    1H151 O3710 8246   1.958   4.943   9.195
    1H151 O3711 8247   2.147   2.860   7.552
    1H151 O3712 8248   4.989   0.295   7.552
    1H151 O3713 8249   3.663   5.456   9.195
    1H151 O3714 8250   0.631   0.325   9.195
    1H151 O3715 8251   0.253   5.456   9.195
    1H151 O3716 8252   4.799   0.808   7.552
    1H151 O3717 8253   4.610   0.838   9.195
    1H151 O3718 8254   5.368   3.373   7.552
    1H151 O3719 8255   3.473   2.347   7.552
    1H151 O3720 8256   1.200   5.969   9.195
    1H151 O3721 8257   0.063   5.969   9.195
    1H151 O3722 8258   4.610   3.917   9.195
    1H151 O3723 8259   4.421   4.430   9.195
    1H151 O3724 8260   2.715   1.865   9.195
    1H151 O3725 8261   5.747   1.865   9.195
    1H151 O3726 8262   4.421   0.808   7.552
    1H151 O3727 8263   3.852   1.865   9.195
    1H151 O3728 8264   3.473   1.865   9.195
    1H151 O3729 8265   3.094   1.865   9.195
    1H151 O3730 8266   1.768   6.965   7.552
    1H151 O3731 8267   5.557   2.378   9.195
    1H151 O3732 8268   4.231   1.865   9.195
    1H151 O3733 8269   3.094   4.943   9.195
    1H151 O3734 8270   5.178   0.808   7.552
    1H151 O3735 8271   4.610   1.865   9.195
    1H151 O3736 8272   1.200   2.347   7.552
    1H151 O3737 8273   4.042   0.808   7.552
    1H151 O3738 8274   4.231   4.943   9.195
    1H151 O3739 8275   1.010   1.834   7.552
    1H151 O3740 8276   4.799   0.325   9.195
    1H151 O3741 8277   5.936   1.351   9.195
    1H151 O3742 8278   6.315   1.351   9.195
    1H151 O3743 8279   1.768   2.378   9.195
    1H151 O3744 8280   4.799   2.378   9.195
    1H151 O3745 8281   1.579   6.452   7.552
    1H151 O3746 8282   6.505   3.373   7.552
    1H151 O3747 8283   4.042   5.456   9.195
    1H151 O3748 8284   6.126   4.943   9.195
    1H151 O3749 8285   1.010   6.483   9.195
    1H151 O3750 8286   0.442   5.969   9.195
    1H151 O3751 8287   6.126   3.373   7.552
    1H151 O3752 8288   3.663   1.834   7.552
    1H151 O3753 8289   1.579   0.295   7.552
    1H151 O3754 8290   3.473   2.891   9.195
    1H151 O3755 8291   3.852   2.891   9.195
    1H151 O3756 8292   4.989   6.452   7.552
    1H151 O3757 8293   5.368   6.452   7.552
    1H151 O3758 8294   1.579   3.373   7.552
    1H151 O3759 8295   1.200   4.943   9.195
    1H151 O3760 8296   2.147   5.939   7.552
    1H151 O3761 8297   3.663   0.808   7.552
    1H151 O3762 8298   2.336   6.452   7.552
    1H151 O3763 8299   3.094   6.996   9.195
    1H151 O3764 8300   3.852   6.452   7.552
    1H151 O3765 8301   1.579   0.838   9.195
    1H151 O3766 8302   3.663   6.965   7.552
    1H151 O3767 8303   3.284   6.483   9.195
    1H151 O3768 8304   6.505   0.838   9.195
    1H151 O3769 8305   2.147   1.351   9.195
    1H151 O3770 8306   3.663   2.378   9.195
    1H151 O3771 8307   5.936   4.430   9.195
    1H151 O3772 8308   0.631   4.913   7.552
    1H151 O3773 8309   0.253   2.860   7.552
    1H151 O3774 8310   4.799   4.430   9.195
    1H151 O3775 8311   3.473   4.943   9.195
    1H151 O3776 8312   3.284   2.378   9.195
    1H151 O3777 8313   1.958   2.347   7.552
    1H151 O3778 8314   4.042   2.378   9.195
    1H151 O3779 8315   2.715   3.373   7.552
    1H151 O3780 8316   5.747   2.891   9.195
    1H151 O3781 8317   0.821   0.295   7.552
    1H151 O3782 8318   4.610   0.295   7.552
    1H151 O3783 8319   1.958   6.452   7.552
    1H151 O3784 8320   6.694   6.483   9.195
    1H151 O3785 8321   1.958   5.426   7.552
    1H151 O3786 8322   3.852   4.943   9.195
    1H151 O3787 8323   2.147   2.378   9.195
    1H151 O3788 8324   6.315   4.913   7.552
    1H151 O3789 8325   1.579   2.347   7.552
    1H151 O3790 8326   4.421   2.378   9.195
    1H151 O3791 8327   4.421   3.886   7.552
    1H151 O3792 8328   3.473   5.969   9.195
    1H151 O3793 8329   5.368   5.426   7.552
    1H151 O3794 8330   5.178   2.378   9.195
    1H151 O3795 8331   0.821   4.943   9.195
    1H151 O3796 8332   5.178   1.351   9.195
    1H151 O3797 8333   2.905   3.886   7.552
    1H151 O3798 8334   2.905   2.378   9.195
    1H151 O3799 8335   3.852   0.295   7.552
    1H151 O3800 8336   5.368   1.865   9.195
    1H151 O3801 8337   2.526   1.351   9.195
    1H151 O3802 8338   2.336   4.943   9.195
    1H151 O3803 8339   4.799   1.351   9.195
    1H151 O3804 8340   2.526   2.378   9.195
    1H151 O3805 8341   4.989   3.373   7.552
    1H151 O3806 8342   3.094   5.426   7.552
    1H151 O3807 8343   5.747   3.373   7.552
    1H151 O3808 8344   4.989   1.865   9.195
    1H151 O3809 8345   6.315   0.808   7.552
    1H151 O3810 8346   3.284   2.860   7.552
    1H151 O3811 8347   0.631   1.351   9.195
    1H151 O3812 8348   1.389   5.456   9.195
    1H151 O3813 8349   5.557   1.351   9.195
    1H151 O3814 8350   4.231   0.295   7.552
    1H151 O3815 8351   4.610   1.321   7.552
    1H151 O3816 8352   6.694   5.456   9.195
    1H151 O3817 8353   2.336   3.373   7.552
    1H151 O3818 8354   3.284   1.834   7.552
    1H151 O3819 8355   5.557   2.860   7.552
    1H151 O3820 8356   1.768   1.834   7.552
    1H151 O3821 8357   1.389   0.325   9.195
    1H151 O3822 8358   6.315   2.860   7.552
    1H151 O3823 8359   1.768   5.939   7.552
    1H151 O3824 8360   1.958   3.917   9.195
    1H151 O3825 8361   2.526   4.430   9.195
    1H151 O3826 8362   4.799   6.965   7.552
    1H151 O3827 8363   5.368   0.295   7.552
    1H151 O3828 8364   2.905   5.456   9.195
    1H151 O3829 8365   0.063   0.838   9.195
    1H151 O3830 8366   3.094   5.969   9.195
    1H151 O3831 8367   1.579   3.917   9.195
    1H151 O3832 8368   5.178   4.430   9.195
    1H151 O3833 8369   2.147   6.965   7.552
    1H151 O3834 8370   5.178   3.404   9.195
    1H151 O3835 8371   5.936   2.860   7.552
    1H151 O3836 8372   5.368   2.891   9.195
    1H151 O3837 8373   4.042   1.351   9.195
    1H151 O3838 8374   5.368   0.838   9.195
    1H151 O3839 8375   0.063   2.347   7.552
    1H151 O3840 8376   1.958   3.373   7.552
    1H151 O3841 8377   0.821   6.996   9.195
    1H151 O3842 8378   3.094   3.373   7.552
    1H151 O3843 8379   0.821   2.347   7.552
    1H151 O3844 8380   5.747   4.943   9.195
    1H151 O3845 8381   2.905   1.834   7.552
    1H151 O3846 8382   5.368   3.917   9.195
    1H151 O3847 8383   0.631   6.483   9.195
    1H151 O3848 8384   3.284   1.351   9.195
    1H151 O3849 8385   6.694   2.860   7.552
    1H151 O3850 8386   6.505   4.400   7.552
    1H151 O3851 8387   6.126   1.865   9.195
    1H151 O3852 8388   0.442   2.347   7.552
    1H151 O3853 8389   1.010   4.430   9.195
    1H151 O3854 8390   4.610   6.996   9.195
    1H151 O3855 8391   4.799   3.404   9.195
    1H151 O3856 8392   2.526   1.834   7.552
    1H151 O3857 8393   3.852   1.321   7.552
    1H151 O3858 8394   4.989   1.321   7.552
    1H151 O3859 8395   4.989   6.996   9.195
    1H151 O3860 8396   0.253   0.325   9.195
    1H151 O3861 8397   6.315   5.456   9.195
    1H151 O3862 8398   0.442   4.943   9.195
    1H151 O3863 8399   3.473   0.295   7.552
    1H151 O3864 8400   1.389   6.965   7.552
    1H151 O3865 8401   1.389   2.378   9.195
    1H151 O3866 8402   1.768   5.456   9.195
    1H151 O3867 8403   4.042   4.430   9.195
    1H151 O3868 8404   2.147   1.834   7.552
    1H151 O3869 8405   4.989   2.891   9.195
    1H151 O3870 8406   1.389   2.860   7.552
    1H151 O3871 8407   5.178   0.325   9.195
    1H151 O3872 8408   1.200   1.321   7.552
    1H151 O3873 8409   5.557   6.965   7.552
    1H151 O3874 8410   4.610   4.943   9.195
    1H151 O3875 8411   0.253   6.483   9.195
    1H151 O3876 8412   6.126   0.838   9.195
    1H151 O3877 8413   4.042   6.965   7.552
    1H151 O3878 8414   3.852   5.969   9.195
    1H151 O3879 8415   4.799   3.886   7.552
    1H151 O3880 8416   4.231   0.838   9.195
    1H151 O3881 8417   4.231   3.917   9.195
    1H151 O3882 8418   1.579   1.321   7.552
    1H151 O3883 8419   1.200   3.373   7.552
    1H151 O3884 8420   4.421   0.325   9.195
    1H151 O3885 8421   3.473   6.452   7.552
    1H151 O3886 8422   5.557   4.430   9.195
    1H151 O3887 8423   1.389   6.483   9.195
    1H151 O3888 8424   6.315   3.886   7.552
    1H151 O3889 8425   3.094   2.891   9.195
    1H151 O3890 8426   6.694   1.351   9.195
    1H151 O3891 8427   5.936   2.378   9.195
    1H151 O3892 8428   6.694   3.886   7.552
    1H151 O3893 8429   5.178   3.886   7.552
    1H151 O3894 8430   1.958   0.295   7.552
    1H151 O3895 8431   6.505   4.943   9.195
    1H151 O3896 8432   4.042   1.834   7.552
    1H151 O3897 8433   3.852   2.347   7.552
    1H151 O3898 8434   2.905   6.483   9.195
    1H151 O3899 8435   2.336   3.917   9.195
    1H151 O3900 8436   6.505   5.969   9.195
    1H151 O3901 8437   0.821   4.400   7.552
    1H151 O3902 8438   0.063   4.400   7.552
    1H151 O3903 8439   3.663   3.404   9.195
    1H151 O3904 8440   0.821   1.865   9.195
    1H151 O3905 8441   0.442   4.400   7.552
    1H151 O3906 8442   0.253   3.886   7.552
    1H151 O3907 8443   4.042   3.404   9.195
    1H151 O3908 8444   4.799   2.860   7.552
    1H151 O3909 8445   0.631   2.860   7.552
    1H151 O3910 8446   4.421   6.483   9.195
    1H151 O3911 8447   6.505   2.347   7.552
    1H151 O3912 8448   2.715   6.996   9.195
    1H151 O3913 8449   1.389   0.808   7.552
    1H151 O3914 8450   4.610   5.969   9.195
    1H151 O3915 8451   6.126   4.400   7.552
    1H151 O3916 8452   1.389   5.939   7.552
    1H151 O3917 8453   1.579   6.996   9.195
    1H151 O3918 8454   0.821   3.373   7.552
    1H151 O3919 8455   1.389   3.886   7.552
    1H151 O3920 8456   5.936   4.913   7.552
    1H151 O3921 8457   4.231   2.891   9.195
    1H151 O3922 8458   2.905   4.430   9.195
    1H151 O3923 8459   5.178   5.939   7.552
    1H151 O3924 8460   5.557   3.404   9.195
    1H151 O3925 8461   5.557   4.913   7.552
    1H151 O3926 8462   4.610   3.373   7.552
    1H151 O3927 8463   2.147   5.456   9.195
    1H151 O3928 8464   3.473   6.996   9.195
    1H151 O3929 8465   4.989   5.969   9.195
    1H151 O3930 8466   1.010   0.808   7.552
    1H151 O3931 8467   1.010   3.886   7.552
    1H151 O3932 8468   4.989   2.347   7.552
    1H151 O3933 8469   5.178   6.483   9.195
    1H151 O3934 8470   1.200   3.917   9.195
    1H151 O3935 8471   5.557   3.886   7.552
    1H151 O3936 8472   2.526   5.456   9.195
    1H151 O3937 8473   6.694   4.913   7.552
    1H151 O3938 8474   6.315   4.430   9.195
    1H151 O3939 8475   5.936   5.456   9.195
    1H151 O3940 8476   0.631   3.886   7.552
    1H151 O3941 8477   2.526   3.886   7.552
    1H151 O3942 8478   2.905   0.325   9.195
    1H151 O3943 8479   4.799   5.456   9.195
    1H151 O3944 8480   3.663   6.483   9.195
    1H151 O3945 8481   2.715   2.891   9.195
    1H151 O3946 8482   5.747   5.426   7.552
    1H151 O3947 8483   3.284   4.430   9.195
    1H151 O3948 8484   2.336   0.838   9.195
    1H151 O3949 8485   1.200   6.452   7.552
    1H151 O3950 8486   5.368   2.347   7.552
    1H151 O3951 8487   2.715   0.838   9.195
    1H151 O3952 8488   4.231   4.400   7.552
    1H151 O3953 8489   4.231   6.452   7.552
    1H151 O3954 8490   1.579   5.426   7.552
    1H151 O3955 8491   1.768   3.886   7.552
    1H151 O3956 8492   4.421   1.834   7.552
    1H151 O3957 8493   1.010   2.378   9.195
    1H151 O3958 8494   3.094   0.838   9.195
    1H151 O3959 8495   1.768   0.808   7.552
    1H151 O3960 8496   3.284   3.404   9.195
    1H151 O3961 8497   3.852   0.838   9.195
    1H151 O3962 8498   3.284   6.965   7.552
    1H151 O3963 8499   1.958   6.996   9.195
    1H151 O3964 8500   2.905   5.939   7.552
    1H151 O3965 8501   1.010   4.913   7.552
    1H151 O3966 8502   6.694   1.834   7.552
    1H151 O3967 8503   0.631   0.808   7.552
    1H151 O3968 8504   1.768   2.860   7.552
    1H151 O3969 8505   4.421   1.351   9.195
    1H151 O3970 8506   2.147   0.325   9.195
    1H151 O3971 8507   6.126   0.295   7.552
    1H151 O3972 8508   0.063   6.996   9.195
    1H151 O3973 8509   2.715   5.426   7.552
    1H151 O3974 8510   4.989   4.943   9.195
    1H151 O3975 8511   5.178   4.913   7.552
    1H151 O3976 8512   4.610   4.400   7.552
    1H151 O3977 8513   2.336   6.996   9.195
    1H151 O3978 8514   3.473   0.838   9.195
    1H151 O3979 8515   5.936   0.808   7.552
    1H151 O3980 8516   0.442   0.295   7.552
    1H151 O3981 8517   6.694   0.808   7.552
    1H151 O3982 8518   0.821   5.426   7.552
    1H151 O3983 8519   4.799   1.834   7.552
    1H151 O3984 8520   6.505   0.295   7.552
    1H151 O3985 8521   5.368   1.321   7.552
    1H151 O3986 8522   1.768   6.483   9.195
    1H151 O3987 8523   2.905   1.351   9.195
    1H151 O3988 8524   2.526   6.965   7.552
    1H151 O3989 8525   0.631   6.965   7.552
    1H151 O3990 8526   2.715   4.943   9.195
    1H151 O3991 8527   4.231   1.321   7.552
    1H151 O3992 8528   3.284   5.939   7.552
    1H151 O3993 8529   3.852   4.400   7.552
    1H151 O3994 8530   3.284   0.808   7.552
    1H151 O3995 8531   6.315   1.834   7.552
    1H151 O3996 8532   4.989   5.426   7.552
    1H151 O3997 8533   0.253   1.834   7.552
    1H151 O3998 8534   0.442   5.426   7.552
    1H151 O3999 8535   3.663   1.351   9.195
    1H151 O4000 8536   0.063   1.321   7.552
    1H151 O4001 8537   6.126   2.347   7.552
    1H151 O4002 8538   2.336   2.891   9.195
    1H151 O4003 8539   2.526   3.404   9.195
    1H151 O4004 8540   3.284   3.886   7.552
    1H151 O4005 8541   5.557   5.456   9.195
    1H151 O4006 8542   0.063   6.452   7.552
    1H151 O4007 8543   6.505   6.452   7.552
    1H151 O4008 8544   0.253   5.939   7.552
    1H151 O4009 8545   1.200   0.295   7.552
    1H151 O4010 8546   2.336   5.969   9.195
    1H151 O4011 8547   1.200   6.996   9.195
    1H151 O4012 8548   1.958   0.838   9.195
    1H151 O4013 8549   4.042   4.913   7.552
    1H151 O4014 8550   1.579   2.891   9.195
    1H151 O4015 8551   5.747   5.969   9.195
    1H151 O4016 8552   0.442   6.452   7.552
    1H151 O4017 8553   4.042   5.939   7.552
    1H151 O4018 8554   6.315   5.939   7.552
    1H151 O4019 8555   6.126   6.452   7.552
    1H151 O4020 8556   0.442   6.996   9.195
    1H151 O4021 8557   1.010   2.860   7.552
    1H151 O4022 8558   0.063   3.373   7.552
    1H151 O4023 8559   2.905   4.913   7.552
    1H151 O4024 8560   1.768   4.913   7.552
    1H151 O4025 8561   4.421   5.456   9.195
    1H151 O4026 8562   4.421   3.404   9.195
    1H151 O4027 8563   3.663   4.913   7.552
    1H151 O4028 8564   0.253   4.913   7.552
    1H151 O4029 8565   6.694   2.378   9.195
    1H151 O4030 8566   5.747   0.838   9.195
    1H151 O4031 8567   5.936   3.886   7.552
    1H151 O4032 8568   0.063   4.943   9.195
    1H151 O4033 8569   0.253   2.378   9.195
    1H151 O4034 8570   2.526   5.939   7.552
    1H151 O4035 8571   1.579   5.969   9.195
    1H151 O4036 8572   5.557   0.808   7.552
    1H151 O4037 8573   4.421   6.965   7.552
    1H151 O4038 8574   4.610   2.891   9.195
    1H151 O4039 8575   0.063   2.891   9.195
    1H151 O4040 8576   1.768   0.325   9.195
    1H151 O4041 8577   0.631   1.834   7.552
    1H151 O4042 8578   3.663   4.430   9.195
    1H151 O4043 8579   0.442   3.373   7.552
    1H151 O4044 8580   4.231   5.969   9.195
    1H151 O4045 8581   3.473   1.321   7.552
    1H151 O4046 8582   2.526   0.325   9.195
    1H151 O4047 8583   0.253   1.351   9.195
    1H151 O4048 8584   4.610   6.452   7.552
    1H151 O4049 8585   2.715   5.969   9.195
    1H151 O4050 8586   5.368   4.943   9.195
    1H151 O4051 8587   5.747   0.295   7.552
    1H151 O4052 8588   1.010   6.965   7.552
    1H151 O4053 8589   2.336   5.426   7.552
    1H151 O4054 8590   2.147   3.886   7.552
    1H151 O4055 8591   5.557   5.939   7.552
    1H151 O4056 8592   5.747   6.452   7.552
    1H151 O4057 8593   6.694   0.325   9.195
    1H151 O4058 8594   5.747   3.917   9.195
    1H151 O4059 8595   2.715   6.452   7.552
    1H151 O4060 8596   3.663   2.860   7.552
    1H151 O4061 8597   0.821   1.321   7.552
    1H151 O4062 8598   6.505   1.321   7.552
    1H151 O4063 8599   6.126   5.426   7.552
    1H151 O4064 8600   3.284   0.325   9.195
    1H151 O4065 8601   5.178   5.456   9.195
    1H151 O4066 8602   1.200   5.426   7.552
    1H151 O4067 8603   3.094   6.452   7.552
    1H151 O4068 8604   5.368   5.969   9.195
    1H151 O4069 8605   0.253   0.808   7.552
    1H151 O4070 8606   2.526   6.483   9.195
    1H151 O4071 8607   2.715   3.917   9.195
    1H151 O4072 8608   6.505   1.865   9.195
    1H151 O4073 8609   4.610   2.347   7.552
    1H151 O4074 8610   1.200   4.400   7.552
    1H151 O4075 8611   4.042   6.483   9.195
    1H151 O4076 8612   1.958   2.891   9.195
    1H151 O4077 8613   5.747   2.347   7.552
    1H151 O4078 8614   2.905   3.404   9.195
    1H151 O4079 8615   3.473   5.426   7.552
    1H151 O4080 8616   4.231   2.347   7.552
    1H151 O4081 8617   6.126   5.969   9.195
    1H151 O4082 8618   4.042   0.325   9.195
    1H151 O4083 8619   3.663   5.939   7.552
    1H151 O4084 8620   4.989   4.400   7.552
    1H151 O4085 8621   5.747   4.400   7.552
    1H151 O4086 8622   3.852   3.917   9.195
    1H151 O4087 8623   2.147   6.483   9.195
    1H151 O4088 8624   2.147   3.404   9.195
    1H151 O4089 8625   5.178   1.834   7.552
    1H151 O4090 8626   1.958   5.969   9.195
    1H151 O4091 8627   0.631   4.430   9.195
    1H151 O4092 8628   4.231   6.996   9.195
    1H151 O4093 8629   6.315   2.378   9.195
    1H151 O4094 8630   0.063   0.295   7.552
    1H151 O4095 8631   1.958   1.321   7.552
    1H151 O4096 8632   0.631   5.939   7.552
    1H151 O4097 8633   0.253   6.965   7.552
    1H151 O4098 8634   1.010   5.939   7.552
    1H151 O4099 8635   5.936   6.965   7.552
    1H151 O4100 8636   2.336   0.295   7.552
    1H151 O4101 8637   0.821   6.452   7.552
    1H151 O4102 8638   4.799   5.939   7.552
    1H151 O4103 8639   6.694   5.939   7.552
    1H151 O4104 8640   4.042   3.886   7.552
    1H151 O4105 8641   1.389   4.913   7.552
    1H151 O4106 8642   0.442   1.321   7.552
    1H151 O4107 8643   3.473   3.373   7.552
    1H151 O4108 8644   2.905   6.965   7.552
    1H151 O4109 8645   6.505   5.426   7.552
    1H151 O4110 8646   0.442   1.865   9.195
    1H151 O4111 8647   3.094   0.295   7.552
    1H151 O4112 8648   6.126   2.891   9.195
    1H151 O4113 8649   5.936   5.939   7.552
    1H151 O4114 8650   3.284   4.913   7.552
    1H151 O4115 8651   6.126   1.321   7.552
    1H151 O4116 8652   0.063   5.426   7.552
    1H151 O4117 8653   5.368   6.996   9.195
    1H151 O4118 8654   5.557   0.325   9.195
    1H151 O4119 8655   0.631   2.378   9.195
    1H151 O4120 8656   5.368   4.400   7.552
    1H151 O4121 8657   4.421   4.913   7.552
    1H151 O4122 8658   6.315   6.483   9.195
    1H151 O4123 8659   4.799   4.913   7.552
    1H151 O4124 8660   3.094   4.400   7.552
    1H151 O4125 8661   6.315   0.325   9.195
    1H151 O4126 8662   3.473   4.400   7.552
    1H151 O4127 8663   3.663   0.325   9.195
    1H151 O4128 8664   5.747   1.321   7.552
    1H151 O4129 8665   3.852   6.996   9.195
    1H151 O4130 8666   1.768   3.404   9.195
    1H151 O4131 8667   6.694   4.430   9.195
    1H151 O4132 8668   2.715   4.400   7.552
    1H151 O4133 8669   6.126   3.917   9.195
    1H151 O4134 8670   3.094   3.917   9.195
    1H151 O4135 8671   0.063   1.865   9.195
    1H151 O4136 8672   6.315   6.965   7.552
    1H151 O4137 8673   4.421   2.860   7.552
    1H151 O4138 8674   6.694   6.965   7.552
    1H151 O4139 8675   5.936   3.404   9.195
    1H151 O4140 8676   0.821   3.917   9.195
    1H151 O4141 8677   2.147   0.808   7.552
    1H151 O4142 8678   1.579   4.400   7.552
    1H151 O4143 8679   4.231   3.373   7.552
    1H151 O4144 8680   3.473   3.917   9.195
    1H151 O4145 8681   3.094   1.321   7.552
    1H151 O4146 8682   6.505   6.996   9.195
    1H151 O4147 8683   4.421   5.939   7.552
    1H151 O4148 8684   3.663   3.886   7.552
    1H151 O4149 8685   3.852   5.426   7.552
    1H151 O4150 8686   5.936   1.834   7.552
    1H151 O4151 8687   1.389   3.404   9.195
    1H151 O4152 8688   2.147   4.913   7.552
    1H151 O4153 8689   5.557   6.483   9.195
    1H151 O4154 8690   2.526   4.913   7.552
    1H151 O4155 8691   1.200   2.891   9.195
    1H151 O4156 8692   5.557   1.834   7.552
    1H151 O4157 8693   4.042   2.860   7.552
    1H151 O4158 8694   4.610   5.426   7.552
    1H151 O4159 8695   6.505   2.891   9.195
    1H151 O4160 8696   0.253   4.430   9.195
    1H151 O4161 8697   5.936   0.325   9.195
    1H151 O4162 8698   2.715   0.295   7.552
    1H151 O4163 8699   1.958   4.400   7.552
    1H151 O4164 8700   2.905   0.808   7.552
    1H151 O4165 8701   2.336   4.400   7.552
    1H151 O4166 8702   4.231   5.426   7.552
    1H151 O4167 8703   0.442   2.891   9.195
    1H151 O4168 8704   2.336   1.321   7.552
    1H151 O4169 8705   2.715   1.321   7.552
    1H151 O4170 8706   3.852   3.373   7.552
    1H151 O4171 8707   6.505   3.917   9.195
    1H151 O4172 8708   1.010   3.404   9.195
    1H151 O4173 8709   5.936   6.483   9.195
    1H151 O4174 8710   0.821   2.891   9.195
    1H151 O4175 8711   2.526   0.808   7.552
    1H151 O4176 8712   5.747   6.996   9.195
    1H151 O4177 8713   6.126   6.996   9.195
    1H151 O4178 8714   6.315   3.404   9.195
    1H151 O4179 8715   0.442   3.917   9.195
    1H151 O4180 8716   0.063   3.917   9.195
    1H151 O4181 8717   6.694   3.404   9.195
    1H151 O4182 8718   0.631   3.404   9.195
    1H151 O4183 8719   0.253   3.404   9.195
    1H151 O4184 8720   2.526   2.569   7.640
    1H151 O4185 8721   2.905   2.569   7.640
    1H151 O4186 8722   1.200   1.130   9.107
    1H151 O4187 8723   1.010   0.617   9.107
    1H151 O4188 8724   1.768   1.643   9.107
    1H151 O4189 8725   1.389   1.643   9.107
    1H151 O4190 8726   0.631   0.617   9.107
    1H151 O4191 8727   1.768   4.722   9.107
    1H151 O4192 8728   0.631   5.748   9.107
    1H151 O4193 8729   0.821   1.130   9.107
    1H151 O4194 8730   1.579   1.130   9.107
    1H151 O4195 8731   2.147   1.643   9.107
    1H151 O4196 8732   1.010   5.748   9.107
    1H151 O4197 8733   1.389   4.722   9.107
    1H151 O4198 8734   4.799   0.617   9.107
    1H151 O4199 8735   1.200   2.056   7.640
    1H151 O4200 8736   1.958   2.156   9.107
    1H151 O4201 8737   2.147   4.722   9.107
    1H151 O4202 8738   1.958   4.208   9.107
    1H151 O4203 8739   2.147   2.569   7.640
    1H151 O4204 8740   3.284   2.569   7.640
    1H151 O4205 8741   1.579   4.208   9.107
    1H151 O4206 8742   0.253   5.748   9.107
    1H151 O4207 8743   0.821   5.235   9.107
    1H151 O4208 8744   3.473   5.235   9.107
    1H151 O4209 8745   4.799   0.516   7.640
    1H151 O4210 8746   1.389   0.617   9.107
    1H151 O4211 8747   2.715   2.056   7.640
    1H151 O4212 8748   0.442   5.235   9.107
    1H151 O4213 8749   3.094   2.056   7.640
    1H151 O4214 8750   4.610   4.208   9.107
    1H151 O4215 8751   5.178   6.674   7.640
    1H151 O4216 8752   2.336   2.156   9.107
    1H151 O4217 8753   4.610   2.156   9.107
    1H151 O4218 8754   2.336   3.082   7.640
    1H151 O4219 8755   3.473   2.156   9.107
    1H151 O4220 8756   3.852   2.156   9.107
    1H151 O4221 8757   3.473   2.056   7.640
    1H151 O4222 8758   2.336   2.056   7.640
    1H151 O4223 8759   4.231   2.156   9.107
    1H151 O4224 8760   1.579   2.156   9.107
    1H151 O4225 8761   1.579   2.056   7.640
    1H151 O4226 8762   4.989   4.208   9.107
    1H151 O4227 8763   3.094   2.156   9.107
    1H151 O4228 8764   4.799   3.695   9.107
    1H151 O4229 8765   2.715   2.156   9.107
    1H151 O4230 8766   1.010   1.643   9.107
    1H151 O4231 8767   3.852   5.235   9.107
    1H151 O4232 8768   4.421   0.516   7.640
    1H151 O4233 8769   3.094   5.235   9.107
    1H151 O4234 8770   5.368   3.082   7.640
    1H151 O4235 8771   4.989   7.187   7.640
    1H151 O4236 8772   4.989   1.130   9.107
    1H151 O4237 8773   3.284   5.748   9.107
    1H151 O4238 8774   2.715   3.082   7.640
    1H151 O4239 8775   5.936   1.643   9.107
    1H151 O4240 8776   4.042   0.516   7.640
    1H151 O4241 8777   3.663   5.748   9.107
    1H151 O4242 8778   2.526   1.643   9.107
    1H151 O4243 8779   6.505   1.130   9.107
    1H151 O4244 8780   4.989   1.029   7.640
    1H151 O4245 8781   5.178   0.516   7.640
    1H151 O4246 8782   0.821   6.261   9.107
    1H151 O4247 8783   1.768   6.674   7.640
    1H151 O4248 8784   2.336   4.208   9.107
    1H151 O4249 8785   4.989   2.156   9.107
    1H151 O4250 8786   5.178   0.617   9.107
    1H151 O4251 8787   6.126   1.130   9.107
    1H151 O4252 8788   5.368   2.156   9.107
    1H151 O4253 8789   5.936   4.722   9.107
    1H151 O4254 8790   0.253   0.617   9.107
    1H151 O4255 8791   5.178   3.695   9.107
    1H151 O4256 8792   1.200   5.235   9.107
    1H151 O4257 8793   5.557   1.643   9.107
    1H151 O4258 8794   5.368   7.187   7.640
    1H151 O4259 8795   6.126   3.082   7.640
    1H151 O4260 8796   1.389   1.543   7.640
    1H151 O4261 8797   1.200   4.208   9.107
    1H151 O4262 8798   4.610   1.029   7.640
    1H151 O4263 8799   4.989   3.082   7.640
    1H151 O4264 8800   4.421   4.722   9.107
    1H151 O4265 8801   3.663   0.516   7.640
    1H151 O4266 8802   3.663   6.674   7.640
    1H151 O4267 8803   5.747   2.156   9.107
    1H151 O4268 8804   1.200   6.261   9.107
    1H151 O4269 8805   3.284   6.774   9.107
    1H151 O4270 8806   1.579   5.235   9.107
    1H151 O4271 8807   6.315   3.595   7.640
    1H151 O4272 8808   0.821   7.287   9.107
    1H151 O4273 8809   4.799   6.774   9.107
    1H151 O4274 8810   6.694   5.748   9.107
    1H151 O4275 8811   5.178   3.595   7.640
    1H151 O4276 8812   1.958   6.161   7.640
    1H151 O4277 8813   1.958   2.056   7.640
    1H151 O4278 8814   1.958   1.130   9.107
    1H151 O4279 8815   4.042   4.722   9.107
    1H151 O4280 8816   2.147   6.674   7.640
    1H151 O4281 8817   5.557   2.669   9.107
    1H151 O4282 8818   3.284   1.643   9.107
    1H151 O4283 8819   4.042   1.643   9.107
    1H151 O4284 8820   1.579   7.187   7.640
    1H151 O4285 8821   4.421   0.617   9.107
    1H151 O4286 8822   1.010   4.722   9.107
    1H151 O4287 8823   0.253   2.569   7.640
    1H151 O4288 8824   2.905   3.595   7.640
    1H151 O4289 8825   2.905   1.643   9.107
    1H151 O4290 8826   5.557   3.595   7.640
    1H151 O4291 8827   3.663   2.669   9.107
    1H151 O4292 8828   5.747   3.082   7.640
    1H151 O4293 8829   1.958   3.082   7.640
    1H151 O4294 8830   0.063   6.261   9.107
    1H151 O4295 8831   3.852   3.182   9.107
    1H151 O4296 8832   4.231   4.208   9.107
    1H151 O4297 8833   3.663   1.643   9.107
    1H151 O4298 8834   5.178   2.569   7.640
    1H151 O4299 8835   3.284   4.722   9.107
    1H151 O4300 8836   4.231   1.029   7.640
    1H151 O4301 8837   4.421   1.643   9.107
    1H151 O4302 8838   4.610   1.130   9.107
    1H151 O4303 8839   4.231   5.235   9.107
    1H151 O4304 8840   5.368   1.130   9.107
    1H151 O4305 8841   3.473   3.182   9.107
    1H151 O4306 8842   6.505   3.082   7.640
    1H151 O4307 8843   0.442   1.130   9.107
    1H151 O4308 8844   4.610   6.261   9.107
    1H151 O4309 8845   1.200   2.156   9.107
    1H151 O4310 8846   1.958   5.235   9.107
    1H151 O4311 8847   1.958   7.187   7.640
    1H151 O4312 8848   2.715   2.716   7.698
    1H151 O4313 8849   1.389   5.748   9.107
    1H151 O4314 8850   4.989   6.261   9.107
    1H151 O4315 8851   6.315   4.621   7.640
    1H151 O4316 8852   1.010   0.983   9.048
    1H151 O4317 8853   3.852   2.056   7.640
    1H151 O4318 8854   3.094   3.082   7.640
    1H151 O4319 8855   4.799   1.643   9.107
    1H151 O4320 8856   3.852   1.029   7.640
    1H151 O4321 8857   5.178   2.669   9.107
    1H151 O4322 8858   1.579   6.161   7.640
    1H151 O4323 8859   1.389   3.595   7.640
    1H151 O4324 8860   2.526   4.722   9.107
    1H151 O4325 8861   1.389   6.674   7.640
    1H151 O4326 8862   2.336   1.130   9.107
    1H151 O4327 8863   1.579   1.496   9.048
    1H151 O4328 8864   0.821   2.056   7.640
    1H151 O4329 8865   0.063   5.235   9.107
    1H151 O4330 8866   0.442   6.261   9.107
    1H151 O4331 8867   1.768   3.595   7.640
    1H151 O4332 8868   6.315   4.722   9.107
    1H151 O4333 8869   2.905   4.722   9.107
    1H151 O4334 8870   1.389   0.983   9.048
    1H151 O4335 8871   2.905   6.774   9.107
    1H151 O4336 8872   5.368   4.208   9.107
    1H151 O4337 8873   2.526   3.595   7.640
    1H151 O4338 8874   4.042   6.674   7.640
    1H151 O4339 8875   1.389   2.569   7.640
    1H151 O4340 8876   5.178   1.643   9.107
    1H151 O4341 8877   3.284   2.669   9.107
    1H151 O4342 8878   0.821   0.470   9.048
    1H151 O4343 8879   5.747   1.130   9.107
    1H151 O4344 8880   1.768   2.569   7.640
    1H151 O4345 8881   6.126   5.235   9.107
    1H151 O4346 8882   6.505   5.235   9.107
    1H151 O4347 8883   5.368   5.134   7.640
    1H151 O4348 8884   4.799   6.674   7.640
    1H151 O4349 8885   0.631   2.569   7.640
    1H151 O4350 8886   2.336   6.161   7.640
[truncated: 2,292,917 more chars]
