# Supplementary material for: Atomistic Molecular Dynamics Simulations of Lipids Near TiO2 Nanosurfaces
Source: J Phys Chem B. 2021 Jul 16;125(29):8048–59. doi: 10.1021/acs.jpcb.1c04547 (PMC8389913; doi:10.1021/acs.jpcb.1c04547)
Supplement: Supplementary file 2 — jp1c04547_si_002.zip [file jp1c04547_si_002.zip › MD_setup/anatase-101-120DMPC/anatase-101-DMPC.gro]

Ti4536-O9072-OH151 (30%) anatase(101) + Na+ counterions + 120 DMPC in water
64634
    1H151   Ti1    1   0.980   0.715  10.933
    1H151   Ti2    2   2.875   2.126   8.028
    1H151   Ti3    3   1.549   1.228  10.933
    1H151   Ti4    4   2.685   2.639   8.028
    1H151   Ti5    5   2.496   2.126   8.028
    1H151   Ti6    6   1.549   4.307  10.933
    1H151   Ti7    7   1.928   4.307  10.933
    1H151   Ti8    8   0.791   5.333  10.933
    1H151   Ti9    9   0.791   0.202  10.933
    1H151  Ti10   10   2.117   1.742  10.933
    1H151  Ti11   11   0.412   5.333  10.933
    1H151  Ti12   12   3.254   2.126   8.028
    1H151  Ti13   13   3.443   5.333  10.933
    1H151  Ti14   14   4.769   3.794  10.933
    1H151  Ti15   15   2.496   1.742  10.933
    1H151  Ti16   16   3.633   1.742  10.933
    1H151  Ti17   17   2.875   1.742  10.933
    1H151  Ti18   18   4.580   0.587   8.028
    1H151  Ti19   19   3.254   1.742  10.933
    1H151  Ti20   20   4.012   1.742  10.933
    1H151  Ti21   21   4.201   0.587   8.028
    1H151  Ti22   22   4.391   1.742  10.933
    1H151  Ti23   23   1.738   1.742  10.933
    1H151  Ti24   24   3.822   0.587   8.028
    1H151  Ti25   25   1.170   1.228  10.933
    1H151  Ti26   26   1.359   0.715  10.933
    1H151  Ti27   27   2.306   2.639   8.028
    1H151  Ti28   28   3.633   2.768  10.933
    1H151  Ti29   29   0.601   0.715  10.933
    1H151  Ti30   30   1.928   1.228  10.933
    1H151  Ti31   31   3.064   2.639   8.028
    1H151  Ti32   32   1.170   0.202  10.933
    1H151  Ti33   33   1.359   2.126   8.028
    1H151  Ti34   34   4.959   0.587   8.028
    1H151  Ti35   35   4.769   0.715  10.933
    1H151  Ti36   36   2.117   2.126   8.028
    1H151  Ti37   37   4.959   6.744   8.028
    1H151  Ti38   38   1.170   1.613   8.028
    1H151  Ti39   39   4.959   0.202  10.933
    1H151  Ti40   40   5.338   6.744   8.028
    1H151  Ti41   41   2.306   4.307  10.933
    1H151  Ti42   42   1.170   5.333  10.933
    1H151  Ti43   43   0.033   5.333  10.933
    1H151  Ti44   44   4.769   1.742  10.933
    1H151  Ti45   45   1.170   4.307  10.933
    1H151  Ti46   46   0.412   0.202  10.933
    1H151  Ti47   47   3.064   5.333  10.933
    1H151  Ti48   48   3.822   5.333  10.933
    1H151  Ti49   49   5.148   3.794  10.933
    1H151  Ti50   50   4.391   3.794  10.933
    1H151  Ti51   51   3.633   2.126   8.028
    1H151  Ti52   52   5.717   1.228  10.933
    1H151  Ti53   53   5.148   0.715  10.933
    1H151  Ti54   54   0.980   2.126   8.028
    1H151  Ti55   55   1.549   1.613   8.028
    1H151  Ti56   56   6.096   1.228  10.933
    1H151  Ti57   57   4.580   0.202  10.933
    1H151  Ti58   58   6.285   3.152   8.028
    1H151  Ti59   59   5.338   2.639   8.028
    1H151  Ti60   60   6.285   0.715  10.933
    1H151  Ti61   61   3.822   6.744   8.028
    1H151  Ti62   62   3.064   6.359  10.933
    1H151  Ti63   63   5.906   3.152   8.028
    1H151  Ti64   64   4.959   2.639   8.028
    1H151  Ti65   65   4.580   6.359  10.933
    1H151  Ti66   66   6.096   4.307  10.933
    1H151  Ti67   67   4.959   6.359  10.933
    1H151  Ti68   68   6.664   0.715  10.933
    1H151  Ti69   69   3.254   2.768  10.933
    1H151  Ti70   70   0.033   2.639   8.028
    1H151  Ti71   71   4.012   2.768  10.933
    1H151  Ti72   72   5.717   4.307  10.933
    1H151  Ti73   73   3.443   0.587   8.028
    1H151  Ti74   74   0.412   2.639   8.028
    1H151  Ti75   75   6.475   4.692   8.028
    1H151  Ti76   76   3.443   6.359  10.933
    1H151  Ti77   77   3.443   6.744   8.028
    1H151  Ti78   78   2.685   3.666   8.028
    1H151  Ti79   79   6.096   4.692   8.028
    1H151  Ti80   80   5.527   5.205   8.028
    1H151  Ti81   81   3.254   4.820  10.933
    1H151  Ti82   82   5.148   3.152   8.028
    1H151  Ti83   83   0.980   5.846  10.933
    1H151  Ti84   84   3.064   3.666   8.028
    1H151  Ti85   85   6.096   0.587   8.028
    1H151  Ti86   86   6.475   0.587   8.028
    1H151  Ti87   87   5.148   5.205   8.028
    1H151  Ti88   88   5.148   0.074   8.028
    1H151  Ti89   89   4.012   4.820  10.933
    1H151  Ti90   90   1.738   4.820  10.933
    1H151  Ti91   91   5.527   1.742  10.933
    1H151  Ti92   92   0.601   4.820  10.933
    1H151  Ti93   93   1.549   6.744   8.028
    1H151  Ti94   94   2.117   6.231   8.028
    1H151  Ti95   95   2.117   3.794  10.933
    1H151  Ti96   96   1.359   3.794  10.933
    1H151  Ti97   97   4.201   4.307  10.933
    1H151  Ti98   98   4.959   3.281  10.933
    1H151  Ti99   99   5.717   2.255  10.933
    1H151 Ti100  100   6.664   5.846  10.933
    1H151 Ti101  101   1.928   5.718   8.028
    1H151 Ti102  102   1.738   0.074   8.028
    1H151 Ti103  103   2.117   3.152   8.028
    1H151 Ti104  104   5.148   6.231   8.028
    1H151 Ti105  105   4.959   2.255  10.933
    1H151 Ti106  106   4.769   5.846  10.933
    1H151 Ti107  107   0.980   1.742  10.933
    1H151 Ti108  108   0.791   6.359  10.933
    1H151 Ti109  109   5.338   3.666   8.028
    1H151 Ti110  110   6.285   4.820  10.933
    1H151 Ti111  111   1.359   3.152   8.028
    1H151 Ti112  112   3.822   1.613   8.028
    1H151 Ti113  113   1.359   6.231   8.028
    1H151 Ti114  114   2.306   6.744   8.028
    1H151 Ti115  115   1.549   3.666   8.028
    1H151 Ti116  116   6.475   3.666   8.028
    1H151 Ti117  117   2.875   6.873  10.933
    1H151 Ti118  118   4.580   3.666   8.028
    1H151 Ti119  119   1.549   2.255  10.933
    1H151 Ti120  120   3.064   4.307  10.933
    1H151 Ti121  121   5.148   1.100   8.028
    1H151 Ti122  122   5.527   2.768  10.933
    1H151 Ti123  123   0.033   6.359  10.933
    1H151 Ti124  124   1.549   0.587   8.028
    1H151 Ti125  125   0.791   0.587   8.028
    1H151 Ti126  126   0.791   4.692   8.028
    1H151 Ti127  127   4.012   6.231   8.028
    1H151 Ti128  128   4.391   4.179   8.028
    1H151 Ti129  129   0.601   0.074   8.028
    1H151 Ti130  130   1.738   5.205   8.028
    1H151 Ti131  131   3.064   5.718   8.028
    1H151 Ti132  132   4.012   0.715  10.933
    1H151 Ti133  133   0.601   5.205   8.028
    1H151 Ti134  134   2.875   5.205   8.028
    1H151 Ti135  135   0.223   4.179   8.028
    1H151 Ti136  136   0.791   3.666   8.028
    1H151 Ti137  137   1.549   6.359  10.933
    1H151 Ti138  138   3.254   0.715  10.933
    1H151 Ti139  139   2.496   0.715  10.933
    1H151 Ti140  140   4.769   4.820  10.933
    1H151 Ti141  141   2.306   5.333  10.933
    1H151 Ti142  142   4.580   1.613   8.028
    1H151 Ti143  143   2.117   6.873  10.933
    1H151 Ti144  144   6.285   2.126   8.028
    1H151 Ti145  145   2.496   2.768  10.933
    1H151 Ti146  146   5.717   5.333  10.933
    1H151 Ti147  147   0.223   6.231   8.028
    1H151 Ti148  148   6.285   6.231   8.028
    1H151 Ti149  149   0.033   1.613   8.028
    1H151 Ti150  150   3.822   4.692   8.028
    1H151 Ti151  151   0.033   2.255  10.933
    1H151 Ti152  152   2.685   2.348   8.115
    1H151 Ti153  153   0.791   0.494  10.845
    1H151 Ti154  154   3.064   2.348   8.115
    1H151 Ti155  155   1.359   1.007  10.845
    1H151 Ti156  156   1.170   0.494  10.845
    1H151 Ti157  157   1.928   1.520  10.845
    1H151 Ti158  158   2.306   2.348   8.115
    1H151 Ti159  159   0.601   5.112  10.845
    1H151 Ti160  160   2.117   4.086  10.845
    1H151 Ti161  161   1.359   1.835   8.115
    1H151 Ti162  162   3.254   5.112  10.845
    1H151 Ti163  163   1.359   4.086  10.845
    1H151 Ti164  164   4.959   0.494  10.845
    1H151 Ti165  165   4.959   3.572  10.845
    1H151 Ti166  166   5.148   6.966   8.115
    1H151 Ti167  167   5.148   2.861   8.115
    1H151 Ti168  168   4.769   6.138  10.845
    1H151 Ti169  169   1.549   1.520  10.845
    1H151 Ti170  170   0.980   1.007  10.845
    1H151 Ti171  171   1.738   4.086  10.845
    1H151 Ti172  172   0.412   0.494  10.845
    1H151 Ti173  173   0.791   5.625  10.845
    1H151 Ti174  174   1.549   4.599  10.845
    1H151 Ti175  175   1.170   1.520  10.845
    1H151 Ti176  176   1.928   4.599  10.845
    1H151 Ti177  177   4.580   0.494  10.845
    1H151 Ti178  178   2.306   1.520  10.845
    1H151 Ti179  179   3.633   5.112  10.845
    1H151 Ti180  180   0.980   1.835   8.115
    1H151 Ti181  181   6.285   1.007  10.845
    1H151 Ti182  182   4.959   0.295   8.115
    1H151 Ti183  183   2.496   2.861   8.115
    1H151 Ti184  184   1.738   1.007  10.845
    1H151 Ti185  185   1.738   2.033  10.845
    1H151 Ti186  186   0.980   5.112  10.845
    1H151 Ti187  187   0.033   5.625  10.845
    1H151 Ti188  188   1.170   5.625  10.845
    1H151 Ti189  189   2.117   2.861   8.115
    1H151 Ti190  190   4.391   4.086  10.845
    1H151 Ti191  191   5.717   1.520  10.845
    1H151 Ti192  192   4.769   2.033  10.845
    1H151 Ti193  193   5.338   3.374   8.115
    1H151 Ti194  194   5.527   2.033  10.845
    1H151 Ti195  195   4.769   0.808   8.115
    1H151 Ti196  196   0.223   5.112  10.845
    1H151 Ti197  197   4.012   5.112  10.845
    1H151 Ti198  198   4.201   4.599  10.845
    1H151 Ti199  199   0.980   6.138  10.845
    1H151 Ti200  200   1.738   6.966   8.115
    1H151 Ti201  201   3.633   1.835   8.115
    1H151 Ti202  202   1.549   6.453   8.115
    1H151 Ti203  203   3.443   2.348   8.115
    1H151 Ti204  204   4.959   6.453   8.115
    1H151 Ti205  205   5.338   6.453   8.115
    1H151 Ti206  206   5.148   0.808   8.115
    1H151 Ti207  207   6.096   4.599  10.845
    1H151 Ti208  208   2.685   1.520  10.845
    1H151 Ti209  209   4.580   3.572  10.845
    1H151 Ti210  210   4.391   0.808   8.115
    1H151 Ti211  211   3.064   6.651  10.845
    1H151 Ti212  212   3.822   6.453   8.115
    1H151 Ti213  213   6.475   3.374   8.115
    1H151 Ti214  214   3.064   1.520  10.845
    1H151 Ti215  215   3.443   1.520  10.845
    1H151 Ti216  216   3.822   1.520  10.845
    1H151 Ti217  217   1.549   3.374   8.115
    1H151 Ti218  218   4.201   1.520  10.845
    1H151 Ti219  219   2.875   2.861   8.115
    1H151 Ti220  220   4.012   0.808   8.115
    1H151 Ti221  221   3.064   4.599  10.845
    1H151 Ti222  222   0.980   7.164  10.845
    1H151 Ti223  223   2.117   5.939   8.115
    1H151 Ti224  224   5.906   1.007  10.845
    1H151 Ti225  225   0.601   7.164  10.845
    1H151 Ti226  226   1.549   0.295   8.115
    1H151 Ti227  227   4.580   1.520  10.845
    1H151 Ti228  228   6.096   3.374   8.115
    1H151 Ti229  229   2.306   6.453   8.115
    1H151 Ti230  230   3.443   2.546  10.845
    1H151 Ti231  231   5.717   2.546  10.845
    1H151 Ti232  232   3.822   2.546  10.845
    1H151 Ti233  233   6.664   6.138  10.845
    1H151 Ti234  234   1.928   5.426   8.115
    1H151 Ti235  235   0.791   0.295   8.115
    1H151 Ti236  236   0.601   4.913   8.115
    1H151 Ti237  237   4.391   3.887   8.115
    1H151 Ti238  238   3.633   0.808   8.115
    1H151 Ti239  239   3.064   5.426   8.115
    1H151 Ti240  240   1.170   2.348   8.115
    1H151 Ti241  241   4.769   7.164  10.845
    1H151 Ti242  242   3.254   6.138  10.845
    1H151 Ti243  243   3.633   6.966   8.115
    1H151 Ti244  244   6.475   0.494  10.845
    1H151 Ti245  245   0.223   2.861   8.115
    1H151 Ti246  246   5.906   4.086  10.845
    1H151 Ti247  247   5.338   5.426   8.115
    1H151 Ti248  248   6.285   4.913   8.115
    1H151 Ti249  249   6.285   0.808   8.115
    1H151 Ti250  250   2.875   3.887   8.115
    1H151 Ti251  251   0.412   5.625  10.845
    1H151 Ti252  252   1.170   4.599  10.845
    1H151 Ti253  253   4.769   4.086  10.845
    1H151 Ti254  254   2.117   2.033  10.845
    1H151 Ti255  255   4.580   0.295   8.115
    1H151 Ti256  256   4.391   2.033  10.845
    1H151 Ti257  257   3.254   1.835   8.115
    1H151 Ti258  258   3.633   2.033  10.845
    1H151 Ti259  259   4.012   2.033  10.845
    1H151 Ti260  260   3.254   2.033  10.845
    1H151 Ti261  261   0.601   1.007  10.845
    1H151 Ti262  262   2.496   2.033  10.845
    1H151 Ti263  263   2.875   1.835   8.115
    1H151 Ti264  264   2.875   2.033  10.845
    1H151 Ti265  265   2.306   4.599  10.845
    1H151 Ti266  266   3.443   5.625  10.845
    1H151 Ti267  267   2.496   1.835   8.115
    1H151 Ti268  268   4.201   0.295   8.115
    1H151 Ti269  269   3.822   0.295   8.115
    1H151 Ti270  270   1.928   2.348   8.115
    1H151 Ti271  271   1.928   6.453   8.115
    1H151 Ti272  272   5.148   1.007  10.845
    1H151 Ti273  273   5.148   2.033  10.845
    1H151 Ti274  274   5.148   4.086  10.845
    1H151 Ti275  275   6.285   2.861   8.115
    1H151 Ti276  276   2.685   3.374   8.115
    1H151 Ti277  277   2.117   1.835   8.115
    1H151 Ti278  278   5.527   2.861   8.115
    1H151 Ti279  279   1.738   1.835   8.115
    1H151 Ti280  280   5.906   2.861   8.115
    1H151 Ti281  281   6.096   1.520  10.845
    1H151 Ti282  282   0.033   2.348   8.115
    1H151 Ti283  283   1.738   5.112  10.845
    1H151 Ti284  284   5.717   4.599  10.845
    1H151 Ti285  285   0.412   2.348   8.115
    1H151 Ti286  286   5.717   3.374   8.115
    1H151 Ti287  287   2.875   5.112  10.845
    1H151 Ti288  288   4.769   1.007  10.845
    1H151 Ti289  289   6.664   1.007  10.845
    1H151 Ti290  290   6.475   4.400   8.115
    1H151 Ti291  291   6.285   5.112  10.845
    1H151 Ti292  292   0.033   0.494  10.845
    1H151 Ti293  293   3.633   3.059  10.845
    1H151 Ti294  294   3.443   6.453   8.115
    1H151 Ti295  295   2.496   4.086  10.845
    1H151 Ti296  296   1.549   0.494  10.845
    1H151 Ti297  297   1.359   5.112  10.845
    1H151 Ti298  298   2.117   1.007  10.845
    1H151 Ti299  299   3.064   5.625  10.845
    1H151 Ti300  300   1.359   2.033  10.845
    1H151 Ti301  301   5.527   4.913   8.115
    1H151 Ti302  302   5.338   1.520  10.845
    1H151 Ti303  303   4.959   3.374   8.115
    1H151 Ti304  304   3.443   6.651  10.845
    1H151 Ti305  305   1.738   5.939   8.115
    1H151 Ti306  306   3.443   4.599  10.845
    1H151 Ti307  307   3.822   4.599  10.845
    1H151 Ti308  308   0.223   3.887   8.115
    1H151 Ti309  309   2.496   1.007  10.845
    1H151 Ti310  310   0.601   6.138  10.845
    1H151 Ti311  311   5.338   2.546  10.845
    1H151 Ti312  312   3.822   5.625  10.845
    1H151 Ti313  313   4.769   6.966   8.115
    1H151 Ti314  314   1.170   1.322   8.115
    1H151 Ti315  315   4.959   1.520  10.845
    1H151 Ti316  316   1.549   2.348   8.115
    1H151 Ti317  317   5.527   1.007  10.845
    1H151 Ti318  318   6.664   5.112  10.845
    1H151 Ti319  319   0.223   6.138  10.845
    1H151 Ti320  320   4.580   6.651  10.845
    1H151 Ti321  321   4.959   2.546  10.845
    1H151 Ti322  322   4.580   1.322   8.115
    1H151 Ti323  323   4.959   6.651  10.845
    1H151 Ti324  324   3.064   3.374   8.115
    1H151 Ti325  325   3.443   0.295   8.115
    1H151 Ti326  326   1.549   1.322   8.115
    1H151 Ti327  327   4.580   4.599  10.845
    1H151 Ti328  328   6.664   2.861   8.115
    1H151 Ti329  329   4.012   3.059  10.845
    1H151 Ti330  330   1.170   3.374   8.115
    1H151 Ti331  331   5.338   3.572  10.845
    1H151 Ti332  332   5.338   0.494  10.845
    1H151 Ti333  333   0.791   2.348   8.115
    1H151 Ti334  334   1.928   3.374   8.115
    1H151 Ti335  335   2.117   6.966   8.115
    1H151 Ti336  336   4.201   0.494  10.845
    1H151 Ti337  337   6.096   4.400   8.115
    1H151 Ti338  338   4.959   2.348   8.115
    1H151 Ti339  339   1.359   6.138  10.845
    1H151 Ti340  340   5.338   2.348   8.115
    1H151 Ti341  341   1.359   5.939   8.115
    1H151 Ti342  342   4.580   3.374   8.115
    1H151 Ti343  343   0.791   4.400   8.115
    1H151 Ti344  344   3.254   3.059  10.845
    1H151 Ti345  345   3.064   2.546  10.845
    1H151 Ti346  346   0.980   4.086  10.845
    1H151 Ti347  347   5.527   4.086  10.845
    1H151 Ti348  348   0.980   2.033  10.845
    1H151 Ti349  349   5.527   6.966   8.115
    1H151 Ti350  350   0.791   3.374   8.115
    1H151 Ti351  351   5.527   3.059  10.845
    1H151 Ti352  352   1.549   6.651  10.845
    1H151 Ti353  353   4.769   2.861   8.115
    1H151 Ti354  354   4.012   1.835   8.115
    1H151 Ti355  355   4.769   3.887   8.115
    1H151 Ti356  356   2.685   6.651  10.845
    1H151 Ti357  357   0.791   4.599  10.845
    1H151 Ti358  358   6.096   0.295   8.115
    1H151 Ti359  359   5.338   0.295   8.115
    1H151 Ti360  360   4.391   6.138  10.845
    1H151 Ti361  361   5.148   4.913   8.115
    1H151 Ti362  362   0.791   6.651  10.845
    1H151 Ti363  363   5.906   4.913   8.115
    1H151 Ti364  364   6.475   0.295   8.115
    1H151 Ti365  365   2.306   3.374   8.115
    1H151 Ti366  366   1.359   2.861   8.115
    1H151 Ti367  367   4.012   1.007  10.845
    1H151 Ti368  368   3.822   1.322   8.115
    1H151 Ti369  369   5.148   6.138  10.845
    1H151 Ti370  370   0.791   1.520  10.845
    1H151 Ti371  371   3.254   1.007  10.845
    1H151 Ti372  372   1.359   6.966   8.115
    1H151 Ti373  373   5.906   2.033  10.845
    1H151 Ti374  374   5.148   3.059  10.845
    1H151 Ti375  375   2.117   5.112  10.845
    1H151 Ti376  376   6.475   5.625  10.845
    1H151 Ti377  377   1.359   7.164  10.845
    1H151 Ti378  378   3.254   2.861   8.115
    1H151 Ti379  379   6.285   1.835   8.115
    1H151 Ti380  380   3.822   4.400   8.115
    1H151 Ti381  381   4.012   4.086  10.845
    1H151 Ti382  382   6.475   2.348   8.115
    1H151 Ti383  383   6.664   3.887   8.115
    1H151 Ti384  384   5.148   5.939   8.115
    1H151 Ti385  385   0.412   4.400   8.115
    1H151 Ti386  386   4.012   6.966   8.115
    1H151 Ti387  387   0.033   4.400   8.115
    1H151 Ti388  388   5.906   5.112  10.845
    1H151 Ti389  389   4.959   1.322   8.115
    1H151 Ti390  390   6.475   4.599  10.845
    1H151 Ti391  391   4.201   2.546  10.845
    1H151 Ti392  392   4.769   5.112  10.845
    1H151 Ti393  393   2.496   5.112  10.845
    1H151 Ti394  394   2.875   7.164  10.845
    1H151 Ti395  395   0.601   3.887   8.115
    1H151 Ti396  396   4.201   3.572  10.845
    1H151 Ti397  397   0.223   7.164  10.845
    1H151 Ti398  398   4.201   6.453   8.115
    1H151 Ti399  399   1.928   3.572  10.845
    1H151 Ti400  400   1.549   5.426   8.115
    1H151 Ti401  401   1.549   3.572  10.845
    1H151 Ti402  402   2.685   2.546  10.845
    1H151 Ti403  403   1.928   0.295   8.115
    1H151 Ti404  404   1.170   6.453   8.115
    1H151 Ti405  405   5.148   7.164  10.845
    1H151 Ti406  406   1.359   0.808   8.115
    1H151 Ti407  407   0.033   6.651  10.845
    1H151 Ti408  408   2.117   7.164  10.845
    1H151 Ti409  409   4.391   7.164  10.845
    1H151 Ti410  410   0.601   2.861   8.115
    1H151 Ti411  411   2.875   6.138  10.845
    1H151 Ti412  412   2.685   5.426   8.115
    1H151 Ti413  413   6.664   1.835   8.115
    1H151 Ti414  414   3.633   6.138  10.845
    1H151 Ti415  415   0.601   6.966   8.115
    1H151 Ti416  416   0.980   3.887   8.115
    1H151 Ti417  417   6.096   0.494  10.845
    1H151 Ti418  418   3.822   2.348   8.115
    1H151 Ti419  419   5.148   3.887   8.115
    1H151 Ti420  420   0.980   0.808   8.115
    1H151 Ti421  421   0.980   4.913   8.115
    1H151 Ti422  422   1.928   6.651  10.845
    1H151 Ti423  423   2.875   4.086  10.845
    1H151 Ti424  424   0.412   0.295   8.115
    1H151 Ti425  425   4.201   4.400   8.115
    1H151 Ti426  426   1.549   2.546  10.845
    1H151 Ti427  427   2.496   3.059  10.845
    1H151 Ti428  428   6.664   4.913   8.115
    1H151 Ti429  429   2.306   5.625  10.845
    1H151 Ti430  430   1.359   3.887   8.115
    1H151 Ti431  431   4.012   5.939   8.115
    1H151 Ti432  432   0.033   1.322   8.115
    1H151 Ti433  433   0.223   5.939   8.115
    1H151 Ti434  434   2.685   0.494  10.845
    1H151 Ti435  435   5.717   5.625  10.845
    1H151 Ti436  436   3.064   0.494  10.845
    1H151 Ti437  437   3.254   6.966   8.115
    1H151 Ti438  438   2.306   6.651  10.845
    1H151 Ti439  439   4.769   3.059  10.845
    1H151 Ti440  440   1.738   4.913   8.115
    1H151 Ti441  441   3.822   0.494  10.845
    1H151 Ti442  442   2.875   4.913   8.115
    1H151 Ti443  443   4.391   1.835   8.115
    1H151 Ti444  444   6.285   3.887   8.115
    1H151 Ti445  445   6.664   0.808   8.115
    1H151 Ti446  446   5.906   0.808   8.115
    1H151 Ti447  447   5.717   5.426   8.115
    1H151 Ti448  448   6.285   5.939   8.115
    1H151 Ti449  449   2.496   3.887   8.115
    1H151 Ti450  450   6.285   4.086  10.845
    1H151 Ti451  451   3.443   0.494  10.845
    1H151 Ti452  452   4.959   5.426   8.115
    1H151 Ti453  453   0.412   4.599  10.845
    1H151 Ti454  454   4.959   4.599  10.845
    1H151 Ti455  455   3.254   0.808   8.115
    1H151 Ti456  456   4.580   5.625  10.845
    1H151 Ti457  457   0.033   6.453   8.115
    1H151 Ti458  458   6.475   6.453   8.115
    1H151 Ti459  459   3.254   3.887   8.115
    1H151 Ti460  460   0.033   2.546  10.845
    1H151 Ti461  461   0.223   1.835   8.115
    1H151 Ti462  462   2.306   3.572  10.845
    1H151 Ti463  463   4.959   5.625  10.845
    1H151 Ti464  464   6.096   2.348   8.115
    1H151 Ti465  465   2.306   2.546  10.845
    1H151 Ti466  466   2.306   0.494  10.845
    1H151 Ti467  467   5.527   3.887   8.115
    1H151 Ti468  468   2.875   5.939   8.115
    1H151 Ti469  469   1.738   0.808   8.115
    1H151 Ti470  470   5.527   5.112  10.845
    1H151 Ti471  471   3.254   4.086  10.845
    1H151 Ti472  472   3.254   5.939   8.115
    1H151 Ti473  473   0.601   0.808   8.115
    1H151 Ti474  474   1.738   6.138  10.845
    1H151 Ti475  475   1.170   3.572  10.845
    1H151 Ti476  476   4.769   1.835   8.115
    1H151 Ti477  477   1.738   3.887   8.115
    1H151 Ti478  478   2.496   6.966   8.115
    1H151 Ti479  479   4.580   4.400   8.115
    1H151 Ti480  480   0.791   5.426   8.115
    1H151 Ti481  481   5.338   1.322   8.115
    1H151 Ti482  482   0.412   5.426   8.115
    1H151 Ti483  483   0.412   6.453   8.115
    1H151 Ti484  484   6.096   6.453   8.115
    1H151 Ti485  485   3.633   4.913   8.115
    1H151 Ti486  486   4.012   4.913   8.115
    1H151 Ti487  487   6.664   2.033  10.845
    1H151 Ti488  488   0.223   2.033  10.845
    1H151 Ti489  489   1.170   0.295   8.115
    1H151 Ti490  490   1.738   2.861   8.115
    1H151 Ti491  491   2.685   4.599  10.845
    1H151 Ti492  492   4.391   5.112  10.845
    1H151 Ti493  493   4.391   1.007  10.845
    1H151 Ti494  494   0.601   1.835   8.115
    1H151 Ti495  495   2.496   5.939   8.115
    1H151 Ti496  496   5.527   0.808   8.115
    1H151 Ti497  497   4.580   6.453   8.115
    1H151 Ti498  498   0.223   4.913   8.115
    1H151 Ti499  499   2.306   5.426   8.115
    1H151 Ti500  500   4.201   1.322   8.115
    1H151 Ti501  501   2.875   1.007  10.845
    1H151 Ti502  502   1.170   6.651  10.845
    1H151 Ti503  503   0.223   1.007  10.845
    1H151 Ti504  504   3.633   1.007  10.845
    1H151 Ti505  505   5.717   6.453   8.115
    1H151 Ti506  506   0.412   6.651  10.845
    1H151 Ti507  507   0.033   3.374   8.115
    1H151 Ti508  508   4.580   2.546  10.845
    1H151 Ti509  509   1.549   5.625  10.845
    1H151 Ti510  510   0.980   2.861   8.115
    1H151 Ti511  511   4.391   6.966   8.115
    1H151 Ti512  512   4.391   3.059  10.845
    1H151 Ti513  513   1.928   0.494  10.845
    1H151 Ti514  514   2.685   5.625  10.845
    1H151 Ti515  515   5.338   4.599  10.845
    1H151 Ti516  516   4.201   5.625  10.845
    1H151 Ti517  517   2.496   7.164  10.845
    1H151 Ti518  518   0.980   6.966   8.115
    1H151 Ti519  519   1.738   7.164  10.845
    1H151 Ti520  520   5.717   0.295   8.115
    1H151 Ti521  521   5.717   0.494  10.845
    1H151 Ti522  522   5.906   3.887   8.115
    1H151 Ti523  523   2.875   3.059  10.845
    1H151 Ti524  524   1.928   2.546  10.845
    1H151 Ti525  525   5.717   2.348   8.115
    1H151 Ti526  526   2.685   6.453   8.115
    1H151 Ti527  527   0.033   4.599  10.845
    1H151 Ti528  528   6.096   5.625  10.845
    1H151 Ti529  529   3.633   5.939   8.115
    1H151 Ti530  530   4.012   6.138  10.845
    1H151 Ti531  531   5.148   5.112  10.845
    1H151 Ti532  532   3.633   4.086  10.845
    1H151 Ti533  533   6.664   5.939   8.115
    1H151 Ti534  534   0.033   0.295   8.115
    1H151 Ti535  535   4.012   3.887   8.115
    1H151 Ti536  536   5.338   5.625  10.845
    1H151 Ti537  537   1.170   5.426   8.115
    1H151 Ti538  538   0.412   3.374   8.115
    1H151 Ti539  539   3.443   5.426   8.115
    1H151 Ti540  540   6.096   2.546  10.845
    1H151 Ti541  541   1.359   4.913   8.115
    1H151 Ti542  542   0.223   0.808   8.115
    1H151 Ti543  543   3.254   4.913   8.115
    1H151 Ti544  544   6.285   2.033  10.845
    1H151 Ti545  545   0.601   2.033  10.845
    1H151 Ti546  546   2.117   3.887   8.115
    1H151 Ti547  547   3.443   1.322   8.115
    1H151 Ti548  548   6.285   6.138  10.845
    1H151 Ti549  549   0.791   6.453   8.115
    1H151 Ti550  550   0.791   1.322   8.115
    1H151 Ti551  551   6.475   1.520  10.845
    1H151 Ti552  552   5.527   5.939   8.115
    1H151 Ti553  553   3.064   6.453   8.115
    1H151 Ti554  554   2.875   6.966   8.115
    1H151 Ti555  555   3.254   7.164  10.845
    1H151 Ti556  556   1.928   5.625  10.845
    1H151 Ti557  557   6.475   1.322   8.115
    1H151 Ti558  558   1.928   1.322   8.115
    1H151 Ti559  559   5.717   4.400   8.115
    1H151 Ti560  560   5.717   3.572  10.845
    1H151 Ti561  561   4.580   2.348   8.115
    1H151 Ti562  562   4.769   5.939   8.115
    1H151 Ti563  563   4.201   6.651  10.845
    1H151 Ti564  564   1.170   4.400   8.115
    1H151 Ti565  565   0.980   5.939   8.115
    1H151 Ti566  566   6.664   7.164  10.845
    1H151 Ti567  567   2.496   6.138  10.845
    1H151 Ti568  568   3.822   3.572  10.845
    1H151 Ti569  569   3.822   6.651  10.845
    1H151 Ti570  570   0.412   1.322   8.115
    1H151 Ti571  571   6.096   5.426   8.115
    1H151 Ti572  572   0.601   5.939   8.115
    1H151 Ti573  573   5.906   5.939   8.115
    1H151 Ti574  574   0.412   1.520  10.845
    1H151 Ti575  575   5.906   6.966   8.115
    1H151 Ti576  576   5.148   1.835   8.115
    1H151 Ti577  577   0.223   6.966   8.115
    1H151 Ti578  578   2.117   3.059  10.845
    1H151 Ti579  579   4.769   4.913   8.115
    1H151 Ti580  580   3.443   3.374   8.115
    1H151 Ti581  581   3.064   0.295   8.115
    1H151 Ti582  582   3.633   2.861   8.115
    1H151 Ti583  583   5.338   6.651  10.845
    1H151 Ti584  584   2.117   6.138  10.845
    1H151 Ti585  585   2.685   3.572  10.845
    1H151 Ti586  586   4.201   2.348   8.115
    1H151 Ti587  587   4.201   3.374   8.115
    1H151 Ti588  588   4.959   4.400   8.115
    1H151 Ti589  589   2.117   4.913   8.115
    1H151 Ti590  590   5.906   3.059  10.845
    1H151 Ti591  591   3.443   4.400   8.115
    1H151 Ti592  592   4.012   7.164  10.845
    1H151 Ti593  593   4.391   5.939   8.115
    1H151 Ti594  594   0.601   4.086  10.845
    1H151 Ti595  595   1.170   2.546  10.845
    1H151 Ti596  596   6.475   6.651  10.845
    1H151 Ti597  597   2.496   4.913   8.115
    1H151 Ti598  598   3.633   3.887   8.115
    1H151 Ti599  599   4.391   2.861   8.115
    1H151 Ti600  600   0.033   5.426   8.115
    1H151 Ti601  601   6.475   2.546  10.845
    1H151 Ti602  602   5.906   1.835   8.115
    1H151 Ti603  603   2.306   0.295   8.115
    1H151 Ti604  604   5.527   6.138  10.845
    1H151 Ti605  605   4.391   4.913   8.115
    1H151 Ti606  606   5.527   7.164  10.845
    1H151 Ti607  607   5.717   1.322   8.115
    1H151 Ti608  608   6.664   4.086  10.845
    1H151 Ti609  609   0.412   2.546  10.845
    1H151 Ti610  610   2.117   0.808   8.115
    1H151 Ti611  611   4.580   5.426   8.115
    1H151 Ti612  612   0.791   3.572  10.845
    1H151 Ti613  613   5.338   4.400   8.115
    1H151 Ti614  614   2.875   0.808   8.115
    1H151 Ti615  615   6.475   5.426   8.115
    1H151 Ti616  616   0.033   1.520  10.845
    1H151 Ti617  617   6.096   1.322   8.115
    1H151 Ti618  618   3.064   1.322   8.115
    1H151 Ti619  619   3.633   7.164  10.845
    1H151 Ti620  620   6.285   6.966   8.115
    1H151 Ti621  621   3.443   3.572  10.845
    1H151 Ti622  622   3.064   4.400   8.115
    1H151 Ti623  623   3.064   3.572  10.845
    1H151 Ti624  624   6.664   6.966   8.115
    1H151 Ti625  625   3.822   5.426   8.115
    1H151 Ti626  626   1.738   3.059  10.845
    1H151 Ti627  627   1.549   4.400   8.115
    1H151 Ti628  628   5.527   1.835   8.115
    1H151 Ti629  629   2.306   1.322   8.115
    1H151 Ti630  630   2.685   4.400   8.115
    1H151 Ti631  631   6.285   7.164  10.845
    1H151 Ti632  632   6.096   3.572  10.845
    1H151 Ti633  633   2.685   1.322   8.115
    1H151 Ti634  634   5.906   6.138  10.845
    1H151 Ti635  635   1.359   3.059  10.845
    1H151 Ti636  636   4.012   2.861   8.115
    1H151 Ti637  637   4.201   5.426   8.115
    1H151 Ti638  638   2.685   0.295   8.115
    1H151 Ti639  639   0.791   2.546  10.845
    1H151 Ti640  640   0.223   4.086  10.845
    1H151 Ti641  641   3.822   3.374   8.115
    1H151 Ti642  642   1.928   4.400   8.115
    1H151 Ti643  643   5.906   7.164  10.845
    1H151 Ti644  644   2.306   4.400   8.115
    1H151 Ti645  645   2.496   0.808   8.115
    1H151 Ti646  646   6.285   3.059  10.845
    1H151 Ti647  647   5.717   6.651  10.845
    1H151 Ti648  648   6.096   6.651  10.845
    1H151 Ti649  649   0.980   3.059  10.845
    1H151 Ti650  650   6.475   3.572  10.845
    1H151 Ti651  651   6.664   3.059  10.845
    1H151 Ti652  652   0.223   3.059  10.845
    1H151 Ti653  653   0.412   3.572  10.845
    1H151 Ti654  654   0.601   3.059  10.845
    1H151 Ti655  655   0.033   3.572  10.845
    1H151 Ti656  656   2.685   2.499   8.380
    1H151 Ti657  657   0.791   0.342  10.581
    1H151 Ti658  658   1.359   0.855  10.581
    1H151 Ti659  659   2.306   2.499   8.380
    1H151 Ti660  660   3.064   2.499   8.380
    1H151 Ti661  661   0.980   0.855  10.581
    1H151 Ti662  662   1.549   1.368  10.581
    1H151 Ti663  663   1.928   1.368  10.581
    1H151 Ti664  664   1.170   0.342  10.581
    1H151 Ti665  665   1.549   4.447  10.581
    1H151 Ti666  666   0.791   5.473  10.581
    1H151 Ti667  667   1.928   4.447  10.581
    1H151 Ti668  668   1.359   1.986   8.380
    1H151 Ti669  669   4.959   0.342  10.581
    1H151 Ti670  670   1.170   1.368  10.581
    1H151 Ti671  671   3.254   4.960  10.581
    1H151 Ti672  672   0.601   4.960  10.581
    1H151 Ti673  673   1.738   1.881  10.581
    1H151 Ti674  674   2.117   3.934  10.581
    1H151 Ti675  675   5.148   3.012   8.380
    1H151 Ti676  676   1.359   3.934  10.581
    1H151 Ti677  677   5.148   7.117   8.380
    1H151 Ti678  678   0.412   0.342  10.581
    1H151 Ti679  679   0.412   5.473  10.581
    1H151 Ti680  680   4.959   3.421  10.581
    1H151 Ti681  681   4.959   0.447   8.380
    1H151 Ti682  682   2.875   1.986   8.380
    1H151 Ti683  683   4.580   0.342  10.581
    1H151 Ti684  684   2.117   1.881  10.581
    1H151 Ti685  685   2.496   1.986   8.380
    1H151 Ti686  686   1.170   5.473  10.581
    1H151 Ti687  687   0.033   5.473  10.581
    1H151 Ti688  688   3.254   1.986   8.380
    1H151 Ti689  689   4.769   1.881  10.581
    1H151 Ti690  690   0.980   1.986   8.380
    1H151 Ti691  691   4.769   5.986  10.581
    1H151 Ti692  692   4.959   6.604   8.380
    1H151 Ti693  693   4.769   3.934  10.581
    1H151 Ti694  694   4.391   3.934  10.581
    1H151 Ti695  695   5.717   1.368  10.581
    1H151 Ti696  696   5.338   6.604   8.380
    1H151 Ti697  697   6.285   0.855  10.581
    1H151 Ti698  698   3.633   1.986   8.380
    1H151 Ti699  699   4.580   0.447   8.380
    1H151 Ti700  700   4.391   1.881  10.581
    1H151 Ti701  701   2.496   1.881  10.581
    1H151 Ti702  702   3.443   5.473  10.581
    1H151 Ti703  703   3.633   1.881  10.581
    1H151 Ti704  704   4.012   1.881  10.581
    1H151 Ti705  705   3.254   1.881  10.581
    1H151 Ti706  706   2.875   1.881  10.581
    1H151 Ti707  707   0.980   5.986  10.581
    1H151 Ti708  708   4.201   0.447   8.380
    1H151 Ti709  709   6.096   4.447  10.581
    1H151 Ti710  710   0.601   0.855  10.581
    1H151 Ti711  711   3.822   6.604   8.380
    1H151 Ti712  712   3.064   6.500  10.581
    1H151 Ti713  713   4.012   4.960  10.581
    1H151 Ti714  714   5.527   1.881  10.581
    1H151 Ti715  715   3.822   0.447   8.380
    1H151 Ti716  716   1.170   4.447  10.581
    1H151 Ti717  717   2.117   3.012   8.380
    1H151 Ti718  718   1.549   6.604   8.380
    1H151 Ti719  719   4.201   4.447  10.581
    1H151 Ti720  720   1.738   7.117   8.380
    1H151 Ti721  721   2.306   4.447  10.581
    1H151 Ti722  722   2.117   1.986   8.380
    1H151 Ti723  723   5.338   3.526   8.380
    1H151 Ti724  724   2.117   6.091   8.380
    1H151 Ti725  725   3.633   2.908  10.581
    1H151 Ti726  726   4.769   0.855  10.581
    1H151 Ti727  727   5.148   0.960   8.380
    1H151 Ti728  728   5.148   0.855  10.581
    1H151 Ti729  729   5.717   2.395  10.581
    1H151 Ti730  730   5.148   3.934  10.581
    1H151 Ti731  731   6.475   3.526   8.380
    1H151 Ti732  732   6.664   5.986  10.581
    1H151 Ti733  733   1.549   3.526   8.380
    1H151 Ti734  734   1.928   5.578   8.380
    1H151 Ti735  735   6.285   3.012   8.380
    1H151 Ti736  736   3.064   4.447  10.581
    1H151 Ti737  737   3.064   5.473  10.581
    1H151 Ti738  738   6.096   1.368  10.581
    1H151 Ti739  739   5.906   3.012   8.380
    1H151 Ti740  740   1.170   1.473   8.380
    1H151 Ti741  741   2.306   6.604   8.380
    1H151 Ti742  742   1.549   0.447   8.380
    1H151 Ti743  743   3.822   5.473  10.581
    1H151 Ti744  744   0.791   0.447   8.380
    1H151 Ti745  745   6.664   0.855  10.581
    1H151 Ti746  746   1.549   1.473   8.380
    1H151 Ti747  747   0.033   2.499   8.380
    1H151 Ti748  748   2.685   3.526   8.380
    1H151 Ti749  749   1.738   4.960  10.581
    1H151 Ti750  750   5.717   4.447  10.581
    1H151 Ti751  751   0.601   5.065   8.380
    1H151 Ti752  752   0.412   2.499   8.380
    1H151 Ti753  753   4.391   4.039   8.380
    1H151 Ti754  754   4.580   6.500  10.581
    1H151 Ti755  755   5.338   2.499   8.380
    1H151 Ti756  756   4.959   6.500  10.581
    1H151 Ti757  757   3.064   5.578   8.380
    1H151 Ti758  758   6.475   4.552   8.380
    1H151 Ti759  759   4.959   2.499   8.380
    1H151 Ti760  760   3.443   6.604   8.380
    1H151 Ti761  761   3.443   6.500  10.581
    1H151 Ti762  762   4.012   2.908  10.581
    1H151 Ti763  763   3.254   2.908  10.581
    1H151 Ti764  764   5.527   5.065   8.380
    1H151 Ti765  765   3.443   0.447   8.380
    1H151 Ti766  766   3.064   3.526   8.380
    1H151 Ti767  767   6.096   4.552   8.380
    1H151 Ti768  768   4.959   2.395  10.581
    1H151 Ti769  769   6.285   4.960  10.581
    1H151 Ti770  770   6.096   0.447   8.380
    1H151 Ti771  771   5.148   5.065   8.380
    1H151 Ti772  772   6.475   0.447   8.380
    1H151 Ti773  773   0.980   1.881  10.581
    1H151 Ti774  774   0.791   6.500  10.581
    1H151 Ti775  775   1.359   6.091   8.380
    1H151 Ti776  776   1.359   3.012   8.380
    1H151 Ti777  777   4.580   3.526   8.380
    1H151 Ti778  778   2.496   0.855  10.581
    1H151 Ti779  779   5.148   6.091   8.380
    1H151 Ti780  780   0.223   4.039   8.380
    1H151 Ti781  781   3.822   1.473   8.380
    1H151 Ti782  782   5.527   2.908  10.581
    1H151 Ti783  783   0.791   4.552   8.380
    1H151 Ti784  784   4.580   1.473   8.380
    1H151 Ti785  785   4.012   0.855  10.581
    1H151 Ti786  786   0.791   3.526   8.380
    1H151 Ti787  787   2.875   7.013  10.581
    1H151 Ti788  788   1.549   6.500  10.581
    1H151 Ti789  789   3.254   0.855  10.581
    1H151 Ti790  790   0.033   6.500  10.581
    1H151 Ti791  791   1.549   2.395  10.581
    1H151 Ti792  792   4.769   4.960  10.581
    1H151 Ti793  793   0.601   7.117   8.380
    1H151 Ti794  794   4.012   6.091   8.380
    1H151 Ti795  795   6.285   1.986   8.380
    1H151 Ti796  796   1.738   5.065   8.380
    1H151 Ti797  797   2.117   7.013  10.581
    1H151 Ti798  798   2.306   5.473  10.581
    1H151 Ti799  799   2.875   5.065   8.380
    1H151 Ti800  800   3.822   4.552   8.380
    1H151 Ti801  801   2.496   2.908  10.581
    1H151 Ti802  802   5.717   5.473  10.581
    1H151 Ti803  803   0.033   1.473   8.380
    1H151 Ti804  804   0.223   6.091   8.380
    1H151 Ti805  805   6.285   6.091   8.380
    1H151 Ti806  806   1.738   3.934  10.581
    1H151 Ti807  807   0.033   2.395  10.581
    1H151 Ti808  808   3.633   4.960  10.581
    1H151 Ti809  809   2.306   1.368  10.581
    1H151 Ti810  810   0.980   4.960  10.581
    1H151 Ti811  811   2.496   3.012   8.380
    1H151 Ti812  812   1.738   0.855  10.581
    1H151 Ti813  813   4.769   0.960   8.380
    1H151 Ti814  814   1.359   1.881  10.581
    1H151 Ti815  815   0.223   4.960  10.581
    1H151 Ti816  816   3.443   2.499   8.380
    1H151 Ti817  817   5.527   3.012   8.380
    1H151 Ti818  818   4.580   3.421  10.581
    1H151 Ti819  819   1.738   1.986   8.380
    1H151 Ti820  820   1.928   6.604   8.380
    1H151 Ti821  821   5.906   0.855  10.581
    1H151 Ti822  822   5.148   1.881  10.581
    1H151 Ti823  823   2.875   3.012   8.380
    1H151 Ti824  824   6.096   3.526   8.380
    1H151 Ti825  825   2.685   1.368  10.581
    1H151 Ti826  826   1.738   6.091   8.380
    1H151 Ti827  827   5.338   2.395  10.581
    1H151 Ti828  828   4.391   0.960   8.380
    1H151 Ti829  829   3.443   2.395  10.581
    1H151 Ti830  830   3.822   2.395  10.581
    1H151 Ti831  831   3.064   1.368  10.581
    1H151 Ti832  832   4.201   1.368  10.581
    1H151 Ti833  833   3.822   1.368  10.581
    1H151 Ti834  834   3.443   1.368  10.581
    1H151 Ti835  835   4.012   0.960   8.380
    1H151 Ti836  836   1.359   4.960  10.581
    1H151 Ti837  837   1.928   2.499   8.380
    1H151 Ti838  838   0.601   5.986  10.581
    1H151 Ti839  839   4.580   1.368  10.581
    1H151 Ti840  840   4.959   3.526   8.380
    1H151 Ti841  841   0.980   7.013  10.581
    1H151 Ti842  842   0.601   7.013  10.581
    1H151 Ti843  843   0.223   5.986  10.581
    1H151 Ti844  844   4.769   7.117   8.380
    1H151 Ti845  845   3.254   5.986  10.581
    1H151 Ti846  846   4.769   7.013  10.581
    1H151 Ti847  847   3.633   7.117   8.380
    1H151 Ti848  848   1.170   3.526   8.380
    1H151 Ti849  849   2.875   4.960  10.581
    1H151 Ti850  850   1.170   2.499   8.380
    1H151 Ti851  851   4.580   4.447  10.581
    1H151 Ti852  852   5.338   1.368  10.581
    1H151 Ti853  853   0.791   1.368  10.581
    1H151 Ti854  854   3.633   0.960   8.380
    1H151 Ti855  855   2.117   4.960  10.581
    1H151 Ti856  856   1.549   0.342  10.581
    1H151 Ti857  857   6.664   3.012   8.380
    1H151 Ti858  858   5.717   3.526   8.380
    1H151 Ti859  859   5.527   0.855  10.581
    1H151 Ti860  860   0.033   0.342  10.581
    1H151 Ti861  861   2.117   0.855  10.581
    1H151 Ti862  862   5.338   0.447   8.380
    1H151 Ti863  863   5.906   1.881  10.581
    1H151 Ti864  864   3.822   4.447  10.581
    1H151 Ti865  865   1.359   5.986  10.581
    1H151 Ti866  866   0.223   3.012   8.380
    1H151 Ti867  867   5.338   3.421  10.581
    1H151 Ti868  868   6.664   4.960  10.581
    1H151 Ti869  869   6.475   5.473  10.581
    1H151 Ti870  870   5.906   4.960  10.581
    1H151 Ti871  871   3.443   4.447  10.581
    1H151 Ti872  872   1.359   7.117   8.380
    1H151 Ti873  873   4.769   3.012   8.380
    1H151 Ti874  874   2.496   3.934  10.581
    1H151 Ti875  875   5.338   5.578   8.380
    1H151 Ti876  876   6.475   2.499   8.380
    1H151 Ti877  877   0.791   2.499   8.380
    1H151 Ti878  878   5.148   2.908  10.581
    1H151 Ti879  879   6.475   0.342  10.581
    1H151 Ti880  880   4.959   1.368  10.581
    1H151 Ti881  881   5.527   3.934  10.581
    1H151 Ti882  882   5.338   0.342  10.581
    1H151 Ti883  883   1.928   3.526   8.380
    1H151 Ti884  884   0.412   4.552   8.380
    1H151 Ti885  885   5.906   3.934  10.581
    1H151 Ti886  886   5.527   7.117   8.380
    1H151 Ti887  887   6.664   4.039   8.380
    1H151 Ti888  888   4.201   0.342  10.581
    1H151 Ti889  889   0.791   4.447  10.581
    1H151 Ti890  890   1.738   3.012   8.380
    1H151 Ti891  891   6.285   5.065   8.380
    1H151 Ti892  892   2.306   3.526   8.380
    1H151 Ti893  893   0.223   0.855  10.581
    1H151 Ti894  894   4.391   0.855  10.581
    1H151 Ti895  895   4.012   1.986   8.380
    1H151 Ti896  896   2.117   7.117   8.380
    1H151 Ti897  897   1.549   5.578   8.380
    1H151 Ti898  898   2.685   6.500  10.581
    1H151 Ti899  899   0.033   4.552   8.380
    1H151 Ti900  900   0.601   4.039   8.380
    1H151 Ti901  901   4.391   4.960  10.581
    1H151 Ti902  902   3.064   2.395  10.581
    1H151 Ti903  903   4.391   5.986  10.581
    1H151 Ti904  904   6.664   1.986   8.380
    1H151 Ti905  905   6.285   0.960   8.380
    1H151 Ti906  906   5.906   5.065   8.380
    1H151 Ti907  907   4.201   6.604   8.380
    1H151 Ti908  908   2.685   4.447  10.581
    1H151 Ti909  909   1.549   2.499   8.380
    1H151 Ti910  910   0.980   3.934  10.581
    1H151 Ti911  911   4.012   3.934  10.581
    1H151 Ti912  912   4.769   4.039   8.380
    1H151 Ti913  913   5.148   5.986  10.581
    1H151 Ti914  914   2.875   4.039   8.380
    1H151 Ti915  915   1.170   0.447   8.380
    1H151 Ti916  916   4.201   2.395  10.581
    1H151 Ti917  917   1.170   6.604   8.380
    1H151 Ti918  918   2.685   5.578   8.380
    1H151 Ti919  919   6.475   4.447  10.581
    1H151 Ti920  920   1.170   6.500  10.581
    1H151 Ti921  921   4.012   7.117   8.380
    1H151 Ti922  922   4.959   1.473   8.380
    1H151 Ti923  923   2.685   2.395  10.581
    1H151 Ti924  924   0.412   0.447   8.380
    1H151 Ti925  925   0.980   5.065   8.380
    1H151 Ti926  926   2.496   4.960  10.581
    1H151 Ti927  927   1.928   0.447   8.380
    1H151 Ti928  928   4.959   4.447  10.581
    1H151 Ti929  929   1.928   6.500  10.581
    1H151 Ti930  930   3.633   5.986  10.581
    1H151 Ti931  931   0.412   6.500  10.581
    1H151 Ti932  932   1.359   7.013  10.581
    1H151 Ti933  933   4.201   1.473   8.380
    1H151 Ti934  934   4.201   4.552   8.380
    1H151 Ti935  935   2.685   5.473  10.581
    1H151 Ti936  936   2.306   2.395  10.581
    1H151 Ti937  937   2.875   0.855  10.581
    1H151 Ti938  938   1.359   0.960   8.380
    1H151 Ti939  939   6.096   2.499   8.380
    1H151 Ti940  940   0.223   1.986   8.380
    1H151 Ti941  941   6.285   4.039   8.380
    1H151 Ti942  942   4.201   3.421  10.581
    1H151 Ti943  943   3.633   0.855  10.581
    1H151 Ti944  944   3.254   3.012   8.380
    1H151 Ti945  945   4.769   2.908  10.581
    1H151 Ti946  946   2.875   5.986  10.581
    1H151 Ti947  947   0.601   3.012   8.380
    1H151 Ti948  948   0.223   7.013  10.581
    1H151 Ti949  949   4.580   2.395  10.581
    1H151 Ti950  950   2.496   7.013  10.581
    1H151 Ti951  951   2.875   2.908  10.581
    1H151 Ti952  952   0.601   1.986   8.380
    1H151 Ti953  953   4.391   7.013  10.581
    1H151 Ti954  954   0.980   4.039   8.380
    1H151 Ti955  955   5.148   7.013  10.581
    1H151 Ti956  956   0.980   0.960   8.380
    1H151 Ti957  957   1.549   5.473  10.581
    1H151 Ti958  958   4.580   5.473  10.581
    1H151 Ti959  959   3.254   7.117   8.380
    1H151 Ti960  960   5.527   4.960  10.581
    1H151 Ti961  961   2.685   0.342  10.581
    1H151 Ti962  962   2.306   5.578   8.380
    1H151 Ti963  963   1.928   2.395  10.581
    1H151 Ti964  964   3.064   0.342  10.581
    1H151 Ti965  965   4.580   6.604   8.380
    1H151 Ti966  966   2.496   6.091   8.380
    1H151 Ti967  967   5.338   4.447  10.581
    1H151 Ti968  968   6.664   6.091   8.380
    1H151 Ti969  969   0.033   3.526   8.380
    1H151 Ti970  970   4.959   5.473  10.581
    1H151 Ti971  971   4.201   5.473  10.581
    1H151 Ti972  972   6.664   0.960   8.380
    1H151 Ti973  973   3.254   6.091   8.380
    1H151 Ti974  974   2.306   6.500  10.581
    1H151 Ti975  975   3.822   2.499   8.380
    1H151 Ti976  976   5.717   2.499   8.380
    1H151 Ti977  977   4.959   5.578   8.380
    1H151 Ti978  978   2.306   0.342  10.581
    1H151 Ti979  979   1.928   3.421  10.581
    1H151 Ti980  980   5.148   4.039   8.380
    1H151 Ti981  981   0.980   3.012   8.380
    1H151 Ti982  982   3.443   1.473   8.380
    1H151 Ti983  983   2.875   3.934  10.581
    1H151 Ti984  984   0.980   7.117   8.380
    1H151 Ti985  985   3.633   6.091   8.380
    1H151 Ti986  986   4.391   1.986   8.380
    1H151 Ti987  987   6.475   1.368  10.581
    1H151 Ti988  988   6.664   5.065   8.380
    1H151 Ti989  989   1.738   0.960   8.380
    1H151 Ti990  990   2.306   3.421  10.581
    1H151 Ti991  991   3.822   0.342  10.581
    1H151 Ti992  992   1.549   3.421  10.581
    1H151 Ti993  993   4.769   1.986   8.380
    1H151 Ti994  994   5.717   5.578   8.380
    1H151 Ti995  995   6.096   0.342  10.581
    1H151 Ti996  996   1.359   4.039   8.380
    1H151 Ti997  997   5.906   0.960   8.380
    1H151 Ti998  998   6.096   5.473  10.581
    1H151 Ti999  999   2.875   6.091   8.380
    1H151 Ti100 1000   0.791   1.473   8.380
    1H151 Ti100 1001   0.412   4.447  10.581
    1H151 Ti100 1002   5.717   6.604   8.380
    1H151 Ti100 1003   3.443   0.342  10.581
    1H151 Ti100 1004   1.738   5.986  10.581
    1H151 Ti100 1005   1.738   7.013  10.581
    1H151 Ti100 1006   4.391   2.908  10.581
    1H151 Ti100 1007   3.254   0.960   8.380
    1H151 Ti100 1008   5.717   0.447   8.380
    1H151 Ti100 1009   3.254   7.013  10.581
    1H151 Ti101 1010   0.412   3.526   8.380
    1H151 Ti101 1011   0.412   6.604   8.380
    1H151 Ti101 1012   5.527   0.960   8.380
    1H151 Ti101 1013   0.412   5.578   8.380
    1H151 Ti101 1014   1.928   1.473   8.380
    1H151 Ti101 1015   0.223   5.065   8.380
    1H151 Ti101 1016   4.391   7.117   8.380
    1H151 Ti101 1017   2.496   4.039   8.380
    1H151 Ti101 1018   0.601   0.960   8.380
    1H151 Ti101 1019   5.527   4.039   8.380
    1H151 Ti102 1020   3.254   4.039   8.380
    1H151 Ti102 1021   5.527   6.091   8.380
    1H151 Ti102 1022   0.033   6.604   8.380
    1H151 Ti102 1023   6.285   3.934  10.581
    1H151 Ti102 1024   1.928   5.473  10.581
    1H151 Ti102 1025   4.580   4.552   8.380
    1H151 Ti102 1026   6.475   6.604   8.380
    1H151 Ti102 1027   2.496   7.117   8.380
    1H151 Ti102 1028   0.791   5.578   8.380
    1H151 Ti102 1029   4.769   6.091   8.380
    1H151 Ti103 1030   4.012   4.039   8.380
    1H151 Ti103 1031   5.717   4.552   8.380
    1H151 Ti103 1032   6.096   6.604   8.380
    1H151 Ti103 1033   5.338   1.473   8.380
    1H151 Ti103 1034   3.254   3.934  10.581
    1H151 Ti103 1035   0.033   0.447   8.380
    1H151 Ti103 1036   3.254   5.065   8.380
    1H151 Ti103 1037   2.685   6.604   8.380
    1H151 Ti103 1038   3.633   5.065   8.380
    1H151 Ti103 1039   1.738   4.039   8.380
    1H151 Ti104 1040   6.096   2.395  10.581
    1H151 Ti104 1041   5.148   4.960  10.581
    1H151 Ti104 1042   0.223   1.881  10.581
    1H151 Ti104 1043   1.359   5.065   8.380
    1H151 Ti104 1044   6.664   1.881  10.581
    1H151 Ti104 1045   1.170   3.421  10.581
    1H151 Ti104 1046   3.064   6.604   8.380
    1H151 Ti104 1047   4.201   6.500  10.581
    1H151 Ti104 1048   6.285   5.986  10.581
    1H151 Ti104 1049   2.117   5.065   8.380
    1H151 Ti105 1050   0.601   1.881  10.581
    1H151 Ti105 1051   5.338   5.473  10.581
    1H151 Ti105 1052   6.475   1.473   8.380
    1H151 Ti105 1053   1.170   2.395  10.581
    1H151 Ti105 1054   3.443   5.578   8.380
    1H151 Ti105 1055   4.012   5.065   8.380
    1H151 Ti105 1056   3.822   6.500  10.581
    1H151 Ti105 1057   4.201   3.526   8.380
    1H151 Ti105 1058   4.580   2.499   8.380
    1H151 Ti105 1059   5.906   2.908  10.581
    1H151 Ti106 1060   0.412   1.473   8.380
    1H151 Ti106 1061   0.980   6.091   8.380
    1H151 Ti106 1062   4.391   6.091   8.380
    1H151 Ti106 1063   6.475   6.500  10.581
    1H151 Ti106 1064   1.928   0.342  10.581
    1H151 Ti106 1065   5.906   6.091   8.380
    1H151 Ti106 1066   1.170   4.552   8.380
    1H151 Ti106 1067   2.496   5.065   8.380
    1H151 Ti106 1068   5.338   6.500  10.581
    1H151 Ti106 1069   0.601   6.091   8.380
    1H151 Ti107 1070   0.223   7.117   8.380
    1H151 Ti107 1071   3.443   3.526   8.380
    1H151 Ti107 1072   4.012   5.986  10.581
    1H151 Ti107 1073   2.117   2.908  10.581
    1H151 Ti107 1074   4.769   5.065   8.380
    1H151 Ti107 1075   3.064   0.447   8.380
    1H151 Ti107 1076   5.906   1.986   8.380
    1H151 Ti107 1077   5.906   4.039   8.380
    1H151 Ti107 1078   6.475   2.395  10.581
    1H151 Ti107 1079   3.443   4.552   8.380
    1H151 Ti108 1080   6.285   1.881  10.581
    1H151 Ti108 1081   3.822   3.421  10.581
    1H151 Ti108 1082   1.170   5.578   8.380
    1H151 Ti108 1083   0.412   1.368  10.581
    1H151 Ti108 1084   0.791   6.604   8.380
    1H151 Ti108 1085   3.064   1.473   8.380
    1H151 Ti108 1086   0.412   2.395  10.581
    1H151 Ti108 1087   5.148   1.986   8.380
    1H151 Ti108 1088   0.223   0.960   8.380
    1H151 Ti108 1089   5.717   0.342  10.581
    1H151 Ti109 1090   5.906   7.117   8.380
    1H151 Ti109 1091   5.717   3.421  10.581
    1H151 Ti109 1092   2.306   1.473   8.380
    1H151 Ti109 1093   0.033   4.447  10.581
    1H151 Ti109 1094   5.338   4.552   8.380
    1H151 Ti109 1095   3.633   3.934  10.581
    1H151 Ti109 1096   2.496   5.986  10.581
    1H151 Ti109 1097   2.685   1.473   8.380
    1H151 Ti109 1098   0.033   1.368  10.581
    1H151 Ti109 1099   3.443   3.421  10.581
    1H151 Ti110 1100   6.664   7.013  10.581
    1H151 Ti110 1101   4.391   3.012   8.380
    1H151 Ti110 1102   2.685   3.421  10.581
    1H151 Ti110 1103   4.959   4.552   8.380
    1H151 Ti110 1104   2.117   5.986  10.581
    1H151 Ti110 1105   6.096   5.578   8.380
    1H151 Ti110 1106   3.633   4.039   8.380
    1H151 Ti110 1107   6.285   7.117   8.380
    1H151 Ti110 1108   5.527   5.986  10.581
    1H151 Ti110 1109   0.033   5.578   8.380
    1H151 Ti111 1110   2.875   7.117   8.380
    1H151 Ti111 1111   2.117   4.039   8.380
    1H151 Ti111 1112   3.633   7.013  10.581
    1H151 Ti111 1113   4.012   7.013  10.581
    1H151 Ti111 1114   5.527   1.986   8.380
    1H151 Ti111 1115   6.664   7.117   8.380
    1H151 Ti111 1116   4.201   2.499   8.380
    1H151 Ti111 1117   6.096   1.473   8.380
    1H151 Ti111 1118   3.064   3.421  10.581
    1H151 Ti111 1119   6.475   5.578   8.380
    1H151 Ti112 1120   3.633   3.012   8.380
    1H151 Ti112 1121   1.738   2.908  10.581
    1H151 Ti112 1122   0.791   2.395  10.581
    1H151 Ti112 1123   3.064   4.552   8.380
    1H151 Ti112 1124   3.822   5.578   8.380
    1H151 Ti112 1125   1.549   4.552   8.380
    1H151 Ti112 1126   5.906   5.986  10.581
    1H151 Ti112 1127   0.601   3.934  10.581
    1H151 Ti112 1128   2.306   0.447   8.380
    1H151 Ti112 1129   4.391   5.065   8.380
    1H151 Ti113 1130   5.527   7.013  10.581
    1H151 Ti113 1131   4.580   5.578   8.380
    1H151 Ti113 1132   5.717   1.473   8.380
    1H151 Ti113 1133   2.685   4.552   8.380
    1H151 Ti113 1134   2.117   0.960   8.380
    1H151 Ti113 1135   4.201   5.578   8.380
    1H151 Ti113 1136   1.359   2.908  10.581
    1H151 Ti113 1137   3.822   3.526   8.380
    1H151 Ti113 1138   1.928   4.552   8.380
    1H151 Ti113 1139   6.664   3.934  10.581
    1H151 Ti114 1140   2.875   0.960   8.380
    1H151 Ti114 1141   0.791   3.421  10.581
    1H151 Ti114 1142   4.012   3.012   8.380
    1H151 Ti114 1143   6.285   2.908  10.581
    1H151 Ti114 1144   6.285   7.013  10.581
    1H151 Ti114 1145   6.096   3.421  10.581
    1H151 Ti114 1146   6.664   2.908  10.581
    1H151 Ti114 1147   2.685   0.447   8.380
    1H151 Ti114 1148   0.223   2.908  10.581
    1H151 Ti114 1149   2.306   4.552   8.380
    1H151 Ti115 1150   6.096   6.500  10.581
    1H151 Ti115 1151   5.717   6.500  10.581
    1H151 Ti115 1152   0.223   3.934  10.581
    1H151 Ti115 1153   5.906   7.013  10.581
    1H151 Ti115 1154   0.980   2.908  10.581
    1H151 Ti115 1155   2.496   0.960   8.380
    1H151 Ti115 1156   0.601   2.908  10.581
    1H151 Ti115 1157   6.475   3.421  10.581
    1H151 Ti115 1158   0.412   3.421  10.581
    1H151 Ti115 1159   0.033   3.421  10.581
    1H151 Ti116 1160   1.170   0.634  10.493
    1H151 Ti116 1161   2.685   2.208   8.468
    1H151 Ti116 1162   0.791   0.634  10.493
    1H151 Ti116 1163   1.359   1.147  10.493
    1H151 Ti116 1164   3.064   2.208   8.468
    1H151 Ti116 1165   1.928   1.660  10.493
    1H151 Ti116 1166   0.601   5.252  10.493
    1H151 Ti116 1167   2.306   2.208   8.468
    1H151 Ti116 1168   1.359   4.225  10.493
    1H151 Ti116 1169   2.117   4.225  10.493
    1H151 Ti117 1170   3.254   5.252  10.493
    1H151 Ti117 1171   4.959   0.634  10.493
    1H151 Ti117 1172   4.959   3.712  10.493
    1H151 Ti117 1173   5.148   6.826   8.468
    1H151 Ti117 1174   1.359   1.695   8.468
    1H151 Ti117 1175   1.738   4.225  10.493
    1H151 Ti117 1176   1.549   1.660  10.493
    1H151 Ti117 1177   2.496   2.721   8.468
    1H151 Ti117 1178   1.738   1.147  10.493
    1H151 Ti117 1179   0.980   1.147  10.493
    1H151 Ti118 1180   5.148   2.721   8.468
    1H151 Ti118 1181   2.875   2.721   8.468
    1H151 Ti118 1182   4.769   6.278  10.493
    1H151 Ti118 1183   0.980   5.252  10.493
    1H151 Ti118 1184   0.980   0.121  10.493
    1H151 Ti118 1185   2.306   1.660  10.493
    1H151 Ti118 1186   0.791   5.765  10.493
    1H151 Ti118 1187   0.601   0.121  10.493
    1H151 Ti118 1188   0.223   5.252  10.493
    1H151 Ti118 1189   1.549   4.739  10.493
    1H151 Ti119 1190   3.633   5.252  10.493
    1H151 Ti119 1191   0.412   0.634  10.493
    1H151 Ti119 1192   2.117   2.721   8.468
    1H151 Ti119 1193   4.769   0.669   8.468
    1H151 Ti119 1194   1.170   1.660  10.493
    1H151 Ti119 1195   3.443   2.208   8.468
    1H151 Ti119 1196   1.928   4.739  10.493
    1H151 Ti119 1197   4.959   0.155   8.468
    1H151 Ti119 1198   4.580   3.712  10.493
    1H151 Ti119 1199   2.685   1.660  10.493
    1H151 Ti120 1200   4.580   0.634  10.493
    1H151 Ti120 1201   5.338   3.234   8.468
    1H151 Ti120 1202   4.391   0.669   8.468
    1H151 Ti120 1203   3.822   1.660  10.493
    1H151 Ti120 1204   3.443   1.660  10.493
    1H151 Ti120 1205   3.064   1.660  10.493
    1H151 Ti120 1206   4.201   1.660  10.493
    1H151 Ti120 1207   1.170   2.208   8.468
    1H151 Ti120 1208   4.012   0.669   8.468
    1H151 Ti120 1209   1.170   5.765  10.493
    1H151 Ti121 1210   4.580   1.660  10.493
    1H151 Ti121 1211   0.033   5.765  10.493
    1H151 Ti121 1212   4.391   4.225  10.493
    1H151 Ti121 1213   4.769   0.121  10.493
    1H151 Ti121 1214   5.717   1.660  10.493
    1H151 Ti121 1215   1.738   6.826   8.468
    1H151 Ti121 1216   5.906   1.147  10.493
    1H151 Ti121 1217   5.527   2.173  10.493
    1H151 Ti121 1218   3.064   4.739  10.493
    1H151 Ti121 1219   5.148   0.669   8.468
    1H151 Ti122 1220   4.201   4.739  10.493
    1H151 Ti122 1221   6.096   3.234   8.468
    1H151 Ti122 1222   0.980   1.695   8.468
    1H151 Ti122 1223   6.285   1.147  10.493
    1H151 Ti122 1224   1.549   6.313   8.468
    1H151 Ti122 1225   6.475   3.234   8.468
    1H151 Ti122 1226   4.769   2.173  10.493
    1H151 Ti122 1227   3.443   2.686  10.493
    1H151 Ti122 1228   1.738   2.173  10.493
    1H151 Ti122 1229   3.822   2.686  10.493
    1H151 Ti123 1230   6.096   4.739  10.493
    1H151 Ti123 1231   4.012   5.252  10.493
    1H151 Ti123 1232   3.633   0.669   8.468
    1H151 Ti123 1233   0.980   6.278  10.493
    1H151 Ti123 1234   1.549   0.155   8.468
    1H151 Ti123 1235   6.475   0.634  10.493
    1H151 Ti123 1236   3.633   6.826   8.468
    1H151 Ti123 1237   3.254   6.278  10.493
    1H151 Ti123 1238   3.633   1.695   8.468
    1H151 Ti123 1239   1.549   3.234   8.468
    1H151 Ti124 1240   4.959   6.313   8.468
    1H151 Ti124 1241   5.338   6.313   8.468
    1H151 Ti124 1242   2.117   5.800   8.468
    1H151 Ti124 1243   5.906   4.225  10.493
    1H151 Ti124 1244   0.412   5.765  10.493
    1H151 Ti124 1245   2.306   6.313   8.468
    1H151 Ti124 1246   3.064   6.791  10.493
    1H151 Ti124 1247   1.549   0.634  10.493
    1H151 Ti124 1248   0.223   2.721   8.468
    1H151 Ti124 1249   3.822   6.313   8.468
    1H151 Ti125 1250   2.117   1.147  10.493
    1H151 Ti125 1251   1.170   4.739  10.493
    1H151 Ti125 1252   0.601   4.773   8.468
    1H151 Ti125 1253   6.285   4.773   8.468
    1H151 Ti125 1254   3.443   4.739  10.493
    1H151 Ti125 1255   5.338   5.286   8.468
    1H151 Ti125 1256   2.875   3.747   8.468
    1H151 Ti125 1257   1.928   2.208   8.468
    1H151 Ti125 1258   5.717   2.686  10.493
    1H151 Ti125 1259   0.791   0.155   8.468
    1H151 Ti126 1260   3.633   2.173  10.493
    1H151 Ti126 1261   6.285   0.669   8.468
    1H151 Ti126 1262   1.928   6.313   8.468
    1H151 Ti126 1263   6.664   6.278  10.493
    1H151 Ti126 1264   1.549   2.208   8.468
    1H151 Ti126 1265   3.822   4.739  10.493
    1H151 Ti126 1266   1.928   5.286   8.468
    1H151 Ti126 1267   4.391   3.747   8.468
    1H151 Ti126 1268   2.685   3.234   8.468
    1H151 Ti126 1269   0.791   4.739  10.493
    1H151 Ti127 1270   4.769   4.225  10.493
    1H151 Ti127 1271   5.148   2.173  10.493
    1H151 Ti127 1272   3.064   5.286   8.468
    1H151 Ti127 1273   5.338   1.660  10.493
    1H151 Ti127 1274   3.254   2.173  10.493
    1H151 Ti127 1275   5.717   3.234   8.468
    1H151 Ti127 1276   4.012   2.173  10.493
    1H151 Ti127 1277   4.959   1.660  10.493
    1H151 Ti127 1278   4.959   3.234   8.468
    1H151 Ti127 1279   3.254   2.721   8.468
    1H151 Ti128 1280   4.580   0.155   8.468
    1H151 Ti128 1281   5.527   1.147  10.493
    1H151 Ti128 1282   2.496   1.147  10.493
    1H151 Ti128 1283   1.359   5.252  10.493
    1H151 Ti128 1284   4.391   2.173  10.493
    1H151 Ti128 1285   6.664   5.252  10.493
    1H151 Ti128 1286   1.928   3.712  10.493
    1H151 Ti128 1287   2.117   2.173  10.493
    1H151 Ti128 1288   2.306   3.234   8.468
    1H151 Ti128 1289   1.359   0.121  10.493
    1H151 Ti129 1290   5.148   1.147  10.493
    1H151 Ti129 1291   3.443   5.765  10.493
    1H151 Ti129 1292   1.549   3.712  10.493
    1H151 Ti129 1293   3.822   0.155   8.468
    1H151 Ti129 1294   2.306   4.739  10.493
    1H151 Ti129 1295   2.875   2.173  10.493
    1H151 Ti129 1296   2.496   4.225  10.493
    1H151 Ti129 1297   5.527   2.721   8.468
    1H151 Ti129 1298   0.033   0.634  10.493
    1H151 Ti129 1299   1.738   1.695   8.468
    1H151 Ti130 1300   4.769   1.147  10.493
    1H151 Ti130 1301   2.875   5.252  10.493
    1H151 Ti130 1302   5.338   0.155   8.468
    1H151 Ti130 1303   1.738   5.800   8.468
    1H151 Ti130 1304   2.496   2.173  10.493
    1H151 Ti130 1305   4.769   6.826   8.468
    1H151 Ti130 1306   4.580   1.182   8.468
    1H151 Ti130 1307   2.117   6.826   8.468
    1H151 Ti130 1308   5.148   3.199  10.493
    1H151 Ti130 1309   5.338   0.634  10.493
    1H151 Ti131 1310   0.601   1.147  10.493
    1H151 Ti131 1311   0.791   2.208   8.468
    1H151 Ti131 1312   1.928   3.234   8.468
    1H151 Ti131 1313   5.338   3.712  10.493
    1H151 Ti131 1314   4.201   0.155   8.468
    1H151 Ti131 1315   6.285   2.721   8.468
    1H151 Ti131 1316   6.664   2.721   8.468
    1H151 Ti131 1317   0.980   4.225  10.493
    1H151 Ti131 1318   5.338   2.686  10.493
    1H151 Ti131 1319   4.769   3.199  10.493
    1H151 Ti132 1320   4.959   1.182   8.468
    1H151 Ti132 1321   0.412   4.739  10.493
    1H151 Ti132 1322   0.223   0.121  10.493
    1H151 Ti132 1323   3.254   1.695   8.468
    1H151 Ti132 1324   0.601   6.278  10.493
    1H151 Ti132 1325   5.148   0.121  10.493
    1H151 Ti132 1326   6.096   0.634  10.493
    1H151 Ti132 1327   3.064   5.765  10.493
    1H151 Ti132 1328   5.148   4.225  10.493
    1H151 Ti132 1329   4.012   4.225  10.493
    1H151 Ti133 1330   5.527   6.826   8.468
    1H151 Ti133 1331   1.359   6.826   8.468
    1H151 Ti133 1332   4.012   1.147  10.493
    1H151 Ti133 1333   0.033   2.208   8.468
    1H151 Ti133 1334   5.717   4.739  10.493
    1H151 Ti133 1335   5.906   2.721   8.468
    1H151 Ti133 1336   3.254   1.147  10.493
    1H151 Ti133 1337   3.064   3.234   8.468
    1H151 Ti133 1338   0.791   6.791  10.493
    1H151 Ti133 1339   4.580   4.739  10.493
    1H151 Ti134 1340   4.769   3.747   8.468
    1H151 Ti134 1341   6.475   4.260   8.468
    1H151 Ti134 1342   0.223   6.278  10.493
    1H151 Ti134 1343   4.012   6.826   8.468
    1H151 Ti134 1344   4.391   0.121  10.493
    1H151 Ti134 1345   4.201   3.712  10.493
    1H151 Ti134 1346   1.359   2.173  10.493
    1H151 Ti134 1347   0.412   2.208   8.468
    1H151 Ti134 1348   4.201   0.634  10.493
    1H151 Ti134 1349   6.096   1.660  10.493
    1H151 Ti135 1350   3.822   1.182   8.468
    1H151 Ti135 1351   6.285   5.252  10.493
    1H151 Ti135 1352   5.527   4.225  10.493
    1H151 Ti135 1353   4.580   6.791  10.493
    1H151 Ti135 1354   6.285   3.747   8.468
    1H151 Ti135 1355   5.148   3.747   8.468
    1H151 Ti135 1356   4.959   6.791  10.493
    1H151 Ti135 1357   1.170   3.234   8.468
    1H151 Ti135 1358   1.359   6.278  10.493
    1H151 Ti135 1359   3.822   2.208   8.468
    1H151 Ti136 1360   3.064   2.686  10.493
    1H151 Ti136 1361   3.443   0.155   8.468
    1H151 Ti136 1362   1.928   0.155   8.468
    1H151 Ti136 1363   2.875   6.278  10.493
    1H151 Ti136 1364   2.306   3.712  10.493
    1H151 Ti136 1365   2.875   1.695   8.468
    1H151 Ti136 1366   6.475   4.739  10.493
    1H151 Ti136 1367   1.738   5.252  10.493
    1H151 Ti136 1368   4.959   2.686  10.493
    1H151 Ti136 1369   1.359   2.721   8.468
    1H151 Ti137 1370   4.012   1.695   8.468
    1H151 Ti137 1371   6.664   3.747   8.468
    1H151 Ti137 1372   5.906   2.173  10.493
    1H151 Ti137 1373   1.170   1.182   8.468
    1H151 Ti137 1374   2.496   1.695   8.468
    1H151 Ti137 1375   0.033   4.260   8.468
    1H151 Ti137 1376   2.117   1.695   8.468
    1H151 Ti137 1377   6.475   5.765  10.493
    1H151 Ti137 1378   1.359   3.747   8.468
    1H151 Ti137 1379   0.601   2.721   8.468
    1H151 Ti138 1380   0.412   4.260   8.468
    1H151 Ti138 1381   4.769   2.721   8.468
    1H151 Ti138 1382   4.580   5.765  10.493
    1H151 Ti138 1383   1.359   0.669   8.468
    1H151 Ti138 1384   4.391   6.278  10.493
    1H151 Ti138 1385   2.685   6.791  10.493
    1H151 Ti138 1386   3.443   6.313   8.468
    1H151 Ti138 1387   2.875   4.225  10.493
    1H151 Ti138 1388   0.791   1.660  10.493
    1H151 Ti138 1389   6.475   2.208   8.468
    1H151 Ti139 1390   5.906   4.773   8.468
    1H151 Ti139 1391   3.822   5.765  10.493
    1H151 Ti139 1392   4.959   5.765  10.493
    1H151 Ti139 1393   1.549   1.182   8.468
    1H151 Ti139 1394   0.980   0.669   8.468
    1H151 Ti139 1395   1.170   3.712  10.493
    1H151 Ti139 1396   0.980   3.747   8.468
    1H151 Ti139 1397   6.285   4.225  10.493
    1H151 Ti139 1398   4.201   2.686  10.493
    1H151 Ti139 1399   6.664   1.147  10.493
    1H151 Ti140 1400   5.148   6.278  10.493
    1H151 Ti140 1401   5.527   3.747   8.468
    1H151 Ti140 1402   6.664   4.773   8.468
    1H151 Ti140 1403   0.791   4.260   8.468
    1H151 Ti140 1404   0.223   3.747   8.468
    1H151 Ti140 1405   2.117   5.252  10.493
    1H151 Ti140 1406   2.496   3.747   8.468
    1H151 Ti140 1407   2.496   5.252  10.493
    1H151 Ti140 1408   5.717   5.286   8.468
    1H151 Ti140 1409   4.012   3.199  10.493
    1H151 Ti141 1410   0.601   3.747   8.468
    1H151 Ti141 1411   3.254   4.225  10.493
    1H151 Ti141 1412   3.633   3.199  10.493
    1H151 Ti141 1413   5.906   5.252  10.493
    1H151 Ti141 1414   1.359   5.800   8.468
    1H151 Ti141 1415   0.791   3.234   8.468
    1H151 Ti141 1416   1.549   6.791  10.493
    1H151 Ti141 1417   3.633   6.278  10.493
    1H151 Ti141 1418   6.096   4.260   8.468
    1H151 Ti141 1419   1.738   3.747   8.468
    1H151 Ti142 1420   4.580   3.234   8.468
    1H151 Ti142 1421   4.201   4.260   8.468
    1H151 Ti142 1422   5.527   3.199  10.493
    1H151 Ti142 1423   2.306   0.634  10.493
    1H151 Ti142 1424   2.685   2.686  10.493
    1H151 Ti142 1425   5.148   5.800   8.468
    1H151 Ti142 1426   5.527   4.773   8.468
    1H151 Ti142 1427   1.170   6.313   8.468
    1H151 Ti142 1428   2.685   0.634  10.493
    1H151 Ti142 1429   3.443   6.791  10.493
    1H151 Ti143 1430   4.391   1.695   8.468
    1H151 Ti143 1431   4.201   6.313   8.468
    1H151 Ti143 1432   1.738   0.669   8.468
    1H151 Ti143 1433   2.875   5.800   8.468
    1H151 Ti143 1434   3.822   0.634  10.493
    1H151 Ti143 1435   1.549   5.286   8.468
    1H151 Ti143 1436   3.254   6.826   8.468
    1H151 Ti143 1437   3.064   0.634  10.493
    1H151 Ti143 1438   0.601   0.669   8.468
    1H151 Ti143 1439   4.959   2.208   8.468
    1H151 Ti144 1440   1.928   6.791  10.493
    1H151 Ti144 1441   4.580   4.260   8.468
    1H151 Ti144 1442   5.906   0.669   8.468
    1H151 Ti144 1443   2.306   6.791  10.493
    1H151 Ti144 1444   0.980   4.773   8.468
    1H151 Ti144 1445   3.443   0.634  10.493
    1H151 Ti144 1446   0.791   5.286   8.468
    1H151 Ti144 1447   6.664   1.695   8.468
    1H151 Ti144 1448   2.685   5.286   8.468
    1H151 Ti144 1449   6.664   0.669   8.468
    1H151 Ti145 1450   2.875   0.121  10.493
    1H151 Ti145 1451   4.769   5.252  10.493
    1H151 Ti145 1452   0.412   0.155   8.468
    1H151 Ti145 1453   5.338   1.182   8.468
    1H151 Ti145 1454   4.959   4.739  10.493
    1H151 Ti145 1455   2.496   6.826   8.468
    1H151 Ti145 1456   4.769   1.695   8.468
    1H151 Ti145 1457   1.738   6.278  10.493
    1H151 Ti145 1458   3.254   0.669   8.468
    1H151 Ti145 1459   4.959   5.286   8.468
    1H151 Ti146 1460   3.254   5.800   8.468
    1H151 Ti146 1461   5.338   2.208   8.468
    1H151 Ti146 1462   0.412   5.286   8.468
    1H151 Ti146 1463   3.254   3.747   8.468
    1H151 Ti146 1464   0.980   2.173  10.493
    1H151 Ti146 1465   0.033   6.313   8.468
    1H151 Ti146 1466   3.254   3.199  10.493
    1H151 Ti146 1467   0.223   1.695   8.468
    1H151 Ti146 1468   2.117   0.121  10.493
    1H151 Ti146 1469   6.475   6.313   8.468
    1H151 Ti147 1470   6.096   2.208   8.468
    1H151 Ti147 1471   6.096   0.155   8.468
    1H151 Ti147 1472   2.306   2.686  10.493
    1H151 Ti147 1473   0.033   6.791  10.493
    1H151 Ti147 1474   5.148   4.773   8.468
    1H151 Ti147 1475   1.738   2.721   8.468
    1H151 Ti147 1476   4.391   1.147  10.493
    1H151 Ti147 1477   5.527   5.252  10.493
    1H151 Ti147 1478   3.822   4.260   8.468
    1H151 Ti147 1479   6.475   0.155   8.468
    1H151 Ti148 1480   0.601   6.826   8.468
    1H151 Ti148 1481   2.875   1.147  10.493
    1H151 Ti148 1482   4.012   4.773   8.468
    1H151 Ti148 1483   6.285   1.695   8.468
    1H151 Ti148 1484   4.201   1.182   8.468
    1H151 Ti148 1485   2.685   4.739  10.493
    1H151 Ti148 1486   0.033   1.182   8.468
    1H151 Ti148 1487   2.496   3.199  10.493
    1H151 Ti148 1488   3.633   1.147  10.493
    1H151 Ti148 1489   0.412   6.313   8.468
    1H151 Ti149 1490   6.096   6.313   8.468
    1H151 Ti149 1491   0.223   5.800   8.468
    1H151 Ti149 1492   1.170   0.155   8.468
    1H151 Ti149 1493   3.633   4.773   8.468
    1H151 Ti149 1494   2.306   5.765  10.493
    1H151 Ti149 1495   1.928   0.634  10.493
    1H151 Ti149 1496   6.664   2.173  10.493
    1H151 Ti149 1497   0.223   2.173  10.493
    1H151 Ti149 1498   1.170   6.791  10.493
    1H151 Ti149 1499   5.717   5.765  10.493
    1H151 Ti150 1500   1.549   2.686  10.493
    1H151 Ti150 1501   6.285   5.800   8.468
    1H151 Ti150 1502   4.012   5.800   8.468
    1H151 Ti150 1503   0.033   3.234   8.468
    1H151 Ti150 1504   0.980   2.721   8.468
    1H151 Ti150 1505   2.875   4.773   8.468
    1H151 Ti150 1506   1.738   4.773   8.468
    1H151 Ti150 1507   4.391   3.199  10.493
    1H151 Ti150 1508   0.412   6.791  10.493
    1H151 Ti150 1509   5.717   0.634  10.493
    1H151 Ti151 1510   0.223   4.773   8.468
    1H151 Ti151 1511   5.906   3.747   8.468
    1H151 Ti151 1512   0.033   4.739  10.493
    1H151 Ti151 1513   4.391   5.252  10.493
    1H151 Ti151 1514   5.527   0.669   8.468
    1H151 Ti151 1515   2.496   5.800   8.468
    1H151 Ti151 1516   1.549   5.765  10.493
    1H151 Ti151 1517   0.033   2.686  10.493
    1H151 Ti151 1518   4.391   6.826   8.468
    1H151 Ti151 1519   3.633   4.225  10.493
    1H151 Ti152 1520   4.580   2.686  10.493
    1H151 Ti152 1521   0.601   1.695   8.468
    1H151 Ti152 1522   1.738   0.121  10.493
    1H151 Ti152 1523   0.412   3.234   8.468
    1H151 Ti152 1524   4.201   5.765  10.493
    1H151 Ti152 1525   2.496   0.121  10.493
    1H151 Ti152 1526   3.443   1.182   8.468
    1H151 Ti152 1527   4.580   6.313   8.468
    1H151 Ti152 1528   2.117   3.747   8.468
    1H151 Ti152 1529   5.338   4.739  10.493
    1H151 Ti153 1530   5.717   0.155   8.468
    1H151 Ti153 1531   6.664   0.121  10.493
    1H151 Ti153 1532   0.980   6.826   8.468
    1H151 Ti153 1533   2.306   5.286   8.468
    1H151 Ti153 1534   2.685   5.765  10.493
    1H151 Ti153 1535   5.717   3.712  10.493
    1H151 Ti153 1536   0.223   1.147  10.493
    1H151 Ti153 1537   5.717   6.313   8.468
    1H151 Ti153 1538   3.633   2.721   8.468
    1H151 Ti153 1539   5.527   5.800   8.468
    1H151 Ti154 1540   2.685   6.313   8.468
    1H151 Ti154 1541   6.096   5.286   8.468
    1H151 Ti154 1542   6.475   1.182   8.468
    1H151 Ti154 1543   1.170   5.286   8.468
    1H151 Ti154 1544   0.791   1.182   8.468
    1H151 Ti154 1545   0.223   0.669   8.468
    1H151 Ti154 1546   5.148   5.252  10.493
    1H151 Ti154 1547   5.338   5.765  10.493
    1H151 Ti154 1548   2.496   6.278  10.493
    1H151 Ti154 1549   3.254   0.121  10.493
    1H151 Ti155 1550   3.064   6.313   8.468
    1H151 Ti155 1551   2.685   3.712  10.493
    1H151 Ti155 1552   4.201   2.208   8.468
    1H151 Ti155 1553   4.012   6.278  10.493
    1H151 Ti155 1554   4.012   0.121  10.493
    1H151 Ti155 1555   1.170   4.260   8.468
    1H151 Ti155 1556   4.580   2.208   8.468
    1H151 Ti155 1557   3.443   5.286   8.468
    1H151 Ti155 1558   4.959   4.260   8.468
    1H151 Ti155 1559   2.117   6.278  10.493
    1H151 Ti156 1560   0.601   4.225  10.493
    1H151 Ti156 1561   6.475   1.660  10.493
    1H151 Ti156 1562   6.096   5.765  10.493
    1H151 Ti156 1563   5.148   1.695   8.468
    1H151 Ti156 1564   5.717   2.208   8.468
    1H151 Ti156 1565   1.928   2.686  10.493
    1H151 Ti156 1566   3.822   3.712  10.493
    1H151 Ti156 1567   3.633   5.800   8.468
    1H151 Ti156 1568   2.117   3.199  10.493
    1H151 Ti156 1569   6.285   2.173  10.493
    1H151 Ti157 1570   2.875   3.199  10.493
    1H151 Ti157 1571   2.306   0.155   8.468
    1H151 Ti157 1572   5.717   4.260   8.468
    1H151 Ti157 1573   1.928   5.765  10.493
    1H151 Ti157 1574   4.201   6.791  10.493
    1H151 Ti157 1575   2.875   6.826   8.468
    1H151 Ti157 1576   0.791   6.313   8.468
    1H151 Ti157 1577   0.601   5.800   8.468
    1H151 Ti157 1578   5.906   6.826   8.468
    1H151 Ti157 1579   0.033   0.155   8.468
    1H151 Ti158 1580   0.223   6.826   8.468
    1H151 Ti158 1581   6.475   5.286   8.468
    1H151 Ti158 1582   4.012   3.747   8.468
    1H151 Ti158 1583   0.980   5.800   8.468
    1H151 Ti158 1584   1.359   4.773   8.468
    1H151 Ti158 1585   6.096   1.182   8.468
    1H151 Ti158 1586   1.928   1.182   8.468
    1H151 Ti158 1587   5.527   0.121  10.493
    1H151 Ti158 1588   4.769   5.800   8.468
    1H151 Ti158 1589   6.664   5.800   8.468
    1H151 Ti159 1590   0.412   1.660  10.493
    1H151 Ti159 1591   3.443   3.234   8.468
    1H151 Ti159 1592   4.391   4.773   8.468
    1H151 Ti159 1593   0.033   5.286   8.468
    1H151 Ti159 1594   0.412   1.182   8.468
    1H151 Ti159 1595   6.096   2.686  10.493
    1H151 Ti159 1596   3.064   0.155   8.468
    1H151 Ti159 1597   3.254   4.773   8.468
    1H151 Ti159 1598   5.906   5.800   8.468
    1H151 Ti159 1599   0.601   2.173  10.493
    1H151 Ti160 1600   5.338   6.791  10.493
    1H151 Ti160 1601   6.285   0.121  10.493
    1H151 Ti160 1602   5.717   1.182   8.468
    1H151 Ti160 1603   3.064   4.260   8.468
    1H151 Ti160 1604   6.285   6.278  10.493
    1H151 Ti160 1605   5.338   4.260   8.468
    1H151 Ti160 1606   4.769   4.773   8.468
    1H151 Ti160 1607   3.443   4.260   8.468
    1H151 Ti160 1608   6.664   4.225  10.493
    1H151 Ti160 1609   3.633   0.121  10.493
    1H151 Ti161 1610   6.096   3.712  10.493
    1H151 Ti161 1611   2.685   4.260   8.468
    1H151 Ti161 1612   1.738   3.199  10.493
    1H151 Ti161 1613   0.791   3.712  10.493
    1H151 Ti161 1614   3.064   3.712  10.493
    1H151 Ti161 1615   3.822   6.791  10.493
    1H151 Ti161 1616   0.033   1.660  10.493
    1H151 Ti161 1617   6.285   6.826   8.468
    1H151 Ti161 1618   2.117   0.669   8.468
    1H151 Ti161 1619   6.664   6.826   8.468
    1H151 Ti162 1620   4.391   2.721   8.468
    1H151 Ti162 1621   1.549   4.260   8.468
    1H151 Ti162 1622   5.906   3.199  10.493
    1H151 Ti162 1623   4.201   3.234   8.468
    1H151 Ti162 1624   3.633   3.747   8.468
    1H151 Ti162 1625   3.822   5.286   8.468
    1H151 Ti162 1626   3.443   3.712  10.493
    1H151 Ti162 1627   1.359   3.199  10.493
    1H151 Ti162 1628   3.064   1.182   8.468
    1H151 Ti162 1629   4.391   5.800   8.468
    1H151 Ti163 1630   6.475   6.791  10.493
    1H151 Ti163 1631   5.906   1.695   8.468
    1H151 Ti163 1632   5.527   6.278  10.493
    1H151 Ti163 1633   2.117   4.773   8.468
    1H151 Ti163 1634   4.580   5.286   8.468
    1H151 Ti163 1635   4.012   2.721   8.468
    1H151 Ti163 1636   2.496   4.773   8.468
    1H151 Ti163 1637   5.527   1.695   8.468
    1H151 Ti163 1638   0.223   4.225  10.493
    1H151 Ti163 1639   5.906   0.121  10.493
    1H151 Ti164 1640   1.170   2.686  10.493
    1H151 Ti164 1641   6.475   2.686  10.493
    1H151 Ti164 1642   2.685   0.155   8.468
    1H151 Ti164 1643   2.875   0.669   8.468
    1H151 Ti164 1644   1.928   4.260   8.468
    1H151 Ti164 1645   2.306   4.260   8.468
    1H151 Ti164 1646   4.201   5.286   8.468
    1H151 Ti164 1647   0.412   2.686  10.493
    1H151 Ti164 1648   2.306   1.182   8.468
    1H151 Ti164 1649   6.475   3.712  10.493
    1H151 Ti165 1650   0.980   3.199  10.493
    1H151 Ti165 1651   3.822   3.234   8.468
    1H151 Ti165 1652   2.685   1.182   8.468
    1H151 Ti165 1653   5.906   6.278  10.493
    1H151 Ti165 1654   2.496   0.669   8.468
    1H151 Ti165 1655   0.791   2.686  10.493
    1H151 Ti165 1656   5.717   6.791  10.493
    1H151 Ti165 1657   6.096   6.791  10.493
    1H151 Ti165 1658   0.412   3.712  10.493
    1H151 Ti165 1659   6.285   3.199  10.493
    1H151 Ti166 1660   0.033   3.712  10.493
    1H151 Ti166 1661   0.601   3.199  10.493
    1H151 Ti166 1662   6.664   3.199  10.493
    1H151 Ti166 1663   0.223   3.199  10.493
    1H151 Ti166 1664   2.685   2.360   8.732
    1H151 Ti166 1665   0.791   0.482  10.228
    1H151 Ti166 1666   1.359   0.995  10.228
    1H151 Ti166 1667   1.170   0.482  10.228
    1H151 Ti166 1668   1.928   1.508  10.228
    1H151 Ti166 1669   3.064   2.360   8.732
    1H151 Ti167 1670   2.306   2.360   8.732
    1H151 Ti167 1671   1.549   1.508  10.228
    1H151 Ti167 1672   0.980   0.995  10.228
    1H151 Ti167 1673   0.601   5.100  10.228
    1H151 Ti167 1674   1.359   1.846   8.732
    1H151 Ti167 1675   0.791   5.613  10.228
    1H151 Ti167 1676   1.549   4.587  10.228
    1H151 Ti167 1677   4.959   0.482  10.228
    1H151 Ti167 1678   3.254   5.100  10.228
    1H151 Ti167 1679   2.117   4.074  10.228
    1H151 Ti168 1680   1.359   4.074  10.228
    1H151 Ti168 1681   1.928   4.587  10.228
    1H151 Ti168 1682   1.170   1.508  10.228
    1H151 Ti168 1683   5.148   6.977   8.732
    1H151 Ti168 1684   4.959   3.561  10.228
    1H151 Ti168 1685   0.412   0.482  10.228
    1H151 Ti168 1686   5.148   2.873   8.732
    1H151 Ti168 1687   4.959   0.307   8.732
    1H151 Ti168 1688   1.738   2.021  10.228
    1H151 Ti168 1689   0.412   5.613  10.228
    1H151 Ti169 1690   4.580   0.482  10.228
    1H151 Ti169 1691   1.170   5.613  10.228
    1H151 Ti169 1692   1.738   4.074  10.228
    1H151 Ti169 1693   0.033   5.613  10.228
    1H151 Ti169 1694   4.769   6.126  10.228
    1H151 Ti169 1695   2.117   2.873   8.732
    1H151 Ti169 1696   4.391   4.074  10.228
    1H151 Ti169 1697   5.717   1.508  10.228
    1H151 Ti169 1698   4.769   2.021  10.228
    1H151 Ti169 1699   0.980   1.846   8.732
    1H151 Ti170 1700   6.285   0.995  10.228
    1H151 Ti170 1701   5.527   2.021  10.228
    1H151 Ti170 1702   2.496   2.873   8.732
    1H151 Ti170 1703   2.117   2.021  10.228
    1H151 Ti170 1704   1.738   0.995  10.228
    1H151 Ti170 1705   5.338   3.386   8.732
    1H151 Ti170 1706   0.980   6.126  10.228
    1H151 Ti170 1707   1.170   4.587  10.228
    1H151 Ti170 1708   3.633   2.021  10.228
    1H151 Ti170 1709   4.769   4.074  10.228
    1H151 Ti171 1710   4.012   5.100  10.228
    1H151 Ti171 1711   4.201   4.587  10.228
    1H151 Ti171 1712   3.633   1.846   8.732
    1H151 Ti171 1713   4.959   6.464   8.732
    1H151 Ti171 1714   2.306   1.508  10.228
    1H151 Ti171 1715   1.738   6.977   8.732
    1H151 Ti171 1716   5.338   6.464   8.732
    1H151 Ti171 1717   4.580   0.307   8.732
    1H151 Ti171 1718   3.633   5.100  10.228
    1H151 Ti171 1719   1.549   6.464   8.732
    1H151 Ti172 1720   3.254   2.021  10.228
    1H151 Ti172 1721   4.012   2.021  10.228
    1H151 Ti172 1722   0.980   5.100  10.228
    1H151 Ti172 1723   6.096   4.587  10.228
    1H151 Ti172 1724   2.875   1.846   8.732
    1H151 Ti172 1725   4.391   2.021  10.228
    1H151 Ti172 1726   3.254   1.846   8.732
    1H151 Ti172 1727   5.148   0.820   8.732
    1H151 Ti172 1728   2.496   2.021  10.228
    1H151 Ti172 1729   3.064   4.587  10.228
    1H151 Ti173 1730   3.443   5.613  10.228
    1H151 Ti173 1731   0.601   0.995  10.228
    1H151 Ti173 1732   2.875   2.021  10.228
    1H151 Ti173 1733   2.496   1.846   8.732
    1H151 Ti173 1734   3.822   6.464   8.732
    1H151 Ti173 1735   3.064   6.639  10.228
    1H151 Ti173 1736   6.475   3.386   8.732
    1H151 Ti173 1737   4.201   0.307   8.732
    1H151 Ti173 1738   2.117   5.951   8.732
    1H151 Ti173 1739   2.875   2.873   8.732
    1H151 Ti174 1740   3.822   0.307   8.732
    1H151 Ti174 1741   2.306   4.587  10.228
    1H151 Ti174 1742   1.549   3.386   8.732
    1H151 Ti174 1743   4.769   0.995  10.228
    1H151 Ti174 1744   5.148   0.995  10.228
    1H151 Ti174 1745   4.769   0.820   8.732
    1H151 Ti174 1746   0.223   5.100  10.228
    1H151 Ti174 1747   1.549   0.307   8.732
    1H151 Ti174 1748   2.306   6.464   8.732
    1H151 Ti174 1749   3.443   2.360   8.732
    1H151 Ti175 1750   5.717   2.535  10.228
    1H151 Ti175 1751   2.117   1.846   8.732
    1H151 Ti175 1752   2.685   3.386   8.732
    1H151 Ti175 1753   5.148   4.074  10.228
    1H151 Ti175 1754   6.285   2.873   8.732
    1H151 Ti175 1755   6.664   6.126  10.228
    1H151 Ti175 1756   0.980   7.153  10.228
    1H151 Ti175 1757   2.685   1.508  10.228
    1H151 Ti175 1758   4.580   3.561  10.228
    1H151 Ti175 1759   1.928   5.438   8.732
    1H151 Ti176 1760   3.064   5.613  10.228
    1H151 Ti176 1761   5.906   2.873   8.732
    1H151 Ti176 1762   4.391   0.820   8.732
    1H151 Ti176 1763   6.096   1.508  10.228
    1H151 Ti176 1764   0.791   0.307   8.732
    1H151 Ti176 1765   0.601   4.925   8.732
    1H151 Ti176 1766   0.601   7.153  10.228
    1H151 Ti176 1767   3.064   1.508  10.228
    1H151 Ti176 1768   3.822   1.508  10.228
    1H151 Ti176 1769   3.443   1.508  10.228
    1H151 Ti177 1770   4.201   1.508  10.228
    1H151 Ti177 1771   1.738   5.100  10.228
    1H151 Ti177 1772   5.906   0.995  10.228
    1H151 Ti177 1773   1.170   1.333   8.732
    1H151 Ti177 1774   0.033   2.360   8.732
    1H151 Ti177 1775   3.822   5.613  10.228
    1H151 Ti177 1776   3.633   3.048  10.228
    1H151 Ti177 1777   4.391   3.899   8.732
    1H151 Ti177 1778   5.717   4.587  10.228
    1H151 Ti177 1779   4.580   1.508  10.228
    1H151 Ti178 1780   4.012   0.820   8.732
    1H151 Ti178 1781   0.412   2.360   8.732
    1H151 Ti178 1782   2.496   0.995  10.228
    1H151 Ti178 1783   6.096   3.386   8.732
    1H151 Ti178 1784   6.664   0.995  10.228
    1H151 Ti178 1785   6.475   4.412   8.732
    1H151 Ti178 1786   1.549   1.333   8.732
    1H151 Ti178 1787   4.580   6.639  10.228
    1H151 Ti178 1788   3.064   5.438   8.732
    1H151 Ti178 1789   3.443   2.535  10.228
    1H151 Ti179 1790   4.959   6.639  10.228
    1H151 Ti179 1791   3.822   2.535  10.228
    1H151 Ti179 1792   1.928   2.360   8.732
    1H151 Ti179 1793   1.170   2.360   8.732
    1H151 Ti179 1794   1.928   6.464   8.732
    1H151 Ti179 1795   6.285   5.100  10.228
    1H151 Ti179 1796   4.959   2.535  10.228
    1H151 Ti179 1797   3.064   3.386   8.732
    1H151 Ti179 1798   3.443   0.307   8.732
    1H151 Ti179 1799   5.148   2.021  10.228
    1H151 Ti180 1800   4.769   7.153  10.228
    1H151 Ti180 1801   0.791   6.639  10.228
    1H151 Ti180 1802   3.443   6.464   8.732
    1H151 Ti180 1803   4.580   1.333   8.732
    1H151 Ti180 1804   5.527   2.873   8.732
    1H151 Ti180 1805   1.738   1.846   8.732
    1H151 Ti180 1806   4.012   3.048  10.228
    1H151 Ti180 1807   1.549   0.482  10.228
    1H151 Ti180 1808   1.359   2.873   8.732
    1H151 Ti180 1809   4.012   0.995  10.228
    1H151 Ti181 1810   3.822   1.333   8.732
    1H151 Ti181 1811   1.359   5.100  10.228
    1H151 Ti181 1812   1.359   2.021  10.228
    1H151 Ti181 1813   4.959   2.360   8.732
    1H151 Ti181 1814   3.443   6.639  10.228
    1H151 Ti181 1815   2.117   0.995  10.228
    1H151 Ti181 1816   5.338   2.360   8.732
    1H151 Ti181 1817   5.527   4.925   8.732
    1H151 Ti181 1818   6.096   4.412   8.732
    1H151 Ti181 1819   3.254   0.995  10.228
    1H151 Ti182 1820   3.254   6.126  10.228
    1H151 Ti182 1821   3.633   6.977   8.732
    1H151 Ti182 1822   3.633   0.820   8.732
    1H151 Ti182 1823   5.338   1.508  10.228
    1H151 Ti182 1824   1.738   5.951   8.732
    1H151 Ti182 1825   0.223   3.899   8.732
    1H151 Ti182 1826   3.254   3.048  10.228
    1H151 Ti182 1827   4.959   3.386   8.732
    1H151 Ti182 1828   1.359   5.951   8.732
    1H151 Ti182 1829   0.601   6.126  10.228
    1H151 Ti183 1830   5.338   2.535  10.228
    1H151 Ti183 1831   4.580   3.386   8.732
    1H151 Ti183 1832   0.791   4.412   8.732
    1H151 Ti183 1833   3.443   4.587  10.228
    1H151 Ti183 1834   4.769   6.977   8.732
    1H151 Ti183 1835   5.527   3.048  10.228
    1H151 Ti183 1836   0.980   2.021  10.228
    1H151 Ti183 1837   5.148   5.951   8.732
    1H151 Ti183 1838   3.822   4.587  10.228
    1H151 Ti183 1839   2.875   5.100  10.228
    1H151 Ti184 1840   0.791   3.386   8.732
    1H151 Ti184 1841   1.549   6.639  10.228
    1H151 Ti184 1842   5.717   3.386   8.732
    1H151 Ti184 1843   4.959   1.508  10.228
    1H151 Ti184 1844   5.527   0.995  10.228
    1H151 Ti184 1845   6.096   0.307   8.732
    1H151 Ti184 1846   0.223   6.126  10.228
    1H151 Ti184 1847   1.549   2.360   8.732
    1H151 Ti184 1848   5.148   4.925   8.732
    1H151 Ti184 1849   6.475   0.482  10.228
    1H151 Ti185 1850   0.223   2.873   8.732
    1H151 Ti185 1851   2.875   7.153  10.228
    1H151 Ti185 1852   6.475   0.307   8.732
    1H151 Ti185 1853   0.033   0.482  10.228
    1H151 Ti185 1854   6.664   5.100  10.228
    1H151 Ti185 1855   0.791   4.587  10.228
    1H151 Ti185 1856   4.580   4.587  10.228
    1H151 Ti185 1857   5.338   0.307   8.732
    1H151 Ti185 1858   4.769   5.100  10.228
    1H151 Ti185 1859   2.496   4.074  10.228
    1H151 Ti186 1860   6.664   2.873   8.732
    1H151 Ti186 1861   5.906   4.074  10.228
    1H151 Ti186 1862   0.033   6.639  10.228
    1H151 Ti186 1863   0.791   1.508  10.228
    1H151 Ti186 1864   2.306   3.386   8.732
    1H151 Ti186 1865   5.338   3.561  10.228
    1H151 Ti186 1866   0.791   2.360   8.732
    1H151 Ti186 1867   1.170   3.386   8.732
    1H151 Ti186 1868   5.338   5.438   8.732
    1H151 Ti186 1869   2.117   7.153  10.228
    1H151 Ti187 1870   5.148   3.048  10.228
    1H151 Ti187 1871   6.285   4.925   8.732
    1H151 Ti187 1872   5.338   0.482  10.228
    1H151 Ti187 1873   1.359   6.977   8.732
    1H151 Ti187 1874   1.928   3.386   8.732
    1H151 Ti187 1875   0.601   6.977   8.732
    1H151 Ti187 1876   1.359   6.126  10.228
    1H151 Ti187 1877   6.285   1.846   8.732
    1H151 Ti187 1878   5.906   2.021  10.228
    1H151 Ti187 1879   2.117   6.977   8.732
    1H151 Ti188 1880   2.117   5.100  10.228
    1H151 Ti188 1881   1.549   2.535  10.228
    1H151 Ti188 1882   1.359   7.153  10.228
    1H151 Ti188 1883   5.527   6.977   8.732
    1H151 Ti188 1884   3.254   2.873   8.732
    1H151 Ti188 1885   6.475   5.613  10.228
    1H151 Ti188 1886   2.306   5.613  10.228
    1H151 Ti188 1887   3.064   2.535  10.228
    1H151 Ti188 1888   5.527   4.074  10.228
    1H151 Ti188 1889   3.822   4.412   8.732
    1H151 Ti189 1890   0.980   4.074  10.228
    1H151 Ti189 1891   4.201   0.482  10.228
    1H151 Ti189 1892   2.496   3.048  10.228
    1H151 Ti189 1893   6.285   0.820   8.732
    1H151 Ti189 1894   2.875   3.899   8.732
    1H151 Ti189 1895   4.769   2.873   8.732
    1H151 Ti189 1896   4.012   4.074  10.228
    1H151 Ti189 1897   0.033   1.333   8.732
    1H151 Ti189 1898   4.012   5.951   8.732
    1H151 Ti189 1899   6.475   2.360   8.732
    1H151 Ti190 1900   4.012   6.977   8.732
    1H151 Ti190 1901   6.664   3.899   8.732
    1H151 Ti190 1902   1.738   2.873   8.732
    1H151 Ti190 1903   0.412   4.412   8.732
    1H151 Ti190 1904   4.012   1.846   8.732
    1H151 Ti190 1905   0.223   5.951   8.732
    1H151 Ti190 1906   1.738   4.925   8.732
    1H151 Ti190 1907   5.906   5.100  10.228
    1H151 Ti190 1908   5.717   5.613  10.228
    1H151 Ti190 1909   4.391   0.995  10.228
    1H151 Ti191 1910   0.033   4.412   8.732
    1H151 Ti191 1911   4.201   2.535  10.228
    1H151 Ti191 1912   4.769   3.899   8.732
    1H151 Ti191 1913   4.959   1.333   8.732
    1H151 Ti191 1914   2.875   4.925   8.732
    1H151 Ti191 1915   4.391   6.126  10.228
    1H151 Ti191 1916   2.685   6.639  10.228
    1H151 Ti191 1917   4.769   3.048  10.228
    1H151 Ti191 1918   0.223   7.153  10.228
    1H151 Ti191 1919   6.285   5.951   8.732
    1H151 Ti192 1920   2.685   4.587  10.228
    1H151 Ti192 1921   6.475   4.587  10.228
    1H151 Ti192 1922   5.906   4.925   8.732
    1H151 Ti192 1923   4.201   3.561  10.228
    1H151 Ti192 1924   2.496   5.100  10.228
    1H151 Ti192 1925   0.601   3.899   8.732
    1H151 Ti192 1926   1.928   3.561  10.228
    1H151 Ti192 1927   6.285   3.899   8.732
    1H151 Ti192 1928   5.148   7.153  10.228
    1H151 Ti192 1929   5.148   6.126  10.228
    1H151 Ti193 1930   4.201   6.464   8.732
    1H151 Ti193 1931   1.549   5.438   8.732
    1H151 Ti193 1932   1.928   0.307   8.732
    1H151 Ti193 1933   2.685   2.535  10.228
    1H151 Ti193 1934   4.391   7.153  10.228
    1H151 Ti193 1935   1.549   3.561  10.228
    1H151 Ti193 1936   1.359   0.820   8.732
    1H151 Ti193 1937   2.875   6.126  10.228
    1H151 Ti193 1938   1.170   6.464   8.732
    1H151 Ti193 1939   0.601   2.873   8.732
    1H151 Ti194 1940   6.664   1.846   8.732
    1H151 Ti194 1941   3.633   6.126  10.228
    1H151 Ti194 1942   1.170   0.307   8.732
    1H151 Ti194 1943   4.391   5.100  10.228
    1H151 Ti194 1944   4.959   4.587  10.228
    1H151 Ti194 1945   1.170   6.639  10.228
    1H151 Ti194 1946   0.412   4.587  10.228
    1H151 Ti194 1947   4.201   1.333   8.732
    1H151 Ti194 1948   2.875   0.995  10.228
    1H151 Ti194 1949   2.685   5.438   8.732
    1H151 Ti195 1950   4.580   5.613  10.228
    1H151 Ti195 1951   3.822   2.360   8.732
    1H151 Ti195 1952   6.096   0.482  10.228
    1H151 Ti195 1953   0.033   2.535  10.228
    1H151 Ti195 1954   0.980   3.899   8.732
    1H151 Ti195 1955   0.980   0.820   8.732
    1H151 Ti195 1956   0.223   0.995  10.228
    1H151 Ti195 1957   5.148   3.899   8.732
    1H151 Ti195 1958   3.633   0.995  10.228
    1H151 Ti195 1959   0.980   4.925   8.732
    1H151 Ti196 1960   1.928   6.639  10.228
    1H151 Ti196 1961   0.412   0.307   8.732
    1H151 Ti196 1962   2.306   3.561  10.228
    1H151 Ti196 1963   4.201   4.412   8.732
    1H151 Ti196 1964   2.875   4.074  10.228
    1H151 Ti196 1965   2.306   2.535  10.228
    1H151 Ti196 1966   4.959   5.613  10.228
    1H151 Ti196 1967   0.412   6.639  10.228
    1H151 Ti196 1968   6.096   2.360   8.732
    1H151 Ti196 1969   0.223   1.846   8.732
    1H151 Ti197 1970   2.685   0.482  10.228
    1H151 Ti197 1971   1.359   3.899   8.732
    1H151 Ti197 1972   3.254   6.977   8.732
    1H151 Ti197 1973   6.664   4.925   8.732
    1H151 Ti197 1974   2.306   0.482  10.228
    1H151 Ti197 1975   3.064   0.482  10.228
    1H151 Ti197 1976   4.391   1.846   8.732
    1H151 Ti197 1977   4.580   2.535  10.228
    1H151 Ti197 1978   5.717   5.438   8.732
    1H151 Ti197 1979   5.527   3.899   8.732
    1H151 Ti198 1980   2.306   6.639  10.228
    1H151 Ti198 1981   3.822   0.482  10.228
    1H151 Ti198 1982   1.549   5.613  10.228
    1H151 Ti198 1983   0.033   3.386   8.732
    1H151 Ti198 1984   1.738   0.820   8.732
    1H151 Ti198 1985   6.664   0.820   8.732
    1H151 Ti198 1986   5.527   5.100  10.228
    1H151 Ti198 1987   0.980   2.873   8.732
    1H151 Ti198 1988   0.601   1.846   8.732
    1H151 Ti198 1989   2.875   5.951   8.732
    1H151 Ti199 1990   6.285   4.074  10.228
    1H151 Ti199 1991   2.496   3.899   8.732
    1H151 Ti199 1992   3.254   5.951   8.732
    1H151 Ti199 1993   5.906   0.820   8.732
    1H151 Ti199 1994   2.685   5.613  10.228
    1H151 Ti199 1995   3.443   0.482  10.228
    1H151 Ti199 1996   2.496   5.951   8.732
    1H151 Ti199 1997   4.769   1.846   8.732
    1H151 Ti199 1998   4.959   5.438   8.732
    1H151 Ti199 1999   1.738   6.126  10.228
    1H151 Ti200 2000   3.254   4.074  10.228
    1H151 Ti200 2001   4.391   3.048  10.228
    1H151 Ti200 2002   0.601   0.820   8.732
    1H151 Ti200 2003   1.170   3.561  10.228
    1H151 Ti200 2004   4.391   6.977   8.732
    1H151 Ti200 2005   3.254   0.820   8.732
    1H151 Ti200 2006   4.201   5.613  10.228
    1H151 Ti200 2007   4.580   6.464   8.732
    1H151 Ti200 2008   2.496   7.153  10.228
    1H151 Ti200 2009   4.580   4.412   8.732
    1H151 Ti201 2010   1.738   3.899   8.732
    1H151 Ti201 2011   1.928   0.482  10.228
    1H151 Ti201 2012   0.791   5.438   8.732
    1H151 Ti201 2013   5.338   4.587  10.228
    1H151 Ti201 2014   2.496   6.977   8.732
    1H151 Ti201 2015   2.306   5.438   8.732
    1H151 Ti201 2016   0.412   5.438   8.732
    1H151 Ti201 2017   5.338   1.333   8.732
    1H151 Ti201 2018   0.223   4.925   8.732
    1H151 Ti201 2019   5.527   0.820   8.732
    1H151 Ti202 2020   3.443   1.333   8.732
    1H151 Ti202 2021   3.254   3.899   8.732
    1H151 Ti202 2022   1.738   7.153  10.228
    1H151 Ti202 2023   0.980   6.977   8.732
    1H151 Ti202 2024   0.033   6.464   8.732
    1H151 Ti202 2025   0.412   3.386   8.732
    1H151 Ti202 2026   6.475   6.464   8.732
    1H151 Ti202 2027   0.412   6.464   8.732
    1H151 Ti202 2028   5.717   0.307   8.732
    1H151 Ti202 2029   5.717   6.464   8.732
    1H151 Ti203 2030   1.928   2.535  10.228
    1H151 Ti203 2031   2.875   3.048  10.228
    1H151 Ti203 2032   0.791   1.333   8.732
    1H151 Ti203 2033   6.096   6.464   8.732
    1H151 Ti203 2034   5.717   2.360   8.732
    1H151 Ti203 2035   5.906   3.899   8.732
    1H151 Ti203 2036   6.475   1.508  10.228
    1H151 Ti203 2037   5.527   5.951   8.732
    1H151 Ti203 2038   3.633   5.951   8.732
    1H151 Ti203 2039   3.633   4.925   8.732
    1H151 Ti204 2040   3.254   7.153  10.228
    1H151 Ti204 2041   6.096   5.613  10.228
    1H151 Ti204 2042   4.012   4.925   8.732
    1H151 Ti204 2043   2.685   6.464   8.732
    1H151 Ti204 2044   5.717   0.482  10.228
    1H151 Ti204 2045   6.664   2.021  10.228
    1H151 Ti204 2046   0.223   2.021  10.228
    1H151 Ti204 2047   0.033   4.587  10.228
    1H151 Ti204 2048   5.148   5.100  10.228
    1H151 Ti204 2049   1.928   5.613  10.228
    1H151 Ti205 2050   1.928   1.333   8.732
    1H151 Ti205 2051   6.664   5.951   8.732
    1H151 Ti205 2052   3.064   6.464   8.732
    1H151 Ti205 2053   5.717   4.412   8.732
    1H151 Ti205 2054   5.338   5.613  10.228
    1H151 Ti205 2055   6.475   1.333   8.732
    1H151 Ti205 2056   3.633   4.074  10.228
    1H151 Ti205 2057   4.769   5.951   8.732
    1H151 Ti205 2058   4.012   6.126  10.228
    1H151 Ti205 2059   0.033   0.307   8.732
    1H151 Ti206 2060   4.201   6.639  10.228
    1H151 Ti206 2061   4.012   3.899   8.732
    1H151 Ti206 2062   4.580   2.360   8.732
    1H151 Ti206 2063   3.443   5.438   8.732
    1H151 Ti206 2064   1.170   5.438   8.732
    1H151 Ti206 2065   1.359   4.925   8.732
    1H151 Ti206 2066   6.096   2.535  10.228
    1H151 Ti206 2067   5.717   3.561  10.228
    1H151 Ti206 2068   1.170   4.412   8.732
    1H151 Ti206 2069   3.254   4.925   8.732
    1H151 Ti207 2070   0.980   5.951   8.732
    1H151 Ti207 2071   0.601   2.021  10.228
    1H151 Ti207 2072   3.822   3.561  10.228
    1H151 Ti207 2073   0.412   1.333   8.732
    1H151 Ti207 2074   6.285   2.021  10.228
    1H151 Ti207 2075   6.285   6.126  10.228
    1H151 Ti207 2076   6.664   7.153  10.228
    1H151 Ti207 2077   0.223   0.820   8.732
    1H151 Ti207 2078   0.412   1.508  10.228
    1H151 Ti207 2079   2.117   3.048  10.228
    1H151 Ti208 2080   3.822   6.639  10.228
    1H151 Ti208 2081   2.496   6.126  10.228
    1H151 Ti208 2082   5.906   5.951   8.732
    1H151 Ti208 2083   0.601   5.951   8.732
    1H151 Ti208 2084   0.223   6.977   8.732
    1H151 Ti208 2085   2.117   3.899   8.732
    1H151 Ti208 2086   0.791   6.464   8.732
    1H151 Ti208 2087   3.443   3.386   8.732
    1H151 Ti208 2088   5.148   1.846   8.732
    1H151 Ti208 2089   5.338   6.639  10.228
    1H151 Ti209 2090   6.096   5.438   8.732
    1H151 Ti209 2091   3.064   0.307   8.732
    1H151 Ti209 2092   2.685   3.561  10.228
    1H151 Ti209 2093   5.906   6.977   8.732
    1H151 Ti209 2094   3.633   2.873   8.732
    1H151 Ti209 2095   4.201   3.386   8.732
    1H151 Ti209 2096   4.769   4.925   8.732
    1H151 Ti209 2097   5.906   3.048  10.228
    1H151 Ti209 2098   2.117   4.925   8.732
    1H151 Ti209 2099   2.117   6.126  10.228
    1H151 Ti210 2100   4.959   4.412   8.732
    1H151 Ti210 2101   4.391   5.951   8.732
    1H151 Ti210 2102   1.170   2.535  10.228
    1H151 Ti210 2103   3.443   4.412   8.732
    1H151 Ti210 2104   5.338   4.412   8.732
    1H151 Ti210 2105   6.475   6.639  10.228
    1H151 Ti210 2106   4.012   7.153  10.228
    1H151 Ti210 2107   4.201   2.360   8.732
    1H151 Ti210 2108   3.064   1.333   8.732
    1H151 Ti210 2109   2.496   4.925   8.732
    1H151 Ti211 2110   2.875   6.977   8.732
    1H151 Ti211 2111   5.906   1.846   8.732
    1H151 Ti211 2112   0.033   1.508  10.228
    1H151 Ti211 2113   0.033   5.438   8.732
    1H151 Ti211 2114   0.601   4.074  10.228
    1H151 Ti211 2115   4.391   2.873   8.732
    1H151 Ti211 2116   3.633   7.153  10.228
    1H151 Ti211 2117   6.475   5.438   8.732
    1H151 Ti211 2118   3.443   3.561  10.228
    1H151 Ti211 2119   6.096   1.333   8.732
    1H151 Ti212 2120   6.475   2.535  10.228
    1H151 Ti212 2121   6.285   6.977   8.732
    1H151 Ti212 2122   2.306   0.307   8.732
    1H151 Ti212 2123   3.633   3.899   8.732
    1H151 Ti212 2124   5.527   7.153  10.228
    1H151 Ti212 2125   3.064   3.561  10.228
    1H151 Ti212 2126   5.527   6.126  10.228
    1H151 Ti212 2127   3.064   4.412   8.732
    1H151 Ti212 2128   2.306   1.333   8.732
    1H151 Ti212 2129   4.391   4.925   8.732
    1H151 Ti213 2130   1.738   3.048  10.228
    1H151 Ti213 2131   6.664   6.977   8.732
    1H151 Ti213 2132   5.717   1.333   8.732
    1H151 Ti213 2133   2.685   1.333   8.732
    1H151 Ti213 2134   1.549   4.412   8.732
    1H151 Ti213 2135   0.412   2.535  10.228
    1H151 Ti213 2136   5.527   1.846   8.732
    1H151 Ti213 2137   3.822   5.438   8.732
    1H151 Ti213 2138   2.685   4.412   8.732
    1H151 Ti213 2139   2.117   0.820   8.732
    1H151 Ti214 2140   6.664   4.074  10.228
    1H151 Ti214 2141   6.285   7.153  10.228
    1H151 Ti214 2142   4.580   5.438   8.732
    1H151 Ti214 2143   6.096   3.561  10.228
    1H151 Ti214 2144   1.359   3.048  10.228
    1H151 Ti214 2145   0.791   3.561  10.228
    1H151 Ti214 2146   4.012   2.873   8.732
    1H151 Ti214 2147   5.906   6.126  10.228
    1H151 Ti214 2148   4.201   5.438   8.732
    1H151 Ti214 2149   1.928   4.412   8.732
    1H151 Ti215 2150   2.875   0.820   8.732
    1H151 Ti215 2151   0.791   2.535  10.228
    1H151 Ti215 2152   2.685   0.307   8.732
    1H151 Ti215 2153   3.822   3.386   8.732
    1H151 Ti215 2154   2.306   4.412   8.732
    1H151 Ti215 2155   0.223   4.074  10.228
    1H151 Ti215 2156   5.906   7.153  10.228
    1H151 Ti215 2157   6.285   3.048  10.228
    1H151 Ti215 2158   5.717   6.639  10.228
    1H151 Ti215 2159   0.980   3.048  10.228
    1H151 Ti216 2160   6.096   6.639  10.228
    1H151 Ti216 2161   2.496   0.820   8.732
    1H151 Ti216 2162   6.475   3.561  10.228
    1H151 Ti216 2163   6.664   3.048  10.228
    1H151 Ti216 2164   0.223   3.048  10.228
    1H151 Ti216 2165   0.412   3.561  10.228
    1H151 Ti216 2166   0.601   3.048  10.228
    1H151 Ti216 2167   0.033   3.561  10.228
    1H151 Ti216 2168   1.170   0.774  10.140
    1H151 Ti216 2169   1.359   1.287  10.140
    1H151 Ti217 2170   0.791   0.774  10.140
    1H151 Ti217 2171   2.685   2.068   8.820
    1H151 Ti217 2172   2.496   2.581   8.820
    1H151 Ti217 2173   0.601   5.392  10.140
    1H151 Ti217 2174   1.928   1.800  10.140
    1H151 Ti217 2175   1.738   1.287  10.140
    1H151 Ti217 2176   3.064   2.068   8.820
    1H151 Ti217 2177   2.875   2.581   8.820
    1H151 Ti217 2178   1.738   4.365  10.140
    1H151 Ti217 2179   1.359   4.365  10.140
    1H151 Ti218 2180   0.980   0.261  10.140
    1H151 Ti218 2181   2.306   2.068   8.820
    1H151 Ti218 2182   2.117   4.365  10.140
    1H151 Ti218 2183   1.549   1.800  10.140
    1H151 Ti218 2184   0.601   0.261  10.140
    1H151 Ti218 2185   0.980   1.287  10.140
    1H151 Ti218 2186   0.980   5.392  10.140
    1H151 Ti218 2187   3.254   5.392  10.140
    1H151 Ti218 2188   5.148   6.686   8.820
    1H151 Ti218 2189   4.959   0.774  10.140
    1H151 Ti219 2190   4.959   3.852  10.140
    1H151 Ti219 2191   2.117   2.581   8.820
    1H151 Ti219 2192   2.306   1.800  10.140
    1H151 Ti219 2193   0.223   5.392  10.140
    1H151 Ti219 2194   1.359   1.555   8.820
    1H151 Ti219 2195   0.791   5.905  10.140
    1H151 Ti219 2196   4.769   0.529   8.820
    1H151 Ti219 2197   1.549   0.774  10.140
    1H151 Ti219 2198   4.959   0.016   8.820
    1H151 Ti219 2199   1.170   2.068   8.820
    1H151 Ti220 2200   1.549   4.878  10.140
    1H151 Ti220 2201   4.580   3.852  10.140
    1H151 Ti220 2202   3.443   2.068   8.820
    1H151 Ti220 2203   4.769   0.261  10.140
    1H151 Ti220 2204   2.117   1.287  10.140
    1H151 Ti220 2205   3.633   5.392  10.140
    1H151 Ti220 2206   2.685   1.800  10.140
    1H151 Ti220 2207   5.338   3.094   8.820
    1H151 Ti220 2208   3.443   1.800  10.140
    1H151 Ti220 2209   3.822   1.800  10.140
    1H151 Ti221 2210   3.064   1.800  10.140
    1H151 Ti221 2211   4.391   0.529   8.820
    1H151 Ti221 2212   4.201   1.800  10.140
    1H151 Ti221 2213   0.412   0.774  10.140
    1H151 Ti221 2214   4.580   1.800  10.140
    1H151 Ti221 2215   5.148   2.581   8.820
    1H151 Ti221 2216   3.064   4.878  10.140
    1H151 Ti221 2217   1.928   4.878  10.140
    1H151 Ti221 2218   1.170   1.800  10.140
    1H151 Ti221 2219   4.769   6.418  10.140
    1H151 Ti222 2220   4.012   0.529   8.820
    1H151 Ti222 2221   5.906   1.287  10.140
    1H151 Ti222 2222   4.580   0.774  10.140
    1H151 Ti222 2223   1.170   5.905  10.140
    1H151 Ti222 2224   1.738   6.686   8.820
    1H151 Ti222 2225   4.391   4.365  10.140
    1H151 Ti222 2226   5.148   0.529   8.820
    1H151 Ti222 2227   3.443   4.878  10.140
    1H151 Ti222 2228   5.717   1.800  10.140
    1H151 Ti222 2229   0.033   5.905  10.140
    1H151 Ti223 2230   1.170   4.878  10.140
    1H151 Ti223 2231   0.791   4.878  10.140
    1H151 Ti223 2232   5.527   2.313  10.140
    1H151 Ti223 2233   3.254   2.581   8.820
    1H151 Ti223 2234   6.096   3.094   8.820
    1H151 Ti223 2235   2.685   3.094   8.820
    1H151 Ti223 2236   4.201   4.878  10.140
    1H151 Ti223 2237   0.412   5.905  10.140
    1H151 Ti223 2238   1.549   2.068   8.820
    1H151 Ti223 2239   3.822   4.878  10.140
    1H151 Ti224 2240   1.928   3.852  10.140
    1H151 Ti224 2241   1.359   0.261  10.140
    1H151 Ti224 2242   1.549   3.852  10.140
    1H151 Ti224 2243   6.475   3.094   8.820
    1H151 Ti224 2244   6.475   0.774  10.140
    1H151 Ti224 2245   1.549   6.173   8.820
    1H151 Ti224 2246   3.633   2.313  10.140
    1H151 Ti224 2247   2.306   3.094   8.820
    1H151 Ti224 2248   1.928   2.068   8.820
    1H151 Ti224 2249   1.549   0.016   8.820
    1H151 Ti225 2250   3.633   0.529   8.820
    1H151 Ti225 2251   2.496   1.287  10.140
    1H151 Ti225 2252   3.822   2.826  10.140
    1H151 Ti225 2253   3.443   2.826  10.140
    1H151 Ti225 2254   5.338   1.800  10.140
    1H151 Ti225 2255   4.769   2.313  10.140
    1H151 Ti225 2256   4.959   1.800  10.140
    1H151 Ti225 2257   3.633   6.686   8.820
    1H151 Ti225 2258   0.980   1.555   8.820
    1H151 Ti225 2259   6.096   4.878  10.140
    1H151 Ti226 2260   5.906   4.365  10.140
    1H151 Ti226 2261   6.285   1.287  10.140
    1H151 Ti226 2262   3.254   6.418  10.140
    1H151 Ti226 2263   1.928   6.173   8.820
    1H151 Ti226 2264   0.412   4.878  10.140
    1H151 Ti226 2265   4.012   5.392  10.140
    1H151 Ti226 2266   0.980   6.418  10.140
    1H151 Ti226 2267   5.527   1.287  10.140
    1H151 Ti226 2268   4.959   3.094   8.820
    1H151 Ti226 2269   1.549   3.094   8.820
    1H151 Ti227 2270   0.223   2.581   8.820
    1H151 Ti227 2271   3.254   2.313  10.140
    1H151 Ti227 2272   5.717   3.094   8.820
    1H151 Ti227 2273   4.580   1.042   8.820
    1H151 Ti227 2274   4.769   3.339  10.140
    1H151 Ti227 2275   4.012   2.313  10.140
    1H151 Ti227 2276   2.306   6.173   8.820
    1H151 Ti227 2277   5.148   2.313  10.140
    1H151 Ti227 2278   1.738   2.313  10.140
    1H151 Ti227 2279   6.664   5.392  10.140
    1H151 Ti228 2280   5.338   0.016   8.820
    1H151 Ti228 2281   4.769   1.287  10.140
    1H151 Ti228 2282   2.117   5.660   8.820
    1H151 Ti228 2283   3.633   1.555   8.820
    1H151 Ti228 2284   5.148   1.287  10.140
    1H151 Ti228 2285   1.359   5.392  10.140
    1H151 Ti228 2286   5.148   3.339  10.140
    1H151 Ti228 2287   4.959   1.042   8.820
    1H151 Ti228 2288   0.223   0.261  10.140
    1H151 Ti228 2289   4.769   4.365  10.140
    1H151 Ti229 2290   2.875   3.607   8.820
    1H151 Ti229 2291   0.791   6.931  10.140
    1H151 Ti229 2292   4.012   1.287  10.140
    1H151 Ti229 2293   1.928   3.094   8.820
    1H151 Ti229 2294   5.148   0.261  10.140
    1H151 Ti229 2295   6.285   4.634   8.820
    1H151 Ti229 2296   2.117   6.686   8.820
    1H151 Ti229 2297   4.580   0.016   8.820
    1H151 Ti229 2298   2.496   4.365  10.140
    1H151 Ti229 2299   3.254   1.287  10.140
    1H151 Ti230 2300   0.980   4.365  10.140
    1H151 Ti230 2301   5.338   6.173   8.820
    1H151 Ti230 2302   5.338   0.774  10.140
    1H151 Ti230 2303   6.096   0.774  10.140
    1H151 Ti230 2304   3.822   0.016   8.820
    1H151 Ti230 2305   4.959   6.173   8.820
    1H151 Ti230 2306   0.601   4.634   8.820
    1H151 Ti230 2307   3.443   5.905  10.140
    1H151 Ti230 2308   4.012   4.365  10.140
    1H151 Ti230 2309   2.306   4.878  10.140
    1H151 Ti231 2310   3.064   3.094   8.820
    1H151 Ti231 2311   2.306   3.852  10.140
    1H151 Ti231 2312   4.769   6.686   8.820
    1H151 Ti231 2313   2.875   2.313  10.140
    1H151 Ti231 2314   0.791   2.068   8.820
    1H151 Ti231 2315   3.064   6.931  10.140
    1H151 Ti231 2316   5.338   5.147   8.820
    1H151 Ti231 2317   4.391   2.313  10.140
    1H151 Ti231 2318   5.338   3.852  10.140
    1H151 Ti231 2319   0.033   0.774  10.140
    1H151 Ti232 2320   1.738   5.660   8.820
    1H151 Ti232 2321   4.391   0.261  10.140
    1H151 Ti232 2322   6.285   3.607   8.820
    1H151 Ti232 2323   3.822   1.042   8.820
    1H151 Ti232 2324   2.875   5.392  10.140
    1H151 Ti232 2325   4.201   3.852  10.140
    1H151 Ti232 2326   3.822   6.173   8.820
    1H151 Ti232 2327   5.148   3.607   8.820
    1H151 Ti232 2328   6.664   2.581   8.820
    1H151 Ti232 2329   1.359   6.686   8.820
    1H151 Ti233 2330   2.496   2.313  10.140
    1H151 Ti233 2331   1.359   2.581   8.820
    1H151 Ti233 2332   6.285   0.529   8.820
    1H151 Ti233 2333   5.338   2.826  10.140
    1H151 Ti233 2334   3.064   5.905  10.140
    1H151 Ti233 2335   1.738   1.555   8.820
    1H151 Ti233 2336   2.117   2.313  10.140
    1H151 Ti233 2337   5.527   2.581   8.820
    1H151 Ti233 2338   4.201   0.016   8.820
    1H151 Ti233 2339   1.170   3.852  10.140
    1H151 Ti234 2340   0.601   6.418  10.140
    1H151 Ti234 2341   3.822   2.068   8.820
    1H151 Ti234 2342   1.928   0.016   8.820
    1H151 Ti234 2343   4.012   6.686   8.820
    1H151 Ti234 2344   0.791   0.016   8.820
    1H151 Ti234 2345   0.601   1.287  10.140
    1H151 Ti234 2346   5.527   6.686   8.820
    1H151 Ti234 2347   6.285   2.581   8.820
    1H151 Ti234 2348   5.717   2.826  10.140
    1H151 Ti234 2349   5.527   3.607   8.820
    1H151 Ti235 2350   4.769   3.607   8.820
    1H151 Ti235 2351   4.580   6.931  10.140
    1H151 Ti235 2352   4.391   1.287  10.140
    1H151 Ti235 2353   4.959   6.931  10.140
    1H151 Ti235 2354   6.475   4.878  10.140
    1H151 Ti235 2355   2.875   1.287  10.140
    1H151 Ti235 2356   4.580   5.905  10.140
    1H151 Ti235 2357   4.201   0.774  10.140
    1H151 Ti235 2358   2.875   6.418  10.140
    1H151 Ti235 2359   2.875   4.365  10.140
    1H151 Ti236 2360   1.359   3.607   8.820
    1H151 Ti236 2361   4.391   3.607   8.820
    1H151 Ti236 2362   0.601   2.581   8.820
    1H151 Ti236 2363   6.664   3.607   8.820
    1H151 Ti236 2364   6.475   4.120   8.820
    1H151 Ti236 2365   4.201   1.042   8.820
    1H151 Ti236 2366   1.738   2.581   8.820
    1H151 Ti236 2367   4.959   2.826  10.140
    1H151 Ti236 2368   6.664   6.418  10.140
    1H151 Ti236 2369   3.254   4.365  10.140
    1H151 Ti237 2370   4.959   5.905  10.140
    1H151 Ti237 2371   4.580   4.878  10.140
    1H151 Ti237 2372   3.633   1.287  10.140
    1H151 Ti237 2373   3.443   0.016   8.820
    1H151 Ti237 2374   5.148   4.365  10.140
    1H151 Ti237 2375   1.928   0.774  10.140
    1H151 Ti237 2376   5.527   4.365  10.140
    1H151 Ti237 2377   1.359   0.529   8.820
    1H151 Ti237 2378   5.717   4.878  10.140
    1H151 Ti237 2379   1.170   3.094   8.820
    1H151 Ti238 2380   0.223   6.418  10.140
    1H151 Ti238 2381   0.033   2.068   8.820
    1H151 Ti238 2382   2.306   0.774  10.140
    1H151 Ti238 2383   1.928   5.147   8.820
    1H151 Ti238 2384   1.359   6.418  10.140
    1H151 Ti238 2385   4.012   1.555   8.820
    1H151 Ti238 2386   6.285   4.365  10.140
    1H151 Ti238 2387   0.033   4.120   8.820
    1H151 Ti238 2388   2.496   3.607   8.820
    1H151 Ti238 2389   0.412   2.068   8.820
    1H151 Ti239 2390   0.412   4.120   8.820
    1H151 Ti239 2391   5.906   2.581   8.820
    1H151 Ti239 2392   6.285   5.392  10.140
    1H151 Ti239 2393   6.096   1.800  10.140
    1H151 Ti239 2394   0.980   0.529   8.820
    1H151 Ti239 2395   3.064   5.147   8.820
    1H151 Ti239 2396   1.738   3.607   8.820
    1H151 Ti239 2397   1.170   1.042   8.820
    1H151 Ti239 2398   5.906   2.313  10.140
    1H151 Ti239 2399   6.664   4.634   8.820
    1H151 Ti240 2400   0.980   3.607   8.820
    1H151 Ti240 2401   3.254   1.555   8.820
    1H151 Ti240 2402   3.064   2.826  10.140
    1H151 Ti240 2403   6.475   5.905  10.140
    1H151 Ti240 2404   4.201   2.826  10.140
    1H151 Ti240 2405   1.738   5.392  10.140
    1H151 Ti240 2406   2.685   4.878  10.140
    1H151 Ti240 2407   1.170   6.931  10.140
    1H151 Ti240 2408   1.359   2.313  10.140
    1H151 Ti240 2409   4.391   6.418  10.140
    1H151 Ti241 2410   2.685   0.774  10.140
    1H151 Ti241 2411   1.549   1.042   8.820
    1H151 Ti241 2412   6.475   2.068   8.820
    1H151 Ti241 2413   1.738   0.529   8.820
    1H151 Ti241 2414   0.791   4.120   8.820
    1H151 Ti241 2415   2.685   6.931  10.140
    1H151 Ti241 2416   5.717   5.147   8.820
    1H151 Ti241 2417   4.769   2.581   8.820
    1H151 Ti241 2418   3.822   5.905  10.140
    1H151 Ti241 2419   0.791   1.800  10.140
    1H151 Ti242 2420   4.391   1.555   8.820
    1H151 Ti242 2421   5.906   4.634   8.820
    1H151 Ti242 2422   1.549   6.931  10.140
    1H151 Ti242 2423   0.033   4.878  10.140
    1H151 Ti242 2424   3.822   0.774  10.140
    1H151 Ti242 2425   4.580   4.120   8.820
    1H151 Ti242 2426   5.338   1.042   8.820
    1H151 Ti242 2427   3.064   0.774  10.140
    1H151 Ti242 2428   0.601   0.529   8.820
    1H151 Ti242 2429   0.791   3.094   8.820
    1H151 Ti243 2430   5.717   0.774  10.140
    1H151 Ti243 2431   2.875   5.660   8.820
    1H151 Ti243 2432   0.601   3.607   8.820
    1H151 Ti243 2433   2.496   5.392  10.140
    1H151 Ti243 2434   0.980   2.581   8.820
    1H151 Ti243 2435   5.148   6.418  10.140
    1H151 Ti243 2436   5.148   5.660   8.820
    1H151 Ti243 2437   3.443   6.173   8.820
    1H151 Ti243 2438   4.769   1.555   8.820
    1H151 Ti243 2439   0.412   6.931  10.140
    1H151 Ti244 2440   0.223   3.607   8.820
    1H151 Ti244 2441   5.906   3.607   8.820
    1H151 Ti244 2442   4.391   3.339  10.140
    1H151 Ti244 2443   6.096   4.120   8.820
    1H151 Ti244 2444   3.443   0.774  10.140
    1H151 Ti244 2445   0.791   5.147   8.820
    1H151 Ti244 2446   4.012   3.339  10.140
    1H151 Ti244 2447   5.527   3.339  10.140
    1H151 Ti244 2448   2.117   5.392  10.140
    1H151 Ti244 2449   4.201   4.120   8.820
    1H151 Ti245 2450   0.033   3.094   8.820
    1H151 Ti245 2451   2.117   1.555   8.820
    1H151 Ti245 2452   2.875   1.555   8.820
    1H151 Ti245 2453   2.496   6.686   8.820
    1H151 Ti245 2454   1.359   5.660   8.820
    1H151 Ti245 2455   3.633   6.418  10.140
    1H151 Ti245 2456   3.254   6.686   8.820
    1H151 Ti245 2457   1.170   6.173   8.820
    1H151 Ti245 2458   4.769   5.392  10.140
    1H151 Ti245 2459   5.906   5.392  10.140
    1H151 Ti246 2460   1.738   6.418  10.140
    1H151 Ti246 2461   4.580   3.094   8.820
    1H151 Ti246 2462   2.685   2.826  10.140
    1H151 Ti246 2463   6.664   1.287  10.140
    1H151 Ti246 2464   1.928   6.931  10.140
    1H151 Ti246 2465   0.412   5.147   8.820
    1H151 Ti246 2466   2.875   0.261  10.140
    1H151 Ti246 2467   5.906   0.529   8.820
    1H151 Ti246 2468   2.496   1.555   8.820
    1H151 Ti246 2469   1.170   0.016   8.820
    1H151 Ti247 2470   2.306   6.931  10.140
    1H151 Ti247 2471   0.980   4.634   8.820
    1H151 Ti247 2472   4.959   4.878  10.140
    1H151 Ti247 2473   3.633   4.365  10.140
    1H151 Ti247 2474   3.254   5.660   8.820
    1H151 Ti247 2475   1.549   5.147   8.820
    1H151 Ti247 2476   6.664   0.529   8.820
    1H151 Ti247 2477   4.201   6.173   8.820
    1H151 Ti247 2478   3.254   0.529   8.820
    1H151 Ti247 2479   2.117   0.261  10.140
    1H151 Ti248 2480   4.959   2.068   8.820
    1H151 Ti248 2481   0.223   4.634   8.820
    1H151 Ti248 2482   3.633   3.339  10.140
    1H151 Ti248 2483   6.664   1.555   8.820
    1H151 Ti248 2484   3.254   3.607   8.820
    1H151 Ti248 2485   5.527   4.634   8.820
    1H151 Ti248 2486   0.412   0.016   8.820
    1H151 Ti248 2487   0.033   6.931  10.140
    1H151 Ti248 2488   3.443   6.931  10.140
    1H151 Ti248 2489   1.738   0.261  10.140
    1H151 Ti249 2490   5.527   0.529   8.820
    1H151 Ti249 2491   4.391   5.392  10.140
    1H151 Ti249 2492   2.685   5.147   8.820
    1H151 Ti249 2493   4.959   5.147   8.820
    1H151 Ti249 2494   1.549   5.905  10.140
    1H151 Ti249 2495   3.633   2.581   8.820
    1H151 Ti249 2496   0.412   3.094   8.820
    1H151 Ti249 2497   6.664   0.261  10.140
    1H151 Ti249 2498   0.223   1.555   8.820
    1H151 Ti249 2499   2.306   2.826  10.140
    1H151 Ti250 2500   4.012   4.634   8.820
    1H151 Ti250 2501   2.117   3.607   8.820
    1H151 Ti250 2502   6.096   2.068   8.820
    1H151 Ti250 2503   5.527   5.392  10.140
    1H151 Ti250 2504   0.033   6.173   8.820
    1H151 Ti250 2505   4.580   2.826  10.140
    1H151 Ti250 2506   4.391   6.686   8.820
    1H151 Ti250 2507   2.496   5.660   8.820
    1H151 Ti250 2508   6.475   6.173   8.820
    1H151 Ti250 2509   3.443   1.042   8.820
    1H151 Ti251 2510   5.717   3.852  10.140
    1H151 Ti251 2511   2.496   3.339  10.140
    1H151 Ti251 2512   0.033   1.042   8.820
    1H151 Ti251 2513   5.338   2.068   8.820
    1H151 Ti251 2514   0.601   6.686   8.820
    1H151 Ti251 2515   5.148   4.634   8.820
    1H151 Ti251 2516   6.096   0.016   8.820
    1H151 Ti251 2517   3.254   3.339  10.140
    1H151 Ti251 2518   0.412   6.173   8.820
    1H151 Ti251 2519   4.201   5.905  10.140
    1H151 Ti252 2520   2.496   0.261  10.140
    1H151 Ti252 2521   5.527   5.660   8.820
    1H151 Ti252 2522   6.096   6.173   8.820
    1H151 Ti252 2523   0.980   2.313  10.140
    1H151 Ti252 2524   6.096   5.147   8.820
    1H151 Ti252 2525   3.822   4.120   8.820
    1H151 Ti252 2526   6.285   1.555   8.820
    1H151 Ti252 2527   3.633   4.634   8.820
    1H151 Ti252 2528   0.223   5.660   8.820
    1H151 Ti252 2529   2.685   3.852  10.140
    1H151 Ti253 2530   5.717   0.016   8.820
    1H151 Ti253 2531   6.475   0.016   8.820
    1H151 Ti253 2532   0.601   4.365  10.140
    1H151 Ti253 2533   2.306   5.905  10.140
    1H151 Ti253 2534   2.685   5.905  10.140
    1H151 Ti253 2535   0.601   1.555   8.820
    1H151 Ti253 2536   2.685   6.173   8.820
    1H151 Ti253 2537   5.338   4.878  10.140
    1H151 Ti253 2538   6.475   1.042   8.820
    1H151 Ti253 2539   0.980   6.686   8.820
    1H151 Ti254 2540   0.791   1.042   8.820
    1H151 Ti254 2541   2.496   6.418  10.140
    1H151 Ti254 2542   4.012   0.261  10.140
    1H151 Ti254 2543   4.201   2.068   8.820
    1H151 Ti254 2544   4.959   4.120   8.820
    1H151 Ti254 2545   6.664   2.313  10.140
    1H151 Ti254 2546   1.170   4.120   8.820
    1H151 Ti254 2547   3.254   0.261  10.140
    1H151 Ti254 2548   3.064   6.173   8.820
    1H151 Ti254 2549   2.117   3.339  10.140
    1H151 Ti255 2550   0.223   2.313  10.140
    1H151 Ti255 2551   6.285   5.660   8.820
    1H151 Ti255 2552   4.580   6.173   8.820
    1H151 Ti255 2553   6.475   5.147   8.820
    1H151 Ti255 2554   0.223   1.287  10.140
    1H151 Ti255 2555   5.148   5.392  10.140
    1H151 Ti255 2556   3.822   3.852  10.140
    1H151 Ti255 2557   6.285   0.261  10.140
    1H151 Ti255 2558   2.117   6.418  10.140
    1H151 Ti255 2559   4.580   2.068   8.820
    1H151 Ti256 2560   1.170   5.147   8.820
    1H151 Ti256 2561   5.148   1.555   8.820
    1H151 Ti256 2562   2.306   0.016   8.820
    1H151 Ti256 2563   5.717   6.173   8.820
    1H151 Ti256 2564   0.223   0.529   8.820
    1H151 Ti256 2565   5.527   0.261  10.140
    1H151 Ti256 2566   5.717   5.905  10.140
    1H151 Ti256 2567   1.549   2.826  10.140
    1H151 Ti256 2568   6.096   1.042   8.820
    1H151 Ti256 2569   5.338   5.905  10.140
    1H151 Ti257 2570   5.717   4.120   8.820
    1H151 Ti257 2571   2.875   4.634   8.820
    1H151 Ti257 2572   1.738   3.339  10.140
    1H151 Ti257 2573   3.443   3.094   8.820
    1H151 Ti257 2574   4.012   5.660   8.820
    1H151 Ti257 2575   2.306   5.147   8.820
    1H151 Ti257 2576   6.096   3.852  10.140
    1H151 Ti257 2577   4.201   6.931  10.140
    1H151 Ti257 2578   5.338   4.120   8.820
    1H151 Ti257 2579   1.738   4.634   8.820
    1H151 Ti258 2580   0.033   5.147   8.820
    1H151 Ti258 2581   3.064   4.120   8.820
    1H151 Ti258 2582   0.601   5.660   8.820
    1H151 Ti258 2583   6.475   1.800  10.140
    1H151 Ti258 2584   2.685   4.120   8.820
    1H151 Ti258 2585   4.012   6.418  10.140
    1H151 Ti258 2586   1.928   5.905  10.140
    1H151 Ti258 2587   5.906   6.686   8.820
    1H151 Ti258 2588   4.391   4.634   8.820
    1H151 Ti258 2589   3.633   0.261  10.140
    1H151 Ti259 2590   0.223   6.686   8.820
    1H151 Ti259 2591   6.664   4.365  10.140
    1H151 Ti259 2592   3.443   5.147   8.820
    1H151 Ti259 2593   5.717   1.042   8.820
    1H151 Ti259 2594   0.980   5.660   8.820
    1H151 Ti259 2595   0.412   1.042   8.820
    1H151 Ti259 2596   2.875   6.686   8.820
    1H151 Ti259 2597   3.064   3.852  10.140
    1H151 Ti259 2598   5.338   6.931  10.140
    1H151 Ti259 2599   3.064   0.016   8.820
    1H151 Ti260 2600   5.906   5.660   8.820
    1H151 Ti260 2601   1.928   1.042   8.820
    1H151 Ti260 2602   0.412   1.800  10.140
    1H151 Ti260 2603   1.549   4.120   8.820
    1H151 Ti260 2604   1.928   2.826  10.140
    1H151 Ti260 2605   0.791   6.173   8.820
    1H151 Ti260 2606   2.875   3.339  10.140
    1H151 Ti260 2607   1.359   3.339  10.140
    1H151 Ti260 2608   6.285   2.313  10.140
    1H151 Ti260 2609   3.633   5.660   8.820
    1H151 Ti261 2610   4.769   5.660   8.820
    1H151 Ti261 2611   0.791   3.852  10.140
    1H151 Ti261 2612   4.769   4.634   8.820
    1H151 Ti261 2613   6.096   5.905  10.140
    1H151 Ti261 2614   5.717   2.068   8.820
    1H151 Ti261 2615   6.285   6.686   8.820
    1H151 Ti261 2616   0.033   0.016   8.820
    1H151 Ti261 2617   6.664   6.686   8.820
    1H151 Ti261 2618   3.443   3.852  10.140
    1H151 Ti261 2619   2.117   0.529   8.820
    1H151 Ti262 2620   1.359   4.634   8.820
    1H151 Ti262 2621   3.443   4.120   8.820
    1H151 Ti262 2622   0.033   1.800  10.140
    1H151 Ti262 2623   0.223   4.365  10.140
    1H151 Ti262 2624   5.906   0.261  10.140
    1H151 Ti262 2625   6.664   5.660   8.820
    1H151 Ti262 2626   4.012   3.607   8.820
    1H151 Ti262 2627   0.033   2.826  10.140
    1H151 Ti262 2628   3.254   4.634   8.820
    1H151 Ti262 2629   4.012   2.581   8.820
    1H151 Ti263 2630   4.391   2.581   8.820
    1H151 Ti263 2631   3.822   6.931  10.140
    1H151 Ti263 2632   3.822   5.147   8.820
    1H151 Ti263 2633   6.096   2.826  10.140
    1H151 Ti263 2634   3.064   1.042   8.820
    1H151 Ti263 2635   0.601   2.313  10.140
    1H151 Ti263 2636   6.285   6.418  10.140
    1H151 Ti263 2637   5.906   3.339  10.140
    1H151 Ti263 2638   2.306   4.120   8.820
    1H151 Ti263 2639   2.685   0.016   8.820
    1H151 Ti264 2640   1.928   4.120   8.820
    1H151 Ti264 2641   5.527   1.555   8.820
    1H151 Ti264 2642   6.475   6.931  10.140
    1H151 Ti264 2643   4.201   3.094   8.820
    1H151 Ti264 2644   3.633   3.607   8.820
    1H151 Ti264 2645   5.906   1.555   8.820
    1H151 Ti264 2646   4.580   5.147   8.820
    1H151 Ti264 2647   5.527   6.418  10.140
    1H151 Ti264 2648   4.201   5.147   8.820
    1H151 Ti264 2649   4.391   5.660   8.820
    1H151 Ti265 2650   6.475   3.852  10.140
    1H151 Ti265 2651   2.496   4.634   8.820
    1H151 Ti265 2652   2.875   0.529   8.820
    1H151 Ti265 2653   2.117   4.634   8.820
    1H151 Ti265 2654   0.980   3.339  10.140
    1H151 Ti265 2655   1.170   2.826  10.140
    1H151 Ti265 2656   3.822   3.094   8.820
    1H151 Ti265 2657   6.475   2.826  10.140
    1H151 Ti265 2658   2.306   1.042   8.820
    1H151 Ti265 2659   2.685   1.042   8.820
    1H151 Ti266 2660   2.496   0.529   8.820
    1H151 Ti266 2661   5.717   6.931  10.140
    1H151 Ti266 2662   0.412   3.852  10.140
    1H151 Ti266 2663   0.412   2.826  10.140
    1H151 Ti266 2664   5.906   6.418  10.140
    1H151 Ti266 2665   6.096   6.931  10.140
    1H151 Ti266 2666   6.285   3.339  10.140
    1H151 Ti266 2667   0.033   3.852  10.140
    1H151 Ti266 2668   0.791   2.826  10.140
    1H151 Ti266 2669   0.601   3.339  10.140
    1H151 Ti267 2670   6.664   3.339  10.140
    1H151 Ti267 2671   0.223   3.339  10.140
    1H151 Ti267 2672   1.359   1.135   9.876
    1H151 Ti267 2673   1.170   0.622   9.876
    1H151 Ti267 2674   2.685   2.220   9.084
    1H151 Ti267 2675   0.791   0.622   9.876
    1H151 Ti267 2676   1.928   1.648   9.876
    1H151 Ti267 2677   3.064   2.220   9.084
    1H151 Ti267 2678   2.306   2.220   9.084
    1H151 Ti267 2679   1.549   1.648   9.876
    1H151 Ti268 2680   0.980   1.135   9.876
    1H151 Ti268 2681   0.601   5.240   9.876
    1H151 Ti268 2682   2.496   2.733   9.084
    1H151 Ti268 2683   1.359   4.214   9.876
    1H151 Ti268 2684   2.117   4.214   9.876
    1H151 Ti268 2685   1.738   4.214   9.876
    1H151 Ti268 2686   1.738   1.135   9.876
    1H151 Ti268 2687   0.791   5.753   9.876
    1H151 Ti268 2688   1.549   4.727   9.876
    1H151 Ti268 2689   3.254   5.240   9.876
    1H151 Ti269 2690   4.959   0.622   9.876
    1H151 Ti269 2691   1.359   1.706   9.084
    1H151 Ti269 2692   2.875   2.733   9.084
    1H151 Ti269 2693   1.170   1.648   9.876
    1H151 Ti269 2694   1.928   4.727   9.876
    1H151 Ti269 2695   4.959   3.701   9.876
    1H151 Ti269 2696   5.148   6.838   9.084
    1H151 Ti269 2697   0.980   5.240   9.876
    1H151 Ti269 2698   2.306   1.648   9.876
    1H151 Ti269 2699   0.412   0.622   9.876
    1H151 Ti270 2700   2.117   2.733   9.084
    1H151 Ti270 2701   4.959   0.167   9.084
    1H151 Ti270 2702   0.980   0.109   9.876
    1H151 Ti270 2703   0.412   5.753   9.876
    1H151 Ti270 2704   3.633   5.240   9.876
    1H151 Ti270 2705   5.148   2.733   9.084
    1H151 Ti270 2706   4.580   0.622   9.876
    1H151 Ti270 2707   1.170   5.753   9.876
    1H151 Ti270 2708   0.223   5.240   9.876
    1H151 Ti270 2709   0.601   0.109   9.876
    1H151 Ti271 2710   4.769   0.680   9.084
    1H151 Ti271 2711   1.170   4.727   9.876
    1H151 Ti271 2712   0.033   5.753   9.876
    1H151 Ti271 2713   4.391   4.214   9.876
    1H151 Ti271 2714   5.338   3.246   9.084
    1H151 Ti271 2715   5.717   1.648   9.876
    1H151 Ti271 2716   2.685   1.648   9.876
    1H151 Ti271 2717   3.443   2.220   9.084
    1H151 Ti271 2718   1.738   2.161   9.876
    1H151 Ti271 2719   3.633   2.161   9.876
    1H151 Ti272 2720   5.527   2.161   9.876
    1H151 Ti272 2721   4.391   0.680   9.084
    1H151 Ti272 2722   4.580   3.701   9.876
    1H151 Ti272 2723   4.769   6.266   9.876
    1H151 Ti272 2724   3.064   1.648   9.876
    1H151 Ti272 2725   3.443   1.648   9.876
    1H151 Ti272 2726   3.822   1.648   9.876
    1H151 Ti272 2727   1.549   0.622   9.876
    1H151 Ti272 2728   4.769   2.161   9.876
    1H151 Ti272 2729   1.738   6.838   9.084
    1H151 Ti273 2730   3.064   4.727   9.876
    1H151 Ti273 2731   4.201   1.648   9.876
    1H151 Ti273 2732   5.148   0.680   9.084
    1H151 Ti273 2733   4.201   4.727   9.876
    1H151 Ti273 2734   0.980   1.706   9.084
    1H151 Ti273 2735   3.254   2.161   9.876
    1H151 Ti273 2736   2.117   1.135   9.876
    1H151 Ti273 2737   4.580   1.648   9.876
    1H151 Ti273 2738   4.012   2.161   9.876
    1H151 Ti273 2739   4.580   0.167   9.084
    1H151 Ti274 2740   0.980   6.266   9.876
    1H151 Ti274 2741   4.769   4.214   9.876
    1H151 Ti274 2742   6.285   1.135   9.876
    1H151 Ti274 2743   1.170   2.220   9.084
    1H151 Ti274 2744   4.012   5.240   9.876
    1H151 Ti274 2745   1.549   6.324   9.084
    1H151 Ti274 2746   4.012   0.680   9.084
    1H151 Ti274 2747   2.117   2.161   9.876
    1H151 Ti274 2748   5.906   1.135   9.876
    1H151 Ti274 2749   1.928   2.220   9.084
    1H151 Ti275 2750   4.769   0.109   9.876
    1H151 Ti275 2751   2.685   3.246   9.084
    1H151 Ti275 2752   2.875   2.161   9.876
    1H151 Ti275 2753   4.769   1.135   9.876
    1H151 Ti275 2754   3.633   1.706   9.084
    1H151 Ti275 2755   4.391   2.161   9.876
    1H151 Ti275 2756   6.475   3.246   9.084
    1H151 Ti275 2757   2.496   2.161   9.876
    1H151 Ti275 2758   5.148   1.135   9.876
    1H151 Ti275 2759   6.096   4.727   9.876
    1H151 Ti276 2760   0.601   1.135   9.876
    1H151 Ti276 2761   3.443   5.753   9.876
    1H151 Ti276 2762   2.306   4.727   9.876
    1H151 Ti276 2763   6.096   3.246   9.084
    1H151 Ti276 2764   4.959   6.324   9.084
    1H151 Ti276 2765   3.443   4.727   9.876
    1H151 Ti276 2766   3.822   0.167   9.084
    1H151 Ti276 2767   5.338   6.324   9.084
    1H151 Ti276 2768   4.201   0.167   9.084
    1H151 Ti276 2769   1.549   0.167   9.084
    1H151 Ti277 2770   1.928   6.324   9.084
    1H151 Ti277 2771   2.496   1.135   9.876
    1H151 Ti277 2772   1.549   3.246   9.084
    1H151 Ti277 2773   5.148   2.161   9.876
    1H151 Ti277 2774   2.117   5.811   9.084
    1H151 Ti277 2775   3.443   2.674   9.876
    1H151 Ti277 2776   1.549   2.220   9.084
    1H151 Ti277 2777   3.822   2.674   9.876
    1H151 Ti277 2778   5.338   1.648   9.876
    1H151 Ti277 2779   1.359   5.240   9.876
    1H151 Ti278 2780   3.254   1.706   9.084
    1H151 Ti278 2781   0.791   4.727   9.876
    1H151 Ti278 2782   3.822   4.727   9.876
    1H151 Ti278 2783   2.306   6.324   9.084
    1H151 Ti278 2784   4.959   1.648   9.876
    1H151 Ti278 2785   2.875   1.706   9.084
    1H151 Ti278 2786   3.064   6.779   9.876
    1H151 Ti278 2787   5.527   1.135   9.876
    1H151 Ti278 2788   3.822   6.324   9.084
    1H151 Ti278 2789   4.959   3.246   9.084
    1H151 Ti279 2790   1.738   1.706   9.084
    1H151 Ti279 2791   3.064   5.753   9.876
    1H151 Ti279 2792   5.717   3.246   9.084
    1H151 Ti279 2793   3.633   0.680   9.084
    1H151 Ti279 2794   3.254   2.733   9.084
    1H151 Ti279 2795   2.496   1.706   9.084
    1H151 Ti279 2796   4.580   1.193   9.084
    1H151 Ti279 2797   6.285   2.733   9.084
    1H151 Ti279 2798   5.148   4.214   9.876
    1H151 Ti279 2799   1.359   0.109   9.876
    1H151 Ti280 2800   2.306   3.246   9.084
    1H151 Ti280 2801   5.527   2.733   9.084
    1H151 Ti280 2802   3.633   6.838   9.084
    1H151 Ti280 2803   3.254   6.266   9.876
    1H151 Ti280 2804   0.791   6.779   9.876
    1H151 Ti280 2805   4.769   6.838   9.084
    1H151 Ti280 2806   6.664   5.240   9.876
    1H151 Ti280 2807   4.012   1.135   9.876
    1H151 Ti280 2808   6.475   0.622   9.876
    1H151 Ti280 2809   5.906   2.733   9.084
    1H151 Ti281 2810   5.338   0.167   9.084
    1H151 Ti281 2811   2.875   5.240   9.876
    1H151 Ti281 2812   0.601   6.266   9.876
    1H151 Ti281 2813   2.117   1.706   9.084
    1H151 Ti281 2814   1.738   5.811   9.084
    1H151 Ti281 2815   5.717   2.674   9.876
    1H151 Ti281 2816   0.601   4.785   9.084
    1H151 Ti281 2817   3.064   3.246   9.084
    1H151 Ti281 2818   1.738   5.240   9.876
    1H151 Ti281 2819   3.254   1.135   9.876
    1H151 Ti282 2820   6.096   1.648   9.876
    1H151 Ti282 2821   5.338   2.674   9.876
    1H151 Ti282 2822   2.496   4.214   9.876
    1H151 Ti282 2823   0.033   0.622   9.876
    1H151 Ti282 2824   1.170   1.193   9.084
    1H151 Ti282 2825   1.359   2.733   9.084
    1H151 Ti282 2826   0.223   2.733   9.084
    1H151 Ti282 2827   4.959   2.674   9.876
    1H151 Ti282 2828   3.822   1.193   9.084
    1H151 Ti282 2829   0.791   0.167   9.084
    1H151 Ti283 2830   5.148   3.187   9.876
    1H151 Ti283 2831   4.580   6.779   9.876
    1H151 Ti283 2832   5.717   4.727   9.876
    1H151 Ti283 2833   0.033   2.220   9.084
    1H151 Ti283 2834   6.664   6.266   9.876
    1H151 Ti283 2835   5.338   0.622   9.876
    1H151 Ti283 2836   0.412   2.220   9.084
    1H151 Ti283 2837   1.928   3.246   9.084
    1H151 Ti283 2838   1.359   2.161   9.876
    1H151 Ti283 2839   4.959   6.779   9.876
    1H151 Ti284 2840   5.906   4.214   9.876
    1H151 Ti284 2841   1.928   3.701   9.876
    1H151 Ti284 2842   3.822   5.753   9.876
    1H151 Ti284 2843   6.475   4.272   9.084
    1H151 Ti284 2844   0.791   2.220   9.084
    1H151 Ti284 2845   1.928   5.298   9.084
    1H151 Ti284 2846   5.338   3.701   9.876
    1H151 Ti284 2847   6.664   2.733   9.084
    1H151 Ti284 2848   6.285   5.240   9.876
    1H151 Ti284 2849   1.549   1.193   9.084
    1H151 Ti285 2850   4.769   3.187   9.876
    1H151 Ti285 2851   0.223   6.266   9.876
    1H151 Ti285 2852   1.549   3.701   9.876
    1H151 Ti285 2853   3.443   0.167   9.084
    1H151 Ti285 2854   0.980   4.214   9.876
    1H151 Ti285 2855   2.117   6.838   9.084
    1H151 Ti285 2856   4.580   4.727   9.876
    1H151 Ti285 2857   4.391   1.135   9.876
    1H151 Ti285 2858   1.738   2.733   9.084
    1H151 Ti285 2859   1.359   6.838   9.084
    1H151 Ti286 2860   4.391   3.759   9.084
    1H151 Ti286 2861   4.012   4.214   9.876
    1H151 Ti286 2862   0.223   0.109   9.876
    1H151 Ti286 2863   4.959   1.193   9.084
    1H151 Ti286 2864   0.412   4.727   9.876
    1H151 Ti286 2865   6.664   1.135   9.876
    1H151 Ti286 2866   6.285   4.785   9.084
    1H151 Ti286 2867   4.201   0.622   9.876
    1H151 Ti286 2868   4.012   6.838   9.084
    1H151 Ti286 2869   5.527   6.838   9.084
    1H151 Ti287 2870   0.791   1.648   9.876
    1H151 Ti287 2871   5.148   0.109   9.876
    1H151 Ti287 2872   1.359   6.266   9.876
    1H151 Ti287 2873   1.170   3.246   9.084
    1H151 Ti287 2874   3.443   6.324   9.084
    1H151 Ti287 2875   3.064   5.298   9.084
    1H151 Ti287 2876   4.201   3.701   9.876
    1H151 Ti287 2877   3.633   3.187   9.876
    1H151 Ti287 2878   4.012   3.187   9.876
    1H151 Ti287 2879   5.338   5.298   9.084
    1H151 Ti288 2880   5.527   4.214   9.876
    1H151 Ti288 2881   3.064   2.674   9.876
    1H151 Ti288 2882   2.875   3.759   9.084
    1H151 Ti288 2883   4.391   0.109   9.876
    1H151 Ti288 2884   2.685   4.727   9.876
    1H151 Ti288 2885   6.285   3.759   9.084
    1H151 Ti288 2886   5.906   2.161   9.876
    1H151 Ti288 2887   2.875   1.135   9.876
    1H151 Ti288 2888   6.664   3.759   9.084
    1H151 Ti288 2889   6.096   4.272   9.084
    1H151 Ti289 2890   4.201   1.193   9.084
    1H151 Ti289 2891   4.769   3.759   9.084
    1H151 Ti289 2892   1.549   6.779   9.876
    1H151 Ti289 2893   4.012   1.706   9.084
    1H151 Ti289 2894   0.223   3.759   9.084
    1H151 Ti289 2895   6.475   5.753   9.876
    1H151 Ti289 2896   4.201   2.674   9.876
    1H151 Ti289 2897   0.791   4.272   9.084
    1H151 Ti289 2898   1.359   5.811   9.084
    1H151 Ti289 2899   6.475   4.727   9.876
    1H151 Ti290 2900   6.096   0.622   9.876
    1H151 Ti290 2901   2.117   5.240   9.876
    1H151 Ti290 2902   3.633   1.135   9.876
    1H151 Ti290 2903   5.527   3.187   9.876
    1H151 Ti290 2904   0.791   3.246   9.084
    1H151 Ti290 2905   0.033   4.272   9.084
    1H151 Ti290 2906   0.412   4.272   9.084
    1H151 Ti290 2907   4.959   2.220   9.084
    1H151 Ti290 2908   6.285   0.680   9.084
    1H151 Ti290 2909   5.148   3.759   9.084
    1H151 Ti291 2910   2.306   3.701   9.876
    1H151 Ti291 2911   4.769   2.733   9.084
    1H151 Ti291 2912   4.580   3.246   9.084
    1H151 Ti291 2913   1.170   6.779   9.876
    1H151 Ti291 2914   1.928   0.167   9.084
    1H151 Ti291 2915   5.148   5.811   9.084
    1H151 Ti291 2916   3.822   2.220   9.084
    1H151 Ti291 2917   0.601   2.733   9.084
    1H151 Ti291 2918   1.359   0.680   9.084
    1H151 Ti291 2919   2.875   6.266   9.876
    1H151 Ti292 2920   6.475   2.220   9.084
    1H151 Ti292 2921   3.443   6.779   9.876
    1H151 Ti292 2922   5.527   4.785   9.084
    1H151 Ti292 2923   4.391   6.266   9.876
    1H151 Ti292 2924   2.496   5.240   9.876
    1H151 Ti292 2925   4.580   5.753   9.876
    1H151 Ti292 2926   5.338   2.220   9.084
    1H151 Ti292 2927   1.928   0.622   9.876
    1H151 Ti292 2928   2.685   6.779   9.876
    1H151 Ti292 2929   2.875   4.214   9.876
    1H151 Ti293 2930   4.769   5.240   9.876
    1H151 Ti293 2931   0.980   0.680   9.084
    1H151 Ti293 2932   2.875   0.109   9.876
    1H151 Ti293 2933   1.170   0.167   9.084
    1H151 Ti293 2934   5.906   4.785   9.084
    1H151 Ti293 2935   5.906   5.240   9.876
    1H151 Ti293 2936   5.527   3.759   9.084
    1H151 Ti293 2937   0.601   3.759   9.084
    1H151 Ti293 2938   0.412   6.779   9.876
    1H151 Ti293 2939   2.306   0.622   9.876
    1H151 Ti294 2940   2.685   2.674   9.876
    1H151 Ti294 2941   3.254   3.187   9.876
    1H151 Ti294 2942   0.980   3.759   9.084
    1H151 Ti294 2943   4.959   5.753   9.876
    1H151 Ti294 2944   1.359   3.759   9.084
    1H151 Ti294 2945   0.980   2.161   9.876
    1H151 Ti294 2946   5.148   6.266   9.876
    1H151 Ti294 2947   3.633   6.266   9.876
    1H151 Ti294 2948   4.391   5.240   9.876
    1H151 Ti294 2949   1.170   6.324   9.084
    1H151 Ti295 2950   2.117   0.109   9.876
    1H151 Ti295 2951   0.033   6.779   9.876
    1H151 Ti295 2952   0.980   2.733   9.084
    1H151 Ti295 2953   4.959   4.727   9.876
    1H151 Ti295 2954   6.664   4.785   9.084
    1H151 Ti295 2955   2.685   0.622   9.876
    1H151 Ti295 2956   1.170   3.701   9.876
    1H151 Ti295 2957   4.391   3.187   9.876
    1H151 Ti295 2958   0.033   3.246   9.084
    1H151 Ti295 2959   3.254   4.214   9.876
    1H151 Ti296 2960   4.201   6.324   9.084
    1H151 Ti296 2961   1.549   5.298   9.084
    1H151 Ti296 2962   6.096   0.167   9.084
    1H151 Ti296 2963   4.391   1.706   9.084
    1H151 Ti296 2964   2.496   3.759   9.084
    1H151 Ti296 2965   5.148   4.785   9.084
    1H151 Ti296 2966   3.822   0.622   9.876
    1H151 Ti296 2967   6.285   4.214   9.876
    1H151 Ti296 2968   3.064   0.622   9.876
    1H151 Ti296 2969   1.549   5.753   9.876
    1H151 Ti297 2970   4.580   2.674   9.876
    1H151 Ti297 2971   1.928   6.779   9.876
    1H151 Ti297 2972   1.738   0.680   9.084
    1H151 Ti297 2973   3.254   6.838   9.084
    1H151 Ti297 2974   5.717   5.298   9.084
    1H151 Ti297 2975   6.664   1.706   9.084
    1H151 Ti297 2976   0.980   4.785   9.084
    1H151 Ti297 2977   1.738   3.759   9.084
    1H151 Ti297 2978   0.601   6.838   9.084
    1H151 Ti297 2979   6.475   0.167   9.084
    1H151 Ti298 2980   4.391   6.838   9.084
    1H151 Ti298 2981   4.201   4.272   9.084
    1H151 Ti298 2982   2.875   5.811   9.084
    1H151 Ti298 2983   2.306   2.674   9.876
    1H151 Ti298 2984   0.223   1.135   9.876
    1H151 Ti298 2985   4.769   1.706   9.084
    1H151 Ti298 2986   3.443   0.622   9.876
    1H151 Ti298 2987   0.601   0.680   9.084
    1H151 Ti298 2988   5.906   3.759   9.084
    1H151 Ti298 2989   2.496   3.187   9.876
    1H151 Ti299 2990   2.685   5.298   9.084
    1H151 Ti299 2991   1.738   0.109   9.876
    1H151 Ti299 2992   0.412   0.167   9.084
    1H151 Ti299 2993   5.717   0.622   9.876
    1H151 Ti299 2994   2.306   6.779   9.876
    1H151 Ti299 2995   1.738   6.266   9.876
    1H151 Ti299 2996   0.223   1.706   9.084
    1H151 Ti299 2997   0.033   4.727   9.876
    1H151 Ti299 2998   2.306   5.753   9.876
    1H151 Ti299 2999   6.096   2.220   9.084
    1H151 Ti300 3000   5.338   1.193   9.084
    1H151 Ti300 3001   0.033   1.193   9.084
    1H151 Ti300 3002   2.496   5.811   9.084
    1H151 Ti300 3003   6.285   1.706   9.084
    1H151 Ti300 3004   5.527   0.680   9.084
    1H151 Ti300 3005   0.223   4.785   9.084
    1H151 Ti300 3006   5.906   0.680   9.084
    1H151 Ti300 3007   4.580   4.272   9.084
    1H151 Ti300 3008   0.791   5.298   9.084
    1H151 Ti300 3009   0.601   1.706   9.084
    1H151 Ti301 3010   3.254   5.811   9.084
    1H151 Ti301 3011   6.664   0.680   9.084
    1H151 Ti301 3012   2.496   6.838   9.084
    1H151 Ti301 3013   3.822   4.272   9.084
    1H151 Ti301 3014   4.201   5.753   9.876
    1H151 Ti301 3015   3.443   1.193   9.084
    1H151 Ti301 3016   0.412   3.246   9.084
    1H151 Ti301 3017   2.685   5.753   9.876
    1H151 Ti301 3018   0.412   5.298   9.084
    1H151 Ti301 3019   5.527   5.240   9.876
    1H151 Ti302 3020   0.223   5.811   9.084
    1H151 Ti302 3021   1.549   2.674   9.876
    1H151 Ti302 3022   3.254   0.680   9.084
    1H151 Ti302 3023   3.633   4.214   9.876
    1H151 Ti302 3024   5.338   4.727   9.876
    1H151 Ti302 3025   2.496   0.109   9.876
    1H151 Ti302 3026   4.959   5.298   9.084
    1H151 Ti302 3027   4.580   6.324   9.084
    1H151 Ti302 3028   0.980   6.838   9.084
    1H151 Ti302 3029   3.254   3.759   9.084
    1H151 Ti303 3030   5.717   0.167   9.084
    1H151 Ti303 3031   4.012   5.811   9.084
    1H151 Ti303 3032   5.717   5.753   9.876
    1H151 Ti303 3033   0.791   1.193   9.084
    1H151 Ti303 3034   1.738   4.785   9.084
    1H151 Ti303 3035   6.285   5.811   9.084
    1H151 Ti303 3036   2.875   4.785   9.084
    1H151 Ti303 3037   5.527   5.811   9.084
    1H151 Ti303 3038   2.306   5.298   9.084
    1H151 Ti303 3039   0.033   6.324   9.084
    1H151 Ti304 3040   2.685   6.324   9.084
    1H151 Ti304 3041   5.717   6.324   9.084
    1H151 Ti304 3042   6.664   0.109   9.876
    1H151 Ti304 3043   6.475   6.324   9.084
    1H151 Ti304 3044   5.717   3.701   9.876
    1H151 Ti304 3045   0.412   6.324   9.084
    1H151 Ti304 3046   3.633   2.733   9.084
    1H151 Ti304 3047   2.117   3.759   9.084
    1H151 Ti304 3048   3.254   0.109   9.876
    1H151 Ti304 3049   6.475   1.648   9.876
    1H151 Ti305 3050   4.012   4.785   9.084
    1H151 Ti305 3051   6.096   6.324   9.084
    1H151 Ti305 3052   1.928   2.674   9.876
    1H151 Ti305 3053   3.064   6.324   9.084
    1H151 Ti305 3054   5.148   5.240   9.876
    1H151 Ti305 3055   6.475   1.193   9.084
    1H151 Ti305 3056   5.717   2.220   9.084
    1H151 Ti305 3057   2.875   3.187   9.876
    1H151 Ti305 3058   5.717   4.272   9.084
    1H151 Ti305 3059   1.928   5.753   9.876
    1H151 Ti306 3060   3.633   4.785   9.084
    1H151 Ti306 3061   1.170   5.298   9.084
    1H151 Ti306 3062   4.580   2.220   9.084
    1H151 Ti306 3063   2.496   6.266   9.876
    1H151 Ti306 3064   4.012   6.266   9.876
    1H151 Ti306 3065   3.822   3.701   9.876
    1H151 Ti306 3066   2.685   3.701   9.876
    1H151 Ti306 3067   6.096   5.298   9.084
    1H151 Ti306 3068   1.170   4.272   9.084
    1H151 Ti306 3069   4.201   6.779   9.876
    1H151 Ti307 3070   5.338   5.753   9.876
    1H151 Ti307 3071   1.928   1.193   9.084
    1H151 Ti307 3072   3.633   5.811   9.084
    1H151 Ti307 3073   6.096   5.753   9.876
    1H151 Ti307 3074   0.223   0.680   9.084
    1H151 Ti307 3075   2.117   3.187   9.876
    1H151 Ti307 3076   6.664   2.161   9.876
    1H151 Ti307 3077   4.012   0.109   9.876
    1H151 Ti307 3078   5.148   1.706   9.084
    1H151 Ti307 3079   4.959   4.272   9.084
    1H151 Ti308 3080   4.201   2.220   9.084
    1H151 Ti308 3081   0.980   5.811   9.084
    1H151 Ti308 3082   0.223   2.161   9.876
    1H151 Ti308 3083   2.117   6.266   9.876
    1H151 Ti308 3084   0.601   4.214   9.876
    1H151 Ti308 3085   0.412   1.193   9.084
    1H151 Ti308 3086   4.769   5.811   9.084
    1H151 Ti308 3087   3.443   3.246   9.084
    1H151 Ti308 3088   3.443   5.298   9.084
    1H151 Ti308 3089   0.412   1.648   9.876
    1H151 Ti309 3090   6.285   2.161   9.876
    1H151 Ti309 3091   0.033   0.167   9.084
    1H151 Ti309 3092   0.033   2.674   9.876
    1H151 Ti309 3093   0.601   5.811   9.084
    1H151 Ti309 3094   5.338   4.272   9.084
    1H151 Ti309 3095   5.906   6.838   9.084
    1H151 Ti309 3096   1.359   4.785   9.084
    1H151 Ti309 3097   6.664   5.811   9.084
    1H151 Ti309 3098   0.791   6.324   9.084
    1H151 Ti309 3099   5.338   6.779   9.876
    1H151 Ti310 3100   5.906   5.811   9.084
    1H151 Ti310 3101   0.223   6.838   9.084
    1H151 Ti310 3102   4.012   3.759   9.084
    1H151 Ti310 3103   6.475   5.298   9.084
    1H151 Ti310 3104   3.064   0.167   9.084
    1H151 Ti310 3105   0.033   5.298   9.084
    1H151 Ti310 3106   2.875   6.838   9.084
    1H151 Ti310 3107   3.822   6.779   9.876
    1H151 Ti310 3108   6.096   2.674   9.876
    1H151 Ti310 3109   5.527   0.109   9.876
    1H151 Ti311 3110   2.306   0.167   9.084
    1H151 Ti311 3111   3.254   4.785   9.084
    1H151 Ti311 3112   6.096   1.193   9.084
    1H151 Ti311 3113   3.633   0.109   9.876
    1H151 Ti311 3114   4.769   4.785   9.084
    1H151 Ti311 3115   0.601   2.161   9.876
    1H151 Ti311 3116   1.738   3.187   9.876
    1H151 Ti311 3117   6.285   6.266   9.876
    1H151 Ti311 3118   0.033   1.648   9.876
    1H151 Ti311 3119   3.064   3.701   9.876
    1H151 Ti312 3120   3.064   1.193   9.084
    1H151 Ti312 3121   5.717   1.193   9.084
    1H151 Ti312 3122   3.443   4.272   9.084
    1H151 Ti312 3123   3.443   3.701   9.876
    1H151 Ti312 3124   6.285   0.109   9.876
    1H151 Ti312 3125   4.391   4.785   9.084
    1H151 Ti312 3126   3.064   4.272   9.084
    1H151 Ti312 3127   4.391   2.733   9.084
    1H151 Ti312 3128   5.906   3.187   9.876
    1H151 Ti312 3129   4.201   3.246   9.084
    1H151 Ti313 3130   6.285   6.838   9.084
    1H151 Ti313 3131   1.549   4.272   9.084
    1H151 Ti313 3132   6.664   4.214   9.876
    1H151 Ti313 3133   2.685   4.272   9.084
    1H151 Ti313 3134   6.096   3.701   9.876
    1H151 Ti313 3135   6.664   6.838   9.084
    1H151 Ti313 3136   4.391   5.811   9.084
    1H151 Ti313 3137   6.475   6.779   9.876
    1H151 Ti313 3138   5.906   1.706   9.084
    1H151 Ti313 3139   2.117   4.785   9.084
    1H151 Ti314 3140   2.117   0.680   9.084
    1H151 Ti314 3141   3.633   3.759   9.084
    1H151 Ti314 3142   1.359   3.187   9.876
    1H151 Ti314 3143   5.527   1.706   9.084
    1H151 Ti314 3144   1.170   2.674   9.876
    1H151 Ti314 3145   2.496   4.785   9.084
    1H151 Ti314 3146   3.822   5.298   9.084
    1H151 Ti314 3147   0.791   3.701   9.876
    1H151 Ti314 3148   4.012   2.733   9.084
    1H151 Ti314 3149   5.527   6.266   9.876
    1H151 Ti315 3150   2.306   1.193   9.084
    1H151 Ti315 3151   0.223   4.214   9.876
    1H151 Ti315 3152   5.906   0.109   9.876
    1H151 Ti315 3153   4.580   5.298   9.084
    1H151 Ti315 3154   1.928   4.272   9.084
    1H151 Ti315 3155   6.475   2.674   9.876
    1H151 Ti315 3156   2.685   0.167   9.084
    1H151 Ti315 3157   2.685   1.193   9.084
    1H151 Ti315 3158   2.306   4.272   9.084
    1H151 Ti315 3159   4.201   5.298   9.084
    1H151 Ti316 3160   2.875   0.680   9.084
    1H151 Ti316 3161   3.822   3.246   9.084
    1H151 Ti316 3162   0.412   2.674   9.876
    1H151 Ti316 3163   5.906   6.266   9.876
    1H151 Ti316 3164   0.980   3.187   9.876
    1H151 Ti316 3165   6.475   3.701   9.876
    1H151 Ti316 3166   0.791   2.674   9.876
    1H151 Ti316 3167   2.496   0.680   9.084
    1H151 Ti316 3168   5.717   6.779   9.876
    1H151 Ti316 3169   6.096   6.779   9.876
    1H151 Ti317 3170   6.285   3.187   9.876
    1H151 Ti317 3171   0.412   3.701   9.876
    1H151 Ti317 3172   6.664   3.187   9.876
    1H151 Ti317 3173   0.033   3.701   9.876
    1H151 Ti317 3174   0.601   3.187   9.876
    1H151 Ti317 3175   0.223   3.187   9.876
    1H151 Ti317 3176   1.170   0.914   9.788
    1H151 Ti317 3177   1.359   1.427   9.788
    1H151 Ti317 3178   2.496   2.441   9.172
    1H151 Ti317 3179   1.738   1.427   9.788
    1H151 Ti318 3180   2.875   2.441   9.172
    1H151 Ti318 3181   0.791   0.914   9.788
    1H151 Ti318 3182   0.980   0.400   9.788
    1H151 Ti318 3183   0.601   5.531   9.788
    1H151 Ti318 3184   1.738   4.505   9.788
    1H151 Ti318 3185   1.928   1.940   9.788
    1H151 Ti318 3186   0.601   0.400   9.788
    1H151 Ti318 3187   2.685   1.928   9.172
    1H151 Ti318 3188   1.359   4.505   9.788
    1H151 Ti318 3189   1.549   0.914   9.788
    1H151 Ti319 3190   3.064   1.928   9.172
    1H151 Ti319 3191   2.117   2.441   9.172
    1H151 Ti319 3192   2.117   4.505   9.788
    1H151 Ti319 3193   0.980   5.531   9.788
    1H151 Ti319 3194   2.117   1.427   9.788
    1H151 Ti319 3195   1.549   1.940   9.788
    1H151 Ti319 3196   0.980   1.427   9.788
    1H151 Ti319 3197   2.306   1.928   9.172
    1H151 Ti319 3198   0.223   5.531   9.788
    1H151 Ti319 3199   2.306   1.940   9.788
    1H151 Ti320 3200   4.769   0.389   9.172
    1H151 Ti320 3201   4.959   0.914   9.788
    1H151 Ti320 3202   4.769   0.400   9.788
    1H151 Ti320 3203   0.791   5.018   9.788
    1H151 Ti320 3204   1.170   1.928   9.172
    1H151 Ti320 3205   2.685   2.954   9.172
    1H151 Ti320 3206   3.254   2.441   9.172
    1H151 Ti320 3207   4.959   3.992   9.788
    1H151 Ti320 3208   3.254   5.531   9.788
    1H151 Ti320 3209   1.359   0.400   9.788
    1H151 Ti321 3210   3.443   1.940   9.788
    1H151 Ti321 3211   4.959   7.059   9.172
    1H151 Ti321 3212   5.148   6.546   9.172
    1H151 Ti321 3213   2.685   1.940   9.788
    1H151 Ti321 3214   3.822   1.940   9.788
    1H151 Ti321 3215   0.791   6.045   9.788
    1H151 Ti321 3216   3.064   1.940   9.788
    1H151 Ti321 3217   3.443   5.018   9.788
    1H151 Ti321 3218   4.580   3.992   9.788
    1H151 Ti321 3219   1.170   5.018   9.788
    1H151 Ti322 3220   1.928   3.992   9.788
    1H151 Ti322 3221   3.443   1.928   9.172
    1H151 Ti322 3222   2.306   2.954   9.172
    1H151 Ti322 3223   1.549   5.018   9.788
    1H151 Ti322 3224   1.549   3.992   9.788
    1H151 Ti322 3225   4.391   0.389   9.172
    1H151 Ti322 3226   4.201   1.940   9.788
    1H151 Ti322 3227   5.338   2.954   9.172
    1H151 Ti322 3228   3.064   5.018   9.788
    1H151 Ti322 3229   1.359   1.415   9.172
    1H151 Ti323 3230   4.580   1.940   9.788
    1H151 Ti323 3231   2.496   1.427   9.788
    1H151 Ti323 3232   1.549   1.928   9.172
    1H151 Ti323 3233   5.148   0.389   9.172
    1H151 Ti323 3234   0.412   5.018   9.788
    1H151 Ti323 3235   3.633   5.531   9.788
    1H151 Ti323 3236   4.580   0.914   9.788
    1H151 Ti323 3237   4.012   0.389   9.172
    1H151 Ti323 3238   1.738   6.546   9.172
    1H151 Ti323 3239   3.822   5.018   9.788
    1H151 Ti324 3240   0.412   0.914   9.788
    1H151 Ti324 3241   5.906   1.427   9.788
    1H151 Ti324 3242   1.170   6.045   9.788
    1H151 Ti324 3243   4.391   4.505   9.788
    1H151 Ti324 3244   1.928   5.018   9.788
    1H151 Ti324 3245   1.170   1.940   9.788
    1H151 Ti324 3246   4.580   0.902   9.172
    1H151 Ti324 3247   3.633   2.453   9.788
    1H151 Ti324 3248   1.928   1.928   9.172
    1H151 Ti324 3249   5.717   1.940   9.788
    1H151 Ti325 3250   4.769   3.479   9.788
    1H151 Ti325 3251   4.959   1.940   9.788
    1H151 Ti325 3252   5.338   1.940   9.788
    1H151 Ti325 3253   0.412   6.045   9.788
    1H151 Ti325 3254   0.791   7.071   9.788
    1H151 Ti325 3255   5.527   1.427   9.788
    1H151 Ti325 3256   4.769   1.427   9.788
    1H151 Ti325 3257   5.527   2.453   9.788
    1H151 Ti325 3258   4.959   0.902   9.172
    1H151 Ti325 3259   4.769   6.558   9.788
    1H151 Ti326 3260   0.033   6.045   9.788
    1H151 Ti326 3261   4.012   1.427   9.788
    1H151 Ti326 3262   3.254   1.427   9.788
    1H151 Ti326 3263   6.096   2.954   9.172
    1H151 Ti326 3264   3.254   2.453   9.788
    1H151 Ti326 3265   5.148   1.427   9.788
    1H151 Ti326 3266   1.549   7.059   9.172
    1H151 Ti326 3267   4.201   5.018   9.788
    1H151 Ti326 3268   5.148   2.441   9.172
    1H151 Ti326 3269   3.064   2.954   9.172
    1H151 Ti327 3270   5.148   3.479   9.788
    1H151 Ti327 3271   0.223   0.400   9.788
    1H151 Ti327 3272   5.148   0.400   9.788
    1H151 Ti327 3273   1.928   0.914   9.788
    1H151 Ti327 3274   0.980   4.505   9.788
    1H151 Ti327 3275   4.959   2.954   9.172
    1H151 Ti327 3276   1.928   6.033   9.172
    1H151 Ti327 3277   1.928   2.954   9.172
    1H151 Ti327 3278   5.338   7.059   9.172
    1H151 Ti327 3279   6.475   0.914   9.788
    1H151 Ti328 3280   5.717   2.954   9.172
    1H151 Ti328 3281   6.475   2.954   9.172
    1H151 Ti328 3282   1.359   5.531   9.788
    1H151 Ti328 3283   4.391   1.427   9.788
    1H151 Ti328 3284   4.012   2.453   9.788
    1H151 Ti328 3285   2.875   1.427   9.788
    1H151 Ti328 3286   3.633   0.389   9.172
    1H151 Ti328 3287   5.148   2.453   9.788
    1H151 Ti328 3288   6.664   5.531   9.788
    1H151 Ti328 3289   5.338   0.914   9.788
    1H151 Ti329 3290   1.549   6.033   9.172
    1H151 Ti329 3291   2.306   3.992   9.788
    1H151 Ti329 3292   4.012   4.505   9.788
    1H151 Ti329 3293   5.906   4.505   9.788
    1H151 Ti329 3294   3.633   1.427   9.788
    1H151 Ti329 3295   6.096   0.914   9.788
    1H151 Ti329 3296   0.980   6.558   9.788
    1H151 Ti329 3297   4.769   2.453   9.788
    1H151 Ti329 3298   1.738   2.441   9.172
    1H151 Ti329 3299   4.201   0.902   9.172
    1H151 Ti330 3300   1.359   2.441   9.172
    1H151 Ti330 3301   1.549   2.954   9.172
    1H151 Ti330 3302   2.117   6.546   9.172
    1H151 Ti330 3303   4.391   0.400   9.788
    1H151 Ti330 3304   0.980   1.415   9.172
    1H151 Ti330 3305   5.148   3.467   9.172
    1H151 Ti330 3306   3.822   0.902   9.172
    1H151 Ti330 3307   4.580   7.059   9.172
    1H151 Ti330 3308   3.633   6.546   9.172
    1H151 Ti330 3309   2.496   4.505   9.788
    1H151 Ti331 3310   6.096   5.018   9.788
    1H151 Ti331 3311   3.822   2.966   9.788
    1H151 Ti331 3312   1.170   3.992   9.788
    1H151 Ti331 3313   3.254   6.558   9.788
    1H151 Ti331 3314   4.201   3.992   9.788
    1H151 Ti331 3315   3.822   7.059   9.172
    1H151 Ti331 3316   2.875   2.453   9.788
    1H151 Ti331 3317   0.223   2.441   9.172
    1H151 Ti331 3318   4.012   5.531   9.788
    1H151 Ti331 3319   6.285   3.467   9.172
    1H151 Ti332 3320   2.875   3.467   9.172
    1H151 Ti332 3321   3.443   2.966   9.788
    1H151 Ti332 3322   4.769   4.505   9.788
    1H151 Ti332 3323   5.527   3.467   9.172
    1H151 Ti332 3324   1.170   7.071   9.788
    1H151 Ti332 3325   2.306   6.033   9.172
    1H151 Ti332 3326   6.285   1.427   9.788
    1H151 Ti332 3327   3.633   1.415   9.172
    1H151 Ti332 3328   3.443   6.045   9.788
    1H151 Ti332 3329   0.791   1.928   9.172
    1H151 Ti333 3330   5.338   3.992   9.788
    1H151 Ti333 3331   4.959   7.071   9.788
    1H151 Ti333 3332   4.769   6.546   9.172
    1H151 Ti333 3333   4.580   7.071   9.788
    1H151 Ti333 3334   1.928   7.059   9.172
    1H151 Ti333 3335   3.254   4.505   9.788
    1H151 Ti333 3336   2.306   0.914   9.788
    1H151 Ti333 3337   2.306   5.018   9.788
    1H151 Ti333 3338   3.822   1.928   9.172
    1H151 Ti333 3339   1.359   6.546   9.172
    1H151 Ti334 3340   4.201   0.914   9.788
    1H151 Ti334 3341   5.338   2.966   9.788
    1H151 Ti334 3342   4.391   2.453   9.788
    1H151 Ti334 3343   2.496   2.453   9.788
    1H151 Ti334 3344   3.064   6.045   9.788
    1H151 Ti334 3345   2.875   5.531   9.788
    1H151 Ti334 3346   6.285   4.494   9.172
    1H151 Ti334 3347   4.959   2.966   9.788
    1H151 Ti334 3348   2.875   4.505   9.788
    1H151 Ti334 3349   2.117   5.520   9.172
    1H151 Ti335 3350   0.033   5.018   9.788
    1H151 Ti335 3351   0.601   6.558   9.788
    1H151 Ti335 3352   0.033   0.914   9.788
    1H151 Ti335 3353   6.475   5.018   9.788
    1H151 Ti335 3354   4.201   7.059   9.172
    1H151 Ti335 3355   2.496   3.467   9.172
    1H151 Ti335 3356   4.769   3.467   9.172
    1H151 Ti335 3357   6.664   2.441   9.172
    1H151 Ti335 3358   1.738   5.520   9.172
    1H151 Ti335 3359   1.738   2.453   9.788
    1H151 Ti336 3360   0.601   4.494   9.172
    1H151 Ti336 3361   1.738   1.415   9.172
    1H151 Ti336 3362   0.412   7.071   9.788
    1H151 Ti336 3363   4.580   6.045   9.788
    1H151 Ti336 3364   1.359   0.389   9.172
    1H151 Ti336 3365   5.717   0.914   9.788
    1H151 Ti336 3366   4.012   1.415   9.172
    1H151 Ti336 3367   0.601   2.441   9.172
    1H151 Ti336 3368   1.359   3.467   9.172
    1H151 Ti336 3369   4.012   6.546   9.172
    1H151 Ti337 3370   0.980   2.441   9.172
    1H151 Ti337 3371   4.959   6.045   9.788
    1H151 Ti337 3372   2.117   2.453   9.788
    1H151 Ti337 3373   4.391   3.479   9.788
    1H151 Ti337 3374   6.664   3.467   9.172
    1H151 Ti337 3375   5.906   3.467   9.172
    1H151 Ti337 3376   2.685   5.018   9.788
    1H151 Ti337 3377   1.738   3.467   9.172
    1H151 Ti337 3378   6.285   4.505   9.788
    1H151 Ti337 3379   0.601   1.427   9.788
    1H151 Ti338 3380   5.338   6.033   9.172
    1H151 Ti338 3381   2.875   6.558   9.788
    1H151 Ti338 3382   1.170   0.902   9.172
    1H151 Ti338 3383   6.475   3.980   9.172
    1H151 Ti338 3384   0.980   0.389   9.172
    1H151 Ti338 3385   3.443   7.059   9.172
    1H151 Ti338 3386   5.527   6.546   9.172
    1H151 Ti338 3387   1.359   6.558   9.788
    1H151 Ti338 3388   4.959   6.033   9.172
    1H151 Ti338 3389   5.527   2.441   9.172
    1H151 Ti339 3390   3.633   4.505   9.788
    1H151 Ti339 3391   6.285   2.441   9.172
    1H151 Ti339 3392   1.170   2.954   9.172
    1H151 Ti339 3393   4.391   1.415   9.172
    1H151 Ti339 3394   2.685   0.914   9.788
    1H151 Ti339 3395   5.527   4.505   9.788
    1H151 Ti339 3396   5.338   5.007   9.172
    1H151 Ti339 3397   3.064   7.071   9.788
    1H151 Ti339 3398   1.549   7.071   9.788
    1H151 Ti339 3399   4.580   5.018   9.788
    1H151 Ti340 3400   3.822   0.914   9.788
    1H151 Ti340 3401   5.148   4.505   9.788
    1H151 Ti340 3402   1.738   0.400   9.788
    1H151 Ti340 3403   4.769   1.415   9.172
    1H151 Ti340 3404   1.738   0.389   9.172
    1H151 Ti340 3405   0.033   3.980   9.172
    1H151 Ti340 3406   6.664   4.494   9.172
    1H151 Ti340 3407   5.338   0.902   9.172
    1H151 Ti340 3408   0.223   6.558   9.788
    1H151 Ti340 3409   1.549   0.902   9.172
    1H151 Ti341 3410   0.033   2.954   9.172
    1H151 Ti341 3411   0.791   7.059   9.172
    1H151 Ti341 3412   5.717   5.018   9.788
    1H151 Ti341 3413   4.201   2.966   9.788
    1H151 Ti341 3414   0.980   3.467   9.172
    1H151 Ti341 3415   3.633   2.441   9.172
    1H151 Ti341 3416   3.064   0.914   9.788
    1H151 Ti341 3417   0.412   3.980   9.172
    1H151 Ti341 3418   3.443   0.914   9.788
    1H151 Ti341 3419   0.033   1.928   9.172
    1H151 Ti342 3420   6.285   0.389   9.172
    1H151 Ti342 3421   4.580   3.980   9.172
    1H151 Ti342 3422   0.412   1.928   9.172
    1H151 Ti342 3423   5.717   2.966   9.788
    1H151 Ti342 3424   3.822   6.033   9.172
    1H151 Ti342 3425   6.096   1.940   9.788
    1H151 Ti342 3426   6.285   5.531   9.788
    1H151 Ti342 3427   5.906   2.453   9.788
    1H151 Ti342 3428   0.601   0.389   9.172
    1H151 Ti342 3429   5.906   2.441   9.172
    1H151 Ti343 3430   1.738   5.531   9.788
    1H151 Ti343 3431   1.170   7.059   9.172
    1H151 Ti343 3432   3.064   2.966   9.788
    1H151 Ti343 3433   0.791   3.980   9.172
    1H151 Ti343 3434   3.254   1.415   9.172
    1H151 Ti343 3435   4.391   6.558   9.788
    1H151 Ti343 3436   2.117   3.467   9.172
    1H151 Ti343 3437   5.717   5.007   9.172
    1H151 Ti343 3438   5.527   3.479   9.788
    1H151 Ti343 3439   6.664   0.400   9.788
    1H151 Ti344 3440   6.096   3.980   9.172
    1H151 Ti344 3441   0.791   5.007   9.172
    1H151 Ti344 3442   0.791   2.954   9.172
    1H151 Ti344 3443   3.822   6.045   9.788
    1H151 Ti344 3444   4.391   3.467   9.172
    1H151 Ti344 3445   6.475   6.045   9.788
    1H151 Ti344 3446   4.769   2.441   9.172
    1H151 Ti344 3447   5.906   4.494   9.172
    1H151 Ti344 3448   2.875   5.520   9.172
    1H151 Ti344 3449   2.496   6.546   9.172
    1H151 Ti345 3450   0.412   5.007   9.172
    1H151 Ti345 3451   0.223   4.494   9.172
    1H151 Ti345 3452   1.738   6.558   9.788
    1H151 Ti345 3453   2.685   7.071   9.788
    1H151 Ti345 3454   5.148   6.558   9.788
    1H151 Ti345 3455   4.580   2.966   9.788
    1H151 Ti345 3456   4.012   3.479   9.788
    1H151 Ti345 3457   6.475   1.928   9.172
    1H151 Ti345 3458   0.791   1.940   9.788
    1H151 Ti345 3459   5.527   0.389   9.172
    1H151 Ti346 3460   0.601   3.467   9.172
    1H151 Ti346 3461   4.769   5.531   9.788
    1H151 Ti346 3462   1.549   6.045   9.788
    1H151 Ti346 3463   5.148   5.520   9.172
    1H151 Ti346 3464   0.223   3.467   9.172
    1H151 Ti346 3465   2.496   5.531   9.788
    1H151 Ti346 3466   0.412   2.954   9.172
    1H151 Ti346 3467   6.664   6.558   9.788
    1H151 Ti346 3468   2.117   0.400   9.788
    1H151 Ti346 3469   0.601   4.505   9.788
    1H151 Ti347 3470   5.717   3.992   9.788
    1H151 Ti347 3471   1.928   7.071   9.788
    1H151 Ti347 3472   3.254   6.546   9.172
    1H151 Ti347 3473   1.170   6.033   9.172
    1H151 Ti347 3474   1.359   5.520   9.172
    1H151 Ti347 3475   2.117   5.531   9.788
    1H151 Ti347 3476   3.443   6.033   9.172
    1H151 Ti347 3477   3.443   0.902   9.172
    1H151 Ti347 3478   1.359   2.453   9.788
    1H151 Ti347 3479   1.928   5.007   9.172
    1H151 Ti348 3480   2.875   0.400   9.788
    1H151 Ti348 3481   4.391   5.531   9.788
    1H151 Ti348 3482   4.201   3.980   9.172
    1H151 Ti348 3483   3.633   6.558   9.788
    1H151 Ti348 3484   2.685   2.966   9.788
    1H151 Ti348 3485   3.064   5.007   9.172
    1H151 Ti348 3486   4.580   2.954   9.172
    1H151 Ti348 3487   0.980   4.494   9.172
    1H151 Ti348 3488   0.033   7.071   9.788
    1H151 Ti348 3489   2.306   7.071   9.788
    1H151 Ti349 3490   4.959   5.018   9.788
    1H151 Ti349 3491   2.117   1.415   9.172
    1H151 Ti349 3492   2.685   3.992   9.788
    1H151 Ti349 3493   4.391   6.546   9.172
    1H151 Ti349 3494   5.906   0.389   9.172
    1H151 Ti349 3495   3.254   5.520   9.172
    1H151 Ti349 3496   6.096   5.007   9.172
    1H151 Ti349 3497   4.959   1.928   9.172
    1H151 Ti349 3498   3.254   3.467   9.172
    1H151 Ti349 3499   3.254   0.389   9.172
    1H151 Ti350 3500   4.959   3.980   9.172
    1H151 Ti350 3501   6.664   1.427   9.788
    1H151 Ti350 3502   0.791   0.902   9.172
    1H151 Ti350 3503   2.875   1.415   9.172
    1H151 Ti350 3504   4.012   0.400   9.788
    1H151 Ti350 3505   2.117   3.479   9.788
    1H151 Ti350 3506   5.906   5.531   9.788
    1H151 Ti350 3507   2.496   5.520   9.172
    1H151 Ti350 3508   5.527   5.520   9.172
    1H151 Ti350 3509   4.201   1.928   9.172
    1H151 Ti351 3510   2.496   0.400   9.788
    1H151 Ti351 3511   1.738   3.479   9.788
    1H151 Ti351 3512   6.285   0.400   9.788
    1H151 Ti351 3513   4.201   6.045   9.788
    1H151 Ti351 3514   1.549   5.007   9.172
    1H151 Ti351 3515   2.496   3.479   9.788
    1H151 Ti351 3516   6.664   1.415   9.172
    1H151 Ti351 3517   6.664   0.389   9.172
    1H151 Ti351 3518   2.306   2.966   9.788
    1H151 Ti351 3519   0.412   7.059   9.172
    1H151 Ti352 3520   2.496   1.415   9.172
    1H151 Ti352 3521   5.527   4.494   9.172
    1H151 Ti352 3522   5.527   0.400   9.788
    1H151 Ti352 3523   3.443   7.071   9.788
    1H151 Ti352 3524   2.685   6.045   9.788
    1H151 Ti352 3525   5.148   1.415   9.172
    1H151 Ti352 3526   4.012   4.494   9.172
    1H151 Ti352 3527   1.170   3.980   9.172
    1H151 Ti352 3528   2.496   6.558   9.788
    1H151 Ti352 3529   6.475   0.902   9.172
    1H151 Ti353 3530   3.822   3.992   9.788
    1H151 Ti353 3531   5.717   7.059   9.172
    1H151 Ti353 3532   6.475   5.007   9.172
    1H151 Ti353 3533   2.685   6.033   9.172
    1H151 Ti353 3534   3.633   3.479   9.788
    1H151 Ti353 3535   3.443   2.954   9.172
    1H151 Ti353 3536   0.223   1.415   9.172
    1H151 Ti353 3537   4.201   6.033   9.172
    1H151 Ti353 3538   0.980   6.546   9.172
    1H151 Ti353 3539   2.306   7.059   9.172
    1H151 Ti354 3540   0.033   0.902   9.172
    1H151 Ti354 3541   5.338   3.980   9.172
    1H151 Ti354 3542   4.580   1.928   9.172
    1H151 Ti354 3543   4.959   5.007   9.172
    1H151 Ti354 3544   5.717   3.980   9.172
    1H151 Ti354 3545   5.527   5.531   9.788
    1H151 Ti354 3546   5.338   5.018   9.788
    1H151 Ti354 3547   3.254   0.400   9.788
    1H151 Ti354 3548   0.601   1.415   9.172
    1H151 Ti354 3549   3.064   6.033   9.172
    1H151 Ti355 3550   6.096   1.928   9.172
    1H151 Ti355 3551   2.117   6.558   9.788
    1H151 Ti355 3552   6.096   3.992   9.788
    1H151 Ti355 3553   0.033   6.033   9.172
    1H151 Ti355 3554   0.601   6.546   9.172
    1H151 Ti355 3555   2.685   5.007   9.172
    1H151 Ti355 3556   6.096   0.902   9.172
    1H151 Ti355 3557   4.201   7.071   9.788
    1H151 Ti355 3558   5.338   1.928   9.172
    1H151 Ti355 3559   0.223   5.520   9.172
    1H151 Ti356 3560   5.148   5.531   9.788
    1H151 Ti356 3561   5.148   4.494   9.172
    1H151 Ti356 3562   0.033   5.007   9.172
    1H151 Ti356 3563   6.664   4.505   9.788
    1H151 Ti356 3564   0.412   6.033   9.172
    1H151 Ti356 3565   1.170   5.007   9.172
    1H151 Ti356 3566   6.475   6.033   9.172
    1H151 Ti356 3567   2.306   6.045   9.788
    1H151 Ti356 3568   2.685   3.980   9.172
    1H151 Ti356 3569   1.359   3.479   9.788
    1H151 Ti357 3570   3.633   0.400   9.788
    1H151 Ti357 3571   0.601   5.520   9.172
    1H151 Ti357 3572   3.064   3.992   9.788
    1H151 Ti357 3573   0.223   0.389   9.172
    1H151 Ti357 3574   6.285   1.415   9.172
    1H151 Ti357 3575   5.717   0.902   9.172
    1H151 Ti357 3576   3.254   3.479   9.788
    1H151 Ti357 3577   1.549   3.980   9.172
    1H151 Ti357 3578   4.391   4.494   9.172
    1H151 Ti357 3579   5.338   7.071   9.788
    1H151 Ti358 3580   0.223   4.505   9.788
    1H151 Ti358 3581   3.064   3.980   9.172
    1H151 Ti358 3582   0.980   5.520   9.172
    1H151 Ti358 3583   0.223   1.427   9.788
    1H151 Ti358 3584   1.928   6.045   9.788
    1H151 Ti358 3585   3.633   4.494   9.172
    1H151 Ti358 3586   6.096   6.033   9.172
    1H151 Ti358 3587   6.096   7.059   9.172
    1H151 Ti358 3588   0.412   0.902   9.172
    1H151 Ti358 3589   5.717   6.033   9.172
    1H151 Ti359 3590   5.338   6.045   9.788
    1H151 Ti359 3591   5.906   0.400   9.788
    1H151 Ti359 3592   4.580   6.033   9.172
    1H151 Ti359 3593   0.791   3.992   9.788
    1H151 Ti359 3594   3.822   3.980   9.172
    1H151 Ti359 3595   2.875   6.546   9.172
    1H151 Ti359 3596   5.906   5.520   9.172
    1H151 Ti359 3597   6.285   5.520   9.172
    1H151 Ti359 3598   3.443   3.992   9.788
    1H151 Ti359 3599   3.064   7.059   9.172
    1H151 Ti360 3600   4.012   6.558   9.788
    1H151 Ti360 3601   0.980   2.453   9.788
    1H151 Ti360 3602   1.928   0.902   9.172
    1H151 Ti360 3603   4.012   2.441   9.172
    1H151 Ti360 3604   0.223   6.546   9.172
    1H151 Ti360 3605   6.475   7.059   9.172
    1H151 Ti360 3606   6.475   1.940   9.788
    1H151 Ti360 3607   5.906   6.546   9.172
    1H151 Ti360 3608   4.769   4.494   9.172
    1H151 Ti360 3609   3.443   5.007   9.172
    1H151 Ti361 3610   2.117   0.389   9.172
    1H151 Ti361 3611   0.791   6.033   9.172
    1H151 Ti361 3612   1.928   2.966   9.788
    1H151 Ti361 3613   2.875   3.479   9.788
    1H151 Ti361 3614   2.306   5.007   9.172
    1H151 Ti361 3615   1.549   2.966   9.788
    1H151 Ti361 3616   1.359   4.494   9.172
    1H151 Ti361 3617   1.928   3.980   9.172
    1H151 Ti361 3618   6.664   6.546   9.172
    1H151 Ti361 3619   2.306   3.980   9.172
    1H151 Ti362 3620   0.412   1.940   9.788
    1H151 Ti362 3621   6.664   2.453   9.788
    1H151 Ti362 3622   1.738   4.494   9.172
    1H151 Ti362 3623   2.875   4.494   9.172
    1H151 Ti362 3624   3.633   5.520   9.172
    1H151 Ti362 3625   4.391   2.441   9.172
    1H151 Ti362 3626   4.769   5.520   9.172
    1H151 Ti362 3627   6.285   6.546   9.172
    1H151 Ti362 3628   3.822   7.071   9.788
    1H151 Ti362 3629   6.664   5.520   9.172
    1H151 Ti363 3630   5.717   1.928   9.172
    1H151 Ti363 3631   0.223   2.453   9.788
    1H151 Ti363 3632   0.033   1.940   9.788
    1H151 Ti363 3633   5.527   1.415   9.172
    1H151 Ti363 3634   3.822   5.007   9.172
    1H151 Ti363 3635   4.012   5.520   9.172
    1H151 Ti363 3636   0.033   7.059   9.172
    1H151 Ti363 3637   6.285   2.453   9.788
    1H151 Ti363 3638   3.443   3.980   9.172
    1H151 Ti363 3639   5.717   6.045   9.788
    1H151 Ti364 3640   2.685   7.059   9.172
    1H151 Ti364 3641   5.906   3.479   9.788
    1H151 Ti364 3642   3.064   0.902   9.172
    1H151 Ti364 3643   3.254   4.494   9.172
    1H151 Ti364 3644   6.096   6.045   9.788
    1H151 Ti364 3645   6.475   7.071   9.788
    1H151 Ti364 3646   4.012   3.467   9.172
    1H151 Ti364 3647   5.906   1.415   9.172
    1H151 Ti364 3648   6.475   3.992   9.788
    1H151 Ti364 3649   4.201   5.007   9.172
    1H151 Ti365 3650   4.201   2.954   9.172
    1H151 Ti365 3651   6.096   2.966   9.788
    1H151 Ti365 3652   0.980   3.479   9.788
    1H151 Ti365 3653   4.580   5.007   9.172
    1H151 Ti365 3654   3.633   3.467   9.172
    1H151 Ti365 3655   3.822   2.954   9.172
    1H151 Ti365 3656   6.285   6.558   9.788
    1H151 Ti365 3657   5.527   6.558   9.788
    1H151 Ti365 3658   0.601   2.453   9.788
    1H151 Ti365 3659   2.117   4.494   9.172
    1H151 Ti366 3660   2.496   4.494   9.172
    1H151 Ti366 3661   2.875   0.389   9.172
    1H151 Ti366 3662   4.391   5.520   9.172
    1H151 Ti366 3663   1.170   2.966   9.788
    1H151 Ti366 3664   2.306   0.902   9.172
    1H151 Ti366 3665   2.496   0.389   9.172
    1H151 Ti366 3666   5.717   7.071   9.788
    1H151 Ti366 3667   0.033   2.966   9.788
    1H151 Ti366 3668   0.412   3.992   9.788
    1H151 Ti366 3669   6.096   7.071   9.788
    1H151 Ti367 3670   2.685   0.902   9.172
    1H151 Ti367 3671   0.033   3.992   9.788
    1H151 Ti367 3672   6.285   3.479   9.788
    1H151 Ti367 3673   6.475   2.966   9.788
    1H151 Ti367 3674   5.906   6.558   9.788
    1H151 Ti367 3675   0.601   3.479   9.788
    1H151 Ti367 3676   0.791   2.966   9.788
    1H151 Ti367 3677   0.412   2.966   9.788
    1H151 Ti367 3678   6.664   3.479   9.788
    1H151 Ti367 3679   0.223   3.479   9.788
    1H151 Ti368 3680   1.359   1.275   9.524
    1H151 Ti368 3681   2.685   2.080   9.436
    1H151 Ti368 3682   1.170   0.762   9.524
    1H151 Ti368 3683   3.064   2.080   9.436
    1H151 Ti368 3684   2.306   2.080   9.436
    1H151 Ti368 3685   1.928   1.788   9.524
    1H151 Ti368 3686   1.549   1.788   9.524
    1H151 Ti368 3687   1.359   1.567   9.436
    1H151 Ti368 3688   0.791   0.762   9.524
    1H151 Ti368 3689   2.496   2.593   9.436
    1H151 Ti369 3690   2.306   1.788   9.524
    1H151 Ti369 3691   1.738   1.275   9.524
    1H151 Ti369 3692   2.875   2.593   9.436
    1H151 Ti369 3693   0.980   1.275   9.524
    1H151 Ti369 3694   4.769   0.540   9.436
    1H151 Ti369 3695   2.685   1.788   9.524
    1H151 Ti369 3696   2.875   2.301   9.524
    1H151 Ti369 3697   4.959   0.762   9.524
    1H151 Ti369 3698   1.170   1.788   9.524
    1H151 Ti369 3699   2.496   2.301   9.524
    1H151 Ti370 3700   3.064   1.788   9.524
    1H151 Ti370 3701   1.928   2.080   9.436
    1H151 Ti370 3702   0.980   0.249   9.524
    1H151 Ti370 3703   3.443   2.080   9.436
    1H151 Ti370 3704   4.769   0.249   9.524
    1H151 Ti370 3705   1.738   1.567   9.436
    1H151 Ti370 3706   3.443   1.788   9.524
    1H151 Ti370 3707   4.580   0.762   9.524
    1H151 Ti370 3708   3.254   2.301   9.524
    1H151 Ti370 3709   1.170   1.053   9.436
    1H151 Ti371 3710   0.601   5.380   9.524
    1H151 Ti371 3711   1.549   2.080   9.436
    1H151 Ti371 3712   2.117   2.593   9.436
    1H151 Ti371 3713   4.959   0.027   9.436
    1H151 Ti371 3714   2.117   2.301   9.524
    1H151 Ti371 3715   1.549   0.762   9.524
    1H151 Ti371 3716   0.980   1.567   9.436
    1H151 Ti371 3717   4.391   0.540   9.436
    1H151 Ti371 3718   0.601   0.249   9.524
    1H151 Ti371 3719   5.148   0.540   9.436
    1H151 Ti372 3720   1.170   2.080   9.436
    1H151 Ti372 3721   3.822   1.788   9.524
    1H151 Ti372 3722   1.738   4.354   9.524
    1H151 Ti372 3723   3.254   2.593   9.436
    1H151 Ti372 3724   0.980   0.540   9.436
    1H151 Ti372 3725   1.549   1.053   9.436
    1H151 Ti372 3726   0.980   5.380   9.524
    1H151 Ti372 3727   5.338   3.106   9.436
    1H151 Ti372 3728   1.359   4.354   9.524
    1H151 Ti372 3729   4.580   1.053   9.436
    1H151 Ti373 3730   4.959   3.841   9.524
    1H151 Ti373 3731   5.148   2.593   9.436
    1H151 Ti373 3732   3.633   2.301   9.524
    1H151 Ti373 3733   1.738   2.301   9.524
    1H151 Ti373 3734   4.959   1.053   9.436
    1H151 Ti373 3735   3.254   5.380   9.524
    1H151 Ti373 3736   1.549   4.867   9.524
    1H151 Ti373 3737   5.148   6.698   9.436
    1H151 Ti373 3738   2.117   1.567   9.436
    1H151 Ti373 3739   2.117   1.275   9.524
    1H151 Ti374 3740   1.359   0.249   9.524
    1H151 Ti374 3741   4.580   0.027   9.436
    1H151 Ti374 3742   3.633   1.567   9.436
    1H151 Ti374 3743   4.580   3.841   9.524
    1H151 Ti374 3744   0.791   5.893   9.524
    1H151 Ti374 3745   4.769   1.275   9.524
    1H151 Ti374 3746   0.223   5.380   9.524
    1H151 Ti374 3747   4.201   1.788   9.524
    1H151 Ti374 3748   1.359   0.540   9.436
    1H151 Ti374 3749   5.148   0.249   9.524
    1H151 Ti375 3750   1.928   4.867   9.524
    1H151 Ti375 3751   0.791   4.867   9.524
    1H151 Ti375 3752   2.117   4.354   9.524
    1H151 Ti375 3753   1.170   4.867   9.524
    1H151 Ti375 3754   4.959   6.919   9.524
    1H151 Ti375 3755   0.412   0.762   9.524
    1H151 Ti375 3756   1.170   5.893   9.524
    1H151 Ti375 3757   5.148   2.301   9.524
    1H151 Ti375 3758   5.338   2.814   9.524
    1H151 Ti375 3759   4.391   0.249   9.524
    1H151 Ti376 3760   3.254   1.567   9.436
    1H151 Ti376 3761   5.148   3.327   9.524
    1H151 Ti376 3762   4.769   6.406   9.524
    1H151 Ti376 3763   4.580   1.788   9.524
    1H151 Ti376 3764   4.959   3.106   9.436
    1H151 Ti376 3765   2.685   3.106   9.436
    1H151 Ti376 3766   4.012   0.540   9.436
    1H151 Ti376 3767   1.738   6.698   9.436
    1H151 Ti376 3768   5.527   2.301   9.524
    1H151 Ti376 3769   3.822   2.080   9.436
    1H151 Ti377 3770   2.496   1.567   9.436
    1H151 Ti377 3771   4.012   1.275   9.524
    1H151 Ti377 3772   4.769   6.698   9.436
    1H151 Ti377 3773   0.412   5.893   9.524
    1H151 Ti377 3774   1.549   0.027   9.436
    1H151 Ti377 3775   0.601   0.540   9.436
    1H151 Ti377 3776   4.201   0.762   9.524
    1H151 Ti377 3777   0.791   0.027   9.436
    1H151 Ti377 3778   4.391   1.275   9.524
    1H151 Ti377 3779   2.685   2.814   9.524
    1H151 Ti378 3780   4.769   3.327   9.524
    1H151 Ti378 3781   5.527   2.593   9.436
    1H151 Ti378 3782   2.875   1.567   9.436
    1H151 Ti378 3783   5.148   1.275   9.524
    1H151 Ti378 3784   3.064   4.867   9.524
    1H151 Ti378 3785   4.769   2.301   9.524
    1H151 Ti378 3786   4.012   1.567   9.436
    1H151 Ti378 3787   4.769   3.619   9.436
    1H151 Ti378 3788   4.959   2.814   9.524
    1H151 Ti378 3789   4.201   1.053   9.436
    1H151 Ti379 3790   5.148   3.619   9.436
    1H151 Ti379 3791   4.391   4.354   9.524
    1H151 Ti379 3792   1.549   6.185   9.436
    1H151 Ti379 3793   0.791   1.053   9.436
    1H151 Ti379 3794   3.633   5.380   9.524
    1H151 Ti379 3795   4.959   1.788   9.524
    1H151 Ti379 3796   3.064   2.814   9.524
    1H151 Ti379 3797   5.338   0.762   9.524
    1H151 Ti379 3798   1.359   5.380   9.524
    1H151 Ti379 3799   2.306   3.106   9.436
    1H151 Ti380 3800   4.580   6.919   9.524
    1H151 Ti380 3801   0.791   6.919   9.524
    1H151 Ti380 3802   3.822   1.053   9.436
    1H151 Ti380 3803   3.633   1.275   9.524
    1H151 Ti380 3804   0.033   5.893   9.524
    1H151 Ti380 3805   0.412   4.867   9.524
    1H151 Ti380 3806   1.738   2.593   9.436
    1H151 Ti380 3807   4.012   2.301   9.524
    1H151 Ti380 3808   1.359   2.301   9.524
    1H151 Ti380 3809   2.496   1.275   9.524
    1H151 Ti381 3810   5.717   3.106   9.436
    1H151 Ti381 3811   0.791   5.158   9.436
    1H151 Ti381 3812   3.443   4.867   9.524
    1H151 Ti381 3813   0.980   6.406   9.524
    1H151 Ti381 3814   3.443   2.814   9.524
    1H151 Ti381 3815   5.338   1.788   9.524
    1H151 Ti381 3816   4.959   6.185   9.436
    1H151 Ti381 3817   3.254   1.275   9.524
    1H151 Ti381 3818   1.170   0.027   9.436
    1H151 Ti381 3819   1.549   6.919   9.524
    1H151 Ti382 3820   1.359   6.698   9.436
    1H151 Ti382 3821   6.096   4.867   9.524
    1H151 Ti382 3822   5.717   2.814   9.524
    1H151 Ti382 3823   2.306   2.814   9.524
    1H151 Ti382 3824   4.391   1.567   9.436
    1H151 Ti382 3825   5.717   1.788   9.524
    1H151 Ti382 3826   3.064   3.106   9.436
    1H151 Ti382 3827   3.443   5.893   9.524
    1H151 Ti382 3828   1.549   3.841   9.524
    1H151 Ti382 3829   1.928   6.185   9.436
    1H151 Ti383 3830   1.359   6.406   9.524
    1H151 Ti383 3831   3.064   5.158   9.436
    1H151 Ti383 3832   4.201   0.027   9.436
    1H151 Ti383 3833   4.769   1.567   9.436
    1H151 Ti383 3834   4.769   4.354   9.524
    1H151 Ti383 3835   1.928   3.841   9.524
    1H151 Ti383 3836   0.412   5.158   9.436
    1H151 Ti383 3837   0.980   4.354   9.524
    1H151 Ti383 3838   1.928   5.158   9.436
    1H151 Ti383 3839   3.822   4.867   9.524
    1H151 Ti384 3840   0.601   1.275   9.524
    1H151 Ti384 3841   0.601   4.645   9.436
    1H151 Ti384 3842   5.906   1.275   9.524
    1H151 Ti384 3843   4.580   4.132   9.436
    1H151 Ti384 3844   1.170   6.919   9.524
    1H151 Ti384 3845   5.338   0.027   9.436
    1H151 Ti384 3846   1.738   5.380   9.524
    1H151 Ti384 3847   2.875   5.380   9.524
    1H151 Ti384 3848   1.738   5.671   9.436
    1H151 Ti384 3849   4.959   2.080   9.436
    1H151 Ti385 3850   5.527   1.275   9.524
    1H151 Ti385 3851   3.633   0.540   9.436
    1H151 Ti385 3852   5.527   3.327   9.524
    1H151 Ti385 3853   5.148   6.406   9.524
    1H151 Ti385 3854   6.285   4.645   9.436
    1H151 Ti385 3855   0.791   1.788   9.524
    1H151 Ti385 3856   3.254   6.406   9.524
    1H151 Ti385 3857   1.359   5.671   9.436
    1H151 Ti385 3858   3.822   0.762   9.524
    1H151 Ti385 3859   1.170   6.185   9.436
    1H151 Ti386 3860   5.906   4.354   9.524
    1H151 Ti386 3861   2.117   5.671   9.436
    1H151 Ti386 3862   6.475   0.762   9.524
    1H151 Ti386 3863   5.338   3.841   9.524
    1H151 Ti386 3864   6.285   1.275   9.524
    1H151 Ti386 3865   3.633   6.698   9.436
    1H151 Ti386 3866   4.201   4.867   9.524
    1H151 Ti386 3867   4.391   2.301   9.524
    1H151 Ti386 3868   5.338   1.053   9.436
    1H151 Ti386 3869   1.549   5.158   9.436
    1H151 Ti387 3870   1.359   2.593   9.436
    1H151 Ti387 3871   4.769   2.593   9.436
    1H151 Ti387 3872   0.791   2.080   9.436
    1H151 Ti387 3873   1.738   6.406   9.524
    1H151 Ti387 3874   0.601   5.671   9.436
    1H151 Ti387 3875   4.391   3.619   9.436
    1H151 Ti387 3876   0.980   4.645   9.436
    1H151 Ti387 3877   3.064   5.893   9.524
    1H151 Ti387 3878   3.633   2.593   9.436
    1H151 Ti387 3879   3.822   0.027   9.436
    1H151 Ti388 3880   5.338   2.080   9.436
    1H151 Ti388 3881   1.738   4.645   9.436
    1H151 Ti388 3882   0.223   0.249   9.524
    1H151 Ti388 3883   1.928   3.106   9.436
    1H151 Ti388 3884   3.254   5.671   9.436
    1H151 Ti388 3885   2.117   6.698   9.436
    1H151 Ti388 3886   5.527   3.619   9.436
    1H151 Ti388 3887   2.875   1.275   9.524
    1H151 Ti388 3888   4.012   4.354   9.524
    1H151 Ti388 3889   1.549   5.893   9.524
    1H151 Ti389 3890   5.906   2.593   9.436
    1H151 Ti389 3891   5.906   4.645   9.436
    1H151 Ti389 3892   2.306   6.185   9.436
    1H151 Ti389 3893   1.738   0.540   9.436
    1H151 Ti389 3894   0.223   5.671   9.436
    1H151 Ti389 3895   0.033   0.762   9.524
    1H151 Ti389 3896   6.664   5.380   9.524
    1H151 Ti389 3897   0.980   5.671   9.436
    1H151 Ti389 3898   4.201   3.841   9.524
    1H151 Ti389 3899   2.306   4.867   9.524
    1H151 Ti390 3900   0.601   6.406   9.524
    1H151 Ti390 3901   3.443   6.185   9.436
    1H151 Ti390 3902   1.549   3.106   9.436
    1H151 Ti390 3903   5.717   4.867   9.524
    1H151 Ti390 3904   4.012   5.380   9.524
    1H151 Ti390 3905   3.822   6.185   9.436
    1H151 Ti390 3906   1.928   0.027   9.436
    1H151 Ti390 3907   6.096   3.106   9.436
    1H151 Ti390 3908   1.738   0.249   9.524
    1H151 Ti390 3909   1.170   5.158   9.436
    1H151 Ti391 3910   1.928   0.762   9.524
    1H151 Ti391 3911   3.822   2.814   9.524
    1H151 Ti391 3912   1.359   4.645   9.436
    1H151 Ti391 3913   5.148   4.354   9.524
    1H151 Ti391 3914   6.096   0.762   9.524
    1H151 Ti391 3915   1.928   6.919   9.524
    1H151 Ti391 3916   6.475   4.867   9.524
    1H151 Ti391 3917   4.201   2.080   9.436
    1H151 Ti391 3918   2.117   5.380   9.524
    1H151 Ti391 3919   6.285   4.354   9.524
    1H151 Ti392 3920   4.959   4.132   9.436
    1H151 Ti392 3921   5.338   6.185   9.436
    1H151 Ti392 3922   3.633   6.406   9.524
    1H151 Ti392 3923   3.822   5.893   9.524
    1H151 Ti392 3924   4.201   4.132   9.436
    1H151 Ti392 3925   4.580   2.080   9.436
    1H151 Ti392 3926   5.906   2.301   9.524
    1H151 Ti392 3927   4.012   0.249   9.524
    1H151 Ti392 3928   2.306   3.841   9.524
    1H151 Ti392 3929   4.959   5.893   9.524
    1H151 Ti393 3930   1.928   1.053   9.436
    1H151 Ti393 3931   4.391   3.327   9.524
    1H151 Ti393 3932   1.170   3.841   9.524
    1H151 Ti393 3933   4.580   3.106   9.436
    1H151 Ti393 3934   0.412   0.027   9.436
    1H151 Ti393 3935   0.980   6.698   9.436
    1H151 Ti393 3936   3.254   6.698   9.436
    1H151 Ti393 3937   5.527   4.354   9.524
    1H151 Ti393 3938   3.443   0.027   9.436
    1H151 Ti393 3939   1.738   3.619   9.436
    1H151 Ti394 3940   2.875   5.671   9.436
    1H151 Ti394 3941   3.064   6.919   9.524
    1H151 Ti394 3942   2.496   3.327   9.524
    1H151 Ti394 3943   2.496   4.354   9.524
    1H151 Ti394 3944   2.685   4.867   9.524
    1H151 Ti394 3945   5.148   1.567   9.436
    1H151 Ti394 3946   1.549   4.132   9.436
    1H151 Ti394 3947   0.412   6.919   9.524
    1H151 Ti394 3948   6.096   1.788   9.524
    1H151 Ti394 3949   3.443   5.158   9.436
    1H151 Ti395 3950   3.443   1.053   9.436
    1H151 Ti395 3951   2.496   3.619   9.436
    1H151 Ti395 3952   1.359   3.619   9.436
    1H151 Ti395 3953   4.012   6.698   9.436
    1H151 Ti395 3954   3.443   6.919   9.524
    1H151 Ti395 3955   6.285   0.540   9.436
    1H151 Ti395 3956   0.223   6.406   9.524
    1H151 Ti395 3957   4.391   6.406   9.524
    1H151 Ti395 3958   0.033   4.867   9.524
    1H151 Ti395 3959   4.391   6.698   9.436
    1H151 Ti396 3960   1.928   2.814   9.524
    1H151 Ti396 3961   6.096   4.132   9.436
    1H151 Ti396 3962   6.475   3.106   9.436
    1H151 Ti396 3963   5.527   4.645   9.436
    1H151 Ti396 3964   1.170   4.132   9.436
    1H151 Ti396 3965   0.980   2.301   9.524
    1H151 Ti396 3966   3.443   0.762   9.524
    1H151 Ti396 3967   2.875   3.619   9.436
    1H151 Ti396 3968   0.791   6.185   9.436
    1H151 Ti396 3969   6.285   2.593   9.436
    1H151 Ti397 3970   0.223   0.540   9.436
    1H151 Ti397 3971   0.412   6.185   9.436
    1H151 Ti397 3972   4.580   2.814   9.524
    1H151 Ti397 3973   6.285   5.380   9.524
    1H151 Ti397 3974   0.601   6.698   9.436
    1H151 Ti397 3975   5.338   5.158   9.436
    1H151 Ti397 3976   6.664   4.645   9.436
    1H151 Ti397 3977   5.717   0.762   9.524
    1H151 Ti397 3978   5.717   5.158   9.436
    1H151 Ti397 3979   2.496   5.380   9.524
    1H151 Ti398 3980   5.527   0.540   9.436
    1H151 Ti398 3981   4.012   4.645   9.436
    1H151 Ti398 3982   2.875   6.406   9.524
    1H151 Ti398 3983   0.223   2.593   9.436
    1H151 Ti398 3984   6.475   4.132   9.436
    1H151 Ti398 3985   1.928   5.893   9.524
    1H151 Ti398 3986   0.601   1.567   9.436
    1H151 Ti398 3987   0.791   4.132   9.436
    1H151 Ti398 3988   6.664   1.275   9.524
    1H151 Ti398 3989   0.412   1.053   9.436
    1H151 Ti399 3990   6.664   2.593   9.436
    1H151 Ti399 3991   2.685   5.158   9.436
    1H151 Ti399 3992   6.475   1.053   9.436
    1H151 Ti399 3993   2.306   5.893   9.524
    1H151 Ti399 3994   0.412   2.080   9.436
    1H151 Ti399 3995   0.033   6.185   9.436
    1H151 Ti399 3996   3.633   5.671   9.436
    1H151 Ti399 3997   2.117   6.406   9.524
    1H151 Ti399 3998   1.928   4.132   9.436
    1H151 Ti399 3999   4.580   4.867   9.524
    1H151 Ti400 4000   5.717   2.080   9.436
    1H151 Ti400 4001   4.580   5.893   9.524
    1H151 Ti400 4002   2.117   3.619   9.436
    1H151 Ti400 4003   1.549   2.814   9.524
    1H151 Ti400 4004   6.664   0.540   9.436
    1H151 Ti400 4005   6.096   5.158   9.436
    1H151 Ti400 4006   2.875   4.354   9.524
    1H151 Ti400 4007   4.580   6.185   9.436
    1H151 Ti400 4008   0.223   4.645   9.436
    1H151 Ti400 4009   0.033   1.053   9.436
    1H151 Ti401 4010   0.033   2.080   9.436
    1H151 Ti401 4011   3.064   6.185   9.436
    1H151 Ti401 4012   5.338   6.919   9.524
    1H151 Ti401 4013   6.475   5.893   9.524
    1H151 Ti401 4014   2.117   4.645   9.436
    1H151 Ti401 4015   0.601   4.354   9.524
    1H151 Ti401 4016   0.033   5.158   9.436
    1H151 Ti401 4017   2.496   5.671   9.436
    1H151 Ti401 4018   5.148   5.671   9.436
    1H151 Ti401 4019   2.875   3.327   9.524
    1H151 Ti402 4020   6.096   1.053   9.436
    1H151 Ti402 4021   2.117   3.327   9.524
    1H151 Ti402 4022   4.201   6.919   9.524
    1H151 Ti402 4023   6.285   1.567   9.436
    1H151 Ti402 4024   5.338   4.132   9.436
    1H151 Ti402 4025   4.391   4.645   9.436
    1H151 Ti402 4026   5.148   4.645   9.436
    1H151 Ti402 4027   4.201   2.814   9.524
    1H151 Ti402 4028   0.980   2.593   9.436
    1H151 Ti402 4029   6.664   6.406   9.524
    1H151 Ti403 4030   3.633   0.249   9.524
    1H151 Ti403 4031   5.338   4.867   9.524
    1H151 Ti403 4032   5.906   3.619   9.436
    1H151 Ti403 4033   2.306   6.919   9.524
    1H151 Ti403 4034   2.306   5.158   9.436
    1H151 Ti403 4035   3.254   4.354   9.524
    1H151 Ti403 4036   5.527   6.698   9.436
    1H151 Ti403 4037   2.496   6.698   9.436
    1H151 Ti403 4038   6.285   3.619   9.436
    1H151 Ti403 4039   6.096   2.080   9.436
    1H151 Ti404 4040   6.475   5.158   9.436
    1H151 Ti404 4041   4.959   4.867   9.524
    1H151 Ti404 4042   4.201   6.185   9.436
    1H151 Ti404 4043   3.443   3.106   9.436
    1H151 Ti404 4044   3.633   4.645   9.436
    1H151 Ti404 4045   1.738   3.327   9.524
    1H151 Ti404 4046   3.633   4.354   9.524
    1H151 Ti404 4047   5.717   3.841   9.524
    1H151 Ti404 4048   6.475   2.080   9.436
    1H151 Ti404 4049   2.117   0.249   9.524
    1H151 Ti405 4050   3.254   3.327   9.524
    1H151 Ti405 4051   1.170   3.106   9.436
    1H151 Ti405 4052   5.717   1.053   9.436
    1H151 Ti405 4053   3.822   5.158   9.436
    1H151 Ti405 4054   5.527   1.567   9.436
    1H151 Ti405 4055   2.685   5.893   9.524
    1H151 Ti405 4056   2.306   0.762   9.524
    1H151 Ti405 4057   2.875   4.645   9.436
    1H151 Ti405 4058   5.906   5.380   9.524
    1H151 Ti405 4059   5.906   0.540   9.436
    1H151 Ti406 4060   2.685   6.919   9.524
    1H151 Ti406 4061   6.664   5.671   9.436
    1H151 Ti406 4062   5.717   4.132   9.436
    1H151 Ti406 4063   0.980   3.619   9.436
    1H151 Ti406 4064   4.012   3.327   9.524
    1H151 Ti406 4065   4.012   6.406   9.524
    1H151 Ti406 4066   2.496   6.406   9.524
    1H151 Ti406 4067   0.412   4.132   9.436
    1H151 Ti406 4068   6.664   0.249   9.524
    1H151 Ti406 4069   3.822   6.919   9.524
    1H151 Ti407 4070   4.012   5.671   9.436
    1H151 Ti407 4071   6.664   1.567   9.436
    1H151 Ti407 4072   0.601   2.593   9.436
    1H151 Ti407 4073   3.254   0.540   9.436
    1H151 Ti407 4074   0.223   1.275   9.524
    1H151 Ti407 4075   4.012   2.593   9.436
    1H151 Ti407 4076   3.064   0.762   9.524
    1H151 Ti407 4077   5.906   1.567   9.436
    1H151 Ti407 4078   4.769   5.380   9.524
    1H151 Ti407 4079   5.527   5.380   9.524
    1H151 Ti408 4080   2.685   6.185   9.436
    1H151 Ti408 4081   0.033   4.132   9.436
    1H151 Ti408 4082   3.254   4.645   9.436
    1H151 Ti408 4083   5.527   0.249   9.524
    1H151 Ti408 4084   4.201   5.893   9.524
    1H151 Ti408 4085   4.769   4.645   9.436
    1H151 Ti408 4086   6.096   2.814   9.524
    1H151 Ti408 4087   2.306   4.132   9.436
    1H151 Ti408 4088   2.685   3.841   9.524
    1H151 Ti408 4089   4.959   5.158   9.436
    1H151 Ti409 4090   5.338   5.893   9.524
    1H151 Ti409 4091   5.148   5.380   9.524
    1H151 Ti409 4092   2.875   6.698   9.436
    1H151 Ti409 4093   4.391   2.593   9.436
    1H151 Ti409 4094   3.633   3.327   9.524
    1H151 Ti409 4095   3.822   4.132   9.436
    1H151 Ti409 4096   3.254   0.249   9.524
    1H151 Ti409 4097   0.033   6.919   9.524
    1H151 Ti409 4098   0.223   1.567   9.436
    1H151 Ti409 4099   0.223   2.301   9.524
    1H151 Ti410 4100   1.359   3.327   9.524
    1H151 Ti410 4101   4.391   5.380   9.524
    1H151 Ti410 4102   5.906   3.327   9.524
    1H151 Ti410 4103   6.664   4.354   9.524
    1H151 Ti410 4104   6.664   3.619   9.436
    1H151 Ti410 4105   6.285   5.671   9.436
    1H151 Ti410 4106   6.664   2.301   9.524
    1H151 Ti410 4107   2.685   0.762   9.524
    1H151 Ti410 4108   5.527   5.671   9.436
    1H151 Ti410 4109   6.475   1.788   9.524
    1H151 Ti411 4110   0.223   6.698   9.436
    1H151 Ti411 4111   6.475   6.185   9.436
    1H151 Ti411 4112   2.875   0.249   9.524
    1H151 Ti411 4113   3.064   1.053   9.436
    1H151 Ti411 4114   3.254   3.619   9.436
    1H151 Ti411 4115   6.096   3.841   9.524
    1H151 Ti411 4116   6.285   2.301   9.524
    1H151 Ti411 4117   0.412   1.788   9.524
    1H151 Ti411 4118   3.064   0.027   9.436
    1H151 Ti411 4119   2.306   1.053   9.436
    1H151 Ti412 4120   2.306   0.027   9.436
    1H151 Ti412 4121   2.496   4.645   9.436
    1H151 Ti412 4122   6.285   0.249   9.524
    1H151 Ti412 4123   4.769   5.671   9.436
    1H151 Ti412 4124   0.033   3.106   9.436
    1H151 Ti412 4125   2.685   4.132   9.436
    1H151 Ti412 4126   4.201   5.158   9.436
    1H151 Ti412 4127   0.601   2.301   9.524
    1H151 Ti412 4128   0.791   3.106   9.436
    1H151 Ti412 4129   0.033   0.027   9.436
    1H151 Ti413 4130   2.117   0.540   9.436
    1H151 Ti413 4131   0.601   3.619   9.436
    1H151 Ti413 4132   0.223   4.354   9.524
    1H151 Ti413 4133   3.822   3.841   9.524
    1H151 Ti413 4134   0.791   3.841   9.524
    1H151 Ti413 4135   4.012   3.619   9.436
    1H151 Ti413 4136   4.201   3.106   9.436
    1H151 Ti413 4137   0.033   1.788   9.524
    1H151 Ti413 4138   0.223   3.619   9.436
    1H151 Ti413 4139   2.496   0.249   9.524
    1H151 Ti414 4140   5.717   0.027   9.436
    1H151 Ti414 4141   6.475   0.027   9.436
    1H151 Ti414 4142   3.822   3.106   9.436
    1H151 Ti414 4143   3.064   3.841   9.524
    1H151 Ti414 4144   3.064   4.132   9.436
    1H151 Ti414 4145   5.906   5.671   9.436
    1H151 Ti414 4146   6.475   2.814   9.524
    1H151 Ti414 4147   1.170   2.814   9.524
    1H151 Ti414 4148   2.685   1.053   9.436
    1H151 Ti414 4149   0.033   2.814   9.524
    1H151 Ti415 4150   5.717   5.893   9.524
    1H151 Ti415 4151   5.527   6.406   9.524
    1H151 Ti415 4152   5.906   0.249   9.524
    1H151 Ti415 4153   4.580   5.158   9.436
    1H151 Ti415 4154   6.096   0.027   9.436
    1H151 Ti415 4155   0.412   3.106   9.436
    1H151 Ti415 4156   6.664   6.698   9.436
    1H151 Ti415 4157   5.717   6.185   9.436
    1H151 Ti415 4158   4.391   5.671   9.436
    1H151 Ti415 4159   2.685   0.027   9.436
    1H151 Ti416 4160   6.475   3.841   9.524
    1H151 Ti416 4161   6.096   5.893   9.524
    1H151 Ti416 4162   3.443   4.132   9.436
    1H151 Ti416 4163   6.285   3.327   9.524
    1H151 Ti416 4164   6.096   6.185   9.436
    1H151 Ti416 4165   0.980   3.327   9.524
    1H151 Ti416 4166   3.443   3.841   9.524
    1H151 Ti416 4167   2.875   0.540   9.436
    1H151 Ti416 4168   3.633   3.619   9.436
    1H151 Ti416 4169   6.475   6.919   9.524
    1H151 Ti417 4170   0.412   3.841   9.524
    1H151 Ti417 4171   2.496   0.540   9.436
    1H151 Ti417 4172   0.791   2.814   9.524
    1H151 Ti417 4173   6.285   6.406   9.524
    1H151 Ti417 4174   0.412   2.814   9.524
    1H151 Ti417 4175   0.033   3.841   9.524
    1H151 Ti417 4176   6.664   3.327   9.524
    1H151 Ti417 4177   5.906   6.698   9.436
    1H151 Ti417 4178   5.717   6.919   9.524
    1H151 Ti417 4179   6.285   6.698   9.436
    1H151 Ti418 4180   0.601   3.327   9.524
    1H151 Ti418 4181   0.223   3.327   9.524
    1H151 Ti418 4182   5.906   6.406   9.524
    1H151 Ti418 4183   6.096   6.919   9.524
    1H151 Ti418 4184   1.359   1.742  10.933
    1H151 Ti418 4185   3.633   4.820  10.933
    1H151 Ti418 4186   5.527   3.152   8.028
    1H151 Ti418 4187   1.738   3.794  10.933
    1H151 Ti418 4188   5.338   2.255  10.933
    1H151 Ti418 4189   1.738   6.231   8.028
    1H151 Ti419 4190   1.928   6.744   8.028
    1H151 Ti419 4191   1.738   2.126   8.028
    1H151 Ti419 4192   0.223   0.715  10.933
    1H151 Ti419 4193   5.148   1.742  10.933
    1H151 Ti419 4194   4.391   0.715  10.933
    1H151 Ti419 4195   4.391   4.820  10.933
    1H151 Ti419 4196   1.738   3.152   8.028
    1H151 Ti419 4197   4.959   3.666   8.028
    1H151 Ti419 4198   1.170   6.359  10.933
    1H151 Ti419 4199   1.170   3.666   8.028
    1H151 Ti420 4200   2.685   4.307  10.933
    1H151 Ti420 4201   2.685   5.333  10.933
    1H151 Ti420 4202   0.412   6.359  10.933
    1H151 Ti420 4203   0.601   5.846  10.933
    1H151 Ti420 4204   1.170   0.587   8.028
    1H151 Ti420 4205   1.359   4.820  10.933
    1H151 Ti420 4206   2.875   2.768  10.933
    1H151 Ti420 4207   0.980   4.820  10.933
    1H151 Ti420 4208   2.306   1.228  10.933
    1H151 Ti420 4209   4.201   1.613   8.028
    1H151 Ti421 4210   0.223   5.846  10.933
    1H151 Ti421 4211   2.496   6.873  10.933
    1H151 Ti421 4212   0.791   1.228  10.933
    1H151 Ti421 4213   2.875   0.715  10.933
    1H151 Ti421 4214   3.633   0.715  10.933
    1H151 Ti421 4215   2.496   3.152   8.028
    1H151 Ti421 4216   4.769   0.074   8.028
    1H151 Ti421 4217   4.580   4.307  10.933
    1H151 Ti421 4218   6.664   6.231   8.028
    1H151 Ti421 4219   2.117   4.820  10.933
    1H151 Ti422 4220   4.769   1.100   8.028
    1H151 Ti422 4221   1.738   0.715  10.933
    1H151 Ti422 4222   1.928   2.639   8.028
    1H151 Ti422 4223   5.906   1.742  10.933
    1H151 Ti422 4224   5.906   4.820  10.933
    1H151 Ti422 4225   5.338   1.228  10.933
    1H151 Ti422 4226   5.338   0.587   8.028
    1H151 Ti422 4227   6.475   5.333  10.933
    1H151 Ti422 4228   2.875   4.820  10.933
    1H151 Ti422 4229   5.906   0.715  10.933
    1H151 Ti423 4230   0.223   4.820  10.933
    1H151 Ti423 4231   6.475   2.639   8.028
    1H151 Ti423 4232   1.359   0.074   8.028
    1H151 Ti423 4233   6.664   3.152   8.028
    1H151 Ti423 4234   3.443   2.639   8.028
    1H151 Ti423 4235   4.580   2.255  10.933
    1H151 Ti423 4236   1.928   2.255  10.933
    1H151 Ti423 4237   1.359   5.846  10.933
    1H151 Ti423 4238   4.580   3.281  10.933
    1H151 Ti423 4239   6.096   3.666   8.028
    1H151 Ti424 4240   4.769   3.152   8.028
    1H151 Ti424 4241   6.475   1.228  10.933
    1H151 Ti424 4242   0.412   4.692   8.028
    1H151 Ti424 4243   5.148   2.768  10.933
    1H151 Ti424 4244   3.443   1.613   8.028
    1H151 Ti424 4245   5.338   3.281  10.933
    1H151 Ti424 4246   6.664   4.179   8.028
    1H151 Ti424 4247   1.549   5.718   8.028
    1H151 Ti424 4248   6.664   2.126   8.028
    1H151 Ti424 4249   5.527   0.715  10.933
    1H151 Ti425 4250   3.633   6.231   8.028
    1H151 Ti425 4251   1.549   5.333  10.933
    1H151 Ti425 4252   0.601   4.179   8.028
    1H151 Ti425 4253   3.254   6.873  10.933
    1H151 Ti425 4254   0.601   2.126   8.028
    1H151 Ti425 4255   5.717   2.639   8.028
    1H151 Ti425 4256   1.549   0.202  10.933
    1H151 Ti425 4257   0.791   1.613   8.028
    1H151 Ti425 4258   3.822   4.307  10.933
    1H151 Ti425 4259   0.033   4.692   8.028
    1H151 Ti426 4260   6.664   4.820  10.933
    1H151 Ti426 4261   5.338   4.307  10.933
    1H151 Ti426 4262   4.201   5.333  10.933
    1H151 Ti426 4263   4.201   6.744   8.028
    1H151 Ti426 4264   5.717   3.666   8.028
    1H151 Ti426 4265   2.117   0.715  10.933
    1H151 Ti426 4266   1.928   1.613   8.028
    1H151 Ti426 4267   0.791   2.639   8.028
    1H151 Ti426 4268   0.033   0.202  10.933
    1H151 Ti426 4269   2.306   5.718   8.028
    1H151 Ti427 4270   5.527   3.794  10.933
    1H151 Ti427 4271   0.980   0.074   8.028
    1H151 Ti427 4272   2.306   3.666   8.028
    1H151 Ti427 4273   3.443   4.307  10.933
    1H151 Ti427 4274   5.527   0.074   8.028
    1H151 Ti427 4275   0.033   3.666   8.028
    1H151 Ti427 4276   0.791   4.307  10.933
    1H151 Ti427 4277   6.096   5.333  10.933
    1H151 Ti427 4278   1.928   3.666   8.028
    1H151 Ti427 4279   5.527   6.231   8.028
    1H151 Ti428 4280   4.769   6.231   8.028
    1H151 Ti428 4281   4.201   0.202  10.933
    1H151 Ti428 4282   2.685   5.718   8.028
    1H151 Ti428 4283   4.012   2.126   8.028
    1H151 Ti428 4284   2.685   6.359  10.933
    1H151 Ti428 4285   1.928   5.333  10.933
    1H151 Ti428 4286   5.338   0.202  10.933
    1H151 Ti428 4287   0.980   3.152   8.028
    1H151 Ti428 4288   1.170   6.744   8.028
    1H151 Ti428 4289   0.412   3.666   8.028
    1H151 Ti429 4290   2.496   6.231   8.028
    1H151 Ti429 4291   5.717   4.692   8.028
    1H151 Ti429 4292   4.012   3.794  10.933
    1H151 Ti429 4293   5.906   5.205   8.028
    1H151 Ti429 4294   4.391   5.846  10.933
    1H151 Ti429 4295   2.496   3.794  10.933
    1H151 Ti429 4296   4.580   6.744   8.028
    1H151 Ti429 4297   2.117   0.074   8.028
    1H151 Ti429 4298   0.412   0.587   8.028
    1H151 Ti429 4299   5.148   5.846  10.933
    1H151 Ti430 4300   2.117   5.205   8.028
    1H151 Ti430 4301   0.980   5.205   8.028
    1H151 Ti430 4302   1.738   6.873  10.933
    1H151 Ti430 4303   6.475   4.307  10.933
    1H151 Ti430 4304   1.170   2.255  10.933
    1H151 Ti430 4305   4.769   4.179   8.028
    1H151 Ti430 4306   3.822   2.255  10.933
    1H151 Ti430 4307   3.443   2.255  10.933
    1H151 Ti430 4308   0.980   3.794  10.933
    1H151 Ti430 4309   4.012   4.179   8.028
    1H151 Ti431 4310   2.875   3.152   8.028
    1H151 Ti431 4311   3.254   5.205   8.028
    1H151 Ti431 4312   4.959   1.613   8.028
    1H151 Ti431 4313   5.717   0.587   8.028
    1H151 Ti431 4314   1.928   6.359  10.933
    1H151 Ti431 4315   4.201   3.666   8.028
    1H151 Ti431 4316   1.928   0.587   8.028
    1H151 Ti431 4317   6.475   1.613   8.028
    1H151 Ti431 4318   5.906   2.768  10.933
    1H151 Ti431 4319   6.475   6.359  10.933
    1H151 Ti432 4320   4.391   2.768  10.933
    1H151 Ti432 4321   4.201   4.692   8.028
    1H151 Ti432 4322   5.717   6.744   8.028
    1H151 Ti432 4323   4.201   6.359  10.933
    1H151 Ti432 4324   0.033   0.587   8.028
    1H151 Ti432 4325   6.096   2.255  10.933
    1H151 Ti432 4326   3.822   6.359  10.933
    1H151 Ti432 4327   4.391   6.231   8.028
    1H151 Ti432 4328   3.254   5.846  10.933
    1H151 Ti432 4329   1.359   5.205   8.028
    1H151 Ti433 4330   3.064   6.744   8.028
    1H151 Ti433 4331   3.633   0.074   8.028
    1H151 Ti433 4332   2.496   5.205   8.028
    1H151 Ti433 4333   0.412   1.613   8.028
    1H151 Ti433 4334   6.285   5.846  10.933
    1H151 Ti433 4335   2.685   6.744   8.028
    1H151 Ti433 4336   0.980   6.231   8.028
    1H151 Ti433 4337   5.148   4.820  10.933
    1H151 Ti433 4338   4.580   2.639   8.028
    1H151 Ti433 4339   2.685   1.228  10.933
    1H151 Ti434 4340   5.906   6.231   8.028
    1H151 Ti434 4341   4.769   6.873  10.933
    1H151 Ti434 4342   4.201   2.255  10.933
    1H151 Ti434 4343   0.601   1.742  10.933
    1H151 Ti434 4344   4.959   4.307  10.933
    1H151 Ti434 4345   4.391   1.100   8.028
    1H151 Ti434 4346   4.959   1.228  10.933
    1H151 Ti434 4347   5.338   6.359  10.933
    1H151 Ti434 4348   5.527   1.100   8.028
    1H151 Ti434 4349   0.223   5.205   8.028
    1H151 Ti435 4350   5.338   5.333  10.933
    1H151 Ti435 4351   3.443   5.718   8.028
    1H151 Ti435 4352   1.170   4.692   8.028
    1H151 Ti435 4353   3.064   2.255  10.933
    1H151 Ti435 4354   0.601   6.231   8.028
    1H151 Ti435 4355   0.223   0.074   8.028
    1H151 Ti435 4356   3.443   3.666   8.028
    1H151 Ti435 4357   2.306   2.255  10.933
    1H151 Ti435 4358   6.475   2.255  10.933
    1H151 Ti435 4359   2.117   2.768  10.933
    1H151 Ti436 4360   4.580   1.228  10.933
    1H151 Ti436 4361   6.096   2.639   8.028
    1H151 Ti436 4362   5.906   2.126   8.028
    1H151 Ti436 4363   4.769   5.205   8.028
    1H151 Ti436 4364   3.064   0.587   8.028
    1H151 Ti436 4365   4.201   1.228  10.933
    1H151 Ti436 4366   2.685   2.255  10.933
    1H151 Ti436 4367   3.064   1.228  10.933
    1H151 Ti436 4368   0.223   2.126   8.028
    1H151 Ti436 4369   4.012   0.074   8.028
    1H151 Ti437 4370   3.822   1.228  10.933
    1H151 Ti437 4371   3.443   1.228  10.933
    1H151 Ti437 4372   4.012   1.100   8.028
    1H151 Ti437 4373   3.443   4.692   8.028
    1H151 Ti437 4374   0.412   2.255  10.933
    1H151 Ti437 4375   0.980   6.873  10.933
    1H151 Ti437 4376   1.170   2.639   8.028
    1H151 Ti437 4377   0.601   6.873  10.933
    1H151 Ti437 4378   3.633   5.846  10.933
    1H151 Ti437 4379   2.496   4.820  10.933
    1H151 Ti438 4380   6.285   4.179   8.028
    1H151 Ti438 4381   4.391   0.074   8.028
    1H151 Ti438 4382   3.633   1.100   8.028
    1H151 Ti438 4383   1.359   1.100   8.028
    1H151 Ti438 4384   1.549   2.639   8.028
    1H151 Ti438 4385   5.338   5.718   8.028
    1H151 Ti438 4386   4.769   2.768  10.933
    1H151 Ti438 4387   5.527   4.820  10.933
    1H151 Ti438 4388   1.359   6.873  10.933
    1H151 Ti438 4389   0.223   3.152   8.028
    1H151 Ti439 4390   3.064   1.613   8.028
    1H151 Ti439 4391   4.201   3.281  10.933
    1H151 Ti439 4392   4.580   5.333  10.933
    1H151 Ti439 4393   2.875   5.846  10.933
    1H151 Ti439 4394   0.601   3.152   8.028
    1H151 Ti439 4395   2.306   1.613   8.028
    1H151 Ti439 4396   3.254   6.231   8.028
    1H151 Ti439 4397   0.980   4.179   8.028
    1H151 Ti439 4398   2.685   1.613   8.028
    1H151 Ti439 4399   3.254   3.152   8.028
    1H151 Ti440 4400   0.223   6.873  10.933
    1H151 Ti440 4401   0.980   1.100   8.028
    1H151 Ti440 4402   4.391   6.873  10.933
    1H151 Ti440 4403   3.822   3.281  10.933
    1H151 Ti440 4404   4.959   5.333  10.933
    1H151 Ti440 4405   5.148   6.873  10.933
    1H151 Ti440 4406   2.685   0.202  10.933
    1H151 Ti440 4407   3.254   0.074   8.028
    1H151 Ti440 4408   6.475   0.202  10.933
    1H151 Ti440 4409   6.285   5.205   8.028
    1H151 Ti441 4410   5.906   3.794  10.933
    1H151 Ti441 4411   5.338   4.692   8.028
    1H151 Ti441 4412   2.306   0.202  10.933
    1H151 Ti441 4413   3.064   0.202  10.933
    1H151 Ti441 4414   1.738   1.100   8.028
    1H151 Ti441 4415   4.769   2.126   8.028
    1H151 Ti441 4416   5.148   2.126   8.028
    1H151 Ti441 4417   4.959   5.718   8.028
    1H151 Ti441 4418   3.443   3.281  10.933
    1H151 Ti441 4419   0.412   1.228  10.933
    1H151 Ti442 4420   6.285   1.100   8.028
    1H151 Ti442 4421   6.664   1.100   8.028
    1H151 Ti442 4422   4.012   5.846  10.933
    1H151 Ti442 4423   2.306   3.281  10.933
    1H151 Ti442 4424   6.285   0.074   8.028
    1H151 Ti442 4425   0.412   6.744   8.028
    1H151 Ti442 4426   6.285   1.742  10.933
    1H151 Ti442 4427   0.412   5.718   8.028
    1H151 Ti442 4428   2.875   4.179   8.028
    1H151 Ti442 4429   1.928   0.202  10.933
    1H151 Ti443 4430   2.306   6.359  10.933
    1H151 Ti443 4431   0.033   1.228  10.933
    1H151 Ti443 4432   1.738   5.846  10.933
    1H151 Ti443 4433   2.875   6.231   8.028
    1H151 Ti443 4434   1.170   5.718   8.028
    1H151 Ti443 4435   5.906   0.074   8.028
    1H151 Ti443 4436   0.791   6.744   8.028
    1H151 Ti443 4437   4.391   2.126   8.028
    1H151 Ti443 4438   5.906   4.179   8.028
    1H151 Ti443 4439   0.791   2.255  10.933
    1H151 Ti444 4440   5.148   4.179   8.028
    1H151 Ti444 4441   3.822   2.639   8.028
    1H151 Ti444 4442   5.717   3.281  10.933
    1H151 Ti444 4443   3.822   0.202  10.933
    1H151 Ti444 4444   6.664   5.205   8.028
    1H151 Ti444 4445   2.875   3.794  10.933
    1H151 Ti444 4446   5.717   5.718   8.028
    1H151 Ti444 4447   3.633   6.873  10.933
    1H151 Ti444 4448   5.527   2.126   8.028
    1H151 Ti444 4449   4.391   3.152   8.028
    1H151 Ti445 4450   5.906   1.100   8.028
    1H151 Ti445 4451   5.527   5.846  10.933
    1H151 Ti445 4452   6.664   0.074   8.028
    1H151 Ti445 4453   4.580   4.692   8.028
    1H151 Ti445 4454   2.496   5.846  10.933
    1H151 Ti445 4455   3.633   4.179   8.028
    1H151 Ti445 4456   0.601   1.100   8.028
    1H151 Ti445 4457   0.412   4.307  10.933
    1H151 Ti445 4458   3.443   0.202  10.933
    1H151 Ti445 4459   3.633   5.205   8.028
    1H151 Ti446 4460   3.254   1.100   8.028
    1H151 Ti446 4461   1.928   3.281  10.933
    1H151 Ti446 4462   6.096   6.744   8.028
    1H151 Ti446 4463   0.791   5.718   8.028
    1H151 Ti446 4464   1.359   4.179   8.028
    1H151 Ti446 4465   4.959   4.692   8.028
    1H151 Ti446 4466   0.223   1.100   8.028
    1H151 Ti446 4467   3.064   3.281  10.933
    1H151 Ti446 4468   2.685   3.281  10.933
    1H151 Ti446 4469   5.906   5.846  10.933
    1H151 Ti447 4470   0.223   1.742  10.933
    1H151 Ti447 4471   5.338   1.613   8.028
    1H151 Ti447 4472   2.496   0.074   8.028
    1H151 Ti447 4473   1.738   2.768  10.933
    1H151 Ti447 4474   5.527   4.179   8.028
    1H151 Ti447 4475   3.822   5.718   8.028
    1H151 Ti447 4476   3.254   4.179   8.028
    1H151 Ti447 4477   6.096   1.613   8.028
    1H151 Ti447 4478   0.033   6.744   8.028
    1H151 Ti447 4479   0.033   5.718   8.028
    1H151 Ti448 4480   1.549   4.692   8.028
    1H151 Ti448 4481   2.117   5.846  10.933
    1H151 Ti448 4482   3.064   4.692   8.028
    1H151 Ti448 4483   6.664   1.742  10.933
    1H151 Ti448 4484   6.664   6.873  10.933
    1H151 Ti448 4485   6.096   0.202  10.933
    1H151 Ti448 4486   1.549   3.281  10.933
    1H151 Ti448 4487   6.096   5.718   8.028
    1H151 Ti448 4488   6.475   6.744   8.028
    1H151 Ti448 4489   6.475   5.718   8.028
    1H151 Ti449 4490   2.496   4.179   8.028
    1H151 Ti449 4491   3.254   3.794  10.933
    1H151 Ti449 4492   6.285   3.794  10.933
    1H151 Ti449 4493   1.738   4.179   8.028
    1H151 Ti449 4494   4.201   5.718   8.028
    1H151 Ti449 4495   4.012   5.205   8.028
    1H151 Ti449 4496   2.685   4.692   8.028
    1H151 Ti449 4497   1.359   2.768  10.933
    1H151 Ti449 4498   1.928   4.692   8.028
    1H151 Ti449 4499   1.170   3.281  10.933
    1H151 Ti450 4500   6.664   2.768  10.933
    1H151 Ti450 4501   3.633   3.794  10.933
    1H151 Ti450 4502   3.822   3.666   8.028
    1H151 Ti450 4503   5.717   0.202  10.933
    1H151 Ti450 4504   0.223   2.768  10.933
    1H151 Ti450 4505   0.033   4.307  10.933
    1H151 Ti450 4506   4.012   6.873  10.933
    1H151 Ti450 4507   4.201   2.639   8.028
    1H151 Ti450 4508   6.285   2.768  10.933
    1H151 Ti450 4509   2.875   0.074   8.028
    1H151 Ti451 4510   4.580   5.718   8.028
    1H151 Ti451 4511   4.391   5.205   8.028
    1H151 Ti451 4512   2.306   0.587   8.028
    1H151 Ti451 4513   6.096   6.359  10.933
    1H151 Ti451 4514   0.601   3.794  10.933
    1H151 Ti451 4515   3.633   3.152   8.028
    1H151 Ti451 4516   2.117   1.100   8.028
    1H151 Ti451 4517   5.717   1.613   8.028
    1H151 Ti451 4518   2.117   4.179   8.028
    1H151 Ti451 4519   5.527   6.873  10.933
    1H151 Ti452 4520   5.717   6.359  10.933
    1H151 Ti452 4521   2.306   4.692   8.028
    1H151 Ti452 4522   2.685   0.587   8.028
    1H151 Ti452 4523   4.012   3.152   8.028
    1H151 Ti452 4524   2.875   1.100   8.028
    1H151 Ti452 4525   6.096   3.281  10.933
    1H151 Ti452 4526   6.285   6.873  10.933
    1H151 Ti452 4527   0.980   2.768  10.933
    1H151 Ti452 4528   6.664   3.794  10.933
    1H151 Ti452 4529   0.601   2.768  10.933
    1H151 Ti453 4530   0.791   3.281  10.933
    1H151 Ti453 4531   2.496   1.100   8.028
    1H151 Ti453 4532   5.906   6.873  10.933
    1H151 Ti453 4533   0.223   3.794  10.933
    1H151 Ti453 4534   6.475   3.281  10.933
    1H151 Ti453 4535   0.412   3.281  10.933
    1H151 Ti453 4536   0.033   3.281  10.933
    1H151    O1 4537   2.685   2.164   8.042
    1H151    O2 4538   3.064   2.164   8.042
    1H151    O3 4539   0.791   0.678  10.918
    1H151    O4 4540   1.170   0.678  10.918
    1H151    O5 4541   0.601   5.296  10.918
    1H151    O6 4542   1.359   1.191  10.918
    1H151    O7 4543   1.928   1.704  10.918
    1H151    O8 4544   2.306   2.164   8.042
    1H151    O9 4545   1.738   4.270  10.918
    1H151   O10 4546   2.117   4.270  10.918
    1H151   O11 4547   1.359   4.270  10.918
    1H151   O12 4548   3.254   5.296  10.918
    1H151   O13 4549   4.959   3.757  10.918
    1H151   O14 4550   2.306   1.704  10.918
    1H151   O15 4551   2.496   2.677   8.042
    1H151   O16 4552   1.738   1.191  10.918
    1H151   O17 4553   4.959   0.678  10.918
    1H151   O18 4554   1.359   1.650   8.042
    1H151   O19 4555   5.148   6.781   8.042
    1H151   O20 4556   2.685   1.704  10.918
    1H151   O21 4557   2.875   2.677   8.042
    1H151   O22 4558   3.064   1.704  10.918
    1H151   O23 4559   3.443   1.704  10.918
    1H151   O24 4560   3.822   1.704  10.918
    1H151   O25 4561   4.391   0.624   8.042
    1H151   O26 4562   0.980   5.296  10.918
    1H151   O27 4563   4.201   1.704  10.918
    1H151   O28 4564   0.980   0.165  10.918
    1H151   O29 4565   4.012   0.624   8.042
    1H151   O30 4566   3.633   5.296  10.918
    1H151   O31 4567   0.223   5.296  10.918
    1H151   O32 4568   5.148   2.677   8.042
    1H151   O33 4569   4.769   0.624   8.042
    1H151   O34 4570   0.601   0.165  10.918
    1H151   O35 4571   3.443   2.164   8.042
    1H151   O36 4572   4.769   6.322  10.918
    1H151   O37 4573   4.580   3.757  10.918
    1H151   O38 4574   4.580   1.704  10.918
    1H151   O39 4575   3.443   2.730  10.918
    1H151   O40 4576   3.822   2.730  10.918
    1H151   O41 4577   3.633   0.624   8.042
    1H151   O42 4578   1.170   2.164   8.042
    1H151   O43 4579   5.906   1.191  10.918
    1H151   O44 4580   4.769   0.165  10.918
    1H151   O45 4581   6.096   3.190   8.042
    1H151   O46 4582   6.475   0.678  10.918
    1H151   O47 4583   3.633   6.781   8.042
    1H151   O48 4584   3.254   6.322  10.918
    1H151   O49 4585   5.906   4.270  10.918
    1H151   O50 4586   0.223   2.677   8.042
    1H151   O51 4587   6.285   4.729   8.042
    1H151   O52 4588   5.338   5.242   8.042
    1H151   O53 4589   2.875   3.703   8.042
    1H151   O54 4590   6.285   0.624   8.042
    1H151   O55 4591   1.549   1.704  10.918
    1H151   O56 4592   2.875   2.310   8.101
    1H151   O57 4593   0.980   0.531  10.859
    1H151   O58 4594   2.496   2.310   8.101
    1H151   O59 4595   0.412   0.678  10.918
    1H151   O60 4596   0.980   1.191  10.918
    1H151   O61 4597   4.580   0.678  10.918
    1H151   O62 4598   1.170   1.704  10.918
    1H151   O63 4599   2.117   2.677   8.042
    1H151   O64 4600   5.338   3.190   8.042
    1H151   O65 4601   0.791   5.809  10.918
    1H151   O66 4602   1.738   1.557  10.859
    1H151   O67 4603   1.549   1.044  10.859
    1H151   O68 4604   1.738   6.781   8.042
    1H151   O69 4605   5.527   2.217  10.918
    1H151   O70 4606   1.928   4.123  10.859
    1H151   O71 4607   1.549   4.123  10.859
    1H151   O72 4608   5.148   0.624   8.042
    1H151   O73 4609   1.170   1.044  10.859
    1H151   O74 4610   1.549   4.783  10.918
    1H151   O75 4611   2.117   1.557  10.859
    1H151   O76 4612   4.201   4.783  10.918
    1H151   O77 4613   0.980   1.650   8.042
    1H151   O78 4614   0.791   5.149  10.859
    1H151   O79 4615   1.928   4.783  10.918
    1H151   O80 4616   6.285   1.191  10.918
    1H151   O81 4617   1.549   6.268   8.042
    1H151   O82 4618   3.254   2.310   8.101
    1H151   O83 4619   0.601   0.531  10.859
    1H151   O84 4620   4.959   0.111   8.042
    1H151   O85 4621   1.928   2.164   8.042
    1H151   O86 4622   6.475   3.190   8.042
    1H151   O87 4623   0.412   5.149  10.859
    1H151   O88 4624   4.012   5.296  10.918
    1H151   O89 4625   0.980   6.322  10.918
    1H151   O90 4626   0.033   5.809  10.918
    1H151   O91 4627   1.549   2.164   8.042
    1H151   O92 4628   3.443   5.149  10.859
    1H151   O93 4629   1.549   3.190   8.042
    1H151   O94 4630   4.391   4.270  10.918
    1H151   O95 4631   1.170   5.809  10.918
    1H151   O96 4632   5.717   1.704  10.918
    1H151   O97 4633   5.717   3.190   8.042
    1H151   O98 4634   3.064   4.783  10.918
    1H151   O99 4635   4.959   1.704  10.918
    1H151  O100 4636   1.549   0.678  10.918
    1H151  O101 4637   2.117   1.191  10.918
    1H151  O102 4638   4.769   3.610  10.859
    1H151  O103 4639   0.033   0.678  10.918
    1H151  O104 4640   3.443   4.783  10.918
    1H151  O105 4641   2.496   4.270  10.918
    1H151  O106 4642   4.769   2.217  10.918
    1H151  O107 4643   2.875   5.296  10.918
    1H151  O108 4644   4.769   0.531  10.859
    1H151  O109 4645   6.096   4.783  10.918
    1H151  O110 4646   1.738   2.217  10.918
    1H151  O111 4647   1.928   6.268   8.042
    1H151  O112 4648   3.822   4.783  10.918
    1H151  O113 4649   1.549   0.111   8.042
    1H151  O114 4650   3.633   1.650   8.042
    1H151  O115 4651   5.148   2.217  10.918
    1H151  O116 4652   1.170   1.797   8.101
    1H151  O117 4653   4.959   6.268   8.042
    1H151  O118 4654   5.338   6.268   8.042
    1H151  O119 4655   5.338   1.704  10.918
    1H151  O120 4656   2.117   5.755   8.042
    1H151  O121 4657   3.064   6.835  10.918
    1H151  O122 4658   2.306   6.268   8.042
    1H151  O123 4659   3.822   6.268   8.042
    1H151  O124 4660   6.664   5.296  10.918
    1H151  O125 4661   3.254   2.677   8.042
    1H151  O126 4662   5.527   1.191  10.918
    1H151  O127 4663   0.601   4.729   8.042
    1H151  O128 4664   3.064   2.730  10.918
    1H151  O129 4665   1.928   3.757  10.918
    1H151  O130 4666   1.359   5.296  10.918
    1H151  O131 4667   1.549   3.757  10.918
    1H151  O132 4668   2.117   6.781   8.042
    1H151  O133 4669   5.527   2.677   8.042
    1H151  O134 4670   1.738   1.650   8.042
    1H151  O135 4671   1.359   0.165  10.918
    1H151  O136 4672   2.685   2.824   8.101
    1H151  O137 4673   0.791   0.111   8.042
    1H151  O138 4674   1.928   3.190   8.042
    1H151  O139 4675   5.338   0.678  10.918
    1H151  O140 4676   4.769   6.781   8.042
    1H151  O141 4677   5.717   2.730  10.918
    1H151  O142 4678   0.791   2.164   8.042
    1H151  O143 4679   1.928   5.242   8.042
    1H151  O144 4680   6.664   6.322  10.918
    1H151  O145 4681   4.391   3.703   8.042
    1H151  O146 4682   5.338   3.757  10.918
    1H151  O147 4683   6.664   2.677   8.042
    1H151  O148 4684   0.980   4.270  10.918
    1H151  O149 4685   1.359   0.531  10.859
    1H151  O150 4686   0.601   6.322  10.918
    1H151  O151 4687   0.791   4.783  10.918
    1H151  O152 4688   6.096   0.678  10.918
    1H151  O153 4689   4.201   0.678  10.918
    1H151  O154 4690   4.959   3.190   8.042
    1H151  O155 4691   2.496   1.557  10.859
    1H151  O156 4692   4.769   3.703   8.042
    1H151  O157 4693   3.064   5.242   8.042
    1H151  O158 4694   0.223   0.165  10.918
    1H151  O159 4695   4.580   4.783  10.918
    1H151  O160 4696   5.527   6.781   8.042
    1H151  O161 4697   5.148   0.165  10.918
    1H151  O162 4698   0.223   6.322  10.918
    1H151  O163 4699   5.148   3.703   8.042
    1H151  O164 4700   1.359   6.322  10.918
    1H151  O165 4701   4.012   6.781   8.042
    1H151  O166 4702   4.201   3.757  10.918
    1H151  O167 4703   2.117   2.310   8.101
    1H151  O168 4704   5.527   4.270  10.918
    1H151  O169 4705   2.306   2.824   8.101
    1H151  O170 4706   3.822   2.164   8.042
    1H151  O171 4707   2.306   3.190   8.042
    1H151  O172 4708   4.012   1.650   8.042
    1H151  O173 4709   4.391   0.165  10.918
    1H151  O174 4710   0.791   0.018  10.859
    1H151  O175 4711   4.580   0.771   8.101
    1H151  O176 4712   2.685   6.835  10.918
    1H151  O177 4713   1.359   3.703   8.042
    1H151  O178 4714   2.875   4.270  10.918
    1H151  O179 4715   2.875   1.557  10.859
    1H151  O180 4716   2.875   6.322  10.918
    1H151  O181 4717   4.391   6.322  10.918
    1H151  O182 4718   1.738   5.755   8.042
    1H151  O183 4719   3.254   1.557  10.859
    1H151  O184 4720   3.633   1.557  10.859
    1H151  O185 4721   4.012   1.557  10.859
    1H151  O186 4722   5.906   4.729   8.042
    1H151  O187 4723   4.201   0.771   8.101
    1H151  O188 4724   1.359   0.624   8.042
    1H151  O189 4725   4.769   2.677   8.042
    1H151  O190 4726   0.980   3.703   8.042
    1H151  O191 4727   5.338   0.111   8.042
    1H151  O192 4728   0.601   2.677   8.042
    1H151  O193 4729   0.980   0.624   8.042
    1H151  O194 4730   6.664   4.729   8.042
    1H151  O195 4731   2.496   5.296  10.918
    1H151  O196 4732   6.285   4.270  10.918
    1H151  O197 4733   5.148   6.322  10.918
    1H151  O198 4734   5.148   3.244  10.918
    1H151  O199 4735   5.338   2.730  10.918
    1H151  O200 4736   4.959   1.137   8.042
    1H151  O201 4737   4.391   1.557  10.859
    1H151  O202 4738   2.496   3.703   8.042
    1H151  O203 4739   0.412   4.783  10.918
    1H151  O204 4740   4.201   2.730  10.918
    1H151  O205 4741   4.769   3.244  10.918
    1H151  O206 4742   4.012   4.270  10.918
    1H151  O207 4743   5.717   5.242   8.042
    1H151  O208 4744   2.685   2.730  10.918
    1H151  O209 4745   3.822   0.678  10.918
    1H151  O210 4746   1.359   6.781   8.042
    1H151  O211 4747   2.306   4.123  10.859
    1H151  O212 4748   3.822   5.149  10.859
    1H151  O213 4749   4.959   0.771   8.101
    1H151  O214 4750   3.064   5.149  10.859
    1H151  O215 4751   1.549   1.797   8.101
    1H151  O216 4752   3.064   0.678  10.918
    1H151  O217 4753   4.391   1.650   8.042
    1H151  O218 4754   1.738   4.636  10.859
    1H151  O219 4755   2.685   0.678  10.918
    1H151  O220 4756   3.822   0.771   8.101
    1H151  O221 4757   3.633   6.322  10.918
    1H151  O222 4758   2.306   6.835  10.918
    1H151  O223 4759   3.443   0.678  10.918
    1H151  O224 4760   1.359   2.217  10.918
    1H151  O225 4761   5.906   0.624   8.042
    1H151  O226 4762   1.170   3.190   8.042
    1H151  O227 4763   3.254   6.781   8.042
    1H151  O228 4764   0.980   5.662  10.859
    1H151  O229 4765   6.664   0.624   8.042
    1H151  O230 4766   6.285   3.703   8.042
    1H151  O231 4767   3.633   2.584  10.859
    1H151  O232 4768   6.475   4.783  10.918
    1H151  O233 4769   1.170   4.123  10.859
    1H151  O234 4770   1.928   0.111   8.042
    1H151  O235 4771   4.959   6.928   8.101
    1H151  O236 4772   5.906   2.217  10.918
    1H151  O237 4773   5.148   0.531  10.859
    1H151  O238 4774   6.664   3.703   8.042
    1H151  O239 4775   5.338   2.824   8.101
    1H151  O240 4776   3.254   0.624   8.042
    1H151  O241 4777   0.033   4.216   8.042
    1H151  O242 4778   2.306   3.757  10.918
    1H151  O243 4779   6.096   1.044  10.859
    1H151  O244 4780   0.033   6.268   8.042
    1H151  O245 4781   6.475   6.268   8.042
    1H151  O246 4782   5.148   3.610  10.859
    1H151  O247 4783   0.412   4.216   8.042
    1H151  O248 4784   6.475   5.809  10.918
    1H151  O249 4785   5.338   6.928   8.101
    1H151  O250 4786   4.959   5.242   8.042
    1H151  O251 4787   3.254   3.703   8.042
    1H151  O252 4788   6.475   2.164   8.042
    1H151  O253 4789   4.580   5.809  10.918
    1H151  O254 4790   0.791   1.704  10.918
    1H151  O255 4791   1.170   3.757  10.918
    1H151  O256 4792   5.527   3.703   8.042
    1H151  O257 4793   4.959   5.809  10.918
    1H151  O258 4794   2.117   5.296  10.918
    1H151  O259 4795   0.601   3.703   8.042
    1H151  O260 4796   6.285   3.337   8.101
    1H151  O261 4797   3.254   4.270  10.918
    1H151  O262 4798   1.738   3.703   8.042
    1H151  O263 4799   5.906   5.296  10.918
    1H151  O264 4800   1.170   6.268   8.042
    1H151  O265 4801   4.201   4.216   8.042
    1H151  O266 4802   4.201   6.268   8.042
    1H151  O267 4803   4.959   2.824   8.101
    1H151  O268 4804   2.306   0.678  10.918
    1H151  O269 4805   0.601   0.624   8.042
    1H151  O270 4806   2.875   5.755   8.042
    1H151  O271 4807   1.549   5.242   8.042
    1H151  O272 4808   1.928   6.835  10.918
    1H151  O273 4809   1.738   0.624   8.042
    1H151  O274 4810   2.685   5.242   8.042
    1H151  O275 4811   4.580   6.175  10.859
    1H151  O276 4812   0.980   4.729   8.042
    1H151  O277 4813   4.580   4.216   8.042
    1H151  O278 4814   0.791   5.242   8.042
    1H151  O279 4815   4.959   6.175  10.859
    1H151  O280 4816   6.664   1.650   8.042
    1H151  O281 4817   0.412   0.111   8.042
    1H151  O282 4818   2.496   6.781   8.042
    1H151  O283 4819   1.738   6.322  10.918
    1H151  O284 4820   4.769   1.650   8.042
    1H151  O285 4821   5.338   1.137   8.042
    1H151  O286 4822   4.959   4.783  10.918
    1H151  O287 4823   5.148   6.415   8.101
    1H151  O288 4824   1.928   1.044  10.859
    1H151  O289 4825   3.254   5.755   8.042
    1H151  O290 4826   0.412   5.242   8.042
    1H151  O291 4827   0.223   1.650   8.042
    1H151  O292 4828   2.306   2.730  10.918
    1H151  O293 4829   6.096   2.164   8.042
    1H151  O294 4830   5.527   5.296  10.918
    1H151  O295 4831   4.012   4.729   8.042
    1H151  O296 4832   6.096   6.268   8.042
    1H151  O297 4833   0.412   6.268   8.042
    1H151  O298 4834   1.170   5.149  10.859
    1H151  O299 4835   3.633   4.729   8.042
    1H151  O300 4836   6.664   2.217  10.918
    1H151  O301 4837   0.033   5.149  10.859
    1H151  O302 4838   0.223   2.217  10.918
    1H151  O303 4839   3.064   2.824   8.101
    1H151  O304 4840   1.170   0.018  10.859
    1H151  O305 4841   1.359   2.310   8.101
    1H151  O306 4842   4.769   1.557  10.859
    1H151  O307 4843   5.717   1.044  10.859
    1H151  O308 4844   5.906   3.337   8.101
    1H151  O309 4845   5.148   3.337   8.101
    1H151  O310 4846   4.391   3.610  10.859
    1H151  O311 4847   3.633   2.310   8.101
    1H151  O312 4848   0.412   0.018  10.859
    1H151  O313 4849   0.980   2.310   8.101
    1H151  O314 4850   5.527   1.557  10.859
    1H151  O315 4851   5.148   0.258   8.101
    1H151  O316 4852   3.254   4.636  10.859
    1H151  O317 4853   4.959   2.070  10.859
    1H151  O318 4854   4.012   4.636  10.859
    1H151  O319 4855   6.664   0.531  10.859
    1H151  O320 4856   3.254   2.584  10.859
    1H151  O321 4857   4.959   0.018  10.859
    1H151  O322 4858   2.117   6.415   8.101
    1H151  O323 4859   0.980   1.557  10.859
    1H151  O324 4860   1.549   2.070  10.859
    1H151  O325 4861   4.580   0.018  10.859
    1H151  O326 4862   0.791   6.175  10.859
    1H151  O327 4863   1.549   6.928   8.101
    1H151  O328 4864   4.012   2.584  10.859
    1H151  O329 4865   3.822   6.928   8.101
    1H151  O330 4866   4.201   4.123  10.859
    1H151  O331 4867   0.033   2.824   8.101
    1H151  O332 4868   6.664   5.662  10.859
    1H151  O333 4869   5.717   2.070  10.859
    1H151  O334 4870   1.928   5.902   8.101
    1H151  O335 4871   6.285   0.531  10.859
    1H151  O336 4872   3.064   6.175  10.859
    1H151  O337 4873   5.717   4.123  10.859
    1H151  O338 4874   3.822   1.797   8.101
    1H151  O339 4875   1.359   3.337   8.101
    1H151  O340 4876   6.096   4.876   8.101
    1H151  O341 4877   3.443   0.771   8.101
    1H151  O342 4878   6.096   4.123  10.859
    1H151  O343 4879   2.875   6.688  10.859
    1H151  O344 4880   3.443   6.175  10.859
    1H151  O345 4881   0.412   2.824   8.101
    1H151  O346 4882   3.443   6.928   8.101
    1H151  O347 4883   6.285   4.636  10.859
    1H151  O348 4884   5.527   2.584  10.859
    1H151  O349 4885   1.359   6.415   8.101
    1H151  O350 4886   0.033   6.175  10.859
    1H151  O351 4887   1.738   0.258   8.101
    1H151  O352 4888   6.475   4.876   8.101
    1H151  O353 4889   5.527   5.389   8.101
    1H151  O354 4890   2.685   3.850   8.101
    1H151  O355 4891   4.012   6.415   8.101
    1H151  O356 4892   4.580   3.850   8.101
    1H151  O357 4893   5.148   5.389   8.101
    1H151  O358 4894   6.096   0.771   8.101
    1H151  O359 4895   6.475   0.771   8.101
    1H151  O360 4896   3.064   3.850   8.101
    1H151  O361 4897   1.738   5.389   8.101
    1H151  O362 4898   0.791   4.876   8.101
    1H151  O363 4899   0.601   0.258   8.101
    1H151  O364 4900   2.875   5.389   8.101
    1H151  O365 4901   2.117   3.337   8.101
    1H151  O366 4902   0.601   4.636  10.859
    1H151  O367 4903   4.959   3.097  10.859
    1H151  O368 4904   2.117   3.610  10.859
    1H151  O369 4905   1.359   3.610  10.859
    1H151  O370 4906   4.012   0.531  10.859
    1H151  O371 4907   2.306   6.928   8.101
    1H151  O372 4908   6.475   3.850   8.101
    1H151  O373 4909   0.223   4.363   8.101
    1H151  O374 4910   4.769   4.636  10.859
    1H151  O375 4911   2.306   5.149  10.859
    1H151  O376 4912   0.791   3.850   8.101
    1H151  O377 4913   5.338   3.850   8.101
    1H151  O378 4914   4.769   5.662  10.859
    1H151  O379 4915   1.549   6.175  10.859
    1H151  O380 4916   5.148   1.284   8.101
    1H151  O381 4917   1.549   0.771   8.101
    1H151  O382 4918   3.064   4.123  10.859
    1H151  O383 4919   1.549   3.850   8.101
    1H151  O384 4920   0.791   0.771   8.101
    1H151  O385 4921   2.117   6.688  10.859
    1H151  O386 4922   3.254   0.531  10.859
    1H151  O387 4923   6.285   2.310   8.101
    1H151  O388 4924   4.391   4.363   8.101
    1H151  O389 4925   2.496   2.584  10.859
    1H151  O390 4926   2.496   0.531  10.859
    1H151  O391 4927   5.717   5.149  10.859
    1H151  O392 4928   0.033   1.797   8.101
    1H151  O393 4929   4.580   1.797   8.101
    1H151  O394 4930   3.064   5.902   8.101
    1H151  O395 4931   0.601   5.389   8.101
    1H151  O396 4932   0.223   6.415   8.101
    1H151  O397 4933   6.285   6.415   8.101
    1H151  O398 4934   2.685   2.532   8.189
    1H151  O399 4935   3.822   4.876   8.101
    1H151  O400 4936   0.033   2.070  10.859
    1H151  O401 4937   0.791   0.310  10.771
    1H151  O402 4938   1.359   0.823  10.771
    1H151  O403 4939   2.306   2.532   8.189
    1H151  O404 4940   3.064   2.532   8.189
    1H151  O405 4941   1.928   1.336  10.771
    1H151  O406 4942   1.170   0.310  10.771
    1H151  O407 4943   0.980   0.823  10.771
    1H151  O408 4944   1.549   1.336  10.771
    1H151  O409 4945   1.359   2.019   8.189
    1H151  O410 4946   1.549   4.414  10.771
    1H151  O411 4947   0.791   5.441  10.771
    1H151  O412 4948   1.928   4.414  10.771
    1H151  O413 4949   4.959   0.310  10.771
    1H151  O414 4950   3.254   4.928  10.771
    1H151  O415 4951   0.601   4.928  10.771
    1H151  O416 4952   1.170   1.336  10.771
    1H151  O417 4953   0.412   5.809  10.918
    1H151  O418 4954   5.148   3.045   8.189
    1H151  O419 4955   2.117   3.901  10.771
    1H151  O420 4956   5.148   7.150   8.189
    1H151  O421 4957   1.359   3.901  10.771
    1H151  O422 4958   1.738   1.849  10.771
    1H151  O423 4959   1.170   4.783  10.918
    1H151  O424 4960   4.959   3.388  10.771
    1H151  O425 4961   1.359   1.557  10.859
    1H151  O426 4962   0.412   0.310  10.771
    1H151  O427 4963   4.959   0.480   8.189
    1H151  O428 4964   0.412   5.441  10.771
    1H151  O429 4965   4.580   0.310  10.771
    1H151  O430 4966   4.769   5.954  10.771
    1H151  O431 4967   1.170   5.441  10.771
    1H151  O432 4968   0.033   5.441  10.771
    1H151  O433 4969   2.875   2.019   8.189
    1H151  O434 4970   0.980   2.019   8.189
    1H151  O435 4971   4.769   1.849  10.771
    1H151  O436 4972   4.959   6.637   8.189
    1H151  O437 4973   5.338   6.637   8.189
    1H151  O438 4974   2.117   1.849  10.771
    1H151  O439 4975   2.496   2.019   8.189
    1H151  O440 4976   4.391   3.901  10.771
    1H151  O441 4977   6.285   0.823  10.771
    1H151  O442 4978   5.717   1.336  10.771
    1H151  O443 4979   3.633   2.019   8.189
    1H151  O444 4980   3.254   2.019   8.189
    1H151  O445 4981   4.769   3.901  10.771
    1H151  O446 4982   6.096   4.414  10.771
    1H151  O447 4983   3.822   6.637   8.189
    1H151  O448 4984   3.064   6.467  10.771
    1H151  O449 4985   4.580   0.480   8.189
    1H151  O450 4986   3.443   5.441  10.771
    1H151  O451 4987   4.769   4.270  10.918
    1H151  O452 4988   4.391   1.849  10.771
    1H151  O453 4989   2.496   1.849  10.771
    1H151  O454 4990   3.633   1.849  10.771
    1H151  O455 4991   2.685   3.190   8.042
    1H151  O456 4992   4.012   1.849  10.771
    1H151  O457 4993   3.254   1.849  10.771
    1H151  O458 4994   0.980   5.954  10.771
    1H151  O459 4995   2.875   1.849  10.771
    1H151  O460 4996   4.201   0.480   8.189
    1H151  O461 4997   4.580   0.111   8.042
    1H151  O462 4998   6.285   5.296  10.918
    1H151  O463 4999   4.012   4.928  10.771
    1H151  O464 5000   5.527   1.849  10.771
    1H151  O465 5001   3.822   0.480   8.189
    1H151  O466 5002   4.391   2.217  10.918
    1H151  O467 5003   2.496   1.191  10.918
    1H151  O468 5004   2.117   2.217  10.918
    1H151  O469 5005   2.306   4.783  10.918
    1H151  O470 5006   1.549   6.637   8.189
    1H151  O471 5007   4.201   4.414  10.771
    1H151  O472 5008   5.148   1.191  10.918
    1H151  O473 5009   0.601   0.823  10.771
    1H151  O474 5010   1.738   5.296  10.918
    1H151  O475 5011   2.117   3.045   8.189
    1H151  O476 5012   1.738   7.150   8.189
    1H151  O477 5013   4.580   1.137   8.042
    1H151  O478 5014   3.633   2.875  10.771
    1H151  O479 5015   6.285   2.677   8.042
    1H151  O480 5016   3.633   2.217  10.918
    1H151  O481 5017   1.170   4.414  10.771
    1H151  O482 5018   2.117   6.124   8.189
    1H151  O483 5019   5.338   3.558   8.189
    1H151  O484 5020   0.601   1.191  10.918
    1H151  O485 5021   0.223   3.703   8.042
    1H151  O486 5022   5.148   4.270  10.918
    1H151  O487 5023   3.254   1.650   8.042
    1H151  O488 5024   5.717   2.362  10.771
    1H151  O489 5025   5.148   0.993   8.189
    1H151  O490 5026   0.033   2.164   8.042
    1H151  O491 5027   5.906   2.677   8.042
    1H151  O492 5028   5.717   4.783  10.918
    1H151  O493 5029   6.475   3.558   8.189
    1H151  O494 5030   2.306   4.414  10.771
    1H151  O495 5031   6.664   5.954  10.771
    1H151  O496 5032   4.012   2.217  10.918
    1H151  O497 5033   2.117   2.019   8.189
    1H151  O498 5034   1.549   3.558   8.189
    1H151  O499 5035   1.928   5.611   8.189
    1H151  O500 5036   0.412   2.164   8.042
    1H151  O501 5037   4.769   0.823  10.771
    1H151  O502 5038   3.254   2.217  10.918
    1H151  O503 5039   6.475   4.216   8.042
    1H151  O504 5040   3.064   4.414  10.771
    1H151  O505 5041   2.306   6.637   8.189
    1H151  O506 5042   5.148   0.823  10.771
    1H151  O507 5043   5.148   3.901  10.771
    1H151  O508 5044   1.549   0.480   8.189
    1H151  O509 5045   6.096   1.704  10.918
    1H151  O510 5046   6.285   3.045   8.189
    1H151  O511 5047   0.791   0.480   8.189
    1H151  O512 5048   3.822   0.111   8.042
    1H151  O513 5049   1.170   1.506   8.189
    1H151  O514 5050   3.064   5.441  10.771
    1H151  O515 5051   6.096   1.336  10.771
    1H151  O516 5052   4.959   2.730  10.918
    1H151  O517 5053   3.443   5.809  10.918
    1H151  O518 5054   2.117   1.650   8.042
    1H151  O519 5055   2.875   2.217  10.918
    1H151  O520 5056   2.496   2.217  10.918
    1H151  O521 5057   5.906   3.045   8.189
    1H151  O522 5058   3.443   6.268   8.042
    1H151  O523 5059   0.601   5.098   8.189
    1H151  O524 5060   4.391   4.071   8.189
    1H151  O525 5061   3.822   5.441  10.771
    1H151  O526 5062   4.769   1.191  10.918
    1H151  O527 5063   3.064   5.611   8.189
    1H151  O528 5064   6.664   1.191  10.918
    1H151  O529 5065   1.549   1.506   8.189
    1H151  O530 5066   6.664   0.823  10.771
    1H151  O531 5067   0.601   5.662  10.859
    1H151  O532 5068   4.201   0.111   8.042
    1H151  O533 5069   0.033   2.532   8.189
    1H151  O534 5070   2.685   3.558   8.189
    1H151  O535 5071   0.791   4.216   8.042
    1H151  O536 5072   5.717   4.414  10.771
    1H151  O537 5073   4.580   6.467  10.771
    1H151  O538 5074   0.412   2.532   8.189
    1H151  O539 5075   5.338   2.532   8.189
    1H151  O540 5076   4.959   6.467  10.771
    1H151  O541 5077   5.527   4.729   8.042
    1H151  O542 5078   1.170   0.111   8.042
    1H151  O543 5079   0.223   0.531  10.859
    1H151  O544 5080   6.475   4.584   8.189
    1H151  O545 5081   4.959   2.532   8.189
    1H151  O546 5082   0.791   3.190   8.042
    1H151  O547 5083   3.443   6.637   8.189
    1H151  O548 5084   1.549   6.835  10.918
    1H151  O549 5085   3.443   6.835  10.918
    1H151  O550 5086   1.359   5.755   8.042
    1H151  O551 5087   3.064   5.809  10.918
    1H151  O552 5088   4.580   3.190   8.042
    1H151  O553 5089   3.443   6.467  10.771
    1H151  O554 5090   3.064   3.190   8.042
    1H151  O555 5091   5.527   5.098   8.189
    1H151  O556 5092   1.359   4.636  10.859
    1H151  O557 5093   3.254   2.875  10.771
    1H151  O558 5094   1.928   0.678  10.918
    1H151  O559 5095   5.527   3.244  10.918
    1H151  O560 5096   4.012   2.875  10.771
    1H151  O561 5097   3.443   0.480   8.189
    1H151  O562 5098   0.791   1.044  10.859
    1H151  O563 5099   1.738   4.928  10.771
    1H151  O564 5100   4.012   1.191  10.918
    1H151  O565 5101   5.338   2.070  10.859
    1H151  O566 5102   3.254   1.191  10.918
    1H151  O567 5103   5.527   3.337   8.101
    1H151  O568 5104   0.223   5.662  10.859
    1H151  O569 5105   1.738   6.415   8.101
    1H151  O570 5106   5.717   0.678  10.918
    1H151  O571 5107   0.791   6.835  10.918
    1H151  O572 5108   3.064   3.558   8.189
    1H151  O573 5109   0.223   4.729   8.042
    1H151  O574 5110   6.096   4.584   8.189
    1H151  O575 5111   3.443   0.111   8.042
    1H151  O576 5112   4.580   6.835  10.918
    1H151  O577 5113   2.875   1.650   8.042
    1H151  O578 5114   4.959   6.835  10.918
    1H151  O579 5115   3.822   1.137   8.042
    1H151  O580 5116   1.359   2.677   8.042
    1H151  O581 5117   5.527   0.624   8.042
    1H151  O582 5118   4.391   0.531  10.859
    1H151  O583 5119   2.496   1.650   8.042
    1H151  O584 5120   0.033   4.783  10.918
    1H151  O585 5121   6.096   0.480   8.189
    1H151  O586 5122   0.980   2.217  10.918
    1H151  O587 5123   5.148   5.098   8.189
    1H151  O588 5124   6.475   0.480   8.189
    1H151  O589 5125   5.906   3.703   8.042
    1H151  O590 5126   1.738   2.677   8.042
    1H151  O591 5127   1.170   1.137   8.042
    1H151  O592 5128   2.496   5.755   8.042
    1H151  O593 5129   2.117   4.636  10.859
    1H151  O594 5130   3.822   5.809  10.918
    1H151  O595 5131   1.928   6.928   8.101
    1H151  O596 5132   2.685   4.783  10.918
    1H151  O597 5133   4.769   0.258   8.101
    1H151  O598 5134   1.549   1.137   8.042
    1H151  O599 5135   6.285   4.928  10.771
    1H151  O600 5136   4.580   4.123  10.859
    1H151  O601 5137   3.822   4.216   8.042
    1H151  O602 5138   4.959   2.362  10.771
    1H151  O603 5139   4.391   6.781   8.042
    1H151  O604 5140   6.285   1.650   8.042
    1H151  O605 5141   4.012   3.244  10.918
    1H151  O606 5142   3.633   4.270  10.918
    1H151  O607 5143   0.601   1.650   8.042
    1H151  O608 5144   3.633   3.244  10.918
    1H151  O609 5145   4.391   4.636  10.859
    1H151  O610 5146   6.096   4.216   8.042
    1H151  O611 5147   0.980   1.849  10.771
    1H151  O612 5148   2.117   3.703   8.042
    1H151  O613 5149   4.580   6.268   8.042
    1H151  O614 5150   1.928   2.070  10.859
    1H151  O615 5151   0.791   6.467  10.771
    1H151  O616 5152   1.359   6.124   8.189
    1H151  O617 5153   1.170   6.175  10.859
    1H151  O618 5154   1.738   3.337   8.101
    1H151  O619 5155   5.148   5.755   8.042
    1H151  O620 5156   5.148   6.124   8.189
    1H151  O621 5157   4.580   3.558   8.189
    1H151  O622 5158   2.306   5.242   8.042
    1H151  O623 5159   4.580   2.070  10.859
    1H151  O624 5160   5.717   6.268   8.042
    1H151  O625 5161   1.359   3.045   8.189
    1H151  O626 5162   5.527   2.875  10.771
    1H151  O627 5163   0.223   4.071   8.189
    1H151  O628 5164   3.822   1.506   8.189
    1H151  O629 5165   4.769   5.296  10.918
    1H151  O630 5166   4.959   2.164   8.042
    1H151  O631 5167   2.496   0.823  10.771
    1H151  O632 5168   0.791   4.584   8.189
    1H151  O633 5169   0.033   3.190   8.042
    1H151  O634 5170   5.906   1.557  10.859
    1H151  O635 5171   0.980   2.677   8.042
    1H151  O636 5172   3.443   1.797   8.101
    1H151  O637 5173   4.580   1.506   8.189
    1H151  O638 5174   4.391   5.296  10.918
    1H151  O639 5175   2.875   0.165  10.918
    1H151  O640 5176   4.391   3.244  10.918
    1H151  O641 5177   2.875   6.980  10.771
    1H151  O642 5178   4.012   0.823  10.771
    1H151  O643 5179   0.223   0.624   8.042
    1H151  O644 5180   0.791   3.558   8.189
    1H151  O645 5181   5.906   4.636  10.859
    1H151  O646 5182   1.549   6.467  10.771
    1H151  O647 5183   1.170   5.242   8.042
    1H151  O648 5184   5.338   2.164   8.042
    1H151  O649 5185   0.033   6.467  10.771
    1H151  O650 5186   6.475   1.044  10.859
    1H151  O651 5187   6.096   0.111   8.042
    1H151  O652 5188   1.549   2.362  10.771
    1H151  O653 5189   3.254   0.823  10.771
    1H151  O654 5190   5.148   4.729   8.042
    1H151  O655 5191   3.254   3.244  10.918
    1H151  O656 5192   4.012   6.322  10.918
    1H151  O657 5193   2.117   0.165  10.918
    1H151  O658 5194   2.875   1.191  10.918
    1H151  O659 5195   4.391   1.191  10.918
    1H151  O660 5196   6.475   0.111   8.042
    1H151  O661 5197   0.601   7.150   8.189
    1H151  O662 5198   4.201   1.137   8.042
    1H151  O663 5199   4.012   6.124   8.189
    1H151  O664 5200   4.769   4.928  10.771
    1H151  O665 5201   1.549   5.809  10.918
    1H151  O666 5202   6.285   2.019   8.189
    1H151  O667 5203   1.738   5.098   8.189
    1H151  O668 5204   0.033   6.835  10.918
    1H151  O669 5205   0.601   6.781   8.042
    1H151  O670 5206   2.875   5.098   8.189
    1H151  O671 5207   3.633   1.191  10.918
    1H151  O672 5208   2.117   6.980  10.771
    1H151  O673 5209   2.875   6.781   8.042
    1H151  O674 5210   6.285   2.217  10.918
    1H151  O675 5211   2.306   5.441  10.771
    1H151  O676 5212   4.580   2.730  10.918
    1H151  O677 5213   3.822   4.584   8.189
    1H151  O678 5214   0.791   6.268   8.042
    1H151  O679 5215   3.633   6.415   8.101
    1H151  O680 5216   0.033   1.137   8.042
    1H151  O681 5217   2.496   3.244  10.918
    1H151  O682 5218   2.496   2.875  10.771
    1H151  O683 5219   1.738   0.165  10.918
    1H151  O684 5220   3.254   6.688  10.859
    1H151  O685 5221   0.223   5.755   8.042
    1H151  O686 5222   5.717   5.441  10.771
    1H151  O687 5223   0.223   6.124   8.189
    1H151  O688 5224   0.033   1.506   8.189
    1H151  O689 5225   4.201   5.809  10.918
    1H151  O690 5226   5.338   4.783  10.918
    1H151  O691 5227   6.285   6.124   8.189
    1H151  O692 5228   1.738   2.310   8.101
    1H151  O693 5229   5.717   0.111   8.042
    1H151  O694 5230   1.170   6.835  10.918
    1H151  O695 5231   3.633   4.636  10.859
    1H151  O696 5232   5.717   3.757  10.918
    1H151  O697 5233   6.664   0.165  10.918
    1H151  O698 5234   5.717   5.809  10.918
    1H151  O699 5235   2.306   5.809  10.918
    1H151  O700 5236   0.980   6.781   8.042
    1H151  O701 5237   3.633   2.677   8.042
    1H151  O702 5238   2.685   6.268   8.042
    1H151  O703 5239   6.096   5.242   8.042
    1H151  O704 5240   0.033   2.362  10.771
    1H151  O705 5241   1.549   2.730  10.918
    1H151  O706 5242   4.012   5.755   8.042
    1H151  O707 5243   0.412   6.835  10.918
    1H151  O708 5244   6.285   5.755   8.042
    1H151  O709 5245   2.875   4.729   8.042
    1H151  O710 5246   1.738   4.729   8.042
    1H151  O711 5247   2.496   6.322  10.918
    1H151  O712 5248   5.148   1.557  10.859
    1H151  O713 5249   5.148   5.296  10.918
    1H151  O714 5250   5.338   5.809  10.918
    1H151  O715 5251   4.201   2.164   8.042
    1H151  O716 5252   3.443   5.242   8.042
    1H151  O717 5253   4.012   0.165  10.918
    1H151  O718 5254   0.980   4.636  10.859
    1H151  O719 5255   2.685   3.757  10.918
    1H151  O720 5256   0.601   4.270  10.918
    1H151  O721 5257   2.117   6.322  10.918
    1H151  O722 5258   6.096   5.809  10.918
    1H151  O723 5259   4.959   4.216   8.042
    1H151  O724 5260   0.033   2.730  10.918
    1H151  O725 5261   5.717   2.164   8.042
    1H151  O726 5262   0.412   3.190   8.042
    1H151  O727 5263   2.306   0.111   8.042
    1H151  O728 5264   0.033   0.111   8.042
    1H151  O729 5265   3.633   5.755   8.042
    1H151  O730 5266   4.012   3.703   8.042
    1H151  O731 5267   1.928   2.730  10.918
    1H151  O732 5268   5.148   1.650   8.042
    1H151  O733 5269   3.822   3.757  10.918
    1H151  O734 5270   5.906   6.781   8.042
    1H151  O735 5271   1.359   4.729   8.042
    1H151  O736 5272   0.601   2.217  10.918
    1H151  O737 5273   4.391   4.729   8.042
    1H151  O738 5274   6.096   2.730  10.918
    1H151  O739 5275   2.496   0.165  10.918
    1H151  O740 5276   2.306   1.044  10.859
    1H151  O741 5277   5.527   0.165  10.918
    1H151  O742 5278   0.412   6.175  10.859
    1H151  O743 5279   1.928   2.824   8.101
    1H151  O744 5280   3.254   4.729   8.042
    1H151  O745 5281   0.223   1.191  10.918
    1H151  O746 5282   6.285   6.322  10.918
    1H151  O747 5283   0.412   1.704  10.918
    1H151  O748 5284   0.033   5.242   8.042
    1H151  O749 5285   1.738   3.610  10.859
    1H151  O750 5286   6.664   4.270  10.918
    1H151  O751 5287   2.685   5.809  10.918
    1H151  O752 5288   3.443   1.137   8.042
    1H151  O753 5289   2.496   3.337   8.101
    1H151  O754 5290   5.717   1.137   8.042
    1H151  O755 5291   5.338   1.044  10.859
    1H151  O756 5292   2.685   5.149  10.859
    1H151  O757 5293   5.527   5.755   8.042
    1H151  O758 5294   3.822   2.070  10.859
    1H151  O759 5295   3.443   2.070  10.859
    1H151  O760 5296   2.685   4.123  10.859
    1H151  O761 5297   5.717   2.824   8.101
    1H151  O762 5298   3.064   6.268   8.042
    1H151  O763 5299   0.791   3.757  10.918
    1H151  O764 5300   1.928   1.797   8.101
    1H151  O765 5301   6.475   2.824   8.101
    1H151  O766 5302   2.117   0.624   8.042
    1H151  O767 5303   4.959   3.850   8.101
    1H151  O768 5304   6.475   5.149  10.859
    1H151  O769 5305   4.201   2.070  10.859
    1H151  O770 5306   4.391   2.677   8.042
    1H151  O771 5307   6.475   1.137   8.042
    1H151  O772 5308   3.633   3.703   8.042
    1H151  O773 5309   2.306   2.070  10.859
    1H151  O774 5310   0.791   1.137   8.042
    1H151  O775 5311   2.875   4.636  10.859
    1H151  O776 5312   4.959   4.123  10.859
    1H151  O777 5313   1.549   5.149  10.859
    1H151  O778 5314   5.338   0.771   8.101
    1H151  O779 5315   1.359   0.258   8.101
    1H151  O780 5316   4.580   2.164   8.042
    1H151  O781 5317   0.791   1.797   8.101
    1H151  O782 5318   5.527   6.322  10.918
    1H151  O783 5319   1.170   4.216   8.042
    1H151  O784 5320   3.254   0.165  10.918
    1H151  O785 5321   1.359   5.662  10.859
    1H151  O786 5322   2.875   2.584  10.859
    1H151  O787 5323   3.064   2.070  10.859
    1H151  O788 5324   4.580   5.242   8.042
    1H151  O789 5325   4.201   5.149  10.859
    1H151  O790 5326   5.148   2.584  10.859
    1H151  O791 5327   4.769   1.284   8.101
    1H151  O792 5328   0.601   2.310   8.101
    1H151  O793 5329   6.475   1.704  10.918
    1H151  O794 5330   2.685   2.070  10.859
    1H151  O795 5331   5.338   4.123  10.859
    1H151  O796 5332   6.664   3.337   8.101
    1H151  O797 5333   4.769   3.337   8.101
    1H151  O798 5334   4.391   0.258   8.101
    1H151  O799 5335   2.875   3.244  10.918
    1H151  O800 5336   1.170   3.850   8.101
    1H151  O801 5337   2.875   0.624   8.042
    1H151  O802 5338   2.117   3.244  10.918
    1H151  O803 5339   4.201   1.797   8.101
    1H151  O804 5340   1.549   5.902   8.101
    1H151  O805 5341   4.012   0.258   8.101
    1H151  O806 5342   0.601   5.755   8.042
    1H151  O807 5343   1.928   5.809  10.918
    1H151  O808 5344   2.496   6.688  10.859
    1H151  O809 5345   6.664   2.310   8.101
    1H151  O810 5346   3.254   5.662  10.859
    1H151  O811 5347   6.475   5.242   8.042
    1H151  O812 5348   0.223   6.781   8.042
    1H151  O813 5349   0.980   5.755   8.042
    1H151  O814 5350   4.201   6.835  10.918
    1H151  O815 5351   6.664   4.363   8.101
    1H151  O816 5352   5.717   4.216   8.042
    1H151  O817 5353   2.875   3.337   8.101
    1H151  O818 5354   3.064   1.797   8.101
    1H151  O819 5355   0.980   0.258   8.101
    1H151  O820 5356   6.664   5.755   8.042
    1H151  O821 5357   4.959   1.044  10.859
    1H151  O822 5358   6.096   2.824   8.101
    1H151  O823 5359   1.170   0.771   8.101
    1H151  O824 5360   4.769   6.415   8.101
    1H151  O825 5361   6.096   1.137   8.042
    1H151  O826 5362   3.064   0.111   8.042
    1H151  O827 5363   3.443   3.190   8.042
    1H151  O828 5364   0.412   1.137   8.042
    1H151  O829 5365   0.412   4.876   8.101
    1H151  O830 5366   3.633   0.258   8.101
    1H151  O831 5367   4.769   5.755   8.042
    1H151  O832 5368   5.527   6.415   8.101
    1H151  O833 5369   4.769   4.729   8.042
    1H151  O834 5370   1.928   1.137   8.042
    1H151  O835 5371   5.906   5.755   8.042
    1H151  O836 5372   6.285   0.165  10.918
    1H151  O837 5373   1.928   5.149  10.859
    1H151  O838 5374   2.306   5.902   8.101
    1H151  O839 5375   5.338   6.835  10.918
    1H151  O840 5376   3.443   4.216   8.042
    1H151  O841 5377   0.223   2.310   8.101
    1H151  O842 5378   6.096   3.757  10.918
    1H151  O843 5379   6.096   5.149  10.859
    1H151  O844 5380   5.338   3.097  10.859
    1H151  O845 5381   3.064   4.216   8.042
    1H151  O846 5382   5.717   4.876   8.101
    1H151  O847 5383   1.170   2.070  10.859
    1H151  O848 5384   2.875   0.531  10.859
    1H151  O849 5385   5.338   4.216   8.042
    1H151  O850 5386   3.633   0.165  10.918
    1H151  O851 5387   3.633   5.662  10.859
    1H151  O852 5388   2.685   1.797   8.101
    1H151  O853 5389   0.033   3.850   8.101
    1H151  O854 5390   0.980   3.337   8.101
    1H151  O855 5391   3.633   0.531  10.859
    1H151  O856 5392   3.822   6.835  10.918
    1H151  O857 5393   0.601   4.363   8.101
    1H151  O858 5394   2.685   4.216   8.042
    1H151  O859 5395   2.306   1.797   8.101
    1H151  O860 5396   0.033   1.704  10.918
    1H151  O861 5397   0.412   3.850   8.101
    1H151  O862 5398   3.064   3.757  10.918
    1H151  O863 5399   6.285   6.781   8.042
    1H151  O864 5400   1.738   3.244  10.918
    1H151  O865 5401   2.117   5.389   8.101
    1H151  O866 5402   4.769   6.688  10.859
    1H151  O867 5403   6.664   6.781   8.042
    1H151  O868 5404   4.201   3.190   8.042
    1H151  O869 5405   5.906   3.244  10.918
    1H151  O870 5406   3.822   5.242   8.042
    1H151  O871 5407   1.549   4.216   8.042
    1H151  O872 5408   6.664   6.415   8.101
    1H151  O873 5409   5.906   1.650   8.042
    1H151  O874 5410   2.496   6.415   8.101
    1H151  O875 5411   4.391   5.755   8.042
    1H151  O876 5412   6.285   4.363   8.101
    1H151  O877 5413   3.443   3.757  10.918
    1H151  O878 5414   4.012   2.677   8.042
    1H151  O879 5415   6.475   2.730  10.918
    1H151  O880 5416   1.359   3.244  10.918
    1H151  O881 5417   6.475   6.835  10.918
    1H151  O882 5418   0.223   4.270  10.918
    1H151  O883 5419   2.117   4.729   8.042
    1H151  O884 5420   2.496   4.729   8.042
    1H151  O885 5421   1.738   6.688  10.859
    1H151  O886 5422   1.359   1.284   8.101
    1H151  O887 5423   3.064   1.137   8.042
    1H151  O888 5424   5.906   0.165  10.918
    1H151  O889 5425   2.685   0.111   8.042
    1H151  O890 5426   5.527   1.650   8.042
    1H151  O891 5427   1.170   2.730  10.918
    1H151  O892 5428   5.906   2.584  10.859
    1H151  O893 5429   4.201   3.850   8.101
    1H151  O894 5430   6.475   6.175  10.859
    1H151  O895 5431   4.201   5.242   8.042
    1H151  O896 5432   6.475   1.797   8.101
    1H151  O897 5433   3.254   5.389   8.101
    1H151  O898 5434   4.012   4.363   8.101
    1H151  O899 5435   3.822   3.097  10.859
    1H151  O900 5436   0.412   2.730  10.918
    1H151  O901 5437   2.306   4.216   8.042
    1H151  O902 5438   1.928   4.216   8.042
    1H151  O903 5439   3.443   3.097  10.859
    1H151  O904 5440   6.475   3.757  10.918
    1H151  O905 5441   5.338   4.876   8.101
    1H151  O906 5442   5.906   6.322  10.918
    1H151  O907 5443   1.738   0.531  10.859
    1H151  O908 5444   0.980   3.244  10.918
    1H151  O909 5445   3.822   3.190   8.042
    1H151  O910 5446   2.306   1.137   8.042
    1H151  O911 5447   2.496   0.624   8.042
    1H151  O912 5448   5.148   2.310   8.101
    1H151  O913 5449   2.685   1.137   8.042
    1H151  O914 5450   0.791   2.730  10.918
    1H151  O915 5451   5.717   6.835  10.918
    1H151  O916 5452   0.412   3.757  10.918
    1H151  O917 5453   6.285   0.258   8.101
    1H151  O918 5454   6.096   6.835  10.918
    1H151  O919 5455   6.285   3.244  10.918
    1H151  O920 5456   0.033   3.757  10.918
    1H151  O921 5457   0.601   3.244  10.918
    1H151  O922 5458   6.664   3.244  10.918
    1H151  O923 5459   0.223   3.244  10.918
    1H151  O924 5460   2.496   4.636  10.859
    1H151  O925 5461   5.527   0.531  10.859
    1H151  O926 5462   4.580   6.928   8.101
    1H151  O927 5463   5.906   0.531  10.859
    1H151  O928 5464   4.580   1.044  10.859
    1H151  O929 5465   4.580   3.097  10.859
    1H151  O930 5466   1.549   0.018  10.859
    1H151  O931 5467   5.527   0.258   8.101
    1H151  O932 5468   0.033   4.876   8.101
    1H151  O933 5469   2.685   1.044  10.859
    1H151  O934 5470   4.201   6.928   8.101
    1H151  O935 5471   6.096   3.850   8.101
    1H151  O936 5472   0.223   4.636  10.859
    1H151  O937 5473   0.791   2.824   8.101
    1H151  O938 5474   4.391   1.284   8.101
    1H151  O939 5475   1.170   6.928   8.101
    1H151  O940 5476   3.443   2.824   8.101
    1H151  O941 5477   5.527   3.610  10.859
    1H151  O942 5478   3.822   4.123  10.859
    1H151  O943 5479   6.664   4.636  10.859
    1H151  O944 5480   2.685   5.902   8.101
    1H151  O945 5481   4.201   1.044  10.859
    1H151  O946 5482   4.391   6.415   8.101
    1H151  O947 5483   1.549   2.824   8.101
    1H151  O948 5484   4.391   2.584  10.859
    1H151  O949 5485   5.717   0.771   8.101
    1H151  O950 5486   2.117   0.531  10.859
    1H151  O951 5487   0.791   4.123  10.859
    1H151  O952 5488   0.412   1.044  10.859
    1H151  O953 5489   4.201   6.175  10.859
    1H151  O954 5490   2.496   5.389   8.101
    1H151  O955 5491   3.064   1.044  10.859
    1H151  O956 5492   4.012   1.284   8.101
    1H151  O957 5493   0.980   6.688  10.859
    1H151  O958 5494   3.822   1.044  10.859
    1H151  O959 5495   5.527   4.636  10.859
    1H151  O960 5496   0.033   0.018  10.859
    1H151  O961 5497   5.717   3.850   8.101
    1H151  O962 5498   3.443   1.044  10.859
    1H151  O963 5499   4.391   5.662  10.859
    1H151  O964 5500   2.306   3.850   8.101
    1H151  O965 5501   0.601   6.688  10.859
    1H151  O966 5502   1.170   2.824   8.101
    1H151  O967 5503   0.412   1.797   8.101
    1H151  O968 5504   6.285   5.662  10.859
    1H151  O969 5505   6.096   2.070  10.859
    1H151  O970 5506   4.012   3.610  10.859
    1H151  O971 5507   4.769   2.584  10.859
    1H151  O972 5508   2.685   6.175  10.859
    1H151  O973 5509   5.717   6.928   8.101
    1H151  O974 5510   3.443   4.123  10.859
    1H151  O975 5511   2.875   5.662  10.859
    1H151  O976 5512   4.012   2.310   8.101
    1H151  O977 5513   4.201   0.018  10.859
    1H151  O978 5514   1.359   6.688  10.859
    1H151  O979 5515   3.822   6.175  10.859
    1H151  O980 5516   5.148   5.662  10.859
    1H151  O981 5517   1.359   5.389   8.101
    1H151  O982 5518   0.033   1.044  10.859
    1H151  O983 5519   5.338   0.018  10.859
    1H151  O984 5520   1.928   3.850   8.101
    1H151  O985 5521   4.201   3.097  10.859
    1H151  O986 5522   2.117   0.258   8.101
    1H151  O987 5523   5.906   5.389   8.101
    1H151  O988 5524   4.580   5.149  10.859
    1H151  O989 5525   5.148   4.636  10.859
    1H151  O990 5526   0.412   0.771   8.101
    1H151  O991 5527   0.980   6.415   8.101
    1H151  O992 5528   0.033   0.771   8.101
    1H151  O993 5529   0.980   5.389   8.101
    1H151  O994 5530   4.580   2.824   8.101
    1H151  O995 5531   0.601   1.557  10.859
    1H151  O996 5532   5.906   6.415   8.101
    1H151  O997 5533   0.223   0.258   8.101
    1H151  O998 5534   2.496   3.610  10.859
    1H151  O999 5535   1.170   4.876   8.101
    1H151 O1000 5536   3.064   6.928   8.101
    1H151 O1001 5537   3.254   6.415   8.101
    1H151 O1002 5538   3.633   1.284   8.101
    1H151 O1003 5539   5.338   6.175  10.859
    1H151 O1004 5540   4.012   5.662  10.859
    1H151 O1005 5541   6.475   4.123  10.859
    1H151 O1006 5542   2.117   2.584  10.859
    1H151 O1007 5543   6.285   1.557  10.859
    1H151 O1008 5544   5.906   2.310   8.101
    1H151 O1009 5545   0.980   1.284   8.101
    1H151 O1010 5546   0.601   3.337   8.101
    1H151 O1011 5547   3.443   5.902   8.101
    1H151 O1012 5548   5.338   5.149  10.859
    1H151 O1013 5549   4.959   1.797   8.101
    1H151 O1014 5550   4.769   4.363   8.101
    1H151 O1015 5551   1.928   6.175  10.859
    1H151 O1016 5552   0.223   6.688  10.859
    1H151 O1017 5553   4.391   6.688  10.859
    1H151 O1018 5554   5.338   5.902   8.101
    1H151 O1019 5555   2.685   6.928   8.101
    1H151 O1020 5556   2.685   0.018  10.859
    1H151 O1021 5557   3.254   3.337   8.101
    1H151 O1022 5558   1.738   1.284   8.101
    1H151 O1023 5559   0.601   6.415   8.101
    1H151 O1024 5560   0.980   3.610  10.859
    1H151 O1025 5561   5.148   6.688  10.859
    1H151 O1026 5562   0.980   4.363   8.101
    1H151 O1027 5563   1.928   0.771   8.101
    1H151 O1028 5564   3.254   0.258   8.101
    1H151 O1029 5565   5.906   0.258   8.101
    1H151 O1030 5566   2.306   0.018  10.859
    1H151 O1031 5567   4.959   5.149  10.859
    1H151 O1032 5568   6.475   2.070  10.859
    1H151 O1033 5569   4.769   2.310   8.101
    1H151 O1034 5570   5.527   2.310   8.101
    1H151 O1035 5571   3.443   3.850   8.101
    1H151 O1036 5572   3.443   4.876   8.101
    1H151 O1037 5573   4.201   4.876   8.101
    1H151 O1038 5574   0.412   2.070  10.859
    1H151 O1039 5575   3.064   3.097  10.859
    1H151 O1040 5576   4.769   5.389   8.101
    1H151 O1041 5577   0.791   2.070  10.859
    1H151 O1042 5578   3.633   6.688  10.859
    1H151 O1043 5579   1.928   0.018  10.859
    1H151 O1044 5580   0.223   5.389   8.101
    1H151 O1045 5581   3.064   0.771   8.101
    1H151 O1046 5582   6.664   0.258   8.101
    1H151 O1047 5583   3.064   0.018  10.859
    1H151 O1048 5584   5.527   1.284   8.101
    1H151 O1049 5585   5.906   4.363   8.101
    1H151 O1050 5586   0.791   6.928   8.101
    1H151 O1051 5587   1.170   5.902   8.101
    1H151 O1052 5588   4.959   5.902   8.101
    1H151 O1053 5589   2.496   5.662  10.859
    1H151 O1054 5590   4.391   3.337   8.101
    1H151 O1055 5591   5.717   3.097  10.859
    1H151 O1056 5592   6.664   1.284   8.101
    1H151 O1057 5593   2.685   3.097  10.859
    1H151 O1058 5594   1.738   2.584  10.859
    1H151 O1059 5595   4.959   4.876   8.101
    1H151 O1060 5596   0.412   6.928   8.101
    1H151 O1061 5597   5.527   5.662  10.859
    1H151 O1062 5598   5.906   5.662  10.859
    1H151 O1063 5599   3.822   5.902   8.101
    1H151 O1064 5600   2.306   3.097  10.859
    1H151 O1065 5601   0.412   5.902   8.101
    1H151 O1066 5602   0.033   5.902   8.101
    1H151 O1067 5603   3.633   4.363   8.101
    1H151 O1068 5604   1.549   4.876   8.101
    1H151 O1069 5605   3.064   4.876   8.101
    1H151 O1070 5606   6.475   5.902   8.101
    1H151 O1071 5607   6.096   1.797   8.101
    1H151 O1072 5608   2.117   5.662  10.859
    1H151 O1073 5609   0.223   1.284   8.101
    1H151 O1074 5610   6.664   6.688  10.859
    1H151 O1075 5611   6.096   5.902   8.101
    1H151 O1076 5612   4.201   5.902   8.101
    1H151 O1077 5613   1.359   2.584  10.859
    1H151 O1078 5614   1.928   4.876   8.101
    1H151 O1079 5615   2.685   4.876   8.101
    1H151 O1080 5616   0.980   0.676  11.131
    1H151 O1081 5617   6.664   2.584  10.859
    1H151 O1082 5618   0.223   2.584  10.859
    1H151 O1083 5619   0.223   3.337   8.101
    1H151 O1084 5620   2.875   2.164   7.829
    1H151 O1085 5621   1.550   1.190  11.131
    1H151 O1086 5622   2.686   2.678   7.829
    1H151 O1087 5623   2.496   2.164   7.829
    1H151 O1088 5624   1.549   4.269  11.131
    1H151 O1089 5625   1.929   4.269  11.131
    1H151 O1090 5626   0.792   5.295  11.131
    1H151 O1091 5627   0.792   0.163  11.131
    1H151 O1092 5628   1.738   5.662  10.859
    1H151 O1093 5629   2.118   1.703  11.131
    1H151 O1094 5630   0.412   5.295  11.132
    1H151 O1095 5631   3.255   2.165   7.829
    1H151 O1096 5632   2.875   6.415   8.101
    1H151 O1097 5633   3.444   5.295  11.132
    1H151 O1098 5634   4.770   3.755  11.131
    1H151 O1099 5635   2.497   1.702  11.131
    1H151 O1100 5636   5.717   5.902   8.101
    1H151 O1101 5637   2.306   6.175  10.859
    1H151 O1102 5638   0.601   1.284   8.101
    1H151 O1103 5639   4.391   2.310   8.101
    1H151 O1104 5640   6.285   5.389   8.101
    1H151 O1105 5641   3.633   1.702  11.131
    1H151 O1106 5642   6.285   1.284   8.101
    1H151 O1107 5643   2.875   1.702  11.131
    1H151 O1108 5644   4.580   0.625   7.829
    1H151 O1109 5645   3.254   1.702  11.131
    1H151 O1110 5646   4.012   1.702  11.131
    1H151 O1111 5647   5.906   3.610  10.859
    1H151 O1112 5648   4.201   0.625   7.829
    1H151 O1113 5649   6.475   0.018  10.859
    1H151 O1114 5650   0.791   5.902   8.101
    1H151 O1115 5651   4.391   1.702  11.131
    1H151 O1116 5652   3.254   1.284   8.101
    1H151 O1117 5653   3.822   3.850   8.101
    1H151 O1118 5654   1.735   1.703  11.131
    1H151 O1119 5655   3.633   5.389   8.101
    1H151 O1120 5656   4.580   4.876   8.101
    1H151 O1121 5657   3.822   0.625   7.829
    1H151 O1122 5658   1.167   1.190  11.132
    1H151 O1123 5659   3.443   0.018  10.859
    1H151 O1124 5660   1.364   0.676  11.131
    1H151 O1125 5661   6.664   1.557  10.859
    1H151 O1126 5662   5.527   4.363   8.101
    1H151 O1127 5663   5.148   4.363   8.101
    1H151 O1128 5664   6.285   2.584  10.859
    1H151 O1129 5665   4.012   6.688  10.859
    1H151 O1130 5666   3.822   0.018  10.859
    1H151 O1131 5667   2.303   2.678   7.829
    1H151 O1132 5668   2.875   3.610  10.859
    1H151 O1133 5669   6.664   5.389   8.101
    1H151 O1134 5670   0.223   1.557  10.859
    1H151 O1135 5671   6.096   6.928   8.101
    1H151 O1136 5672   1.359   4.363   8.101
    1H151 O1137 5673   3.633   2.729  11.131
    1H151 O1138 5674   1.928   3.097  10.859
    1H151 O1139 5675   3.822   2.824   8.101
    1H151 O1140 5676   4.580   5.902   8.101
    1H151 O1141 5677   0.033   6.928   8.101
    1H151 O1142 5678   5.906   1.284   8.101
    1H151 O1143 5679   5.338   1.797   8.101
    1H151 O1144 5680   3.254   4.363   8.101
    1H151 O1145 5681   2.875   4.363   8.101
    1H151 O1146 5682   1.738   3.901  10.771
    1H151 O1147 5683   0.412   4.123  10.859
    1H151 O1148 5684   3.633   3.610  10.859
    1H151 O1149 5685   2.496   0.258   8.101
    1H151 O1150 5686   0.598   0.677  11.131
    1H151 O1151 5687   2.306   4.876   8.101
    1H151 O1152 5688   6.096   6.175  10.859
    1H151 O1153 5689   1.932   1.190  11.131
    1H151 O1154 5690   6.475   6.928   8.101
    1H151 O1155 5691   2.117   1.284   8.101
    1H151 O1156 5692   3.633   4.928  10.771
    1H151 O1157 5693   3.254   3.610  10.859
    1H151 O1158 5694   3.069   2.678   7.829
    1H151 O1159 5695   2.875   0.258   8.101
    1H151 O1160 5696   1.549   3.097  10.859
    1H151 O1161 5697   4.201   2.824   8.101
    1H151 O1162 5698   5.717   0.018  10.859
    1H151 O1163 5699   1.175   0.163  11.131
    1H151 O1164 5700   3.633   3.337   8.101
    1H151 O1165 5701   5.717   1.797   8.101
    1H151 O1166 5702   0.033   4.123  10.859
    1H151 O1167 5703   6.096   0.018  10.859
    1H151 O1168 5704   4.012   5.389   8.101
    1H151 O1169 5705   1.738   4.363   8.101
    1H151 O1170 5706   2.496   4.363   8.101
    1H151 O1171 5707   5.717   6.175  10.859
    1H151 O1172 5708   1.363   2.166   7.829
    1H151 O1173 5709   4.963   0.625   7.829
    1H151 O1174 5710   4.012   3.337   8.101
    1H151 O1175 5711   4.766   0.677  11.131
    1H151 O1176 5712   5.527   6.688  10.859
    1H151 O1177 5713   4.391   5.389   8.101
    1H151 O1178 5714   6.285   3.610  10.859
    1H151 O1179 5715   0.980   2.584  10.859
    1H151 O1180 5716   6.096   3.097  10.859
    1H151 O1181 5717   2.306   0.771   8.101
    1H151 O1182 5718   2.113   2.165   7.829
    1H151 O1183 5719   1.170   3.097  10.859
    1H151 O1184 5720   6.285   6.688  10.859
    1H151 O1185 5721   2.875   1.284   8.101
    1H151 O1186 5722   0.601   2.584  10.859
    1H151 O1187 5723   0.601   3.610  10.859
    1H151 O1188 5724   4.955   6.782   7.829
    1H151 O1189 5725   1.166   1.651   7.829
    1H151 O1190 5726   2.685   0.771   8.101
    1H151 O1191 5727   4.964   0.163  11.131
    1H151 O1192 5728   5.342   6.782   7.829
    1H151 O1193 5729   2.312   4.269  11.132
    1H151 O1194 5730   1.175   5.295  11.131
    1H151 O1195 5731   2.496   1.284   8.101
    1H151 O1196 5732   0.028   5.295  11.131
    1H151 O1197 5733   4.774   1.702  11.131
    1H151 O1198 5734   1.166   4.269  11.132
    1H151 O1199 5735   0.409   0.163  11.131
    1H151 O1200 5736   2.117   4.363   8.101
    1H151 O1201 5737   3.061   5.295  11.132
    1H151 O1202 5738   3.827   5.296  11.132
    1H151 O1203 5739   5.153   3.755  11.131
    1H151 O1204 5740   4.387   3.755  11.131
    1H151 O1205 5741   3.637   2.165   7.829
    1H151 O1206 5742   5.714   1.190  11.131
    1H151 O1207 5743   5.153   0.677  11.131
    1H151 O1208 5744   0.977   2.165   7.829
    1H151 O1209 5745   1.553   1.651   7.829
    1H151 O1210 5746   6.100   1.190  11.132
    1H151 O1211 5747   4.577   0.163  11.131
    1H151 O1212 5748   6.289   3.191   7.829
    1H151 O1213 5749   5.906   6.688  10.859
    1H151 O1214 5750   5.342   2.677   7.829
    1H151 O1215 5751   6.282   0.676  11.131
    1H151 O1216 5752   0.791   3.097  10.859
    1H151 O1217 5753   6.664   3.610  10.859
    1H151 O1218 5754   6.475   3.097  10.859
    1H151 O1219 5755   2.306   1.336  10.771
    1H151 O1220 5756   3.826   6.783   7.829
    1H151 O1221 5757   0.033   3.097  10.859
    1H151 O1222 5758   0.223   3.610  10.859
    1H151 O1223 5759   3.062   6.321  11.131
    1H151 O1224 5760   5.903   3.191   7.829
    1H151 O1225 5761   4.955   2.677   7.829
    1H151 O1226 5762   4.577   6.322  11.132
    1H151 O1227 5763   0.412   3.097  10.859
    1H151 O1228 5764   6.100   4.268  11.131
    1H151 O1229 5765   4.964   6.322  11.132
    1H151 O1230 5766   6.667   0.676  11.131
    1H151 O1231 5767   0.980   4.928  10.771
    1H151 O1232 5768   3.250   2.729  11.131
    1H151 O1233 5769   2.496   3.045   8.189
    1H151 O1234 5770   0.029   2.678   7.829
    1H151 O1235 5771   4.016   2.729  11.131
    1H151 O1236 5772   5.714   4.269  11.131
    1H151 O1237 5773   3.439   0.625   7.829
    1H151 O1238 5774   0.416   2.678   7.829
    1H151 O1239 5775   1.738   0.823  10.771
    1H151 O1240 5776   6.478   4.730   7.829
    1H151 O1241 5777   3.448   6.321  11.131
    1H151 O1242 5778   3.440   6.783   7.829
    1H151 O1243 5779   2.682   3.704   7.829
    1H151 O1244 5780   6.092   4.730   7.829
    1H151 O1245 5781   5.531   5.244   7.829
    1H151 O1246 5782   3.254   4.781  11.131
    1H151 O1247 5783   5.149   3.192   7.829
    1H151 O1248 5784   0.981   5.807  11.131
    1H151 O1249 5785   3.068   3.704   7.829
    1H151 O1250 5786   6.092   0.625   7.829
    1H151 O1251 5787   4.769   0.993   8.189
    1H151 O1252 5788   6.478   0.625   7.829
    1H151 O1253 5789   5.145   5.244   7.829
    1H151 O1254 5790   5.149   0.113   7.829
    1H151 O1255 5791   4.012   4.781  11.131
    1H151 O1256 5792   1.739   4.782  11.131
    1H151 O1257 5793   0.223   4.928  10.771
    1H151 O1258 5794   5.527   1.702  11.131
    1H151 O1259 5795   3.443   2.532   8.189
    1H151 O1260 5796   1.359   1.849  10.771
    1H151 O1261 5797   0.602   4.780  11.131
    1H151 O1262 5798   4.580   3.388  10.771
    1H151 O1263 5799   1.549   6.783   7.829
    1H151 O1264 5800   2.118   6.270   7.829
    1H151 O1265 5801   2.118   3.754  11.131
    1H151 O1266 5802   1.359   3.754  11.131
    1H151 O1267 5803   4.202   4.269  11.131
    1H151 O1268 5804   4.960   3.242  11.131
    1H151 O1269 5805   5.718   2.216  11.131
    1H151 O1270 5806   5.906   0.823  10.771
    1H151 O1271 5807   5.527   3.045   8.189
    1H151 O1272 5808   6.663   5.807  11.131
    1H151 O1273 5809   1.928   5.756   7.829
    1H151 O1274 5810   1.739   0.113   7.829
    1H151 O1275 5811   1.928   6.637   8.189
    1H151 O1276 5812   6.096   3.558   8.189
    1H151 O1277 5813   2.117   3.192   7.829
    1H151 O1278 5814   5.149   6.269   7.829
    1H151 O1279 5815   4.960   2.217  11.132
    1H151 O1280 5816   1.738   2.019   8.189
    1H151 O1281 5817   4.770   5.806  11.131
    1H151 O1282 5818   0.980   1.703  11.131
    1H151 O1283 5819   5.148   1.849  10.771
    1H151 O1284 5820   0.791   6.321  11.132
    1H151 O1285 5821   5.338   3.704   7.829
    1H151 O1286 5822   6.286   4.781  11.131
    1H151 O1287 5823   1.359   3.191   7.829
    1H151 O1288 5824   1.738   6.124   8.189
    1H151 O1289 5825   3.823   1.651   7.829
    1H151 O1290 5826   1.359   6.270   7.829
    1H151 O1291 5827   5.338   2.362  10.771
    1H151 O1292 5828   2.307   6.783   7.829
    1H151 O1293 5829   1.549   3.704   7.829
    1H151 O1294 5830   6.475   3.704   7.829
    1H151 O1295 5831   2.875   6.834  11.131
    1H151 O1296 5832   4.580   3.704   7.829
    1H151 O1297 5833   1.549   2.217  11.132
    1H151 O1298 5834   3.065   4.268  11.131
    1H151 O1299 5835   2.875   3.045   8.189
    1H151 O1300 5836   5.149   1.139   7.829
    1H151 O1301 5837   5.528   2.729  11.131
    1H151 O1302 5838   0.032   6.322  11.132
    1H151 O1303 5839   1.549   0.626   7.829
    1H151 O1304 5840   0.791   0.626   7.829
    1H151 O1305 5841   0.791   4.730   7.829
    1H151 O1306 5842   2.685   1.336  10.771
    1H151 O1307 5843   4.012   6.270   7.829
    1H151 O1308 5844   4.391   4.218   7.829
    1H151 O1309 5845   3.443   2.362  10.771
    1H151 O1310 5846   4.391   0.993   8.189
    1H151 O1311 5847   3.822   2.362  10.771
    1H151 O1312 5848   0.602   0.112   7.829
    1H151 O1313 5849   1.738   5.243   7.829
    1H151 O1314 5850   3.065   5.757   7.829
    1H151 O1315 5851   4.012   0.676  11.131
    1H151 O1316 5852   0.602   5.244   7.829
    1H151 O1317 5853   2.875   5.244   7.829
    1H151 O1318 5854   4.959   3.558   8.189
    1H151 O1319 5855   0.223   4.218   7.829
    1H151 O1320 5856   3.064   1.336  10.771
    1H151 O1321 5857   0.791   3.704   7.829
    1H151 O1322 5858   4.201   1.336  10.771
    1H151 O1323 5859   1.550   6.321  11.131
    1H151 O1324 5860   3.822   1.336  10.771
    1H151 O1325 5861   3.443   1.336  10.771
    1H151 O1326 5862   3.254   0.676  11.131
    1H151 O1327 5863   2.496   0.676  11.131
    1H151 O1328 5864   4.770   4.781  11.131
    1H151 O1329 5865   2.307   5.295  11.132
    1H151 O1330 5866   4.012   0.993   8.189
    1H151 O1331 5867   4.580   1.652   7.829
    1H151 O1332 5868   2.118   6.833  11.131
    1H151 O1333 5869   4.580   1.336  10.771
    1H151 O1334 5870   6.286   2.165   7.829
    1H151 O1335 5871   2.496   2.729  11.131
    1H151 O1336 5872   0.980   6.980  10.771
    1H151 O1337 5873   1.359   4.928  10.771
    1H151 O1338 5874   1.170   3.558   8.189
    1H151 O1339 5875   5.718   5.295  11.132
    1H151 O1340 5876   0.223   6.270   7.829
    1H151 O1341 5877   0.601   5.954  10.771
    1H151 O1342 5878   6.286   6.270   7.829
    1H151 O1343 5879   0.033   1.651   7.829
    1H151 O1344 5880   0.601   6.980  10.771
    1H151 O1345 5881   1.928   2.532   8.189
    1H151 O1346 5882   3.254   5.954  10.771
    1H151 O1347 5883   4.769   6.980  10.771
    1H151 O1348 5884   3.822   4.730   7.829
    1H151 O1349 5885   3.633   7.150   8.189
    1H151 O1350 5886   0.223   5.954  10.771
    1H151 O1351 5887   0.032   2.216  11.131
    1H151 O1352 5888   1.170   2.532   8.189
    1H151 O1353 5889   4.769   7.150   8.189
    1H151 O1354 5890   3.633   0.993   8.189
    1H151 O1355 5891   4.580   4.414  10.771
    1H151 O1356 5892   2.875   4.928  10.771
    1H151 O1357 5893   5.338   1.336  10.771
    1H151 O1358 5894   0.791   1.336  10.771
    1H151 O1359 5895   2.117   4.928  10.771
    1H151 O1360 5896   6.664   3.045   8.189
    1H151 O1361 5897   5.906   1.849  10.771
    1H151 O1362 5898   0.223   3.045   8.189
    1H151 O1363 5899   5.338   5.611   8.189
    1H151 O1364 5900   5.717   3.558   8.189
    1H151 O1365 5901   5.338   0.480   8.189
    1H151 O1366 5902   1.549   0.310  10.771
    1H151 O1367 5903   0.033   0.310  10.771
    1H151 O1368 5904   5.527   0.823  10.771
    1H151 O1369 5905   1.359   5.954  10.771
    1H151 O1370 5906   5.906   4.928  10.771
    1H151 O1371 5907   2.117   0.823  10.771
    1H151 O1372 5908   5.338   3.388  10.771
    1H151 O1373 5909   6.475   5.441  10.771
    1H151 O1374 5910   3.822   4.414  10.771
    1H151 O1375 5911   6.475   0.310  10.771
    1H151 O1376 5912   4.769   3.045   8.189
    1H151 O1377 5913   1.359   7.150   8.189
    1H151 O1378 5914   6.664   4.928  10.771
    1H151 O1379 5915   3.443   4.414  10.771
    1H151 O1380 5916   5.906   3.901  10.771
    1H151 O1381 5917   6.475   2.532   8.189
    1H151 O1382 5918   2.496   3.901  10.771
    1H151 O1383 5919   6.285   5.098   8.189
    1H151 O1384 5920   5.148   2.875  10.771
    1H151 O1385 5921   0.791   2.532   8.189
    1H151 O1386 5922   0.412   4.584   8.189
    1H151 O1387 5923   6.664   4.071   8.189
    1H151 O1388 5924   5.527   3.901  10.771
    1H151 O1389 5925   6.285   0.993   8.189
    1H151 O1390 5926   1.928   3.558   8.189
    1H151 O1391 5927   5.338   0.310  10.771
    1H151 O1392 5928   5.527   7.150   8.189
    1H151 O1393 5929   4.201   0.310  10.771
    1H151 O1394 5930   0.791   4.414  10.771
    1H151 O1395 5931   1.549   5.611   8.189
    1H151 O1396 5932   2.306   3.558   8.189
    1H151 O1397 5933   4.012   2.019   8.189
    1H151 O1398 5934   2.875   4.071   8.189
    1H151 O1399 5935   0.601   4.071   8.189
    1H151 O1400 5936   2.117   7.150   8.189
    1H151 O1401 5937   6.664   2.019   8.189
    1H151 O1402 5938   2.685   6.467  10.771
    1H151 O1403 5939   0.033   4.584   8.189
    1H151 O1404 5940   4.391   5.954  10.771
    1H151 O1405 5941   5.906   5.098   8.189
    1H151 O1406 5942   1.738   3.045   8.189
    1H151 O1407 5943   4.201   6.637   8.189
    1H151 O1408 5944   0.980   3.901  10.771
    1H151 O1409 5945   0.223   0.823  10.771
    1H151 O1410 5946   4.769   4.071   8.189
    1H151 O1411 5947   5.148   5.954  10.771
    1H151 O1412 5948   4.391   0.823  10.771
    1H151 O1413 5949   4.012   3.901  10.771
    1H151 O1414 5950   4.959   1.336  10.771
    1H151 O1415 5951   4.391   4.928  10.771
    1H151 O1416 5952   1.170   6.637   8.189
    1H151 O1417 5953   2.685   5.611   8.189
    1H151 O1418 5954   6.475   4.414  10.771
    1H151 O1419 5955   2.685   4.414  10.771
    1H151 O1420 5956   4.959   1.506   8.189
    1H151 O1421 5957   1.170   0.480   8.189
    1H151 O1422 5958   3.064   2.362  10.771
    1H151 O1423 5959   0.412   0.480   8.189
    1H151 O1424 5960   0.980   5.098   8.189
    1H151 O1425 5961   1.170   6.467  10.771
    1H151 O1426 5962   1.928   0.480   8.189
    1H151 O1427 5963   1.928   6.467  10.771
    1H151 O1428 5964   1.549   2.532   8.189
    1H151 O1429 5965   4.201   2.362  10.771
    1H151 O1430 5966   4.201   4.584   8.189
    1H151 O1431 5967   4.012   7.150   8.189
    1H151 O1432 5968   2.685   2.362  10.771
    1H151 O1433 5969   0.412   6.467  10.771
    1H151 O1434 5970   4.201   1.506   8.189
    1H151 O1435 5971   2.496   4.928  10.771
    1H151 O1436 5972   2.685   5.441  10.771
    1H151 O1437 5973   4.959   4.414  10.771
    1H151 O1438 5974   2.875   0.823  10.771
    1H151 O1439 5975   3.633   5.954  10.771
    1H151 O1440 5976   3.633   0.823  10.771
    1H151 O1441 5977   1.359   0.993   8.189
    1H151 O1442 5978   2.306   2.362  10.771
    1H151 O1443 5979   1.359   6.980  10.771
    1H151 O1444 5980   6.096   2.532   8.189
    1H151 O1445 5981   0.223   2.019   8.189
    1H151 O1446 5982   6.285   4.071   8.189
    1H151 O1447 5983   2.875   2.875  10.771
    1H151 O1448 5984   2.496   6.980  10.771
    1H151 O1449 5985   4.201   3.388  10.771
    1H151 O1450 5986   3.254   3.045   8.189
    1H151 O1451 5987   4.769   2.875  10.771
    1H151 O1452 5988   2.875   5.954  10.771
    1H151 O1453 5989   0.601   3.045   8.189
    1H151 O1454 5990   0.223   6.980  10.771
    1H151 O1455 5991   0.980   4.071   8.189
    1H151 O1456 5992   4.391   6.980  10.771
    1H151 O1457 5993   5.148   6.980  10.771
    1H151 O1458 5994   6.664   6.124   8.189
    1H151 O1459 5995   0.980   0.993   8.189
    1H151 O1460 5996   4.580   2.362  10.771
    1H151 O1461 5997   4.580   5.441  10.771
    1H151 O1462 5998   2.685   0.310  10.771
    1H151 O1463 5999   5.527   4.928  10.771
    1H151 O1464 6000   3.254   7.150   8.189
    1H151 O1465 6001   0.601   2.019   8.189
    1H151 O1466 6002   3.064   0.310  10.771
    1H151 O1467 6003   6.664   0.993   8.189
    1H151 O1468 6004   4.959   5.441  10.771
    1H151 O1469 6005   3.254   6.124   8.189
    1H151 O1470 6006   1.928   2.362  10.771
    1H151 O1471 6007   4.959   5.611   8.189
    1H151 O1472 6008   1.549   5.441  10.771
    1H151 O1473 6009   2.306   5.611   8.189
    1H151 O1474 6010   2.306   6.467  10.771
    1H151 O1475 6011   2.306   0.310  10.771
    1H151 O1476 6012   3.822   2.532   8.189
    1H151 O1477 6013   1.928   3.388  10.771
    1H151 O1478 6014   5.148   4.071   8.189
    1H151 O1479 6015   1.738   0.993   8.189
    1H151 O1480 6016   2.496   6.124   8.189
    1H151 O1481 6017   4.391   2.019   8.189
    1H151 O1482 6018   2.875   3.901  10.771
    1H151 O1483 6019   2.306   3.388  10.771
    1H151 O1484 6020   4.769   2.019   8.189
    1H151 O1485 6021   6.664   5.098   8.189
    1H151 O1486 6022   4.580   6.637   8.189
    1H151 O1487 6023   0.033   3.558   8.189
    1H151 O1488 6024   5.338   4.414  10.771
    1H151 O1489 6025   3.822   0.310  10.771
    1H151 O1490 6026   4.201   5.441  10.771
    1H151 O1491 6027   3.633   6.124   8.189
    1H151 O1492 6028   1.549   3.388  10.771
    1H151 O1493 6029   3.443   1.506   8.189
    1H151 O1494 6030   5.717   5.611   8.189
    1H151 O1495 6031   5.717   2.532   8.189
    1H151 O1496 6032   1.359   4.071   8.189
    1H151 O1497 6033   6.475   1.336  10.771
    1H151 O1498 6034   5.906   0.993   8.189
    1H151 O1499 6035   6.096   0.310  10.771
    1H151 O1500 6036   0.980   7.150   8.189
    1H151 O1501 6037   0.980   3.045   8.189
    1H151 O1502 6038   2.875   6.124   8.189
    1H151 O1503 6039   3.443   0.310  10.771
    1H151 O1504 6040   0.412   4.414  10.771
    1H151 O1505 6041   1.738   5.954  10.771
    1H151 O1506 6042   0.412   6.637   8.189
    1H151 O1507 6043   0.412   5.611   8.189
    1H151 O1508 6044   3.254   0.993   8.189
    1H151 O1509 6045   6.096   5.441  10.771
    1H151 O1510 6046   0.033   6.637   8.189
    1H151 O1511 6047   2.496   4.071   8.189
    1H151 O1512 6048   3.254   4.071   8.189
    1H151 O1513 6049   0.791   1.506   8.189
    1H151 O1514 6050   6.285   3.901  10.771
    1H151 O1515 6051   3.254   6.980  10.771
    1H151 O1516 6052   0.601   0.993   8.189
    1H151 O1517 6053   5.717   6.637   8.189
    1H151 O1518 6054   1.738   6.980  10.771
    1H151 O1519 6055   5.527   4.071   8.189
    1H151 O1520 6056   6.475   6.637   8.189
    1H151 O1521 6057   4.580   4.584   8.189
    1H151 O1522 6058   2.496   7.150   8.189
    1H151 O1523 6059   0.791   5.611   8.189
    1H151 O1524 6060   0.412   3.558   8.189
    1H151 O1525 6061   4.391   2.875  10.771
    1H151 O1526 6062   5.717   0.480   8.189
    1H151 O1527 6063   1.928   1.506   8.189
    1H151 O1528 6064   6.096   6.637   8.189
    1H151 O1529 6065   5.338   1.506   8.189
    1H151 O1530 6066   5.527   0.993   8.189
    1H151 O1531 6067   5.527   6.124   8.189
    1H151 O1532 6068   0.223   5.098   8.189
    1H151 O1533 6069   3.254   3.901  10.771
    1H151 O1534 6070   3.633   5.098   8.189
    1H151 O1535 6071   1.928   5.441  10.771
    1H151 O1536 6072   1.738   4.071   8.189
    1H151 O1537 6073   0.223   1.849  10.771
    1H151 O1538 6074   4.012   4.071   8.189
    1H151 O1539 6075   4.769   6.124   8.189
    1H151 O1540 6076   6.664   1.849  10.771
    1H151 O1541 6077   1.170   3.388  10.771
    1H151 O1542 6078   5.717   4.584   8.189
    1H151 O1543 6079   3.254   5.098   8.189
    1H151 O1544 6080   0.033   0.480   8.189
    1H151 O1545 6081   4.012   5.098   8.189
    1H151 O1546 6082   2.685   6.637   8.189
    1H151 O1547 6083   6.096   2.362  10.771
    1H151 O1548 6084   1.359   5.098   8.189
    1H151 O1549 6085   5.148   4.928  10.771
    1H151 O1550 6086   2.117   5.098   8.189
    1H151 O1551 6087   6.475   1.506   8.189
    1H151 O1552 6088   1.170   2.362  10.771
    1H151 O1553 6089   6.285   5.954  10.771
    1H151 O1554 6090   4.201   6.467  10.771
    1H151 O1555 6091   3.064   6.637   8.189
    1H151 O1556 6092   5.338   5.441  10.771
    1H151 O1557 6093   0.601   1.849  10.771
    1H151 O1558 6094   4.391   7.150   8.189
    1H151 O1559 6095   3.443   5.611   8.189
    1H151 O1560 6096   4.201   3.558   8.189
    1H151 O1561 6097   5.906   2.875  10.771
    1H151 O1562 6098   3.822   6.467  10.771
    1H151 O1563 6099   6.475   6.467  10.771
    1H151 O1564 6100   4.580   2.532   8.189
    1H151 O1565 6101   0.412   1.506   8.189
    1H151 O1566 6102   0.980   6.124   8.189
    1H151 O1567 6103   4.391   6.124   8.189
    1H151 O1568 6104   5.906   6.124   8.189
    1H151 O1569 6105   2.496   5.098   8.189
    1H151 O1570 6106   1.170   4.584   8.189
    1H151 O1571 6107   5.338   6.467  10.771
    1H151 O1572 6108   0.601   6.124   8.189
    1H151 O1573 6109   0.223   7.150   8.189
    1H151 O1574 6110   3.443   3.558   8.189
    1H151 O1575 6111   2.117   2.875  10.771
    1H151 O1576 6112   4.769   5.098   8.189
    1H151 O1577 6113   3.064   0.480   8.189
    1H151 O1578 6114   6.475   2.362  10.771
    1H151 O1579 6115   5.906   2.019   8.189
    1H151 O1580 6116   3.443   4.584   8.189
    1H151 O1581 6117   0.412   2.362  10.771
    1H151 O1582 6118   1.928   0.310  10.771
    1H151 O1583 6119   4.012   5.954  10.771
    1H151 O1584 6120   5.906   4.071   8.189
    1H151 O1585 6121   6.285   1.849  10.771
    1H151 O1586 6122   3.822   3.388  10.771
    1H151 O1587 6123   1.170   5.611   8.189
    1H151 O1588 6124   0.791   6.637   8.189
    1H151 O1589 6125   3.064   1.506   8.189
    1H151 O1590 6126   5.148   2.019   8.189
    1H151 O1591 6127   0.412   1.336  10.771
    1H151 O1592 6128   0.223   0.993   8.189
    1H151 O1593 6129   2.306   1.506   8.189
    1H151 O1594 6130   5.338   4.584   8.189
    1H151 O1595 6131   5.717   3.388  10.771
    1H151 O1596 6132   5.906   7.150   8.189
    1H151 O1597 6133   5.717   0.310  10.771
    1H151 O1598 6134   2.685   1.506   8.189
    1H151 O1599 6135   2.496   5.954  10.771
    1H151 O1600 6136   0.033   4.414  10.771
    1H151 O1601 6137   3.633   3.901  10.771
    1H151 O1602 6138   3.443   3.388  10.771
    1H151 O1603 6139   4.391   3.045   8.189
    1H151 O1604 6140   6.664   6.980  10.771
    1H151 O1605 6141   2.685   3.388  10.771
    1H151 O1606 6142   6.285   7.150   8.189
    1H151 O1607 6143   4.959   4.584   8.189
    1H151 O1608 6144   0.033   1.336  10.771
    1H151 O1609 6145   3.633   4.071   8.189
    1H151 O1610 6146   2.117   5.954  10.771
    1H151 O1611 6147   6.096   5.611   8.189
    1H151 O1612 6148   5.527   5.954  10.771
    1H151 O1613 6149   0.033   5.611   8.189
    1H151 O1614 6150   3.633   6.980  10.771
    1H151 O1615 6151   2.875   7.150   8.189
    1H151 O1616 6152   2.117   4.071   8.189
    1H151 O1617 6153   6.664   7.150   8.189
    1H151 O1618 6154   5.527   2.019   8.189
    1H151 O1619 6155   6.096   1.506   8.189
    1H151 O1620 6156   3.064   3.388  10.771
    1H151 O1621 6157   0.791   2.362  10.771
    1H151 O1622 6158   4.012   6.980  10.771
    1H151 O1623 6159   6.475   5.611   8.189
    1H151 O1624 6160   3.064   4.584   8.189
    1H151 O1625 6161   1.738   2.875  10.771
    1H151 O1626 6162   4.201   2.532   8.189
    1H151 O1627 6163   3.822   5.611   8.189
    1H151 O1628 6164   1.549   4.584   8.189
    1H151 O1629 6165   5.906   5.954  10.771
    1H151 O1630 6166   3.633   3.045   8.189
    1H151 O1631 6167   0.601   3.901  10.771
    1H151 O1632 6168   2.306   0.480   8.189
    1H151 O1633 6169   4.391   5.098   8.189
    1H151 O1634 6170   2.685   4.584   8.189
    1H151 O1635 6171   4.580   5.611   8.189
    1H151 O1636 6172   5.527   6.980  10.771
    1H151 O1637 6173   5.717   1.506   8.189
    1H151 O1638 6174   1.359   2.875  10.771
    1H151 O1639 6175   4.201   5.611   8.189
    1H151 O1640 6176   2.117   0.993   8.189
    1H151 O1641 6177   1.928   4.584   8.189
    1H151 O1642 6178   3.822   3.558   8.189
    1H151 O1643 6179   6.664   3.901  10.771
    1H151 O1644 6180   2.875   0.993   8.189
    1H151 O1645 6181   0.791   3.388  10.771
    1H151 O1646 6182   6.664   2.875  10.771
    1H151 O1647 6183   0.223   2.875  10.771
    1H151 O1648 6184   6.285   2.875  10.771
    1H151 O1649 6185   6.096   3.388  10.771
    1H151 O1650 6186   6.285   6.980  10.771
    1H151 O1651 6187   2.685   0.480   8.189
    1H151 O1652 6188   4.012   3.045   8.189
    1H151 O1653 6189   6.096   6.467  10.771
    1H151 O1654 6190   2.306   4.584   8.189
    1H151 O1655 6191   5.717   6.467  10.771
    1H151 O1656 6192   0.223   3.901  10.771
    1H151 O1657 6193   0.980   2.875  10.771
    1H151 O1658 6194   5.906   6.980  10.771
    1H151 O1659 6195   2.496   0.993   8.189
    1H151 O1660 6196   0.601   2.875  10.771
    1H151 O1661 6197   6.475   3.388  10.771
    1H151 O1662 6198   0.412   3.388  10.771
    1H151 O1663 6199   0.033   3.388  10.771
    1H151 O1664 6200   2.685   2.315   8.306
    1H151 O1665 6201   0.791   0.526  10.654
    1H151 O1666 6202   3.064   2.315   8.306
    1H151 O1667 6203   1.359   1.040  10.654
    1H151 O1668 6204   1.170   0.526  10.654
    1H151 O1669 6205   1.928   1.553  10.654
    1H151 O1670 6206   2.306   2.315   8.306
    1H151 O1671 6207   0.601   5.144  10.654
    1H151 O1672 6208   1.359   1.802   8.306
    1H151 O1673 6209   4.959   0.526  10.654
    1H151 O1674 6210   2.117   4.118  10.654
    1H151 O1675 6211   3.254   5.144  10.654
    1H151 O1676 6212   1.359   4.118  10.654
    1H151 O1677 6213   4.959   3.605  10.654
    1H151 O1678 6214   5.148   6.933   8.306
    1H151 O1679 6215   5.148   2.828   8.306
    1H151 O1680 6216   4.769   6.171  10.654
    1H151 O1681 6217   1.549   1.553  10.654
    1H151 O1682 6218   0.980   1.040  10.654
    1H151 O1683 6219   0.791   5.658  10.654
    1H151 O1684 6220   1.549   4.631  10.654
    1H151 O1685 6221   1.928   4.631  10.654
    1H151 O1686 6222   0.412   0.526  10.654
    1H151 O1687 6223   1.170   1.553  10.654
    1H151 O1688 6224   4.580   0.526  10.654
    1H151 O1689 6225   4.959   0.263   8.306
    1H151 O1690 6226   1.738   2.066  10.654
    1H151 O1691 6227   1.738   4.118  10.654
    1H151 O1692 6228   0.980   1.802   8.306
    1H151 O1693 6229   0.033   5.658  10.654
    1H151 O1694 6230   1.170   5.658  10.654
    1H151 O1695 6231   6.285   1.040  10.654
    1H151 O1696 6232   4.391   4.118  10.654
    1H151 O1697 6233   5.717   1.553  10.654
    1H151 O1698 6234   2.117   2.828   8.306
    1H151 O1699 6235   4.769   2.066  10.654
    1H151 O1700 6236   5.527   2.066  10.654
    1H151 O1701 6237   5.338   3.341   8.306
    1H151 O1702 6238   4.959   6.420   8.306
    1H151 O1703 6239   3.633   1.802   8.306
    1H151 O1704 6240   0.980   6.171  10.654
    1H151 O1705 6241   5.338   6.420   8.306
    1H151 O1706 6242   4.012   5.144  10.654
    1H151 O1707 6243   4.201   4.631  10.654
    1H151 O1708 6244   1.738   6.933   8.306
    1H151 O1709 6245   6.096   4.631  10.654
    1H151 O1710 6246   1.549   6.420   8.306
    1H151 O1711 6247   5.148   0.776   8.306
    1H151 O1712 6248   3.633   5.144  10.654
    1H151 O1713 6249   3.064   6.684  10.654
    1H151 O1714 6250   3.822   6.420   8.306
    1H151 O1715 6251   2.306   1.553  10.654
    1H151 O1716 6252   6.475   3.341   8.306
    1H151 O1717 6253   2.496   2.828   8.306
    1H151 O1718 6254   1.549   3.341   8.306
    1H151 O1719 6255   1.738   1.040  10.654
    1H151 O1720 6256   3.064   4.631  10.654
    1H151 O1721 6257   0.980   5.144  10.654
    1H151 O1722 6258   2.117   5.907   8.306
    1H151 O1723 6259   1.549   0.263   8.306
    1H151 O1724 6260   2.306   6.420   8.306
    1H151 O1725 6261   5.717   2.579  10.654
    1H151 O1726 6262   4.769   0.776   8.306
    1H151 O1727 6263   6.664   6.171  10.654
    1H151 O1728 6264   1.928   5.394   8.306
    1H151 O1729 6265   0.223   5.144  10.654
    1H151 O1730 6266   3.443   2.315   8.306
    1H151 O1731 6267   0.791   0.263   8.306
    1H151 O1732 6268   0.601   4.881   8.306
    1H151 O1733 6269   2.875   2.828   8.306
    1H151 O1734 6270   4.391   3.854   8.306
    1H151 O1735 6271   4.580   3.605  10.654
    1H151 O1736 6272   2.685   1.553  10.654
    1H151 O1737 6273   0.412   5.658  10.654
    1H151 O1738 6274   3.064   5.394   8.306
    1H151 O1739 6275   4.391   0.776   8.306
    1H151 O1740 6276   3.064   1.553  10.654
    1H151 O1741 6277   3.443   1.553  10.654
    1H151 O1742 6278   3.822   1.553  10.654
    1H151 O1743 6279   4.201   1.553  10.654
    1H151 O1744 6280   4.012   0.776   8.306
    1H151 O1745 6281   0.980   0.013  10.654
    1H151 O1746 6282   5.906   1.040  10.654
    1H151 O1747 6283   0.601   0.013  10.654
    1H151 O1748 6284   6.096   3.341   8.306
    1H151 O1749 6285   4.580   1.553  10.654
    1H151 O1750 6286   3.443   2.579  10.654
    1H151 O1751 6287   3.822   2.579  10.654
    1H151 O1752 6288   2.117   2.066  10.654
    1H151 O1753 6289   4.769   4.118  10.654
    1H151 O1754 6290   1.170   4.631  10.654
    1H151 O1755 6291   1.170   2.315   8.306
    1H151 O1756 6292   4.580   0.263   8.306
    1H151 O1757 6293   3.633   0.776   8.306
    1H151 O1758 6294   4.769   0.013  10.654
    1H151 O1759 6295   4.391   2.066  10.654
    1H151 O1760 6296   3.254   1.802   8.306
    1H151 O1761 6297   3.633   2.066  10.654
    1H151 O1762 6298   4.012   2.066  10.654
    1H151 O1763 6299   3.254   6.171  10.654
    1H151 O1764 6300   3.633   6.933   8.306
    1H151 O1765 6301   3.254   2.066  10.654
    1H151 O1766 6302   2.875   1.802   8.306
    1H151 O1767 6303   2.496   2.066  10.654
    1H151 O1768 6304   3.443   5.658  10.654
    1H151 O1769 6305   2.875   2.066  10.654
    1H151 O1770 6306   0.601   1.040  10.654
    1H151 O1771 6307   2.496   1.802   8.306
    1H151 O1772 6308   6.475   0.526  10.654
    1H151 O1773 6309   4.201   0.263   8.306
    1H151 O1774 6310   3.822   0.263   8.306
    1H151 O1775 6311   2.306   4.631  10.654
    1H151 O1776 6312   0.223   2.828   8.306
    1H151 O1777 6313   5.906   4.118  10.654
    1H151 O1778 6314   5.148   1.040  10.654
    1H151 O1779 6315   5.338   5.394   8.306
    1H151 O1780 6316   6.285   4.881   8.306
    1H151 O1781 6317   2.685   3.341   8.306
    1H151 O1782 6318   5.148   4.118  10.654
    1H151 O1783 6319   6.285   2.828   8.306
    1H151 O1784 6320   2.117   1.802   8.306
    1H151 O1785 6321   4.769   1.040  10.654
    1H151 O1786 6322   6.285   0.776   8.306
    1H151 O1787 6323   5.906   2.828   8.306
    1H151 O1788 6324   2.875   3.854   8.306
    1H151 O1789 6325   6.096   1.553  10.654
    1H151 O1790 6326   0.033   2.315   8.306
    1H151 O1791 6327   5.717   4.631  10.654
    1H151 O1792 6328   3.633   3.092  10.654
    1H151 O1793 6329   0.412   2.315   8.306
    1H151 O1794 6330   1.738   5.144  10.654
    1H151 O1795 6331   3.064   5.658  10.654
    1H151 O1796 6332   6.475   4.367   8.306
    1H151 O1797 6333   6.664   1.040  10.654
    1H151 O1798 6334   6.285   5.144  10.654
    1H151 O1799 6335   3.443   6.420   8.306
    1H151 O1800 6336   1.170   1.289   8.306
    1H151 O1801 6337   3.822   5.658  10.654
    1H151 O1802 6338   4.580   6.684  10.654
    1H151 O1803 6339   2.496   1.040  10.654
    1H151 O1804 6340   5.527   4.881   8.306
    1H151 O1805 6341   4.959   6.684  10.654
    1H151 O1806 6342   3.443   6.684  10.654
    1H151 O1807 6343   1.549   1.289   8.306
    1H151 O1808 6344   3.443   0.263   8.306
    1H151 O1809 6345   3.064   3.341   8.306
    1H151 O1810 6346   4.959   2.579  10.654
    1H151 O1811 6347   1.928   6.420   8.306
    1H151 O1812 6348   4.580   1.289   8.306
    1H151 O1813 6349   0.223   3.854   8.306
    1H151 O1814 6350   4.012   3.092  10.654
    1H151 O1815 6351   5.148   2.066  10.654
    1H151 O1816 6352   1.928   2.315   8.306
    1H151 O1817 6353   4.959   2.315   8.306
    1H151 O1818 6354   5.527   2.828   8.306
    1H151 O1819 6355   5.338   2.315   8.306
    1H151 O1820 6356   6.096   4.367   8.306
    1H151 O1821 6357   1.738   1.802   8.306
    1H151 O1822 6358   3.254   3.092  10.654
    1H151 O1823 6359   0.791   6.684  10.654
    1H151 O1824 6360   1.359   5.907   8.306
    1H151 O1825 6361   4.580   3.341   8.306
    1H151 O1826 6362   0.791   4.367   8.306
    1H151 O1827 6363   1.359   2.828   8.306
    1H151 O1828 6364   0.980   2.066  10.654
    1H151 O1829 6365   5.527   3.092  10.654
    1H151 O1830 6366   4.012   1.040  10.654
    1H151 O1831 6367   3.822   1.289   8.306
    1H151 O1832 6368   0.791   3.341   8.306
    1H151 O1833 6369   6.096   0.263   8.306
    1H151 O1834 6370   1.549   6.684  10.654
    1H151 O1835 6371   5.148   4.881   8.306
    1H151 O1836 6372   3.254   1.040  10.654
    1H151 O1837 6373   6.475   0.263   8.306
    1H151 O1838 6374   1.359   2.066  10.654
    1H151 O1839 6375   1.549   0.526  10.654
    1H151 O1840 6376   1.359   5.144  10.654
    1H151 O1841 6377   2.875   5.144  10.654
    1H151 O1842 6378   5.717   3.341   8.306
    1H151 O1843 6379   4.959   3.341   8.306
    1H151 O1844 6380   1.738   5.907   8.306
    1H151 O1845 6381   2.117   1.040  10.654
    1H151 O1846 6382   5.148   5.907   8.306
    1H151 O1847 6383   5.338   1.553  10.654
    1H151 O1848 6384   0.033   0.526  10.654
    1H151 O1849 6385   5.338   2.579  10.654
    1H151 O1850 6386   0.601   6.171  10.654
    1H151 O1851 6387   3.443   4.631  10.654
    1H151 O1852 6388   3.822   4.631  10.654
    1H151 O1853 6389   2.875   0.013  10.654
    1H151 O1854 6390   2.496   4.118  10.654
    1H151 O1855 6391   4.769   6.933   8.306
    1H151 O1856 6392   6.285   1.802   8.306
    1H151 O1857 6393   4.769   5.144  10.654
    1H151 O1858 6394   3.822   4.367   8.306
    1H151 O1859 6395   5.527   1.040  10.654
    1H151 O1860 6396   0.223   6.171  10.654
    1H151 O1861 6397   4.959   1.553  10.654
    1H151 O1862 6398   0.033   6.684  10.654
    1H151 O1863 6399   6.664   5.144  10.654
    1H151 O1864 6400   1.549   2.315   8.306
    1H151 O1865 6401   4.580   4.631  10.654
    1H151 O1866 6402   2.117   0.013  10.654
    1H151 O1867 6403   0.601   6.933   8.306
    1H151 O1868 6404   6.664   2.828   8.306
    1H151 O1869 6405   1.170   3.341   8.306
    1H151 O1870 6406   5.338   3.605  10.654
    1H151 O1871 6407   0.791   2.315   8.306
    1H151 O1872 6408   1.549   2.579  10.654
    1H151 O1873 6409   5.338   0.526  10.654
    1H151 O1874 6410   1.928   3.341   8.306
    1H151 O1875 6411   2.496   3.092  10.654
    1H151 O1876 6412   2.306   5.658  10.654
    1H151 O1877 6413   2.117   6.933   8.306
    1H151 O1878 6414   4.012   5.907   8.306
    1H151 O1879 6415   0.791   4.631  10.654
    1H151 O1880 6416   1.359   6.171  10.654
    1H151 O1881 6417   5.338   0.263   8.306
    1H151 O1882 6418   0.033   1.289   8.306
    1H151 O1883 6419   0.223   5.907   8.306
    1H151 O1884 6420   1.738   4.881   8.306
    1H151 O1885 6421   4.201   0.526  10.654
    1H151 O1886 6422   2.875   4.881   8.306
    1H151 O1887 6423   5.717   5.658  10.654
    1H151 O1888 6424   5.527   6.933   8.306
    1H151 O1889 6425   0.980   4.118  10.654
    1H151 O1890 6426   5.527   4.118  10.654
    1H151 O1891 6427   2.306   3.341   8.306
    1H151 O1892 6428   4.769   2.828   8.306
    1H151 O1893 6429   3.064   2.579  10.654
    1H151 O1894 6430   0.791   1.553  10.654
    1H151 O1895 6431   6.285   5.907   8.306
    1H151 O1896 6432   1.359   6.933   8.306
    1H151 O1897 6433   4.012   1.802   8.306
    1H151 O1898 6434   5.148   3.092  10.654
    1H151 O1899 6435   4.769   3.854   8.306
    1H151 O1900 6436   5.906   2.066  10.654
    1H151 O1901 6437   2.685   6.684  10.654
    1H151 O1902 6438   2.117   5.144  10.654
    1H151 O1903 6439   4.391   6.171  10.654
    1H151 O1904 6440   5.906   4.881   8.306
    1H151 O1905 6441   6.475   5.658  10.654
    1H151 O1906 6442   4.012   4.118  10.654
    1H151 O1907 6443   6.475   2.315   8.306
    1H151 O1908 6444   3.254   2.828   8.306
    1H151 O1909 6445   1.359   0.013  10.654
    1H151 O1910 6446   5.148   6.171  10.654
    1H151 O1911 6447   0.033   2.579  10.654
    1H151 O1912 6448   6.664   3.854   8.306
    1H151 O1913 6449   0.412   4.367   8.306
    1H151 O1914 6450   5.906   5.144  10.654
    1H151 O1915 6451   0.033   4.367   8.306
    1H151 O1916 6452   4.959   1.289   8.306
    1H151 O1917 6453   4.012   6.933   8.306
    1H151 O1918 6454   6.475   4.631  10.654
    1H151 O1919 6455   4.201   2.579  10.654
    1H151 O1920 6456   0.601   3.854   8.306
    1H151 O1921 6457   4.201   6.420   8.306
    1H151 O1922 6458   4.201   3.605  10.654
    1H151 O1923 6459   1.549   5.394   8.306
    1H151 O1924 6460   0.223   0.013  10.654
    1H151 O1925 6461   2.496   5.144  10.654
    1H151 O1926 6462   1.928   0.263   8.306
    1H151 O1927 6463   1.928   3.605  10.654
    1H151 O1928 6464   1.170   6.420   8.306
    1H151 O1929 6465   5.148   0.013  10.654
    1H151 O1930 6466   6.664   1.802   8.306
    1H151 O1931 6467   2.685   2.579  10.654
    1H151 O1932 6468   1.549   3.605  10.654
    1H151 O1933 6469   1.359   0.776   8.306
    1H151 O1934 6470   4.391   0.013  10.654
    1H151 O1935 6471   2.685   5.394   8.306
    1H151 O1936 6472   2.875   6.171  10.654
    1H151 O1937 6473   0.601   2.828   8.306
    1H151 O1938 6474   3.633   6.171  10.654
    1H151 O1939 6475   4.769   3.092  10.654
    1H151 O1940 6476   0.980   4.881   8.306
    1H151 O1941 6477   0.980   3.854   8.306
    1H151 O1942 6478   1.928   6.684  10.654
    1H151 O1943 6479   0.412   0.263   8.306
    1H151 O1944 6480   6.096   0.526  10.654
    1H151 O1945 6481   3.822   2.315   8.306
    1H151 O1946 6482   4.201   4.367   8.306
    1H151 O1947 6483   6.285   3.854   8.306
    1H151 O1948 6484   0.980   0.776   8.306
    1H151 O1949 6485   5.148   3.854   8.306
    1H151 O1950 6486   2.875   4.118  10.654
    1H151 O1951 6487   1.359   3.854   8.306
    1H151 O1952 6488   6.664   4.881   8.306
    1H151 O1953 6489   2.685   0.526  10.654
    1H151 O1954 6490   3.254   6.933   8.306
    1H151 O1955 6491   3.064   0.526  10.654
    1H151 O1956 6492   4.959   4.631  10.654
    1H151 O1957 6493   0.412   4.631  10.654
    1H151 O1958 6494   2.306   6.684  10.654
    1H151 O1959 6495   3.822   0.526  10.654
    1H151 O1960 6496   4.580   5.658  10.654
    1H151 O1961 6497   4.391   1.802   8.306
    1H151 O1962 6498   5.717   5.394   8.306
    1H151 O1963 6499   6.664   0.776   8.306
    1H151 O1964 6500   6.285   4.118  10.654
    1H151 O1965 6501   5.906   0.776   8.306
    1H151 O1966 6502   2.496   3.854   8.306
    1H151 O1967 6503   2.306   3.605  10.654
    1H151 O1968 6504   0.223   1.802   8.306
    1H151 O1969 6505   4.959   5.658  10.654
    1H151 O1970 6506   3.443   0.526  10.654
    1H151 O1971 6507   2.306   2.579  10.654
    1H151 O1972 6508   6.096   2.315   8.306
    1H151 O1973 6509   4.959   5.394   8.306
    1H151 O1974 6510   2.306   0.526  10.654
    1H151 O1975 6511   3.254   0.776   8.306
    1H151 O1976 6512   5.527   3.854   8.306
    1H151 O1977 6513   0.033   6.420   8.306
    1H151 O1978 6514   3.254   3.854   8.306
    1H151 O1979 6515   1.738   0.776   8.306
    1H151 O1980 6516   2.875   5.907   8.306
    1H151 O1981 6517   5.527   5.144  10.654
    1H151 O1982 6518   6.475   6.420   8.306
    1H151 O1983 6519   3.254   5.907   8.306
    1H151 O1984 6520   4.769   1.802   8.306
    1H151 O1985 6521   0.601   0.776   8.306
    1H151 O1986 6522   3.254   4.118  10.654
    1H151 O1987 6523   1.738   6.171  10.654
    1H151 O1988 6524   1.170   3.605  10.654
    1H151 O1989 6525   1.738   3.854   8.306
    1H151 O1990 6526   4.580   4.367   8.306
    1H151 O1991 6527   2.496   6.933   8.306
    1H151 O1992 6528   0.791   5.394   8.306
    1H151 O1993 6529   0.412   5.394   8.306
    1H151 O1994 6530   5.338   1.289   8.306
    1H151 O1995 6531   0.412   6.420   8.306
    1H151 O1996 6532   6.096   6.420   8.306
    1H151 O1997 6533   3.633   4.881   8.306
    1H151 O1998 6534   4.012   4.881   8.306
    1H151 O1999 6535   6.664   2.066  10.654
    1H151 O2000 6536   0.223   2.066  10.654
    1H151 O2001 6537   1.170   0.263   8.306
    1H151 O2002 6538   1.738   2.828   8.306
    1H151 O2003 6539   2.685   4.631  10.654
    1H151 O2004 6540   4.391   5.144  10.654
    1H151 O2005 6541   4.391   1.040  10.654
    1H151 O2006 6542   4.201   1.289   8.306
    1H151 O2007 6543   1.170   6.684  10.654
    1H151 O2008 6544   2.875   1.040  10.654
    1H151 O2009 6545   0.223   1.040  10.654
    1H151 O2010 6546   3.633   1.040  10.654
    1H151 O2011 6547   0.601   1.802   8.306
    1H151 O2012 6548   2.496   5.907   8.306
    1H151 O2013 6549   0.412   6.684  10.654
    1H151 O2014 6550   4.580   6.420   8.306
    1H151 O2015 6551   0.223   4.881   8.306
    1H151 O2016 6552   2.306   5.394   8.306
    1H151 O2017 6553   5.527   0.776   8.306
    1H151 O2018 6554   0.033   3.341   8.306
    1H151 O2019 6555   4.580   2.579  10.654
    1H151 O2020 6556   1.549   5.658  10.654
    1H151 O2021 6557   0.980   2.828   8.306
    1H151 O2022 6558   2.685   5.658  10.654
    1H151 O2023 6559   5.717   6.420   8.306
    1H151 O2024 6560   2.496   0.013  10.654
    1H151 O2025 6561   4.391   3.092  10.654
    1H151 O2026 6562   5.338   4.631  10.654
    1H151 O2027 6563   4.201   5.658  10.654
    1H151 O2028 6564   4.391   6.933   8.306
    1H151 O2029 6565   1.928   0.526  10.654
    1H151 O2030 6566   0.980   6.933   8.306
    1H151 O2031 6567   1.738   0.013  10.654
    1H151 O2032 6568   2.875   3.092  10.654
    1H151 O2033 6569   5.717   0.263   8.306
    1H151 O2034 6570   1.928   2.579  10.654
    1H151 O2035 6571   5.717   2.315   8.306
    1H151 O2036 6572   3.633   5.907   8.306
    1H151 O2037 6573   5.906   3.854   8.306
    1H151 O2038 6574   6.096   5.658  10.654
    1H151 O2039 6575   2.685   6.420   8.306
    1H151 O2040 6576   3.443   1.289   8.306
    1H151 O2041 6577   0.412   3.341   8.306
    1H151 O2042 6578   5.717   0.526  10.654
    1H151 O2043 6579   6.664   5.907   8.306
    1H151 O2044 6580   5.148   5.144  10.654
    1H151 O2045 6581   0.033   4.631  10.654
    1H151 O2046 6582   0.791   1.289   8.306
    1H151 O2047 6583   5.338   5.658  10.654
    1H151 O2048 6584   4.012   3.854   8.306
    1H151 O2049 6585   0.033   0.263   8.306
    1H151 O2050 6586   6.475   1.553  10.654
    1H151 O2051 6587   5.527   5.907   8.306
    1H151 O2052 6588   4.012   6.171  10.654
    1H151 O2053 6589   3.443   5.394   8.306
    1H151 O2054 6590   3.633   4.118  10.654
    1H151 O2055 6591   6.096   2.579  10.654
    1H151 O2056 6592   1.359   4.881   8.306
    1H151 O2057 6593   3.254   4.881   8.306
    1H151 O2058 6594   3.254   0.013  10.654
    1H151 O2059 6595   1.170   5.394   8.306
    1H151 O2060 6596   0.601   2.066  10.654
    1H151 O2061 6597   3.064   6.420   8.306
    1H151 O2062 6598   6.285   6.171  10.654
    1H151 O2063 6599   1.928   5.658  10.654
    1H151 O2064 6600   6.285   2.066  10.654
    1H151 O2065 6601   0.223   0.776   8.306
    1H151 O2066 6602   1.928   1.289   8.306
    1H151 O2067 6603   6.475   1.289   8.306
    1H151 O2068 6604   5.717   4.367   8.306
    1H151 O2069 6605   2.117   3.854   8.306
    1H151 O2070 6606   0.791   6.420   8.306
    1H151 O2071 6607   4.769   5.907   8.306
    1H151 O2072 6608   4.580   2.315   8.306
    1H151 O2073 6609   4.201   6.684  10.654
    1H151 O2074 6610   1.170   4.367   8.306
    1H151 O2075 6611   5.717   3.605  10.654
    1H151 O2076 6612   0.980   5.907   8.306
    1H151 O2077 6613   0.412   1.289   8.306
    1H151 O2078 6614   0.601   5.907   8.306
    1H151 O2079 6615   3.822   6.684  10.654
    1H151 O2080 6616   3.822   3.605  10.654
    1H151 O2081 6617   6.664   0.013  10.654
    1H151 O2082 6618   2.875   6.933   8.306
    1H151 O2083 6619   5.906   5.907   8.306
    1H151 O2084 6620   2.117   3.092  10.654
    1H151 O2085 6621   0.223   6.933   8.306
    1H151 O2086 6622   2.496   6.171  10.654
    1H151 O2087 6623   3.443   3.341   8.306
    1H151 O2088 6624   5.338   6.684  10.654
    1H151 O2089 6625   3.064   0.263   8.306
    1H151 O2090 6626   4.769   4.881   8.306
    1H151 O2091 6627   6.096   5.394   8.306
    1H151 O2092 6628   5.148   1.802   8.306
    1H151 O2093 6629   0.412   1.553  10.654
    1H151 O2094 6630   4.201   3.341   8.306
    1H151 O2095 6631   2.117   4.881   8.306
    1H151 O2096 6632   5.906   3.092  10.654
    1H151 O2097 6633   5.906   6.933   8.306
    1H151 O2098 6634   3.443   4.367   8.306
    1H151 O2099 6635   2.685   3.605  10.654
    1H151 O2100 6636   4.391   5.907   8.306
    1H151 O2101 6637   3.633   2.828   8.306
    1H151 O2102 6638   1.170   2.579  10.654
    1H151 O2103 6639   2.117   6.171  10.654
    1H151 O2104 6640   4.959   4.367   8.306
    1H151 O2105 6641   6.475   6.684  10.654
    1H151 O2106 6642   2.496   4.881   8.306
    1H151 O2107 6643   4.201   2.315   8.306
    1H151 O2108 6644   4.012   0.013  10.654
    1H151 O2109 6645   5.906   1.802   8.306
    1H151 O2110 6646   6.475   2.579  10.654
    1H151 O2111 6647   0.601   4.118  10.654
    1H151 O2112 6648   0.033   5.394   8.306
    1H151 O2113 6649   4.391   2.828   8.306
    1H151 O2114 6650   3.633   3.854   8.306
    1H151 O2115 6651   2.306   0.263   8.306
    1H151 O2116 6652   5.527   6.171  10.654
    1H151 O2117 6653   4.391   4.881   8.306
    1H151 O2118 6654   5.527   0.013  10.654
    1H151 O2119 6655   5.338   4.367   8.306
    1H151 O2120 6656   0.412   2.579  10.654
    1H151 O2121 6657   5.717   1.289   8.306
    1H151 O2122 6658   3.064   1.289   8.306
    1H151 O2123 6659   0.033   1.553  10.654
    1H151 O2124 6660   6.664   4.118  10.654
    1H151 O2125 6661   6.475   5.394   8.306
    1H151 O2126 6662   6.096   1.289   8.306
    1H151 O2127 6663   2.117   0.776   8.306
    1H151 O2128 6664   3.633   0.013  10.654
    1H151 O2129 6665   6.285   6.933   8.306
    1H151 O2130 6666   4.580   5.394   8.306
    1H151 O2131 6667   3.443   3.605  10.654
    1H151 O2132 6668   0.791   3.605  10.654
    1H151 O2133 6669   3.064   4.367   8.306
    1H151 O2134 6670   3.064   3.605  10.654
    1H151 O2135 6671   6.664   6.933   8.306
    1H151 O2136 6672   1.738   3.092  10.654
    1H151 O2137 6673   2.306   1.289   8.306
    1H151 O2138 6674   2.875   0.776   8.306
    1H151 O2139 6675   3.822   5.394   8.306
    1H151 O2140 6676   1.549   4.367   8.306
    1H151 O2141 6677   5.527   1.802   8.306
    1H151 O2142 6678   2.685   4.367   8.306
    1H151 O2143 6679   2.685   1.289   8.306
    1H151 O2144 6680   6.285   0.013  10.654
    1H151 O2145 6681   6.096   3.605  10.654
    1H151 O2146 6682   1.359   3.092  10.654
    1H151 O2147 6683   5.906   6.171  10.654
    1H151 O2148 6684   4.201   5.394   8.306
    1H151 O2149 6685   4.012   2.828   8.306
    1H151 O2150 6686   0.791   2.579  10.654
    1H151 O2151 6687   1.928   4.367   8.306
    1H151 O2152 6688   2.685   0.263   8.306
    1H151 O2153 6689   3.822   3.341   8.306
    1H151 O2154 6690   0.223   4.118  10.654
    1H151 O2155 6691   5.906   0.013  10.654
    1H151 O2156 6692   2.306   4.367   8.306
    1H151 O2157 6693   6.285   3.092  10.654
    1H151 O2158 6694   0.980   3.092  10.654
    1H151 O2159 6695   5.717   6.684  10.654
    1H151 O2160 6696   2.496   0.776   8.306
    1H151 O2161 6697   6.096   6.684  10.654
    1H151 O2162 6698   6.475   3.605  10.654
    1H151 O2163 6699   6.664   3.092  10.654
    1H151 O2164 6700   0.223   3.092  10.654
    1H151 O2165 6701   0.412   3.605  10.654
    1H151 O2166 6702   0.601   3.092  10.654
    1H151 O2167 6703   0.033   3.605  10.654
    1H151 O2168 6704   1.170   0.818  10.566
    1H151 O2169 6705   2.496   2.537   8.395
    1H151 O2170 6706   2.875   2.537   8.395
    1H151 O2171 6707   1.359   1.331  10.566
    1H151 O2172 6708   0.980   0.305  10.566
    1H151 O2173 6709   1.738   1.331  10.566
    1H151 O2174 6710   1.738   4.410  10.566
    1H151 O2175 6711   0.791   0.818  10.566
    1H151 O2176 6712   0.601   0.305  10.566
    1H151 O2177 6713   0.601   5.436  10.566
    1H151 O2178 6714   1.928   1.844  10.566
    1H151 O2179 6715   2.685   2.024   8.395
    1H151 O2180 6716   1.359   4.410  10.566
    1H151 O2181 6717   3.064   2.024   8.395
    1H151 O2182 6718   0.980   5.436  10.566
    1H151 O2183 6719   2.117   4.410  10.566
    1H151 O2184 6720   1.170   2.024   8.395
    1H151 O2185 6721   4.769   0.305  10.566
    1H151 O2186 6722   5.148   6.642   8.395
    1H151 O2187 6723   2.306   2.024   8.395
    1H151 O2188 6724   0.223   5.436  10.566
    1H151 O2189 6725   2.306   1.844  10.566
    1H151 O2190 6726   4.769   0.484   8.395
    1H151 O2191 6727   3.443   2.024   8.395
    1H151 O2192 6728   4.580   3.897  10.566
    1H151 O2193 6729   4.959   3.897  10.566
    1H151 O2194 6730   4.580   1.844  10.566
    1H151 O2195 6731   3.254   5.436  10.566
    1H151 O2196 6732   2.685   1.844  10.566
    1H151 O2197 6733   4.201   1.844  10.566
    1H151 O2198 6734   4.391   0.484   8.395
    1H151 O2199 6735   3.822   1.844  10.566
    1H151 O2200 6736   3.443   1.844  10.566
    1H151 O2201 6737   3.064   1.844  10.566
    1H151 O2202 6738   4.959   0.818  10.566
    1H151 O2203 6739   4.012   0.484   8.395
    1H151 O2204 6740   3.633   5.436  10.566
    1H151 O2205 6741   5.906   1.331  10.566
    1H151 O2206 6742   1.359   1.511   8.395
    1H151 O2207 6743   6.475   0.818  10.566
    1H151 O2208 6744   2.117   1.331  10.566
    1H151 O2209 6745   1.549   0.818  10.566
    1H151 O2210 6746   5.148   2.537   8.395
    1H151 O2211 6747   5.906   4.410  10.566
    1H151 O2212 6748   4.769   6.462  10.566
    1H151 O2213 6749   6.096   3.050   8.395
    1H151 O2214 6750   3.633   6.642   8.395
    1H151 O2215 6751   3.254   6.462  10.566
    1H151 O2216 6752   1.549   1.844  10.566
    1H151 O2217 6753   2.117   2.537   8.395
    1H151 O2218 6754   3.633   0.484   8.395
    1H151 O2219 6755   3.443   2.870  10.566
    1H151 O2220 6756   3.822   2.870  10.566
    1H151 O2221 6757   3.443   4.923  10.566
    1H151 O2222 6758   3.254   2.537   8.395
    1H151 O2223 6759   0.223   2.537   8.395
    1H151 O2224 6760   1.928   3.897  10.566
    1H151 O2225 6761   0.980   1.331  10.566
    1H151 O2226 6762   1.549   3.897  10.566
    1H151 O2227 6763   5.338   3.050   8.395
    1H151 O2228 6764   0.791   4.923  10.566
    1H151 O2229 6765   2.875   3.563   8.395
    1H151 O2230 6766   1.549   2.024   8.395
    1H151 O2231 6767   6.285   4.589   8.395
    1H151 O2232 6768   5.338   5.102   8.395
    1H151 O2233 6769   4.959   7.155   8.395
    1H151 O2234 6770   3.064   4.923  10.566
    1H151 O2235 6771   3.822   4.923  10.566
    1H151 O2236 6772   0.412   4.923  10.566
    1H151 O2237 6773   6.285   0.484   8.395
    1H151 O2238 6774   1.359   0.305  10.566
    1H151 O2239 6775   0.791   5.949  10.566
    1H151 O2240 6776   1.738   6.642   8.395
    1H151 O2241 6777   4.769   3.384  10.566
    1H151 O2242 6778   5.148   0.484   8.395
    1H151 O2243 6779   4.959   1.844  10.566
    1H151 O2244 6780   2.306   3.050   8.395
    1H151 O2245 6781   0.980   0.671  10.507
    1H151 O2246 6782   5.527   2.357  10.566
    1H151 O2247 6783   4.391   4.410  10.566
    1H151 O2248 6784   1.170   5.949  10.566
    1H151 O2249 6785   6.096   0.818  10.566
    1H151 O2250 6786   0.412   0.818  10.566
    1H151 O2251 6787   5.338   1.844  10.566
    1H151 O2252 6788   1.549   4.923  10.566
    1H151 O2253 6789   1.928   2.024   8.395
    1H151 O2254 6790   1.170   1.844  10.566
    1H151 O2255 6791   5.717   1.844  10.566
    1H151 O2256 6792   5.148   0.305  10.566
    1H151 O2257 6793   4.959   3.050   8.395
    1H151 O2258 6794   0.033   5.949  10.566
    1H151 O2259 6795   5.527   1.331  10.566
    1H151 O2260 6796   4.959   0.997   8.395
    1H151 O2261 6797   0.223   0.305  10.566
    1H151 O2262 6798   1.928   6.128   8.395
    1H151 O2263 6799   5.148   3.384  10.566
    1H151 O2264 6800   5.338   7.155   8.395
    1H151 O2265 6801   5.717   3.050   8.395
    1H151 O2266 6802   4.201   4.923  10.566
    1H151 O2267 6803   1.928   4.923  10.566
    1H151 O2268 6804   2.306   3.897  10.566
    1H151 O2269 6805   6.664   5.436  10.566
    1H151 O2270 6806   4.580   0.818  10.566
    1H151 O2271 6807   1.549   7.155   8.395
    1H151 O2272 6808   6.475   3.050   8.395
    1H151 O2273 6809   2.117   6.642   8.395
    1H151 O2274 6810   1.549   1.184  10.507
    1H151 O2275 6811   1.549   6.128   8.395
    1H151 O2276 6812   4.391   0.305  10.566
    1H151 O2277 6813   6.285   3.563   8.395
    1H151 O2278 6814   1.170   3.897  10.566
    1H151 O2279 6815   2.685   2.684   8.453
    1H151 O2280 6816   5.148   3.563   8.395
    1H151 O2281 6817   5.148   2.357  10.566
    1H151 O2282 6818   4.201   3.897  10.566
    1H151 O2283 6819   3.822   2.024   8.395
    1H151 O2284 6820   4.012   4.410  10.566
    1H151 O2285 6821   4.580   5.949  10.566
    1H151 O2286 6822   1.928   3.050   8.395
    1H151 O2287 6823   1.359   5.436  10.566
    1H151 O2288 6824   2.875   2.170   8.453
    1H151 O2289 6825   0.980   4.410  10.566
    1H151 O2290 6826   5.338   0.818  10.566
    1H151 O2291 6827   4.959   5.949  10.566
    1H151 O2292 6828   6.096   4.923  10.566
    1H151 O2293 6829   4.012   6.642   8.395
    1H151 O2294 6830   1.359   3.563   8.395
    1H151 O2295 6831   0.791   2.024   8.395
    1H151 O2296 6832   2.875   6.462  10.566
    1H151 O2297 6833   2.496   4.410  10.566
    1H151 O2298 6834   5.527   3.563   8.395
    1H151 O2299 6835   2.496   2.170   8.453
    1H151 O2300 6836   1.170   1.184  10.507
    1H151 O2301 6837   4.769   6.642   8.395
    1H151 O2302 6838   1.549   4.263  10.507
    1H151 O2303 6839   5.338   3.897  10.566
    1H151 O2304 6840   1.928   4.263  10.507
    1H151 O2305 6841   1.359   6.642   8.395
    1H151 O2306 6842   1.359   0.671  10.507
    1H151 O2307 6843   1.738   5.615   8.395
    1H151 O2308 6844   1.928   7.155   8.395
    1H151 O2309 6845   2.306   6.128   8.395
    1H151 O2310 6846   6.285   4.410  10.566
    1H151 O2311 6847   0.791   5.289  10.507
    1H151 O2312 6848   6.285   1.331  10.566
    1H151 O2313 6849   0.791   0.158  10.507
    1H151 O2314 6850   2.117   5.615   8.395
    1H151 O2315 6851   0.033   0.818  10.566
    1H151 O2316 6852   1.738   1.697  10.507
    1H151 O2317 6853   6.664   2.537   8.395
    1H151 O2318 6854   0.980   1.511   8.395
    1H151 O2319 6855   4.012   5.436  10.566
    1H151 O2320 6856   1.549   3.050   8.395
    1H151 O2321 6857   3.254   4.410  10.566
    1H151 O2322 6858   5.527   6.642   8.395
    1H151 O2323 6859   2.306   2.684   8.453
    1H151 O2324 6860   0.980   6.462  10.566
    1H151 O2325 6861   4.769   3.563   8.395
    1H151 O2326 6862   1.738   3.563   8.395
    1H151 O2327 6863   2.875   5.436  10.566
    1H151 O2328 6864   2.875   4.410  10.566
    1H151 O2329 6865   4.769   2.357  10.566
    1H151 O2330 6866   0.601   2.537   8.395
    1H151 O2331 6867   0.601   4.589   8.395
    1H151 O2332 6868   1.359   0.484   8.395
    1H151 O2333 6869   2.496   3.563   8.395
    1H151 O2334 6870   6.475   4.923  10.566
    1H151 O2335 6871   0.980   0.484   8.395
    1H151 O2336 6872   6.664   4.589   8.395
    1H151 O2337 6873   1.170   4.923  10.566
    1H151 O2338 6874   0.980   3.563   8.395
    1H151 O2339 6875   2.685   3.050   8.395
    1H151 O2340 6876   2.496   1.331  10.566
    1H151 O2341 6877   5.338   2.870  10.566
    1H151 O2342 6878   2.117   1.697  10.507
    1H151 O2343 6879   1.738   0.484   8.395
    1H151 O2344 6880   4.580   4.076   8.395
    1H151 O2345 6881   0.412   5.289  10.507
    1H151 O2346 6882   5.717   5.102   8.395
    1H151 O2347 6883   6.664   3.563   8.395
    1H151 O2348 6884   0.601   0.484   8.395
    1H151 O2349 6885   2.875   5.615   8.395
    1H151 O2350 6886   2.306   0.818  10.566
    1H151 O2351 6887   1.738   2.357  10.566
    1H151 O2352 6888   5.527   2.537   8.395
    1H151 O2353 6889   3.633   1.511   8.395
    1H151 O2354 6890   0.033   4.076   8.395
    1H151 O2355 6891   0.791   5.102   8.395
    1H151 O2356 6892   1.928   1.184  10.507
    1H151 O2357 6893   1.738   1.511   8.395
    1H151 O2358 6894   4.201   0.818  10.566
    1H151 O2359 6895   3.254   2.170   8.453
    1H151 O2360 6896   0.412   4.076   8.395
    1H151 O2361 6897   3.064   2.870  10.566
    1H151 O2362 6898   5.527   4.410  10.566
    1H151 O2363 6899   0.601   6.462  10.566
    1H151 O2364 6900   0.601   0.671  10.507
    1H151 O2365 6901   5.338   6.128   8.395
    1H151 O2366 6902   5.906   2.357  10.566
    1H151 O2367 6903   4.580   4.923  10.566
    1H151 O2368 6904   4.959   6.128   8.395
    1H151 O2369 6905   4.580   0.997   8.395
    1H151 O2370 6906   1.359   6.462  10.566
    1H151 O2371 6907   5.338   0.997   8.395
    1H151 O2372 6908   3.064   6.975  10.566
    1H151 O2373 6909   6.475   5.949  10.566
    1H151 O2374 6910   3.822   6.128   8.395
    1H151 O2375 6911   4.012   1.511   8.395
    1H151 O2376 6912   3.064   2.684   8.453
    1H151 O2377 6913   6.475   2.024   8.395
    1H151 O2378 6914   0.223   6.462  10.566
    1H151 O2379 6915   3.633   2.357  10.566
    1H151 O2380 6916   0.791   7.155   8.395
    1H151 O2381 6917   4.201   2.870  10.566
    1H151 O2382 6918   2.685   0.818  10.566
    1H151 O2383 6919   0.412   5.949  10.566
    1H151 O2384 6920   2.496   6.642   8.395
    1H151 O2385 6921   4.769   1.511   8.395
    1H151 O2386 6922   4.391   6.462  10.566
    1H151 O2387 6923   4.391   1.511   8.395
    1H151 O2388 6924   4.201   4.076   8.395
    1H151 O2389 6925   5.717   2.870  10.566
    1H151 O2390 6926   3.443   5.289  10.507
    1H151 O2391 6927   2.685   6.975  10.566
    1H151 O2392 6928   1.170   3.050   8.395
    1H151 O2393 6929   4.769   3.750  10.507
    1H151 O2394 6930   4.391   3.563   8.395
    1H151 O2395 6931   1.170   0.158  10.507
    1H151 O2396 6932   0.412   5.102   8.395
    1H151 O2397 6933   3.822   0.818  10.566
    1H151 O2398 6934   1.738   6.462  10.566
    1H151 O2399 6935   5.906   4.589   8.395
    1H151 O2400 6936   4.769   2.537   8.395
    1H151 O2401 6937   3.064   0.818  10.566
    1H151 O2402 6938   3.443   0.818  10.566
    1H151 O2403 6939   2.496   5.436  10.566
    1H151 O2404 6940   5.148   6.462  10.566
    1H151 O2405 6941   3.254   6.642   8.395
    1H151 O2406 6942   6.664   6.462  10.566
    1H151 O2407 6943   5.906   0.484   8.395
    1H151 O2408 6944   3.633   6.462  10.566
    1H151 O2409 6945   1.928   5.102   8.395
    1H151 O2410 6946   3.064   5.102   8.395
    1H151 O2411 6947   4.012   1.331  10.566
    1H151 O2412 6948   3.254   1.331  10.566
    1H151 O2413 6949   3.254   5.615   8.395
    1H151 O2414 6950   0.791   1.844  10.566
    1H151 O2415 6951   2.306   6.975  10.566
    1H151 O2416 6952   2.685   2.870  10.566
    1H151 O2417 6953   6.664   0.484   8.395
    1H151 O2418 6954   0.601   3.563   8.395
    1H151 O2419 6955   4.959   0.631   8.453
    1H151 O2420 6956   1.359   2.170   8.453
    1H151 O2421 6957   4.012   4.589   8.395
    1H151 O2422 6958   2.496   1.697  10.507
    1H151 O2423 6959   3.254   0.484   8.395
    1H151 O2424 6960   0.791   6.975  10.566
    1H151 O2425 6961   1.359   2.357  10.566
    1H151 O2426 6962   4.769   0.671  10.507
    1H151 O2427 6963   3.254   3.563   8.395
    1H151 O2428 6964   1.170   6.128   8.395
    1H151 O2429 6965   4.580   0.631   8.453
    1H151 O2430 6966   2.875   1.331  10.566
    1H151 O2431 6967   3.254   2.357  10.566
    1H151 O2432 6968   3.822   0.997   8.395
    1H151 O2433 6969   2.117   5.436  10.566
    1H151 O2434 6970   1.928   6.975  10.566
    1H151 O2435 6971   1.928   0.818  10.566
    1H151 O2436 6972   0.980   5.802  10.507
    1H151 O2437 6973   5.906   5.436  10.566
    1H151 O2438 6974   4.959   5.102   8.395
    1H151 O2439 6975   3.254   4.776  10.507
    1H151 O2440 6976   2.117   2.170   8.453
    1H151 O2441 6977   4.201   0.997   8.395
    1H151 O2442 6978   4.012   2.357  10.566
    1H151 O2443 6979   0.033   6.128   8.395
    1H151 O2444 6980   4.769   1.331  10.566
    1H151 O2445 6981   0.980   4.589   8.395
    1H151 O2446 6982   3.633   1.331  10.566
    1H151 O2447 6983   4.391   1.331  10.566
    1H151 O2448 6984   3.633   1.697  10.507
    1H151 O2449 6985   6.475   6.128   8.395
    1H151 O2450 6986   2.875   1.697  10.507
    1H151 O2451 6987   4.012   1.697  10.507
    1H151 O2452 6988   3.254   1.697  10.507
    1H151 O2453 6989   4.959   4.923  10.566
    1H151 O2454 6990   4.391   1.697  10.507
    1H151 O2455 6991   1.549   5.102   8.395
    1H151 O2456 6992   4.959   6.788   8.453
    1H151 O2457 6993   4.959   0.158  10.507
    1H151 O2458 6994   4.201   0.631   8.453
    1H151 O2459 6995   5.148   1.331  10.566
    1H151 O2460 6996   4.201   6.128   8.395
    1H151 O2461 6997   1.170   1.657   8.453
    1H151 O2462 6998   5.148   3.197   8.453
    1H151 O2463 6999   5.338   6.788   8.453
    1H151 O2464 7000   0.412   7.155   8.395
    1H151 O2465 7001   1.170   5.289  10.507
    1H151 O2466 7002   6.664   1.511   8.395
    1H151 O2467 7003   5.148   0.118   8.453
    1H151 O2468 7004   0.412   0.158  10.507
    1H151 O2469 7005   2.685   5.102   8.395
    1H151 O2470 7006   1.170   4.263  10.507
    1H151 O2471 7007   0.033   4.923  10.566
    1H151 O2472 7008   2.306   4.263  10.507
    1H151 O2473 7009   3.822   7.155   8.395
    1H151 O2474 7010   4.769   4.410  10.566
    1H151 O2475 7011   5.717   0.818  10.566
    1H151 O2476 7012   3.064   3.050   8.395
    1H151 O2477 7013   5.527   5.436  10.566
    1H151 O2478 7014   0.033   5.289  10.507
    1H151 O2479 7015   0.223   1.511   8.395
    1H151 O2480 7016   6.096   2.024   8.395
    1H151 O2481 7017   5.906   3.563   8.395
    1H151 O2482 7018   3.443   5.949  10.566
    1H151 O2483 7019   2.306   2.870  10.566
    1H151 O2484 7020   1.738   4.776  10.507
    1H151 O2485 7021   3.822   0.631   8.453
    1H151 O2486 7022   1.359   2.537   8.395
    1H151 O2487 7023   4.769   1.697  10.507
    1H151 O2488 7024   2.306   4.923  10.566
    1H151 O2489 7025   6.096   6.128   8.395
    1H151 O2490 7026   0.412   6.128   8.395
    1H151 O2491 7027   3.633   4.589   8.395
    1H151 O2492 7028   5.148   0.671  10.507
    1H151 O2493 7029   3.064   5.289  10.507
    1H151 O2494 7030   1.738   2.537   8.395
    1H151 O2495 7031   5.717   1.184  10.507
    1H151 O2496 7032   5.148   3.750  10.507
    1H151 O2497 7033   0.980   2.170   8.453
    1H151 O2498 7034   3.822   5.289  10.507
    1H151 O2499 7035   3.064   5.949  10.566
    1H151 O2500 7036   4.580   0.158  10.507
    1H151 O2501 7037   4.391   3.750  10.507
    1H151 O2502 7038   6.096   1.184  10.507
    1H151 O2503 7039   3.633   2.723  10.507
    1H151 O2504 7040   0.601   4.776  10.507
    1H151 O2505 7041   3.633   2.170   8.453
    1H151 O2506 7042   1.549   1.657   8.453
    1H151 O2507 7043   4.580   6.975  10.566
    1H151 O2508 7044   2.875   2.357  10.566
    1H151 O2509 7045   5.527   1.697  10.507
    1H151 O2510 7046   4.580   7.155   8.395
    1H151 O2511 7047   4.959   6.975  10.566
    1H151 O2512 7048   4.012   4.776  10.507
    1H151 O2513 7049   6.664   2.357  10.566
    1H151 O2514 7050   4.391   3.384  10.566
    1H151 O2515 7051   0.980   2.537   8.395
    1H151 O2516 7052   6.285   3.197   8.453
    1H151 O2517 7053   6.285   2.537   8.395
    1H151 O2518 7054   3.443   7.155   8.395
    1H151 O2519 7055   0.223   2.357  10.566
    1H151 O2520 7056   0.033   3.050   8.395
    1H151 O2521 7057   2.685   4.923  10.566
    1H151 O2522 7058   6.285   0.671  10.507
    1H151 O2523 7059   6.475   4.076   8.395
    1H151 O2524 7060   1.170   6.975  10.566
    1H151 O2525 7061   5.338   2.684   8.453
    1H151 O2526 7062   4.391   2.357  10.566
    1H151 O2527 7063   5.717   4.923  10.566
    1H151 O2528 7064   0.033   2.024   8.395
    1H151 O2529 7065   4.959   2.870  10.566
    1H151 O2530 7066   2.496   2.357  10.566
    1H151 O2531 7067   4.201   4.263  10.507
    1H151 O2532 7068   3.633   4.410  10.566
    1H151 O2533 7069   2.117   3.750  10.507
    1H151 O2534 7070   1.549   6.788   8.453
    1H151 O2535 7071   4.959   3.236  10.507
    1H151 O2536 7072   2.117   6.275   8.453
    1H151 O2537 7073   3.633   2.537   8.395
    1H151 O2538 7074   6.664   0.305  10.566
    1H151 O2539 7075   0.412   6.975  10.566
    1H151 O2540 7076   1.359   3.750  10.507
    1H151 O2541 7077   3.822   6.788   8.453
    1H151 O2542 7078   5.906   3.197   8.453
    1H151 O2543 7079   6.285   5.436  10.566
    1H151 O2544 7080   3.064   6.315  10.507
    1H151 O2545 7081   0.223   4.589   8.395
    1H151 O2546 7082   2.117   2.357  10.566
    1H151 O2547 7083   4.959   2.684   8.453
    1H151 O2548 7084   0.791   4.076   8.395
    1H151 O2549 7085   4.580   6.315  10.507
    1H151 O2550 7086   0.601   1.331  10.566
    1H151 O2551 7087   5.148   5.615   8.395
    1H151 O2552 7088   6.096   4.263  10.507
    1H151 O2553 7089   4.959   6.315  10.507
    1H151 O2554 7090   5.717   3.897  10.566
    1H151 O2555 7091   2.117   3.563   8.395
    1H151 O2556 7092   5.717   2.210  10.507
    1H151 O2557 7093   6.664   5.802  10.507
    1H151 O2558 7094   1.738   0.118   8.453
    1H151 O2559 7095   5.148   4.410  10.566
    1H151 O2560 7096   0.412   2.024   8.395
    1H151 O2561 7097   1.928   5.762   8.453
    1H151 O2562 7098   4.201   7.155   8.395
    1H151 O2563 7099   1.170   0.997   8.395
    1H151 O2564 7100   6.664   0.671  10.507
    1H151 O2565 7101   6.096   5.102   8.395
    1H151 O2566 7102   5.906   2.537   8.395
    1H151 O2567 7103   6.096   1.844  10.566
    1H151 O2568 7104   2.117   3.197   8.453
    1H151 O2569 7105   1.359   1.697  10.507
    1H151 O2570 7106   1.170   7.155   8.395
    1H151 O2571 7107   0.412   3.050   8.395
    1H151 O2572 7108   4.959   2.210  10.507
    1H151 O2573 7109   5.148   6.275   8.453
    1H151 O2574 7110   1.549   0.997   8.395
    1H151 O2575 7111   0.033   2.684   8.453
    1H151 O2576 7112   4.769   5.802  10.507
    1H151 O2577 7113   3.443   0.997   8.395
    1H151 O2578 7114   5.527   0.484   8.395
    1H151 O2579 7115   1.549   6.975  10.566
    1H151 O2580 7116   5.717   4.263  10.507
    1H151 O2581 7117   1.549   5.949  10.566
    1H151 O2582 7118   0.980   1.697  10.507
    1H151 O2583 7119   3.254   2.723  10.507
    1H151 O2584 7120   0.791   3.050   8.395
    1H151 O2585 7121   3.443   6.128   8.395
    1H151 O2586 7122   4.391   6.642   8.395
    1H151 O2587 7123   0.412   2.684   8.453
    1H151 O2588 7124   4.012   2.723  10.507
    1H151 O2589 7125   5.527   3.384  10.566
    1H151 O2590 7126   2.496   5.615   8.395
    1H151 O2591 7127   1.738   5.436  10.566
    1H151 O2592 7128   2.875   0.305  10.566
    1H151 O2593 7129   4.769   5.436  10.566
    1H151 O2594 7130   1.359   5.615   8.395
    1H151 O2595 7131   6.285   4.776  10.507
    1H151 O2596 7132   5.527   5.615   8.395
    1H151 O2597 7133   2.685   3.897  10.566
    1H151 O2598 7134   0.791   6.315  10.507
    1H151 O2599 7135   4.580   3.050   8.395
    1H151 O2600 7136   3.822   5.949  10.566
    1H151 O2601 7137   0.223   3.563   8.395
    1H151 O2602 7138   3.443   6.315  10.507
    1H151 O2603 7139   3.443   6.788   8.453
    1H151 O2604 7140   2.685   3.710   8.453
    1H151 O2605 7141   6.475   4.736   8.453
    1H151 O2606 7142   1.738   0.305  10.566
    1H151 O2607 7143   6.475   0.997   8.395
    1H151 O2608 7144   2.496   6.462  10.566
    1H151 O2609 7145   3.443   0.631   8.453
    1H151 O2610 7146   5.338   3.710   8.453
    1H151 O2611 7147   4.012   0.305  10.566
    1H151 O2612 7148   4.201   2.024   8.395
    1H151 O2613 7149   6.475   3.710   8.453
    1H151 O2614 7150   1.359   3.197   8.453
    1H151 O2615 7151   6.096   4.736   8.453
    1H151 O2616 7152   0.601   4.410  10.566
    1H151 O2617 7153   5.527   5.249   8.453
    1H151 O2618 7154   6.475   5.102   8.395
    1H151 O2619 7155   4.959   4.076   8.395
    1H151 O2620 7156   6.285   0.305  10.566
    1H151 O2621 7157   1.359   6.275   8.453
    1H151 O2622 7158   3.822   1.657   8.453
    1H151 O2623 7159   6.096   4.076   8.395
    1H151 O2624 7160   1.549   2.210  10.507
    1H151 O2625 7161   5.148   1.144   8.453
    1H151 O2626 7162   4.012   3.384  10.566
    1H151 O2627 7163   4.391   5.436  10.566
    1H151 O2628 7164   5.527   2.723  10.507
    1H151 O2629 7165   3.254   1.511   8.395
    1H151 O2630 7166   2.306   6.788   8.453
    1H151 O2631 7167   6.096   0.997   8.395
    1H151 O2632 7168   2.117   6.462  10.566
    1H151 O2633 7169   2.306   7.155   8.395
    1H151 O2634 7170   1.549   3.710   8.453
    1H151 O2635 7171   6.096   3.897  10.566
    1H151 O2636 7172   4.580   3.710   8.453
    1H151 O2637 7173   3.064   4.263  10.507
    1H151 O2638 7174   4.580   2.870  10.566
    1H151 O2639 7175   2.875   6.828  10.507
    1H151 O2640 7176   3.064   3.710   8.453
    1H151 O2641 7177   4.201   5.949  10.566
    1H151 O2642 7178   2.496   0.305  10.566
    1H151 O2643 7179   6.096   0.631   8.453
    1H151 O2644 7180   3.064   4.076   8.395
    1H151 O2645 7181   2.685   2.392   8.541
    1H151 O2646 7182   0.223   0.484   8.395
    1H151 O2647 7183   1.549   0.631   8.453
    1H151 O2648 7184   5.148   5.249   8.453
    1H151 O2649 7185   6.475   0.631   8.453
    1H151 O2650 7186   2.685   4.076   8.395
    1H151 O2651 7187   3.633   4.776  10.507
    1H151 O2652 7188   0.033   6.315  10.507
    1H151 O2653 7189   2.117   0.305  10.566
    1H151 O2654 7190   1.170   5.102   8.395
    1H151 O2655 7191   5.148   1.511   8.395
    1H151 O2656 7192   5.717   7.155   8.395
    1H151 O2657 7193   0.791   4.736   8.453
    1H151 O2658 7194   0.791   0.631   8.453
    1H151 O2659 7195   1.170   4.076   8.395
    1H151 O2660 7196   2.685   6.128   8.395
    1H151 O2661 7197   2.117   1.511   8.395
    1H151 O2662 7198   0.601   5.802  10.507
    1H151 O2663 7199   6.664   1.331  10.566
    1H151 O2664 7200   0.791   0.997   8.395
    1H151 O2665 7201   4.959   2.024   8.395
    1H151 O2666 7202   0.980   6.642   8.395
    1H151 O2667 7203   4.391   4.589   8.395
    1H151 O2668 7204   0.033   6.975  10.566
    1H151 O2669 7205   3.254   0.305  10.566
    1H151 O2670 7206   4.012   6.275   8.453
    1H151 O2671 7207   0.791   0.449  10.419
    1H151 O2672 7208   3.064   6.128   8.395
    1H151 O2673 7209   5.338   4.923  10.566
    1H151 O2674 7210   1.359   4.776  10.507
    1H151 O2675 7211   4.580   2.024   8.395
    1H151 O2676 7212   2.117   3.384  10.566
    1H151 O2677 7213   4.391   4.223   8.453
    1H151 O2678 7214   5.527   3.197   8.453
    1H151 O2679 7215   1.738   3.750  10.507
    1H151 O2680 7216   5.527   0.305  10.566
    1H151 O2681 7217   2.306   1.184  10.507
    1H151 O2682 7218   0.033   0.997   8.395
    1H151 O2683 7219   0.980   4.776  10.507
    1H151 O2684 7220   5.527   4.589   8.395
    1H151 O2685 7221   0.601   0.118   8.453
    1H151 O2686 7222   0.601   6.642   8.395
    1H151 O2687 7223   3.822   3.897  10.566
    1H151 O2688 7224   0.223   4.223   8.453
    1H151 O2689 7225   1.738   5.249   8.453
    1H151 O2690 7226   1.738   3.384  10.566
    1H151 O2691 7227   0.601   5.249   8.453
    1H151 O2692 7228   3.064   5.762   8.453
    1H151 O2693 7229   5.338   5.949  10.566
    1H151 O2694 7230   3.443   6.975  10.566
    1H151 O2695 7231   5.148   5.436  10.566
    1H151 O2696 7232   0.601   1.511   8.395
    1H151 O2697 7233   0.033   5.102   8.395
    1H151 O2698 7234   3.633   0.305  10.566
    1H151 O2699 7235   0.223   5.802  10.507
    1H151 O2700 7236   5.338   4.076   8.395
    1H151 O2701 7237   2.496   3.384  10.566
    1H151 O2702 7238   1.359   0.962  10.419
    1H151 O2703 7239   2.875   5.249   8.453
    1H151 O2704 7240   5.717   0.997   8.395
    1H151 O2705 7241   0.223   6.642   8.395
    1H151 O2706 7242   2.685   5.949  10.566
    1H151 O2707 7243   4.012   0.671  10.507
    1H151 O2708 7244   5.338   2.210  10.507
    1H151 O2709 7245   6.664   4.410  10.566
    1H151 O2710 7246   5.906   6.642   8.395
    1H151 O2711 7247   1.928   6.788   8.453
    1H151 O2712 7248   0.791   1.184  10.507
    1H151 O2713 7249   1.738   6.275   8.453
    1H151 O2714 7250   0.601   5.615   8.395
    1H151 O2715 7251   2.875   1.511   8.395
    1H151 O2716 7252   3.064   3.897  10.566
    1H151 O2717 7253   2.496   3.197   8.453
    1H151 O2718 7254   3.822   4.076   8.395
    1H151 O2719 7255   4.580   6.128   8.395
    1H151 O2720 7256   5.717   6.128   8.395
    1H151 O2721 7257   0.791   3.710   8.453
    1H151 O2722 7258   2.496   0.671  10.507
    1H151 O2723 7259   0.223   5.615   8.395
    1H151 O2724 7260   1.549   6.315  10.507
    1H151 O2725 7261   3.443   5.102   8.395
    1H151 O2726 7262   4.769   0.118   8.453
    1H151 O2727 7263   2.496   1.511   8.395
    1H151 O2728 7264   1.170   0.449  10.419
    1H151 O2729 7265   3.633   3.384  10.566
    1H151 O2730 7266   4.769   4.776  10.507
    1H151 O2731 7267   1.549   4.076   8.395
    1H151 O2732 7268   6.664   6.642   8.395
    1H151 O2733 7269   0.791   3.897  10.566
    1H151 O2734 7270   1.359   3.384  10.566
    1H151 O2735 7271   1.738   2.170   8.453
    1H151 O2736 7272   6.285   6.642   8.395
    1H151 O2737 7273   2.306   5.102   8.395
    1H151 O2738 7274   2.875   6.642   8.395
    1H151 O2739 7275   3.064   2.392   8.541
    1H151 O2740 7276   4.580   4.263  10.507
    1H151 O2741 7277   0.980   2.357  10.566
    1H151 O2742 7278   1.928   1.476  10.419
    1H151 O2743 7279   4.580   1.657   8.453
    1H151 O2744 7280   4.012   6.462  10.566
    1H151 O2745 7281   2.306   5.289  10.507
    1H151 O2746 7282   2.306   2.392   8.541
    1H151 O2747 7283   6.285   1.511   8.395
    1H151 O2748 7284   0.412   1.844  10.566
    1H151 O2749 7285   3.254   0.671  10.507
    1H151 O2750 7286   5.717   4.076   8.395
    1H151 O2751 7287   2.117   4.776  10.507
    1H151 O2752 7288   3.443   3.050   8.395
    1H151 O2753 7289   0.033   1.844  10.566
    1H151 O2754 7290   4.201   6.975  10.566
    1H151 O2755 7291   2.117   0.484   8.395
    1H151 O2756 7292   6.285   2.170   8.453
    1H151 O2757 7293   5.148   1.697  10.507
    1H151 O2758 7294   6.285   2.357  10.566
    1H151 O2759 7295   3.064   7.155   8.395
    1H151 O2760 7296   6.475   1.844  10.566
    1H151 O2761 7297   0.980   5.615   8.395
    1H151 O2762 7298   3.443   2.210  10.507
    1H151 O2763 7299   3.822   5.102   8.395
    1H151 O2764 7300   3.822   2.210  10.507
    1H151 O2765 7301   2.117   6.828  10.507
    1H151 O2766 7302   6.096   7.155   8.395
    1H151 O2767 7303   5.338   2.024   8.395
    1H151 O2768 7304   5.148   4.589   8.395
    1H151 O2769 7305   4.769   1.144   8.453
    1H151 O2770 7306   0.412   0.997   8.395
    1H151 O2771 7307   0.791   6.128   8.395
    1H151 O2772 7308   1.928   5.949  10.566
    1H151 O2773 7309   5.906   5.615   8.395
    1H151 O2774 7310   5.338   6.975  10.566
    1H151 O2775 7311   0.223   0.671  10.507
    1H151 O2776 7312   1.928   2.684   8.453
    1H151 O2777 7313   2.496   2.723  10.507
    1H151 O2778 7314   1.738   0.671  10.507
    1H151 O2779 7315   5.906   0.305  10.566
    1H151 O2780 7316   5.717   5.289  10.507
    1H151 O2781 7317   2.306   5.949  10.566
    1H151 O2782 7318   3.254   3.384  10.566
    1H151 O2783 7319   0.223   4.410  10.566
    1H151 O2784 7320   2.875   3.197   8.453
    1H151 O2785 7321   4.769   5.615   8.395
    1H151 O2786 7322   3.443   4.076   8.395
    1H151 O2787 7323   4.769   4.589   8.395
    1H151 O2788 7324   0.033   1.657   8.453
    1H151 O2789 7325   6.475   7.155   8.395
    1H151 O2790 7326   1.928   0.997   8.395
    1H151 O2791 7327   1.549   1.476  10.419
    1H151 O2792 7328   5.906   1.697  10.507
    1H151 O2793 7329   4.012   2.537   8.395
    1H151 O2794 7330   3.443   3.897  10.566
    1H151 O2795 7331   0.223   1.331  10.566
    1H151 O2796 7332   4.391   0.671  10.507
    1H151 O2797 7333   0.980   0.962  10.419
    1H151 O2798 7334   6.096   5.949  10.566
    1H151 O2799 7335   0.223   6.275   8.453
    1H151 O2800 7336   3.633   5.615   8.395
    1H151 O2801 7337   6.285   5.615   8.395
    1H151 O2802 7338   6.285   6.275   8.453
    1H151 O2803 7339   3.822   4.736   8.453
    1H151 O2804 7340   2.306   4.076   8.395
    1H151 O2805 7341   5.717   5.949  10.566
    1H151 O2806 7342   5.906   4.776  10.507
    1H151 O2807 7343   2.685   7.155   8.395
    1H151 O2808 7344   5.338   1.184  10.507
    1H151 O2809 7345   0.033   7.155   8.395
    1H151 O2810 7346   5.717   2.024   8.395
    1H151 O2811 7347   1.928   2.870  10.566
    1H151 O2812 7348   2.875   4.776  10.507
    1H151 O2813 7349   1.928   4.076   8.395
    1H151 O2814 7350   4.391   4.776  10.507
    1H151 O2815 7351   3.064   0.997   8.395
    1H151 O2816 7352   0.601   5.067  10.419
    1H151 O2817 7353   1.359   4.589   8.395
    1H151 O2818 7354   1.738   3.197   8.453
    1H151 O2819 7355   4.391   2.537   8.395
    1H151 O2820 7356   4.012   3.563   8.395
    1H151 O2821 7357   3.254   5.802  10.507
    1H151 O2822 7358   5.527   1.511   8.395
    1H151 O2823 7359   3.254   4.589   8.395
    1H151 O2824 7360   1.359   1.879   8.541
    1H151 O2825 7361   2.875   4.589   8.395
    1H151 O2826 7362   1.549   2.870  10.566
    1H151 O2827 7363   4.012   5.615   8.395
    1H151 O2828 7364   3.633   0.118   8.453
    1H151 O2829 7365   6.096   2.870  10.566
    1H151 O2830 7366   4.959   0.449  10.419
    1H151 O2831 7367   1.738   4.589   8.395
    1H151 O2832 7368   0.601   2.357  10.566
    1H151 O2833 7369   6.475   3.897  10.566
    1H151 O2834 7370   2.685   1.184  10.507
    1H151 O2835 7371   4.959   3.710   8.453
    1H151 O2836 7372   4.201   5.102   8.395
    1H151 O2837 7373   0.033   2.210  10.507
    1H151 O2838 7374   2.875   3.384  10.566
    1H151 O2839 7375   4.580   2.210  10.507
    1H151 O2840 7376   6.285   6.462  10.566
    1H151 O2841 7377   1.170   6.315  10.507
    1H151 O2842 7378   4.580   5.102   8.395
    1H151 O2843 7379   3.064   2.210  10.507
    1H151 O2844 7380   3.633   3.563   8.395
    1H151 O2845 7381   4.959   1.184  10.507
    1H151 O2846 7382   3.254   5.067  10.419
    1H151 O2847 7383   0.223   4.776  10.507
    1H151 O2848 7384   2.117   4.041  10.419
    1H151 O2849 7385   4.391   1.144   8.453
    1H151 O2850 7386   4.201   2.210  10.507
    1H151 O2851 7387   3.443   2.684   8.453
    1H151 O2852 7388   6.664   5.615   8.395
    1H151 O2853 7389   0.980   3.384  10.566
    1H151 O2854 7390   1.928   2.210  10.507
    1H151 O2855 7391   1.359   4.041  10.419
    1H151 O2856 7392   4.769   6.828  10.507
    1H151 O2857 7393   4.580   3.236  10.507
    1H151 O2858 7394   1.359   5.802  10.507
    1H151 O2859 7395   5.338   0.631   8.453
    1H151 O2860 7396   6.475   5.289  10.507
    1H151 O2861 7397   6.664   3.197   8.453
    1H151 O2862 7398   4.580   1.184  10.507
    1H151 O2863 7399   0.791   5.581  10.419
    1H151 O2864 7400   3.822   6.975  10.566
    1H151 O2865 7401   6.475   2.684   8.453
    1H151 O2866 7402   5.527   6.462  10.566
    1H151 O2867 7403   5.906   0.671  10.507
    1H151 O2868 7404   1.359   0.118   8.453
    1H151 O2869 7405   1.549   4.554  10.419
    1H151 O2870 7406   4.201   1.184  10.507
    1H151 O2871 7407   2.875   0.484   8.395
    1H151 O2872 7408   3.064   1.184  10.507
    1H151 O2873 7409   4.769   3.197   8.453
    1H151 O2874 7410   3.822   1.184  10.507
    1H151 O2875 7411   1.170   3.710   8.453
    1H151 O2876 7412   3.443   1.184  10.507
    1H151 O2877 7413   5.148   7.010   8.541
    1H151 O2878 7414   1.928   4.554  10.419
    1H151 O2879 7415   5.906   3.384  10.566
    1H151 O2880 7416   0.033   2.870  10.566
    1H151 O2881 7417   4.012   1.144   8.453
    1H151 O2882 7418   2.685   2.210  10.507
    1H151 O2883 7419   4.012   0.118   8.453
    1H151 O2884 7420   5.148   2.723  10.507
    1H151 O2885 7421   4.959   4.263  10.507
    1H151 O2886 7422   6.096   3.710   8.453
    1H151 O2887 7423   4.959   3.528  10.419
    1H151 O2888 7424   5.338   3.236  10.507
    1H151 O2889 7425   4.201   3.050   8.395
    1H151 O2890 7426   2.306   2.210  10.507
    1H151 O2891 7427   3.443   1.657   8.453
    1H151 O2892 7428   5.906   1.511   8.395
    1H151 O2893 7429   6.475   6.975  10.566
    1H151 O2894 7430   2.685   4.263  10.507
    1H151 O2895 7431   0.980   6.828  10.507
    1H151 O2896 7432   6.475   1.184  10.507
    1H151 O2897 7433   6.664   4.223   8.453
    1H151 O2898 7434   5.148   2.905   8.541
    1H151 O2899 7435   1.170   1.476  10.419
    1H151 O2900 7436   1.549   5.762   8.453
    1H151 O2901 7437   4.391   5.615   8.395
    1H151 O2902 7438   0.601   6.828  10.507
    1H151 O2903 7439   0.412   4.736   8.453
    1H151 O2904 7440   6.664   2.170   8.453
    1H151 O2905 7441   3.633   5.802  10.507
    1H151 O2906 7442   0.412   6.315  10.507
    1H151 O2907 7443   3.633   6.275   8.453
    1H151 O2908 7444   6.096   2.684   8.453
    1H151 O2909 7445   1.170   2.684   8.453
    1H151 O2910 7446   0.601   4.223   8.453
    1H151 O2911 7447   5.527   0.671  10.507
    1H151 O2912 7448   2.496   4.589   8.395
    1H151 O2913 7449   3.822   3.050   8.395
    1H151 O2914 7450   1.549   0.158  10.507
    1H151 O2915 7451   2.117   4.589   8.395
    1H151 O2916 7452   0.223   2.170   8.453
    1H151 O2917 7453   2.685   5.289  10.507
    1H151 O2918 7454   0.601   2.170   8.453
    1H151 O2919 7455   1.549   5.289  10.507
    1H151 O2920 7456   1.170   0.631   8.453
    1H151 O2921 7457   0.412   0.449  10.419
    1H151 O2922 7458   1.170   2.870  10.566
    1H151 O2923 7459   2.496   0.484   8.395
    1H151 O2924 7460   6.475   2.870  10.566
    1H151 O2925 7461   5.717   2.684   8.453
    1H151 O2926 7462   4.391   0.118   8.453
    1H151 O2927 7463   3.254   6.828  10.507
    1H151 O2928 7464   3.633   1.144   8.453
    1H151 O2929 7465   2.306   0.997   8.395
    1H151 O2930 7466   2.496   4.776  10.507
    1H151 O2931 7467   3.822   4.263  10.507
    1H151 O2932 7468   0.412   3.897  10.566
    1H151 O2933 7469   1.549   2.684   8.453
    1H151 O2934 7470   5.717   6.975  10.566
    1H151 O2935 7471   0.033   0.158  10.507
    1H151 O2936 7472   6.664   4.776  10.507
    1H151 O2937 7473   2.117   0.671  10.507
    1H151 O2938 7474   4.769   6.094  10.419
    1H151 O2939 7475   1.359   1.144   8.453
    1H151 O2940 7476   5.717   3.710   8.453
    1H151 O2941 7477   4.201   5.289  10.507
    1H151 O2942 7478   5.338   4.263  10.507
    1H151 O2943 7479   6.285   4.223   8.453
    1H151 O2944 7480   2.685   0.997   8.395
    1H151 O2945 7481   4.959   0.340   8.541
    1H151 O2946 7482   0.791   2.684   8.453
    1H151 O2947 7483   1.738   1.989  10.419
    1H151 O2948 7484   4.201   1.657   8.453
    1H151 O2949 7485   5.906   6.462  10.566
    1H151 O2950 7486   5.527   0.118   8.453
    1H151 O2951 7487   2.306   5.762   8.453
    1H151 O2952 7488   0.412   2.870  10.566
    1H151 O2953 7489   4.580   0.449  10.419
    1H151 O2954 7490   0.033   3.897  10.566
    1H151 O2955 7491   1.928   1.657   8.453
    1H151 O2956 7492   5.527   3.750  10.507
    1H151 O2957 7493   2.875   2.723  10.507
    1H151 O2958 7494   6.096   6.975  10.566
    1H151 O2959 7495   0.791   1.657   8.453
    1H151 O2960 7496   0.980   0.118   8.453
    1H151 O2961 7497   6.285   3.384  10.566
    1H151 O2962 7498   4.201   6.788   8.453
    1H151 O2963 7499   3.443   4.263  10.507
    1H151 O2964 7500   1.170   5.581  10.419
    1H151 O2965 7501   2.496   6.828  10.507
    1H151 O2966 7502   0.033   4.736   8.453
    1H151 O2967 7503   2.875   0.671  10.507
    1H151 O2968 7504   0.601   3.384  10.566
    1H151 O2969 7505   0.033   3.710   8.453
    1H151 O2970 7506   0.033   5.581  10.419
    1H151 O2971 7507   0.791   2.870  10.566
    1H151 O2972 7508   2.496   3.750  10.507
    1H151 O2973 7509   0.791   4.263  10.507
    1H151 O2974 7510   0.980   3.197   8.453
    1H151 O2975 7511   2.496   6.275   8.453
    1H151 O2976 7512   3.633   0.671  10.507
    1H151 O2977 7513   0.412   5.581  10.419
    1H151 O2978 7514   1.170   6.788   8.453
    1H151 O2979 7515   6.096   5.289  10.507
    1H151 O2980 7516   4.201   0.158  10.507
    1H151 O2981 7517   4.391   5.802  10.507
    1H151 O2982 7518   4.391   4.041  10.419
    1H151 O2983 7519   5.338   0.158  10.507
    1H151 O2984 7520   5.717   1.476  10.419
    1H151 O2985 7521   5.338   5.762   8.453
    1H151 O2986 7522   2.306   3.710   8.453
    1H151 O2987 7523   1.928   3.710   8.453
    1H151 O2988 7524   2.685   6.315  10.507
    1H151 O2989 7525   0.980   1.879   8.541
    1H151 O2990 7526   4.012   2.170   8.453
    1H151 O2991 7527   1.928   5.289  10.507
    1H151 O2992 7528   6.664   3.384  10.566
    1H151 O2993 7529   4.769   1.989  10.419
    1H151 O2994 7530   5.527   6.275   8.453
    1H151 O2995 7531   2.117   2.905   8.541
    1H151 O2996 7532   1.359   6.828  10.507
    1H151 O2997 7533   4.769   6.275   8.453
    1H151 O2998 7534   2.117   0.118   8.453
    1H151 O2999 7535   0.223   3.384  10.566
    1H151 O3000 7536   2.685   5.762   8.453
    1H151 O3001 7537   4.012   3.750  10.507
    1H151 O3002 7538   6.285   0.962  10.419
    1H151 O3003 7539   0.412   3.710   8.453
    1H151 O3004 7540   5.906   5.249   8.453
    1H151 O3005 7541   4.580   6.788   8.453
    1H151 O3006 7542   5.148   5.802  10.507
    1H151 O3007 7543   4.201   3.236  10.507
    1H151 O3008 7544   5.717   4.736   8.453
    1H151 O3009 7545   1.738   6.828  10.507
    1H151 O3010 7546   2.875   5.802  10.507
    1H151 O3011 7547   0.223   3.197   8.453
    1H151 O3012 7548   3.064   1.657   8.453
    1H151 O3013 7549   4.769   2.723  10.507
    1H151 O3014 7550   5.527   1.989  10.419
    1H151 O3015 7551   4.959   6.497   8.541
    1H151 O3016 7552   5.338   6.497   8.541
    1H151 O3017 7553   3.633   1.879   8.541
    1H151 O3018 7554   1.170   2.210  10.507
    1H151 O3019 7555   5.527   4.776  10.507
    1H151 O3020 7556   4.769   4.223   8.453
    1H151 O3021 7557   0.980   6.094  10.419
    1H151 O3022 7558   5.338   3.418   8.541
    1H151 O3023 7559   6.664   6.275   8.453
    1H151 O3024 7560   0.980   3.750  10.507
    1H151 O3025 7561   6.096   4.554  10.419
    1H151 O3026 7562   0.412   0.631   8.453
    1H151 O3027 7563   4.201   4.554  10.419
    1H151 O3028 7564   4.012   5.067  10.419
    1H151 O3029 7565   0.601   3.197   8.453
    1H151 O3030 7566   1.738   7.010   8.541
    1H151 O3031 7567   3.254   3.197   8.453
    1H151 O3032 7568   6.475   4.263  10.507
    1H151 O3033 7569   0.980   5.249   8.453
    1H151 O3034 7570   2.117   5.249   8.453
    1H151 O3035 7571   0.223   6.828  10.507
    1H151 O3036 7572   1.549   6.497   8.541
    1H151 O3037 7573   4.580   5.289  10.507
    1H151 O3038 7574   0.980   1.144   8.453
    1H151 O3039 7575   2.117   1.989  10.419
    1H151 O3040 7576   2.306   1.657   8.453
    1H151 O3041 7577   2.685   1.657   8.453
    1H151 O3042 7578   4.012   4.223   8.453
    1H151 O3043 7579   4.959   1.657   8.453
    1H151 O3044 7580   4.391   6.828  10.507
    1H151 O3045 7581   4.769   4.041  10.419
    1H151 O3046 7582   3.254   5.249   8.453
    1H151 O3047 7583   3.064   6.607  10.419
    1H151 O3048 7584   3.822   6.497   8.541
    1H151 O3049 7585   3.633   1.989  10.419
    1H151 O3050 7586   1.928   6.315  10.507
    1H151 O3051 7587   3.822   3.236  10.507
    1H151 O3052 7588   5.148   0.853   8.541
    1H151 O3053 7589   0.980   4.223   8.453
    1H151 O3054 7590   5.148   6.828  10.507
    1H151 O3055 7591   4.391   2.723  10.507
    1H151 O3056 7592   2.685   0.158  10.507
    1H151 O3057 7593   3.254   0.118   8.453
    1H151 O3058 7594   3.254   6.275   8.453
    1H151 O3059 7595   3.064   4.554  10.419
    1H151 O3060 7596   4.580   0.340   8.541
    1H151 O3061 7597   1.170   4.554  10.419
    1H151 O3062 7598   1.928   0.631   8.453
    1H151 O3063 7599   5.906   2.723  10.507
    1H151 O3064 7600   6.475   1.657   8.453
    1H151 O3065 7601   4.012   1.989  10.419
    1H151 O3066 7602   3.254   1.989  10.419
    1H151 O3067 7603   5.717   0.631   8.453
    1H151 O3068 7604   5.717   6.788   8.453
    1H151 O3069 7605   4.201   3.710   8.453
    1H151 O3070 7606   3.254   1.879   8.541
    1H151 O3071 7607   6.475   3.418   8.541
    1H151 O3072 7608   2.875   1.879   8.541
    1H151 O3073 7609   4.391   1.989  10.419
    1H151 O3074 7610   2.117   5.984   8.541
    1H151 O3075 7611   6.475   6.315  10.507
    1H151 O3076 7612   3.443   5.581  10.419
    1H151 O3077 7613   3.064   0.158  10.507
    1H151 O3078 7614   2.306   0.158  10.507
    1H151 O3079 7615   4.959   5.289  10.507
    1H151 O3080 7616   2.496   1.989  10.419
    1H151 O3081 7617   4.201   4.736   8.453
    1H151 O3082 7618   2.496   1.879   8.541
    1H151 O3083 7619   2.875   1.989  10.419
    1H151 O3084 7620   1.738   1.144   8.453
    1H151 O3085 7621   6.475   0.158  10.507
    1H151 O3086 7622   5.148   2.170   8.453
    1H151 O3087 7623   1.549   3.418   8.541
    1H151 O3088 7624   4.959   5.762   8.453
    1H151 O3089 7625   4.769   2.170   8.453
    1H151 O3090 7626   6.285   5.249   8.453
    1H151 O3091 7627   5.906   3.750  10.507
    1H151 O3092 7628   0.412   1.184  10.507
    1H151 O3093 7629   5.338   4.736   8.453
    1H151 O3094 7630   0.601   0.962  10.419
    1H151 O3095 7631   6.664   1.144   8.453
    1H151 O3096 7632   3.443   3.236  10.507
    1H151 O3097 7633   1.549   0.340   8.541
    1H151 O3098 7634   3.822   0.340   8.541
    1H151 O3099 7635   6.096   2.210  10.507
    1H151 O3100 7636   4.201   0.340   8.541
    1H151 O3101 7637   4.201   6.315  10.507
    1H151 O3102 7638   4.012   5.802  10.507
    1H151 O3103 7639   2.306   6.497   8.541
    1H151 O3104 7640   6.285   1.144   8.453
    1H151 O3105 7641   6.285   5.802  10.507
    1H151 O3106 7642   5.148   4.776  10.507
    1H151 O3107 7643   1.738   4.041  10.419
    1H151 O3108 7644   1.359   5.249   8.453
    1H151 O3109 7645   0.033   0.631   8.453
    1H151 O3110 7646   5.717   2.502  10.419
    1H151 O3111 7647   4.391   6.275   8.453
    1H151 O3112 7648   2.306   4.554  10.419
    1H151 O3113 7649   0.601   1.697  10.507
    1H151 O3114 7650   2.306   3.236  10.507
    1H151 O3115 7651   6.664   6.094  10.419
    1H151 O3116 7652   0.412   1.657   8.453
    1H151 O3117 7653   6.285   1.697  10.507
    1H151 O3118 7654   5.527   1.144   8.453
    1H151 O3119 7655   3.822   6.315  10.507
    1H151 O3120 7656   1.928   5.471   8.541
    1H151 O3121 7657   1.928   0.158  10.507
    1H151 O3122 7658   0.223   5.249   8.453
    1H151 O3123 7659   2.496   5.249   8.453
    1H151 O3124 7660   4.769   0.962  10.419
    1H151 O3125 7661   3.064   6.788   8.453
    1H151 O3126 7662   0.412   6.788   8.453
    1H151 O3127 7663   6.285   0.118   8.453
    1H151 O3128 7664   2.685   6.788   8.453
    1H151 O3129 7665   5.148   0.962  10.419
    1H151 O3130 7666   4.580   2.684   8.453
    1H151 O3131 7667   0.980   6.275   8.453
    1H151 O3132 7668   5.338   5.289  10.507
    1H151 O3133 7669   0.412   5.762   8.453
    1H151 O3134 7670   0.601   4.958   8.541
    1H151 O3135 7671   0.791   0.340   8.541
    1H151 O3136 7672   3.443   5.762   8.453
    1H151 O3137 7673   2.875   4.223   8.453
    1H151 O3138 7674   0.033   1.184  10.507
    1H151 O3139 7675   5.906   6.275   8.453
    1H151 O3140 7676   5.906   4.223   8.453
    1H151 O3141 7677   1.170   4.736   8.453
    1H151 O3142 7678   2.685   3.418   8.541
    1H151 O3143 7679   0.223   0.118   8.453
    1H151 O3144 7680   5.148   4.041  10.419
    1H151 O3145 7681   2.117   1.879   8.541
    1H151 O3146 7682   6.285   2.905   8.541
    1H151 O3147 7683   1.170   5.762   8.453
    1H151 O3148 7684   1.738   5.802  10.507
    1H151 O3149 7685   4.391   3.931   8.541
    1H151 O3150 7686   5.338   6.315  10.507
    1H151 O3151 7687   0.791   6.788   8.453
    1H151 O3152 7688   2.117   2.723  10.507
    1H151 O3153 7689   2.875   6.275   8.453
    1H151 O3154 7690   3.064   5.581  10.419
    1H151 O3155 7691   2.306   6.315  10.507
    1H151 O3156 7692   5.906   0.118   8.453
    1H151 O3157 7693   5.906   2.170   8.453
    1H151 O3158 7694   3.064   5.471   8.541
    1H151 O3159 7695   5.906   2.905   8.541
    1H151 O3160 7696   4.391   2.170   8.453
    1H151 O3161 7697   0.601   6.275   8.453
    1H151 O3162 7698   6.096   1.476  10.419
    1H151 O3163 7699   5.717   5.762   8.453
    1H151 O3164 7700   2.496   2.905   8.541
    1H151 O3165 7701   3.633   3.015  10.419
    1H151 O3166 7702   3.633   5.067  10.419
    1H151 O3167 7703   3.443   3.710   8.453
    1H151 O3168 7704   1.170   1.366   8.541
    1H151 O3169 7705   2.496   5.802  10.507
    1H151 O3170 7706   5.148   4.223   8.453
    1H151 O3171 7707   6.475   2.210  10.507
    1H151 O3172 7708   4.769   5.249   8.453
    1H151 O3173 7709   1.738   0.962  10.419
    1H151 O3174 7710   3.822   2.684   8.453
    1H151 O3175 7711   5.717   3.236  10.507
    1H151 O3176 7712   0.033   2.392   8.541
    1H151 O3177 7713   2.875   3.750  10.507
    1H151 O3178 7714   3.443   4.736   8.453
    1H151 O3179 7715   3.064   0.631   8.453
    1H151 O3180 7716   3.822   0.158  10.507
    1H151 O3181 7717   5.717   4.554  10.419
    1H151 O3182 7718   0.601   1.144   8.453
    1H151 O3183 7719   2.306   1.476  10.419
    1H151 O3184 7720   6.664   5.249   8.453
    1H151 O3185 7721   3.254   1.144   8.453
    1H151 O3186 7722   3.443   0.158  10.507
    1H151 O3187 7723   1.928   3.236  10.507
    1H151 O3188 7724   3.822   5.581  10.419
    1H151 O3189 7725   0.223   1.144   8.453
    1H151 O3190 7726   0.412   2.392   8.541
    1H151 O3191 7727   4.391   3.197   8.453
    1H151 O3192 7728   1.738   5.067  10.419
    1H151 O3193 7729   6.475   4.444   8.541
    1H151 O3194 7730   1.359   4.223   8.453
    1H151 O3195 7731   0.980   5.067  10.419
    1H151 O3196 7732   4.580   6.607  10.419
    1H151 O3197 7733   5.906   1.144   8.453
    1H151 O3198 7734   5.527   2.170   8.453
    1H151 O3199 7735   3.633   6.828  10.507
    1H151 O3200 7736   2.685   3.236  10.507
    1H151 O3201 7737   1.549   1.366   8.541
    1H151 O3202 7738   6.664   0.962  10.419
    1H151 O3203 7739   0.412   2.210  10.507
    1H151 O3204 7740   4.959   6.607  10.419
    1H151 O3205 7741   4.959   4.736   8.453
    1H151 O3206 7742   5.527   4.223   8.453
    1H151 O3207 7743   3.064   3.236  10.507
    1H151 O3208 7744   0.791   5.762   8.453
    1H151 O3209 7745   5.527   5.802  10.507
    1H151 O3210 7746   3.633   4.223   8.453
    1H151 O3211 7747   2.117   5.802  10.507
    1H151 O3212 7748   0.412   4.263  10.507
    1H151 O3213 7749   6.664   0.118   8.453
    1H151 O3214 7750   4.580   4.736   8.453
    1H151 O3215 7751   3.443   0.340   8.541
    1H151 O3216 7752   0.791   2.210  10.507
    1H151 O3217 7753   3.064   3.418   8.541
    1H151 O3218 7754   0.033   6.788   8.453
    1H151 O3219 7755   3.254   4.223   8.453
    1H151 O3220 7756   0.033   5.762   8.453
    1H151 O3221 7757   3.443   6.497   8.541
    1H151 O3222 7758   6.664   6.828  10.507
    1H151 O3223 7759   2.496   0.962  10.419
    1H151 O3224 7760   1.549   3.236  10.507
    1H151 O3225 7761   6.096   6.788   8.453
    1H151 O3226 7762   6.096   0.158  10.507
    1H151 O3227 7763   6.664   1.697  10.507
    1H151 O3228 7764   3.633   5.249   8.453
    1H151 O3229 7765   6.096   5.762   8.453
    1H151 O3230 7766   6.285   5.067  10.419
    1H151 O3231 7767   5.338   1.657   8.453
    1H151 O3232 7768   2.496   0.118   8.453
    1H151 O3233 7769   4.959   2.502  10.419
    1H151 O3234 7770   0.223   1.697  10.507
    1H151 O3235 7771   1.738   2.723  10.507
    1H151 O3236 7772   5.906   5.802  10.507
    1H151 O3237 7773   4.012   3.015  10.419
    1H151 O3238 7774   3.822   5.762   8.453
    1H151 O3239 7775   6.475   6.788   8.453
    1H151 O3240 7776   4.959   2.392   8.541
    1H151 O3241 7777   0.791   6.607  10.419
    1H151 O3242 7778   6.475   5.762   8.453
    1H151 O3243 7779   3.443   6.607  10.419
    1H151 O3244 7780   4.580   1.366   8.541
    1H151 O3245 7781   5.527   4.958   8.541
    1H151 O3246 7782   6.096   1.657   8.453
    1H151 O3247 7783   5.338   2.392   8.541
    1H151 O3248 7784   2.496   4.223   8.453
    1H151 O3249 7785   3.254   3.750  10.507
    1H151 O3250 7786   1.549   4.736   8.453
    1H151 O3251 7787   3.064   4.736   8.453
    1H151 O3252 7788   4.769   0.853   8.541
    1H151 O3253 7789   6.096   4.444   8.541
    1H151 O3254 7790   2.875   2.905   8.541
    1H151 O3255 7791   6.285   3.750  10.507
    1H151 O3256 7792   3.822   1.366   8.541
    1H151 O3257 7793   0.223   5.067  10.419
    1H151 O3258 7794   1.359   2.905   8.541
    1H151 O3259 7795   4.012   0.962  10.419
    1H151 O3260 7796   3.254   3.015  10.419
    1H151 O3261 7797   1.738   4.223   8.453
    1H151 O3262 7798   3.443   2.392   8.541
    1H151 O3263 7799   3.254   0.962  10.419
    1H151 O3264 7800   1.359   5.984   8.541
    1H151 O3265 7801   0.223   3.931   8.541
    1H151 O3266 7802   4.201   5.762   8.453
    1H151 O3267 7803   2.685   4.736   8.453
    1H151 O3268 7804   4.012   5.249   8.453
    1H151 O3269 7805   1.170   3.236  10.507
    1H151 O3270 7806   1.359   2.723  10.507
    1H151 O3271 7807   4.580   3.528  10.419
    1H151 O3272 7808   0.791   4.444   8.541
    1H151 O3273 7809   4.580   3.418   8.541
    1H151 O3274 7810   3.633   3.750  10.507
    1H151 O3275 7811   1.928   4.736   8.453
    1H151 O3276 7812   5.148   5.984   8.541
    1H151 O3277 7813   6.096   0.340   8.541
    1H151 O3278 7814   5.527   3.015  10.419
    1H151 O3279 7815   0.980   1.989  10.419
    1H151 O3280 7816   5.148   4.958   8.541
    1H151 O3281 7817   5.717   0.158  10.507
    1H151 O3282 7818   6.475   0.340   8.541
    1H151 O3283 7819   0.791   3.418   8.541
    1H151 O3284 7820   1.549   6.607  10.419
    1H151 O3285 7821   0.980   7.120  10.419
    1H151 O3286 7822   2.685   1.476  10.419
    1H151 O3287 7823   4.012   6.828  10.507
    1H151 O3288 7824   0.033   4.263  10.507
    1H151 O3289 7825   5.906   0.962  10.419
    1H151 O3290 7826   2.875   7.120  10.419
    1H151 O3291 7827   4.391   0.853   8.541
    1H151 O3292 7828   6.664   2.723  10.507
    1H151 O3293 7829   2.875   0.118   8.453
    1H151 O3294 7830   0.601   7.120  10.419
    1H151 O3295 7831   3.064   1.476  10.419
    1H151 O3296 7832   3.822   1.476  10.419
    1H151 O3297 7833   3.443   1.476  10.419
    1H151 O3298 7834   4.201   1.476  10.419
    1H151 O3299 7835   0.223   2.723  10.507
    1H151 O3300 7836   4.769   5.067  10.419
    1H151 O3301 7837   0.033   6.607  10.419
    1H151 O3302 7838   4.580   5.762   8.453
    1H151 O3303 7839   6.096   3.418   8.541
    1H151 O3304 7840   3.822   3.710   8.453
    1H151 O3305 7841   4.012   0.853   8.541
    1H151 O3306 7842   4.201   2.684   8.453
    1H151 O3307 7843   4.580   1.476  10.419
    1H151 O3308 7844   3.633   3.197   8.453
    1H151 O3309 7845   2.117   7.120  10.419
    1H151 O3310 7846   0.601   7.010   8.541
    1H151 O3311 7847   3.443   2.502  10.419
    1H151 O3312 7848   3.822   2.502  10.419
    1H151 O3313 7849   2.117   1.144   8.453
    1H151 O3314 7850   2.117   4.223   8.453
    1H151 O3315 7851   6.285   1.879   8.541
    1H151 O3316 7852   6.285   2.723  10.507
    1H151 O3317 7853   5.717   1.657   8.453
    1H151 O3318 7854   1.549   2.502  10.419
    1H151 O3319 7855   3.822   4.444   8.541
    1H151 O3320 7856   1.170   2.392   8.541
    1H151 O3321 7857   4.769   7.120  10.419
    1H151 O3322 7858   5.527   6.828  10.507
    1H151 O3323 7859   4.391   5.249   8.453
    1H151 O3324 7860   2.306   0.631   8.453
    1H151 O3325 7861   2.306   5.581  10.419
    1H151 O3326 7862   2.496   3.015  10.419
    1H151 O3327 7863   0.601   3.750  10.507
    1H151 O3328 7864   1.928   6.497   8.541
    1H151 O3329 7865   4.012   5.984   8.541
    1H151 O3330 7866   0.033   1.366   8.541
    1H151 O3331 7867   1.738   4.958   8.541
    1H151 O3332 7868   0.223   5.984   8.541
    1H151 O3333 7869   2.306   4.736   8.453
    1H151 O3334 7870   6.096   6.315  10.507
    1H151 O3335 7871   2.875   1.144   8.453
    1H151 O3336 7872   2.875   4.958   8.541
    1H151 O3337 7873   5.148   1.989  10.419
    1H151 O3338 7874   4.012   3.197   8.453
    1H151 O3339 7875   5.717   5.581  10.419
    1H151 O3340 7876   5.527   2.905   8.541
    1H151 O3341 7877   3.254   6.094  10.419
    1H151 O3342 7878   1.738   1.879   8.541
    1H151 O3343 7879   6.285   5.984   8.541
    1H151 O3344 7880   3.633   7.010   8.541
    1H151 O3345 7881   1.928   2.392   8.541
    1H151 O3346 7882   6.096   3.236  10.507
    1H151 O3347 7883   3.633   0.853   8.541
    1H151 O3348 7884   5.717   6.315  10.507
    1H151 O3349 7885   1.359   1.989  10.419
    1H151 O3350 7886   6.285   6.828  10.507
    1H151 O3351 7887   2.685   0.631   8.453
    1H151 O3352 7888   0.980   2.723  10.507
    1H151 O3353 7889   6.664   3.750  10.507
    1H151 O3354 7890   1.738   5.984   8.541
    1H151 O3355 7891   2.496   1.144   8.453
    1H151 O3356 7892   1.359   5.067  10.419
    1H151 O3357 7893   4.959   3.418   8.541
    1H151 O3358 7894   0.791   3.236  10.507
    1H151 O3359 7895   1.549   0.449  10.419
    1H151 O3360 7896   5.338   2.502  10.419
    1H151 O3361 7897   2.117   0.962  10.419
    1H151 O3362 7898   0.601   2.723  10.507
    1H151 O3363 7899   0.033   2.502  10.419
    1H151 O3364 7900   5.338   1.476  10.419
    1H151 O3365 7901   6.475   0.449  10.419
    1H151 O3366 7902   5.906   6.828  10.507
    1H151 O3367 7903   0.223   2.905   8.541
    1H151 O3368 7904   0.601   6.094  10.419
    1H151 O3369 7905   0.223   3.750  10.507
    1H151 O3370 7906   4.769   7.010   8.541
    1H151 O3371 7907   3.443   4.554  10.419
    1H151 O3372 7908   5.906   4.041  10.419
    1H151 O3373 7909   2.875   5.067  10.419
    1H151 O3374 7910   3.822   4.554  10.419
    1H151 O3375 7911   6.475   3.236  10.507
    1H151 O3376 7912   5.717   3.418   8.541
    1H151 O3377 7913   5.338   5.471   8.541
    1H151 O3378 7914   0.223   6.094  10.419
    1H151 O3379 7915   0.412   3.236  10.507
    1H151 O3380 7916   5.527   0.962  10.419
    1H151 O3381 7917   0.033   3.236  10.507
    1H151 O3382 7918   6.285   4.958   8.541
    1H151 O3383 7919   4.580   4.554  10.419
    1H151 O3384 7920   0.033   0.449  10.419
    1H151 O3385 7921   6.664   5.067  10.419
    1H151 O3386 7922   5.338   0.340   8.541
    1H151 O3387 7923   4.959   1.476  10.419
    1H151 O3388 7924   1.170   3.418   8.541
    1H151 O3389 7925   0.791   4.554  10.419
    1H151 O3390 7926   6.664   2.905   8.541
    1H151 O3391 7927   1.549   2.392   8.541
    1H151 O3392 7928   2.496   4.041  10.419
    1H151 O3393 7929   6.285   0.853   8.541
    1H151 O3394 7930   2.875   3.931   8.541
    1H151 O3395 7931   5.338   3.528  10.419
    1H151 O3396 7932   0.791   1.476  10.419
    1H151 O3397 7933   2.306   3.418   8.541
    1H151 O3398 7934   0.791   2.392   8.541
    1H151 O3399 7935   5.148   3.015  10.419
    1H151 O3400 7936   1.359   7.010   8.541
    1H151 O3401 7937   5.338   0.449  10.419
    1H151 O3402 7938   1.928   3.418   8.541
    1H151 O3403 7939   1.359   6.094  10.419
    1H151 O3404 7940   5.906   1.989  10.419
    1H151 O3405 7941   2.117   7.010   8.541
    1H151 O3406 7942   2.117   5.067  10.419
    1H151 O3407 7943   5.527   7.010   8.541
    1H151 O3408 7944   6.475   5.581  10.419
    1H151 O3409 7945   4.769   2.905   8.541
    1H151 O3410 7946   5.527   4.041  10.419
    1H151 O3411 7947   0.980   4.041  10.419
    1H151 O3412 7948   4.201   0.449  10.419
    1H151 O3413 7949   6.475   2.392   8.541
    1H151 O3414 7950   4.012   4.041  10.419
    1H151 O3415 7951   6.664   3.931   8.541
    1H151 O3416 7952   0.412   4.444   8.541
    1H151 O3417 7953   3.064   2.502  10.419
    1H151 O3418 7954   5.906   5.067  10.419
    1H151 O3419 7955   3.254   2.905   8.541
    1H151 O3420 7956   1.359   7.120  10.419
    1H151 O3421 7957   4.012   1.879   8.541
    1H151 O3422 7958   4.769   3.931   8.541
    1H151 O3423 7959   4.959   1.366   8.541
    1H151 O3424 7960   0.033   4.444   8.541
    1H151 O3425 7961   2.685   6.607  10.419
    1H151 O3426 7962   4.391   6.094  10.419
    1H151 O3427 7963   4.012   7.010   8.541
    1H151 O3428 7964   5.906   4.958   8.541
    1H151 O3429 7965   6.475   4.554  10.419
    1H151 O3430 7966   0.601   3.931   8.541
    1H151 O3431 7967   4.201   2.502  10.419
    1H151 O3432 7968   5.148   6.094  10.419
    1H151 O3433 7969   1.549   5.471   8.541
    1H151 O3434 7970   1.928   0.340   8.541
    1H151 O3435 7971   4.769   3.015  10.419
    1H151 O3436 7972   4.201   6.497   8.541
    1H151 O3437 7973   0.223   7.120  10.419
    1H151 O3438 7974   4.201   3.528  10.419
    1H151 O3439 7975   1.738   2.905   8.541
    1H151 O3440 7976   6.664   1.879   8.541
    1H151 O3441 7977   1.170   6.497   8.541
    1H151 O3442 7978   6.285   3.931   8.541
    1H151 O3443 7979   4.391   0.962  10.419
    1H151 O3444 7980   2.496   5.067  10.419
    1H151 O3445 7981   1.928   3.528  10.419
    1H151 O3446 7982   5.148   7.120  10.419
    1H151 O3447 7983   1.359   0.853   8.541
    1H151 O3448 7984   2.685   2.502  10.419
    1H151 O3449 7985   4.391   7.120  10.419
    1H151 O3450 7986   2.685   5.471   8.541
    1H151 O3451 7987   2.875   6.094  10.419
    1H151 O3452 7988   1.549   3.528  10.419
    1H151 O3453 7989   2.685   4.554  10.419
    1H151 O3454 7990   3.633   6.094  10.419
    1H151 O3455 7991   0.601   2.905   8.541
    1H151 O3456 7992   0.980   4.958   8.541
    1H151 O3457 7993   0.412   0.340   8.541
    1H151 O3458 7994   1.928   6.607  10.419
    1H151 O3459 7995   4.201   4.444   8.541
    1H151 O3460 7996   4.959   4.554  10.419
    1H151 O3461 7997   0.980   3.931   8.541
    1H151 O3462 7998   4.580   5.581  10.419
    1H151 O3463 7999   1.170   0.340   8.541
    1H151 O3464 8000   0.980   0.853   8.541
    1H151 O3465 8001   0.412   4.554  10.419
    1H151 O3466 8002   6.096   0.449  10.419
    1H151 O3467 8003   3.822   2.392   8.541
    1H151 O3468 8004   4.391   5.067  10.419
    1H151 O3469 8005   5.148   3.931   8.541
    1H151 O3470 8006   1.170   6.607  10.419
    1H151 O3471 8007   2.306   3.528  10.419
    1H151 O3472 8008   4.959   5.581  10.419
    1H151 O3473 8009   2.306   2.502  10.419
    1H151 O3474 8010   6.096   2.392   8.541
    1H151 O3475 8011   4.201   1.366   8.541
    1H151 O3476 8012   0.223   1.879   8.541
    1H151 O3477 8013   2.875   4.041  10.419
    1H151 O3478 8014   2.875   0.962  10.419
    1H151 O3479 8015   2.685   0.449  10.419
    1H151 O3480 8016   1.359   3.931   8.541
    1H151 O3481 8017   3.254   7.010   8.541
    1H151 O3482 8018   6.664   4.958   8.541
    1H151 O3483 8019   3.633   0.962  10.419
    1H151 O3484 8020   0.223   0.962  10.419
    1H151 O3485 8021   3.064   0.449  10.419
    1H151 O3486 8022   2.306   0.449  10.419
    1H151 O3487 8023   5.717   5.471   8.541
    1H151 O3488 8024   2.306   6.607  10.419
    1H151 O3489 8025   0.412   6.607  10.419
    1H151 O3490 8026   4.391   1.879   8.541
    1H151 O3491 8027   6.664   0.853   8.541
    1H151 O3492 8028   1.738   0.853   8.541
    1H151 O3493 8029   3.822   0.449  10.419
    1H151 O3494 8030   5.527   3.931   8.541
    1H151 O3495 8031   6.285   4.041  10.419
    1H151 O3496 8032   5.527   5.067  10.419
    1H151 O3497 8033   3.254   5.984   8.541
    1H151 O3498 8034   2.875   5.984   8.541
    1H151 O3499 8035   2.496   3.931   8.541
    1H151 O3500 8036   4.959   5.471   8.541
    1H151 O3501 8037   5.906   0.853   8.541
    1H151 O3502 8038   4.769   1.879   8.541
    1H151 O3503 8039   3.443   0.449  10.419
    1H151 O3504 8040   1.738   6.094  10.419
    1H151 O3505 8041   0.601   0.853   8.541
    1H151 O3506 8042   1.170   3.528  10.419
    1H151 O3507 8043   3.254   4.041  10.419
    1H151 O3508 8044   3.254   0.853   8.541
    1H151 O3509 8045   4.580   4.444   8.541
    1H151 O3510 8046   1.738   3.931   8.541
    1H151 O3511 8047   0.791   5.471   8.541
    1H151 O3512 8048   0.412   5.471   8.541
    1H151 O3513 8049   2.685   5.581  10.419
    1H151 O3514 8050   2.496   7.010   8.541
    1H151 O3515 8051   3.254   3.931   8.541
    1H151 O3516 8052   4.580   2.502  10.419
    1H151 O3517 8053   5.338   1.366   8.541
    1H151 O3518 8054   0.033   3.418   8.541
    1H151 O3519 8055   0.033   6.497   8.541
    1H151 O3520 8056   1.549   5.581  10.419
    1H151 O3521 8057   0.601   1.879   8.541
    1H151 O3522 8058   0.980   2.905   8.541
    1H151 O3523 8059   6.475   6.497   8.541
    1H151 O3524 8060   2.496   7.120  10.419
    1H151 O3525 8061   2.496   5.984   8.541
    1H151 O3526 8062   0.412   6.497   8.541
    1H151 O3527 8063   4.391   3.015  10.419
    1H151 O3528 8064   6.096   6.497   8.541
    1H151 O3529 8065   4.580   6.497   8.541
    1H151 O3530 8066   2.306   5.471   8.541
    1H151 O3531 8067   4.201   5.581  10.419
    1H151 O3532 8068   0.223   4.958   8.541
    1H151 O3533 8069   5.338   4.554  10.419
    1H151 O3534 8070   3.443   1.366   8.541
    1H151 O3535 8071   5.527   0.853   8.541
    1H151 O3536 8072   3.633   4.958   8.541
    1H151 O3537 8073   4.012   4.958   8.541
    1H151 O3538 8074   2.875   3.015  10.419
    1H151 O3539 8075   0.980   7.010   8.541
    1H151 O3540 8076   4.391   7.010   8.541
    1H151 O3541 8077   6.664   1.989  10.419
    1H151 O3542 8078   1.738   7.120  10.419
    1H151 O3543 8079   0.223   1.989  10.419
    1H151 O3544 8080   0.412   3.418   8.541
    1H151 O3545 8081   1.928   2.502  10.419
    1H151 O3546 8082   1.928   0.449  10.419
    1H151 O3547 8083   5.717   6.497   8.541
    1H151 O3548 8084   5.717   0.340   8.541
    1H151 O3549 8085   0.791   1.366   8.541
    1H151 O3550 8086   5.717   2.392   8.541
    1H151 O3551 8087   6.475   1.476  10.419
    1H151 O3552 8088   5.527   5.984   8.541
    1H151 O3553 8089   3.633   5.984   8.541
    1H151 O3554 8090   6.664   5.984   8.541
    1H151 O3555 8091   3.254   7.120  10.419
    1H151 O3556 8092   6.096   5.581  10.419
    1H151 O3557 8093   2.685   6.497   8.541
    1H151 O3558 8094   5.906   3.931   8.541
    1H151 O3559 8095   5.148   5.067  10.419
    1H151 O3560 8096   1.928   1.366   8.541
    1H151 O3561 8097   1.928   5.581  10.419
    1H151 O3562 8098   6.475   1.366   8.541
    1H151 O3563 8099   5.717   4.444   8.541
    1H151 O3564 8100   3.064   6.497   8.541
    1H151 O3565 8101   5.338   5.581  10.419
    1H151 O3566 8102   5.717   0.449  10.419
    1H151 O3567 8103   4.012   3.931   8.541
    1H151 O3568 8104   4.769   5.984   8.541
    1H151 O3569 8105   0.033   0.340   8.541
    1H151 O3570 8106   0.033   4.554  10.419
    1H151 O3571 8107   3.443   5.471   8.541
    1H151 O3572 8108   3.254   4.958   8.541
    1H151 O3573 8109   4.201   6.607  10.419
    1H151 O3574 8110   1.359   4.958   8.541
    1H151 O3575 8111   6.096   2.502  10.419
    1H151 O3576 8112   4.580   2.392   8.541
    1H151 O3577 8113   1.170   4.444   8.541
    1H151 O3578 8114   0.601   1.989  10.419
    1H151 O3579 8115   3.633   4.041  10.419
    1H151 O3580 8116   6.285   6.094  10.419
    1H151 O3581 8117   4.012   6.094  10.419
    1H151 O3582 8118   0.980   5.984   8.541
    1H151 O3583 8119   0.412   1.366   8.541
    1H151 O3584 8120   1.170   5.471   8.541
    1H151 O3585 8121   2.117   3.015  10.419
    1H151 O3586 8122   0.601   5.984   8.541
    1H151 O3587 8123   0.223   7.010   8.541
    1H151 O3588 8124   5.717   3.528  10.419
    1H151 O3589 8125   5.906   5.984   8.541
    1H151 O3590 8126   3.822   6.607  10.419
    1H151 O3591 8127   6.285   1.989  10.419
    1H151 O3592 8128   3.443   3.418   8.541
    1H151 O3593 8129   5.338   6.607  10.419
    1H151 O3594 8130   3.822   3.528  10.419
    1H151 O3595 8131   0.223   0.853   8.541
    1H151 O3596 8132   3.064   0.340   8.541
    1H151 O3597 8133   2.117   4.958   8.541
    1H151 O3598 8134   6.664   7.120  10.419
    1H151 O3599 8135   4.201   3.418   8.541
    1H151 O3600 8136   5.906   3.015  10.419
    1H151 O3601 8137   4.769   4.958   8.541
    1H151 O3602 8138   5.148   1.879   8.541
    1H151 O3603 8139   0.791   6.497   8.541
    1H151 O3604 8140   1.170   2.502  10.419
    1H151 O3605 8141   2.496   6.094  10.419
    1H151 O3606 8142   0.412   1.476  10.419
    1H151 O3607 8143   2.117   3.931   8.541
    1H151 O3608 8144   4.391   5.984   8.541
    1H151 O3609 8145   3.443   4.444   8.541
    1H151 O3610 8146   6.475   6.607  10.419
    1H151 O3611 8147   6.096   5.471   8.541
    1H151 O3612 8148   2.685   3.528  10.419
    1H151 O3613 8149   5.906   7.010   8.541
    1H151 O3614 8150   2.496   4.958   8.541
    1H151 O3615 8151   4.959   4.444   8.541
    1H151 O3616 8152   2.117   6.094  10.419
    1H151 O3617 8153   3.633   2.905   8.541
    1H151 O3618 8154   5.906   1.879   8.541
    1H151 O3619 8155   5.338   4.444   8.541
    1H151 O3620 8156   6.475   2.502  10.419
    1H151 O3621 8157   3.064   1.366   8.541
    1H151 O3622 8158   4.012   7.120  10.419
    1H151 O3623 8159   4.201   2.392   8.541
    1H151 O3624 8160   2.875   7.010   8.541
    1H151 O3625 8161   0.033   5.471   8.541
    1H151 O3626 8162   0.033   1.476  10.419
    1H151 O3627 8163   0.601   4.041  10.419
    1H151 O3628 8164   4.391   2.905   8.541
    1H151 O3629 8165   6.285   7.010   8.541
    1H151 O3630 8166   3.633   7.120  10.419
    1H151 O3631 8167   6.096   1.366   8.541
    1H151 O3632 8168   6.475   5.471   8.541
    1H151 O3633 8169   3.443   3.528  10.419
    1H151 O3634 8170   2.306   0.340   8.541
    1H151 O3635 8171   0.412   2.502  10.419
    1H151 O3636 8172   3.633   3.931   8.541
    1H151 O3637 8173   3.064   4.444   8.541
    1H151 O3638 8174   5.527   6.094  10.419
    1H151 O3639 8175   4.391   4.958   8.541
    1H151 O3640 8176   3.064   3.528  10.419
    1H151 O3641 8177   5.527   7.120  10.419
    1H151 O3642 8178   6.664   7.010   8.541
    1H151 O3643 8179   2.306   1.366   8.541
    1H151 O3644 8180   1.738   3.015  10.419
    1H151 O3645 8181   5.717   1.366   8.541
    1H151 O3646 8182   1.549   4.444   8.541
    1H151 O3647 8183   2.685   1.366   8.541
    1H151 O3648 8184   3.822   5.471   8.541
    1H151 O3649 8185   2.685   4.444   8.541
    1H151 O3650 8186   5.527   1.879   8.541
    1H151 O3651 8187   2.117   0.853   8.541
    1H151 O3652 8188   6.664   4.041  10.419
    1H151 O3653 8189   6.285   7.120  10.419
    1H151 O3654 8190   4.580   5.471   8.541
    1H151 O3655 8191   1.359   3.015  10.419
    1H151 O3656 8192   6.096   3.528  10.419
    1H151 O3657 8193   0.791   3.528  10.419
    1H151 O3658 8194   4.201   5.471   8.541
    1H151 O3659 8195   5.906   6.094  10.419
    1H151 O3660 8196   1.928   4.444   8.541
    1H151 O3661 8197   0.791   2.502  10.419
    1H151 O3662 8198   2.875   0.853   8.541
    1H151 O3663 8199   4.012   2.905   8.541
    1H151 O3664 8200   2.685   0.340   8.541
    1H151 O3665 8201   3.822   3.418   8.541
    1H151 O3666 8202   2.306   4.444   8.541
    1H151 O3667 8203   0.223   4.041  10.419
    1H151 O3668 8204   5.906   7.120  10.419
    1H151 O3669 8205   6.285   3.015  10.419
    1H151 O3670 8206   0.980   3.015  10.419
    1H151 O3671 8207   5.717   6.607  10.419
    1H151 O3672 8208   6.096   6.607  10.419
    1H151 O3673 8209   6.475   3.528  10.419
    1H151 O3674 8210   6.664   3.015  10.419
    1H151 O3675 8211   2.496   0.853   8.541
    1H151 O3676 8212   0.223   3.015  10.419
    1H151 O3677 8213   0.412   3.528  10.419
    1H151 O3678 8214   0.601   3.015  10.419
    1H151 O3679 8215   0.033   3.528  10.419
    1H151 O3680 8216   1.170   0.666  10.302
    1H151 O3681 8217   2.685   2.175   8.659
    1H151 O3682 8218   1.359   1.179  10.302
    1H151 O3683 8219   0.791   0.666  10.302
    1H151 O3684 8220   3.064   2.175   8.659
    1H151 O3685 8221   1.928   1.693  10.302
    1H151 O3686 8222   2.306   2.175   8.659
    1H151 O3687 8223   0.601   5.284  10.302
    1H151 O3688 8224   1.359   4.258  10.302
    1H151 O3689 8225   2.117   4.258  10.302
    1H151 O3690 8226   1.549   1.693  10.302
    1H151 O3691 8227   3.254   5.284  10.302
    1H151 O3692 8228   4.959   0.666  10.302
    1H151 O3693 8229   1.359   1.662   8.659
    1H151 O3694 8230   5.148   6.793   8.659
    1H151 O3695 8231   4.959   3.745  10.302
    1H151 O3696 8232   1.738   4.258  10.302
    1H151 O3697 8233   0.980   1.179  10.302
    1H151 O3698 8234   2.496   2.688   8.659
    1H151 O3699 8235   1.738   1.179  10.302
    1H151 O3700 8236   5.148   2.688   8.659
    1H151 O3701 8237   2.875   2.688   8.659
    1H151 O3702 8238   0.791   5.797  10.302
    1H151 O3703 8239   4.769   6.311  10.302
    1H151 O3704 8240   1.549   4.771  10.302
    1H151 O3705 8241   0.980   5.284  10.302
    1H151 O3706 8242   2.306   1.693  10.302
    1H151 O3707 8243   0.980   0.153  10.302
    1H151 O3708 8244   0.412   0.666  10.302
    1H151 O3709 8245   1.170   1.693  10.302
    1H151 O3710 8246   1.928   4.771  10.302
    1H151 O3711 8247   2.117   2.688   8.659
    1H151 O3712 8248   4.959   0.123   8.659
    1H151 O3713 8249   3.633   5.284  10.302
    1H151 O3714 8250   0.601   0.153  10.302
    1H151 O3715 8251   0.223   5.284  10.302
    1H151 O3716 8252   4.769   0.636   8.659
    1H151 O3717 8253   4.580   0.666  10.302
    1H151 O3718 8254   5.338   3.201   8.659
    1H151 O3719 8255   3.443   2.175   8.659
    1H151 O3720 8256   1.170   5.797  10.302
    1H151 O3721 8257   0.033   5.797  10.302
    1H151 O3722 8258   4.580   3.745  10.302
    1H151 O3723 8259   4.391   4.258  10.302
    1H151 O3724 8260   2.685   1.693  10.302
    1H151 O3725 8261   5.717   1.693  10.302
    1H151 O3726 8262   4.391   0.636   8.659
    1H151 O3727 8263   3.822   1.693  10.302
    1H151 O3728 8264   3.443   1.693  10.302
    1H151 O3729 8265   3.064   1.693  10.302
    1H151 O3730 8266   1.738   6.793   8.659
    1H151 O3731 8267   5.527   2.206  10.302
    1H151 O3732 8268   4.201   1.693  10.302
    1H151 O3733 8269   3.064   4.771  10.302
    1H151 O3734 8270   5.148   0.636   8.659
    1H151 O3735 8271   4.580   1.693  10.302
    1H151 O3736 8272   1.170   2.175   8.659
    1H151 O3737 8273   4.012   0.636   8.659
    1H151 O3738 8274   4.201   4.771  10.302
    1H151 O3739 8275   0.980   1.662   8.659
    1H151 O3740 8276   4.769   0.153  10.302
    1H151 O3741 8277   5.906   1.179  10.302
    1H151 O3742 8278   6.285   1.179  10.302
    1H151 O3743 8279   1.738   2.206  10.302
    1H151 O3744 8280   4.769   2.206  10.302
    1H151 O3745 8281   1.549   6.280   8.659
    1H151 O3746 8282   6.475   3.201   8.659
    1H151 O3747 8283   4.012   5.284  10.302
    1H151 O3748 8284   6.096   4.771  10.302
    1H151 O3749 8285   0.980   6.311  10.302
    1H151 O3750 8286   0.412   5.797  10.302
    1H151 O3751 8287   6.096   3.201   8.659
    1H151 O3752 8288   3.633   1.662   8.659
    1H151 O3753 8289   1.549   0.123   8.659
    1H151 O3754 8290   3.443   2.719  10.302
    1H151 O3755 8291   3.822   2.719  10.302
    1H151 O3756 8292   4.959   6.280   8.659
    1H151 O3757 8293   5.338   6.280   8.659
    1H151 O3758 8294   1.549   3.201   8.659
    1H151 O3759 8295   1.170   4.771  10.302
    1H151 O3760 8296   2.117   5.767   8.659
    1H151 O3761 8297   3.633   0.636   8.659
    1H151 O3762 8298   2.306   6.280   8.659
    1H151 O3763 8299   3.064   6.824  10.302
    1H151 O3764 8300   3.822   6.280   8.659
    1H151 O3765 8301   1.549   0.666  10.302
    1H151 O3766 8302   3.633   6.793   8.659
    1H151 O3767 8303   3.254   6.311  10.302
    1H151 O3768 8304   6.475   0.666  10.302
    1H151 O3769 8305   2.117   1.179  10.302
    1H151 O3770 8306   3.633   2.206  10.302
    1H151 O3771 8307   5.906   4.258  10.302
    1H151 O3772 8308   0.601   4.741   8.659
    1H151 O3773 8309   0.223   2.688   8.659
    1H151 O3774 8310   4.769   4.258  10.302
    1H151 O3775 8311   3.443   4.771  10.302
    1H151 O3776 8312   3.254   2.206  10.302
    1H151 O3777 8313   1.928   2.175   8.659
    1H151 O3778 8314   4.012   2.206  10.302
    1H151 O3779 8315   2.685   3.201   8.659
    1H151 O3780 8316   5.717   2.719  10.302
    1H151 O3781 8317   0.791   0.123   8.659
    1H151 O3782 8318   4.580   0.123   8.659
    1H151 O3783 8319   1.928   6.280   8.659
    1H151 O3784 8320   6.664   6.311  10.302
    1H151 O3785 8321   1.928   5.254   8.659
    1H151 O3786 8322   3.822   4.771  10.302
    1H151 O3787 8323   2.117   2.206  10.302
    1H151 O3788 8324   6.285   4.741   8.659
    1H151 O3789 8325   1.549   2.175   8.659
    1H151 O3790 8326   4.391   2.206  10.302
    1H151 O3791 8327   4.391   3.714   8.659
    1H151 O3792 8328   3.443   5.797  10.302
    1H151 O3793 8329   5.338   5.254   8.659
    1H151 O3794 8330   5.148   2.206  10.302
    1H151 O3795 8331   0.791   4.771  10.302
    1H151 O3796 8332   5.148   1.179  10.302
    1H151 O3797 8333   2.875   3.714   8.659
    1H151 O3798 8334   2.875   2.206  10.302
    1H151 O3799 8335   3.822   0.123   8.659
    1H151 O3800 8336   5.338   1.693  10.302
    1H151 O3801 8337   2.496   1.179  10.302
    1H151 O3802 8338   2.306   4.771  10.302
    1H151 O3803 8339   4.769   1.179  10.302
    1H151 O3804 8340   2.496   2.206  10.302
    1H151 O3805 8341   4.959   3.201   8.659
    1H151 O3806 8342   3.064   5.254   8.659
    1H151 O3807 8343   5.717   3.201   8.659
    1H151 O3808 8344   4.959   1.693  10.302
    1H151 O3809 8345   6.285   0.636   8.659
    1H151 O3810 8346   3.254   2.688   8.659
    1H151 O3811 8347   0.601   1.179  10.302
    1H151 O3812 8348   1.359   5.284  10.302
    1H151 O3813 8349   5.527   1.179  10.302
    1H151 O3814 8350   4.201   0.123   8.659
    1H151 O3815 8351   4.580   1.149   8.659
    1H151 O3816 8352   6.664   5.284  10.302
    1H151 O3817 8353   2.306   3.201   8.659
    1H151 O3818 8354   3.254   1.662   8.659
    1H151 O3819 8355   5.527   2.688   8.659
    1H151 O3820 8356   1.738   1.662   8.659
    1H151 O3821 8357   1.359   0.153  10.302
    1H151 O3822 8358   6.285   2.688   8.659
    1H151 O3823 8359   1.738   5.767   8.659
    1H151 O3824 8360   1.928   3.745  10.302
    1H151 O3825 8361   2.496   4.258  10.302
    1H151 O3826 8362   4.769   6.793   8.659
    1H151 O3827 8363   5.338   0.123   8.659
    1H151 O3828 8364   2.875   5.284  10.302
    1H151 O3829 8365   0.033   0.666  10.302
    1H151 O3830 8366   3.064   5.797  10.302
    1H151 O3831 8367   1.549   3.745  10.302
    1H151 O3832 8368   5.148   4.258  10.302
    1H151 O3833 8369   2.117   6.793   8.659
    1H151 O3834 8370   5.148   3.232  10.302
    1H151 O3835 8371   5.906   2.688   8.659
    1H151 O3836 8372   5.338   2.719  10.302
    1H151 O3837 8373   4.012   1.179  10.302
    1H151 O3838 8374   5.338   0.666  10.302
    1H151 O3839 8375   0.033   2.175   8.659
    1H151 O3840 8376   1.928   3.201   8.659
    1H151 O3841 8377   0.791   6.824  10.302
    1H151 O3842 8378   3.064   3.201   8.659
    1H151 O3843 8379   0.791   2.175   8.659
    1H151 O3844 8380   5.717   4.771  10.302
    1H151 O3845 8381   2.875   1.662   8.659
    1H151 O3846 8382   5.338   3.745  10.302
    1H151 O3847 8383   0.601   6.311  10.302
    1H151 O3848 8384   3.254   1.179  10.302
    1H151 O3849 8385   6.664   2.688   8.659
    1H151 O3850 8386   6.475   4.228   8.659
    1H151 O3851 8387   6.096   1.693  10.302
    1H151 O3852 8388   0.412   2.175   8.659
    1H151 O3853 8389   0.980   4.258  10.302
    1H151 O3854 8390   4.580   6.824  10.302
    1H151 O3855 8391   4.769   3.232  10.302
    1H151 O3856 8392   2.496   1.662   8.659
    1H151 O3857 8393   3.822   1.149   8.659
    1H151 O3858 8394   4.959   1.149   8.659
    1H151 O3859 8395   4.959   6.824  10.302
    1H151 O3860 8396   0.223   0.153  10.302
    1H151 O3861 8397   6.285   5.284  10.302
    1H151 O3862 8398   0.412   4.771  10.302
    1H151 O3863 8399   3.443   0.123   8.659
    1H151 O3864 8400   1.359   6.793   8.659
    1H151 O3865 8401   1.359   2.206  10.302
    1H151 O3866 8402   1.738   5.284  10.302
    1H151 O3867 8403   4.012   4.258  10.302
    1H151 O3868 8404   2.117   1.662   8.659
    1H151 O3869 8405   4.959   2.719  10.302
    1H151 O3870 8406   1.359   2.688   8.659
    1H151 O3871 8407   5.148   0.153  10.302
    1H151 O3872 8408   1.170   1.149   8.659
    1H151 O3873 8409   5.527   6.793   8.659
    1H151 O3874 8410   4.580   4.771  10.302
    1H151 O3875 8411   0.223   6.311  10.302
    1H151 O3876 8412   6.096   0.666  10.302
    1H151 O3877 8413   4.012   6.793   8.659
    1H151 O3878 8414   3.822   5.797  10.302
    1H151 O3879 8415   4.769   3.714   8.659
    1H151 O3880 8416   4.201   0.666  10.302
    1H151 O3881 8417   4.201   3.745  10.302
    1H151 O3882 8418   1.549   1.149   8.659
    1H151 O3883 8419   1.170   3.201   8.659
    1H151 O3884 8420   4.391   0.153  10.302
    1H151 O3885 8421   3.443   6.280   8.659
    1H151 O3886 8422   5.527   4.258  10.302
    1H151 O3887 8423   1.359   6.311  10.302
    1H151 O3888 8424   6.285   3.714   8.659
    1H151 O3889 8425   3.064   2.719  10.302
    1H151 O3890 8426   6.664   1.179  10.302
    1H151 O3891 8427   5.906   2.206  10.302
    1H151 O3892 8428   6.664   3.714   8.659
    1H151 O3893 8429   5.148   3.714   8.659
    1H151 O3894 8430   1.928   0.123   8.659
    1H151 O3895 8431   6.475   4.771  10.302
    1H151 O3896 8432   4.012   1.662   8.659
    1H151 O3897 8433   3.822   2.175   8.659
    1H151 O3898 8434   2.875   6.311  10.302
    1H151 O3899 8435   2.306   3.745  10.302
    1H151 O3900 8436   6.475   5.797  10.302
    1H151 O3901 8437   0.791   4.228   8.659
    1H151 O3902 8438   0.033   4.228   8.659
    1H151 O3903 8439   3.633   3.232  10.302
    1H151 O3904 8440   0.791   1.693  10.302
    1H151 O3905 8441   0.412   4.228   8.659
    1H151 O3906 8442   0.223   3.714   8.659
    1H151 O3907 8443   4.012   3.232  10.302
    1H151 O3908 8444   4.769   2.688   8.659
    1H151 O3909 8445   0.601   2.688   8.659
    1H151 O3910 8446   4.391   6.311  10.302
    1H151 O3911 8447   6.475   2.175   8.659
    1H151 O3912 8448   2.685   6.824  10.302
    1H151 O3913 8449   1.359   0.636   8.659
    1H151 O3914 8450   4.580   5.797  10.302
    1H151 O3915 8451   6.096   4.228   8.659
    1H151 O3916 8452   1.359   5.767   8.659
    1H151 O3917 8453   1.549   6.824  10.302
    1H151 O3918 8454   0.791   3.201   8.659
    1H151 O3919 8455   1.359   3.714   8.659
    1H151 O3920 8456   5.906   4.741   8.659
    1H151 O3921 8457   4.201   2.719  10.302
    1H151 O3922 8458   2.875   4.258  10.302
    1H151 O3923 8459   5.148   5.767   8.659
    1H151 O3924 8460   5.527   3.232  10.302
    1H151 O3925 8461   5.527   4.741   8.659
    1H151 O3926 8462   4.580   3.201   8.659
    1H151 O3927 8463   2.117   5.284  10.302
    1H151 O3928 8464   3.443   6.824  10.302
    1H151 O3929 8465   4.959   5.797  10.302
    1H151 O3930 8466   0.980   0.636   8.659
    1H151 O3931 8467   0.980   3.714   8.659
    1H151 O3932 8468   4.959   2.175   8.659
    1H151 O3933 8469   5.148   6.311  10.302
    1H151 O3934 8470   1.170   3.745  10.302
    1H151 O3935 8471   5.527   3.714   8.659
    1H151 O3936 8472   2.496   5.284  10.302
    1H151 O3937 8473   6.664   4.741   8.659
    1H151 O3938 8474   6.285   4.258  10.302
    1H151 O3939 8475   5.906   5.284  10.302
    1H151 O3940 8476   0.601   3.714   8.659
    1H151 O3941 8477   2.496   3.714   8.659
    1H151 O3942 8478   2.875   0.153  10.302
    1H151 O3943 8479   4.769   5.284  10.302
    1H151 O3944 8480   3.633   6.311  10.302
    1H151 O3945 8481   2.685   2.719  10.302
    1H151 O3946 8482   5.717   5.254   8.659
    1H151 O3947 8483   3.254   4.258  10.302
    1H151 O3948 8484   2.306   0.666  10.302
    1H151 O3949 8485   1.170   6.280   8.659
    1H151 O3950 8486   5.338   2.175   8.659
    1H151 O3951 8487   2.685   0.666  10.302
    1H151 O3952 8488   4.201   4.228   8.659
    1H151 O3953 8489   4.201   6.280   8.659
    1H151 O3954 8490   1.549   5.254   8.659
    1H151 O3955 8491   1.738   3.714   8.659
    1H151 O3956 8492   4.391   1.662   8.659
    1H151 O3957 8493   0.980   2.206  10.302
    1H151 O3958 8494   3.064   0.666  10.302
    1H151 O3959 8495   1.738   0.636   8.659
    1H151 O3960 8496   3.254   3.232  10.302
    1H151 O3961 8497   3.822   0.666  10.302
    1H151 O3962 8498   3.254   6.793   8.659
    1H151 O3963 8499   1.928   6.824  10.302
    1H151 O3964 8500   2.875   5.767   8.659
    1H151 O3965 8501   0.980   4.741   8.659
    1H151 O3966 8502   6.664   1.662   8.659
    1H151 O3967 8503   0.601   0.636   8.659
    1H151 O3968 8504   1.738   2.688   8.659
    1H151 O3969 8505   4.391   1.179  10.302
    1H151 O3970 8506   2.117   0.153  10.302
    1H151 O3971 8507   6.096   0.123   8.659
    1H151 O3972 8508   0.033   6.824  10.302
    1H151 O3973 8509   2.685   5.254   8.659
    1H151 O3974 8510   4.959   4.771  10.302
    1H151 O3975 8511   5.148   4.741   8.659
    1H151 O3976 8512   4.580   4.228   8.659
    1H151 O3977 8513   2.306   6.824  10.302
    1H151 O3978 8514   3.443   0.666  10.302
    1H151 O3979 8515   5.906   0.636   8.659
    1H151 O3980 8516   0.412   0.123   8.659
    1H151 O3981 8517   6.664   0.636   8.659
    1H151 O3982 8518   0.791   5.254   8.659
    1H151 O3983 8519   4.769   1.662   8.659
    1H151 O3984 8520   6.475   0.123   8.659
    1H151 O3985 8521   5.338   1.149   8.659
    1H151 O3986 8522   1.738   6.311  10.302
    1H151 O3987 8523   2.875   1.179  10.302
    1H151 O3988 8524   2.496   6.793   8.659
    1H151 O3989 8525   0.601   6.793   8.659
    1H151 O3990 8526   2.685   4.771  10.302
    1H151 O3991 8527   4.201   1.149   8.659
    1H151 O3992 8528   3.254   5.767   8.659
    1H151 O3993 8529   3.822   4.228   8.659
    1H151 O3994 8530   3.254   0.636   8.659
    1H151 O3995 8531   6.285   1.662   8.659
    1H151 O3996 8532   4.959   5.254   8.659
    1H151 O3997 8533   0.223   1.662   8.659
    1H151 O3998 8534   0.412   5.254   8.659
    1H151 O3999 8535   3.633   1.179  10.302
    1H151 O4000 8536   0.033   1.149   8.659
    1H151 O4001 8537   6.096   2.175   8.659
    1H151 O4002 8538   2.306   2.719  10.302
    1H151 O4003 8539   2.496   3.232  10.302
    1H151 O4004 8540   3.254   3.714   8.659
    1H151 O4005 8541   5.527   5.284  10.302
    1H151 O4006 8542   0.033   6.280   8.659
    1H151 O4007 8543   6.475   6.280   8.659
    1H151 O4008 8544   0.223   5.767   8.659
    1H151 O4009 8545   1.170   0.123   8.659
    1H151 O4010 8546   2.306   5.797  10.302
    1H151 O4011 8547   1.170   6.824  10.302
    1H151 O4012 8548   1.928   0.666  10.302
    1H151 O4013 8549   4.012   4.741   8.659
    1H151 O4014 8550   1.549   2.719  10.302
    1H151 O4015 8551   5.717   5.797  10.302
    1H151 O4016 8552   0.412   6.280   8.659
    1H151 O4017 8553   4.012   5.767   8.659
    1H151 O4018 8554   6.285   5.767   8.659
    1H151 O4019 8555   6.096   6.280   8.659
    1H151 O4020 8556   0.412   6.824  10.302
    1H151 O4021 8557   0.980   2.688   8.659
    1H151 O4022 8558   0.033   3.201   8.659
    1H151 O4023 8559   2.875   4.741   8.659
    1H151 O4024 8560   1.738   4.741   8.659
    1H151 O4025 8561   4.391   5.284  10.302
    1H151 O4026 8562   4.391   3.232  10.302
    1H151 O4027 8563   3.633   4.741   8.659
    1H151 O4028 8564   0.223   4.741   8.659
    1H151 O4029 8565   6.664   2.206  10.302
    1H151 O4030 8566   5.717   0.666  10.302
    1H151 O4031 8567   5.906   3.714   8.659
    1H151 O4032 8568   0.033   4.771  10.302
    1H151 O4033 8569   0.223   2.206  10.302
    1H151 O4034 8570   2.496   5.767   8.659
    1H151 O4035 8571   1.549   5.797  10.302
    1H151 O4036 8572   5.527   0.636   8.659
    1H151 O4037 8573   4.391   6.793   8.659
    1H151 O4038 8574   4.580   2.719  10.302
    1H151 O4039 8575   0.033   2.719  10.302
    1H151 O4040 8576   1.738   0.153  10.302
    1H151 O4041 8577   0.601   1.662   8.659
    1H151 O4042 8578   3.633   4.258  10.302
    1H151 O4043 8579   0.412   3.201   8.659
    1H151 O4044 8580   4.201   5.797  10.302
    1H151 O4045 8581   3.443   1.149   8.659
    1H151 O4046 8582   2.496   0.153  10.302
    1H151 O4047 8583   0.223   1.179  10.302
    1H151 O4048 8584   4.580   6.280   8.659
    1H151 O4049 8585   2.685   5.797  10.302
    1H151 O4050 8586   5.338   4.771  10.302
    1H151 O4051 8587   5.717   0.123   8.659
    1H151 O4052 8588   0.980   6.793   8.659
    1H151 O4053 8589   2.306   5.254   8.659
    1H151 O4054 8590   2.117   3.714   8.659
    1H151 O4055 8591   5.527   5.767   8.659
    1H151 O4056 8592   5.717   6.280   8.659
    1H151 O4057 8593   6.664   0.153  10.302
    1H151 O4058 8594   5.717   3.745  10.302
    1H151 O4059 8595   2.685   6.280   8.659
    1H151 O4060 8596   3.633   2.688   8.659
    1H151 O4061 8597   0.791   1.149   8.659
    1H151 O4062 8598   6.475   1.149   8.659
    1H151 O4063 8599   6.096   5.254   8.659
    1H151 O4064 8600   3.254   0.153  10.302
    1H151 O4065 8601   5.148   5.284  10.302
    1H151 O4066 8602   1.170   5.254   8.659
    1H151 O4067 8603   3.064   6.280   8.659
    1H151 O4068 8604   5.338   5.797  10.302
    1H151 O4069 8605   0.223   0.636   8.659
    1H151 O4070 8606   2.496   6.311  10.302
    1H151 O4071 8607   2.685   3.745  10.302
    1H151 O4072 8608   6.475   1.693  10.302
    1H151 O4073 8609   4.580   2.175   8.659
    1H151 O4074 8610   1.170   4.228   8.659
    1H151 O4075 8611   4.012   6.311  10.302
    1H151 O4076 8612   1.928   2.719  10.302
    1H151 O4077 8613   5.717   2.175   8.659
    1H151 O4078 8614   2.875   3.232  10.302
    1H151 O4079 8615   3.443   5.254   8.659
    1H151 O4080 8616   4.201   2.175   8.659
    1H151 O4081 8617   6.096   5.797  10.302
    1H151 O4082 8618   4.012   0.153  10.302
    1H151 O4083 8619   3.633   5.767   8.659
    1H151 O4084 8620   4.959   4.228   8.659
    1H151 O4085 8621   5.717   4.228   8.659
    1H151 O4086 8622   3.822   3.745  10.302
    1H151 O4087 8623   2.117   6.311  10.302
    1H151 O4088 8624   2.117   3.232  10.302
    1H151 O4089 8625   5.148   1.662   8.659
    1H151 O4090 8626   1.928   5.797  10.302
    1H151 O4091 8627   0.601   4.258  10.302
    1H151 O4092 8628   4.201   6.824  10.302
    1H151 O4093 8629   6.285   2.206  10.302
    1H151 O4094 8630   0.033   0.123   8.659
    1H151 O4095 8631   1.928   1.149   8.659
    1H151 O4096 8632   0.601   5.767   8.659
    1H151 O4097 8633   0.223   6.793   8.659
    1H151 O4098 8634   0.980   5.767   8.659
    1H151 O4099 8635   5.906   6.793   8.659
    1H151 O4100 8636   2.306   0.123   8.659
    1H151 O4101 8637   0.791   6.280   8.659
    1H151 O4102 8638   4.769   5.767   8.659
    1H151 O4103 8639   6.664   5.767   8.659
    1H151 O4104 8640   4.012   3.714   8.659
    1H151 O4105 8641   1.359   4.741   8.659
    1H151 O4106 8642   0.412   1.149   8.659
    1H151 O4107 8643   3.443   3.201   8.659
    1H151 O4108 8644   2.875   6.793   8.659
    1H151 O4109 8645   6.475   5.254   8.659
    1H151 O4110 8646   0.412   1.693  10.302
    1H151 O4111 8647   3.064   0.123   8.659
    1H151 O4112 8648   6.096   2.719  10.302
    1H151 O4113 8649   5.906   5.767   8.659
    1H151 O4114 8650   3.254   4.741   8.659
    1H151 O4115 8651   6.096   1.149   8.659
    1H151 O4116 8652   0.033   5.254   8.659
    1H151 O4117 8653   5.338   6.824  10.302
    1H151 O4118 8654   5.527   0.153  10.302
    1H151 O4119 8655   0.601   2.206  10.302
    1H151 O4120 8656   5.338   4.228   8.659
    1H151 O4121 8657   4.391   4.741   8.659
    1H151 O4122 8658   6.285   6.311  10.302
    1H151 O4123 8659   4.769   4.741   8.659
    1H151 O4124 8660   3.064   4.228   8.659
    1H151 O4125 8661   6.285   0.153  10.302
    1H151 O4126 8662   3.443   4.228   8.659
    1H151 O4127 8663   3.633   0.153  10.302
    1H151 O4128 8664   5.717   1.149   8.659
    1H151 O4129 8665   3.822   6.824  10.302
    1H151 O4130 8666   1.738   3.232  10.302
    1H151 O4131 8667   6.664   4.258  10.302
    1H151 O4132 8668   2.685   4.228   8.659
    1H151 O4133 8669   6.096   3.745  10.302
    1H151 O4134 8670   3.064   3.745  10.302
    1H151 O4135 8671   0.033   1.693  10.302
    1H151 O4136 8672   6.285   6.793   8.659
    1H151 O4137 8673   4.391   2.688   8.659
    1H151 O4138 8674   6.664   6.793   8.659
    1H151 O4139 8675   5.906   3.232  10.302
    1H151 O4140 8676   0.791   3.745  10.302
    1H151 O4141 8677   2.117   0.636   8.659
    1H151 O4142 8678   1.549   4.228   8.659
    1H151 O4143 8679   4.201   3.201   8.659
    1H151 O4144 8680   3.443   3.745  10.302
    1H151 O4145 8681   3.064   1.149   8.659
    1H151 O4146 8682   6.475   6.824  10.302
    1H151 O4147 8683   4.391   5.767   8.659
    1H151 O4148 8684   3.633   3.714   8.659
    1H151 O4149 8685   3.822   5.254   8.659
    1H151 O4150 8686   5.906   1.662   8.659
    1H151 O4151 8687   1.359   3.232  10.302
    1H151 O4152 8688   2.117   4.741   8.659
    1H151 O4153 8689   5.527   6.311  10.302
    1H151 O4154 8690   2.496   4.741   8.659
    1H151 O4155 8691   1.170   2.719  10.302
    1H151 O4156 8692   5.527   1.662   8.659
    1H151 O4157 8693   4.012   2.688   8.659
    1H151 O4158 8694   4.580   5.254   8.659
    1H151 O4159 8695   6.475   2.719  10.302
    1H151 O4160 8696   0.223   4.258  10.302
    1H151 O4161 8697   5.906   0.153  10.302
    1H151 O4162 8698   2.685   0.123   8.659
    1H151 O4163 8699   1.928   4.228   8.659
    1H151 O4164 8700   2.875   0.636   8.659
    1H151 O4165 8701   2.306   4.228   8.659
    1H151 O4166 8702   4.201   5.254   8.659
    1H151 O4167 8703   0.412   2.719  10.302
    1H151 O4168 8704   2.306   1.149   8.659
    1H151 O4169 8705   2.685   1.149   8.659
    1H151 O4170 8706   3.822   3.201   8.659
    1H151 O4171 8707   6.475   3.745  10.302
    1H151 O4172 8708   0.980   3.232  10.302
    1H151 O4173 8709   5.906   6.311  10.302
    1H151 O4174 8710   0.791   2.719  10.302
    1H151 O4175 8711   2.496   0.636   8.659
    1H151 O4176 8712   5.717   6.824  10.302
    1H151 O4177 8713   6.096   6.824  10.302
    1H151 O4178 8714   6.285   3.232  10.302
    1H151 O4179 8715   0.412   3.745  10.302
    1H151 O4180 8716   0.033   3.745  10.302
    1H151 O4181 8717   6.664   3.232  10.302
    1H151 O4182 8718   0.601   3.232  10.302
    1H151 O4183 8719   0.223   3.232  10.302
    1H151 O4184 8720   2.496   2.397   8.747
    1H151 O4185 8721   2.875   2.397   8.747
    1H151 O4186 8722   1.170   0.958  10.214
    1H151 O4187 8723   0.980   0.445  10.214
    1H151 O4188 8724   1.738   1.471  10.214
    1H151 O4189 8725   1.359   1.471  10.214
    1H151 O4190 8726   0.601   0.445  10.214
    1H151 O4191 8727   1.738   4.550  10.214
    1H151 O4192 8728   0.601   5.576  10.214
    1H151 O4193 8729   0.791   0.958  10.214
    1H151 O4194 8730   1.549   0.958  10.214
    1H151 O4195 8731   2.117   1.471  10.214
    1H151 O4196 8732   0.980   5.576  10.214
    1H151 O4197 8733   1.359   4.550  10.214
    1H151 O4198 8734   4.769   0.445  10.214
    1H151 O4199 8735   1.170   1.884   8.747
    1H151 O4200 8736   1.928   1.984  10.214
    1H151 O4201 8737   2.117   4.550  10.214
    1H151 O4202 8738   1.928   4.036  10.214
    1H151 O4203 8739   2.117   2.397   8.747
    1H151 O4204 8740   3.254   2.397   8.747
    1H151 O4205 8741   1.549   4.036  10.214
    1H151 O4206 8742   0.223   5.576  10.214
    1H151 O4207 8743   0.791   5.063  10.214
    1H151 O4208 8744   3.443   5.063  10.214
    1H151 O4209 8745   4.769   0.344   8.747
    1H151 O4210 8746   1.359   0.445  10.214
    1H151 O4211 8747   2.685   1.884   8.747
    1H151 O4212 8748   0.412   5.063  10.214
    1H151 O4213 8749   3.064   1.884   8.747
    1H151 O4214 8750   4.580   4.036  10.214
    1H151 O4215 8751   5.148   6.502   8.747
    1H151 O4216 8752   2.306   1.984  10.214
    1H151 O4217 8753   4.580   1.984  10.214
    1H151 O4218 8754   2.306   2.910   8.747
    1H151 O4219 8755   3.443   1.984  10.214
    1H151 O4220 8756   3.822   1.984  10.214
    1H151 O4221 8757   3.443   1.884   8.747
    1H151 O4222 8758   2.306   1.884   8.747
    1H151 O4223 8759   4.201   1.984  10.214
    1H151 O4224 8760   1.549   1.984  10.214
    1H151 O4225 8761   1.549   1.884   8.747
    1H151 O4226 8762   4.959   4.036  10.214
    1H151 O4227 8763   3.064   1.984  10.214
    1H151 O4228 8764   4.769   3.523  10.214
    1H151 O4229 8765   2.685   1.984  10.214
    1H151 O4230 8766   0.980   1.471  10.214
    1H151 O4231 8767   3.822   5.063  10.214
    1H151 O4232 8768   4.391   0.344   8.747
    1H151 O4233 8769   3.064   5.063  10.214
    1H151 O4234 8770   5.338   2.910   8.747
    1H151 O4235 8771   4.959   7.015   8.747
    1H151 O4236 8772   4.959   0.958  10.214
    1H151 O4237 8773   3.254   5.576  10.214
    1H151 O4238 8774   2.685   2.910   8.747
    1H151 O4239 8775   5.906   1.471  10.214
    1H151 O4240 8776   4.012   0.344   8.747
    1H151 O4241 8777   3.633   5.576  10.214
    1H151 O4242 8778   2.496   1.471  10.214
    1H151 O4243 8779   6.475   0.958  10.214
    1H151 O4244 8780   4.959   0.857   8.747
    1H151 O4245 8781   5.148   0.344   8.747
    1H151 O4246 8782   0.791   6.089  10.214
    1H151 O4247 8783   1.738   6.502   8.747
    1H151 O4248 8784   2.306   4.036  10.214
    1H151 O4249 8785   4.959   1.984  10.214
    1H151 O4250 8786   5.148   0.445  10.214
    1H151 O4251 8787   6.096   0.958  10.214
    1H151 O4252 8788   5.338   1.984  10.214
    1H151 O4253 8789   5.906   4.550  10.214
    1H151 O4254 8790   0.223   0.445  10.214
    1H151 O4255 8791   5.148   3.523  10.214
    1H151 O4256 8792   1.170   5.063  10.214
    1H151 O4257 8793   5.527   1.471  10.214
    1H151 O4258 8794   5.338   7.015   8.747
    1H151 O4259 8795   6.096   2.910   8.747
    1H151 O4260 8796   1.359   1.371   8.747
    1H151 O4261 8797   1.170   4.036  10.214
    1H151 O4262 8798   4.580   0.857   8.747
    1H151 O4263 8799   4.959   2.910   8.747
    1H151 O4264 8800   4.391   4.550  10.214
    1H151 O4265 8801   3.633   0.344   8.747
    1H151 O4266 8802   3.633   6.502   8.747
    1H151 O4267 8803   5.717   1.984  10.214
    1H151 O4268 8804   1.170   6.089  10.214
    1H151 O4269 8805   3.254   6.602  10.214
    1H151 O4270 8806   1.549   5.063  10.214
    1H151 O4271 8807   6.285   3.423   8.747
    1H151 O4272 8808   0.791   7.115  10.214
    1H151 O4273 8809   4.769   6.602  10.214
    1H151 O4274 8810   6.664   5.576  10.214
    1H151 O4275 8811   5.148   3.423   8.747
    1H151 O4276 8812   1.928   5.989   8.747
    1H151 O4277 8813   1.928   1.884   8.747
    1H151 O4278 8814   1.928   0.958  10.214
    1H151 O4279 8815   4.012   4.550  10.214
    1H151 O4280 8816   2.117   6.502   8.747
    1H151 O4281 8817   5.527   2.497  10.214
    1H151 O4282 8818   3.254   1.471  10.214
    1H151 O4283 8819   4.012   1.471  10.214
    1H151 O4284 8820   1.549   7.015   8.747
    1H151 O4285 8821   4.391   0.445  10.214
    1H151 O4286 8822   0.980   4.550  10.214
    1H151 O4287 8823   0.223   2.397   8.747
    1H151 O4288 8824   2.875   3.423   8.747
    1H151 O4289 8825   2.875   1.471  10.214
    1H151 O4290 8826   5.527   3.423   8.747
    1H151 O4291 8827   3.633   2.497  10.214
    1H151 O4292 8828   5.717   2.910   8.747
    1H151 O4293 8829   1.928   2.910   8.747
    1H151 O4294 8830   0.033   6.089  10.214
    1H151 O4295 8831   3.822   3.010  10.214
    1H151 O4296 8832   4.201   4.036  10.214
    1H151 O4297 8833   3.633   1.471  10.214
    1H151 O4298 8834   5.148   2.397   8.747
    1H151 O4299 8835   3.254   4.550  10.214
    1H151 O4300 8836   4.201   0.857   8.747
    1H151 O4301 8837   4.391   1.471  10.214
    1H151 O4302 8838   4.580   0.958  10.214
    1H151 O4303 8839   4.201   5.063  10.214
    1H151 O4304 8840   5.338   0.958  10.214
    1H151 O4305 8841   3.443   3.010  10.214
    1H151 O4306 8842   6.475   2.910   8.747
    1H151 O4307 8843   0.412   0.958  10.214
    1H151 O4308 8844   4.580   6.089  10.214
    1H151 O4309 8845   1.170   1.984  10.214
    1H151 O4310 8846   1.928   5.063  10.214
    1H151 O4311 8847   1.928   7.015   8.747
    1H151 O4312 8848   2.685   2.544   8.805
    1H151 O4313 8849   1.359   5.576  10.214
    1H151 O4314 8850   4.959   6.089  10.214
    1H151 O4315 8851   6.285   4.449   8.747
    1H151 O4316 8852   0.980   0.811  10.155
    1H151 O4317 8853   3.822   1.884   8.747
    1H151 O4318 8854   3.064   2.910   8.747
    1H151 O4319 8855   4.769   1.471  10.214
    1H151 O4320 8856   3.822   0.857   8.747
    1H151 O4321 8857   5.148   2.497  10.214
    1H151 O4322 8858   1.549   5.989   8.747
    1H151 O4323 8859   1.359   3.423   8.747
    1H151 O4324 8860   2.496   4.550  10.214
    1H151 O4325 8861   1.359   6.502   8.747
    1H151 O4326 8862   2.306   0.958  10.214
    1H151 O4327 8863   1.549   1.324  10.155
    1H151 O4328 8864   0.791   1.884   8.747
    1H151 O4329 8865   0.033   5.063  10.214
    1H151 O4330 8866   0.412   6.089  10.214
    1H151 O4331 8867   1.738   3.423   8.747
    1H151 O4332 8868   6.285   4.550  10.214
    1H151 O4333 8869   2.875   4.550  10.214
    1H151 O4334 8870   1.359   0.811  10.155
    1H151 O4335 8871   2.875   6.602  10.214
    1H151 O4336 8872   5.338   4.036  10.214
    1H151 O4337 8873   2.496   3.423   8.747
    1H151 O4338 8874   4.012   6.502   8.747
    1H151 O4339 8875   1.359   2.397   8.747
    1H151 O4340 8876   5.148   1.471  10.214
    1H151 O4341 8877   3.254   2.497  10.214
    1H151 O4342 8878   0.791   0.298  10.155
    1H151 O4343 8879   5.717   0.958  10.214
    1H151 O4344 8880   1.738   2.397   8.747
    1H151 O4345 8881   6.096   5.063  10.214
    1H151 O4346 8882   6.475   5.063  10.214
    1H151 O4347 8883   5.338   4.962   8.747
    1H151 O4348 8884   4.769   6.502   8.747
    1H151 O4349 8885   0.601   2.397   8.747
    1H151 O4350 8886   2.306   5.989   8.747
    1H151 O4351 8887   4.012   2.497  10.214
[truncated: 2,508,647 more chars]
