# Supplementary material for: Atomistic Molecular Dynamics Simulations of Lipids Near TiO2 Nanosurfaces
Source: J Phys Chem B. 2021 Jul 16;125(29):8048–59. doi: 10.1021/acs.jpcb.1c04547 (PMC8389913; doi:10.1021/acs.jpcb.1c04547)
Supplement: Supplementary file 2 — jp1c04547_si_002.zip [file jp1c04547_si_002.zip › MD_setup/anatase-101-82DMPC-16Chol/anatase-101-DMPC-chol.gro]

Ti4536-O9072-OH151 (30%) anatase(101) + Na+ counterions + 82 DMPC + 16 chol in 0.15 M NaCl
59836
    1H151   Ti1    1   0.986   0.760  10.166
    1H151   Ti2    2   2.881   2.171   7.261
    1H151   Ti3    3   1.555   1.273  10.166
    1H151   Ti4    4   2.691   2.684   7.261
    1H151   Ti5    5   2.502   2.171   7.261
    1H151   Ti6    6   1.555   4.352  10.166
    1H151   Ti7    7   1.934   4.352  10.166
    1H151   Ti8    8   0.797   5.378  10.166
    1H151   Ti9    9   0.797   0.247  10.166
    1H151  Ti10   10   2.123   1.787  10.166
    1H151  Ti11   11   0.418   5.378  10.166
    1H151  Ti12   12   3.260   2.171   7.261
    1H151  Ti13   13   3.449   5.378  10.166
    1H151  Ti14   14   4.775   3.839  10.166
    1H151  Ti15   15   2.502   1.787  10.166
    1H151  Ti16   16   3.639   1.787  10.166
    1H151  Ti17   17   2.881   1.787  10.166
    1H151  Ti18   18   4.586   0.632   7.261
    1H151  Ti19   19   3.260   1.787  10.166
    1H151  Ti20   20   4.018   1.787  10.166
    1H151  Ti21   21   4.207   0.632   7.261
    1H151  Ti22   22   4.397   1.787  10.166
    1H151  Ti23   23   1.744   1.787  10.166
    1H151  Ti24   24   3.828   0.632   7.261
    1H151  Ti25   25   1.176   1.273  10.166
    1H151  Ti26   26   1.365   0.760  10.166
    1H151  Ti27   27   2.312   2.684   7.261
    1H151  Ti28   28   3.639   2.813  10.166
    1H151  Ti29   29   0.607   0.760  10.166
    1H151  Ti30   30   1.934   1.273  10.166
    1H151  Ti31   31   3.070   2.684   7.261
    1H151  Ti32   32   1.176   0.247  10.166
    1H151  Ti33   33   1.365   2.171   7.261
    1H151  Ti34   34   4.965   0.632   7.261
    1H151  Ti35   35   4.775   0.760  10.166
    1H151  Ti36   36   2.123   2.171   7.261
    1H151  Ti37   37   4.965   6.789   7.261
    1H151  Ti38   38   1.176   1.658   7.261
    1H151  Ti39   39   4.965   0.247  10.166
    1H151  Ti40   40   5.344   6.789   7.261
    1H151  Ti41   41   2.312   4.352  10.166
    1H151  Ti42   42   1.176   5.378  10.166
    1H151  Ti43   43   0.039   5.378  10.166
    1H151  Ti44   44   4.775   1.787  10.166
    1H151  Ti45   45   1.176   4.352  10.166
    1H151  Ti46   46   0.418   0.247  10.166
    1H151  Ti47   47   3.070   5.378  10.166
    1H151  Ti48   48   3.828   5.378  10.166
    1H151  Ti49   49   5.154   3.839  10.166
    1H151  Ti50   50   4.397   3.839  10.166
    1H151  Ti51   51   3.639   2.171   7.261
    1H151  Ti52   52   5.723   1.273  10.166
    1H151  Ti53   53   5.154   0.760  10.166
    1H151  Ti54   54   0.986   2.171   7.261
    1H151  Ti55   55   1.555   1.658   7.261
    1H151  Ti56   56   6.102   1.273  10.166
    1H151  Ti57   57   4.586   0.247  10.166
    1H151  Ti58   58   6.291   3.197   7.261
    1H151  Ti59   59   5.344   2.684   7.261
    1H151  Ti60   60   6.291   0.760  10.166
    1H151  Ti61   61   3.828   6.789   7.261
    1H151  Ti62   62   3.070   6.404  10.166
    1H151  Ti63   63   5.912   3.197   7.261
    1H151  Ti64   64   4.965   2.684   7.261
    1H151  Ti65   65   4.586   6.404  10.166
    1H151  Ti66   66   6.102   4.352  10.166
    1H151  Ti67   67   4.965   6.404  10.166
    1H151  Ti68   68   6.670   0.760  10.166
    1H151  Ti69   69   3.260   2.813  10.166
    1H151  Ti70   70   0.039   2.684   7.261
    1H151  Ti71   71   4.018   2.813  10.166
    1H151  Ti72   72   5.723   4.352  10.166
    1H151  Ti73   73   3.449   0.632   7.261
    1H151  Ti74   74   0.418   2.684   7.261
    1H151  Ti75   75   6.481   4.737   7.261
    1H151  Ti76   76   3.449   6.404  10.166
    1H151  Ti77   77   3.449   6.789   7.261
    1H151  Ti78   78   2.691   3.711   7.261
    1H151  Ti79   79   6.102   4.737   7.261
    1H151  Ti80   80   5.533   5.250   7.261
    1H151  Ti81   81   3.260   4.865  10.166
    1H151  Ti82   82   5.154   3.197   7.261
    1H151  Ti83   83   0.986   5.891  10.166
    1H151  Ti84   84   3.070   3.711   7.261
    1H151  Ti85   85   6.102   0.632   7.261
    1H151  Ti86   86   6.481   0.632   7.261
    1H151  Ti87   87   5.154   5.250   7.261
    1H151  Ti88   88   5.154   0.119   7.261
    1H151  Ti89   89   4.018   4.865  10.166
    1H151  Ti90   90   1.744   4.865  10.166
    1H151  Ti91   91   5.533   1.787  10.166
    1H151  Ti92   92   0.607   4.865  10.166
    1H151  Ti93   93   1.555   6.789   7.261
    1H151  Ti94   94   2.123   6.276   7.261
    1H151  Ti95   95   2.123   3.839  10.166
    1H151  Ti96   96   1.365   3.839  10.166
    1H151  Ti97   97   4.207   4.352  10.166
    1H151  Ti98   98   4.965   3.326  10.166
    1H151  Ti99   99   5.723   2.300  10.166
    1H151 Ti100  100   6.670   5.891  10.166
    1H151 Ti101  101   1.934   5.763   7.261
    1H151 Ti102  102   1.744   0.119   7.261
    1H151 Ti103  103   2.123   3.197   7.261
    1H151 Ti104  104   5.154   6.276   7.261
    1H151 Ti105  105   4.965   2.300  10.166
    1H151 Ti106  106   4.775   5.891  10.166
    1H151 Ti107  107   0.986   1.787  10.166
    1H151 Ti108  108   0.797   6.404  10.166
    1H151 Ti109  109   5.344   3.711   7.261
    1H151 Ti110  110   6.291   4.865  10.166
    1H151 Ti111  111   1.365   3.197   7.261
    1H151 Ti112  112   3.828   1.658   7.261
    1H151 Ti113  113   1.365   6.276   7.261
    1H151 Ti114  114   2.312   6.789   7.261
    1H151 Ti115  115   1.555   3.711   7.261
    1H151 Ti116  116   6.481   3.711   7.261
    1H151 Ti117  117   2.881   6.918  10.166
    1H151 Ti118  118   4.586   3.711   7.261
    1H151 Ti119  119   1.555   2.300  10.166
    1H151 Ti120  120   3.070   4.352  10.166
    1H151 Ti121  121   5.154   1.145   7.261
    1H151 Ti122  122   5.533   2.813  10.166
    1H151 Ti123  123   0.039   6.404  10.166
    1H151 Ti124  124   1.555   0.632   7.261
    1H151 Ti125  125   0.797   0.632   7.261
    1H151 Ti126  126   0.797   4.737   7.261
    1H151 Ti127  127   4.018   6.276   7.261
    1H151 Ti128  128   4.397   4.224   7.261
    1H151 Ti129  129   0.607   0.119   7.261
    1H151 Ti130  130   1.744   5.250   7.261
    1H151 Ti131  131   3.070   5.763   7.261
    1H151 Ti132  132   4.018   0.760  10.166
    1H151 Ti133  133   0.607   5.250   7.261
    1H151 Ti134  134   2.881   5.250   7.261
    1H151 Ti135  135   0.229   4.224   7.261
    1H151 Ti136  136   0.797   3.711   7.261
    1H151 Ti137  137   1.555   6.404  10.166
    1H151 Ti138  138   3.260   0.760  10.166
    1H151 Ti139  139   2.502   0.760  10.166
    1H151 Ti140  140   4.775   4.865  10.166
    1H151 Ti141  141   2.312   5.378  10.166
    1H151 Ti142  142   4.586   1.658   7.261
    1H151 Ti143  143   2.123   6.918  10.166
    1H151 Ti144  144   6.291   2.171   7.261
    1H151 Ti145  145   2.502   2.813  10.166
    1H151 Ti146  146   5.723   5.378  10.166
    1H151 Ti147  147   0.229   6.276   7.261
    1H151 Ti148  148   6.291   6.276   7.261
    1H151 Ti149  149   0.039   1.658   7.261
    1H151 Ti150  150   3.828   4.737   7.261
    1H151 Ti151  151   0.039   2.300  10.166
    1H151 Ti152  152   2.691   2.393   7.348
    1H151 Ti153  153   0.797   0.539  10.078
    1H151 Ti154  154   3.070   2.393   7.348
    1H151 Ti155  155   1.365   1.052  10.078
    1H151 Ti156  156   1.176   0.539  10.078
    1H151 Ti157  157   1.934   1.565  10.078
    1H151 Ti158  158   2.312   2.393   7.348
    1H151 Ti159  159   0.607   5.157  10.078
    1H151 Ti160  160   2.123   4.131  10.078
    1H151 Ti161  161   1.365   1.880   7.348
    1H151 Ti162  162   3.260   5.157  10.078
    1H151 Ti163  163   1.365   4.131  10.078
    1H151 Ti164  164   4.965   0.539  10.078
    1H151 Ti165  165   4.965   3.617  10.078
    1H151 Ti166  166   5.154   7.011   7.348
    1H151 Ti167  167   5.154   2.906   7.348
    1H151 Ti168  168   4.775   6.183  10.078
    1H151 Ti169  169   1.555   1.565  10.078
    1H151 Ti170  170   0.986   1.052  10.078
    1H151 Ti171  171   1.744   4.131  10.078
    1H151 Ti172  172   0.418   0.539  10.078
    1H151 Ti173  173   0.797   5.670  10.078
    1H151 Ti174  174   1.555   4.644  10.078
    1H151 Ti175  175   1.176   1.565  10.078
    1H151 Ti176  176   1.934   4.644  10.078
    1H151 Ti177  177   4.586   0.539  10.078
    1H151 Ti178  178   2.312   1.565  10.078
    1H151 Ti179  179   3.639   5.157  10.078
    1H151 Ti180  180   0.986   1.880   7.348
    1H151 Ti181  181   6.291   1.052  10.078
    1H151 Ti182  182   4.965   0.340   7.348
    1H151 Ti183  183   2.502   2.906   7.348
    1H151 Ti184  184   1.744   1.052  10.078
    1H151 Ti185  185   1.744   2.078  10.078
    1H151 Ti186  186   0.986   5.157  10.078
    1H151 Ti187  187   0.039   5.670  10.078
    1H151 Ti188  188   1.176   5.670  10.078
    1H151 Ti189  189   2.123   2.906   7.348
    1H151 Ti190  190   4.397   4.131  10.078
    1H151 Ti191  191   5.723   1.565  10.078
    1H151 Ti192  192   4.775   2.078  10.078
    1H151 Ti193  193   5.344   3.419   7.348
    1H151 Ti194  194   5.533   2.078  10.078
    1H151 Ti195  195   4.775   0.853   7.348
    1H151 Ti196  196   0.229   5.157  10.078
    1H151 Ti197  197   4.018   5.157  10.078
    1H151 Ti198  198   4.207   4.644  10.078
    1H151 Ti199  199   0.986   6.183  10.078
    1H151 Ti200  200   1.744   7.011   7.348
    1H151 Ti201  201   3.639   1.880   7.348
    1H151 Ti202  202   1.555   6.498   7.348
    1H151 Ti203  203   3.449   2.393   7.348
    1H151 Ti204  204   4.965   6.498   7.348
    1H151 Ti205  205   5.344   6.498   7.348
    1H151 Ti206  206   5.154   0.853   7.348
    1H151 Ti207  207   6.102   4.644  10.078
    1H151 Ti208  208   2.691   1.565  10.078
    1H151 Ti209  209   4.586   3.617  10.078
    1H151 Ti210  210   4.397   0.853   7.348
    1H151 Ti211  211   3.070   6.696  10.078
    1H151 Ti212  212   3.828   6.498   7.348
    1H151 Ti213  213   6.481   3.419   7.348
    1H151 Ti214  214   3.070   1.565  10.078
    1H151 Ti215  215   3.449   1.565  10.078
    1H151 Ti216  216   3.828   1.565  10.078
    1H151 Ti217  217   1.555   3.419   7.348
    1H151 Ti218  218   4.207   1.565  10.078
    1H151 Ti219  219   2.881   2.906   7.348
    1H151 Ti220  220   4.018   0.853   7.348
    1H151 Ti221  221   3.070   4.644  10.078
    1H151 Ti222  222   0.986   7.209  10.078
    1H151 Ti223  223   2.123   5.984   7.348
    1H151 Ti224  224   5.912   1.052  10.078
    1H151 Ti225  225   0.607   7.209  10.078
    1H151 Ti226  226   1.555   0.340   7.348
    1H151 Ti227  227   4.586   1.565  10.078
    1H151 Ti228  228   6.102   3.419   7.348
    1H151 Ti229  229   2.312   6.498   7.348
    1H151 Ti230  230   3.449   2.591  10.078
    1H151 Ti231  231   5.723   2.591  10.078
    1H151 Ti232  232   3.828   2.591  10.078
    1H151 Ti233  233   6.670   6.183  10.078
    1H151 Ti234  234   1.934   5.471   7.348
    1H151 Ti235  235   0.797   0.340   7.348
    1H151 Ti236  236   0.607   4.958   7.348
    1H151 Ti237  237   4.397   3.932   7.348
    1H151 Ti238  238   3.639   0.853   7.348
    1H151 Ti239  239   3.070   5.471   7.348
    1H151 Ti240  240   1.176   2.393   7.348
    1H151 Ti241  241   4.775   7.209  10.078
    1H151 Ti242  242   3.260   6.183  10.078
    1H151 Ti243  243   3.639   7.011   7.348
    1H151 Ti244  244   6.481   0.539  10.078
    1H151 Ti245  245   0.229   2.906   7.348
    1H151 Ti246  246   5.912   4.131  10.078
    1H151 Ti247  247   5.344   5.471   7.348
    1H151 Ti248  248   6.291   4.958   7.348
    1H151 Ti249  249   6.291   0.853   7.348
    1H151 Ti250  250   2.881   3.932   7.348
    1H151 Ti251  251   0.418   5.670  10.078
    1H151 Ti252  252   1.176   4.644  10.078
    1H151 Ti253  253   4.775   4.131  10.078
    1H151 Ti254  254   2.123   2.078  10.078
    1H151 Ti255  255   4.586   0.340   7.348
    1H151 Ti256  256   4.397   2.078  10.078
    1H151 Ti257  257   3.260   1.880   7.348
    1H151 Ti258  258   3.639   2.078  10.078
    1H151 Ti259  259   4.018   2.078  10.078
    1H151 Ti260  260   3.260   2.078  10.078
    1H151 Ti261  261   0.607   1.052  10.078
    1H151 Ti262  262   2.502   2.078  10.078
    1H151 Ti263  263   2.881   1.880   7.348
    1H151 Ti264  264   2.881   2.078  10.078
    1H151 Ti265  265   2.312   4.644  10.078
    1H151 Ti266  266   3.449   5.670  10.078
    1H151 Ti267  267   2.502   1.880   7.348
    1H151 Ti268  268   4.207   0.340   7.348
    1H151 Ti269  269   3.828   0.340   7.348
    1H151 Ti270  270   1.934   2.393   7.348
    1H151 Ti271  271   1.934   6.498   7.348
    1H151 Ti272  272   5.154   1.052  10.078
    1H151 Ti273  273   5.154   2.078  10.078
    1H151 Ti274  274   5.154   4.131  10.078
    1H151 Ti275  275   6.291   2.906   7.348
    1H151 Ti276  276   2.691   3.419   7.348
    1H151 Ti277  277   2.123   1.880   7.348
    1H151 Ti278  278   5.533   2.906   7.348
    1H151 Ti279  279   1.744   1.880   7.348
    1H151 Ti280  280   5.912   2.906   7.348
    1H151 Ti281  281   6.102   1.565  10.078
    1H151 Ti282  282   0.039   2.393   7.348
    1H151 Ti283  283   1.744   5.157  10.078
    1H151 Ti284  284   5.723   4.644  10.078
    1H151 Ti285  285   0.418   2.393   7.348
    1H151 Ti286  286   5.723   3.419   7.348
    1H151 Ti287  287   2.881   5.157  10.078
    1H151 Ti288  288   4.775   1.052  10.078
    1H151 Ti289  289   6.670   1.052  10.078
    1H151 Ti290  290   6.481   4.445   7.348
    1H151 Ti291  291   6.291   5.157  10.078
    1H151 Ti292  292   0.039   0.539  10.078
    1H151 Ti293  293   3.639   3.104  10.078
    1H151 Ti294  294   3.449   6.498   7.348
    1H151 Ti295  295   2.502   4.131  10.078
    1H151 Ti296  296   1.555   0.539  10.078
    1H151 Ti297  297   1.365   5.157  10.078
    1H151 Ti298  298   2.123   1.052  10.078
    1H151 Ti299  299   3.070   5.670  10.078
    1H151 Ti300  300   1.365   2.078  10.078
    1H151 Ti301  301   5.533   4.958   7.348
    1H151 Ti302  302   5.344   1.565  10.078
    1H151 Ti303  303   4.965   3.419   7.348
    1H151 Ti304  304   3.449   6.696  10.078
    1H151 Ti305  305   1.744   5.984   7.348
    1H151 Ti306  306   3.449   4.644  10.078
    1H151 Ti307  307   3.828   4.644  10.078
    1H151 Ti308  308   0.229   3.932   7.348
    1H151 Ti309  309   2.502   1.052  10.078
    1H151 Ti310  310   0.607   6.183  10.078
    1H151 Ti311  311   5.344   2.591  10.078
    1H151 Ti312  312   3.828   5.670  10.078
    1H151 Ti313  313   4.775   7.011   7.348
    1H151 Ti314  314   1.176   1.367   7.348
    1H151 Ti315  315   4.965   1.565  10.078
    1H151 Ti316  316   1.555   2.393   7.348
    1H151 Ti317  317   5.533   1.052  10.078
    1H151 Ti318  318   6.670   5.157  10.078
    1H151 Ti319  319   0.229   6.183  10.078
    1H151 Ti320  320   4.586   6.696  10.078
    1H151 Ti321  321   4.965   2.591  10.078
    1H151 Ti322  322   4.586   1.367   7.348
    1H151 Ti323  323   4.965   6.696  10.078
    1H151 Ti324  324   3.070   3.419   7.348
    1H151 Ti325  325   3.449   0.340   7.348
    1H151 Ti326  326   1.555   1.367   7.348
    1H151 Ti327  327   4.586   4.644  10.078
    1H151 Ti328  328   6.670   2.906   7.348
    1H151 Ti329  329   4.018   3.104  10.078
    1H151 Ti330  330   1.176   3.419   7.348
    1H151 Ti331  331   5.344   3.617  10.078
    1H151 Ti332  332   5.344   0.539  10.078
    1H151 Ti333  333   0.797   2.393   7.348
    1H151 Ti334  334   1.934   3.419   7.348
    1H151 Ti335  335   2.123   7.011   7.348
    1H151 Ti336  336   4.207   0.539  10.078
    1H151 Ti337  337   6.102   4.445   7.348
    1H151 Ti338  338   4.965   2.393   7.348
    1H151 Ti339  339   1.365   6.183  10.078
    1H151 Ti340  340   5.344   2.393   7.348
    1H151 Ti341  341   1.365   5.984   7.348
    1H151 Ti342  342   4.586   3.419   7.348
    1H151 Ti343  343   0.797   4.445   7.348
    1H151 Ti344  344   3.260   3.104  10.078
    1H151 Ti345  345   3.070   2.591  10.078
    1H151 Ti346  346   0.986   4.131  10.078
    1H151 Ti347  347   5.533   4.131  10.078
    1H151 Ti348  348   0.986   2.078  10.078
    1H151 Ti349  349   5.533   7.011   7.348
    1H151 Ti350  350   0.797   3.419   7.348
    1H151 Ti351  351   5.533   3.104  10.078
    1H151 Ti352  352   1.555   6.696  10.078
    1H151 Ti353  353   4.775   2.906   7.348
    1H151 Ti354  354   4.018   1.880   7.348
    1H151 Ti355  355   4.775   3.932   7.348
    1H151 Ti356  356   2.691   6.696  10.078
    1H151 Ti357  357   0.797   4.644  10.078
    1H151 Ti358  358   6.102   0.340   7.348
    1H151 Ti359  359   5.344   0.340   7.348
    1H151 Ti360  360   4.397   6.183  10.078
    1H151 Ti361  361   5.154   4.958   7.348
    1H151 Ti362  362   0.797   6.696  10.078
    1H151 Ti363  363   5.912   4.958   7.348
    1H151 Ti364  364   6.481   0.340   7.348
    1H151 Ti365  365   2.312   3.419   7.348
    1H151 Ti366  366   1.365   2.906   7.348
    1H151 Ti367  367   4.018   1.052  10.078
    1H151 Ti368  368   3.828   1.367   7.348
    1H151 Ti369  369   5.154   6.183  10.078
    1H151 Ti370  370   0.797   1.565  10.078
    1H151 Ti371  371   3.260   1.052  10.078
    1H151 Ti372  372   1.365   7.011   7.348
    1H151 Ti373  373   5.912   2.078  10.078
    1H151 Ti374  374   5.154   3.104  10.078
    1H151 Ti375  375   2.123   5.157  10.078
    1H151 Ti376  376   6.481   5.670  10.078
    1H151 Ti377  377   1.365   7.209  10.078
    1H151 Ti378  378   3.260   2.906   7.348
    1H151 Ti379  379   6.291   1.880   7.348
    1H151 Ti380  380   3.828   4.445   7.348
    1H151 Ti381  381   4.018   4.131  10.078
    1H151 Ti382  382   6.481   2.393   7.348
    1H151 Ti383  383   6.670   3.932   7.348
    1H151 Ti384  384   5.154   5.984   7.348
    1H151 Ti385  385   0.418   4.445   7.348
    1H151 Ti386  386   4.018   7.011   7.348
    1H151 Ti387  387   0.039   4.445   7.348
    1H151 Ti388  388   5.912   5.157  10.078
    1H151 Ti389  389   4.965   1.367   7.348
    1H151 Ti390  390   6.481   4.644  10.078
    1H151 Ti391  391   4.207   2.591  10.078
    1H151 Ti392  392   4.775   5.157  10.078
    1H151 Ti393  393   2.502   5.157  10.078
    1H151 Ti394  394   2.881   7.209  10.078
    1H151 Ti395  395   0.607   3.932   7.348
    1H151 Ti396  396   4.207   3.617  10.078
    1H151 Ti397  397   0.229   7.209  10.078
    1H151 Ti398  398   4.207   6.498   7.348
    1H151 Ti399  399   1.934   3.617  10.078
    1H151 Ti400  400   1.555   5.471   7.348
    1H151 Ti401  401   1.555   3.617  10.078
    1H151 Ti402  402   2.691   2.591  10.078
    1H151 Ti403  403   1.934   0.340   7.348
    1H151 Ti404  404   1.176   6.498   7.348
    1H151 Ti405  405   5.154   7.209  10.078
    1H151 Ti406  406   1.365   0.853   7.348
    1H151 Ti407  407   0.039   6.696  10.078
    1H151 Ti408  408   2.123   7.209  10.078
    1H151 Ti409  409   4.397   7.209  10.078
    1H151 Ti410  410   0.607   2.906   7.348
    1H151 Ti411  411   2.881   6.183  10.078
    1H151 Ti412  412   2.691   5.471   7.348
    1H151 Ti413  413   6.670   1.880   7.348
    1H151 Ti414  414   3.639   6.183  10.078
    1H151 Ti415  415   0.607   7.011   7.348
    1H151 Ti416  416   0.986   3.932   7.348
    1H151 Ti417  417   6.102   0.539  10.078
    1H151 Ti418  418   3.828   2.393   7.348
    1H151 Ti419  419   5.154   3.932   7.348
    1H151 Ti420  420   0.986   0.853   7.348
    1H151 Ti421  421   0.986   4.958   7.348
    1H151 Ti422  422   1.934   6.696  10.078
    1H151 Ti423  423   2.881   4.131  10.078
    1H151 Ti424  424   0.418   0.340   7.348
    1H151 Ti425  425   4.207   4.445   7.348
    1H151 Ti426  426   1.555   2.591  10.078
    1H151 Ti427  427   2.502   3.104  10.078
    1H151 Ti428  428   6.670   4.958   7.348
    1H151 Ti429  429   2.312   5.670  10.078
    1H151 Ti430  430   1.365   3.932   7.348
    1H151 Ti431  431   4.018   5.984   7.348
    1H151 Ti432  432   0.039   1.367   7.348
    1H151 Ti433  433   0.229   5.984   7.348
    1H151 Ti434  434   2.691   0.539  10.078
    1H151 Ti435  435   5.723   5.670  10.078
    1H151 Ti436  436   3.070   0.539  10.078
    1H151 Ti437  437   3.260   7.011   7.348
    1H151 Ti438  438   2.312   6.696  10.078
    1H151 Ti439  439   4.775   3.104  10.078
    1H151 Ti440  440   1.744   4.958   7.348
    1H151 Ti441  441   3.828   0.539  10.078
    1H151 Ti442  442   2.881   4.958   7.348
    1H151 Ti443  443   4.397   1.880   7.348
    1H151 Ti444  444   6.291   3.932   7.348
    1H151 Ti445  445   6.670   0.853   7.348
    1H151 Ti446  446   5.912   0.853   7.348
    1H151 Ti447  447   5.723   5.471   7.348
    1H151 Ti448  448   6.291   5.984   7.348
    1H151 Ti449  449   2.502   3.932   7.348
    1H151 Ti450  450   6.291   4.131  10.078
    1H151 Ti451  451   3.449   0.539  10.078
    1H151 Ti452  452   4.965   5.471   7.348
    1H151 Ti453  453   0.418   4.644  10.078
    1H151 Ti454  454   4.965   4.644  10.078
    1H151 Ti455  455   3.260   0.853   7.348
    1H151 Ti456  456   4.586   5.670  10.078
    1H151 Ti457  457   0.039   6.498   7.348
    1H151 Ti458  458   6.481   6.498   7.348
    1H151 Ti459  459   3.260   3.932   7.348
    1H151 Ti460  460   0.039   2.591  10.078
    1H151 Ti461  461   0.229   1.880   7.348
    1H151 Ti462  462   2.312   3.617  10.078
    1H151 Ti463  463   4.965   5.670  10.078
    1H151 Ti464  464   6.102   2.393   7.348
    1H151 Ti465  465   2.312   2.591  10.078
    1H151 Ti466  466   2.312   0.539  10.078
    1H151 Ti467  467   5.533   3.932   7.348
    1H151 Ti468  468   2.881   5.984   7.348
    1H151 Ti469  469   1.744   0.853   7.348
    1H151 Ti470  470   5.533   5.157  10.078
    1H151 Ti471  471   3.260   4.131  10.078
    1H151 Ti472  472   3.260   5.984   7.348
    1H151 Ti473  473   0.607   0.853   7.348
    1H151 Ti474  474   1.744   6.183  10.078
    1H151 Ti475  475   1.176   3.617  10.078
    1H151 Ti476  476   4.775   1.880   7.348
    1H151 Ti477  477   1.744   3.932   7.348
    1H151 Ti478  478   2.502   7.011   7.348
    1H151 Ti479  479   4.586   4.445   7.348
    1H151 Ti480  480   0.797   5.471   7.348
    1H151 Ti481  481   5.344   1.367   7.348
    1H151 Ti482  482   0.418   5.471   7.348
    1H151 Ti483  483   0.418   6.498   7.348
    1H151 Ti484  484   6.102   6.498   7.348
    1H151 Ti485  485   3.639   4.958   7.348
    1H151 Ti486  486   4.018   4.958   7.348
    1H151 Ti487  487   6.670   2.078  10.078
    1H151 Ti488  488   0.229   2.078  10.078
    1H151 Ti489  489   1.176   0.340   7.348
    1H151 Ti490  490   1.744   2.906   7.348
    1H151 Ti491  491   2.691   4.644  10.078
    1H151 Ti492  492   4.397   5.157  10.078
    1H151 Ti493  493   4.397   1.052  10.078
    1H151 Ti494  494   0.607   1.880   7.348
    1H151 Ti495  495   2.502   5.984   7.348
    1H151 Ti496  496   5.533   0.853   7.348
    1H151 Ti497  497   4.586   6.498   7.348
    1H151 Ti498  498   0.229   4.958   7.348
    1H151 Ti499  499   2.312   5.471   7.348
    1H151 Ti500  500   4.207   1.367   7.348
    1H151 Ti501  501   2.881   1.052  10.078
    1H151 Ti502  502   1.176   6.696  10.078
    1H151 Ti503  503   0.229   1.052  10.078
    1H151 Ti504  504   3.639   1.052  10.078
    1H151 Ti505  505   5.723   6.498   7.348
    1H151 Ti506  506   0.418   6.696  10.078
    1H151 Ti507  507   0.039   3.419   7.348
    1H151 Ti508  508   4.586   2.591  10.078
    1H151 Ti509  509   1.555   5.670  10.078
    1H151 Ti510  510   0.986   2.906   7.348
    1H151 Ti511  511   4.397   7.011   7.348
    1H151 Ti512  512   4.397   3.104  10.078
    1H151 Ti513  513   1.934   0.539  10.078
    1H151 Ti514  514   2.691   5.670  10.078
    1H151 Ti515  515   5.344   4.644  10.078
    1H151 Ti516  516   4.207   5.670  10.078
    1H151 Ti517  517   2.502   7.209  10.078
    1H151 Ti518  518   0.986   7.011   7.348
    1H151 Ti519  519   1.744   7.209  10.078
    1H151 Ti520  520   5.723   0.340   7.348
    1H151 Ti521  521   5.723   0.539  10.078
    1H151 Ti522  522   5.912   3.932   7.348
    1H151 Ti523  523   2.881   3.104  10.078
    1H151 Ti524  524   1.934   2.591  10.078
    1H151 Ti525  525   5.723   2.393   7.348
    1H151 Ti526  526   2.691   6.498   7.348
    1H151 Ti527  527   0.039   4.644  10.078
    1H151 Ti528  528   6.102   5.670  10.078
    1H151 Ti529  529   3.639   5.984   7.348
    1H151 Ti530  530   4.018   6.183  10.078
    1H151 Ti531  531   5.154   5.157  10.078
    1H151 Ti532  532   3.639   4.131  10.078
    1H151 Ti533  533   6.670   5.984   7.348
    1H151 Ti534  534   0.039   0.340   7.348
    1H151 Ti535  535   4.018   3.932   7.348
    1H151 Ti536  536   5.344   5.670  10.078
    1H151 Ti537  537   1.176   5.471   7.348
    1H151 Ti538  538   0.418   3.419   7.348
    1H151 Ti539  539   3.449   5.471   7.348
    1H151 Ti540  540   6.102   2.591  10.078
    1H151 Ti541  541   1.365   4.958   7.348
    1H151 Ti542  542   0.229   0.853   7.348
    1H151 Ti543  543   3.260   4.958   7.348
    1H151 Ti544  544   6.291   2.078  10.078
    1H151 Ti545  545   0.607   2.078  10.078
    1H151 Ti546  546   2.123   3.932   7.348
    1H151 Ti547  547   3.449   1.367   7.348
    1H151 Ti548  548   6.291   6.183  10.078
    1H151 Ti549  549   0.797   6.498   7.348
    1H151 Ti550  550   0.797   1.367   7.348
    1H151 Ti551  551   6.481   1.565  10.078
    1H151 Ti552  552   5.533   5.984   7.348
    1H151 Ti553  553   3.070   6.498   7.348
    1H151 Ti554  554   2.881   7.011   7.348
    1H151 Ti555  555   3.260   7.209  10.078
    1H151 Ti556  556   1.934   5.670  10.078
    1H151 Ti557  557   6.481   1.367   7.348
    1H151 Ti558  558   1.934   1.367   7.348
    1H151 Ti559  559   5.723   4.445   7.348
    1H151 Ti560  560   5.723   3.617  10.078
    1H151 Ti561  561   4.586   2.393   7.348
    1H151 Ti562  562   4.775   5.984   7.348
    1H151 Ti563  563   4.207   6.696  10.078
    1H151 Ti564  564   1.176   4.445   7.348
    1H151 Ti565  565   0.986   5.984   7.348
    1H151 Ti566  566   6.670   7.209  10.078
    1H151 Ti567  567   2.502   6.183  10.078
    1H151 Ti568  568   3.828   3.617  10.078
    1H151 Ti569  569   3.828   6.696  10.078
    1H151 Ti570  570   0.418   1.367   7.348
    1H151 Ti571  571   6.102   5.471   7.348
    1H151 Ti572  572   0.607   5.984   7.348
    1H151 Ti573  573   5.912   5.984   7.348
    1H151 Ti574  574   0.418   1.565  10.078
    1H151 Ti575  575   5.912   7.011   7.348
    1H151 Ti576  576   5.154   1.880   7.348
    1H151 Ti577  577   0.229   7.011   7.348
    1H151 Ti578  578   2.123   3.104  10.078
    1H151 Ti579  579   4.775   4.958   7.348
    1H151 Ti580  580   3.449   3.419   7.348
    1H151 Ti581  581   3.070   0.340   7.348
    1H151 Ti582  582   3.639   2.906   7.348
    1H151 Ti583  583   5.344   6.696  10.078
    1H151 Ti584  584   2.123   6.183  10.078
    1H151 Ti585  585   2.691   3.617  10.078
    1H151 Ti586  586   4.207   2.393   7.348
    1H151 Ti587  587   4.207   3.419   7.348
    1H151 Ti588  588   4.965   4.445   7.348
    1H151 Ti589  589   2.123   4.958   7.348
    1H151 Ti590  590   5.912   3.104  10.078
    1H151 Ti591  591   3.449   4.445   7.348
    1H151 Ti592  592   4.018   7.209  10.078
    1H151 Ti593  593   4.397   5.984   7.348
    1H151 Ti594  594   0.607   4.131  10.078
    1H151 Ti595  595   1.176   2.591  10.078
    1H151 Ti596  596   6.481   6.696  10.078
    1H151 Ti597  597   2.502   4.958   7.348
    1H151 Ti598  598   3.639   3.932   7.348
    1H151 Ti599  599   4.397   2.906   7.348
    1H151 Ti600  600   0.039   5.471   7.348
    1H151 Ti601  601   6.481   2.591  10.078
    1H151 Ti602  602   5.912   1.880   7.348
    1H151 Ti603  603   2.312   0.340   7.348
    1H151 Ti604  604   5.533   6.183  10.078
    1H151 Ti605  605   4.397   4.958   7.348
    1H151 Ti606  606   5.533   7.209  10.078
    1H151 Ti607  607   5.723   1.367   7.348
    1H151 Ti608  608   6.670   4.131  10.078
    1H151 Ti609  609   0.418   2.591  10.078
    1H151 Ti610  610   2.123   0.853   7.348
    1H151 Ti611  611   4.586   5.471   7.348
    1H151 Ti612  612   0.797   3.617  10.078
    1H151 Ti613  613   5.344   4.445   7.348
    1H151 Ti614  614   2.881   0.853   7.348
    1H151 Ti615  615   6.481   5.471   7.348
    1H151 Ti616  616   0.039   1.565  10.078
    1H151 Ti617  617   6.102   1.367   7.348
    1H151 Ti618  618   3.070   1.367   7.348
    1H151 Ti619  619   3.639   7.209  10.078
    1H151 Ti620  620   6.291   7.011   7.348
    1H151 Ti621  621   3.449   3.617  10.078
    1H151 Ti622  622   3.070   4.445   7.348
    1H151 Ti623  623   3.070   3.617  10.078
    1H151 Ti624  624   6.670   7.011   7.348
    1H151 Ti625  625   3.828   5.471   7.348
    1H151 Ti626  626   1.744   3.104  10.078
    1H151 Ti627  627   1.555   4.445   7.348
    1H151 Ti628  628   5.533   1.880   7.348
    1H151 Ti629  629   2.312   1.367   7.348
    1H151 Ti630  630   2.691   4.445   7.348
    1H151 Ti631  631   6.291   7.209  10.078
    1H151 Ti632  632   6.102   3.617  10.078
    1H151 Ti633  633   2.691   1.367   7.348
    1H151 Ti634  634   5.912   6.183  10.078
    1H151 Ti635  635   1.365   3.104  10.078
    1H151 Ti636  636   4.018   2.906   7.348
    1H151 Ti637  637   4.207   5.471   7.348
    1H151 Ti638  638   2.691   0.340   7.348
    1H151 Ti639  639   0.797   2.591  10.078
    1H151 Ti640  640   0.229   4.131  10.078
    1H151 Ti641  641   3.828   3.419   7.348
    1H151 Ti642  642   1.934   4.445   7.348
    1H151 Ti643  643   5.912   7.209  10.078
    1H151 Ti644  644   2.312   4.445   7.348
    1H151 Ti645  645   2.502   0.853   7.348
    1H151 Ti646  646   6.291   3.104  10.078
    1H151 Ti647  647   5.723   6.696  10.078
    1H151 Ti648  648   6.102   6.696  10.078
    1H151 Ti649  649   0.986   3.104  10.078
    1H151 Ti650  650   6.481   3.617  10.078
    1H151 Ti651  651   6.670   3.104  10.078
    1H151 Ti652  652   0.229   3.104  10.078
    1H151 Ti653  653   0.418   3.617  10.078
    1H151 Ti654  654   0.607   3.104  10.078
    1H151 Ti655  655   0.039   3.617  10.078
    1H151 Ti656  656   2.691   2.544   7.613
    1H151 Ti657  657   0.797   0.387   9.814
    1H151 Ti658  658   1.365   0.900   9.814
    1H151 Ti659  659   2.312   2.544   7.613
    1H151 Ti660  660   3.070   2.544   7.613
    1H151 Ti661  661   0.986   0.900   9.814
    1H151 Ti662  662   1.555   1.413   9.814
    1H151 Ti663  663   1.934   1.413   9.814
    1H151 Ti664  664   1.176   0.387   9.814
    1H151 Ti665  665   1.555   4.492   9.814
    1H151 Ti666  666   0.797   5.518   9.814
    1H151 Ti667  667   1.934   4.492   9.814
    1H151 Ti668  668   1.365   2.031   7.613
    1H151 Ti669  669   4.965   0.387   9.814
    1H151 Ti670  670   1.176   1.413   9.814
    1H151 Ti671  671   3.260   5.005   9.814
    1H151 Ti672  672   0.607   5.005   9.814
    1H151 Ti673  673   1.744   1.926   9.814
    1H151 Ti674  674   2.123   3.979   9.814
    1H151 Ti675  675   5.154   3.057   7.613
    1H151 Ti676  676   1.365   3.979   9.814
    1H151 Ti677  677   5.154   7.162   7.613
    1H151 Ti678  678   0.418   0.387   9.814
    1H151 Ti679  679   0.418   5.518   9.814
    1H151 Ti680  680   4.965   3.466   9.814
    1H151 Ti681  681   4.965   0.492   7.613
    1H151 Ti682  682   2.881   2.031   7.613
    1H151 Ti683  683   4.586   0.387   9.814
    1H151 Ti684  684   2.123   1.926   9.814
    1H151 Ti685  685   2.502   2.031   7.613
    1H151 Ti686  686   1.176   5.518   9.814
    1H151 Ti687  687   0.039   5.518   9.814
    1H151 Ti688  688   3.260   2.031   7.613
    1H151 Ti689  689   4.775   1.926   9.814
    1H151 Ti690  690   0.986   2.031   7.613
    1H151 Ti691  691   4.775   6.031   9.814
    1H151 Ti692  692   4.965   6.649   7.613
    1H151 Ti693  693   4.775   3.979   9.814
    1H151 Ti694  694   4.397   3.979   9.814
    1H151 Ti695  695   5.723   1.413   9.814
    1H151 Ti696  696   5.344   6.649   7.613
    1H151 Ti697  697   6.291   0.900   9.814
    1H151 Ti698  698   3.639   2.031   7.613
    1H151 Ti699  699   4.586   0.492   7.613
    1H151 Ti700  700   4.397   1.926   9.814
    1H151 Ti701  701   2.502   1.926   9.814
    1H151 Ti702  702   3.449   5.518   9.814
    1H151 Ti703  703   3.639   1.926   9.814
    1H151 Ti704  704   4.018   1.926   9.814
    1H151 Ti705  705   3.260   1.926   9.814
    1H151 Ti706  706   2.881   1.926   9.814
    1H151 Ti707  707   0.986   6.031   9.814
    1H151 Ti708  708   4.207   0.492   7.613
    1H151 Ti709  709   6.102   4.492   9.814
    1H151 Ti710  710   0.607   0.900   9.814
    1H151 Ti711  711   3.828   6.649   7.613
    1H151 Ti712  712   3.070   6.545   9.814
    1H151 Ti713  713   4.018   5.005   9.814
    1H151 Ti714  714   5.533   1.926   9.814
    1H151 Ti715  715   3.828   0.492   7.613
    1H151 Ti716  716   1.176   4.492   9.814
    1H151 Ti717  717   2.123   3.057   7.613
    1H151 Ti718  718   1.555   6.649   7.613
    1H151 Ti719  719   4.207   4.492   9.814
    1H151 Ti720  720   1.744   7.162   7.613
    1H151 Ti721  721   2.312   4.492   9.814
    1H151 Ti722  722   2.123   2.031   7.613
    1H151 Ti723  723   5.344   3.571   7.613
    1H151 Ti724  724   2.123   6.136   7.613
    1H151 Ti725  725   3.639   2.953   9.814
    1H151 Ti726  726   4.775   0.900   9.814
    1H151 Ti727  727   5.154   1.005   7.613
    1H151 Ti728  728   5.154   0.900   9.814
    1H151 Ti729  729   5.723   2.440   9.814
    1H151 Ti730  730   5.154   3.979   9.814
    1H151 Ti731  731   6.481   3.571   7.613
    1H151 Ti732  732   6.670   6.031   9.814
    1H151 Ti733  733   1.555   3.571   7.613
    1H151 Ti734  734   1.934   5.623   7.613
    1H151 Ti735  735   6.291   3.057   7.613
    1H151 Ti736  736   3.070   4.492   9.814
    1H151 Ti737  737   3.070   5.518   9.814
    1H151 Ti738  738   6.102   1.413   9.814
    1H151 Ti739  739   5.912   3.057   7.613
    1H151 Ti740  740   1.176   1.518   7.613
    1H151 Ti741  741   2.312   6.649   7.613
    1H151 Ti742  742   1.555   0.492   7.613
    1H151 Ti743  743   3.828   5.518   9.814
    1H151 Ti744  744   0.797   0.492   7.613
    1H151 Ti745  745   6.670   0.900   9.814
    1H151 Ti746  746   1.555   1.518   7.613
    1H151 Ti747  747   0.039   2.544   7.613
    1H151 Ti748  748   2.691   3.571   7.613
    1H151 Ti749  749   1.744   5.005   9.814
    1H151 Ti750  750   5.723   4.492   9.814
    1H151 Ti751  751   0.607   5.110   7.613
    1H151 Ti752  752   0.418   2.544   7.613
    1H151 Ti753  753   4.397   4.084   7.613
    1H151 Ti754  754   4.586   6.545   9.814
    1H151 Ti755  755   5.344   2.544   7.613
    1H151 Ti756  756   4.965   6.545   9.814
    1H151 Ti757  757   3.070   5.623   7.613
    1H151 Ti758  758   6.481   4.597   7.613
    1H151 Ti759  759   4.965   2.544   7.613
    1H151 Ti760  760   3.449   6.649   7.613
    1H151 Ti761  761   3.449   6.545   9.814
    1H151 Ti762  762   4.018   2.953   9.814
    1H151 Ti763  763   3.260   2.953   9.814
    1H151 Ti764  764   5.533   5.110   7.613
    1H151 Ti765  765   3.449   0.492   7.613
    1H151 Ti766  766   3.070   3.571   7.613
    1H151 Ti767  767   6.102   4.597   7.613
    1H151 Ti768  768   4.965   2.440   9.814
    1H151 Ti769  769   6.291   5.005   9.814
    1H151 Ti770  770   6.102   0.492   7.613
    1H151 Ti771  771   5.154   5.110   7.613
    1H151 Ti772  772   6.481   0.492   7.613
    1H151 Ti773  773   0.986   1.926   9.814
    1H151 Ti774  774   0.797   6.545   9.814
    1H151 Ti775  775   1.365   6.136   7.613
    1H151 Ti776  776   1.365   3.057   7.613
    1H151 Ti777  777   4.586   3.571   7.613
    1H151 Ti778  778   2.502   0.900   9.814
    1H151 Ti779  779   5.154   6.136   7.613
    1H151 Ti780  780   0.229   4.084   7.613
    1H151 Ti781  781   3.828   1.518   7.613
    1H151 Ti782  782   5.533   2.953   9.814
    1H151 Ti783  783   0.797   4.597   7.613
    1H151 Ti784  784   4.586   1.518   7.613
    1H151 Ti785  785   4.018   0.900   9.814
    1H151 Ti786  786   0.797   3.571   7.613
    1H151 Ti787  787   2.881   7.058   9.814
    1H151 Ti788  788   1.555   6.545   9.814
    1H151 Ti789  789   3.260   0.900   9.814
    1H151 Ti790  790   0.039   6.545   9.814
    1H151 Ti791  791   1.555   2.440   9.814
    1H151 Ti792  792   4.775   5.005   9.814
    1H151 Ti793  793   0.607   7.162   7.613
    1H151 Ti794  794   4.018   6.136   7.613
    1H151 Ti795  795   6.291   2.031   7.613
    1H151 Ti796  796   1.744   5.110   7.613
    1H151 Ti797  797   2.123   7.058   9.814
    1H151 Ti798  798   2.312   5.518   9.814
    1H151 Ti799  799   2.881   5.110   7.613
    1H151 Ti800  800   3.828   4.597   7.613
    1H151 Ti801  801   2.502   2.953   9.814
    1H151 Ti802  802   5.723   5.518   9.814
    1H151 Ti803  803   0.039   1.518   7.613
    1H151 Ti804  804   0.229   6.136   7.613
    1H151 Ti805  805   6.291   6.136   7.613
    1H151 Ti806  806   1.744   3.979   9.814
    1H151 Ti807  807   0.039   2.440   9.814
    1H151 Ti808  808   3.639   5.005   9.814
    1H151 Ti809  809   2.312   1.413   9.814
    1H151 Ti810  810   0.986   5.005   9.814
    1H151 Ti811  811   2.502   3.057   7.613
    1H151 Ti812  812   1.744   0.900   9.814
    1H151 Ti813  813   4.775   1.005   7.613
    1H151 Ti814  814   1.365   1.926   9.814
    1H151 Ti815  815   0.229   5.005   9.814
    1H151 Ti816  816   3.449   2.544   7.613
    1H151 Ti817  817   5.533   3.057   7.613
    1H151 Ti818  818   4.586   3.466   9.814
    1H151 Ti819  819   1.744   2.031   7.613
    1H151 Ti820  820   1.934   6.649   7.613
    1H151 Ti821  821   5.912   0.900   9.814
    1H151 Ti822  822   5.154   1.926   9.814
    1H151 Ti823  823   2.881   3.057   7.613
    1H151 Ti824  824   6.102   3.571   7.613
    1H151 Ti825  825   2.691   1.413   9.814
    1H151 Ti826  826   1.744   6.136   7.613
    1H151 Ti827  827   5.344   2.440   9.814
    1H151 Ti828  828   4.397   1.005   7.613
    1H151 Ti829  829   3.449   2.440   9.814
    1H151 Ti830  830   3.828   2.440   9.814
    1H151 Ti831  831   3.070   1.413   9.814
    1H151 Ti832  832   4.207   1.413   9.814
    1H151 Ti833  833   3.828   1.413   9.814
    1H151 Ti834  834   3.449   1.413   9.814
    1H151 Ti835  835   4.018   1.005   7.613
    1H151 Ti836  836   1.365   5.005   9.814
    1H151 Ti837  837   1.934   2.544   7.613
    1H151 Ti838  838   0.607   6.031   9.814
    1H151 Ti839  839   4.586   1.413   9.814
    1H151 Ti840  840   4.965   3.571   7.613
    1H151 Ti841  841   0.986   7.058   9.814
    1H151 Ti842  842   0.607   7.058   9.814
    1H151 Ti843  843   0.229   6.031   9.814
    1H151 Ti844  844   4.775   7.162   7.613
    1H151 Ti845  845   3.260   6.031   9.814
    1H151 Ti846  846   4.775   7.058   9.814
    1H151 Ti847  847   3.639   7.162   7.613
    1H151 Ti848  848   1.176   3.571   7.613
    1H151 Ti849  849   2.881   5.005   9.814
    1H151 Ti850  850   1.176   2.544   7.613
    1H151 Ti851  851   4.586   4.492   9.814
    1H151 Ti852  852   5.344   1.413   9.814
    1H151 Ti853  853   0.797   1.413   9.814
    1H151 Ti854  854   3.639   1.005   7.613
    1H151 Ti855  855   2.123   5.005   9.814
    1H151 Ti856  856   1.555   0.387   9.814
    1H151 Ti857  857   6.670   3.057   7.613
    1H151 Ti858  858   5.723   3.571   7.613
    1H151 Ti859  859   5.533   0.900   9.814
    1H151 Ti860  860   0.039   0.387   9.814
    1H151 Ti861  861   2.123   0.900   9.814
    1H151 Ti862  862   5.344   0.492   7.613
    1H151 Ti863  863   5.912   1.926   9.814
    1H151 Ti864  864   3.828   4.492   9.814
    1H151 Ti865  865   1.365   6.031   9.814
    1H151 Ti866  866   0.229   3.057   7.613
    1H151 Ti867  867   5.344   3.466   9.814
    1H151 Ti868  868   6.670   5.005   9.814
    1H151 Ti869  869   6.481   5.518   9.814
    1H151 Ti870  870   5.912   5.005   9.814
    1H151 Ti871  871   3.449   4.492   9.814
    1H151 Ti872  872   1.365   7.162   7.613
    1H151 Ti873  873   4.775   3.057   7.613
    1H151 Ti874  874   2.502   3.979   9.814
    1H151 Ti875  875   5.344   5.623   7.613
    1H151 Ti876  876   6.481   2.544   7.613
    1H151 Ti877  877   0.797   2.544   7.613
    1H151 Ti878  878   5.154   2.953   9.814
    1H151 Ti879  879   6.481   0.387   9.814
    1H151 Ti880  880   4.965   1.413   9.814
    1H151 Ti881  881   5.533   3.979   9.814
    1H151 Ti882  882   5.344   0.387   9.814
    1H151 Ti883  883   1.934   3.571   7.613
    1H151 Ti884  884   0.418   4.597   7.613
    1H151 Ti885  885   5.912   3.979   9.814
    1H151 Ti886  886   5.533   7.162   7.613
    1H151 Ti887  887   6.670   4.084   7.613
    1H151 Ti888  888   4.207   0.387   9.814
    1H151 Ti889  889   0.797   4.492   9.814
    1H151 Ti890  890   1.744   3.057   7.613
    1H151 Ti891  891   6.291   5.110   7.613
    1H151 Ti892  892   2.312   3.571   7.613
    1H151 Ti893  893   0.229   0.900   9.814
    1H151 Ti894  894   4.397   0.900   9.814
    1H151 Ti895  895   4.018   2.031   7.613
    1H151 Ti896  896   2.123   7.162   7.613
    1H151 Ti897  897   1.555   5.623   7.613
    1H151 Ti898  898   2.691   6.545   9.814
    1H151 Ti899  899   0.039   4.597   7.613
    1H151 Ti900  900   0.607   4.084   7.613
    1H151 Ti901  901   4.397   5.005   9.814
    1H151 Ti902  902   3.070   2.440   9.814
    1H151 Ti903  903   4.397   6.031   9.814
    1H151 Ti904  904   6.670   2.031   7.613
    1H151 Ti905  905   6.291   1.005   7.613
    1H151 Ti906  906   5.912   5.110   7.613
    1H151 Ti907  907   4.207   6.649   7.613
    1H151 Ti908  908   2.691   4.492   9.814
    1H151 Ti909  909   1.555   2.544   7.613
    1H151 Ti910  910   0.986   3.979   9.814
    1H151 Ti911  911   4.018   3.979   9.814
    1H151 Ti912  912   4.775   4.084   7.613
    1H151 Ti913  913   5.154   6.031   9.814
    1H151 Ti914  914   2.881   4.084   7.613
    1H151 Ti915  915   1.176   0.492   7.613
    1H151 Ti916  916   4.207   2.440   9.814
    1H151 Ti917  917   1.176   6.649   7.613
    1H151 Ti918  918   2.691   5.623   7.613
    1H151 Ti919  919   6.481   4.492   9.814
    1H151 Ti920  920   1.176   6.545   9.814
    1H151 Ti921  921   4.018   7.162   7.613
    1H151 Ti922  922   4.965   1.518   7.613
    1H151 Ti923  923   2.691   2.440   9.814
    1H151 Ti924  924   0.418   0.492   7.613
    1H151 Ti925  925   0.986   5.110   7.613
    1H151 Ti926  926   2.502   5.005   9.814
    1H151 Ti927  927   1.934   0.492   7.613
    1H151 Ti928  928   4.965   4.492   9.814
    1H151 Ti929  929   1.934   6.545   9.814
    1H151 Ti930  930   3.639   6.031   9.814
    1H151 Ti931  931   0.418   6.545   9.814
    1H151 Ti932  932   1.365   7.058   9.814
    1H151 Ti933  933   4.207   1.518   7.613
    1H151 Ti934  934   4.207   4.597   7.613
    1H151 Ti935  935   2.691   5.518   9.814
    1H151 Ti936  936   2.312   2.440   9.814
    1H151 Ti937  937   2.881   0.900   9.814
    1H151 Ti938  938   1.365   1.005   7.613
    1H151 Ti939  939   6.102   2.544   7.613
    1H151 Ti940  940   0.229   2.031   7.613
    1H151 Ti941  941   6.291   4.084   7.613
    1H151 Ti942  942   4.207   3.466   9.814
    1H151 Ti943  943   3.639   0.900   9.814
    1H151 Ti944  944   3.260   3.057   7.613
    1H151 Ti945  945   4.775   2.953   9.814
    1H151 Ti946  946   2.881   6.031   9.814
    1H151 Ti947  947   0.607   3.057   7.613
    1H151 Ti948  948   0.229   7.058   9.814
    1H151 Ti949  949   4.586   2.440   9.814
    1H151 Ti950  950   2.502   7.058   9.814
    1H151 Ti951  951   2.881   2.953   9.814
    1H151 Ti952  952   0.607   2.031   7.613
    1H151 Ti953  953   4.397   7.058   9.814
    1H151 Ti954  954   0.986   4.084   7.613
    1H151 Ti955  955   5.154   7.058   9.814
    1H151 Ti956  956   0.986   1.005   7.613
    1H151 Ti957  957   1.555   5.518   9.814
    1H151 Ti958  958   4.586   5.518   9.814
    1H151 Ti959  959   3.260   7.162   7.613
    1H151 Ti960  960   5.533   5.005   9.814
    1H151 Ti961  961   2.691   0.387   9.814
    1H151 Ti962  962   2.312   5.623   7.613
    1H151 Ti963  963   1.934   2.440   9.814
    1H151 Ti964  964   3.070   0.387   9.814
    1H151 Ti965  965   4.586   6.649   7.613
    1H151 Ti966  966   2.502   6.136   7.613
    1H151 Ti967  967   5.344   4.492   9.814
    1H151 Ti968  968   6.670   6.136   7.613
    1H151 Ti969  969   0.039   3.571   7.613
    1H151 Ti970  970   4.965   5.518   9.814
    1H151 Ti971  971   4.207   5.518   9.814
    1H151 Ti972  972   6.670   1.005   7.613
    1H151 Ti973  973   3.260   6.136   7.613
    1H151 Ti974  974   2.312   6.545   9.814
    1H151 Ti975  975   3.828   2.544   7.613
    1H151 Ti976  976   5.723   2.544   7.613
    1H151 Ti977  977   4.965   5.623   7.613
    1H151 Ti978  978   2.312   0.387   9.814
    1H151 Ti979  979   1.934   3.466   9.814
    1H151 Ti980  980   5.154   4.084   7.613
    1H151 Ti981  981   0.986   3.057   7.613
    1H151 Ti982  982   3.449   1.518   7.613
    1H151 Ti983  983   2.881   3.979   9.814
    1H151 Ti984  984   0.986   7.162   7.613
    1H151 Ti985  985   3.639   6.136   7.613
    1H151 Ti986  986   4.397   2.031   7.613
    1H151 Ti987  987   6.481   1.413   9.814
    1H151 Ti988  988   6.670   5.110   7.613
    1H151 Ti989  989   1.744   1.005   7.613
    1H151 Ti990  990   2.312   3.466   9.814
    1H151 Ti991  991   3.828   0.387   9.814
    1H151 Ti992  992   1.555   3.466   9.814
    1H151 Ti993  993   4.775   2.031   7.613
    1H151 Ti994  994   5.723   5.623   7.613
    1H151 Ti995  995   6.102   0.387   9.814
    1H151 Ti996  996   1.365   4.084   7.613
    1H151 Ti997  997   5.912   1.005   7.613
    1H151 Ti998  998   6.102   5.518   9.814
    1H151 Ti999  999   2.881   6.136   7.613
    1H151 Ti100 1000   0.797   1.518   7.613
    1H151 Ti100 1001   0.418   4.492   9.814
    1H151 Ti100 1002   5.723   6.649   7.613
    1H151 Ti100 1003   3.449   0.387   9.814
    1H151 Ti100 1004   1.744   6.031   9.814
    1H151 Ti100 1005   1.744   7.058   9.814
    1H151 Ti100 1006   4.397   2.953   9.814
    1H151 Ti100 1007   3.260   1.005   7.613
    1H151 Ti100 1008   5.723   0.492   7.613
    1H151 Ti100 1009   3.260   7.058   9.814
    1H151 Ti101 1010   0.418   3.571   7.613
    1H151 Ti101 1011   0.418   6.649   7.613
    1H151 Ti101 1012   5.533   1.005   7.613
    1H151 Ti101 1013   0.418   5.623   7.613
    1H151 Ti101 1014   1.934   1.518   7.613
    1H151 Ti101 1015   0.229   5.110   7.613
    1H151 Ti101 1016   4.397   7.162   7.613
    1H151 Ti101 1017   2.502   4.084   7.613
    1H151 Ti101 1018   0.607   1.005   7.613
    1H151 Ti101 1019   5.533   4.084   7.613
    1H151 Ti102 1020   3.260   4.084   7.613
    1H151 Ti102 1021   5.533   6.136   7.613
    1H151 Ti102 1022   0.039   6.649   7.613
    1H151 Ti102 1023   6.291   3.979   9.814
    1H151 Ti102 1024   1.934   5.518   9.814
    1H151 Ti102 1025   4.586   4.597   7.613
    1H151 Ti102 1026   6.481   6.649   7.613
    1H151 Ti102 1027   2.502   7.162   7.613
    1H151 Ti102 1028   0.797   5.623   7.613
    1H151 Ti102 1029   4.775   6.136   7.613
    1H151 Ti103 1030   4.018   4.084   7.613
    1H151 Ti103 1031   5.723   4.597   7.613
    1H151 Ti103 1032   6.102   6.649   7.613
    1H151 Ti103 1033   5.344   1.518   7.613
    1H151 Ti103 1034   3.260   3.979   9.814
    1H151 Ti103 1035   0.039   0.492   7.613
    1H151 Ti103 1036   3.260   5.110   7.613
    1H151 Ti103 1037   2.691   6.649   7.613
    1H151 Ti103 1038   3.639   5.110   7.613
    1H151 Ti103 1039   1.744   4.084   7.613
    1H151 Ti104 1040   6.102   2.440   9.814
    1H151 Ti104 1041   5.154   5.005   9.814
    1H151 Ti104 1042   0.229   1.926   9.814
    1H151 Ti104 1043   1.365   5.110   7.613
    1H151 Ti104 1044   6.670   1.926   9.814
    1H151 Ti104 1045   1.176   3.466   9.814
    1H151 Ti104 1046   3.070   6.649   7.613
    1H151 Ti104 1047   4.207   6.545   9.814
    1H151 Ti104 1048   6.291   6.031   9.814
    1H151 Ti104 1049   2.123   5.110   7.613
    1H151 Ti105 1050   0.607   1.926   9.814
    1H151 Ti105 1051   5.344   5.518   9.814
    1H151 Ti105 1052   6.481   1.518   7.613
    1H151 Ti105 1053   1.176   2.440   9.814
    1H151 Ti105 1054   3.449   5.623   7.613
    1H151 Ti105 1055   4.018   5.110   7.613
    1H151 Ti105 1056   3.828   6.545   9.814
    1H151 Ti105 1057   4.207   3.571   7.613
    1H151 Ti105 1058   4.586   2.544   7.613
    1H151 Ti105 1059   5.912   2.953   9.814
    1H151 Ti106 1060   0.418   1.518   7.613
    1H151 Ti106 1061   0.986   6.136   7.613
    1H151 Ti106 1062   4.397   6.136   7.613
    1H151 Ti106 1063   6.481   6.545   9.814
    1H151 Ti106 1064   1.934   0.387   9.814
    1H151 Ti106 1065   5.912   6.136   7.613
    1H151 Ti106 1066   1.176   4.597   7.613
    1H151 Ti106 1067   2.502   5.110   7.613
    1H151 Ti106 1068   5.344   6.545   9.814
    1H151 Ti106 1069   0.607   6.136   7.613
    1H151 Ti107 1070   0.229   7.162   7.613
    1H151 Ti107 1071   3.449   3.571   7.613
    1H151 Ti107 1072   4.018   6.031   9.814
    1H151 Ti107 1073   2.123   2.953   9.814
    1H151 Ti107 1074   4.775   5.110   7.613
    1H151 Ti107 1075   3.070   0.492   7.613
    1H151 Ti107 1076   5.912   2.031   7.613
    1H151 Ti107 1077   5.912   4.084   7.613
    1H151 Ti107 1078   6.481   2.440   9.814
    1H151 Ti107 1079   3.449   4.597   7.613
    1H151 Ti108 1080   6.291   1.926   9.814
    1H151 Ti108 1081   3.828   3.466   9.814
    1H151 Ti108 1082   1.176   5.623   7.613
    1H151 Ti108 1083   0.418   1.413   9.814
    1H151 Ti108 1084   0.797   6.649   7.613
    1H151 Ti108 1085   3.070   1.518   7.613
    1H151 Ti108 1086   0.418   2.440   9.814
    1H151 Ti108 1087   5.154   2.031   7.613
    1H151 Ti108 1088   0.229   1.005   7.613
    1H151 Ti108 1089   5.723   0.387   9.814
    1H151 Ti109 1090   5.912   7.162   7.613
    1H151 Ti109 1091   5.723   3.466   9.814
    1H151 Ti109 1092   2.312   1.518   7.613
    1H151 Ti109 1093   0.039   4.492   9.814
    1H151 Ti109 1094   5.344   4.597   7.613
    1H151 Ti109 1095   3.639   3.979   9.814
    1H151 Ti109 1096   2.502   6.031   9.814
    1H151 Ti109 1097   2.691   1.518   7.613
    1H151 Ti109 1098   0.039   1.413   9.814
    1H151 Ti109 1099   3.449   3.466   9.814
    1H151 Ti110 1100   6.670   7.058   9.814
    1H151 Ti110 1101   4.397   3.057   7.613
    1H151 Ti110 1102   2.691   3.466   9.814
    1H151 Ti110 1103   4.965   4.597   7.613
    1H151 Ti110 1104   2.123   6.031   9.814
    1H151 Ti110 1105   6.102   5.623   7.613
    1H151 Ti110 1106   3.639   4.084   7.613
    1H151 Ti110 1107   6.291   7.162   7.613
    1H151 Ti110 1108   5.533   6.031   9.814
    1H151 Ti110 1109   0.039   5.623   7.613
    1H151 Ti111 1110   2.881   7.162   7.613
    1H151 Ti111 1111   2.123   4.084   7.613
    1H151 Ti111 1112   3.639   7.058   9.814
    1H151 Ti111 1113   4.018   7.058   9.814
    1H151 Ti111 1114   5.533   2.031   7.613
    1H151 Ti111 1115   6.670   7.162   7.613
    1H151 Ti111 1116   4.207   2.544   7.613
    1H151 Ti111 1117   6.102   1.518   7.613
    1H151 Ti111 1118   3.070   3.466   9.814
    1H151 Ti111 1119   6.481   5.623   7.613
    1H151 Ti112 1120   3.639   3.057   7.613
    1H151 Ti112 1121   1.744   2.953   9.814
    1H151 Ti112 1122   0.797   2.440   9.814
    1H151 Ti112 1123   3.070   4.597   7.613
    1H151 Ti112 1124   3.828   5.623   7.613
    1H151 Ti112 1125   1.555   4.597   7.613
    1H151 Ti112 1126   5.912   6.031   9.814
    1H151 Ti112 1127   0.607   3.979   9.814
    1H151 Ti112 1128   2.312   0.492   7.613
    1H151 Ti112 1129   4.397   5.110   7.613
    1H151 Ti113 1130   5.533   7.058   9.814
    1H151 Ti113 1131   4.586   5.623   7.613
    1H151 Ti113 1132   5.723   1.518   7.613
    1H151 Ti113 1133   2.691   4.597   7.613
    1H151 Ti113 1134   2.123   1.005   7.613
    1H151 Ti113 1135   4.207   5.623   7.613
    1H151 Ti113 1136   1.365   2.953   9.814
    1H151 Ti113 1137   3.828   3.571   7.613
    1H151 Ti113 1138   1.934   4.597   7.613
    1H151 Ti113 1139   6.670   3.979   9.814
    1H151 Ti114 1140   2.881   1.005   7.613
    1H151 Ti114 1141   0.797   3.466   9.814
    1H151 Ti114 1142   4.018   3.057   7.613
    1H151 Ti114 1143   6.291   2.953   9.814
    1H151 Ti114 1144   6.291   7.058   9.814
    1H151 Ti114 1145   6.102   3.466   9.814
    1H151 Ti114 1146   6.670   2.953   9.814
    1H151 Ti114 1147   2.691   0.492   7.613
    1H151 Ti114 1148   0.229   2.953   9.814
    1H151 Ti114 1149   2.312   4.597   7.613
    1H151 Ti115 1150   6.102   6.545   9.814
    1H151 Ti115 1151   5.723   6.545   9.814
    1H151 Ti115 1152   0.229   3.979   9.814
    1H151 Ti115 1153   5.912   7.058   9.814
    1H151 Ti115 1154   0.986   2.953   9.814
    1H151 Ti115 1155   2.502   1.005   7.613
    1H151 Ti115 1156   0.607   2.953   9.814
    1H151 Ti115 1157   6.481   3.466   9.814
    1H151 Ti115 1158   0.418   3.466   9.814
    1H151 Ti115 1159   0.039   3.466   9.814
    1H151 Ti116 1160   1.176   0.679   9.726
    1H151 Ti116 1161   2.691   2.253   7.701
    1H151 Ti116 1162   0.797   0.679   9.726
    1H151 Ti116 1163   1.365   1.192   9.726
    1H151 Ti116 1164   3.070   2.253   7.701
    1H151 Ti116 1165   1.934   1.705   9.726
    1H151 Ti116 1166   0.607   5.297   9.726
    1H151 Ti116 1167   2.312   2.253   7.701
    1H151 Ti116 1168   1.365   4.270   9.726
    1H151 Ti116 1169   2.123   4.270   9.726
    1H151 Ti117 1170   3.260   5.297   9.726
    1H151 Ti117 1171   4.965   0.679   9.726
    1H151 Ti117 1172   4.965   3.757   9.726
    1H151 Ti117 1173   5.154   6.871   7.701
    1H151 Ti117 1174   1.365   1.740   7.701
    1H151 Ti117 1175   1.744   4.270   9.726
    1H151 Ti117 1176   1.555   1.705   9.726
    1H151 Ti117 1177   2.502   2.766   7.701
    1H151 Ti117 1178   1.744   1.192   9.726
    1H151 Ti117 1179   0.986   1.192   9.726
    1H151 Ti118 1180   5.154   2.766   7.701
    1H151 Ti118 1181   2.881   2.766   7.701
    1H151 Ti118 1182   4.775   6.323   9.726
    1H151 Ti118 1183   0.986   5.297   9.726
    1H151 Ti118 1184   0.986   0.166   9.726
    1H151 Ti118 1185   2.312   1.705   9.726
    1H151 Ti118 1186   0.797   5.810   9.726
    1H151 Ti118 1187   0.607   0.166   9.726
    1H151 Ti118 1188   0.229   5.297   9.726
    1H151 Ti118 1189   1.555   4.784   9.726
    1H151 Ti119 1190   3.639   5.297   9.726
    1H151 Ti119 1191   0.418   0.679   9.726
    1H151 Ti119 1192   2.123   2.766   7.701
    1H151 Ti119 1193   4.775   0.714   7.701
    1H151 Ti119 1194   1.176   1.705   9.726
    1H151 Ti119 1195   3.449   2.253   7.701
    1H151 Ti119 1196   1.934   4.784   9.726
    1H151 Ti119 1197   4.965   0.200   7.701
    1H151 Ti119 1198   4.586   3.757   9.726
    1H151 Ti119 1199   2.691   1.705   9.726
    1H151 Ti120 1200   4.586   0.679   9.726
    1H151 Ti120 1201   5.344   3.279   7.701
    1H151 Ti120 1202   4.397   0.714   7.701
    1H151 Ti120 1203   3.828   1.705   9.726
    1H151 Ti120 1204   3.449   1.705   9.726
    1H151 Ti120 1205   3.070   1.705   9.726
    1H151 Ti120 1206   4.207   1.705   9.726
    1H151 Ti120 1207   1.176   2.253   7.701
    1H151 Ti120 1208   4.018   0.714   7.701
    1H151 Ti120 1209   1.176   5.810   9.726
    1H151 Ti121 1210   4.586   1.705   9.726
    1H151 Ti121 1211   0.039   5.810   9.726
    1H151 Ti121 1212   4.397   4.270   9.726
    1H151 Ti121 1213   4.775   0.166   9.726
    1H151 Ti121 1214   5.723   1.705   9.726
    1H151 Ti121 1215   1.744   6.871   7.701
    1H151 Ti121 1216   5.912   1.192   9.726
    1H151 Ti121 1217   5.533   2.218   9.726
    1H151 Ti121 1218   3.070   4.784   9.726
    1H151 Ti121 1219   5.154   0.714   7.701
    1H151 Ti122 1220   4.207   4.784   9.726
    1H151 Ti122 1221   6.102   3.279   7.701
    1H151 Ti122 1222   0.986   1.740   7.701
    1H151 Ti122 1223   6.291   1.192   9.726
    1H151 Ti122 1224   1.555   6.358   7.701
    1H151 Ti122 1225   6.481   3.279   7.701
    1H151 Ti122 1226   4.775   2.218   9.726
    1H151 Ti122 1227   3.449   2.731   9.726
    1H151 Ti122 1228   1.744   2.218   9.726
    1H151 Ti122 1229   3.828   2.731   9.726
    1H151 Ti123 1230   6.102   4.784   9.726
    1H151 Ti123 1231   4.018   5.297   9.726
    1H151 Ti123 1232   3.639   0.714   7.701
    1H151 Ti123 1233   0.986   6.323   9.726
    1H151 Ti123 1234   1.555   0.200   7.701
    1H151 Ti123 1235   6.481   0.679   9.726
    1H151 Ti123 1236   3.639   6.871   7.701
    1H151 Ti123 1237   3.260   6.323   9.726
    1H151 Ti123 1238   3.639   1.740   7.701
    1H151 Ti123 1239   1.555   3.279   7.701
    1H151 Ti124 1240   4.965   6.358   7.701
    1H151 Ti124 1241   5.344   6.358   7.701
    1H151 Ti124 1242   2.123   5.845   7.701
    1H151 Ti124 1243   5.912   4.270   9.726
    1H151 Ti124 1244   0.418   5.810   9.726
    1H151 Ti124 1245   2.312   6.358   7.701
    1H151 Ti124 1246   3.070   6.836   9.726
    1H151 Ti124 1247   1.555   0.679   9.726
    1H151 Ti124 1248   0.229   2.766   7.701
    1H151 Ti124 1249   3.828   6.358   7.701
    1H151 Ti125 1250   2.123   1.192   9.726
    1H151 Ti125 1251   1.176   4.784   9.726
    1H151 Ti125 1252   0.607   4.818   7.701
    1H151 Ti125 1253   6.291   4.818   7.701
    1H151 Ti125 1254   3.449   4.784   9.726
    1H151 Ti125 1255   5.344   5.331   7.701
    1H151 Ti125 1256   2.881   3.792   7.701
    1H151 Ti125 1257   1.934   2.253   7.701
    1H151 Ti125 1258   5.723   2.731   9.726
    1H151 Ti125 1259   0.797   0.200   7.701
    1H151 Ti126 1260   3.639   2.218   9.726
    1H151 Ti126 1261   6.291   0.714   7.701
    1H151 Ti126 1262   1.934   6.358   7.701
    1H151 Ti126 1263   6.670   6.323   9.726
    1H151 Ti126 1264   1.555   2.253   7.701
    1H151 Ti126 1265   3.828   4.784   9.726
    1H151 Ti126 1266   1.934   5.331   7.701
    1H151 Ti126 1267   4.397   3.792   7.701
    1H151 Ti126 1268   2.691   3.279   7.701
    1H151 Ti126 1269   0.797   4.784   9.726
    1H151 Ti127 1270   4.775   4.270   9.726
    1H151 Ti127 1271   5.154   2.218   9.726
    1H151 Ti127 1272   3.070   5.331   7.701
    1H151 Ti127 1273   5.344   1.705   9.726
    1H151 Ti127 1274   3.260   2.218   9.726
    1H151 Ti127 1275   5.723   3.279   7.701
    1H151 Ti127 1276   4.018   2.218   9.726
    1H151 Ti127 1277   4.965   1.705   9.726
    1H151 Ti127 1278   4.965   3.279   7.701
    1H151 Ti127 1279   3.260   2.766   7.701
    1H151 Ti128 1280   4.586   0.200   7.701
    1H151 Ti128 1281   5.533   1.192   9.726
    1H151 Ti128 1282   2.502   1.192   9.726
    1H151 Ti128 1283   1.365   5.297   9.726
    1H151 Ti128 1284   4.397   2.218   9.726
    1H151 Ti128 1285   6.670   5.297   9.726
    1H151 Ti128 1286   1.934   3.757   9.726
    1H151 Ti128 1287   2.123   2.218   9.726
    1H151 Ti128 1288   2.312   3.279   7.701
    1H151 Ti128 1289   1.365   0.166   9.726
    1H151 Ti129 1290   5.154   1.192   9.726
    1H151 Ti129 1291   3.449   5.810   9.726
    1H151 Ti129 1292   1.555   3.757   9.726
    1H151 Ti129 1293   3.828   0.200   7.701
    1H151 Ti129 1294   2.312   4.784   9.726
    1H151 Ti129 1295   2.881   2.218   9.726
    1H151 Ti129 1296   2.502   4.270   9.726
    1H151 Ti129 1297   5.533   2.766   7.701
    1H151 Ti129 1298   0.039   0.679   9.726
    1H151 Ti129 1299   1.744   1.740   7.701
    1H151 Ti130 1300   4.775   1.192   9.726
    1H151 Ti130 1301   2.881   5.297   9.726
    1H151 Ti130 1302   5.344   0.200   7.701
    1H151 Ti130 1303   1.744   5.845   7.701
    1H151 Ti130 1304   2.502   2.218   9.726
    1H151 Ti130 1305   4.775   6.871   7.701
    1H151 Ti130 1306   4.586   1.227   7.701
    1H151 Ti130 1307   2.123   6.871   7.701
    1H151 Ti130 1308   5.154   3.244   9.726
    1H151 Ti130 1309   5.344   0.679   9.726
    1H151 Ti131 1310   0.607   1.192   9.726
    1H151 Ti131 1311   0.797   2.253   7.701
    1H151 Ti131 1312   1.934   3.279   7.701
    1H151 Ti131 1313   5.344   3.757   9.726
    1H151 Ti131 1314   4.207   0.200   7.701
    1H151 Ti131 1315   6.291   2.766   7.701
    1H151 Ti131 1316   6.670   2.766   7.701
    1H151 Ti131 1317   0.986   4.270   9.726
    1H151 Ti131 1318   5.344   2.731   9.726
    1H151 Ti131 1319   4.775   3.244   9.726
    1H151 Ti132 1320   4.965   1.227   7.701
    1H151 Ti132 1321   0.418   4.784   9.726
    1H151 Ti132 1322   0.229   0.166   9.726
    1H151 Ti132 1323   3.260   1.740   7.701
    1H151 Ti132 1324   0.607   6.323   9.726
    1H151 Ti132 1325   5.154   0.166   9.726
    1H151 Ti132 1326   6.102   0.679   9.726
    1H151 Ti132 1327   3.070   5.810   9.726
    1H151 Ti132 1328   5.154   4.270   9.726
    1H151 Ti132 1329   4.018   4.270   9.726
    1H151 Ti133 1330   5.533   6.871   7.701
    1H151 Ti133 1331   1.365   6.871   7.701
    1H151 Ti133 1332   4.018   1.192   9.726
    1H151 Ti133 1333   0.039   2.253   7.701
    1H151 Ti133 1334   5.723   4.784   9.726
    1H151 Ti133 1335   5.912   2.766   7.701
    1H151 Ti133 1336   3.260   1.192   9.726
    1H151 Ti133 1337   3.070   3.279   7.701
    1H151 Ti133 1338   0.797   6.836   9.726
    1H151 Ti133 1339   4.586   4.784   9.726
    1H151 Ti134 1340   4.775   3.792   7.701
    1H151 Ti134 1341   6.481   4.305   7.701
    1H151 Ti134 1342   0.229   6.323   9.726
    1H151 Ti134 1343   4.018   6.871   7.701
    1H151 Ti134 1344   4.397   0.166   9.726
    1H151 Ti134 1345   4.207   3.757   9.726
    1H151 Ti134 1346   1.365   2.218   9.726
    1H151 Ti134 1347   0.418   2.253   7.701
    1H151 Ti134 1348   4.207   0.679   9.726
    1H151 Ti134 1349   6.102   1.705   9.726
    1H151 Ti135 1350   3.828   1.227   7.701
    1H151 Ti135 1351   6.291   5.297   9.726
    1H151 Ti135 1352   5.533   4.270   9.726
    1H151 Ti135 1353   4.586   6.836   9.726
    1H151 Ti135 1354   6.291   3.792   7.701
    1H151 Ti135 1355   5.154   3.792   7.701
    1H151 Ti135 1356   4.965   6.836   9.726
    1H151 Ti135 1357   1.176   3.279   7.701
    1H151 Ti135 1358   1.365   6.323   9.726
    1H151 Ti135 1359   3.828   2.253   7.701
    1H151 Ti136 1360   3.070   2.731   9.726
    1H151 Ti136 1361   3.449   0.200   7.701
    1H151 Ti136 1362   1.934   0.200   7.701
    1H151 Ti136 1363   2.881   6.323   9.726
    1H151 Ti136 1364   2.312   3.757   9.726
    1H151 Ti136 1365   2.881   1.740   7.701
    1H151 Ti136 1366   6.481   4.784   9.726
    1H151 Ti136 1367   1.744   5.297   9.726
    1H151 Ti136 1368   4.965   2.731   9.726
    1H151 Ti136 1369   1.365   2.766   7.701
    1H151 Ti137 1370   4.018   1.740   7.701
    1H151 Ti137 1371   6.670   3.792   7.701
    1H151 Ti137 1372   5.912   2.218   9.726
    1H151 Ti137 1373   1.176   1.227   7.701
    1H151 Ti137 1374   2.502   1.740   7.701
    1H151 Ti137 1375   0.039   4.305   7.701
    1H151 Ti137 1376   2.123   1.740   7.701
    1H151 Ti137 1377   6.481   5.810   9.726
    1H151 Ti137 1378   1.365   3.792   7.701
    1H151 Ti137 1379   0.607   2.766   7.701
    1H151 Ti138 1380   0.418   4.305   7.701
    1H151 Ti138 1381   4.775   2.766   7.701
    1H151 Ti138 1382   4.586   5.810   9.726
    1H151 Ti138 1383   1.365   0.714   7.701
    1H151 Ti138 1384   4.397   6.323   9.726
    1H151 Ti138 1385   2.691   6.836   9.726
    1H151 Ti138 1386   3.449   6.358   7.701
    1H151 Ti138 1387   2.881   4.270   9.726
    1H151 Ti138 1388   0.797   1.705   9.726
    1H151 Ti138 1389   6.481   2.253   7.701
    1H151 Ti139 1390   5.912   4.818   7.701
    1H151 Ti139 1391   3.828   5.810   9.726
    1H151 Ti139 1392   4.965   5.810   9.726
    1H151 Ti139 1393   1.555   1.227   7.701
    1H151 Ti139 1394   0.986   0.714   7.701
    1H151 Ti139 1395   1.176   3.757   9.726
    1H151 Ti139 1396   0.986   3.792   7.701
    1H151 Ti139 1397   6.291   4.270   9.726
    1H151 Ti139 1398   4.207   2.731   9.726
    1H151 Ti139 1399   6.670   1.192   9.726
    1H151 Ti140 1400   5.154   6.323   9.726
    1H151 Ti140 1401   5.533   3.792   7.701
    1H151 Ti140 1402   6.670   4.818   7.701
    1H151 Ti140 1403   0.797   4.305   7.701
    1H151 Ti140 1404   0.229   3.792   7.701
    1H151 Ti140 1405   2.123   5.297   9.726
    1H151 Ti140 1406   2.502   3.792   7.701
    1H151 Ti140 1407   2.502   5.297   9.726
    1H151 Ti140 1408   5.723   5.331   7.701
    1H151 Ti140 1409   4.018   3.244   9.726
    1H151 Ti141 1410   0.607   3.792   7.701
    1H151 Ti141 1411   3.260   4.270   9.726
    1H151 Ti141 1412   3.639   3.244   9.726
    1H151 Ti141 1413   5.912   5.297   9.726
    1H151 Ti141 1414   1.365   5.845   7.701
    1H151 Ti141 1415   0.797   3.279   7.701
    1H151 Ti141 1416   1.555   6.836   9.726
    1H151 Ti141 1417   3.639   6.323   9.726
    1H151 Ti141 1418   6.102   4.305   7.701
    1H151 Ti141 1419   1.744   3.792   7.701
    1H151 Ti142 1420   4.586   3.279   7.701
    1H151 Ti142 1421   4.207   4.305   7.701
    1H151 Ti142 1422   5.533   3.244   9.726
    1H151 Ti142 1423   2.312   0.679   9.726
    1H151 Ti142 1424   2.691   2.731   9.726
    1H151 Ti142 1425   5.154   5.845   7.701
    1H151 Ti142 1426   5.533   4.818   7.701
    1H151 Ti142 1427   1.176   6.358   7.701
    1H151 Ti142 1428   2.691   0.679   9.726
    1H151 Ti142 1429   3.449   6.836   9.726
    1H151 Ti143 1430   4.397   1.740   7.701
    1H151 Ti143 1431   4.207   6.358   7.701
    1H151 Ti143 1432   1.744   0.714   7.701
    1H151 Ti143 1433   2.881   5.845   7.701
    1H151 Ti143 1434   3.828   0.679   9.726
    1H151 Ti143 1435   1.555   5.331   7.701
    1H151 Ti143 1436   3.260   6.871   7.701
    1H151 Ti143 1437   3.070   0.679   9.726
    1H151 Ti143 1438   0.607   0.714   7.701
    1H151 Ti143 1439   4.965   2.253   7.701
    1H151 Ti144 1440   1.934   6.836   9.726
    1H151 Ti144 1441   4.586   4.305   7.701
    1H151 Ti144 1442   5.912   0.714   7.701
    1H151 Ti144 1443   2.312   6.836   9.726
    1H151 Ti144 1444   0.986   4.818   7.701
    1H151 Ti144 1445   3.449   0.679   9.726
    1H151 Ti144 1446   0.797   5.331   7.701
    1H151 Ti144 1447   6.670   1.740   7.701
    1H151 Ti144 1448   2.691   5.331   7.701
    1H151 Ti144 1449   6.670   0.714   7.701
    1H151 Ti145 1450   2.881   0.166   9.726
    1H151 Ti145 1451   4.775   5.297   9.726
    1H151 Ti145 1452   0.418   0.200   7.701
    1H151 Ti145 1453   5.344   1.227   7.701
    1H151 Ti145 1454   4.965   4.784   9.726
    1H151 Ti145 1455   2.502   6.871   7.701
    1H151 Ti145 1456   4.775   1.740   7.701
    1H151 Ti145 1457   1.744   6.323   9.726
    1H151 Ti145 1458   3.260   0.714   7.701
    1H151 Ti145 1459   4.965   5.331   7.701
    1H151 Ti146 1460   3.260   5.845   7.701
    1H151 Ti146 1461   5.344   2.253   7.701
    1H151 Ti146 1462   0.418   5.331   7.701
    1H151 Ti146 1463   3.260   3.792   7.701
    1H151 Ti146 1464   0.986   2.218   9.726
    1H151 Ti146 1465   0.039   6.358   7.701
    1H151 Ti146 1466   3.260   3.244   9.726
    1H151 Ti146 1467   0.229   1.740   7.701
    1H151 Ti146 1468   2.123   0.166   9.726
    1H151 Ti146 1469   6.481   6.358   7.701
    1H151 Ti147 1470   6.102   2.253   7.701
    1H151 Ti147 1471   6.102   0.200   7.701
    1H151 Ti147 1472   2.312   2.731   9.726
    1H151 Ti147 1473   0.039   6.836   9.726
    1H151 Ti147 1474   5.154   4.818   7.701
    1H151 Ti147 1475   1.744   2.766   7.701
    1H151 Ti147 1476   4.397   1.192   9.726
    1H151 Ti147 1477   5.533   5.297   9.726
    1H151 Ti147 1478   3.828   4.305   7.701
    1H151 Ti147 1479   6.481   0.200   7.701
    1H151 Ti148 1480   0.607   6.871   7.701
    1H151 Ti148 1481   2.881   1.192   9.726
    1H151 Ti148 1482   4.018   4.818   7.701
    1H151 Ti148 1483   6.291   1.740   7.701
    1H151 Ti148 1484   4.207   1.227   7.701
    1H151 Ti148 1485   2.691   4.784   9.726
    1H151 Ti148 1486   0.039   1.227   7.701
    1H151 Ti148 1487   2.502   3.244   9.726
    1H151 Ti148 1488   3.639   1.192   9.726
    1H151 Ti148 1489   0.418   6.358   7.701
    1H151 Ti149 1490   6.102   6.358   7.701
    1H151 Ti149 1491   0.229   5.845   7.701
    1H151 Ti149 1492   1.176   0.200   7.701
    1H151 Ti149 1493   3.639   4.818   7.701
    1H151 Ti149 1494   2.312   5.810   9.726
    1H151 Ti149 1495   1.934   0.679   9.726
    1H151 Ti149 1496   6.670   2.218   9.726
    1H151 Ti149 1497   0.229   2.218   9.726
    1H151 Ti149 1498   1.176   6.836   9.726
    1H151 Ti149 1499   5.723   5.810   9.726
    1H151 Ti150 1500   1.555   2.731   9.726
    1H151 Ti150 1501   6.291   5.845   7.701
    1H151 Ti150 1502   4.018   5.845   7.701
    1H151 Ti150 1503   0.039   3.279   7.701
    1H151 Ti150 1504   0.986   2.766   7.701
    1H151 Ti150 1505   2.881   4.818   7.701
    1H151 Ti150 1506   1.744   4.818   7.701
    1H151 Ti150 1507   4.397   3.244   9.726
    1H151 Ti150 1508   0.418   6.836   9.726
    1H151 Ti150 1509   5.723   0.679   9.726
    1H151 Ti151 1510   0.229   4.818   7.701
    1H151 Ti151 1511   5.912   3.792   7.701
    1H151 Ti151 1512   0.039   4.784   9.726
    1H151 Ti151 1513   4.397   5.297   9.726
    1H151 Ti151 1514   5.533   0.714   7.701
    1H151 Ti151 1515   2.502   5.845   7.701
    1H151 Ti151 1516   1.555   5.810   9.726
    1H151 Ti151 1517   0.039   2.731   9.726
    1H151 Ti151 1518   4.397   6.871   7.701
    1H151 Ti151 1519   3.639   4.270   9.726
    1H151 Ti152 1520   4.586   2.731   9.726
    1H151 Ti152 1521   0.607   1.740   7.701
    1H151 Ti152 1522   1.744   0.166   9.726
    1H151 Ti152 1523   0.418   3.279   7.701
    1H151 Ti152 1524   4.207   5.810   9.726
    1H151 Ti152 1525   2.502   0.166   9.726
    1H151 Ti152 1526   3.449   1.227   7.701
    1H151 Ti152 1527   4.586   6.358   7.701
    1H151 Ti152 1528   2.123   3.792   7.701
    1H151 Ti152 1529   5.344   4.784   9.726
    1H151 Ti153 1530   5.723   0.200   7.701
    1H151 Ti153 1531   6.670   0.166   9.726
    1H151 Ti153 1532   0.986   6.871   7.701
    1H151 Ti153 1533   2.312   5.331   7.701
    1H151 Ti153 1534   2.691   5.810   9.726
    1H151 Ti153 1535   5.723   3.757   9.726
    1H151 Ti153 1536   0.229   1.192   9.726
    1H151 Ti153 1537   5.723   6.358   7.701
    1H151 Ti153 1538   3.639   2.766   7.701
    1H151 Ti153 1539   5.533   5.845   7.701
    1H151 Ti154 1540   2.691   6.358   7.701
    1H151 Ti154 1541   6.102   5.331   7.701
    1H151 Ti154 1542   6.481   1.227   7.701
    1H151 Ti154 1543   1.176   5.331   7.701
    1H151 Ti154 1544   0.797   1.227   7.701
    1H151 Ti154 1545   0.229   0.714   7.701
    1H151 Ti154 1546   5.154   5.297   9.726
    1H151 Ti154 1547   5.344   5.810   9.726
    1H151 Ti154 1548   2.502   6.323   9.726
    1H151 Ti154 1549   3.260   0.166   9.726
    1H151 Ti155 1550   3.070   6.358   7.701
    1H151 Ti155 1551   2.691   3.757   9.726
    1H151 Ti155 1552   4.207   2.253   7.701
    1H151 Ti155 1553   4.018   6.323   9.726
    1H151 Ti155 1554   4.018   0.166   9.726
    1H151 Ti155 1555   1.176   4.305   7.701
    1H151 Ti155 1556   4.586   2.253   7.701
    1H151 Ti155 1557   3.449   5.331   7.701
    1H151 Ti155 1558   4.965   4.305   7.701
    1H151 Ti155 1559   2.123   6.323   9.726
    1H151 Ti156 1560   0.607   4.270   9.726
    1H151 Ti156 1561   6.481   1.705   9.726
    1H151 Ti156 1562   6.102   5.810   9.726
    1H151 Ti156 1563   5.154   1.740   7.701
    1H151 Ti156 1564   5.723   2.253   7.701
    1H151 Ti156 1565   1.934   2.731   9.726
    1H151 Ti156 1566   3.828   3.757   9.726
    1H151 Ti156 1567   3.639   5.845   7.701
    1H151 Ti156 1568   2.123   3.244   9.726
    1H151 Ti156 1569   6.291   2.218   9.726
    1H151 Ti157 1570   2.881   3.244   9.726
    1H151 Ti157 1571   2.312   0.200   7.701
    1H151 Ti157 1572   5.723   4.305   7.701
    1H151 Ti157 1573   1.934   5.810   9.726
    1H151 Ti157 1574   4.207   6.836   9.726
    1H151 Ti157 1575   2.881   6.871   7.701
    1H151 Ti157 1576   0.797   6.358   7.701
    1H151 Ti157 1577   0.607   5.845   7.701
    1H151 Ti157 1578   5.912   6.871   7.701
    1H151 Ti157 1579   0.039   0.200   7.701
    1H151 Ti158 1580   0.229   6.871   7.701
    1H151 Ti158 1581   6.481   5.331   7.701
    1H151 Ti158 1582   4.018   3.792   7.701
    1H151 Ti158 1583   0.986   5.845   7.701
    1H151 Ti158 1584   1.365   4.818   7.701
    1H151 Ti158 1585   6.102   1.227   7.701
    1H151 Ti158 1586   1.934   1.227   7.701
    1H151 Ti158 1587   5.533   0.166   9.726
    1H151 Ti158 1588   4.775   5.845   7.701
    1H151 Ti158 1589   6.670   5.845   7.701
    1H151 Ti159 1590   0.418   1.705   9.726
    1H151 Ti159 1591   3.449   3.279   7.701
    1H151 Ti159 1592   4.397   4.818   7.701
    1H151 Ti159 1593   0.039   5.331   7.701
    1H151 Ti159 1594   0.418   1.227   7.701
    1H151 Ti159 1595   6.102   2.731   9.726
    1H151 Ti159 1596   3.070   0.200   7.701
    1H151 Ti159 1597   3.260   4.818   7.701
    1H151 Ti159 1598   5.912   5.845   7.701
    1H151 Ti159 1599   0.607   2.218   9.726
    1H151 Ti160 1600   5.344   6.836   9.726
    1H151 Ti160 1601   6.291   0.166   9.726
    1H151 Ti160 1602   5.723   1.227   7.701
    1H151 Ti160 1603   3.070   4.305   7.701
    1H151 Ti160 1604   6.291   6.323   9.726
    1H151 Ti160 1605   5.344   4.305   7.701
    1H151 Ti160 1606   4.775   4.818   7.701
    1H151 Ti160 1607   3.449   4.305   7.701
    1H151 Ti160 1608   6.670   4.270   9.726
    1H151 Ti160 1609   3.639   0.166   9.726
    1H151 Ti161 1610   6.102   3.757   9.726
    1H151 Ti161 1611   2.691   4.305   7.701
    1H151 Ti161 1612   1.744   3.244   9.726
    1H151 Ti161 1613   0.797   3.757   9.726
    1H151 Ti161 1614   3.070   3.757   9.726
    1H151 Ti161 1615   3.828   6.836   9.726
    1H151 Ti161 1616   0.039   1.705   9.726
    1H151 Ti161 1617   6.291   6.871   7.701
    1H151 Ti161 1618   2.123   0.714   7.701
    1H151 Ti161 1619   6.670   6.871   7.701
    1H151 Ti162 1620   4.397   2.766   7.701
    1H151 Ti162 1621   1.555   4.305   7.701
    1H151 Ti162 1622   5.912   3.244   9.726
    1H151 Ti162 1623   4.207   3.279   7.701
    1H151 Ti162 1624   3.639   3.792   7.701
    1H151 Ti162 1625   3.828   5.331   7.701
    1H151 Ti162 1626   3.449   3.757   9.726
    1H151 Ti162 1627   1.365   3.244   9.726
    1H151 Ti162 1628   3.070   1.227   7.701
    1H151 Ti162 1629   4.397   5.845   7.701
    1H151 Ti163 1630   6.481   6.836   9.726
    1H151 Ti163 1631   5.912   1.740   7.701
    1H151 Ti163 1632   5.533   6.323   9.726
    1H151 Ti163 1633   2.123   4.818   7.701
    1H151 Ti163 1634   4.586   5.331   7.701
    1H151 Ti163 1635   4.018   2.766   7.701
    1H151 Ti163 1636   2.502   4.818   7.701
    1H151 Ti163 1637   5.533   1.740   7.701
    1H151 Ti163 1638   0.229   4.270   9.726
    1H151 Ti163 1639   5.912   0.166   9.726
    1H151 Ti164 1640   1.176   2.731   9.726
    1H151 Ti164 1641   6.481   2.731   9.726
    1H151 Ti164 1642   2.691   0.200   7.701
    1H151 Ti164 1643   2.881   0.714   7.701
    1H151 Ti164 1644   1.934   4.305   7.701
    1H151 Ti164 1645   2.312   4.305   7.701
    1H151 Ti164 1646   4.207   5.331   7.701
    1H151 Ti164 1647   0.418   2.731   9.726
    1H151 Ti164 1648   2.312   1.227   7.701
    1H151 Ti164 1649   6.481   3.757   9.726
    1H151 Ti165 1650   0.986   3.244   9.726
    1H151 Ti165 1651   3.828   3.279   7.701
    1H151 Ti165 1652   2.691   1.227   7.701
    1H151 Ti165 1653   5.912   6.323   9.726
    1H151 Ti165 1654   2.502   0.714   7.701
    1H151 Ti165 1655   0.797   2.731   9.726
    1H151 Ti165 1656   5.723   6.836   9.726
    1H151 Ti165 1657   6.102   6.836   9.726
    1H151 Ti165 1658   0.418   3.757   9.726
    1H151 Ti165 1659   6.291   3.244   9.726
    1H151 Ti166 1660   0.039   3.757   9.726
    1H151 Ti166 1661   0.607   3.244   9.726
    1H151 Ti166 1662   6.670   3.244   9.726
    1H151 Ti166 1663   0.229   3.244   9.726
    1H151 Ti166 1664   2.691   2.405   7.965
    1H151 Ti166 1665   0.797   0.527   9.461
    1H151 Ti166 1666   1.365   1.040   9.461
    1H151 Ti166 1667   1.176   0.527   9.461
    1H151 Ti166 1668   1.934   1.553   9.461
    1H151 Ti166 1669   3.070   2.405   7.965
    1H151 Ti167 1670   2.312   2.405   7.965
    1H151 Ti167 1671   1.555   1.553   9.461
    1H151 Ti167 1672   0.986   1.040   9.461
    1H151 Ti167 1673   0.607   5.145   9.461
    1H151 Ti167 1674   1.365   1.891   7.965
    1H151 Ti167 1675   0.797   5.658   9.461
    1H151 Ti167 1676   1.555   4.632   9.461
    1H151 Ti167 1677   4.965   0.527   9.461
    1H151 Ti167 1678   3.260   5.145   9.461
    1H151 Ti167 1679   2.123   4.119   9.461
    1H151 Ti168 1680   1.365   4.119   9.461
    1H151 Ti168 1681   1.934   4.632   9.461
    1H151 Ti168 1682   1.176   1.553   9.461
    1H151 Ti168 1683   5.154   7.022   7.965
    1H151 Ti168 1684   4.965   3.606   9.461
    1H151 Ti168 1685   0.418   0.527   9.461
    1H151 Ti168 1686   5.154   2.918   7.965
    1H151 Ti168 1687   4.965   0.352   7.965
    1H151 Ti168 1688   1.744   2.066   9.461
    1H151 Ti168 1689   0.418   5.658   9.461
    1H151 Ti169 1690   4.586   0.527   9.461
    1H151 Ti169 1691   1.176   5.658   9.461
    1H151 Ti169 1692   1.744   4.119   9.461
    1H151 Ti169 1693   0.039   5.658   9.461
    1H151 Ti169 1694   4.775   6.171   9.461
    1H151 Ti169 1695   2.123   2.918   7.965
    1H151 Ti169 1696   4.397   4.119   9.461
    1H151 Ti169 1697   5.723   1.553   9.461
    1H151 Ti169 1698   4.775   2.066   9.461
    1H151 Ti169 1699   0.986   1.891   7.965
    1H151 Ti170 1700   6.291   1.040   9.461
    1H151 Ti170 1701   5.533   2.066   9.461
    1H151 Ti170 1702   2.502   2.918   7.965
    1H151 Ti170 1703   2.123   2.066   9.461
    1H151 Ti170 1704   1.744   1.040   9.461
    1H151 Ti170 1705   5.344   3.431   7.965
    1H151 Ti170 1706   0.986   6.171   9.461
    1H151 Ti170 1707   1.176   4.632   9.461
    1H151 Ti170 1708   3.639   2.066   9.461
    1H151 Ti170 1709   4.775   4.119   9.461
    1H151 Ti171 1710   4.018   5.145   9.461
    1H151 Ti171 1711   4.207   4.632   9.461
    1H151 Ti171 1712   3.639   1.891   7.965
    1H151 Ti171 1713   4.965   6.509   7.965
    1H151 Ti171 1714   2.312   1.553   9.461
    1H151 Ti171 1715   1.744   7.022   7.965
    1H151 Ti171 1716   5.344   6.509   7.965
    1H151 Ti171 1717   4.586   0.352   7.965
    1H151 Ti171 1718   3.639   5.145   9.461
    1H151 Ti171 1719   1.555   6.509   7.965
    1H151 Ti172 1720   3.260   2.066   9.461
    1H151 Ti172 1721   4.018   2.066   9.461
    1H151 Ti172 1722   0.986   5.145   9.461
    1H151 Ti172 1723   6.102   4.632   9.461
    1H151 Ti172 1724   2.881   1.891   7.965
    1H151 Ti172 1725   4.397   2.066   9.461
    1H151 Ti172 1726   3.260   1.891   7.965
    1H151 Ti172 1727   5.154   0.865   7.965
    1H151 Ti172 1728   2.502   2.066   9.461
    1H151 Ti172 1729   3.070   4.632   9.461
    1H151 Ti173 1730   3.449   5.658   9.461
    1H151 Ti173 1731   0.607   1.040   9.461
    1H151 Ti173 1732   2.881   2.066   9.461
    1H151 Ti173 1733   2.502   1.891   7.965
    1H151 Ti173 1734   3.828   6.509   7.965
    1H151 Ti173 1735   3.070   6.684   9.461
    1H151 Ti173 1736   6.481   3.431   7.965
    1H151 Ti173 1737   4.207   0.352   7.965
    1H151 Ti173 1738   2.123   5.996   7.965
    1H151 Ti173 1739   2.881   2.918   7.965
    1H151 Ti174 1740   3.828   0.352   7.965
    1H151 Ti174 1741   2.312   4.632   9.461
    1H151 Ti174 1742   1.555   3.431   7.965
    1H151 Ti174 1743   4.775   1.040   9.461
    1H151 Ti174 1744   5.154   1.040   9.461
    1H151 Ti174 1745   4.775   0.865   7.965
    1H151 Ti174 1746   0.229   5.145   9.461
    1H151 Ti174 1747   1.555   0.352   7.965
    1H151 Ti174 1748   2.312   6.509   7.965
    1H151 Ti174 1749   3.449   2.405   7.965
    1H151 Ti175 1750   5.723   2.580   9.461
    1H151 Ti175 1751   2.123   1.891   7.965
    1H151 Ti175 1752   2.691   3.431   7.965
    1H151 Ti175 1753   5.154   4.119   9.461
    1H151 Ti175 1754   6.291   2.918   7.965
    1H151 Ti175 1755   6.670   6.171   9.461
    1H151 Ti175 1756   0.986   7.198   9.461
    1H151 Ti175 1757   2.691   1.553   9.461
    1H151 Ti175 1758   4.586   3.606   9.461
    1H151 Ti175 1759   1.934   5.483   7.965
    1H151 Ti176 1760   3.070   5.658   9.461
    1H151 Ti176 1761   5.912   2.918   7.965
    1H151 Ti176 1762   4.397   0.865   7.965
    1H151 Ti176 1763   6.102   1.553   9.461
    1H151 Ti176 1764   0.797   0.352   7.965
    1H151 Ti176 1765   0.607   4.970   7.965
    1H151 Ti176 1766   0.607   7.198   9.461
    1H151 Ti176 1767   3.070   1.553   9.461
    1H151 Ti176 1768   3.828   1.553   9.461
    1H151 Ti176 1769   3.449   1.553   9.461
    1H151 Ti177 1770   4.207   1.553   9.461
    1H151 Ti177 1771   1.744   5.145   9.461
    1H151 Ti177 1772   5.912   1.040   9.461
    1H151 Ti177 1773   1.176   1.378   7.965
    1H151 Ti177 1774   0.039   2.405   7.965
    1H151 Ti177 1775   3.828   5.658   9.461
    1H151 Ti177 1776   3.639   3.093   9.461
    1H151 Ti177 1777   4.397   3.944   7.965
    1H151 Ti177 1778   5.723   4.632   9.461
    1H151 Ti177 1779   4.586   1.553   9.461
    1H151 Ti178 1780   4.018   0.865   7.965
    1H151 Ti178 1781   0.418   2.405   7.965
    1H151 Ti178 1782   2.502   1.040   9.461
    1H151 Ti178 1783   6.102   3.431   7.965
    1H151 Ti178 1784   6.670   1.040   9.461
    1H151 Ti178 1785   6.481   4.457   7.965
    1H151 Ti178 1786   1.555   1.378   7.965
    1H151 Ti178 1787   4.586   6.684   9.461
    1H151 Ti178 1788   3.070   5.483   7.965
    1H151 Ti178 1789   3.449   2.580   9.461
    1H151 Ti179 1790   4.965   6.684   9.461
    1H151 Ti179 1791   3.828   2.580   9.461
    1H151 Ti179 1792   1.934   2.405   7.965
    1H151 Ti179 1793   1.176   2.405   7.965
    1H151 Ti179 1794   1.934   6.509   7.965
    1H151 Ti179 1795   6.291   5.145   9.461
    1H151 Ti179 1796   4.965   2.580   9.461
    1H151 Ti179 1797   3.070   3.431   7.965
    1H151 Ti179 1798   3.449   0.352   7.965
    1H151 Ti179 1799   5.154   2.066   9.461
    1H151 Ti180 1800   4.775   7.198   9.461
    1H151 Ti180 1801   0.797   6.684   9.461
    1H151 Ti180 1802   3.449   6.509   7.965
    1H151 Ti180 1803   4.586   1.378   7.965
    1H151 Ti180 1804   5.533   2.918   7.965
    1H151 Ti180 1805   1.744   1.891   7.965
    1H151 Ti180 1806   4.018   3.093   9.461
    1H151 Ti180 1807   1.555   0.527   9.461
    1H151 Ti180 1808   1.365   2.918   7.965
    1H151 Ti180 1809   4.018   1.040   9.461
    1H151 Ti181 1810   3.828   1.378   7.965
    1H151 Ti181 1811   1.365   5.145   9.461
    1H151 Ti181 1812   1.365   2.066   9.461
    1H151 Ti181 1813   4.965   2.405   7.965
    1H151 Ti181 1814   3.449   6.684   9.461
    1H151 Ti181 1815   2.123   1.040   9.461
    1H151 Ti181 1816   5.344   2.405   7.965
    1H151 Ti181 1817   5.533   4.970   7.965
    1H151 Ti181 1818   6.102   4.457   7.965
    1H151 Ti181 1819   3.260   1.040   9.461
    1H151 Ti182 1820   3.260   6.171   9.461
    1H151 Ti182 1821   3.639   7.022   7.965
    1H151 Ti182 1822   3.639   0.865   7.965
    1H151 Ti182 1823   5.344   1.553   9.461
    1H151 Ti182 1824   1.744   5.996   7.965
    1H151 Ti182 1825   0.229   3.944   7.965
    1H151 Ti182 1826   3.260   3.093   9.461
    1H151 Ti182 1827   4.965   3.431   7.965
    1H151 Ti182 1828   1.365   5.996   7.965
    1H151 Ti182 1829   0.607   6.171   9.461
    1H151 Ti183 1830   5.344   2.580   9.461
    1H151 Ti183 1831   4.586   3.431   7.965
    1H151 Ti183 1832   0.797   4.457   7.965
    1H151 Ti183 1833   3.449   4.632   9.461
    1H151 Ti183 1834   4.775   7.022   7.965
    1H151 Ti183 1835   5.533   3.093   9.461
    1H151 Ti183 1836   0.986   2.066   9.461
    1H151 Ti183 1837   5.154   5.996   7.965
    1H151 Ti183 1838   3.828   4.632   9.461
    1H151 Ti183 1839   2.881   5.145   9.461
    1H151 Ti184 1840   0.797   3.431   7.965
    1H151 Ti184 1841   1.555   6.684   9.461
    1H151 Ti184 1842   5.723   3.431   7.965
    1H151 Ti184 1843   4.965   1.553   9.461
    1H151 Ti184 1844   5.533   1.040   9.461
    1H151 Ti184 1845   6.102   0.352   7.965
    1H151 Ti184 1846   0.229   6.171   9.461
    1H151 Ti184 1847   1.555   2.405   7.965
    1H151 Ti184 1848   5.154   4.970   7.965
    1H151 Ti184 1849   6.481   0.527   9.461
    1H151 Ti185 1850   0.229   2.918   7.965
    1H151 Ti185 1851   2.881   7.198   9.461
    1H151 Ti185 1852   6.481   0.352   7.965
    1H151 Ti185 1853   0.039   0.527   9.461
    1H151 Ti185 1854   6.670   5.145   9.461
    1H151 Ti185 1855   0.797   4.632   9.461
    1H151 Ti185 1856   4.586   4.632   9.461
    1H151 Ti185 1857   5.344   0.352   7.965
    1H151 Ti185 1858   4.775   5.145   9.461
    1H151 Ti185 1859   2.502   4.119   9.461
    1H151 Ti186 1860   6.670   2.918   7.965
    1H151 Ti186 1861   5.912   4.119   9.461
    1H151 Ti186 1862   0.039   6.684   9.461
    1H151 Ti186 1863   0.797   1.553   9.461
    1H151 Ti186 1864   2.312   3.431   7.965
    1H151 Ti186 1865   5.344   3.606   9.461
    1H151 Ti186 1866   0.797   2.405   7.965
    1H151 Ti186 1867   1.176   3.431   7.965
    1H151 Ti186 1868   5.344   5.483   7.965
    1H151 Ti186 1869   2.123   7.198   9.461
    1H151 Ti187 1870   5.154   3.093   9.461
    1H151 Ti187 1871   6.291   4.970   7.965
    1H151 Ti187 1872   5.344   0.527   9.461
    1H151 Ti187 1873   1.365   7.022   7.965
    1H151 Ti187 1874   1.934   3.431   7.965
    1H151 Ti187 1875   0.607   7.022   7.965
    1H151 Ti187 1876   1.365   6.171   9.461
    1H151 Ti187 1877   6.291   1.891   7.965
    1H151 Ti187 1878   5.912   2.066   9.461
    1H151 Ti187 1879   2.123   7.022   7.965
    1H151 Ti188 1880   2.123   5.145   9.461
    1H151 Ti188 1881   1.555   2.580   9.461
    1H151 Ti188 1882   1.365   7.198   9.461
    1H151 Ti188 1883   5.533   7.022   7.965
    1H151 Ti188 1884   3.260   2.918   7.965
    1H151 Ti188 1885   6.481   5.658   9.461
    1H151 Ti188 1886   2.312   5.658   9.461
    1H151 Ti188 1887   3.070   2.580   9.461
    1H151 Ti188 1888   5.533   4.119   9.461
    1H151 Ti188 1889   3.828   4.457   7.965
    1H151 Ti189 1890   0.986   4.119   9.461
    1H151 Ti189 1891   4.207   0.527   9.461
    1H151 Ti189 1892   2.502   3.093   9.461
    1H151 Ti189 1893   6.291   0.865   7.965
    1H151 Ti189 1894   2.881   3.944   7.965
    1H151 Ti189 1895   4.775   2.918   7.965
    1H151 Ti189 1896   4.018   4.119   9.461
    1H151 Ti189 1897   0.039   1.378   7.965
    1H151 Ti189 1898   4.018   5.996   7.965
    1H151 Ti189 1899   6.481   2.405   7.965
    1H151 Ti190 1900   4.018   7.022   7.965
    1H151 Ti190 1901   6.670   3.944   7.965
    1H151 Ti190 1902   1.744   2.918   7.965
    1H151 Ti190 1903   0.418   4.457   7.965
    1H151 Ti190 1904   4.018   1.891   7.965
    1H151 Ti190 1905   0.229   5.996   7.965
    1H151 Ti190 1906   1.744   4.970   7.965
    1H151 Ti190 1907   5.912   5.145   9.461
    1H151 Ti190 1908   5.723   5.658   9.461
    1H151 Ti190 1909   4.397   1.040   9.461
    1H151 Ti191 1910   0.039   4.457   7.965
    1H151 Ti191 1911   4.207   2.580   9.461
    1H151 Ti191 1912   4.775   3.944   7.965
    1H151 Ti191 1913   4.965   1.378   7.965
    1H151 Ti191 1914   2.881   4.970   7.965
    1H151 Ti191 1915   4.397   6.171   9.461
    1H151 Ti191 1916   2.691   6.684   9.461
    1H151 Ti191 1917   4.775   3.093   9.461
    1H151 Ti191 1918   0.229   7.198   9.461
    1H151 Ti191 1919   6.291   5.996   7.965
    1H151 Ti192 1920   2.691   4.632   9.461
    1H151 Ti192 1921   6.481   4.632   9.461
    1H151 Ti192 1922   5.912   4.970   7.965
    1H151 Ti192 1923   4.207   3.606   9.461
    1H151 Ti192 1924   2.502   5.145   9.461
    1H151 Ti192 1925   0.607   3.944   7.965
    1H151 Ti192 1926   1.934   3.606   9.461
    1H151 Ti192 1927   6.291   3.944   7.965
    1H151 Ti192 1928   5.154   7.198   9.461
    1H151 Ti192 1929   5.154   6.171   9.461
    1H151 Ti193 1930   4.207   6.509   7.965
    1H151 Ti193 1931   1.555   5.483   7.965
    1H151 Ti193 1932   1.934   0.352   7.965
    1H151 Ti193 1933   2.691   2.580   9.461
    1H151 Ti193 1934   4.397   7.198   9.461
    1H151 Ti193 1935   1.555   3.606   9.461
    1H151 Ti193 1936   1.365   0.865   7.965
    1H151 Ti193 1937   2.881   6.171   9.461
    1H151 Ti193 1938   1.176   6.509   7.965
    1H151 Ti193 1939   0.607   2.918   7.965
    1H151 Ti194 1940   6.670   1.891   7.965
    1H151 Ti194 1941   3.639   6.171   9.461
    1H151 Ti194 1942   1.176   0.352   7.965
    1H151 Ti194 1943   4.397   5.145   9.461
    1H151 Ti194 1944   4.965   4.632   9.461
    1H151 Ti194 1945   1.176   6.684   9.461
    1H151 Ti194 1946   0.418   4.632   9.461
    1H151 Ti194 1947   4.207   1.378   7.965
    1H151 Ti194 1948   2.881   1.040   9.461
    1H151 Ti194 1949   2.691   5.483   7.965
    1H151 Ti195 1950   4.586   5.658   9.461
    1H151 Ti195 1951   3.828   2.405   7.965
    1H151 Ti195 1952   6.102   0.527   9.461
    1H151 Ti195 1953   0.039   2.580   9.461
    1H151 Ti195 1954   0.986   3.944   7.965
    1H151 Ti195 1955   0.986   0.865   7.965
    1H151 Ti195 1956   0.229   1.040   9.461
    1H151 Ti195 1957   5.154   3.944   7.965
    1H151 Ti195 1958   3.639   1.040   9.461
    1H151 Ti195 1959   0.986   4.970   7.965
    1H151 Ti196 1960   1.934   6.684   9.461
    1H151 Ti196 1961   0.418   0.352   7.965
    1H151 Ti196 1962   2.312   3.606   9.461
    1H151 Ti196 1963   4.207   4.457   7.965
    1H151 Ti196 1964   2.881   4.119   9.461
    1H151 Ti196 1965   2.312   2.580   9.461
    1H151 Ti196 1966   4.965   5.658   9.461
    1H151 Ti196 1967   0.418   6.684   9.461
    1H151 Ti196 1968   6.102   2.405   7.965
    1H151 Ti196 1969   0.229   1.891   7.965
    1H151 Ti197 1970   2.691   0.527   9.461
    1H151 Ti197 1971   1.365   3.944   7.965
    1H151 Ti197 1972   3.260   7.022   7.965
    1H151 Ti197 1973   6.670   4.970   7.965
    1H151 Ti197 1974   2.312   0.527   9.461
    1H151 Ti197 1975   3.070   0.527   9.461
    1H151 Ti197 1976   4.397   1.891   7.965
    1H151 Ti197 1977   4.586   2.580   9.461
    1H151 Ti197 1978   5.723   5.483   7.965
    1H151 Ti197 1979   5.533   3.944   7.965
    1H151 Ti198 1980   2.312   6.684   9.461
    1H151 Ti198 1981   3.828   0.527   9.461
    1H151 Ti198 1982   1.555   5.658   9.461
    1H151 Ti198 1983   0.039   3.431   7.965
    1H151 Ti198 1984   1.744   0.865   7.965
    1H151 Ti198 1985   6.670   0.865   7.965
    1H151 Ti198 1986   5.533   5.145   9.461
    1H151 Ti198 1987   0.986   2.918   7.965
    1H151 Ti198 1988   0.607   1.891   7.965
    1H151 Ti198 1989   2.881   5.996   7.965
    1H151 Ti199 1990   6.291   4.119   9.461
    1H151 Ti199 1991   2.502   3.944   7.965
    1H151 Ti199 1992   3.260   5.996   7.965
    1H151 Ti199 1993   5.912   0.865   7.965
    1H151 Ti199 1994   2.691   5.658   9.461
    1H151 Ti199 1995   3.449   0.527   9.461
    1H151 Ti199 1996   2.502   5.996   7.965
    1H151 Ti199 1997   4.775   1.891   7.965
    1H151 Ti199 1998   4.965   5.483   7.965
    1H151 Ti199 1999   1.744   6.171   9.461
    1H151 Ti200 2000   3.260   4.119   9.461
    1H151 Ti200 2001   4.397   3.093   9.461
    1H151 Ti200 2002   0.607   0.865   7.965
    1H151 Ti200 2003   1.176   3.606   9.461
    1H151 Ti200 2004   4.397   7.022   7.965
    1H151 Ti200 2005   3.260   0.865   7.965
    1H151 Ti200 2006   4.207   5.658   9.461
    1H151 Ti200 2007   4.586   6.509   7.965
    1H151 Ti200 2008   2.502   7.198   9.461
    1H151 Ti200 2009   4.586   4.457   7.965
    1H151 Ti201 2010   1.744   3.944   7.965
    1H151 Ti201 2011   1.934   0.527   9.461
    1H151 Ti201 2012   0.797   5.483   7.965
    1H151 Ti201 2013   5.344   4.632   9.461
    1H151 Ti201 2014   2.502   7.022   7.965
    1H151 Ti201 2015   2.312   5.483   7.965
    1H151 Ti201 2016   0.418   5.483   7.965
    1H151 Ti201 2017   5.344   1.378   7.965
    1H151 Ti201 2018   0.229   4.970   7.965
    1H151 Ti201 2019   5.533   0.865   7.965
    1H151 Ti202 2020   3.449   1.378   7.965
    1H151 Ti202 2021   3.260   3.944   7.965
    1H151 Ti202 2022   1.744   7.198   9.461
    1H151 Ti202 2023   0.986   7.022   7.965
    1H151 Ti202 2024   0.039   6.509   7.965
    1H151 Ti202 2025   0.418   3.431   7.965
    1H151 Ti202 2026   6.481   6.509   7.965
    1H151 Ti202 2027   0.418   6.509   7.965
    1H151 Ti202 2028   5.723   0.352   7.965
    1H151 Ti202 2029   5.723   6.509   7.965
    1H151 Ti203 2030   1.934   2.580   9.461
    1H151 Ti203 2031   2.881   3.093   9.461
    1H151 Ti203 2032   0.797   1.378   7.965
    1H151 Ti203 2033   6.102   6.509   7.965
    1H151 Ti203 2034   5.723   2.405   7.965
    1H151 Ti203 2035   5.912   3.944   7.965
    1H151 Ti203 2036   6.481   1.553   9.461
    1H151 Ti203 2037   5.533   5.996   7.965
    1H151 Ti203 2038   3.639   5.996   7.965
    1H151 Ti203 2039   3.639   4.970   7.965
    1H151 Ti204 2040   3.260   7.198   9.461
    1H151 Ti204 2041   6.102   5.658   9.461
    1H151 Ti204 2042   4.018   4.970   7.965
    1H151 Ti204 2043   2.691   6.509   7.965
    1H151 Ti204 2044   5.723   0.527   9.461
    1H151 Ti204 2045   6.670   2.066   9.461
    1H151 Ti204 2046   0.229   2.066   9.461
    1H151 Ti204 2047   0.039   4.632   9.461
    1H151 Ti204 2048   5.154   5.145   9.461
    1H151 Ti204 2049   1.934   5.658   9.461
    1H151 Ti205 2050   1.934   1.378   7.965
    1H151 Ti205 2051   6.670   5.996   7.965
    1H151 Ti205 2052   3.070   6.509   7.965
    1H151 Ti205 2053   5.723   4.457   7.965
    1H151 Ti205 2054   5.344   5.658   9.461
    1H151 Ti205 2055   6.481   1.378   7.965
    1H151 Ti205 2056   3.639   4.119   9.461
    1H151 Ti205 2057   4.775   5.996   7.965
    1H151 Ti205 2058   4.018   6.171   9.461
    1H151 Ti205 2059   0.039   0.352   7.965
    1H151 Ti206 2060   4.207   6.684   9.461
    1H151 Ti206 2061   4.018   3.944   7.965
    1H151 Ti206 2062   4.586   2.405   7.965
    1H151 Ti206 2063   3.449   5.483   7.965
    1H151 Ti206 2064   1.176   5.483   7.965
    1H151 Ti206 2065   1.365   4.970   7.965
    1H151 Ti206 2066   6.102   2.580   9.461
    1H151 Ti206 2067   5.723   3.606   9.461
    1H151 Ti206 2068   1.176   4.457   7.965
    1H151 Ti206 2069   3.260   4.970   7.965
    1H151 Ti207 2070   0.986   5.996   7.965
    1H151 Ti207 2071   0.607   2.066   9.461
    1H151 Ti207 2072   3.828   3.606   9.461
    1H151 Ti207 2073   0.418   1.378   7.965
    1H151 Ti207 2074   6.291   2.066   9.461
    1H151 Ti207 2075   6.291   6.171   9.461
    1H151 Ti207 2076   6.670   7.198   9.461
    1H151 Ti207 2077   0.229   0.865   7.965
    1H151 Ti207 2078   0.418   1.553   9.461
    1H151 Ti207 2079   2.123   3.093   9.461
    1H151 Ti208 2080   3.828   6.684   9.461
    1H151 Ti208 2081   2.502   6.171   9.461
    1H151 Ti208 2082   5.912   5.996   7.965
    1H151 Ti208 2083   0.607   5.996   7.965
    1H151 Ti208 2084   0.229   7.022   7.965
    1H151 Ti208 2085   2.123   3.944   7.965
    1H151 Ti208 2086   0.797   6.509   7.965
    1H151 Ti208 2087   3.449   3.431   7.965
    1H151 Ti208 2088   5.154   1.891   7.965
    1H151 Ti208 2089   5.344   6.684   9.461
    1H151 Ti209 2090   6.102   5.483   7.965
    1H151 Ti209 2091   3.070   0.352   7.965
    1H151 Ti209 2092   2.691   3.606   9.461
    1H151 Ti209 2093   5.912   7.022   7.965
    1H151 Ti209 2094   3.639   2.918   7.965
    1H151 Ti209 2095   4.207   3.431   7.965
    1H151 Ti209 2096   4.775   4.970   7.965
    1H151 Ti209 2097   5.912   3.093   9.461
    1H151 Ti209 2098   2.123   4.970   7.965
    1H151 Ti209 2099   2.123   6.171   9.461
    1H151 Ti210 2100   4.965   4.457   7.965
    1H151 Ti210 2101   4.397   5.996   7.965
    1H151 Ti210 2102   1.176   2.580   9.461
    1H151 Ti210 2103   3.449   4.457   7.965
    1H151 Ti210 2104   5.344   4.457   7.965
    1H151 Ti210 2105   6.481   6.684   9.461
    1H151 Ti210 2106   4.018   7.198   9.461
    1H151 Ti210 2107   4.207   2.405   7.965
    1H151 Ti210 2108   3.070   1.378   7.965
    1H151 Ti210 2109   2.502   4.970   7.965
    1H151 Ti211 2110   2.881   7.022   7.965
    1H151 Ti211 2111   5.912   1.891   7.965
    1H151 Ti211 2112   0.039   1.553   9.461
    1H151 Ti211 2113   0.039   5.483   7.965
    1H151 Ti211 2114   0.607   4.119   9.461
    1H151 Ti211 2115   4.397   2.918   7.965
    1H151 Ti211 2116   3.639   7.198   9.461
    1H151 Ti211 2117   6.481   5.483   7.965
    1H151 Ti211 2118   3.449   3.606   9.461
    1H151 Ti211 2119   6.102   1.378   7.965
    1H151 Ti212 2120   6.481   2.580   9.461
    1H151 Ti212 2121   6.291   7.022   7.965
    1H151 Ti212 2122   2.312   0.352   7.965
    1H151 Ti212 2123   3.639   3.944   7.965
    1H151 Ti212 2124   5.533   7.198   9.461
    1H151 Ti212 2125   3.070   3.606   9.461
    1H151 Ti212 2126   5.533   6.171   9.461
    1H151 Ti212 2127   3.070   4.457   7.965
    1H151 Ti212 2128   2.312   1.378   7.965
    1H151 Ti212 2129   4.397   4.970   7.965
    1H151 Ti213 2130   1.744   3.093   9.461
    1H151 Ti213 2131   6.670   7.022   7.965
    1H151 Ti213 2132   5.723   1.378   7.965
    1H151 Ti213 2133   2.691   1.378   7.965
    1H151 Ti213 2134   1.555   4.457   7.965
    1H151 Ti213 2135   0.418   2.580   9.461
    1H151 Ti213 2136   5.533   1.891   7.965
    1H151 Ti213 2137   3.828   5.483   7.965
    1H151 Ti213 2138   2.691   4.457   7.965
    1H151 Ti213 2139   2.123   0.865   7.965
    1H151 Ti214 2140   6.670   4.119   9.461
    1H151 Ti214 2141   6.291   7.198   9.461
    1H151 Ti214 2142   4.586   5.483   7.965
    1H151 Ti214 2143   6.102   3.606   9.461
    1H151 Ti214 2144   1.365   3.093   9.461
    1H151 Ti214 2145   0.797   3.606   9.461
    1H151 Ti214 2146   4.018   2.918   7.965
    1H151 Ti214 2147   5.912   6.171   9.461
    1H151 Ti214 2148   4.207   5.483   7.965
    1H151 Ti214 2149   1.934   4.457   7.965
    1H151 Ti215 2150   2.881   0.865   7.965
    1H151 Ti215 2151   0.797   2.580   9.461
    1H151 Ti215 2152   2.691   0.352   7.965
    1H151 Ti215 2153   3.828   3.431   7.965
    1H151 Ti215 2154   2.312   4.457   7.965
    1H151 Ti215 2155   0.229   4.119   9.461
    1H151 Ti215 2156   5.912   7.198   9.461
    1H151 Ti215 2157   6.291   3.093   9.461
    1H151 Ti215 2158   5.723   6.684   9.461
    1H151 Ti215 2159   0.986   3.093   9.461
    1H151 Ti216 2160   6.102   6.684   9.461
    1H151 Ti216 2161   2.502   0.865   7.965
    1H151 Ti216 2162   6.481   3.606   9.461
    1H151 Ti216 2163   6.670   3.093   9.461
    1H151 Ti216 2164   0.229   3.093   9.461
    1H151 Ti216 2165   0.418   3.606   9.461
    1H151 Ti216 2166   0.607   3.093   9.461
    1H151 Ti216 2167   0.039   3.606   9.461
    1H151 Ti216 2168   1.176   0.819   9.373
    1H151 Ti216 2169   1.365   1.332   9.373
    1H151 Ti217 2170   0.797   0.819   9.373
    1H151 Ti217 2171   2.691   2.113   8.053
    1H151 Ti217 2172   2.502   2.626   8.053
    1H151 Ti217 2173   0.607   5.437   9.373
    1H151 Ti217 2174   1.934   1.845   9.373
    1H151 Ti217 2175   1.744   1.332   9.373
    1H151 Ti217 2176   3.070   2.113   8.053
    1H151 Ti217 2177   2.881   2.626   8.053
    1H151 Ti217 2178   1.744   4.410   9.373
    1H151 Ti217 2179   1.365   4.410   9.373
    1H151 Ti218 2180   0.986   0.306   9.373
    1H151 Ti218 2181   2.312   2.113   8.053
    1H151 Ti218 2182   2.123   4.410   9.373
    1H151 Ti218 2183   1.555   1.845   9.373
    1H151 Ti218 2184   0.607   0.306   9.373
    1H151 Ti218 2185   0.986   1.332   9.373
    1H151 Ti218 2186   0.986   5.437   9.373
    1H151 Ti218 2187   3.260   5.437   9.373
    1H151 Ti218 2188   5.154   6.731   8.053
    1H151 Ti218 2189   4.965   0.819   9.373
    1H151 Ti219 2190   4.965   3.897   9.373
    1H151 Ti219 2191   2.123   2.626   8.053
    1H151 Ti219 2192   2.312   1.845   9.373
    1H151 Ti219 2193   0.229   5.437   9.373
    1H151 Ti219 2194   1.365   1.600   8.053
    1H151 Ti219 2195   0.797   5.950   9.373
    1H151 Ti219 2196   4.775   0.574   8.053
    1H151 Ti219 2197   1.555   0.819   9.373
    1H151 Ti219 2198   4.965   0.061   8.053
    1H151 Ti219 2199   1.176   2.113   8.053
    1H151 Ti220 2200   1.555   4.923   9.373
    1H151 Ti220 2201   4.586   3.897   9.373
    1H151 Ti220 2202   3.449   2.113   8.053
    1H151 Ti220 2203   4.775   0.306   9.373
    1H151 Ti220 2204   2.123   1.332   9.373
    1H151 Ti220 2205   3.639   5.437   9.373
    1H151 Ti220 2206   2.691   1.845   9.373
    1H151 Ti220 2207   5.344   3.139   8.053
    1H151 Ti220 2208   3.449   1.845   9.373
    1H151 Ti220 2209   3.828   1.845   9.373
    1H151 Ti221 2210   3.070   1.845   9.373
    1H151 Ti221 2211   4.397   0.574   8.053
    1H151 Ti221 2212   4.207   1.845   9.373
    1H151 Ti221 2213   0.418   0.819   9.373
    1H151 Ti221 2214   4.586   1.845   9.373
    1H151 Ti221 2215   5.154   2.626   8.053
    1H151 Ti221 2216   3.070   4.923   9.373
    1H151 Ti221 2217   1.934   4.923   9.373
    1H151 Ti221 2218   1.176   1.845   9.373
    1H151 Ti221 2219   4.775   6.463   9.373
    1H151 Ti222 2220   4.018   0.574   8.053
    1H151 Ti222 2221   5.912   1.332   9.373
    1H151 Ti222 2222   4.586   0.819   9.373
    1H151 Ti222 2223   1.176   5.950   9.373
    1H151 Ti222 2224   1.744   6.731   8.053
    1H151 Ti222 2225   4.397   4.410   9.373
    1H151 Ti222 2226   5.154   0.574   8.053
    1H151 Ti222 2227   3.449   4.923   9.373
    1H151 Ti222 2228   5.723   1.845   9.373
    1H151 Ti222 2229   0.039   5.950   9.373
    1H151 Ti223 2230   1.176   4.923   9.373
    1H151 Ti223 2231   0.797   4.923   9.373
    1H151 Ti223 2232   5.533   2.358   9.373
    1H151 Ti223 2233   3.260   2.626   8.053
    1H151 Ti223 2234   6.102   3.139   8.053
    1H151 Ti223 2235   2.691   3.139   8.053
    1H151 Ti223 2236   4.207   4.923   9.373
    1H151 Ti223 2237   0.418   5.950   9.373
    1H151 Ti223 2238   1.555   2.113   8.053
    1H151 Ti223 2239   3.828   4.923   9.373
    1H151 Ti224 2240   1.934   3.897   9.373
    1H151 Ti224 2241   1.365   0.306   9.373
    1H151 Ti224 2242   1.555   3.897   9.373
    1H151 Ti224 2243   6.481   3.139   8.053
    1H151 Ti224 2244   6.481   0.819   9.373
    1H151 Ti224 2245   1.555   6.218   8.053
    1H151 Ti224 2246   3.639   2.358   9.373
    1H151 Ti224 2247   2.312   3.139   8.053
    1H151 Ti224 2248   1.934   2.113   8.053
    1H151 Ti224 2249   1.555   0.061   8.053
    1H151 Ti225 2250   3.639   0.574   8.053
    1H151 Ti225 2251   2.502   1.332   9.373
    1H151 Ti225 2252   3.828   2.871   9.373
    1H151 Ti225 2253   3.449   2.871   9.373
    1H151 Ti225 2254   5.344   1.845   9.373
    1H151 Ti225 2255   4.775   2.358   9.373
    1H151 Ti225 2256   4.965   1.845   9.373
    1H151 Ti225 2257   3.639   6.731   8.053
    1H151 Ti225 2258   0.986   1.600   8.053
    1H151 Ti225 2259   6.102   4.923   9.373
    1H151 Ti226 2260   5.912   4.410   9.373
    1H151 Ti226 2261   6.291   1.332   9.373
    1H151 Ti226 2262   3.260   6.463   9.373
    1H151 Ti226 2263   1.934   6.218   8.053
    1H151 Ti226 2264   0.418   4.923   9.373
    1H151 Ti226 2265   4.018   5.437   9.373
    1H151 Ti226 2266   0.986   6.463   9.373
    1H151 Ti226 2267   5.533   1.332   9.373
    1H151 Ti226 2268   4.965   3.139   8.053
    1H151 Ti226 2269   1.555   3.139   8.053
    1H151 Ti227 2270   0.229   2.626   8.053
    1H151 Ti227 2271   3.260   2.358   9.373
    1H151 Ti227 2272   5.723   3.139   8.053
    1H151 Ti227 2273   4.586   1.087   8.053
    1H151 Ti227 2274   4.775   3.384   9.373
    1H151 Ti227 2275   4.018   2.358   9.373
    1H151 Ti227 2276   2.312   6.218   8.053
    1H151 Ti227 2277   5.154   2.358   9.373
    1H151 Ti227 2278   1.744   2.358   9.373
    1H151 Ti227 2279   6.670   5.437   9.373
    1H151 Ti228 2280   5.344   0.061   8.053
    1H151 Ti228 2281   4.775   1.332   9.373
    1H151 Ti228 2282   2.123   5.705   8.053
    1H151 Ti228 2283   3.639   1.600   8.053
    1H151 Ti228 2284   5.154   1.332   9.373
    1H151 Ti228 2285   1.365   5.437   9.373
    1H151 Ti228 2286   5.154   3.384   9.373
    1H151 Ti228 2287   4.965   1.087   8.053
    1H151 Ti228 2288   0.229   0.306   9.373
    1H151 Ti228 2289   4.775   4.410   9.373
    1H151 Ti229 2290   2.881   3.652   8.053
    1H151 Ti229 2291   0.797   6.976   9.373
    1H151 Ti229 2292   4.018   1.332   9.373
    1H151 Ti229 2293   1.934   3.139   8.053
    1H151 Ti229 2294   5.154   0.306   9.373
    1H151 Ti229 2295   6.291   4.679   8.053
    1H151 Ti229 2296   2.123   6.731   8.053
    1H151 Ti229 2297   4.586   0.061   8.053
    1H151 Ti229 2298   2.502   4.410   9.373
    1H151 Ti229 2299   3.260   1.332   9.373
    1H151 Ti230 2300   0.986   4.410   9.373
    1H151 Ti230 2301   5.344   6.218   8.053
    1H151 Ti230 2302   5.344   0.819   9.373
    1H151 Ti230 2303   6.102   0.819   9.373
    1H151 Ti230 2304   3.828   0.061   8.053
    1H151 Ti230 2305   4.965   6.218   8.053
    1H151 Ti230 2306   0.607   4.679   8.053
    1H151 Ti230 2307   3.449   5.950   9.373
    1H151 Ti230 2308   4.018   4.410   9.373
    1H151 Ti230 2309   2.312   4.923   9.373
    1H151 Ti231 2310   3.070   3.139   8.053
    1H151 Ti231 2311   2.312   3.897   9.373
    1H151 Ti231 2312   4.775   6.731   8.053
    1H151 Ti231 2313   2.881   2.358   9.373
    1H151 Ti231 2314   0.797   2.113   8.053
    1H151 Ti231 2315   3.070   6.976   9.373
    1H151 Ti231 2316   5.344   5.192   8.053
    1H151 Ti231 2317   4.397   2.358   9.373
    1H151 Ti231 2318   5.344   3.897   9.373
    1H151 Ti231 2319   0.039   0.819   9.373
    1H151 Ti232 2320   1.744   5.705   8.053
    1H151 Ti232 2321   4.397   0.306   9.373
    1H151 Ti232 2322   6.291   3.652   8.053
    1H151 Ti232 2323   3.828   1.087   8.053
    1H151 Ti232 2324   2.881   5.437   9.373
    1H151 Ti232 2325   4.207   3.897   9.373
    1H151 Ti232 2326   3.828   6.218   8.053
    1H151 Ti232 2327   5.154   3.652   8.053
    1H151 Ti232 2328   6.670   2.626   8.053
    1H151 Ti232 2329   1.365   6.731   8.053
    1H151 Ti233 2330   2.502   2.358   9.373
    1H151 Ti233 2331   1.365   2.626   8.053
    1H151 Ti233 2332   6.291   0.574   8.053
    1H151 Ti233 2333   5.344   2.871   9.373
    1H151 Ti233 2334   3.070   5.950   9.373
    1H151 Ti233 2335   1.744   1.600   8.053
    1H151 Ti233 2336   2.123   2.358   9.373
    1H151 Ti233 2337   5.533   2.626   8.053
    1H151 Ti233 2338   4.207   0.061   8.053
    1H151 Ti233 2339   1.176   3.897   9.373
    1H151 Ti234 2340   0.607   6.463   9.373
    1H151 Ti234 2341   3.828   2.113   8.053
    1H151 Ti234 2342   1.934   0.061   8.053
    1H151 Ti234 2343   4.018   6.731   8.053
    1H151 Ti234 2344   0.797   0.061   8.053
    1H151 Ti234 2345   0.607   1.332   9.373
    1H151 Ti234 2346   5.533   6.731   8.053
    1H151 Ti234 2347   6.291   2.626   8.053
    1H151 Ti234 2348   5.723   2.871   9.373
    1H151 Ti234 2349   5.533   3.652   8.053
    1H151 Ti235 2350   4.775   3.652   8.053
    1H151 Ti235 2351   4.586   6.976   9.373
    1H151 Ti235 2352   4.397   1.332   9.373
    1H151 Ti235 2353   4.965   6.976   9.373
    1H151 Ti235 2354   6.481   4.923   9.373
    1H151 Ti235 2355   2.881   1.332   9.373
    1H151 Ti235 2356   4.586   5.950   9.373
    1H151 Ti235 2357   4.207   0.819   9.373
    1H151 Ti235 2358   2.881   6.463   9.373
    1H151 Ti235 2359   2.881   4.410   9.373
    1H151 Ti236 2360   1.365   3.652   8.053
    1H151 Ti236 2361   4.397   3.652   8.053
    1H151 Ti236 2362   0.607   2.626   8.053
    1H151 Ti236 2363   6.670   3.652   8.053
    1H151 Ti236 2364   6.481   4.165   8.053
    1H151 Ti236 2365   4.207   1.087   8.053
    1H151 Ti236 2366   1.744   2.626   8.053
    1H151 Ti236 2367   4.965   2.871   9.373
    1H151 Ti236 2368   6.670   6.463   9.373
    1H151 Ti236 2369   3.260   4.410   9.373
    1H151 Ti237 2370   4.965   5.950   9.373
    1H151 Ti237 2371   4.586   4.923   9.373
    1H151 Ti237 2372   3.639   1.332   9.373
    1H151 Ti237 2373   3.449   0.061   8.053
    1H151 Ti237 2374   5.154   4.410   9.373
    1H151 Ti237 2375   1.934   0.819   9.373
    1H151 Ti237 2376   5.533   4.410   9.373
    1H151 Ti237 2377   1.365   0.574   8.053
    1H151 Ti237 2378   5.723   4.923   9.373
    1H151 Ti237 2379   1.176   3.139   8.053
    1H151 Ti238 2380   0.229   6.463   9.373
    1H151 Ti238 2381   0.039   2.113   8.053
    1H151 Ti238 2382   2.312   0.819   9.373
    1H151 Ti238 2383   1.934   5.192   8.053
    1H151 Ti238 2384   1.365   6.463   9.373
    1H151 Ti238 2385   4.018   1.600   8.053
    1H151 Ti238 2386   6.291   4.410   9.373
    1H151 Ti238 2387   0.039   4.165   8.053
    1H151 Ti238 2388   2.502   3.652   8.053
    1H151 Ti238 2389   0.418   2.113   8.053
    1H151 Ti239 2390   0.418   4.165   8.053
    1H151 Ti239 2391   5.912   2.626   8.053
    1H151 Ti239 2392   6.291   5.437   9.373
    1H151 Ti239 2393   6.102   1.845   9.373
    1H151 Ti239 2394   0.986   0.574   8.053
    1H151 Ti239 2395   3.070   5.192   8.053
    1H151 Ti239 2396   1.744   3.652   8.053
    1H151 Ti239 2397   1.176   1.087   8.053
    1H151 Ti239 2398   5.912   2.358   9.373
    1H151 Ti239 2399   6.670   4.679   8.053
    1H151 Ti240 2400   0.986   3.652   8.053
    1H151 Ti240 2401   3.260   1.600   8.053
    1H151 Ti240 2402   3.070   2.871   9.373
    1H151 Ti240 2403   6.481   5.950   9.373
    1H151 Ti240 2404   4.207   2.871   9.373
    1H151 Ti240 2405   1.744   5.437   9.373
    1H151 Ti240 2406   2.691   4.923   9.373
    1H151 Ti240 2407   1.176   6.976   9.373
    1H151 Ti240 2408   1.365   2.358   9.373
    1H151 Ti240 2409   4.397   6.463   9.373
    1H151 Ti241 2410   2.691   0.819   9.373
    1H151 Ti241 2411   1.555   1.087   8.053
    1H151 Ti241 2412   6.481   2.113   8.053
    1H151 Ti241 2413   1.744   0.574   8.053
    1H151 Ti241 2414   0.797   4.165   8.053
    1H151 Ti241 2415   2.691   6.976   9.373
    1H151 Ti241 2416   5.723   5.192   8.053
    1H151 Ti241 2417   4.775   2.626   8.053
    1H151 Ti241 2418   3.828   5.950   9.373
    1H151 Ti241 2419   0.797   1.845   9.373
    1H151 Ti242 2420   4.397   1.600   8.053
    1H151 Ti242 2421   5.912   4.679   8.053
    1H151 Ti242 2422   1.555   6.976   9.373
    1H151 Ti242 2423   0.039   4.923   9.373
    1H151 Ti242 2424   3.828   0.819   9.373
    1H151 Ti242 2425   4.586   4.165   8.053
    1H151 Ti242 2426   5.344   1.087   8.053
    1H151 Ti242 2427   3.070   0.819   9.373
    1H151 Ti242 2428   0.607   0.574   8.053
    1H151 Ti242 2429   0.797   3.139   8.053
    1H151 Ti243 2430   5.723   0.819   9.373
    1H151 Ti243 2431   2.881   5.705   8.053
    1H151 Ti243 2432   0.607   3.652   8.053
    1H151 Ti243 2433   2.502   5.437   9.373
    1H151 Ti243 2434   0.986   2.626   8.053
    1H151 Ti243 2435   5.154   6.463   9.373
    1H151 Ti243 2436   5.154   5.705   8.053
    1H151 Ti243 2437   3.449   6.218   8.053
    1H151 Ti243 2438   4.775   1.600   8.053
    1H151 Ti243 2439   0.418   6.976   9.373
    1H151 Ti244 2440   0.229   3.652   8.053
    1H151 Ti244 2441   5.912   3.652   8.053
    1H151 Ti244 2442   4.397   3.384   9.373
    1H151 Ti244 2443   6.102   4.165   8.053
    1H151 Ti244 2444   3.449   0.819   9.373
    1H151 Ti244 2445   0.797   5.192   8.053
    1H151 Ti244 2446   4.018   3.384   9.373
    1H151 Ti244 2447   5.533   3.384   9.373
    1H151 Ti244 2448   2.123   5.437   9.373
    1H151 Ti244 2449   4.207   4.165   8.053
    1H151 Ti245 2450   0.039   3.139   8.053
    1H151 Ti245 2451   2.123   1.600   8.053
    1H151 Ti245 2452   2.881   1.600   8.053
    1H151 Ti245 2453   2.502   6.731   8.053
    1H151 Ti245 2454   1.365   5.705   8.053
    1H151 Ti245 2455   3.639   6.463   9.373
    1H151 Ti245 2456   3.260   6.731   8.053
    1H151 Ti245 2457   1.176   6.218   8.053
    1H151 Ti245 2458   4.775   5.437   9.373
    1H151 Ti245 2459   5.912   5.437   9.373
    1H151 Ti246 2460   1.744   6.463   9.373
    1H151 Ti246 2461   4.586   3.139   8.053
    1H151 Ti246 2462   2.691   2.871   9.373
    1H151 Ti246 2463   6.670   1.332   9.373
    1H151 Ti246 2464   1.934   6.976   9.373
    1H151 Ti246 2465   0.418   5.192   8.053
    1H151 Ti246 2466   2.881   0.306   9.373
    1H151 Ti246 2467   5.912   0.574   8.053
    1H151 Ti246 2468   2.502   1.600   8.053
    1H151 Ti246 2469   1.176   0.061   8.053
    1H151 Ti247 2470   2.312   6.976   9.373
    1H151 Ti247 2471   0.986   4.679   8.053
    1H151 Ti247 2472   4.965   4.923   9.373
    1H151 Ti247 2473   3.639   4.410   9.373
    1H151 Ti247 2474   3.260   5.705   8.053
    1H151 Ti247 2475   1.555   5.192   8.053
    1H151 Ti247 2476   6.670   0.574   8.053
    1H151 Ti247 2477   4.207   6.218   8.053
    1H151 Ti247 2478   3.260   0.574   8.053
    1H151 Ti247 2479   2.123   0.306   9.373
    1H151 Ti248 2480   4.965   2.113   8.053
    1H151 Ti248 2481   0.229   4.679   8.053
    1H151 Ti248 2482   3.639   3.384   9.373
    1H151 Ti248 2483   6.670   1.600   8.053
    1H151 Ti248 2484   3.260   3.652   8.053
    1H151 Ti248 2485   5.533   4.679   8.053
    1H151 Ti248 2486   0.418   0.061   8.053
    1H151 Ti248 2487   0.039   6.976   9.373
    1H151 Ti248 2488   3.449   6.976   9.373
    1H151 Ti248 2489   1.744   0.306   9.373
    1H151 Ti249 2490   5.533   0.574   8.053
    1H151 Ti249 2491   4.397   5.437   9.373
    1H151 Ti249 2492   2.691   5.192   8.053
    1H151 Ti249 2493   4.965   5.192   8.053
    1H151 Ti249 2494   1.555   5.950   9.373
    1H151 Ti249 2495   3.639   2.626   8.053
    1H151 Ti249 2496   0.418   3.139   8.053
    1H151 Ti249 2497   6.670   0.306   9.373
    1H151 Ti249 2498   0.229   1.600   8.053
    1H151 Ti249 2499   2.312   2.871   9.373
    1H151 Ti250 2500   4.018   4.679   8.053
    1H151 Ti250 2501   2.123   3.652   8.053
    1H151 Ti250 2502   6.102   2.113   8.053
    1H151 Ti250 2503   5.533   5.437   9.373
    1H151 Ti250 2504   0.039   6.218   8.053
    1H151 Ti250 2505   4.586   2.871   9.373
    1H151 Ti250 2506   4.397   6.731   8.053
    1H151 Ti250 2507   2.502   5.705   8.053
    1H151 Ti250 2508   6.481   6.218   8.053
    1H151 Ti250 2509   3.449   1.087   8.053
    1H151 Ti251 2510   5.723   3.897   9.373
    1H151 Ti251 2511   2.502   3.384   9.373
    1H151 Ti251 2512   0.039   1.087   8.053
    1H151 Ti251 2513   5.344   2.113   8.053
    1H151 Ti251 2514   0.607   6.731   8.053
    1H151 Ti251 2515   5.154   4.679   8.053
    1H151 Ti251 2516   6.102   0.061   8.053
    1H151 Ti251 2517   3.260   3.384   9.373
    1H151 Ti251 2518   0.418   6.218   8.053
    1H151 Ti251 2519   4.207   5.950   9.373
    1H151 Ti252 2520   2.502   0.306   9.373
    1H151 Ti252 2521   5.533   5.705   8.053
    1H151 Ti252 2522   6.102   6.218   8.053
    1H151 Ti252 2523   0.986   2.358   9.373
    1H151 Ti252 2524   6.102   5.192   8.053
    1H151 Ti252 2525   3.828   4.165   8.053
    1H151 Ti252 2526   6.291   1.600   8.053
    1H151 Ti252 2527   3.639   4.679   8.053
    1H151 Ti252 2528   0.229   5.705   8.053
    1H151 Ti252 2529   2.691   3.897   9.373
    1H151 Ti253 2530   5.723   0.061   8.053
    1H151 Ti253 2531   6.481   0.061   8.053
    1H151 Ti253 2532   0.607   4.410   9.373
    1H151 Ti253 2533   2.312   5.950   9.373
    1H151 Ti253 2534   2.691   5.950   9.373
    1H151 Ti253 2535   0.607   1.600   8.053
    1H151 Ti253 2536   2.691   6.218   8.053
    1H151 Ti253 2537   5.344   4.923   9.373
    1H151 Ti253 2538   6.481   1.087   8.053
    1H151 Ti253 2539   0.986   6.731   8.053
    1H151 Ti254 2540   0.797   1.087   8.053
    1H151 Ti254 2541   2.502   6.463   9.373
    1H151 Ti254 2542   4.018   0.306   9.373
    1H151 Ti254 2543   4.207   2.113   8.053
    1H151 Ti254 2544   4.965   4.165   8.053
    1H151 Ti254 2545   6.670   2.358   9.373
    1H151 Ti254 2546   1.176   4.165   8.053
    1H151 Ti254 2547   3.260   0.306   9.373
    1H151 Ti254 2548   3.070   6.218   8.053
    1H151 Ti254 2549   2.123   3.384   9.373
    1H151 Ti255 2550   0.229   2.358   9.373
    1H151 Ti255 2551   6.291   5.705   8.053
    1H151 Ti255 2552   4.586   6.218   8.053
    1H151 Ti255 2553   6.481   5.192   8.053
    1H151 Ti255 2554   0.229   1.332   9.373
    1H151 Ti255 2555   5.154   5.437   9.373
    1H151 Ti255 2556   3.828   3.897   9.373
    1H151 Ti255 2557   6.291   0.306   9.373
    1H151 Ti255 2558   2.123   6.463   9.373
    1H151 Ti255 2559   4.586   2.113   8.053
    1H151 Ti256 2560   1.176   5.192   8.053
    1H151 Ti256 2561   5.154   1.600   8.053
    1H151 Ti256 2562   2.312   0.061   8.053
    1H151 Ti256 2563   5.723   6.218   8.053
    1H151 Ti256 2564   0.229   0.574   8.053
    1H151 Ti256 2565   5.533   0.306   9.373
    1H151 Ti256 2566   5.723   5.950   9.373
    1H151 Ti256 2567   1.555   2.871   9.373
    1H151 Ti256 2568   6.102   1.087   8.053
    1H151 Ti256 2569   5.344   5.950   9.373
    1H151 Ti257 2570   5.723   4.165   8.053
    1H151 Ti257 2571   2.881   4.679   8.053
    1H151 Ti257 2572   1.744   3.384   9.373
    1H151 Ti257 2573   3.449   3.139   8.053
    1H151 Ti257 2574   4.018   5.705   8.053
    1H151 Ti257 2575   2.312   5.192   8.053
    1H151 Ti257 2576   6.102   3.897   9.373
    1H151 Ti257 2577   4.207   6.976   9.373
    1H151 Ti257 2578   5.344   4.165   8.053
    1H151 Ti257 2579   1.744   4.679   8.053
    1H151 Ti258 2580   0.039   5.192   8.053
    1H151 Ti258 2581   3.070   4.165   8.053
    1H151 Ti258 2582   0.607   5.705   8.053
    1H151 Ti258 2583   6.481   1.845   9.373
    1H151 Ti258 2584   2.691   4.165   8.053
    1H151 Ti258 2585   4.018   6.463   9.373
    1H151 Ti258 2586   1.934   5.950   9.373
    1H151 Ti258 2587   5.912   6.731   8.053
    1H151 Ti258 2588   4.397   4.679   8.053
    1H151 Ti258 2589   3.639   0.306   9.373
    1H151 Ti259 2590   0.229   6.731   8.053
    1H151 Ti259 2591   6.670   4.410   9.373
    1H151 Ti259 2592   3.449   5.192   8.053
    1H151 Ti259 2593   5.723   1.087   8.053
    1H151 Ti259 2594   0.986   5.705   8.053
    1H151 Ti259 2595   0.418   1.087   8.053
    1H151 Ti259 2596   2.881   6.731   8.053
    1H151 Ti259 2597   3.070   3.897   9.373
    1H151 Ti259 2598   5.344   6.976   9.373
    1H151 Ti259 2599   3.070   0.061   8.053
    1H151 Ti260 2600   5.912   5.705   8.053
    1H151 Ti260 2601   1.934   1.087   8.053
    1H151 Ti260 2602   0.418   1.845   9.373
    1H151 Ti260 2603   1.555   4.165   8.053
    1H151 Ti260 2604   1.934   2.871   9.373
    1H151 Ti260 2605   0.797   6.218   8.053
    1H151 Ti260 2606   2.881   3.384   9.373
    1H151 Ti260 2607   1.365   3.384   9.373
    1H151 Ti260 2608   6.291   2.358   9.373
    1H151 Ti260 2609   3.639   5.705   8.053
    1H151 Ti261 2610   4.775   5.705   8.053
    1H151 Ti261 2611   0.797   3.897   9.373
    1H151 Ti261 2612   4.775   4.679   8.053
    1H151 Ti261 2613   6.102   5.950   9.373
    1H151 Ti261 2614   5.723   2.113   8.053
    1H151 Ti261 2615   6.291   6.731   8.053
    1H151 Ti261 2616   0.039   0.061   8.053
    1H151 Ti261 2617   6.670   6.731   8.053
    1H151 Ti261 2618   3.449   3.897   9.373
    1H151 Ti261 2619   2.123   0.574   8.053
    1H151 Ti262 2620   1.365   4.679   8.053
    1H151 Ti262 2621   3.449   4.165   8.053
    1H151 Ti262 2622   0.039   1.845   9.373
    1H151 Ti262 2623   0.229   4.410   9.373
    1H151 Ti262 2624   5.912   0.306   9.373
    1H151 Ti262 2625   6.670   5.705   8.053
    1H151 Ti262 2626   4.018   3.652   8.053
    1H151 Ti262 2627   0.039   2.871   9.373
    1H151 Ti262 2628   3.260   4.679   8.053
    1H151 Ti262 2629   4.018   2.626   8.053
    1H151 Ti263 2630   4.397   2.626   8.053
    1H151 Ti263 2631   3.828   6.976   9.373
    1H151 Ti263 2632   3.828   5.192   8.053
    1H151 Ti263 2633   6.102   2.871   9.373
    1H151 Ti263 2634   3.070   1.087   8.053
    1H151 Ti263 2635   0.607   2.358   9.373
    1H151 Ti263 2636   6.291   6.463   9.373
    1H151 Ti263 2637   5.912   3.384   9.373
    1H151 Ti263 2638   2.312   4.165   8.053
    1H151 Ti263 2639   2.691   0.061   8.053
    1H151 Ti264 2640   1.934   4.165   8.053
    1H151 Ti264 2641   5.533   1.600   8.053
    1H151 Ti264 2642   6.481   6.976   9.373
    1H151 Ti264 2643   4.207   3.139   8.053
    1H151 Ti264 2644   3.639   3.652   8.053
    1H151 Ti264 2645   5.912   1.600   8.053
    1H151 Ti264 2646   4.586   5.192   8.053
    1H151 Ti264 2647   5.533   6.463   9.373
    1H151 Ti264 2648   4.207   5.192   8.053
    1H151 Ti264 2649   4.397   5.705   8.053
    1H151 Ti265 2650   6.481   3.897   9.373
    1H151 Ti265 2651   2.502   4.679   8.053
    1H151 Ti265 2652   2.881   0.574   8.053
    1H151 Ti265 2653   2.123   4.679   8.053
    1H151 Ti265 2654   0.986   3.384   9.373
    1H151 Ti265 2655   1.176   2.871   9.373
    1H151 Ti265 2656   3.828   3.139   8.053
    1H151 Ti265 2657   6.481   2.871   9.373
    1H151 Ti265 2658   2.312   1.087   8.053
    1H151 Ti265 2659   2.691   1.087   8.053
    1H151 Ti266 2660   2.502   0.574   8.053
    1H151 Ti266 2661   5.723   6.976   9.373
    1H151 Ti266 2662   0.418   3.897   9.373
    1H151 Ti266 2663   0.418   2.871   9.373
    1H151 Ti266 2664   5.912   6.463   9.373
    1H151 Ti266 2665   6.102   6.976   9.373
    1H151 Ti266 2666   6.291   3.384   9.373
    1H151 Ti266 2667   0.039   3.897   9.373
    1H151 Ti266 2668   0.797   2.871   9.373
    1H151 Ti266 2669   0.607   3.384   9.373
    1H151 Ti267 2670   6.670   3.384   9.373
    1H151 Ti267 2671   0.229   3.384   9.373
    1H151 Ti267 2672   1.365   1.180   9.109
    1H151 Ti267 2673   1.176   0.667   9.109
    1H151 Ti267 2674   2.691   2.265   8.317
    1H151 Ti267 2675   0.797   0.667   9.109
    1H151 Ti267 2676   1.934   1.693   9.109
    1H151 Ti267 2677   3.070   2.265   8.317
    1H151 Ti267 2678   2.312   2.265   8.317
    1H151 Ti267 2679   1.555   1.693   9.109
    1H151 Ti268 2680   0.986   1.180   9.109
    1H151 Ti268 2681   0.607   5.285   9.109
    1H151 Ti268 2682   2.502   2.778   8.317
    1H151 Ti268 2683   1.365   4.259   9.109
    1H151 Ti268 2684   2.123   4.259   9.109
    1H151 Ti268 2685   1.744   4.259   9.109
    1H151 Ti268 2686   1.744   1.180   9.109
    1H151 Ti268 2687   0.797   5.798   9.109
    1H151 Ti268 2688   1.555   4.772   9.109
    1H151 Ti268 2689   3.260   5.285   9.109
    1H151 Ti269 2690   4.965   0.667   9.109
    1H151 Ti269 2691   1.365   1.751   8.317
    1H151 Ti269 2692   2.881   2.778   8.317
    1H151 Ti269 2693   1.176   1.693   9.109
    1H151 Ti269 2694   1.934   4.772   9.109
    1H151 Ti269 2695   4.965   3.746   9.109
    1H151 Ti269 2696   5.154   6.883   8.317
    1H151 Ti269 2697   0.986   5.285   9.109
    1H151 Ti269 2698   2.312   1.693   9.109
    1H151 Ti269 2699   0.418   0.667   9.109
    1H151 Ti270 2700   2.123   2.778   8.317
    1H151 Ti270 2701   4.965   0.212   8.317
    1H151 Ti270 2702   0.986   0.154   9.109
    1H151 Ti270 2703   0.418   5.798   9.109
    1H151 Ti270 2704   3.639   5.285   9.109
    1H151 Ti270 2705   5.154   2.778   8.317
    1H151 Ti270 2706   4.586   0.667   9.109
    1H151 Ti270 2707   1.176   5.798   9.109
    1H151 Ti270 2708   0.229   5.285   9.109
    1H151 Ti270 2709   0.607   0.154   9.109
    1H151 Ti271 2710   4.775   0.725   8.317
    1H151 Ti271 2711   1.176   4.772   9.109
    1H151 Ti271 2712   0.039   5.798   9.109
    1H151 Ti271 2713   4.397   4.259   9.109
    1H151 Ti271 2714   5.344   3.291   8.317
    1H151 Ti271 2715   5.723   1.693   9.109
    1H151 Ti271 2716   2.691   1.693   9.109
    1H151 Ti271 2717   3.449   2.265   8.317
    1H151 Ti271 2718   1.744   2.206   9.109
    1H151 Ti271 2719   3.639   2.206   9.109
    1H151 Ti272 2720   5.533   2.206   9.109
    1H151 Ti272 2721   4.397   0.725   8.317
    1H151 Ti272 2722   4.586   3.746   9.109
    1H151 Ti272 2723   4.775   6.311   9.109
    1H151 Ti272 2724   3.070   1.693   9.109
    1H151 Ti272 2725   3.449   1.693   9.109
    1H151 Ti272 2726   3.828   1.693   9.109
    1H151 Ti272 2727   1.555   0.667   9.109
    1H151 Ti272 2728   4.775   2.206   9.109
    1H151 Ti272 2729   1.744   6.883   8.317
    1H151 Ti273 2730   3.070   4.772   9.109
    1H151 Ti273 2731   4.207   1.693   9.109
    1H151 Ti273 2732   5.154   0.725   8.317
    1H151 Ti273 2733   4.207   4.772   9.109
    1H151 Ti273 2734   0.986   1.751   8.317
    1H151 Ti273 2735   3.260   2.206   9.109
    1H151 Ti273 2736   2.123   1.180   9.109
    1H151 Ti273 2737   4.586   1.693   9.109
    1H151 Ti273 2738   4.018   2.206   9.109
    1H151 Ti273 2739   4.586   0.212   8.317
    1H151 Ti274 2740   0.986   6.311   9.109
    1H151 Ti274 2741   4.775   4.259   9.109
    1H151 Ti274 2742   6.291   1.180   9.109
    1H151 Ti274 2743   1.176   2.265   8.317
    1H151 Ti274 2744   4.018   5.285   9.109
    1H151 Ti274 2745   1.555   6.369   8.317
    1H151 Ti274 2746   4.018   0.725   8.317
    1H151 Ti274 2747   2.123   2.206   9.109
    1H151 Ti274 2748   5.912   1.180   9.109
    1H151 Ti274 2749   1.934   2.265   8.317
    1H151 Ti275 2750   4.775   0.154   9.109
    1H151 Ti275 2751   2.691   3.291   8.317
    1H151 Ti275 2752   2.881   2.206   9.109
    1H151 Ti275 2753   4.775   1.180   9.109
    1H151 Ti275 2754   3.639   1.751   8.317
    1H151 Ti275 2755   4.397   2.206   9.109
    1H151 Ti275 2756   6.481   3.291   8.317
    1H151 Ti275 2757   2.502   2.206   9.109
    1H151 Ti275 2758   5.154   1.180   9.109
    1H151 Ti275 2759   6.102   4.772   9.109
    1H151 Ti276 2760   0.607   1.180   9.109
    1H151 Ti276 2761   3.449   5.798   9.109
    1H151 Ti276 2762   2.312   4.772   9.109
    1H151 Ti276 2763   6.102   3.291   8.317
    1H151 Ti276 2764   4.965   6.369   8.317
    1H151 Ti276 2765   3.449   4.772   9.109
    1H151 Ti276 2766   3.828   0.212   8.317
    1H151 Ti276 2767   5.344   6.369   8.317
    1H151 Ti276 2768   4.207   0.212   8.317
    1H151 Ti276 2769   1.555   0.212   8.317
    1H151 Ti277 2770   1.934   6.369   8.317
    1H151 Ti277 2771   2.502   1.180   9.109
    1H151 Ti277 2772   1.555   3.291   8.317
    1H151 Ti277 2773   5.154   2.206   9.109
    1H151 Ti277 2774   2.123   5.856   8.317
    1H151 Ti277 2775   3.449   2.719   9.109
    1H151 Ti277 2776   1.555   2.265   8.317
    1H151 Ti277 2777   3.828   2.719   9.109
    1H151 Ti277 2778   5.344   1.693   9.109
    1H151 Ti277 2779   1.365   5.285   9.109
    1H151 Ti278 2780   3.260   1.751   8.317
    1H151 Ti278 2781   0.797   4.772   9.109
    1H151 Ti278 2782   3.828   4.772   9.109
    1H151 Ti278 2783   2.312   6.369   8.317
    1H151 Ti278 2784   4.965   1.693   9.109
    1H151 Ti278 2785   2.881   1.751   8.317
    1H151 Ti278 2786   3.070   6.824   9.109
    1H151 Ti278 2787   5.533   1.180   9.109
    1H151 Ti278 2788   3.828   6.369   8.317
    1H151 Ti278 2789   4.965   3.291   8.317
    1H151 Ti279 2790   1.744   1.751   8.317
    1H151 Ti279 2791   3.070   5.798   9.109
    1H151 Ti279 2792   5.723   3.291   8.317
    1H151 Ti279 2793   3.639   0.725   8.317
    1H151 Ti279 2794   3.260   2.778   8.317
    1H151 Ti279 2795   2.502   1.751   8.317
    1H151 Ti279 2796   4.586   1.238   8.317
    1H151 Ti279 2797   6.291   2.778   8.317
    1H151 Ti279 2798   5.154   4.259   9.109
    1H151 Ti279 2799   1.365   0.154   9.109
    1H151 Ti280 2800   2.312   3.291   8.317
    1H151 Ti280 2801   5.533   2.778   8.317
    1H151 Ti280 2802   3.639   6.883   8.317
    1H151 Ti280 2803   3.260   6.311   9.109
    1H151 Ti280 2804   0.797   6.824   9.109
    1H151 Ti280 2805   4.775   6.883   8.317
    1H151 Ti280 2806   6.670   5.285   9.109
    1H151 Ti280 2807   4.018   1.180   9.109
    1H151 Ti280 2808   6.481   0.667   9.109
    1H151 Ti280 2809   5.912   2.778   8.317
    1H151 Ti281 2810   5.344   0.212   8.317
    1H151 Ti281 2811   2.881   5.285   9.109
    1H151 Ti281 2812   0.607   6.311   9.109
    1H151 Ti281 2813   2.123   1.751   8.317
    1H151 Ti281 2814   1.744   5.856   8.317
    1H151 Ti281 2815   5.723   2.719   9.109
    1H151 Ti281 2816   0.607   4.830   8.317
    1H151 Ti281 2817   3.070   3.291   8.317
    1H151 Ti281 2818   1.744   5.285   9.109
    1H151 Ti281 2819   3.260   1.180   9.109
    1H151 Ti282 2820   6.102   1.693   9.109
    1H151 Ti282 2821   5.344   2.719   9.109
    1H151 Ti282 2822   2.502   4.259   9.109
    1H151 Ti282 2823   0.039   0.667   9.109
    1H151 Ti282 2824   1.176   1.238   8.317
    1H151 Ti282 2825   1.365   2.778   8.317
    1H151 Ti282 2826   0.229   2.778   8.317
    1H151 Ti282 2827   4.965   2.719   9.109
    1H151 Ti282 2828   3.828   1.238   8.317
    1H151 Ti282 2829   0.797   0.212   8.317
    1H151 Ti283 2830   5.154   3.232   9.109
    1H151 Ti283 2831   4.586   6.824   9.109
    1H151 Ti283 2832   5.723   4.772   9.109
    1H151 Ti283 2833   0.039   2.265   8.317
    1H151 Ti283 2834   6.670   6.311   9.109
    1H151 Ti283 2835   5.344   0.667   9.109
    1H151 Ti283 2836   0.418   2.265   8.317
    1H151 Ti283 2837   1.934   3.291   8.317
    1H151 Ti283 2838   1.365   2.206   9.109
    1H151 Ti283 2839   4.965   6.824   9.109
    1H151 Ti284 2840   5.912   4.259   9.109
    1H151 Ti284 2841   1.934   3.746   9.109
    1H151 Ti284 2842   3.828   5.798   9.109
    1H151 Ti284 2843   6.481   4.317   8.317
    1H151 Ti284 2844   0.797   2.265   8.317
    1H151 Ti284 2845   1.934   5.343   8.317
    1H151 Ti284 2846   5.344   3.746   9.109
    1H151 Ti284 2847   6.670   2.778   8.317
    1H151 Ti284 2848   6.291   5.285   9.109
    1H151 Ti284 2849   1.555   1.238   8.317
    1H151 Ti285 2850   4.775   3.232   9.109
    1H151 Ti285 2851   0.229   6.311   9.109
    1H151 Ti285 2852   1.555   3.746   9.109
    1H151 Ti285 2853   3.449   0.212   8.317
    1H151 Ti285 2854   0.986   4.259   9.109
    1H151 Ti285 2855   2.123   6.883   8.317
    1H151 Ti285 2856   4.586   4.772   9.109
    1H151 Ti285 2857   4.397   1.180   9.109
    1H151 Ti285 2858   1.744   2.778   8.317
    1H151 Ti285 2859   1.365   6.883   8.317
    1H151 Ti286 2860   4.397   3.804   8.317
    1H151 Ti286 2861   4.018   4.259   9.109
    1H151 Ti286 2862   0.229   0.154   9.109
    1H151 Ti286 2863   4.965   1.238   8.317
    1H151 Ti286 2864   0.418   4.772   9.109
    1H151 Ti286 2865   6.670   1.180   9.109
    1H151 Ti286 2866   6.291   4.830   8.317
    1H151 Ti286 2867   4.207   0.667   9.109
    1H151 Ti286 2868   4.018   6.883   8.317
    1H151 Ti286 2869   5.533   6.883   8.317
    1H151 Ti287 2870   0.797   1.693   9.109
    1H151 Ti287 2871   5.154   0.154   9.109
    1H151 Ti287 2872   1.365   6.311   9.109
    1H151 Ti287 2873   1.176   3.291   8.317
    1H151 Ti287 2874   3.449   6.369   8.317
    1H151 Ti287 2875   3.070   5.343   8.317
    1H151 Ti287 2876   4.207   3.746   9.109
    1H151 Ti287 2877   3.639   3.232   9.109
    1H151 Ti287 2878   4.018   3.232   9.109
    1H151 Ti287 2879   5.344   5.343   8.317
    1H151 Ti288 2880   5.533   4.259   9.109
    1H151 Ti288 2881   3.070   2.719   9.109
    1H151 Ti288 2882   2.881   3.804   8.317
    1H151 Ti288 2883   4.397   0.154   9.109
    1H151 Ti288 2884   2.691   4.772   9.109
    1H151 Ti288 2885   6.291   3.804   8.317
    1H151 Ti288 2886   5.912   2.206   9.109
    1H151 Ti288 2887   2.881   1.180   9.109
    1H151 Ti288 2888   6.670   3.804   8.317
    1H151 Ti288 2889   6.102   4.317   8.317
    1H151 Ti289 2890   4.207   1.238   8.317
    1H151 Ti289 2891   4.775   3.804   8.317
    1H151 Ti289 2892   1.555   6.824   9.109
    1H151 Ti289 2893   4.018   1.751   8.317
    1H151 Ti289 2894   0.229   3.804   8.317
    1H151 Ti289 2895   6.481   5.798   9.109
    1H151 Ti289 2896   4.207   2.719   9.109
    1H151 Ti289 2897   0.797   4.317   8.317
    1H151 Ti289 2898   1.365   5.856   8.317
    1H151 Ti289 2899   6.481   4.772   9.109
    1H151 Ti290 2900   6.102   0.667   9.109
    1H151 Ti290 2901   2.123   5.285   9.109
    1H151 Ti290 2902   3.639   1.180   9.109
    1H151 Ti290 2903   5.533   3.232   9.109
    1H151 Ti290 2904   0.797   3.291   8.317
    1H151 Ti290 2905   0.039   4.317   8.317
    1H151 Ti290 2906   0.418   4.317   8.317
    1H151 Ti290 2907   4.965   2.265   8.317
    1H151 Ti290 2908   6.291   0.725   8.317
    1H151 Ti290 2909   5.154   3.804   8.317
    1H151 Ti291 2910   2.312   3.746   9.109
    1H151 Ti291 2911   4.775   2.778   8.317
    1H151 Ti291 2912   4.586   3.291   8.317
    1H151 Ti291 2913   1.176   6.824   9.109
    1H151 Ti291 2914   1.934   0.212   8.317
    1H151 Ti291 2915   5.154   5.856   8.317
    1H151 Ti291 2916   3.828   2.265   8.317
    1H151 Ti291 2917   0.607   2.778   8.317
    1H151 Ti291 2918   1.365   0.725   8.317
    1H151 Ti291 2919   2.881   6.311   9.109
    1H151 Ti292 2920   6.481   2.265   8.317
    1H151 Ti292 2921   3.449   6.824   9.109
    1H151 Ti292 2922   5.533   4.830   8.317
    1H151 Ti292 2923   4.397   6.311   9.109
    1H151 Ti292 2924   2.502   5.285   9.109
    1H151 Ti292 2925   4.586   5.798   9.109
    1H151 Ti292 2926   5.344   2.265   8.317
    1H151 Ti292 2927   1.934   0.667   9.109
    1H151 Ti292 2928   2.691   6.824   9.109
    1H151 Ti292 2929   2.881   4.259   9.109
    1H151 Ti293 2930   4.775   5.285   9.109
    1H151 Ti293 2931   0.986   0.725   8.317
    1H151 Ti293 2932   2.881   0.154   9.109
    1H151 Ti293 2933   1.176   0.212   8.317
    1H151 Ti293 2934   5.912   4.830   8.317
    1H151 Ti293 2935   5.912   5.285   9.109
    1H151 Ti293 2936   5.533   3.804   8.317
    1H151 Ti293 2937   0.607   3.804   8.317
    1H151 Ti293 2938   0.418   6.824   9.109
    1H151 Ti293 2939   2.312   0.667   9.109
    1H151 Ti294 2940   2.691   2.719   9.109
    1H151 Ti294 2941   3.260   3.232   9.109
    1H151 Ti294 2942   0.986   3.804   8.317
    1H151 Ti294 2943   4.965   5.798   9.109
    1H151 Ti294 2944   1.365   3.804   8.317
    1H151 Ti294 2945   0.986   2.206   9.109
    1H151 Ti294 2946   5.154   6.311   9.109
    1H151 Ti294 2947   3.639   6.311   9.109
    1H151 Ti294 2948   4.397   5.285   9.109
    1H151 Ti294 2949   1.176   6.369   8.317
    1H151 Ti295 2950   2.123   0.154   9.109
    1H151 Ti295 2951   0.039   6.824   9.109
    1H151 Ti295 2952   0.986   2.778   8.317
    1H151 Ti295 2953   4.965   4.772   9.109
    1H151 Ti295 2954   6.670   4.830   8.317
    1H151 Ti295 2955   2.691   0.667   9.109
    1H151 Ti295 2956   1.176   3.746   9.109
    1H151 Ti295 2957   4.397   3.232   9.109
    1H151 Ti295 2958   0.039   3.291   8.317
    1H151 Ti295 2959   3.260   4.259   9.109
    1H151 Ti296 2960   4.207   6.369   8.317
    1H151 Ti296 2961   1.555   5.343   8.317
    1H151 Ti296 2962   6.102   0.212   8.317
    1H151 Ti296 2963   4.397   1.751   8.317
    1H151 Ti296 2964   2.502   3.804   8.317
    1H151 Ti296 2965   5.154   4.830   8.317
    1H151 Ti296 2966   3.828   0.667   9.109
    1H151 Ti296 2967   6.291   4.259   9.109
    1H151 Ti296 2968   3.070   0.667   9.109
    1H151 Ti296 2969   1.555   5.798   9.109
    1H151 Ti297 2970   4.586   2.719   9.109
    1H151 Ti297 2971   1.934   6.824   9.109
    1H151 Ti297 2972   1.744   0.725   8.317
    1H151 Ti297 2973   3.260   6.883   8.317
    1H151 Ti297 2974   5.723   5.343   8.317
    1H151 Ti297 2975   6.670   1.751   8.317
    1H151 Ti297 2976   0.986   4.830   8.317
    1H151 Ti297 2977   1.744   3.804   8.317
    1H151 Ti297 2978   0.607   6.883   8.317
    1H151 Ti297 2979   6.481   0.212   8.317
    1H151 Ti298 2980   4.397   6.883   8.317
    1H151 Ti298 2981   4.207   4.317   8.317
    1H151 Ti298 2982   2.881   5.856   8.317
    1H151 Ti298 2983   2.312   2.719   9.109
    1H151 Ti298 2984   0.229   1.180   9.109
    1H151 Ti298 2985   4.775   1.751   8.317
    1H151 Ti298 2986   3.449   0.667   9.109
    1H151 Ti298 2987   0.607   0.725   8.317
    1H151 Ti298 2988   5.912   3.804   8.317
    1H151 Ti298 2989   2.502   3.232   9.109
    1H151 Ti299 2990   2.691   5.343   8.317
    1H151 Ti299 2991   1.744   0.154   9.109
    1H151 Ti299 2992   0.418   0.212   8.317
    1H151 Ti299 2993   5.723   0.667   9.109
    1H151 Ti299 2994   2.312   6.824   9.109
    1H151 Ti299 2995   1.744   6.311   9.109
    1H151 Ti299 2996   0.229   1.751   8.317
    1H151 Ti299 2997   0.039   4.772   9.109
    1H151 Ti299 2998   2.312   5.798   9.109
    1H151 Ti299 2999   6.102   2.265   8.317
    1H151 Ti300 3000   5.344   1.238   8.317
    1H151 Ti300 3001   0.039   1.238   8.317
    1H151 Ti300 3002   2.502   5.856   8.317
    1H151 Ti300 3003   6.291   1.751   8.317
    1H151 Ti300 3004   5.533   0.725   8.317
    1H151 Ti300 3005   0.229   4.830   8.317
    1H151 Ti300 3006   5.912   0.725   8.317
    1H151 Ti300 3007   4.586   4.317   8.317
    1H151 Ti300 3008   0.797   5.343   8.317
    1H151 Ti300 3009   0.607   1.751   8.317
    1H151 Ti301 3010   3.260   5.856   8.317
    1H151 Ti301 3011   6.670   0.725   8.317
    1H151 Ti301 3012   2.502   6.883   8.317
    1H151 Ti301 3013   3.828   4.317   8.317
    1H151 Ti301 3014   4.207   5.798   9.109
    1H151 Ti301 3015   3.449   1.238   8.317
    1H151 Ti301 3016   0.418   3.291   8.317
    1H151 Ti301 3017   2.691   5.798   9.109
    1H151 Ti301 3018   0.418   5.343   8.317
    1H151 Ti301 3019   5.533   5.285   9.109
    1H151 Ti302 3020   0.229   5.856   8.317
    1H151 Ti302 3021   1.555   2.719   9.109
    1H151 Ti302 3022   3.260   0.725   8.317
    1H151 Ti302 3023   3.639   4.259   9.109
    1H151 Ti302 3024   5.344   4.772   9.109
    1H151 Ti302 3025   2.502   0.154   9.109
    1H151 Ti302 3026   4.965   5.343   8.317
    1H151 Ti302 3027   4.586   6.369   8.317
    1H151 Ti302 3028   0.986   6.883   8.317
    1H151 Ti302 3029   3.260   3.804   8.317
    1H151 Ti303 3030   5.723   0.212   8.317
    1H151 Ti303 3031   4.018   5.856   8.317
    1H151 Ti303 3032   5.723   5.798   9.109
    1H151 Ti303 3033   0.797   1.238   8.317
    1H151 Ti303 3034   1.744   4.830   8.317
    1H151 Ti303 3035   6.291   5.856   8.317
    1H151 Ti303 3036   2.881   4.830   8.317
    1H151 Ti303 3037   5.533   5.856   8.317
    1H151 Ti303 3038   2.312   5.343   8.317
    1H151 Ti303 3039   0.039   6.369   8.317
    1H151 Ti304 3040   2.691   6.369   8.317
    1H151 Ti304 3041   5.723   6.369   8.317
    1H151 Ti304 3042   6.670   0.154   9.109
    1H151 Ti304 3043   6.481   6.369   8.317
    1H151 Ti304 3044   5.723   3.746   9.109
    1H151 Ti304 3045   0.418   6.369   8.317
    1H151 Ti304 3046   3.639   2.778   8.317
    1H151 Ti304 3047   2.123   3.804   8.317
    1H151 Ti304 3048   3.260   0.154   9.109
    1H151 Ti304 3049   6.481   1.693   9.109
    1H151 Ti305 3050   4.018   4.830   8.317
    1H151 Ti305 3051   6.102   6.369   8.317
    1H151 Ti305 3052   1.934   2.719   9.109
    1H151 Ti305 3053   3.070   6.369   8.317
    1H151 Ti305 3054   5.154   5.285   9.109
    1H151 Ti305 3055   6.481   1.238   8.317
    1H151 Ti305 3056   5.723   2.265   8.317
    1H151 Ti305 3057   2.881   3.232   9.109
    1H151 Ti305 3058   5.723   4.317   8.317
    1H151 Ti305 3059   1.934   5.798   9.109
    1H151 Ti306 3060   3.639   4.830   8.317
    1H151 Ti306 3061   1.176   5.343   8.317
    1H151 Ti306 3062   4.586   2.265   8.317
    1H151 Ti306 3063   2.502   6.311   9.109
    1H151 Ti306 3064   4.018   6.311   9.109
    1H151 Ti306 3065   3.828   3.746   9.109
    1H151 Ti306 3066   2.691   3.746   9.109
    1H151 Ti306 3067   6.102   5.343   8.317
    1H151 Ti306 3068   1.176   4.317   8.317
    1H151 Ti306 3069   4.207   6.824   9.109
    1H151 Ti307 3070   5.344   5.798   9.109
    1H151 Ti307 3071   1.934   1.238   8.317
    1H151 Ti307 3072   3.639   5.856   8.317
    1H151 Ti307 3073   6.102   5.798   9.109
    1H151 Ti307 3074   0.229   0.725   8.317
    1H151 Ti307 3075   2.123   3.232   9.109
    1H151 Ti307 3076   6.670   2.206   9.109
    1H151 Ti307 3077   4.018   0.154   9.109
    1H151 Ti307 3078   5.154   1.751   8.317
    1H151 Ti307 3079   4.965   4.317   8.317
    1H151 Ti308 3080   4.207   2.265   8.317
    1H151 Ti308 3081   0.986   5.856   8.317
    1H151 Ti308 3082   0.229   2.206   9.109
    1H151 Ti308 3083   2.123   6.311   9.109
    1H151 Ti308 3084   0.607   4.259   9.109
    1H151 Ti308 3085   0.418   1.238   8.317
    1H151 Ti308 3086   4.775   5.856   8.317
    1H151 Ti308 3087   3.449   3.291   8.317
    1H151 Ti308 3088   3.449   5.343   8.317
    1H151 Ti308 3089   0.418   1.693   9.109
    1H151 Ti309 3090   6.291   2.206   9.109
    1H151 Ti309 3091   0.039   0.212   8.317
    1H151 Ti309 3092   0.039   2.719   9.109
    1H151 Ti309 3093   0.607   5.856   8.317
    1H151 Ti309 3094   5.344   4.317   8.317
    1H151 Ti309 3095   5.912   6.883   8.317
    1H151 Ti309 3096   1.365   4.830   8.317
    1H151 Ti309 3097   6.670   5.856   8.317
    1H151 Ti309 3098   0.797   6.369   8.317
    1H151 Ti309 3099   5.344   6.824   9.109
    1H151 Ti310 3100   5.912   5.856   8.317
    1H151 Ti310 3101   0.229   6.883   8.317
    1H151 Ti310 3102   4.018   3.804   8.317
    1H151 Ti310 3103   6.481   5.343   8.317
    1H151 Ti310 3104   3.070   0.212   8.317
    1H151 Ti310 3105   0.039   5.343   8.317
    1H151 Ti310 3106   2.881   6.883   8.317
    1H151 Ti310 3107   3.828   6.824   9.109
    1H151 Ti310 3108   6.102   2.719   9.109
    1H151 Ti310 3109   5.533   0.154   9.109
    1H151 Ti311 3110   2.312   0.212   8.317
    1H151 Ti311 3111   3.260   4.830   8.317
    1H151 Ti311 3112   6.102   1.238   8.317
    1H151 Ti311 3113   3.639   0.154   9.109
    1H151 Ti311 3114   4.775   4.830   8.317
    1H151 Ti311 3115   0.607   2.206   9.109
    1H151 Ti311 3116   1.744   3.232   9.109
    1H151 Ti311 3117   6.291   6.311   9.109
    1H151 Ti311 3118   0.039   1.693   9.109
    1H151 Ti311 3119   3.070   3.746   9.109
    1H151 Ti312 3120   3.070   1.238   8.317
    1H151 Ti312 3121   5.723   1.238   8.317
    1H151 Ti312 3122   3.449   4.317   8.317
    1H151 Ti312 3123   3.449   3.746   9.109
    1H151 Ti312 3124   6.291   0.154   9.109
    1H151 Ti312 3125   4.397   4.830   8.317
    1H151 Ti312 3126   3.070   4.317   8.317
    1H151 Ti312 3127   4.397   2.778   8.317
    1H151 Ti312 3128   5.912   3.232   9.109
    1H151 Ti312 3129   4.207   3.291   8.317
    1H151 Ti313 3130   6.291   6.883   8.317
    1H151 Ti313 3131   1.555   4.317   8.317
    1H151 Ti313 3132   6.670   4.259   9.109
    1H151 Ti313 3133   2.691   4.317   8.317
    1H151 Ti313 3134   6.102   3.746   9.109
    1H151 Ti313 3135   6.670   6.883   8.317
    1H151 Ti313 3136   4.397   5.856   8.317
    1H151 Ti313 3137   6.481   6.824   9.109
    1H151 Ti313 3138   5.912   1.751   8.317
    1H151 Ti313 3139   2.123   4.830   8.317
    1H151 Ti314 3140   2.123   0.725   8.317
    1H151 Ti314 3141   3.639   3.804   8.317
    1H151 Ti314 3142   1.365   3.232   9.109
    1H151 Ti314 3143   5.533   1.751   8.317
    1H151 Ti314 3144   1.176   2.719   9.109
    1H151 Ti314 3145   2.502   4.830   8.317
    1H151 Ti314 3146   3.828   5.343   8.317
    1H151 Ti314 3147   0.797   3.746   9.109
    1H151 Ti314 3148   4.018   2.778   8.317
    1H151 Ti314 3149   5.533   6.311   9.109
    1H151 Ti315 3150   2.312   1.238   8.317
    1H151 Ti315 3151   0.229   4.259   9.109
    1H151 Ti315 3152   5.912   0.154   9.109
    1H151 Ti315 3153   4.586   5.343   8.317
    1H151 Ti315 3154   1.934   4.317   8.317
    1H151 Ti315 3155   6.481   2.719   9.109
    1H151 Ti315 3156   2.691   0.212   8.317
    1H151 Ti315 3157   2.691   1.238   8.317
    1H151 Ti315 3158   2.312   4.317   8.317
    1H151 Ti315 3159   4.207   5.343   8.317
    1H151 Ti316 3160   2.881   0.725   8.317
    1H151 Ti316 3161   3.828   3.291   8.317
    1H151 Ti316 3162   0.418   2.719   9.109
    1H151 Ti316 3163   5.912   6.311   9.109
    1H151 Ti316 3164   0.986   3.232   9.109
    1H151 Ti316 3165   6.481   3.746   9.109
    1H151 Ti316 3166   0.797   2.719   9.109
    1H151 Ti316 3167   2.502   0.725   8.317
    1H151 Ti316 3168   5.723   6.824   9.109
    1H151 Ti316 3169   6.102   6.824   9.109
    1H151 Ti317 3170   6.291   3.232   9.109
    1H151 Ti317 3171   0.418   3.746   9.109
    1H151 Ti317 3172   6.670   3.232   9.109
    1H151 Ti317 3173   0.039   3.746   9.109
    1H151 Ti317 3174   0.607   3.232   9.109
    1H151 Ti317 3175   0.229   3.232   9.109
    1H151 Ti317 3176   1.176   0.959   9.021
    1H151 Ti317 3177   1.365   1.472   9.021
    1H151 Ti317 3178   2.502   2.486   8.405
    1H151 Ti317 3179   1.744   1.472   9.021
    1H151 Ti318 3180   2.881   2.486   8.405
    1H151 Ti318 3181   0.797   0.959   9.021
    1H151 Ti318 3182   0.986   0.445   9.021
    1H151 Ti318 3183   0.607   5.576   9.021
    1H151 Ti318 3184   1.744   4.550   9.021
    1H151 Ti318 3185   1.934   1.985   9.021
    1H151 Ti318 3186   0.607   0.445   9.021
    1H151 Ti318 3187   2.691   1.973   8.405
    1H151 Ti318 3188   1.365   4.550   9.021
    1H151 Ti318 3189   1.555   0.959   9.021
    1H151 Ti319 3190   3.070   1.973   8.405
    1H151 Ti319 3191   2.123   2.486   8.405
    1H151 Ti319 3192   2.123   4.550   9.021
    1H151 Ti319 3193   0.986   5.576   9.021
    1H151 Ti319 3194   2.123   1.472   9.021
    1H151 Ti319 3195   1.555   1.985   9.021
    1H151 Ti319 3196   0.986   1.472   9.021
    1H151 Ti319 3197   2.312   1.973   8.405
    1H151 Ti319 3198   0.229   5.576   9.021
    1H151 Ti319 3199   2.312   1.985   9.021
    1H151 Ti320 3200   4.775   0.434   8.405
    1H151 Ti320 3201   4.965   0.959   9.021
    1H151 Ti320 3202   4.775   0.445   9.021
    1H151 Ti320 3203   0.797   5.063   9.021
    1H151 Ti320 3204   1.176   1.973   8.405
    1H151 Ti320 3205   2.691   2.999   8.405
    1H151 Ti320 3206   3.260   2.486   8.405
    1H151 Ti320 3207   4.965   4.037   9.021
    1H151 Ti320 3208   3.260   5.576   9.021
    1H151 Ti320 3209   1.365   0.445   9.021
    1H151 Ti321 3210   3.449   1.985   9.021
    1H151 Ti321 3211   4.965   7.104   8.405
    1H151 Ti321 3212   5.154   6.591   8.405
    1H151 Ti321 3213   2.691   1.985   9.021
    1H151 Ti321 3214   3.828   1.985   9.021
    1H151 Ti321 3215   0.797   6.090   9.021
    1H151 Ti321 3216   3.070   1.985   9.021
    1H151 Ti321 3217   3.449   5.063   9.021
    1H151 Ti321 3218   4.586   4.037   9.021
    1H151 Ti321 3219   1.176   5.063   9.021
    1H151 Ti322 3220   1.934   4.037   9.021
    1H151 Ti322 3221   3.449   1.973   8.405
    1H151 Ti322 3222   2.312   2.999   8.405
    1H151 Ti322 3223   1.555   5.063   9.021
    1H151 Ti322 3224   1.555   4.037   9.021
    1H151 Ti322 3225   4.397   0.434   8.405
    1H151 Ti322 3226   4.207   1.985   9.021
    1H151 Ti322 3227   5.344   2.999   8.405
    1H151 Ti322 3228   3.070   5.063   9.021
    1H151 Ti322 3229   1.365   1.460   8.405
    1H151 Ti323 3230   4.586   1.985   9.021
    1H151 Ti323 3231   2.502   1.472   9.021
    1H151 Ti323 3232   1.555   1.973   8.405
    1H151 Ti323 3233   5.154   0.434   8.405
    1H151 Ti323 3234   0.418   5.063   9.021
    1H151 Ti323 3235   3.639   5.576   9.021
    1H151 Ti323 3236   4.586   0.959   9.021
    1H151 Ti323 3237   4.018   0.434   8.405
    1H151 Ti323 3238   1.744   6.591   8.405
    1H151 Ti323 3239   3.828   5.063   9.021
    1H151 Ti324 3240   0.418   0.959   9.021
    1H151 Ti324 3241   5.912   1.472   9.021
    1H151 Ti324 3242   1.176   6.090   9.021
    1H151 Ti324 3243   4.397   4.550   9.021
    1H151 Ti324 3244   1.934   5.063   9.021
    1H151 Ti324 3245   1.176   1.985   9.021
    1H151 Ti324 3246   4.586   0.947   8.405
    1H151 Ti324 3247   3.639   2.498   9.021
    1H151 Ti324 3248   1.934   1.973   8.405
    1H151 Ti324 3249   5.723   1.985   9.021
    1H151 Ti325 3250   4.775   3.524   9.021
    1H151 Ti325 3251   4.965   1.985   9.021
    1H151 Ti325 3252   5.344   1.985   9.021
    1H151 Ti325 3253   0.418   6.090   9.021
    1H151 Ti325 3254   0.797   7.116   9.021
    1H151 Ti325 3255   5.533   1.472   9.021
    1H151 Ti325 3256   4.775   1.472   9.021
    1H151 Ti325 3257   5.533   2.498   9.021
    1H151 Ti325 3258   4.965   0.947   8.405
    1H151 Ti325 3259   4.775   6.603   9.021
    1H151 Ti326 3260   0.039   6.090   9.021
    1H151 Ti326 3261   4.018   1.472   9.021
    1H151 Ti326 3262   3.260   1.472   9.021
    1H151 Ti326 3263   6.102   2.999   8.405
    1H151 Ti326 3264   3.260   2.498   9.021
    1H151 Ti326 3265   5.154   1.472   9.021
    1H151 Ti326 3266   1.555   7.104   8.405
    1H151 Ti326 3267   4.207   5.063   9.021
    1H151 Ti326 3268   5.154   2.486   8.405
    1H151 Ti326 3269   3.070   2.999   8.405
    1H151 Ti327 3270   5.154   3.524   9.021
    1H151 Ti327 3271   0.229   0.445   9.021
    1H151 Ti327 3272   5.154   0.445   9.021
    1H151 Ti327 3273   1.934   0.959   9.021
    1H151 Ti327 3274   0.986   4.550   9.021
    1H151 Ti327 3275   4.965   2.999   8.405
    1H151 Ti327 3276   1.934   6.078   8.405
    1H151 Ti327 3277   1.934   2.999   8.405
    1H151 Ti327 3278   5.344   7.104   8.405
    1H151 Ti327 3279   6.481   0.959   9.021
    1H151 Ti328 3280   5.723   2.999   8.405
    1H151 Ti328 3281   6.481   2.999   8.405
    1H151 Ti328 3282   1.365   5.576   9.021
    1H151 Ti328 3283   4.397   1.472   9.021
    1H151 Ti328 3284   4.018   2.498   9.021
    1H151 Ti328 3285   2.881   1.472   9.021
    1H151 Ti328 3286   3.639   0.434   8.405
    1H151 Ti328 3287   5.154   2.498   9.021
    1H151 Ti328 3288   6.670   5.576   9.021
    1H151 Ti328 3289   5.344   0.959   9.021
    1H151 Ti329 3290   1.555   6.078   8.405
    1H151 Ti329 3291   2.312   4.037   9.021
    1H151 Ti329 3292   4.018   4.550   9.021
    1H151 Ti329 3293   5.912   4.550   9.021
    1H151 Ti329 3294   3.639   1.472   9.021
    1H151 Ti329 3295   6.102   0.959   9.021
    1H151 Ti329 3296   0.986   6.603   9.021
    1H151 Ti329 3297   4.775   2.498   9.021
    1H151 Ti329 3298   1.744   2.486   8.405
    1H151 Ti329 3299   4.207   0.947   8.405
    1H151 Ti330 3300   1.365   2.486   8.405
    1H151 Ti330 3301   1.555   2.999   8.405
    1H151 Ti330 3302   2.123   6.591   8.405
    1H151 Ti330 3303   4.397   0.445   9.021
    1H151 Ti330 3304   0.986   1.460   8.405
    1H151 Ti330 3305   5.154   3.512   8.405
    1H151 Ti330 3306   3.828   0.947   8.405
    1H151 Ti330 3307   4.586   7.104   8.405
    1H151 Ti330 3308   3.639   6.591   8.405
    1H151 Ti330 3309   2.502   4.550   9.021
    1H151 Ti331 3310   6.102   5.063   9.021
    1H151 Ti331 3311   3.828   3.011   9.021
    1H151 Ti331 3312   1.176   4.037   9.021
    1H151 Ti331 3313   3.260   6.603   9.021
    1H151 Ti331 3314   4.207   4.037   9.021
    1H151 Ti331 3315   3.828   7.104   8.405
    1H151 Ti331 3316   2.881   2.498   9.021
    1H151 Ti331 3317   0.229   2.486   8.405
    1H151 Ti331 3318   4.018   5.576   9.021
    1H151 Ti331 3319   6.291   3.512   8.405
    1H151 Ti332 3320   2.881   3.512   8.405
    1H151 Ti332 3321   3.449   3.011   9.021
    1H151 Ti332 3322   4.775   4.550   9.021
    1H151 Ti332 3323   5.533   3.512   8.405
    1H151 Ti332 3324   1.176   7.116   9.021
    1H151 Ti332 3325   2.312   6.078   8.405
    1H151 Ti332 3326   6.291   1.472   9.021
    1H151 Ti332 3327   3.639   1.460   8.405
    1H151 Ti332 3328   3.449   6.090   9.021
    1H151 Ti332 3329   0.797   1.973   8.405
    1H151 Ti333 3330   5.344   4.037   9.021
    1H151 Ti333 3331   4.965   7.116   9.021
    1H151 Ti333 3332   4.775   6.591   8.405
    1H151 Ti333 3333   4.586   7.116   9.021
    1H151 Ti333 3334   1.934   7.104   8.405
    1H151 Ti333 3335   3.260   4.550   9.021
    1H151 Ti333 3336   2.312   0.959   9.021
    1H151 Ti333 3337   2.312   5.063   9.021
    1H151 Ti333 3338   3.828   1.973   8.405
    1H151 Ti333 3339   1.365   6.591   8.405
    1H151 Ti334 3340   4.207   0.959   9.021
    1H151 Ti334 3341   5.344   3.011   9.021
    1H151 Ti334 3342   4.397   2.498   9.021
    1H151 Ti334 3343   2.502   2.498   9.021
    1H151 Ti334 3344   3.070   6.090   9.021
    1H151 Ti334 3345   2.881   5.576   9.021
    1H151 Ti334 3346   6.291   4.539   8.405
    1H151 Ti334 3347   4.965   3.011   9.021
    1H151 Ti334 3348   2.881   4.550   9.021
    1H151 Ti334 3349   2.123   5.565   8.405
    1H151 Ti335 3350   0.039   5.063   9.021
    1H151 Ti335 3351   0.607   6.603   9.021
    1H151 Ti335 3352   0.039   0.959   9.021
    1H151 Ti335 3353   6.481   5.063   9.021
    1H151 Ti335 3354   4.207   7.104   8.405
    1H151 Ti335 3355   2.502   3.512   8.405
    1H151 Ti335 3356   4.775   3.512   8.405
    1H151 Ti335 3357   6.670   2.486   8.405
    1H151 Ti335 3358   1.744   5.565   8.405
    1H151 Ti335 3359   1.744   2.498   9.021
    1H151 Ti336 3360   0.607   4.539   8.405
    1H151 Ti336 3361   1.744   1.460   8.405
    1H151 Ti336 3362   0.418   7.116   9.021
    1H151 Ti336 3363   4.586   6.090   9.021
    1H151 Ti336 3364   1.365   0.434   8.405
    1H151 Ti336 3365   5.723   0.959   9.021
    1H151 Ti336 3366   4.018   1.460   8.405
    1H151 Ti336 3367   0.607   2.486   8.405
    1H151 Ti336 3368   1.365   3.512   8.405
    1H151 Ti336 3369   4.018   6.591   8.405
    1H151 Ti337 3370   0.986   2.486   8.405
    1H151 Ti337 3371   4.965   6.090   9.021
    1H151 Ti337 3372   2.123   2.498   9.021
    1H151 Ti337 3373   4.397   3.524   9.021
    1H151 Ti337 3374   6.670   3.512   8.405
    1H151 Ti337 3375   5.912   3.512   8.405
    1H151 Ti337 3376   2.691   5.063   9.021
    1H151 Ti337 3377   1.744   3.512   8.405
    1H151 Ti337 3378   6.291   4.550   9.021
    1H151 Ti337 3379   0.607   1.472   9.021
    1H151 Ti338 3380   5.344   6.078   8.405
    1H151 Ti338 3381   2.881   6.603   9.021
    1H151 Ti338 3382   1.176   0.947   8.405
    1H151 Ti338 3383   6.481   4.025   8.405
    1H151 Ti338 3384   0.986   0.434   8.405
    1H151 Ti338 3385   3.449   7.104   8.405
    1H151 Ti338 3386   5.533   6.591   8.405
    1H151 Ti338 3387   1.365   6.603   9.021
    1H151 Ti338 3388   4.965   6.078   8.405
    1H151 Ti338 3389   5.533   2.486   8.405
    1H151 Ti339 3390   3.639   4.550   9.021
    1H151 Ti339 3391   6.291   2.486   8.405
    1H151 Ti339 3392   1.176   2.999   8.405
    1H151 Ti339 3393   4.397   1.460   8.405
    1H151 Ti339 3394   2.691   0.959   9.021
    1H151 Ti339 3395   5.533   4.550   9.021
    1H151 Ti339 3396   5.344   5.052   8.405
    1H151 Ti339 3397   3.070   7.116   9.021
    1H151 Ti339 3398   1.555   7.116   9.021
    1H151 Ti339 3399   4.586   5.063   9.021
    1H151 Ti340 3400   3.828   0.959   9.021
    1H151 Ti340 3401   5.154   4.550   9.021
    1H151 Ti340 3402   1.744   0.445   9.021
    1H151 Ti340 3403   4.775   1.460   8.405
    1H151 Ti340 3404   1.744   0.434   8.405
    1H151 Ti340 3405   0.039   4.025   8.405
    1H151 Ti340 3406   6.670   4.539   8.405
    1H151 Ti340 3407   5.344   0.947   8.405
    1H151 Ti340 3408   0.229   6.603   9.021
    1H151 Ti340 3409   1.555   0.947   8.405
    1H151 Ti341 3410   0.039   2.999   8.405
    1H151 Ti341 3411   0.797   7.104   8.405
    1H151 Ti341 3412   5.723   5.063   9.021
    1H151 Ti341 3413   4.207   3.011   9.021
    1H151 Ti341 3414   0.986   3.512   8.405
    1H151 Ti341 3415   3.639   2.486   8.405
    1H151 Ti341 3416   3.070   0.959   9.021
    1H151 Ti341 3417   0.418   4.025   8.405
    1H151 Ti341 3418   3.449   0.959   9.021
    1H151 Ti341 3419   0.039   1.973   8.405
    1H151 Ti342 3420   6.291   0.434   8.405
    1H151 Ti342 3421   4.586   4.025   8.405
    1H151 Ti342 3422   0.418   1.973   8.405
    1H151 Ti342 3423   5.723   3.011   9.021
    1H151 Ti342 3424   3.828   6.078   8.405
    1H151 Ti342 3425   6.102   1.985   9.021
    1H151 Ti342 3426   6.291   5.576   9.021
    1H151 Ti342 3427   5.912   2.498   9.021
    1H151 Ti342 3428   0.607   0.434   8.405
    1H151 Ti342 3429   5.912   2.486   8.405
    1H151 Ti343 3430   1.744   5.576   9.021
    1H151 Ti343 3431   1.176   7.104   8.405
    1H151 Ti343 3432   3.070   3.011   9.021
    1H151 Ti343 3433   0.797   4.025   8.405
    1H151 Ti343 3434   3.260   1.460   8.405
    1H151 Ti343 3435   4.397   6.603   9.021
    1H151 Ti343 3436   2.123   3.512   8.405
    1H151 Ti343 3437   5.723   5.052   8.405
    1H151 Ti343 3438   5.533   3.524   9.021
    1H151 Ti343 3439   6.670   0.445   9.021
    1H151 Ti344 3440   6.102   4.025   8.405
    1H151 Ti344 3441   0.797   5.052   8.405
    1H151 Ti344 3442   0.797   2.999   8.405
    1H151 Ti344 3443   3.828   6.090   9.021
    1H151 Ti344 3444   4.397   3.512   8.405
    1H151 Ti344 3445   6.481   6.090   9.021
    1H151 Ti344 3446   4.775   2.486   8.405
    1H151 Ti344 3447   5.912   4.539   8.405
    1H151 Ti344 3448   2.881   5.565   8.405
    1H151 Ti344 3449   2.502   6.591   8.405
    1H151 Ti345 3450   0.418   5.052   8.405
    1H151 Ti345 3451   0.229   4.539   8.405
    1H151 Ti345 3452   1.744   6.603   9.021
    1H151 Ti345 3453   2.691   7.116   9.021
    1H151 Ti345 3454   5.154   6.603   9.021
    1H151 Ti345 3455   4.586   3.011   9.021
    1H151 Ti345 3456   4.018   3.524   9.021
    1H151 Ti345 3457   6.481   1.973   8.405
    1H151 Ti345 3458   0.797   1.985   9.021
    1H151 Ti345 3459   5.533   0.434   8.405
    1H151 Ti346 3460   0.607   3.512   8.405
    1H151 Ti346 3461   4.775   5.576   9.021
    1H151 Ti346 3462   1.555   6.090   9.021
    1H151 Ti346 3463   5.154   5.565   8.405
    1H151 Ti346 3464   0.229   3.512   8.405
    1H151 Ti346 3465   2.502   5.576   9.021
    1H151 Ti346 3466   0.418   2.999   8.405
    1H151 Ti346 3467   6.670   6.603   9.021
    1H151 Ti346 3468   2.123   0.445   9.021
    1H151 Ti346 3469   0.607   4.550   9.021
    1H151 Ti347 3470   5.723   4.037   9.021
    1H151 Ti347 3471   1.934   7.116   9.021
    1H151 Ti347 3472   3.260   6.591   8.405
    1H151 Ti347 3473   1.176   6.078   8.405
    1H151 Ti347 3474   1.365   5.565   8.405
    1H151 Ti347 3475   2.123   5.576   9.021
    1H151 Ti347 3476   3.449   6.078   8.405
    1H151 Ti347 3477   3.449   0.947   8.405
    1H151 Ti347 3478   1.365   2.498   9.021
    1H151 Ti347 3479   1.934   5.052   8.405
    1H151 Ti348 3480   2.881   0.445   9.021
    1H151 Ti348 3481   4.397   5.576   9.021
    1H151 Ti348 3482   4.207   4.025   8.405
    1H151 Ti348 3483   3.639   6.603   9.021
    1H151 Ti348 3484   2.691   3.011   9.021
    1H151 Ti348 3485   3.070   5.052   8.405
    1H151 Ti348 3486   4.586   2.999   8.405
    1H151 Ti348 3487   0.986   4.539   8.405
    1H151 Ti348 3488   0.039   7.116   9.021
    1H151 Ti348 3489   2.312   7.116   9.021
    1H151 Ti349 3490   4.965   5.063   9.021
    1H151 Ti349 3491   2.123   1.460   8.405
    1H151 Ti349 3492   2.691   4.037   9.021
    1H151 Ti349 3493   4.397   6.591   8.405
    1H151 Ti349 3494   5.912   0.434   8.405
    1H151 Ti349 3495   3.260   5.565   8.405
    1H151 Ti349 3496   6.102   5.052   8.405
    1H151 Ti349 3497   4.965   1.973   8.405
    1H151 Ti349 3498   3.260   3.512   8.405
    1H151 Ti349 3499   3.260   0.434   8.405
    1H151 Ti350 3500   4.965   4.025   8.405
    1H151 Ti350 3501   6.670   1.472   9.021
    1H151 Ti350 3502   0.797   0.947   8.405
    1H151 Ti350 3503   2.881   1.460   8.405
    1H151 Ti350 3504   4.018   0.445   9.021
    1H151 Ti350 3505   2.123   3.524   9.021
    1H151 Ti350 3506   5.912   5.576   9.021
    1H151 Ti350 3507   2.502   5.565   8.405
    1H151 Ti350 3508   5.533   5.565   8.405
    1H151 Ti350 3509   4.207   1.973   8.405
    1H151 Ti351 3510   2.502   0.445   9.021
    1H151 Ti351 3511   1.744   3.524   9.021
    1H151 Ti351 3512   6.291   0.445   9.021
    1H151 Ti351 3513   4.207   6.090   9.021
    1H151 Ti351 3514   1.555   5.052   8.405
    1H151 Ti351 3515   2.502   3.524   9.021
    1H151 Ti351 3516   6.670   1.460   8.405
    1H151 Ti351 3517   6.670   0.434   8.405
    1H151 Ti351 3518   2.312   3.011   9.021
    1H151 Ti351 3519   0.418   7.104   8.405
    1H151 Ti352 3520   2.502   1.460   8.405
    1H151 Ti352 3521   5.533   4.539   8.405
    1H151 Ti352 3522   5.533   0.445   9.021
    1H151 Ti352 3523   3.449   7.116   9.021
    1H151 Ti352 3524   2.691   6.090   9.021
    1H151 Ti352 3525   5.154   1.460   8.405
    1H151 Ti352 3526   4.018   4.539   8.405
    1H151 Ti352 3527   1.176   4.025   8.405
    1H151 Ti352 3528   2.502   6.603   9.021
    1H151 Ti352 3529   6.481   0.947   8.405
    1H151 Ti353 3530   3.828   4.037   9.021
    1H151 Ti353 3531   5.723   7.104   8.405
    1H151 Ti353 3532   6.481   5.052   8.405
    1H151 Ti353 3533   2.691   6.078   8.405
    1H151 Ti353 3534   3.639   3.524   9.021
    1H151 Ti353 3535   3.449   2.999   8.405
    1H151 Ti353 3536   0.229   1.460   8.405
    1H151 Ti353 3537   4.207   6.078   8.405
    1H151 Ti353 3538   0.986   6.591   8.405
    1H151 Ti353 3539   2.312   7.104   8.405
    1H151 Ti354 3540   0.039   0.947   8.405
    1H151 Ti354 3541   5.344   4.025   8.405
    1H151 Ti354 3542   4.586   1.973   8.405
    1H151 Ti354 3543   4.965   5.052   8.405
    1H151 Ti354 3544   5.723   4.025   8.405
    1H151 Ti354 3545   5.533   5.576   9.021
    1H151 Ti354 3546   5.344   5.063   9.021
    1H151 Ti354 3547   3.260   0.445   9.021
    1H151 Ti354 3548   0.607   1.460   8.405
    1H151 Ti354 3549   3.070   6.078   8.405
    1H151 Ti355 3550   6.102   1.973   8.405
    1H151 Ti355 3551   2.123   6.603   9.021
    1H151 Ti355 3552   6.102   4.037   9.021
    1H151 Ti355 3553   0.039   6.078   8.405
    1H151 Ti355 3554   0.607   6.591   8.405
    1H151 Ti355 3555   2.691   5.052   8.405
    1H151 Ti355 3556   6.102   0.947   8.405
    1H151 Ti355 3557   4.207   7.116   9.021
    1H151 Ti355 3558   5.344   1.973   8.405
    1H151 Ti355 3559   0.229   5.565   8.405
    1H151 Ti356 3560   5.154   5.576   9.021
    1H151 Ti356 3561   5.154   4.539   8.405
    1H151 Ti356 3562   0.039   5.052   8.405
    1H151 Ti356 3563   6.670   4.550   9.021
    1H151 Ti356 3564   0.418   6.078   8.405
    1H151 Ti356 3565   1.176   5.052   8.405
    1H151 Ti356 3566   6.481   6.078   8.405
    1H151 Ti356 3567   2.312   6.090   9.021
    1H151 Ti356 3568   2.691   4.025   8.405
    1H151 Ti356 3569   1.365   3.524   9.021
    1H151 Ti357 3570   3.639   0.445   9.021
    1H151 Ti357 3571   0.607   5.565   8.405
    1H151 Ti357 3572   3.070   4.037   9.021
    1H151 Ti357 3573   0.229   0.434   8.405
    1H151 Ti357 3574   6.291   1.460   8.405
    1H151 Ti357 3575   5.723   0.947   8.405
    1H151 Ti357 3576   3.260   3.524   9.021
    1H151 Ti357 3577   1.555   4.025   8.405
    1H151 Ti357 3578   4.397   4.539   8.405
    1H151 Ti357 3579   5.344   7.116   9.021
    1H151 Ti358 3580   0.229   4.550   9.021
    1H151 Ti358 3581   3.070   4.025   8.405
    1H151 Ti358 3582   0.986   5.565   8.405
    1H151 Ti358 3583   0.229   1.472   9.021
    1H151 Ti358 3584   1.934   6.090   9.021
    1H151 Ti358 3585   3.639   4.539   8.405
    1H151 Ti358 3586   6.102   6.078   8.405
    1H151 Ti358 3587   6.102   7.104   8.405
    1H151 Ti358 3588   0.418   0.947   8.405
    1H151 Ti358 3589   5.723   6.078   8.405
    1H151 Ti359 3590   5.344   6.090   9.021
    1H151 Ti359 3591   5.912   0.445   9.021
    1H151 Ti359 3592   4.586   6.078   8.405
    1H151 Ti359 3593   0.797   4.037   9.021
    1H151 Ti359 3594   3.828   4.025   8.405
    1H151 Ti359 3595   2.881   6.591   8.405
    1H151 Ti359 3596   5.912   5.565   8.405
    1H151 Ti359 3597   6.291   5.565   8.405
    1H151 Ti359 3598   3.449   4.037   9.021
    1H151 Ti359 3599   3.070   7.104   8.405
    1H151 Ti360 3600   4.018   6.603   9.021
    1H151 Ti360 3601   0.986   2.498   9.021
    1H151 Ti360 3602   1.934   0.947   8.405
    1H151 Ti360 3603   4.018   2.486   8.405
    1H151 Ti360 3604   0.229   6.591   8.405
    1H151 Ti360 3605   6.481   7.104   8.405
    1H151 Ti360 3606   6.481   1.985   9.021
    1H151 Ti360 3607   5.912   6.591   8.405
    1H151 Ti360 3608   4.775   4.539   8.405
    1H151 Ti360 3609   3.449   5.052   8.405
    1H151 Ti361 3610   2.123   0.434   8.405
    1H151 Ti361 3611   0.797   6.078   8.405
    1H151 Ti361 3612   1.934   3.011   9.021
    1H151 Ti361 3613   2.881   3.524   9.021
    1H151 Ti361 3614   2.312   5.052   8.405
    1H151 Ti361 3615   1.555   3.011   9.021
    1H151 Ti361 3616   1.365   4.539   8.405
    1H151 Ti361 3617   1.934   4.025   8.405
    1H151 Ti361 3618   6.670   6.591   8.405
    1H151 Ti361 3619   2.312   4.025   8.405
    1H151 Ti362 3620   0.418   1.985   9.021
    1H151 Ti362 3621   6.670   2.498   9.021
    1H151 Ti362 3622   1.744   4.539   8.405
    1H151 Ti362 3623   2.881   4.539   8.405
    1H151 Ti362 3624   3.639   5.565   8.405
    1H151 Ti362 3625   4.397   2.486   8.405
    1H151 Ti362 3626   4.775   5.565   8.405
    1H151 Ti362 3627   6.291   6.591   8.405
    1H151 Ti362 3628   3.828   7.116   9.021
    1H151 Ti362 3629   6.670   5.565   8.405
    1H151 Ti363 3630   5.723   1.973   8.405
    1H151 Ti363 3631   0.229   2.498   9.021
    1H151 Ti363 3632   0.039   1.985   9.021
    1H151 Ti363 3633   5.533   1.460   8.405
    1H151 Ti363 3634   3.828   5.052   8.405
    1H151 Ti363 3635   4.018   5.565   8.405
    1H151 Ti363 3636   0.039   7.104   8.405
    1H151 Ti363 3637   6.291   2.498   9.021
    1H151 Ti363 3638   3.449   4.025   8.405
    1H151 Ti363 3639   5.723   6.090   9.021
    1H151 Ti364 3640   2.691   7.104   8.405
    1H151 Ti364 3641   5.912   3.524   9.021
    1H151 Ti364 3642   3.070   0.947   8.405
    1H151 Ti364 3643   3.260   4.539   8.405
    1H151 Ti364 3644   6.102   6.090   9.021
    1H151 Ti364 3645   6.481   7.116   9.021
    1H151 Ti364 3646   4.018   3.512   8.405
    1H151 Ti364 3647   5.912   1.460   8.405
    1H151 Ti364 3648   6.481   4.037   9.021
    1H151 Ti364 3649   4.207   5.052   8.405
    1H151 Ti365 3650   4.207   2.999   8.405
    1H151 Ti365 3651   6.102   3.011   9.021
    1H151 Ti365 3652   0.986   3.524   9.021
    1H151 Ti365 3653   4.586   5.052   8.405
    1H151 Ti365 3654   3.639   3.512   8.405
    1H151 Ti365 3655   3.828   2.999   8.405
    1H151 Ti365 3656   6.291   6.603   9.021
    1H151 Ti365 3657   5.533   6.603   9.021
    1H151 Ti365 3658   0.607   2.498   9.021
    1H151 Ti365 3659   2.123   4.539   8.405
    1H151 Ti366 3660   2.502   4.539   8.405
    1H151 Ti366 3661   2.881   0.434   8.405
    1H151 Ti366 3662   4.397   5.565   8.405
    1H151 Ti366 3663   1.176   3.011   9.021
    1H151 Ti366 3664   2.312   0.947   8.405
    1H151 Ti366 3665   2.502   0.434   8.405
    1H151 Ti366 3666   5.723   7.116   9.021
    1H151 Ti366 3667   0.039   3.011   9.021
    1H151 Ti366 3668   0.418   4.037   9.021
    1H151 Ti366 3669   6.102   7.116   9.021
    1H151 Ti367 3670   2.691   0.947   8.405
    1H151 Ti367 3671   0.039   4.037   9.021
    1H151 Ti367 3672   6.291   3.524   9.021
    1H151 Ti367 3673   6.481   3.011   9.021
    1H151 Ti367 3674   5.912   6.603   9.021
    1H151 Ti367 3675   0.607   3.524   9.021
    1H151 Ti367 3676   0.797   3.011   9.021
    1H151 Ti367 3677   0.418   3.011   9.021
    1H151 Ti367 3678   6.670   3.524   9.021
    1H151 Ti367 3679   0.229   3.524   9.021
    1H151 Ti368 3680   1.365   1.320   8.757
    1H151 Ti368 3681   2.691   2.125   8.669
    1H151 Ti368 3682   1.176   0.807   8.757
    1H151 Ti368 3683   3.070   2.125   8.669
    1H151 Ti368 3684   2.312   2.125   8.669
    1H151 Ti368 3685   1.934   1.833   8.757
    1H151 Ti368 3686   1.555   1.833   8.757
    1H151 Ti368 3687   1.365   1.612   8.669
    1H151 Ti368 3688   0.797   0.807   8.757
    1H151 Ti368 3689   2.502   2.638   8.669
    1H151 Ti369 3690   2.312   1.833   8.757
    1H151 Ti369 3691   1.744   1.320   8.757
    1H151 Ti369 3692   2.881   2.638   8.669
    1H151 Ti369 3693   0.986   1.320   8.757
    1H151 Ti369 3694   4.775   0.585   8.669
    1H151 Ti369 3695   2.691   1.833   8.757
    1H151 Ti369 3696   2.881   2.346   8.757
    1H151 Ti369 3697   4.965   0.807   8.757
    1H151 Ti369 3698   1.176   1.833   8.757
    1H151 Ti369 3699   2.502   2.346   8.757
    1H151 Ti370 3700   3.070   1.833   8.757
    1H151 Ti370 3701   1.934   2.125   8.669
    1H151 Ti370 3702   0.986   0.294   8.757
    1H151 Ti370 3703   3.449   2.125   8.669
    1H151 Ti370 3704   4.775   0.294   8.757
    1H151 Ti370 3705   1.744   1.612   8.669
    1H151 Ti370 3706   3.449   1.833   8.757
    1H151 Ti370 3707   4.586   0.807   8.757
    1H151 Ti370 3708   3.260   2.346   8.757
    1H151 Ti370 3709   1.176   1.098   8.669
    1H151 Ti371 3710   0.607   5.425   8.757
    1H151 Ti371 3711   1.555   2.125   8.669
    1H151 Ti371 3712   2.123   2.638   8.669
    1H151 Ti371 3713   4.965   0.072   8.669
    1H151 Ti371 3714   2.123   2.346   8.757
    1H151 Ti371 3715   1.555   0.807   8.757
    1H151 Ti371 3716   0.986   1.612   8.669
    1H151 Ti371 3717   4.397   0.585   8.669
    1H151 Ti371 3718   0.607   0.294   8.757
    1H151 Ti371 3719   5.154   0.585   8.669
    1H151 Ti372 3720   1.176   2.125   8.669
    1H151 Ti372 3721   3.828   1.833   8.757
    1H151 Ti372 3722   1.744   4.399   8.757
    1H151 Ti372 3723   3.260   2.638   8.669
    1H151 Ti372 3724   0.986   0.585   8.669
    1H151 Ti372 3725   1.555   1.098   8.669
    1H151 Ti372 3726   0.986   5.425   8.757
    1H151 Ti372 3727   5.344   3.151   8.669
    1H151 Ti372 3728   1.365   4.399   8.757
    1H151 Ti372 3729   4.586   1.098   8.669
    1H151 Ti373 3730   4.965   3.886   8.757
    1H151 Ti373 3731   5.154   2.638   8.669
    1H151 Ti373 3732   3.639   2.346   8.757
    1H151 Ti373 3733   1.744   2.346   8.757
    1H151 Ti373 3734   4.965   1.098   8.669
    1H151 Ti373 3735   3.260   5.425   8.757
    1H151 Ti373 3736   1.555   4.912   8.757
    1H151 Ti373 3737   5.154   6.743   8.669
    1H151 Ti373 3738   2.123   1.612   8.669
    1H151 Ti373 3739   2.123   1.320   8.757
    1H151 Ti374 3740   1.365   0.294   8.757
    1H151 Ti374 3741   4.586   0.072   8.669
    1H151 Ti374 3742   3.639   1.612   8.669
    1H151 Ti374 3743   4.586   3.886   8.757
    1H151 Ti374 3744   0.797   5.938   8.757
    1H151 Ti374 3745   4.775   1.320   8.757
    1H151 Ti374 3746   0.229   5.425   8.757
    1H151 Ti374 3747   4.207   1.833   8.757
    1H151 Ti374 3748   1.365   0.585   8.669
    1H151 Ti374 3749   5.154   0.294   8.757
    1H151 Ti375 3750   1.934   4.912   8.757
    1H151 Ti375 3751   0.797   4.912   8.757
    1H151 Ti375 3752   2.123   4.399   8.757
    1H151 Ti375 3753   1.176   4.912   8.757
    1H151 Ti375 3754   4.965   6.964   8.757
    1H151 Ti375 3755   0.418   0.807   8.757
    1H151 Ti375 3756   1.176   5.938   8.757
    1H151 Ti375 3757   5.154   2.346   8.757
    1H151 Ti375 3758   5.344   2.859   8.757
    1H151 Ti375 3759   4.397   0.294   8.757
    1H151 Ti376 3760   3.260   1.612   8.669
    1H151 Ti376 3761   5.154   3.372   8.757
    1H151 Ti376 3762   4.775   6.451   8.757
    1H151 Ti376 3763   4.586   1.833   8.757
    1H151 Ti376 3764   4.965   3.151   8.669
    1H151 Ti376 3765   2.691   3.151   8.669
    1H151 Ti376 3766   4.018   0.585   8.669
    1H151 Ti376 3767   1.744   6.743   8.669
    1H151 Ti376 3768   5.533   2.346   8.757
    1H151 Ti376 3769   3.828   2.125   8.669
    1H151 Ti377 3770   2.502   1.612   8.669
    1H151 Ti377 3771   4.018   1.320   8.757
    1H151 Ti377 3772   4.775   6.743   8.669
    1H151 Ti377 3773   0.418   5.938   8.757
    1H151 Ti377 3774   1.555   0.072   8.669
    1H151 Ti377 3775   0.607   0.585   8.669
    1H151 Ti377 3776   4.207   0.807   8.757
    1H151 Ti377 3777   0.797   0.072   8.669
    1H151 Ti377 3778   4.397   1.320   8.757
    1H151 Ti377 3779   2.691   2.859   8.757
    1H151 Ti378 3780   4.775   3.372   8.757
    1H151 Ti378 3781   5.533   2.638   8.669
    1H151 Ti378 3782   2.881   1.612   8.669
    1H151 Ti378 3783   5.154   1.320   8.757
    1H151 Ti378 3784   3.070   4.912   8.757
    1H151 Ti378 3785   4.775   2.346   8.757
    1H151 Ti378 3786   4.018   1.612   8.669
    1H151 Ti378 3787   4.775   3.664   8.669
    1H151 Ti378 3788   4.965   2.859   8.757
    1H151 Ti378 3789   4.207   1.098   8.669
    1H151 Ti379 3790   5.154   3.664   8.669
    1H151 Ti379 3791   4.397   4.399   8.757
    1H151 Ti379 3792   1.555   6.230   8.669
    1H151 Ti379 3793   0.797   1.098   8.669
    1H151 Ti379 3794   3.639   5.425   8.757
    1H151 Ti379 3795   4.965   1.833   8.757
    1H151 Ti379 3796   3.070   2.859   8.757
    1H151 Ti379 3797   5.344   0.807   8.757
    1H151 Ti379 3798   1.365   5.425   8.757
    1H151 Ti379 3799   2.312   3.151   8.669
    1H151 Ti380 3800   4.586   6.964   8.757
    1H151 Ti380 3801   0.797   6.964   8.757
    1H151 Ti380 3802   3.828   1.098   8.669
    1H151 Ti380 3803   3.639   1.320   8.757
    1H151 Ti380 3804   0.039   5.938   8.757
    1H151 Ti380 3805   0.418   4.912   8.757
    1H151 Ti380 3806   1.744   2.638   8.669
    1H151 Ti380 3807   4.018   2.346   8.757
    1H151 Ti380 3808   1.365   2.346   8.757
    1H151 Ti380 3809   2.502   1.320   8.757
    1H151 Ti381 3810   5.723   3.151   8.669
    1H151 Ti381 3811   0.797   5.203   8.669
    1H151 Ti381 3812   3.449   4.912   8.757
    1H151 Ti381 3813   0.986   6.451   8.757
    1H151 Ti381 3814   3.449   2.859   8.757
    1H151 Ti381 3815   5.344   1.833   8.757
    1H151 Ti381 3816   4.965   6.230   8.669
    1H151 Ti381 3817   3.260   1.320   8.757
    1H151 Ti381 3818   1.176   0.072   8.669
    1H151 Ti381 3819   1.555   6.964   8.757
    1H151 Ti382 3820   1.365   6.743   8.669
    1H151 Ti382 3821   6.102   4.912   8.757
    1H151 Ti382 3822   5.723   2.859   8.757
    1H151 Ti382 3823   2.312   2.859   8.757
    1H151 Ti382 3824   4.397   1.612   8.669
    1H151 Ti382 3825   5.723   1.833   8.757
    1H151 Ti382 3826   3.070   3.151   8.669
    1H151 Ti382 3827   3.449   5.938   8.757
    1H151 Ti382 3828   1.555   3.886   8.757
    1H151 Ti382 3829   1.934   6.230   8.669
    1H151 Ti383 3830   1.365   6.451   8.757
    1H151 Ti383 3831   3.070   5.203   8.669
    1H151 Ti383 3832   4.207   0.072   8.669
    1H151 Ti383 3833   4.775   1.612   8.669
    1H151 Ti383 3834   4.775   4.399   8.757
    1H151 Ti383 3835   1.934   3.886   8.757
    1H151 Ti383 3836   0.418   5.203   8.669
    1H151 Ti383 3837   0.986   4.399   8.757
    1H151 Ti383 3838   1.934   5.203   8.669
    1H151 Ti383 3839   3.828   4.912   8.757
    1H151 Ti384 3840   0.607   1.320   8.757
    1H151 Ti384 3841   0.607   4.690   8.669
    1H151 Ti384 3842   5.912   1.320   8.757
    1H151 Ti384 3843   4.586   4.177   8.669
    1H151 Ti384 3844   1.176   6.964   8.757
    1H151 Ti384 3845   5.344   0.072   8.669
    1H151 Ti384 3846   1.744   5.425   8.757
    1H151 Ti384 3847   2.881   5.425   8.757
    1H151 Ti384 3848   1.744   5.716   8.669
    1H151 Ti384 3849   4.965   2.125   8.669
    1H151 Ti385 3850   5.533   1.320   8.757
    1H151 Ti385 3851   3.639   0.585   8.669
    1H151 Ti385 3852   5.533   3.372   8.757
    1H151 Ti385 3853   5.154   6.451   8.757
    1H151 Ti385 3854   6.291   4.690   8.669
    1H151 Ti385 3855   0.797   1.833   8.757
    1H151 Ti385 3856   3.260   6.451   8.757
    1H151 Ti385 3857   1.365   5.716   8.669
    1H151 Ti385 3858   3.828   0.807   8.757
    1H151 Ti385 3859   1.176   6.230   8.669
    1H151 Ti386 3860   5.912   4.399   8.757
    1H151 Ti386 3861   2.123   5.716   8.669
    1H151 Ti386 3862   6.481   0.807   8.757
    1H151 Ti386 3863   5.344   3.886   8.757
    1H151 Ti386 3864   6.291   1.320   8.757
    1H151 Ti386 3865   3.639   6.743   8.669
    1H151 Ti386 3866   4.207   4.912   8.757
    1H151 Ti386 3867   4.397   2.346   8.757
    1H151 Ti386 3868   5.344   1.098   8.669
    1H151 Ti386 3869   1.555   5.203   8.669
    1H151 Ti387 3870   1.365   2.638   8.669
    1H151 Ti387 3871   4.775   2.638   8.669
    1H151 Ti387 3872   0.797   2.125   8.669
    1H151 Ti387 3873   1.744   6.451   8.757
    1H151 Ti387 3874   0.607   5.716   8.669
    1H151 Ti387 3875   4.397   3.664   8.669
    1H151 Ti387 3876   0.986   4.690   8.669
    1H151 Ti387 3877   3.070   5.938   8.757
    1H151 Ti387 3878   3.639   2.638   8.669
    1H151 Ti387 3879   3.828   0.072   8.669
    1H151 Ti388 3880   5.344   2.125   8.669
    1H151 Ti388 3881   1.744   4.690   8.669
    1H151 Ti388 3882   0.229   0.294   8.757
    1H151 Ti388 3883   1.934   3.151   8.669
    1H151 Ti388 3884   3.260   5.716   8.669
    1H151 Ti388 3885   2.123   6.743   8.669
    1H151 Ti388 3886   5.533   3.664   8.669
    1H151 Ti388 3887   2.881   1.320   8.757
    1H151 Ti388 3888   4.018   4.399   8.757
    1H151 Ti388 3889   1.555   5.938   8.757
    1H151 Ti389 3890   5.912   2.638   8.669
    1H151 Ti389 3891   5.912   4.690   8.669
    1H151 Ti389 3892   2.312   6.230   8.669
    1H151 Ti389 3893   1.744   0.585   8.669
    1H151 Ti389 3894   0.229   5.716   8.669
    1H151 Ti389 3895   0.039   0.807   8.757
    1H151 Ti389 3896   6.670   5.425   8.757
    1H151 Ti389 3897   0.986   5.716   8.669
    1H151 Ti389 3898   4.207   3.886   8.757
    1H151 Ti389 3899   2.312   4.912   8.757
    1H151 Ti390 3900   0.607   6.451   8.757
    1H151 Ti390 3901   3.449   6.230   8.669
    1H151 Ti390 3902   1.555   3.151   8.669
    1H151 Ti390 3903   5.723   4.912   8.757
    1H151 Ti390 3904   4.018   5.425   8.757
    1H151 Ti390 3905   3.828   6.230   8.669
    1H151 Ti390 3906   1.934   0.072   8.669
    1H151 Ti390 3907   6.102   3.151   8.669
    1H151 Ti390 3908   1.744   0.294   8.757
    1H151 Ti390 3909   1.176   5.203   8.669
    1H151 Ti391 3910   1.934   0.807   8.757
    1H151 Ti391 3911   3.828   2.859   8.757
    1H151 Ti391 3912   1.365   4.690   8.669
    1H151 Ti391 3913   5.154   4.399   8.757
    1H151 Ti391 3914   6.102   0.807   8.757
    1H151 Ti391 3915   1.934   6.964   8.757
    1H151 Ti391 3916   6.481   4.912   8.757
    1H151 Ti391 3917   4.207   2.125   8.669
    1H151 Ti391 3918   2.123   5.425   8.757
    1H151 Ti391 3919   6.291   4.399   8.757
    1H151 Ti392 3920   4.965   4.177   8.669
    1H151 Ti392 3921   5.344   6.230   8.669
    1H151 Ti392 3922   3.639   6.451   8.757
    1H151 Ti392 3923   3.828   5.938   8.757
    1H151 Ti392 3924   4.207   4.177   8.669
    1H151 Ti392 3925   4.586   2.125   8.669
    1H151 Ti392 3926   5.912   2.346   8.757
    1H151 Ti392 3927   4.018   0.294   8.757
    1H151 Ti392 3928   2.312   3.886   8.757
    1H151 Ti392 3929   4.965   5.938   8.757
    1H151 Ti393 3930   1.934   1.098   8.669
    1H151 Ti393 3931   4.397   3.372   8.757
    1H151 Ti393 3932   1.176   3.886   8.757
    1H151 Ti393 3933   4.586   3.151   8.669
    1H151 Ti393 3934   0.418   0.072   8.669
    1H151 Ti393 3935   0.986   6.743   8.669
    1H151 Ti393 3936   3.260   6.743   8.669
    1H151 Ti393 3937   5.533   4.399   8.757
    1H151 Ti393 3938   3.449   0.072   8.669
    1H151 Ti393 3939   1.744   3.664   8.669
    1H151 Ti394 3940   2.881   5.716   8.669
    1H151 Ti394 3941   3.070   6.964   8.757
    1H151 Ti394 3942   2.502   3.372   8.757
    1H151 Ti394 3943   2.502   4.399   8.757
    1H151 Ti394 3944   2.691   4.912   8.757
    1H151 Ti394 3945   5.154   1.612   8.669
    1H151 Ti394 3946   1.555   4.177   8.669
    1H151 Ti394 3947   0.418   6.964   8.757
    1H151 Ti394 3948   6.102   1.833   8.757
    1H151 Ti394 3949   3.449   5.203   8.669
    1H151 Ti395 3950   3.449   1.098   8.669
    1H151 Ti395 3951   2.502   3.664   8.669
    1H151 Ti395 3952   1.365   3.664   8.669
    1H151 Ti395 3953   4.018   6.743   8.669
    1H151 Ti395 3954   3.449   6.964   8.757
    1H151 Ti395 3955   6.291   0.585   8.669
    1H151 Ti395 3956   0.229   6.451   8.757
    1H151 Ti395 3957   4.397   6.451   8.757
    1H151 Ti395 3958   0.039   4.912   8.757
    1H151 Ti395 3959   4.397   6.743   8.669
    1H151 Ti396 3960   1.934   2.859   8.757
    1H151 Ti396 3961   6.102   4.177   8.669
    1H151 Ti396 3962   6.481   3.151   8.669
    1H151 Ti396 3963   5.533   4.690   8.669
    1H151 Ti396 3964   1.176   4.177   8.669
    1H151 Ti396 3965   0.986   2.346   8.757
    1H151 Ti396 3966   3.449   0.807   8.757
    1H151 Ti396 3967   2.881   3.664   8.669
    1H151 Ti396 3968   0.797   6.230   8.669
    1H151 Ti396 3969   6.291   2.638   8.669
    1H151 Ti397 3970   0.229   0.585   8.669
    1H151 Ti397 3971   0.418   6.230   8.669
    1H151 Ti397 3972   4.586   2.859   8.757
    1H151 Ti397 3973   6.291   5.425   8.757
    1H151 Ti397 3974   0.607   6.743   8.669
    1H151 Ti397 3975   5.344   5.203   8.669
    1H151 Ti397 3976   6.670   4.690   8.669
    1H151 Ti397 3977   5.723   0.807   8.757
    1H151 Ti397 3978   5.723   5.203   8.669
    1H151 Ti397 3979   2.502   5.425   8.757
    1H151 Ti398 3980   5.533   0.585   8.669
    1H151 Ti398 3981   4.018   4.690   8.669
    1H151 Ti398 3982   2.881   6.451   8.757
    1H151 Ti398 3983   0.229   2.638   8.669
    1H151 Ti398 3984   6.481   4.177   8.669
    1H151 Ti398 3985   1.934   5.938   8.757
    1H151 Ti398 3986   0.607   1.612   8.669
    1H151 Ti398 3987   0.797   4.177   8.669
    1H151 Ti398 3988   6.670   1.320   8.757
    1H151 Ti398 3989   0.418   1.098   8.669
    1H151 Ti399 3990   6.670   2.638   8.669
    1H151 Ti399 3991   2.691   5.203   8.669
    1H151 Ti399 3992   6.481   1.098   8.669
    1H151 Ti399 3993   2.312   5.938   8.757
    1H151 Ti399 3994   0.418   2.125   8.669
    1H151 Ti399 3995   0.039   6.230   8.669
    1H151 Ti399 3996   3.639   5.716   8.669
    1H151 Ti399 3997   2.123   6.451   8.757
    1H151 Ti399 3998   1.934   4.177   8.669
    1H151 Ti399 3999   4.586   4.912   8.757
    1H151 Ti400 4000   5.723   2.125   8.669
    1H151 Ti400 4001   4.586   5.938   8.757
    1H151 Ti400 4002   2.123   3.664   8.669
    1H151 Ti400 4003   1.555   2.859   8.757
    1H151 Ti400 4004   6.670   0.585   8.669
    1H151 Ti400 4005   6.102   5.203   8.669
    1H151 Ti400 4006   2.881   4.399   8.757
    1H151 Ti400 4007   4.586   6.230   8.669
    1H151 Ti400 4008   0.229   4.690   8.669
    1H151 Ti400 4009   0.039   1.098   8.669
    1H151 Ti401 4010   0.039   2.125   8.669
    1H151 Ti401 4011   3.070   6.230   8.669
    1H151 Ti401 4012   5.344   6.964   8.757
    1H151 Ti401 4013   6.481   5.938   8.757
    1H151 Ti401 4014   2.123   4.690   8.669
    1H151 Ti401 4015   0.607   4.399   8.757
    1H151 Ti401 4016   0.039   5.203   8.669
    1H151 Ti401 4017   2.502   5.716   8.669
    1H151 Ti401 4018   5.154   5.716   8.669
    1H151 Ti401 4019   2.881   3.372   8.757
    1H151 Ti402 4020   6.102   1.098   8.669
    1H151 Ti402 4021   2.123   3.372   8.757
    1H151 Ti402 4022   4.207   6.964   8.757
    1H151 Ti402 4023   6.291   1.612   8.669
    1H151 Ti402 4024   5.344   4.177   8.669
    1H151 Ti402 4025   4.397   4.690   8.669
    1H151 Ti402 4026   5.154   4.690   8.669
    1H151 Ti402 4027   4.207   2.859   8.757
    1H151 Ti402 4028   0.986   2.638   8.669
    1H151 Ti402 4029   6.670   6.451   8.757
    1H151 Ti403 4030   3.639   0.294   8.757
    1H151 Ti403 4031   5.344   4.912   8.757
    1H151 Ti403 4032   5.912   3.664   8.669
    1H151 Ti403 4033   2.312   6.964   8.757
    1H151 Ti403 4034   2.312   5.203   8.669
    1H151 Ti403 4035   3.260   4.399   8.757
    1H151 Ti403 4036   5.533   6.743   8.669
    1H151 Ti403 4037   2.502   6.743   8.669
    1H151 Ti403 4038   6.291   3.664   8.669
    1H151 Ti403 4039   6.102   2.125   8.669
    1H151 Ti404 4040   6.481   5.203   8.669
    1H151 Ti404 4041   4.965   4.912   8.757
    1H151 Ti404 4042   4.207   6.230   8.669
    1H151 Ti404 4043   3.449   3.151   8.669
    1H151 Ti404 4044   3.639   4.690   8.669
    1H151 Ti404 4045   1.744   3.372   8.757
    1H151 Ti404 4046   3.639   4.399   8.757
    1H151 Ti404 4047   5.723   3.886   8.757
    1H151 Ti404 4048   6.481   2.125   8.669
    1H151 Ti404 4049   2.123   0.294   8.757
    1H151 Ti405 4050   3.260   3.372   8.757
    1H151 Ti405 4051   1.176   3.151   8.669
    1H151 Ti405 4052   5.723   1.098   8.669
    1H151 Ti405 4053   3.828   5.203   8.669
    1H151 Ti405 4054   5.533   1.612   8.669
    1H151 Ti405 4055   2.691   5.938   8.757
    1H151 Ti405 4056   2.312   0.807   8.757
    1H151 Ti405 4057   2.881   4.690   8.669
    1H151 Ti405 4058   5.912   5.425   8.757
    1H151 Ti405 4059   5.912   0.585   8.669
    1H151 Ti406 4060   2.691   6.964   8.757
    1H151 Ti406 4061   6.670   5.716   8.669
    1H151 Ti406 4062   5.723   4.177   8.669
    1H151 Ti406 4063   0.986   3.664   8.669
    1H151 Ti406 4064   4.018   3.372   8.757
    1H151 Ti406 4065   4.018   6.451   8.757
    1H151 Ti406 4066   2.502   6.451   8.757
    1H151 Ti406 4067   0.418   4.177   8.669
    1H151 Ti406 4068   6.670   0.294   8.757
    1H151 Ti406 4069   3.828   6.964   8.757
    1H151 Ti407 4070   4.018   5.716   8.669
    1H151 Ti407 4071   6.670   1.612   8.669
    1H151 Ti407 4072   0.607   2.638   8.669
    1H151 Ti407 4073   3.260   0.585   8.669
    1H151 Ti407 4074   0.229   1.320   8.757
    1H151 Ti407 4075   4.018   2.638   8.669
    1H151 Ti407 4076   3.070   0.807   8.757
    1H151 Ti407 4077   5.912   1.612   8.669
    1H151 Ti407 4078   4.775   5.425   8.757
    1H151 Ti407 4079   5.533   5.425   8.757
    1H151 Ti408 4080   2.691   6.230   8.669
    1H151 Ti408 4081   0.039   4.177   8.669
    1H151 Ti408 4082   3.260   4.690   8.669
    1H151 Ti408 4083   5.533   0.294   8.757
    1H151 Ti408 4084   4.207   5.938   8.757
    1H151 Ti408 4085   4.775   4.690   8.669
    1H151 Ti408 4086   6.102   2.859   8.757
    1H151 Ti408 4087   2.312   4.177   8.669
    1H151 Ti408 4088   2.691   3.886   8.757
    1H151 Ti408 4089   4.965   5.203   8.669
    1H151 Ti409 4090   5.344   5.938   8.757
    1H151 Ti409 4091   5.154   5.425   8.757
    1H151 Ti409 4092   2.881   6.743   8.669
    1H151 Ti409 4093   4.397   2.638   8.669
    1H151 Ti409 4094   3.639   3.372   8.757
    1H151 Ti409 4095   3.828   4.177   8.669
    1H151 Ti409 4096   3.260   0.294   8.757
    1H151 Ti409 4097   0.039   6.964   8.757
    1H151 Ti409 4098   0.229   1.612   8.669
    1H151 Ti409 4099   0.229   2.346   8.757
    1H151 Ti410 4100   1.365   3.372   8.757
    1H151 Ti410 4101   4.397   5.425   8.757
    1H151 Ti410 4102   5.912   3.372   8.757
    1H151 Ti410 4103   6.670   4.399   8.757
    1H151 Ti410 4104   6.670   3.664   8.669
    1H151 Ti410 4105   6.291   5.716   8.669
    1H151 Ti410 4106   6.670   2.346   8.757
    1H151 Ti410 4107   2.691   0.807   8.757
    1H151 Ti410 4108   5.533   5.716   8.669
    1H151 Ti410 4109   6.481   1.833   8.757
    1H151 Ti411 4110   0.229   6.743   8.669
    1H151 Ti411 4111   6.481   6.230   8.669
    1H151 Ti411 4112   2.881   0.294   8.757
    1H151 Ti411 4113   3.070   1.098   8.669
    1H151 Ti411 4114   3.260   3.664   8.669
    1H151 Ti411 4115   6.102   3.886   8.757
    1H151 Ti411 4116   6.291   2.346   8.757
    1H151 Ti411 4117   0.418   1.833   8.757
    1H151 Ti411 4118   3.070   0.072   8.669
    1H151 Ti411 4119   2.312   1.098   8.669
    1H151 Ti412 4120   2.312   0.072   8.669
    1H151 Ti412 4121   2.502   4.690   8.669
    1H151 Ti412 4122   6.291   0.294   8.757
    1H151 Ti412 4123   4.775   5.716   8.669
    1H151 Ti412 4124   0.039   3.151   8.669
    1H151 Ti412 4125   2.691   4.177   8.669
    1H151 Ti412 4126   4.207   5.203   8.669
    1H151 Ti412 4127   0.607   2.346   8.757
    1H151 Ti412 4128   0.797   3.151   8.669
    1H151 Ti412 4129   0.039   0.072   8.669
    1H151 Ti413 4130   2.123   0.585   8.669
    1H151 Ti413 4131   0.607   3.664   8.669
    1H151 Ti413 4132   0.229   4.399   8.757
    1H151 Ti413 4133   3.828   3.886   8.757
    1H151 Ti413 4134   0.797   3.886   8.757
    1H151 Ti413 4135   4.018   3.664   8.669
    1H151 Ti413 4136   4.207   3.151   8.669
    1H151 Ti413 4137   0.039   1.833   8.757
    1H151 Ti413 4138   0.229   3.664   8.669
    1H151 Ti413 4139   2.502   0.294   8.757
    1H151 Ti414 4140   5.723   0.072   8.669
    1H151 Ti414 4141   6.481   0.072   8.669
    1H151 Ti414 4142   3.828   3.151   8.669
    1H151 Ti414 4143   3.070   3.886   8.757
    1H151 Ti414 4144   3.070   4.177   8.669
    1H151 Ti414 4145   5.912   5.716   8.669
    1H151 Ti414 4146   6.481   2.859   8.757
    1H151 Ti414 4147   1.176   2.859   8.757
    1H151 Ti414 4148   2.691   1.098   8.669
    1H151 Ti414 4149   0.039   2.859   8.757
    1H151 Ti415 4150   5.723   5.938   8.757
    1H151 Ti415 4151   5.533   6.451   8.757
    1H151 Ti415 4152   5.912   0.294   8.757
    1H151 Ti415 4153   4.586   5.203   8.669
    1H151 Ti415 4154   6.102   0.072   8.669
    1H151 Ti415 4155   0.418   3.151   8.669
    1H151 Ti415 4156   6.670   6.743   8.669
    1H151 Ti415 4157   5.723   6.230   8.669
    1H151 Ti415 4158   4.397   5.716   8.669
    1H151 Ti415 4159   2.691   0.072   8.669
    1H151 Ti416 4160   6.481   3.886   8.757
    1H151 Ti416 4161   6.102   5.938   8.757
    1H151 Ti416 4162   3.449   4.177   8.669
    1H151 Ti416 4163   6.291   3.372   8.757
    1H151 Ti416 4164   6.102   6.230   8.669
    1H151 Ti416 4165   0.986   3.372   8.757
    1H151 Ti416 4166   3.449   3.886   8.757
    1H151 Ti416 4167   2.881   0.585   8.669
    1H151 Ti416 4168   3.639   3.664   8.669
    1H151 Ti416 4169   6.481   6.964   8.757
    1H151 Ti417 4170   0.418   3.886   8.757
    1H151 Ti417 4171   2.502   0.585   8.669
    1H151 Ti417 4172   0.797   2.859   8.757
    1H151 Ti417 4173   6.291   6.451   8.757
    1H151 Ti417 4174   0.418   2.859   8.757
    1H151 Ti417 4175   0.039   3.886   8.757
    1H151 Ti417 4176   6.670   3.372   8.757
    1H151 Ti417 4177   5.912   6.743   8.669
    1H151 Ti417 4178   5.723   6.964   8.757
    1H151 Ti417 4179   6.291   6.743   8.669
    1H151 Ti418 4180   0.607   3.372   8.757
    1H151 Ti418 4181   0.229   3.372   8.757
    1H151 Ti418 4182   5.912   6.451   8.757
    1H151 Ti418 4183   6.102   6.964   8.757
    1H151 Ti418 4184   1.365   1.787  10.166
    1H151 Ti418 4185   3.639   4.865  10.166
    1H151 Ti418 4186   5.533   3.197   7.261
    1H151 Ti418 4187   1.744   3.839  10.166
    1H151 Ti418 4188   5.344   2.300  10.166
    1H151 Ti418 4189   1.744   6.276   7.261
    1H151 Ti419 4190   1.934   6.789   7.261
    1H151 Ti419 4191   1.744   2.171   7.261
    1H151 Ti419 4192   0.229   0.760  10.166
    1H151 Ti419 4193   5.154   1.787  10.166
    1H151 Ti419 4194   4.397   0.760  10.166
    1H151 Ti419 4195   4.397   4.865  10.166
    1H151 Ti419 4196   1.744   3.197   7.261
    1H151 Ti419 4197   4.965   3.711   7.261
    1H151 Ti419 4198   1.176   6.404  10.166
    1H151 Ti419 4199   1.176   3.711   7.261
    1H151 Ti420 4200   2.691   4.352  10.166
    1H151 Ti420 4201   2.691   5.378  10.166
    1H151 Ti420 4202   0.418   6.404  10.166
    1H151 Ti420 4203   0.607   5.891  10.166
    1H151 Ti420 4204   1.176   0.632   7.261
    1H151 Ti420 4205   1.365   4.865  10.166
    1H151 Ti420 4206   2.881   2.813  10.166
    1H151 Ti420 4207   0.986   4.865  10.166
    1H151 Ti420 4208   2.312   1.273  10.166
    1H151 Ti420 4209   4.207   1.658   7.261
    1H151 Ti421 4210   0.229   5.891  10.166
    1H151 Ti421 4211   2.502   6.918  10.166
    1H151 Ti421 4212   0.797   1.273  10.166
    1H151 Ti421 4213   2.881   0.760  10.166
    1H151 Ti421 4214   3.639   0.760  10.166
    1H151 Ti421 4215   2.502   3.197   7.261
    1H151 Ti421 4216   4.775   0.119   7.261
    1H151 Ti421 4217   4.586   4.352  10.166
    1H151 Ti421 4218   6.670   6.276   7.261
    1H151 Ti421 4219   2.123   4.865  10.166
    1H151 Ti422 4220   4.775   1.145   7.261
    1H151 Ti422 4221   1.744   0.760  10.166
    1H151 Ti422 4222   1.934   2.684   7.261
    1H151 Ti422 4223   5.912   1.787  10.166
    1H151 Ti422 4224   5.912   4.865  10.166
    1H151 Ti422 4225   5.344   1.273  10.166
    1H151 Ti422 4226   5.344   0.632   7.261
    1H151 Ti422 4227   6.481   5.378  10.166
    1H151 Ti422 4228   2.881   4.865  10.166
    1H151 Ti422 4229   5.912   0.760  10.166
    1H151 Ti423 4230   0.229   4.865  10.166
    1H151 Ti423 4231   6.481   2.684   7.261
    1H151 Ti423 4232   1.365   0.119   7.261
    1H151 Ti423 4233   6.670   3.197   7.261
    1H151 Ti423 4234   3.449   2.684   7.261
    1H151 Ti423 4235   4.586   2.300  10.166
    1H151 Ti423 4236   1.934   2.300  10.166
    1H151 Ti423 4237   1.365   5.891  10.166
    1H151 Ti423 4238   4.586   3.326  10.166
    1H151 Ti423 4239   6.102   3.711   7.261
    1H151 Ti424 4240   4.775   3.197   7.261
    1H151 Ti424 4241   6.481   1.273  10.166
    1H151 Ti424 4242   0.418   4.737   7.261
    1H151 Ti424 4243   5.154   2.813  10.166
    1H151 Ti424 4244   3.449   1.658   7.261
    1H151 Ti424 4245   5.344   3.326  10.166
    1H151 Ti424 4246   6.670   4.224   7.261
    1H151 Ti424 4247   1.555   5.763   7.261
    1H151 Ti424 4248   6.670   2.171   7.261
    1H151 Ti424 4249   5.533   0.760  10.166
    1H151 Ti425 4250   3.639   6.276   7.261
    1H151 Ti425 4251   1.555   5.378  10.166
    1H151 Ti425 4252   0.607   4.224   7.261
    1H151 Ti425 4253   3.260   6.918  10.166
    1H151 Ti425 4254   0.607   2.171   7.261
    1H151 Ti425 4255   5.723   2.684   7.261
    1H151 Ti425 4256   1.555   0.247  10.166
    1H151 Ti425 4257   0.797   1.658   7.261
    1H151 Ti425 4258   3.828   4.352  10.166
    1H151 Ti425 4259   0.039   4.737   7.261
    1H151 Ti426 4260   6.670   4.865  10.166
    1H151 Ti426 4261   5.344   4.352  10.166
    1H151 Ti426 4262   4.207   5.378  10.166
    1H151 Ti426 4263   4.207   6.789   7.261
    1H151 Ti426 4264   5.723   3.711   7.261
    1H151 Ti426 4265   2.123   0.760  10.166
    1H151 Ti426 4266   1.934   1.658   7.261
    1H151 Ti426 4267   0.797   2.684   7.261
    1H151 Ti426 4268   0.039   0.247  10.166
    1H151 Ti426 4269   2.312   5.763   7.261
    1H151 Ti427 4270   5.533   3.839  10.166
    1H151 Ti427 4271   0.986   0.119   7.261
    1H151 Ti427 4272   2.312   3.711   7.261
    1H151 Ti427 4273   3.449   4.352  10.166
    1H151 Ti427 4274   5.533   0.119   7.261
    1H151 Ti427 4275   0.039   3.711   7.261
    1H151 Ti427 4276   0.797   4.352  10.166
    1H151 Ti427 4277   6.102   5.378  10.166
    1H151 Ti427 4278   1.934   3.711   7.261
    1H151 Ti427 4279   5.533   6.276   7.261
    1H151 Ti428 4280   4.775   6.276   7.261
    1H151 Ti428 4281   4.207   0.247  10.166
    1H151 Ti428 4282   2.691   5.763   7.261
    1H151 Ti428 4283   4.018   2.171   7.261
    1H151 Ti428 4284   2.691   6.404  10.166
    1H151 Ti428 4285   1.934   5.378  10.166
    1H151 Ti428 4286   5.344   0.247  10.166
    1H151 Ti428 4287   0.986   3.197   7.261
    1H151 Ti428 4288   1.176   6.789   7.261
    1H151 Ti428 4289   0.418   3.711   7.261
    1H151 Ti429 4290   2.502   6.276   7.261
    1H151 Ti429 4291   5.723   4.737   7.261
    1H151 Ti429 4292   4.018   3.839  10.166
    1H151 Ti429 4293   5.912   5.250   7.261
    1H151 Ti429 4294   4.397   5.891  10.166
    1H151 Ti429 4295   2.502   3.839  10.166
    1H151 Ti429 4296   4.586   6.789   7.261
    1H151 Ti429 4297   2.123   0.119   7.261
    1H151 Ti429 4298   0.418   0.632   7.261
    1H151 Ti429 4299   5.154   5.891  10.166
    1H151 Ti430 4300   2.123   5.250   7.261
    1H151 Ti430 4301   0.986   5.250   7.261
    1H151 Ti430 4302   1.744   6.918  10.166
    1H151 Ti430 4303   6.481   4.352  10.166
    1H151 Ti430 4304   1.176   2.300  10.166
    1H151 Ti430 4305   4.775   4.224   7.261
    1H151 Ti430 4306   3.828   2.300  10.166
    1H151 Ti430 4307   3.449   2.300  10.166
    1H151 Ti430 4308   0.986   3.839  10.166
    1H151 Ti430 4309   4.018   4.224   7.261
    1H151 Ti431 4310   2.881   3.197   7.261
    1H151 Ti431 4311   3.260   5.250   7.261
    1H151 Ti431 4312   4.965   1.658   7.261
    1H151 Ti431 4313   5.723   0.632   7.261
    1H151 Ti431 4314   1.934   6.404  10.166
    1H151 Ti431 4315   4.207   3.711   7.261
    1H151 Ti431 4316   1.934   0.632   7.261
    1H151 Ti431 4317   6.481   1.658   7.261
    1H151 Ti431 4318   5.912   2.813  10.166
    1H151 Ti431 4319   6.481   6.404  10.166
    1H151 Ti432 4320   4.397   2.813  10.166
    1H151 Ti432 4321   4.207   4.737   7.261
    1H151 Ti432 4322   5.723   6.789   7.261
    1H151 Ti432 4323   4.207   6.404  10.166
    1H151 Ti432 4324   0.039   0.632   7.261
    1H151 Ti432 4325   6.102   2.300  10.166
    1H151 Ti432 4326   3.828   6.404  10.166
    1H151 Ti432 4327   4.397   6.276   7.261
    1H151 Ti432 4328   3.260   5.891  10.166
    1H151 Ti432 4329   1.365   5.250   7.261
    1H151 Ti433 4330   3.070   6.789   7.261
    1H151 Ti433 4331   3.639   0.119   7.261
    1H151 Ti433 4332   2.502   5.250   7.261
    1H151 Ti433 4333   0.418   1.658   7.261
    1H151 Ti433 4334   6.291   5.891  10.166
    1H151 Ti433 4335   2.691   6.789   7.261
    1H151 Ti433 4336   0.986   6.276   7.261
    1H151 Ti433 4337   5.154   4.865  10.166
    1H151 Ti433 4338   4.586   2.684   7.261
    1H151 Ti433 4339   2.691   1.273  10.166
    1H151 Ti434 4340   5.912   6.276   7.261
    1H151 Ti434 4341   4.775   6.918  10.166
    1H151 Ti434 4342   4.207   2.300  10.166
    1H151 Ti434 4343   0.607   1.787  10.166
    1H151 Ti434 4344   4.965   4.352  10.166
    1H151 Ti434 4345   4.397   1.145   7.261
    1H151 Ti434 4346   4.965   1.273  10.166
    1H151 Ti434 4347   5.344   6.404  10.166
    1H151 Ti434 4348   5.533   1.145   7.261
    1H151 Ti434 4349   0.229   5.250   7.261
    1H151 Ti435 4350   5.344   5.378  10.166
    1H151 Ti435 4351   3.449   5.763   7.261
    1H151 Ti435 4352   1.176   4.737   7.261
    1H151 Ti435 4353   3.070   2.300  10.166
    1H151 Ti435 4354   0.607   6.276   7.261
    1H151 Ti435 4355   0.229   0.119   7.261
    1H151 Ti435 4356   3.449   3.711   7.261
    1H151 Ti435 4357   2.312   2.300  10.166
    1H151 Ti435 4358   6.481   2.300  10.166
    1H151 Ti435 4359   2.123   2.813  10.166
    1H151 Ti436 4360   4.586   1.273  10.166
    1H151 Ti436 4361   6.102   2.684   7.261
    1H151 Ti436 4362   5.912   2.171   7.261
    1H151 Ti436 4363   4.775   5.250   7.261
    1H151 Ti436 4364   3.070   0.632   7.261
    1H151 Ti436 4365   4.207   1.273  10.166
    1H151 Ti436 4366   2.691   2.300  10.166
    1H151 Ti436 4367   3.070   1.273  10.166
    1H151 Ti436 4368   0.229   2.171   7.261
    1H151 Ti436 4369   4.018   0.119   7.261
    1H151 Ti437 4370   3.828   1.273  10.166
    1H151 Ti437 4371   3.449   1.273  10.166
    1H151 Ti437 4372   4.018   1.145   7.261
    1H151 Ti437 4373   3.449   4.737   7.261
    1H151 Ti437 4374   0.418   2.300  10.166
    1H151 Ti437 4375   0.986   6.918  10.166
    1H151 Ti437 4376   1.176   2.684   7.261
    1H151 Ti437 4377   0.607   6.918  10.166
    1H151 Ti437 4378   3.639   5.891  10.166
    1H151 Ti437 4379   2.502   4.865  10.166
    1H151 Ti438 4380   6.291   4.224   7.261
    1H151 Ti438 4381   4.397   0.119   7.261
    1H151 Ti438 4382   3.639   1.145   7.261
    1H151 Ti438 4383   1.365   1.145   7.261
    1H151 Ti438 4384   1.555   2.684   7.261
    1H151 Ti438 4385   5.344   5.763   7.261
    1H151 Ti438 4386   4.775   2.813  10.166
    1H151 Ti438 4387   5.533   4.865  10.166
    1H151 Ti438 4388   1.365   6.918  10.166
    1H151 Ti438 4389   0.229   3.197   7.261
    1H151 Ti439 4390   3.070   1.658   7.261
    1H151 Ti439 4391   4.207   3.326  10.166
    1H151 Ti439 4392   4.586   5.378  10.166
    1H151 Ti439 4393   2.881   5.891  10.166
    1H151 Ti439 4394   0.607   3.197   7.261
    1H151 Ti439 4395   2.312   1.658   7.261
    1H151 Ti439 4396   3.260   6.276   7.261
    1H151 Ti439 4397   0.986   4.224   7.261
    1H151 Ti439 4398   2.691   1.658   7.261
    1H151 Ti439 4399   3.260   3.197   7.261
    1H151 Ti440 4400   0.229   6.918  10.166
    1H151 Ti440 4401   0.986   1.145   7.261
    1H151 Ti440 4402   4.397   6.918  10.166
    1H151 Ti440 4403   3.828   3.326  10.166
    1H151 Ti440 4404   4.965   5.378  10.166
    1H151 Ti440 4405   5.154   6.918  10.166
    1H151 Ti440 4406   2.691   0.247  10.166
    1H151 Ti440 4407   3.260   0.119   7.261
    1H151 Ti440 4408   6.481   0.247  10.166
    1H151 Ti440 4409   6.291   5.250   7.261
    1H151 Ti441 4410   5.912   3.839  10.166
    1H151 Ti441 4411   5.344   4.737   7.261
    1H151 Ti441 4412   2.312   0.247  10.166
    1H151 Ti441 4413   3.070   0.247  10.166
    1H151 Ti441 4414   1.744   1.145   7.261
    1H151 Ti441 4415   4.775   2.171   7.261
    1H151 Ti441 4416   5.154   2.171   7.261
    1H151 Ti441 4417   4.965   5.763   7.261
    1H151 Ti441 4418   3.449   3.326  10.166
    1H151 Ti441 4419   0.418   1.273  10.166
    1H151 Ti442 4420   6.291   1.145   7.261
    1H151 Ti442 4421   6.670   1.145   7.261
    1H151 Ti442 4422   4.018   5.891  10.166
    1H151 Ti442 4423   2.312   3.326  10.166
    1H151 Ti442 4424   6.291   0.119   7.261
    1H151 Ti442 4425   0.418   6.789   7.261
    1H151 Ti442 4426   6.291   1.787  10.166
    1H151 Ti442 4427   0.418   5.763   7.261
    1H151 Ti442 4428   2.881   4.224   7.261
    1H151 Ti442 4429   1.934   0.247  10.166
    1H151 Ti443 4430   2.312   6.404  10.166
    1H151 Ti443 4431   0.039   1.273  10.166
    1H151 Ti443 4432   1.744   5.891  10.166
    1H151 Ti443 4433   2.881   6.276   7.261
    1H151 Ti443 4434   1.176   5.763   7.261
    1H151 Ti443 4435   5.912   0.119   7.261
    1H151 Ti443 4436   0.797   6.789   7.261
    1H151 Ti443 4437   4.397   2.171   7.261
    1H151 Ti443 4438   5.912   4.224   7.261
    1H151 Ti443 4439   0.797   2.300  10.166
    1H151 Ti444 4440   5.154   4.224   7.261
    1H151 Ti444 4441   3.828   2.684   7.261
    1H151 Ti444 4442   5.723   3.326  10.166
    1H151 Ti444 4443   3.828   0.247  10.166
    1H151 Ti444 4444   6.670   5.250   7.261
    1H151 Ti444 4445   2.881   3.839  10.166
    1H151 Ti444 4446   5.723   5.763   7.261
    1H151 Ti444 4447   3.639   6.918  10.166
    1H151 Ti444 4448   5.533   2.171   7.261
    1H151 Ti444 4449   4.397   3.197   7.261
    1H151 Ti445 4450   5.912   1.145   7.261
    1H151 Ti445 4451   5.533   5.891  10.166
    1H151 Ti445 4452   6.670   0.119   7.261
    1H151 Ti445 4453   4.586   4.737   7.261
    1H151 Ti445 4454   2.502   5.891  10.166
    1H151 Ti445 4455   3.639   4.224   7.261
    1H151 Ti445 4456   0.607   1.145   7.261
    1H151 Ti445 4457   0.418   4.352  10.166
    1H151 Ti445 4458   3.449   0.247  10.166
    1H151 Ti445 4459   3.639   5.250   7.261
    1H151 Ti446 4460   3.260   1.145   7.261
    1H151 Ti446 4461   1.934   3.326  10.166
    1H151 Ti446 4462   6.102   6.789   7.261
    1H151 Ti446 4463   0.797   5.763   7.261
    1H151 Ti446 4464   1.365   4.224   7.261
    1H151 Ti446 4465   4.965   4.737   7.261
    1H151 Ti446 4466   0.229   1.145   7.261
    1H151 Ti446 4467   3.070   3.326  10.166
    1H151 Ti446 4468   2.691   3.326  10.166
    1H151 Ti446 4469   5.912   5.891  10.166
    1H151 Ti447 4470   0.229   1.787  10.166
    1H151 Ti447 4471   5.344   1.658   7.261
    1H151 Ti447 4472   2.502   0.119   7.261
    1H151 Ti447 4473   1.744   2.813  10.166
    1H151 Ti447 4474   5.533   4.224   7.261
    1H151 Ti447 4475   3.828   5.763   7.261
    1H151 Ti447 4476   3.260   4.224   7.261
    1H151 Ti447 4477   6.102   1.658   7.261
    1H151 Ti447 4478   0.039   6.789   7.261
    1H151 Ti447 4479   0.039   5.763   7.261
    1H151 Ti448 4480   1.555   4.737   7.261
    1H151 Ti448 4481   2.123   5.891  10.166
    1H151 Ti448 4482   3.070   4.737   7.261
    1H151 Ti448 4483   6.670   1.787  10.166
    1H151 Ti448 4484   6.670   6.918  10.166
    1H151 Ti448 4485   6.102   0.247  10.166
    1H151 Ti448 4486   1.555   3.326  10.166
    1H151 Ti448 4487   6.102   5.763   7.261
    1H151 Ti448 4488   6.481   6.789   7.261
    1H151 Ti448 4489   6.481   5.763   7.261
    1H151 Ti449 4490   2.502   4.224   7.261
    1H151 Ti449 4491   3.260   3.839  10.166
    1H151 Ti449 4492   6.291   3.839  10.166
    1H151 Ti449 4493   1.744   4.224   7.261
    1H151 Ti449 4494   4.207   5.763   7.261
    1H151 Ti449 4495   4.018   5.250   7.261
    1H151 Ti449 4496   2.691   4.737   7.261
    1H151 Ti449 4497   1.365   2.813  10.166
    1H151 Ti449 4498   1.934   4.737   7.261
    1H151 Ti449 4499   1.176   3.326  10.166
    1H151 Ti450 4500   6.670   2.813  10.166
    1H151 Ti450 4501   3.639   3.839  10.166
    1H151 Ti450 4502   3.828   3.711   7.261
    1H151 Ti450 4503   5.723   0.247  10.166
    1H151 Ti450 4504   0.229   2.813  10.166
    1H151 Ti450 4505   0.039   4.352  10.166
    1H151 Ti450 4506   4.018   6.918  10.166
    1H151 Ti450 4507   4.207   2.684   7.261
    1H151 Ti450 4508   6.291   2.813  10.166
    1H151 Ti450 4509   2.881   0.119   7.261
    1H151 Ti451 4510   4.586   5.763   7.261
    1H151 Ti451 4511   4.397   5.250   7.261
    1H151 Ti451 4512   2.312   0.632   7.261
    1H151 Ti451 4513   6.102   6.404  10.166
    1H151 Ti451 4514   0.607   3.839  10.166
    1H151 Ti451 4515   3.639   3.197   7.261
    1H151 Ti451 4516   2.123   1.145   7.261
    1H151 Ti451 4517   5.723   1.658   7.261
    1H151 Ti451 4518   2.123   4.224   7.261
    1H151 Ti451 4519   5.533   6.918  10.166
    1H151 Ti452 4520   5.723   6.404  10.166
    1H151 Ti452 4521   2.312   4.737   7.261
    1H151 Ti452 4522   2.691   0.632   7.261
    1H151 Ti452 4523   4.018   3.197   7.261
    1H151 Ti452 4524   2.881   1.145   7.261
    1H151 Ti452 4525   6.102   3.326  10.166
    1H151 Ti452 4526   6.291   6.918  10.166
    1H151 Ti452 4527   0.986   2.813  10.166
    1H151 Ti452 4528   6.670   3.839  10.166
    1H151 Ti452 4529   0.607   2.813  10.166
    1H151 Ti453 4530   0.797   3.326  10.166
    1H151 Ti453 4531   2.502   1.145   7.261
    1H151 Ti453 4532   5.912   6.918  10.166
    1H151 Ti453 4533   0.229   3.839  10.166
    1H151 Ti453 4534   6.481   3.326  10.166
    1H151 Ti453 4535   0.418   3.326  10.166
    1H151 Ti453 4536   0.039   3.326  10.166
    1H151    O1 4537   2.691   2.209   7.275
    1H151    O2 4538   3.070   2.209   7.275
    1H151    O3 4539   0.797   0.723  10.151
    1H151    O4 4540   1.176   0.723  10.151
    1H151    O5 4541   0.607   5.341  10.151
    1H151    O6 4542   1.365   1.236  10.151
    1H151    O7 4543   1.934   1.749  10.151
    1H151    O8 4544   2.312   2.209   7.275
    1H151    O9 4545   1.744   4.315  10.151
    1H151   O10 4546   2.123   4.315  10.151
    1H151   O11 4547   1.365   4.315  10.151
    1H151   O12 4548   3.260   5.341  10.151
    1H151   O13 4549   4.965   3.802  10.151
    1H151   O14 4550   2.312   1.749  10.151
    1H151   O15 4551   2.502   2.722   7.275
    1H151   O16 4552   1.744   1.236  10.151
    1H151   O17 4553   4.965   0.723  10.151
    1H151   O18 4554   1.365   1.695   7.275
    1H151   O19 4555   5.154   6.826   7.275
    1H151   O20 4556   2.691   1.749  10.151
    1H151   O21 4557   2.881   2.722   7.275
    1H151   O22 4558   3.070   1.749  10.151
    1H151   O23 4559   3.449   1.749  10.151
    1H151   O24 4560   3.828   1.749  10.151
    1H151   O25 4561   4.397   0.669   7.275
    1H151   O26 4562   0.986   5.341  10.151
    1H151   O27 4563   4.207   1.749  10.151
    1H151   O28 4564   0.986   0.210  10.151
    1H151   O29 4565   4.018   0.669   7.275
    1H151   O30 4566   3.639   5.341  10.151
    1H151   O31 4567   0.229   5.341  10.151
    1H151   O32 4568   5.154   2.722   7.275
    1H151   O33 4569   4.775   0.669   7.275
    1H151   O34 4570   0.607   0.210  10.151
    1H151   O35 4571   3.449   2.209   7.275
    1H151   O36 4572   4.775   6.367  10.151
    1H151   O37 4573   4.586   3.802  10.151
    1H151   O38 4574   4.586   1.749  10.151
    1H151   O39 4575   3.449   2.775  10.151
    1H151   O40 4576   3.828   2.775  10.151
    1H151   O41 4577   3.639   0.669   7.275
    1H151   O42 4578   1.176   2.209   7.275
    1H151   O43 4579   5.912   1.236  10.151
    1H151   O44 4580   4.775   0.210  10.151
    1H151   O45 4581   6.102   3.235   7.275
    1H151   O46 4582   6.481   0.723  10.151
    1H151   O47 4583   3.639   6.826   7.275
    1H151   O48 4584   3.260   6.367  10.151
    1H151   O49 4585   5.912   4.315  10.151
    1H151   O50 4586   0.229   2.722   7.275
    1H151   O51 4587   6.291   4.774   7.275
    1H151   O52 4588   5.344   5.287   7.275
    1H151   O53 4589   2.881   3.748   7.275
    1H151   O54 4590   6.291   0.669   7.275
    1H151   O55 4591   1.555   1.749  10.151
    1H151   O56 4592   2.881   2.355   7.334
    1H151   O57 4593   0.986   0.576  10.092
    1H151   O58 4594   2.502   2.355   7.334
    1H151   O59 4595   0.418   0.723  10.151
    1H151   O60 4596   0.986   1.236  10.151
    1H151   O61 4597   4.586   0.723  10.151
    1H151   O62 4598   1.176   1.749  10.151
    1H151   O63 4599   2.123   2.722   7.275
    1H151   O64 4600   5.344   3.235   7.275
    1H151   O65 4601   0.797   5.854  10.151
    1H151   O66 4602   1.744   1.602  10.092
    1H151   O67 4603   1.555   1.089  10.092
    1H151   O68 4604   1.744   6.826   7.275
    1H151   O69 4605   5.533   2.262  10.151
    1H151   O70 4606   1.934   4.168  10.092
    1H151   O71 4607   1.555   4.168  10.092
    1H151   O72 4608   5.154   0.669   7.275
    1H151   O73 4609   1.176   1.089  10.092
    1H151   O74 4610   1.555   4.828  10.151
    1H151   O75 4611   2.123   1.602  10.092
    1H151   O76 4612   4.207   4.828  10.151
    1H151   O77 4613   0.986   1.695   7.275
    1H151   O78 4614   0.797   5.194  10.092
    1H151   O79 4615   1.934   4.828  10.151
    1H151   O80 4616   6.291   1.236  10.151
    1H151   O81 4617   1.555   6.313   7.275
    1H151   O82 4618   3.260   2.355   7.334
    1H151   O83 4619   0.607   0.576  10.092
    1H151   O84 4620   4.965   0.156   7.275
    1H151   O85 4621   1.934   2.209   7.275
    1H151   O86 4622   6.481   3.235   7.275
    1H151   O87 4623   0.418   5.194  10.092
    1H151   O88 4624   4.018   5.341  10.151
    1H151   O89 4625   0.986   6.367  10.151
    1H151   O90 4626   0.039   5.854  10.151
    1H151   O91 4627   1.555   2.209   7.275
    1H151   O92 4628   3.449   5.194  10.092
    1H151   O93 4629   1.555   3.235   7.275
    1H151   O94 4630   4.397   4.315  10.151
    1H151   O95 4631   1.176   5.854  10.151
    1H151   O96 4632   5.723   1.749  10.151
    1H151   O97 4633   5.723   3.235   7.275
    1H151   O98 4634   3.070   4.828  10.151
    1H151   O99 4635   4.965   1.749  10.151
    1H151  O100 4636   1.555   0.723  10.151
    1H151  O101 4637   2.123   1.236  10.151
    1H151  O102 4638   4.775   3.655  10.092
    1H151  O103 4639   0.039   0.723  10.151
    1H151  O104 4640   3.449   4.828  10.151
    1H151  O105 4641   2.502   4.315  10.151
    1H151  O106 4642   4.775   2.262  10.151
    1H151  O107 4643   2.881   5.341  10.151
    1H151  O108 4644   4.775   0.576  10.092
    1H151  O109 4645   6.102   4.828  10.151
    1H151  O110 4646   1.744   2.262  10.151
    1H151  O111 4647   1.934   6.313   7.275
    1H151  O112 4648   3.828   4.828  10.151
    1H151  O113 4649   1.555   0.156   7.275
    1H151  O114 4650   3.639   1.695   7.275
    1H151  O115 4651   5.154   2.262  10.151
    1H151  O116 4652   1.176   1.842   7.334
    1H151  O117 4653   4.965   6.313   7.275
    1H151  O118 4654   5.344   6.313   7.275
    1H151  O119 4655   5.344   1.749  10.151
    1H151  O120 4656   2.123   5.800   7.275
    1H151  O121 4657   3.070   6.880  10.151
    1H151  O122 4658   2.312   6.313   7.275
    1H151  O123 4659   3.828   6.313   7.275
    1H151  O124 4660   6.670   5.341  10.151
    1H151  O125 4661   3.260   2.722   7.275
    1H151  O126 4662   5.533   1.236  10.151
    1H151  O127 4663   0.607   4.774   7.275
    1H151  O128 4664   3.070   2.775  10.151
    1H151  O129 4665   1.934   3.802  10.151
    1H151  O130 4666   1.365   5.341  10.151
    1H151  O131 4667   1.555   3.802  10.151
    1H151  O132 4668   2.123   6.826   7.275
    1H151  O133 4669   5.533   2.722   7.275
    1H151  O134 4670   1.744   1.695   7.275
    1H151  O135 4671   1.365   0.210  10.151
    1H151  O136 4672   2.691   2.869   7.334
    1H151  O137 4673   0.797   0.156   7.275
    1H151  O138 4674   1.934   3.235   7.275
    1H151  O139 4675   5.344   0.723  10.151
    1H151  O140 4676   4.775   6.826   7.275
    1H151  O141 4677   5.723   2.775  10.151
    1H151  O142 4678   0.797   2.209   7.275
    1H151  O143 4679   1.934   5.287   7.275
    1H151  O144 4680   6.670   6.367  10.151
    1H151  O145 4681   4.397   3.748   7.275
    1H151  O146 4682   5.344   3.802  10.151
    1H151  O147 4683   6.670   2.722   7.275
    1H151  O148 4684   0.986   4.315  10.151
    1H151  O149 4685   1.365   0.576  10.092
    1H151  O150 4686   0.607   6.367  10.151
    1H151  O151 4687   0.797   4.828  10.151
    1H151  O152 4688   6.102   0.723  10.151
    1H151  O153 4689   4.207   0.723  10.151
    1H151  O154 4690   4.965   3.235   7.275
    1H151  O155 4691   2.502   1.602  10.092
    1H151  O156 4692   4.775   3.748   7.275
    1H151  O157 4693   3.070   5.287   7.275
    1H151  O158 4694   0.229   0.210  10.151
    1H151  O159 4695   4.586   4.828  10.151
    1H151  O160 4696   5.533   6.826   7.275
    1H151  O161 4697   5.154   0.210  10.151
    1H151  O162 4698   0.229   6.367  10.151
    1H151  O163 4699   5.154   3.748   7.275
    1H151  O164 4700   1.365   6.367  10.151
    1H151  O165 4701   4.018   6.826   7.275
    1H151  O166 4702   4.207   3.802  10.151
    1H151  O167 4703   2.123   2.355   7.334
    1H151  O168 4704   5.533   4.315  10.151
    1H151  O169 4705   2.312   2.869   7.334
    1H151  O170 4706   3.828   2.209   7.275
    1H151  O171 4707   2.312   3.235   7.275
    1H151  O172 4708   4.018   1.695   7.275
    1H151  O173 4709   4.397   0.210  10.151
    1H151  O174 4710   0.797   0.063  10.092
    1H151  O175 4711   4.586   0.816   7.334
    1H151  O176 4712   2.691   6.880  10.151
    1H151  O177 4713   1.365   3.748   7.275
    1H151  O178 4714   2.881   4.315  10.151
    1H151  O179 4715   2.881   1.602  10.092
    1H151  O180 4716   2.881   6.367  10.151
    1H151  O181 4717   4.397   6.367  10.151
    1H151  O182 4718   1.744   5.800   7.275
    1H151  O183 4719   3.260   1.602  10.092
    1H151  O184 4720   3.639   1.602  10.092
    1H151  O185 4721   4.018   1.602  10.092
    1H151  O186 4722   5.912   4.774   7.275
    1H151  O187 4723   4.207   0.816   7.334
    1H151  O188 4724   1.365   0.669   7.275
    1H151  O189 4725   4.775   2.722   7.275
    1H151  O190 4726   0.986   3.748   7.275
    1H151  O191 4727   5.344   0.156   7.275
    1H151  O192 4728   0.607   2.722   7.275
    1H151  O193 4729   0.986   0.669   7.275
    1H151  O194 4730   6.670   4.774   7.275
    1H151  O195 4731   2.502   5.341  10.151
    1H151  O196 4732   6.291   4.315  10.151
    1H151  O197 4733   5.154   6.367  10.151
    1H151  O198 4734   5.154   3.289  10.151
    1H151  O199 4735   5.344   2.775  10.151
    1H151  O200 4736   4.965   1.182   7.275
    1H151  O201 4737   4.397   1.602  10.092
    1H151  O202 4738   2.502   3.748   7.275
    1H151  O203 4739   0.418   4.828  10.151
    1H151  O204 4740   4.207   2.775  10.151
    1H151  O205 4741   4.775   3.289  10.151
    1H151  O206 4742   4.018   4.315  10.151
    1H151  O207 4743   5.723   5.287   7.275
    1H151  O208 4744   2.691   2.775  10.151
    1H151  O209 4745   3.828   0.723  10.151
    1H151  O210 4746   1.365   6.826   7.275
    1H151  O211 4747   2.312   4.168  10.092
    1H151  O212 4748   3.828   5.194  10.092
    1H151  O213 4749   4.965   0.816   7.334
    1H151  O214 4750   3.070   5.194  10.092
    1H151  O215 4751   1.555   1.842   7.334
    1H151  O216 4752   3.070   0.723  10.151
    1H151  O217 4753   4.397   1.695   7.275
    1H151  O218 4754   1.744   4.681  10.092
    1H151  O219 4755   2.691   0.723  10.151
    1H151  O220 4756   3.828   0.816   7.334
    1H151  O221 4757   3.639   6.367  10.151
    1H151  O222 4758   2.312   6.880  10.151
    1H151  O223 4759   3.449   0.723  10.151
    1H151  O224 4760   1.365   2.262  10.151
    1H151  O225 4761   5.912   0.669   7.275
    1H151  O226 4762   1.176   3.235   7.275
    1H151  O227 4763   3.260   6.826   7.275
    1H151  O228 4764   0.986   5.707  10.092
    1H151  O229 4765   6.670   0.669   7.275
    1H151  O230 4766   6.291   3.748   7.275
    1H151  O231 4767   3.639   2.629  10.092
    1H151  O232 4768   6.481   4.828  10.151
    1H151  O233 4769   1.176   4.168  10.092
    1H151  O234 4770   1.934   0.156   7.275
    1H151  O235 4771   4.965   6.973   7.334
    1H151  O236 4772   5.912   2.262  10.151
    1H151  O237 4773   5.154   0.576  10.092
    1H151  O238 4774   6.670   3.748   7.275
    1H151  O239 4775   5.344   2.869   7.334
    1H151  O240 4776   3.260   0.669   7.275
    1H151  O241 4777   0.039   4.261   7.275
    1H151  O242 4778   2.312   3.802  10.151
    1H151  O243 4779   6.102   1.089  10.092
    1H151  O244 4780   0.039   6.313   7.275
    1H151  O245 4781   6.481   6.313   7.275
    1H151  O246 4782   5.154   3.655  10.092
    1H151  O247 4783   0.418   4.261   7.275
    1H151  O248 4784   6.481   5.854  10.151
    1H151  O249 4785   5.344   6.973   7.334
    1H151  O250 4786   4.965   5.287   7.275
    1H151  O251 4787   3.260   3.748   7.275
    1H151  O252 4788   6.481   2.209   7.275
    1H151  O253 4789   4.586   5.854  10.151
    1H151  O254 4790   0.797   1.749  10.151
    1H151  O255 4791   1.176   3.802  10.151
    1H151  O256 4792   5.533   3.748   7.275
    1H151  O257 4793   4.965   5.854  10.151
    1H151  O258 4794   2.123   5.341  10.151
    1H151  O259 4795   0.607   3.748   7.275
    1H151  O260 4796   6.291   3.382   7.334
    1H151  O261 4797   3.260   4.315  10.151
    1H151  O262 4798   1.744   3.748   7.275
    1H151  O263 4799   5.912   5.341  10.151
    1H151  O264 4800   1.176   6.313   7.275
    1H151  O265 4801   4.207   4.261   7.275
    1H151  O266 4802   4.207   6.313   7.275
    1H151  O267 4803   4.965   2.869   7.334
    1H151  O268 4804   2.312   0.723  10.151
    1H151  O269 4805   0.607   0.669   7.275
    1H151  O270 4806   2.881   5.800   7.275
    1H151  O271 4807   1.555   5.287   7.275
    1H151  O272 4808   1.934   6.880  10.151
    1H151  O273 4809   1.744   0.669   7.275
    1H151  O274 4810   2.691   5.287   7.275
    1H151  O275 4811   4.586   6.220  10.092
    1H151  O276 4812   0.986   4.774   7.275
    1H151  O277 4813   4.586   4.261   7.275
    1H151  O278 4814   0.797   5.287   7.275
    1H151  O279 4815   4.965   6.220  10.092
    1H151  O280 4816   6.670   1.695   7.275
    1H151  O281 4817   0.418   0.156   7.275
    1H151  O282 4818   2.502   6.826   7.275
    1H151  O283 4819   1.744   6.367  10.151
    1H151  O284 4820   4.775   1.695   7.275
    1H151  O285 4821   5.344   1.182   7.275
    1H151  O286 4822   4.965   4.828  10.151
    1H151  O287 4823   5.154   6.460   7.334
    1H151  O288 4824   1.934   1.089  10.092
    1H151  O289 4825   3.260   5.800   7.275
    1H151  O290 4826   0.418   5.287   7.275
    1H151  O291 4827   0.229   1.695   7.275
    1H151  O292 4828   2.312   2.775  10.151
    1H151  O293 4829   6.102   2.209   7.275
    1H151  O294 4830   5.533   5.341  10.151
    1H151  O295 4831   4.018   4.774   7.275
    1H151  O296 4832   6.102   6.313   7.275
    1H151  O297 4833   0.418   6.313   7.275
    1H151  O298 4834   1.176   5.194  10.092
    1H151  O299 4835   3.639   4.774   7.275
    1H151  O300 4836   6.670   2.262  10.151
    1H151  O301 4837   0.039   5.194  10.092
    1H151  O302 4838   0.229   2.262  10.151
    1H151  O303 4839   3.070   2.869   7.334
    1H151  O304 4840   1.176   0.063  10.092
    1H151  O305 4841   1.365   2.355   7.334
    1H151  O306 4842   4.775   1.602  10.092
    1H151  O307 4843   5.723   1.089  10.092
    1H151  O308 4844   5.912   3.382   7.334
    1H151  O309 4845   5.154   3.382   7.334
    1H151  O310 4846   4.397   3.655  10.092
    1H151  O311 4847   3.639   2.355   7.334
    1H151  O312 4848   0.418   0.063  10.092
    1H151  O313 4849   0.986   2.355   7.334
    1H151  O314 4850   5.533   1.602  10.092
    1H151  O315 4851   5.154   0.303   7.334
    1H151  O316 4852   3.260   4.681  10.092
    1H151  O317 4853   4.965   2.115  10.092
    1H151  O318 4854   4.018   4.681  10.092
    1H151  O319 4855   6.670   0.576  10.092
    1H151  O320 4856   3.260   2.629  10.092
    1H151  O321 4857   4.965   0.063  10.092
    1H151  O322 4858   2.123   6.460   7.334
    1H151  O323 4859   0.986   1.602  10.092
    1H151  O324 4860   1.555   2.115  10.092
    1H151  O325 4861   4.586   0.063  10.092
    1H151  O326 4862   0.797   6.220  10.092
    1H151  O327 4863   1.555   6.973   7.334
    1H151  O328 4864   4.018   2.629  10.092
    1H151  O329 4865   3.828   6.973   7.334
    1H151  O330 4866   4.207   4.168  10.092
    1H151  O331 4867   0.039   2.869   7.334
    1H151  O332 4868   6.670   5.707  10.092
    1H151  O333 4869   5.723   2.115  10.092
    1H151  O334 4870   1.934   5.947   7.334
    1H151  O335 4871   6.291   0.576  10.092
    1H151  O336 4872   3.070   6.220  10.092
    1H151  O337 4873   5.723   4.168  10.092
    1H151  O338 4874   3.828   1.842   7.334
    1H151  O339 4875   1.365   3.382   7.334
    1H151  O340 4876   6.102   4.921   7.334
    1H151  O341 4877   3.449   0.816   7.334
    1H151  O342 4878   6.102   4.168  10.092
    1H151  O343 4879   2.881   6.733  10.092
    1H151  O344 4880   3.449   6.220  10.092
    1H151  O345 4881   0.418   2.869   7.334
    1H151  O346 4882   3.449   6.973   7.334
    1H151  O347 4883   6.291   4.681  10.092
    1H151  O348 4884   5.533   2.629  10.092
    1H151  O349 4885   1.365   6.460   7.334
    1H151  O350 4886   0.039   6.220  10.092
    1H151  O351 4887   1.744   0.303   7.334
    1H151  O352 4888   6.481   4.921   7.334
    1H151  O353 4889   5.533   5.434   7.334
    1H151  O354 4890   2.691   3.895   7.334
    1H151  O355 4891   4.018   6.460   7.334
    1H151  O356 4892   4.586   3.895   7.334
    1H151  O357 4893   5.154   5.434   7.334
    1H151  O358 4894   6.102   0.816   7.334
    1H151  O359 4895   6.481   0.816   7.334
    1H151  O360 4896   3.070   3.895   7.334
    1H151  O361 4897   1.744   5.434   7.334
    1H151  O362 4898   0.797   4.921   7.334
    1H151  O363 4899   0.607   0.303   7.334
    1H151  O364 4900   2.881   5.434   7.334
    1H151  O365 4901   2.123   3.382   7.334
    1H151  O366 4902   0.607   4.681  10.092
    1H151  O367 4903   4.965   3.142  10.092
    1H151  O368 4904   2.123   3.655  10.092
    1H151  O369 4905   1.365   3.655  10.092
    1H151  O370 4906   4.018   0.576  10.092
    1H151  O371 4907   2.312   6.973   7.334
    1H151  O372 4908   6.481   3.895   7.334
    1H151  O373 4909   0.229   4.408   7.334
    1H151  O374 4910   4.775   4.681  10.092
    1H151  O375 4911   2.312   5.194  10.092
    1H151  O376 4912   0.797   3.895   7.334
    1H151  O377 4913   5.344   3.895   7.334
    1H151  O378 4914   4.775   5.707  10.092
    1H151  O379 4915   1.555   6.220  10.092
    1H151  O380 4916   5.154   1.329   7.334
    1H151  O381 4917   1.555   0.816   7.334
    1H151  O382 4918   3.070   4.168  10.092
    1H151  O383 4919   1.555   3.895   7.334
    1H151  O384 4920   0.797   0.816   7.334
    1H151  O385 4921   2.123   6.733  10.092
    1H151  O386 4922   3.260   0.576  10.092
    1H151  O387 4923   6.291   2.355   7.334
    1H151  O388 4924   4.397   4.408   7.334
    1H151  O389 4925   2.502   2.629  10.092
    1H151  O390 4926   2.502   0.576  10.092
    1H151  O391 4927   5.723   5.194  10.092
    1H151  O392 4928   0.039   1.842   7.334
    1H151  O393 4929   4.586   1.842   7.334
    1H151  O394 4930   3.070   5.947   7.334
    1H151  O395 4931   0.607   5.434   7.334
    1H151  O396 4932   0.229   6.460   7.334
    1H151  O397 4933   6.291   6.460   7.334
    1H151  O398 4934   2.691   2.577   7.422
    1H151  O399 4935   3.828   4.921   7.334
    1H151  O400 4936   0.039   2.115  10.092
    1H151  O401 4937   0.797   0.355  10.004
    1H151  O402 4938   1.365   0.868  10.004
    1H151  O403 4939   2.312   2.577   7.422
    1H151  O404 4940   3.070   2.577   7.422
    1H151  O405 4941   1.934   1.381  10.004
    1H151  O406 4942   1.176   0.355  10.004
    1H151  O407 4943   0.986   0.868  10.004
    1H151  O408 4944   1.555   1.381  10.004
    1H151  O409 4945   1.365   2.064   7.422
    1H151  O410 4946   1.555   4.459  10.004
    1H151  O411 4947   0.797   5.486  10.004
    1H151  O412 4948   1.934   4.459  10.004
    1H151  O413 4949   4.965   0.355  10.004
    1H151  O414 4950   3.260   4.973  10.004
    1H151  O415 4951   0.607   4.973  10.004
    1H151  O416 4952   1.176   1.381  10.004
    1H151  O417 4953   0.418   5.854  10.151
    1H151  O418 4954   5.154   3.090   7.422
    1H151  O419 4955   2.123   3.946  10.004
    1H151  O420 4956   5.154   7.195   7.422
    1H151  O421 4957   1.365   3.946  10.004
    1H151  O422 4958   1.744   1.894  10.004
    1H151  O423 4959   1.176   4.828  10.151
    1H151  O424 4960   4.965   3.433  10.004
    1H151  O425 4961   1.365   1.602  10.092
    1H151  O426 4962   0.418   0.355  10.004
    1H151  O427 4963   4.965   0.525   7.422
    1H151  O428 4964   0.418   5.486  10.004
    1H151  O429 4965   4.586   0.355  10.004
    1H151  O430 4966   4.775   5.999  10.004
    1H151  O431 4967   1.176   5.486  10.004
    1H151  O432 4968   0.039   5.486  10.004
    1H151  O433 4969   2.881   2.064   7.422
    1H151  O434 4970   0.986   2.064   7.422
    1H151  O435 4971   4.775   1.894  10.004
    1H151  O436 4972   4.965   6.682   7.422
    1H151  O437 4973   5.344   6.682   7.422
    1H151  O438 4974   2.123   1.894  10.004
    1H151  O439 4975   2.502   2.064   7.422
    1H151  O440 4976   4.397   3.946  10.004
    1H151  O441 4977   6.291   0.868  10.004
    1H151  O442 4978   5.723   1.381  10.004
    1H151  O443 4979   3.639   2.064   7.422
    1H151  O444 4980   3.260   2.064   7.422
    1H151  O445 4981   4.775   3.946  10.004
    1H151  O446 4982   6.102   4.459  10.004
    1H151  O447 4983   3.828   6.682   7.422
    1H151  O448 4984   3.070   6.512  10.004
    1H151  O449 4985   4.586   0.525   7.422
    1H151  O450 4986   3.449   5.486  10.004
    1H151  O451 4987   4.775   4.315  10.151
    1H151  O452 4988   4.397   1.894  10.004
    1H151  O453 4989   2.502   1.894  10.004
    1H151  O454 4990   3.639   1.894  10.004
    1H151  O455 4991   2.691   3.235   7.275
    1H151  O456 4992   4.018   1.894  10.004
    1H151  O457 4993   3.260   1.894  10.004
    1H151  O458 4994   0.986   5.999  10.004
    1H151  O459 4995   2.881   1.894  10.004
    1H151  O460 4996   4.207   0.525   7.422
    1H151  O461 4997   4.586   0.156   7.275
    1H151  O462 4998   6.291   5.341  10.151
    1H151  O463 4999   4.018   4.973  10.004
    1H151  O464 5000   5.533   1.894  10.004
    1H151  O465 5001   3.828   0.525   7.422
    1H151  O466 5002   4.397   2.262  10.151
    1H151  O467 5003   2.502   1.236  10.151
    1H151  O468 5004   2.123   2.262  10.151
    1H151  O469 5005   2.312   4.828  10.151
    1H151  O470 5006   1.555   6.682   7.422
    1H151  O471 5007   4.207   4.459  10.004
    1H151  O472 5008   5.154   1.236  10.151
    1H151  O473 5009   0.607   0.868  10.004
    1H151  O474 5010   1.744   5.341  10.151
    1H151  O475 5011   2.123   3.090   7.422
    1H151  O476 5012   1.744   7.195   7.422
    1H151  O477 5013   4.586   1.182   7.275
    1H151  O478 5014   3.639   2.920  10.004
    1H151  O479 5015   6.291   2.722   7.275
    1H151  O480 5016   3.639   2.262  10.151
    1H151  O481 5017   1.176   4.459  10.004
    1H151  O482 5018   2.123   6.169   7.422
    1H151  O483 5019   5.344   3.603   7.422
    1H151  O484 5020   0.607   1.236  10.151
    1H151  O485 5021   0.229   3.748   7.275
    1H151  O486 5022   5.154   4.315  10.151
    1H151  O487 5023   3.260   1.695   7.275
    1H151  O488 5024   5.723   2.407  10.004
    1H151  O489 5025   5.154   1.038   7.422
    1H151  O490 5026   0.039   2.209   7.275
    1H151  O491 5027   5.912   2.722   7.275
    1H151  O492 5028   5.723   4.828  10.151
    1H151  O493 5029   6.481   3.603   7.422
    1H151  O494 5030   2.312   4.459  10.004
    1H151  O495 5031   6.670   5.999  10.004
    1H151  O496 5032   4.018   2.262  10.151
    1H151  O497 5033   2.123   2.064   7.422
    1H151  O498 5034   1.555   3.603   7.422
    1H151  O499 5035   1.934   5.656   7.422
    1H151  O500 5036   0.418   2.209   7.275
    1H151  O501 5037   4.775   0.868  10.004
    1H151  O502 5038   3.260   2.262  10.151
    1H151  O503 5039   6.481   4.261   7.275
    1H151  O504 5040   3.070   4.459  10.004
    1H151  O505 5041   2.312   6.682   7.422
    1H151  O506 5042   5.154   0.868  10.004
    1H151  O507 5043   5.154   3.946  10.004
    1H151  O508 5044   1.555   0.525   7.422
    1H151  O509 5045   6.102   1.749  10.151
    1H151  O510 5046   6.291   3.090   7.422
    1H151  O511 5047   0.797   0.525   7.422
    1H151  O512 5048   3.828   0.156   7.275
    1H151  O513 5049   1.176   1.551   7.422
    1H151  O514 5050   3.070   5.486  10.004
    1H151  O515 5051   6.102   1.381  10.004
    1H151  O516 5052   4.965   2.775  10.151
    1H151  O517 5053   3.449   5.854  10.151
    1H151  O518 5054   2.123   1.695   7.275
    1H151  O519 5055   2.881   2.262  10.151
    1H151  O520 5056   2.502   2.262  10.151
    1H151  O521 5057   5.912   3.090   7.422
    1H151  O522 5058   3.449   6.313   7.275
    1H151  O523 5059   0.607   5.143   7.422
    1H151  O524 5060   4.397   4.116   7.422
    1H151  O525 5061   3.828   5.486  10.004
    1H151  O526 5062   4.775   1.236  10.151
    1H151  O527 5063   3.070   5.656   7.422
    1H151  O528 5064   6.670   1.236  10.151
    1H151  O529 5065   1.555   1.551   7.422
    1H151  O530 5066   6.670   0.868  10.004
    1H151  O531 5067   0.607   5.707  10.092
    1H151  O532 5068   4.207   0.156   7.275
    1H151  O533 5069   0.039   2.577   7.422
    1H151  O534 5070   2.691   3.603   7.422
    1H151  O535 5071   0.797   4.261   7.275
    1H151  O536 5072   5.723   4.459  10.004
    1H151  O537 5073   4.586   6.512  10.004
    1H151  O538 5074   0.418   2.577   7.422
    1H151  O539 5075   5.344   2.577   7.422
    1H151  O540 5076   4.965   6.512  10.004
    1H151  O541 5077   5.533   4.774   7.275
    1H151  O542 5078   1.176   0.156   7.275
    1H151  O543 5079   0.229   0.576  10.092
    1H151  O544 5080   6.481   4.629   7.422
    1H151  O545 5081   4.965   2.577   7.422
    1H151  O546 5082   0.797   3.235   7.275
    1H151  O547 5083   3.449   6.682   7.422
    1H151  O548 5084   1.555   6.880  10.151
    1H151  O549 5085   3.449   6.880  10.151
    1H151  O550 5086   1.365   5.800   7.275
    1H151  O551 5087   3.070   5.854  10.151
    1H151  O552 5088   4.586   3.235   7.275
    1H151  O553 5089   3.449   6.512  10.004
    1H151  O554 5090   3.070   3.235   7.275
    1H151  O555 5091   5.533   5.143   7.422
    1H151  O556 5092   1.365   4.681  10.092
    1H151  O557 5093   3.260   2.920  10.004
    1H151  O558 5094   1.934   0.723  10.151
    1H151  O559 5095   5.533   3.289  10.151
    1H151  O560 5096   4.018   2.920  10.004
    1H151  O561 5097   3.449   0.525   7.422
    1H151  O562 5098   0.797   1.089  10.092
    1H151  O563 5099   1.744   4.973  10.004
    1H151  O564 5100   4.018   1.236  10.151
    1H151  O565 5101   5.344   2.115  10.092
    1H151  O566 5102   3.260   1.236  10.151
    1H151  O567 5103   5.533   3.382   7.334
    1H151  O568 5104   0.229   5.707  10.092
    1H151  O569 5105   1.744   6.460   7.334
    1H151  O570 5106   5.723   0.723  10.151
    1H151  O571 5107   0.797   6.880  10.151
    1H151  O572 5108   3.070   3.603   7.422
    1H151  O573 5109   0.229   4.774   7.275
    1H151  O574 5110   6.102   4.629   7.422
    1H151  O575 5111   3.449   0.156   7.275
    1H151  O576 5112   4.586   6.880  10.151
    1H151  O577 5113   2.881   1.695   7.275
    1H151  O578 5114   4.965   6.880  10.151
    1H151  O579 5115   3.828   1.182   7.275
    1H151  O580 5116   1.365   2.722   7.275
    1H151  O581 5117   5.533   0.669   7.275
    1H151  O582 5118   4.397   0.576  10.092
    1H151  O583 5119   2.502   1.695   7.275
    1H151  O584 5120   0.039   4.828  10.151
    1H151  O585 5121   6.102   0.525   7.422
    1H151  O586 5122   0.986   2.262  10.151
    1H151  O587 5123   5.154   5.143   7.422
    1H151  O588 5124   6.481   0.525   7.422
    1H151  O589 5125   5.912   3.748   7.275
    1H151  O590 5126   1.744   2.722   7.275
    1H151  O591 5127   1.176   1.182   7.275
    1H151  O592 5128   2.502   5.800   7.275
    1H151  O593 5129   2.123   4.681  10.092
    1H151  O594 5130   3.828   5.854  10.151
    1H151  O595 5131   1.934   6.973   7.334
    1H151  O596 5132   2.691   4.828  10.151
    1H151  O597 5133   4.775   0.303   7.334
    1H151  O598 5134   1.555   1.182   7.275
    1H151  O599 5135   6.291   4.973  10.004
    1H151  O600 5136   4.586   4.168  10.092
    1H151  O601 5137   3.828   4.261   7.275
    1H151  O602 5138   4.965   2.407  10.004
    1H151  O603 5139   4.397   6.826   7.275
    1H151  O604 5140   6.291   1.695   7.275
    1H151  O605 5141   4.018   3.289  10.151
    1H151  O606 5142   3.639   4.315  10.151
    1H151  O607 5143   0.607   1.695   7.275
    1H151  O608 5144   3.639   3.289  10.151
    1H151  O609 5145   4.397   4.681  10.092
    1H151  O610 5146   6.102   4.261   7.275
    1H151  O611 5147   0.986   1.894  10.004
    1H151  O612 5148   2.123   3.748   7.275
    1H151  O613 5149   4.586   6.313   7.275
    1H151  O614 5150   1.934   2.115  10.092
    1H151  O615 5151   0.797   6.512  10.004
    1H151  O616 5152   1.365   6.169   7.422
    1H151  O617 5153   1.176   6.220  10.092
    1H151  O618 5154   1.744   3.382   7.334
    1H151  O619 5155   5.154   5.800   7.275
    1H151  O620 5156   5.154   6.169   7.422
    1H151  O621 5157   4.586   3.603   7.422
    1H151  O622 5158   2.312   5.287   7.275
    1H151  O623 5159   4.586   2.115  10.092
    1H151  O624 5160   5.723   6.313   7.275
    1H151  O625 5161   1.365   3.090   7.422
    1H151  O626 5162   5.533   2.920  10.004
    1H151  O627 5163   0.229   4.116   7.422
    1H151  O628 5164   3.828   1.551   7.422
    1H151  O629 5165   4.775   5.341  10.151
    1H151  O630 5166   4.965   2.209   7.275
    1H151  O631 5167   2.502   0.868  10.004
    1H151  O632 5168   0.797   4.629   7.422
    1H151  O633 5169   0.039   3.235   7.275
    1H151  O634 5170   5.912   1.602  10.092
    1H151  O635 5171   0.986   2.722   7.275
    1H151  O636 5172   3.449   1.842   7.334
    1H151  O637 5173   4.586   1.551   7.422
    1H151  O638 5174   4.397   5.341  10.151
    1H151  O639 5175   2.881   0.210  10.151
    1H151  O640 5176   4.397   3.289  10.151
    1H151  O641 5177   2.881   7.025  10.004
    1H151  O642 5178   4.018   0.868  10.004
    1H151  O643 5179   0.229   0.669   7.275
    1H151  O644 5180   0.797   3.603   7.422
    1H151  O645 5181   5.912   4.681  10.092
    1H151  O646 5182   1.555   6.512  10.004
    1H151  O647 5183   1.176   5.287   7.275
    1H151  O648 5184   5.344   2.209   7.275
    1H151  O649 5185   0.039   6.512  10.004
    1H151  O650 5186   6.481   1.089  10.092
    1H151  O651 5187   6.102   0.156   7.275
    1H151  O652 5188   1.555   2.407  10.004
    1H151  O653 5189   3.260   0.868  10.004
    1H151  O654 5190   5.154   4.774   7.275
    1H151  O655 5191   3.260   3.289  10.151
    1H151  O656 5192   4.018   6.367  10.151
    1H151  O657 5193   2.123   0.210  10.151
    1H151  O658 5194   2.881   1.236  10.151
    1H151  O659 5195   4.397   1.236  10.151
    1H151  O660 5196   6.481   0.156   7.275
    1H151  O661 5197   0.607   7.195   7.422
    1H151  O662 5198   4.207   1.182   7.275
    1H151  O663 5199   4.018   6.169   7.422
    1H151  O664 5200   4.775   4.973  10.004
    1H151  O665 5201   1.555   5.854  10.151
    1H151  O666 5202   6.291   2.064   7.422
    1H151  O667 5203   1.744   5.143   7.422
    1H151  O668 5204   0.039   6.880  10.151
    1H151  O669 5205   0.607   6.826   7.275
    1H151  O670 5206   2.881   5.143   7.422
    1H151  O671 5207   3.639   1.236  10.151
    1H151  O672 5208   2.123   7.025  10.004
    1H151  O673 5209   2.881   6.826   7.275
    1H151  O674 5210   6.291   2.262  10.151
    1H151  O675 5211   2.312   5.486  10.004
    1H151  O676 5212   4.586   2.775  10.151
    1H151  O677 5213   3.828   4.629   7.422
    1H151  O678 5214   0.797   6.313   7.275
    1H151  O679 5215   3.639   6.460   7.334
    1H151  O680 5216   0.039   1.182   7.275
    1H151  O681 5217   2.502   3.289  10.151
    1H151  O682 5218   2.502   2.920  10.004
    1H151  O683 5219   1.744   0.210  10.151
    1H151  O684 5220   3.260   6.733  10.092
    1H151  O685 5221   0.229   5.800   7.275
    1H151  O686 5222   5.723   5.486  10.004
    1H151  O687 5223   0.229   6.169   7.422
    1H151  O688 5224   0.039   1.551   7.422
    1H151  O689 5225   4.207   5.854  10.151
    1H151  O690 5226   5.344   4.828  10.151
    1H151  O691 5227   6.291   6.169   7.422
    1H151  O692 5228   1.744   2.355   7.334
    1H151  O693 5229   5.723   0.156   7.275
    1H151  O694 5230   1.176   6.880  10.151
    1H151  O695 5231   3.639   4.681  10.092
    1H151  O696 5232   5.723   3.802  10.151
    1H151  O697 5233   6.670   0.210  10.151
    1H151  O698 5234   5.723   5.854  10.151
    1H151  O699 5235   2.312   5.854  10.151
    1H151  O700 5236   0.986   6.826   7.275
    1H151  O701 5237   3.639   2.722   7.275
    1H151  O702 5238   2.691   6.313   7.275
    1H151  O703 5239   6.102   5.287   7.275
    1H151  O704 5240   0.039   2.407  10.004
    1H151  O705 5241   1.555   2.775  10.151
    1H151  O706 5242   4.018   5.800   7.275
    1H151  O707 5243   0.418   6.880  10.151
    1H151  O708 5244   6.291   5.800   7.275
    1H151  O709 5245   2.881   4.774   7.275
    1H151  O710 5246   1.744   4.774   7.275
    1H151  O711 5247   2.502   6.367  10.151
    1H151  O712 5248   5.154   1.602  10.092
    1H151  O713 5249   5.154   5.341  10.151
    1H151  O714 5250   5.344   5.854  10.151
    1H151  O715 5251   4.207   2.209   7.275
    1H151  O716 5252   3.449   5.287   7.275
    1H151  O717 5253   4.018   0.210  10.151
    1H151  O718 5254   0.986   4.681  10.092
    1H151  O719 5255   2.691   3.802  10.151
    1H151  O720 5256   0.607   4.315  10.151
    1H151  O721 5257   2.123   6.367  10.151
    1H151  O722 5258   6.102   5.854  10.151
    1H151  O723 5259   4.965   4.261   7.275
    1H151  O724 5260   0.039   2.775  10.151
    1H151  O725 5261   5.723   2.209   7.275
    1H151  O726 5262   0.418   3.235   7.275
    1H151  O727 5263   2.312   0.156   7.275
    1H151  O728 5264   0.039   0.156   7.275
    1H151  O729 5265   3.639   5.800   7.275
    1H151  O730 5266   4.018   3.748   7.275
    1H151  O731 5267   1.934   2.775  10.151
    1H151  O732 5268   5.154   1.695   7.275
    1H151  O733 5269   3.828   3.802  10.151
    1H151  O734 5270   5.912   6.826   7.275
    1H151  O735 5271   1.365   4.774   7.275
    1H151  O736 5272   0.607   2.262  10.151
    1H151  O737 5273   4.397   4.774   7.275
    1H151  O738 5274   6.102   2.775  10.151
    1H151  O739 5275   2.502   0.210  10.151
    1H151  O740 5276   2.312   1.089  10.092
    1H151  O741 5277   5.533   0.210  10.151
    1H151  O742 5278   0.418   6.220  10.092
    1H151  O743 5279   1.934   2.869   7.334
    1H151  O744 5280   3.260   4.774   7.275
    1H151  O745 5281   0.229   1.236  10.151
    1H151  O746 5282   6.291   6.367  10.151
    1H151  O747 5283   0.418   1.749  10.151
    1H151  O748 5284   0.039   5.287   7.275
    1H151  O749 5285   1.744   3.655  10.092
    1H151  O750 5286   6.670   4.315  10.151
    1H151  O751 5287   2.691   5.854  10.151
    1H151  O752 5288   3.449   1.182   7.275
    1H151  O753 5289   2.502   3.382   7.334
    1H151  O754 5290   5.723   1.182   7.275
    1H151  O755 5291   5.344   1.089  10.092
    1H151  O756 5292   2.691   5.194  10.092
    1H151  O757 5293   5.533   5.800   7.275
    1H151  O758 5294   3.828   2.115  10.092
    1H151  O759 5295   3.449   2.115  10.092
    1H151  O760 5296   2.691   4.168  10.092
    1H151  O761 5297   5.723   2.869   7.334
    1H151  O762 5298   3.070   6.313   7.275
    1H151  O763 5299   0.797   3.802  10.151
    1H151  O764 5300   1.934   1.842   7.334
    1H151  O765 5301   6.481   2.869   7.334
    1H151  O766 5302   2.123   0.669   7.275
    1H151  O767 5303   4.965   3.895   7.334
    1H151  O768 5304   6.481   5.194  10.092
    1H151  O769 5305   4.207   2.115  10.092
    1H151  O770 5306   4.397   2.722   7.275
    1H151  O771 5307   6.481   1.182   7.275
    1H151  O772 5308   3.639   3.748   7.275
    1H151  O773 5309   2.312   2.115  10.092
    1H151  O774 5310   0.797   1.182   7.275
    1H151  O775 5311   2.881   4.681  10.092
    1H151  O776 5312   4.965   4.168  10.092
    1H151  O777 5313   1.555   5.194  10.092
    1H151  O778 5314   5.344   0.816   7.334
    1H151  O779 5315   1.365   0.303   7.334
    1H151  O780 5316   4.586   2.209   7.275
    1H151  O781 5317   0.797   1.842   7.334
    1H151  O782 5318   5.533   6.367  10.151
    1H151  O783 5319   1.176   4.261   7.275
    1H151  O784 5320   3.260   0.210  10.151
    1H151  O785 5321   1.365   5.707  10.092
    1H151  O786 5322   2.881   2.629  10.092
    1H151  O787 5323   3.070   2.115  10.092
    1H151  O788 5324   4.586   5.287   7.275
    1H151  O789 5325   4.207   5.194  10.092
    1H151  O790 5326   5.154   2.629  10.092
    1H151  O791 5327   4.775   1.329   7.334
    1H151  O792 5328   0.607   2.355   7.334
    1H151  O793 5329   6.481   1.749  10.151
    1H151  O794 5330   2.691   2.115  10.092
    1H151  O795 5331   5.344   4.168  10.092
    1H151  O796 5332   6.670   3.382   7.334
    1H151  O797 5333   4.775   3.382   7.334
    1H151  O798 5334   4.397   0.303   7.334
    1H151  O799 5335   2.881   3.289  10.151
    1H151  O800 5336   1.176   3.895   7.334
    1H151  O801 5337   2.881   0.669   7.275
    1H151  O802 5338   2.123   3.289  10.151
    1H151  O803 5339   4.207   1.842   7.334
    1H151  O804 5340   1.555   5.947   7.334
    1H151  O805 5341   4.018   0.303   7.334
    1H151  O806 5342   0.607   5.800   7.275
    1H151  O807 5343   1.934   5.854  10.151
    1H151  O808 5344   2.502   6.733  10.092
    1H151  O809 5345   6.670   2.355   7.334
    1H151  O810 5346   3.260   5.707  10.092
    1H151  O811 5347   6.481   5.287   7.275
    1H151  O812 5348   0.229   6.826   7.275
    1H151  O813 5349   0.986   5.800   7.275
    1H151  O814 5350   4.207   6.880  10.151
    1H151  O815 5351   6.670   4.408   7.334
    1H151  O816 5352   5.723   4.261   7.275
    1H151  O817 5353   2.881   3.382   7.334
    1H151  O818 5354   3.070   1.842   7.334
    1H151  O819 5355   0.986   0.303   7.334
    1H151  O820 5356   6.670   5.800   7.275
    1H151  O821 5357   4.965   1.089  10.092
    1H151  O822 5358   6.102   2.869   7.334
    1H151  O823 5359   1.176   0.816   7.334
    1H151  O824 5360   4.775   6.460   7.334
    1H151  O825 5361   6.102   1.182   7.275
    1H151  O826 5362   3.070   0.156   7.275
    1H151  O827 5363   3.449   3.235   7.275
    1H151  O828 5364   0.418   1.182   7.275
    1H151  O829 5365   0.418   4.921   7.334
    1H151  O830 5366   3.639   0.303   7.334
    1H151  O831 5367   4.775   5.800   7.275
    1H151  O832 5368   5.533   6.460   7.334
    1H151  O833 5369   4.775   4.774   7.275
    1H151  O834 5370   1.934   1.182   7.275
    1H151  O835 5371   5.912   5.800   7.275
    1H151  O836 5372   6.291   0.210  10.151
    1H151  O837 5373   1.934   5.194  10.092
    1H151  O838 5374   2.312   5.947   7.334
    1H151  O839 5375   5.344   6.880  10.151
    1H151  O840 5376   3.449   4.261   7.275
    1H151  O841 5377   0.229   2.355   7.334
    1H151  O842 5378   6.102   3.802  10.151
    1H151  O843 5379   6.102   5.194  10.092
    1H151  O844 5380   5.344   3.142  10.092
    1H151  O845 5381   3.070   4.261   7.275
    1H151  O846 5382   5.723   4.921   7.334
    1H151  O847 5383   1.176   2.115  10.092
    1H151  O848 5384   2.881   0.576  10.092
    1H151  O849 5385   5.344   4.261   7.275
    1H151  O850 5386   3.639   0.210  10.151
    1H151  O851 5387   3.639   5.707  10.092
    1H151  O852 5388   2.691   1.842   7.334
    1H151  O853 5389   0.039   3.895   7.334
    1H151  O854 5390   0.986   3.382   7.334
    1H151  O855 5391   3.639   0.576  10.092
    1H151  O856 5392   3.828   6.880  10.151
    1H151  O857 5393   0.607   4.408   7.334
    1H151  O858 5394   2.691   4.261   7.275
    1H151  O859 5395   2.312   1.842   7.334
    1H151  O860 5396   0.039   1.749  10.151
    1H151  O861 5397   0.418   3.895   7.334
    1H151  O862 5398   3.070   3.802  10.151
    1H151  O863 5399   6.291   6.826   7.275
    1H151  O864 5400   1.744   3.289  10.151
    1H151  O865 5401   2.123   5.434   7.334
    1H151  O866 5402   4.775   6.733  10.092
    1H151  O867 5403   6.670   6.826   7.275
    1H151  O868 5404   4.207   3.235   7.275
    1H151  O869 5405   5.912   3.289  10.151
    1H151  O870 5406   3.828   5.287   7.275
    1H151  O871 5407   1.555   4.261   7.275
    1H151  O872 5408   6.670   6.460   7.334
    1H151  O873 5409   5.912   1.695   7.275
    1H151  O874 5410   2.502   6.460   7.334
    1H151  O875 5411   4.397   5.800   7.275
    1H151  O876 5412   6.291   4.408   7.334
    1H151  O877 5413   3.449   3.802  10.151
    1H151  O878 5414   4.018   2.722   7.275
    1H151  O879 5415   6.481   2.775  10.151
    1H151  O880 5416   1.365   3.289  10.151
    1H151  O881 5417   6.481   6.880  10.151
    1H151  O882 5418   0.229   4.315  10.151
    1H151  O883 5419   2.123   4.774   7.275
    1H151  O884 5420   2.502   4.774   7.275
    1H151  O885 5421   1.744   6.733  10.092
    1H151  O886 5422   1.365   1.329   7.334
    1H151  O887 5423   3.070   1.182   7.275
    1H151  O888 5424   5.912   0.210  10.151
    1H151  O889 5425   2.691   0.156   7.275
    1H151  O890 5426   5.533   1.695   7.275
    1H151  O891 5427   1.176   2.775  10.151
    1H151  O892 5428   5.912   2.629  10.092
    1H151  O893 5429   4.207   3.895   7.334
    1H151  O894 5430   6.481   6.220  10.092
    1H151  O895 5431   4.207   5.287   7.275
    1H151  O896 5432   6.481   1.842   7.334
    1H151  O897 5433   3.260   5.434   7.334
    1H151  O898 5434   4.018   4.408   7.334
    1H151  O899 5435   3.828   3.142  10.092
    1H151  O900 5436   0.418   2.775  10.151
    1H151  O901 5437   2.312   4.261   7.275
    1H151  O902 5438   1.934   4.261   7.275
    1H151  O903 5439   3.449   3.142  10.092
    1H151  O904 5440   6.481   3.802  10.151
    1H151  O905 5441   5.344   4.921   7.334
    1H151  O906 5442   5.912   6.367  10.151
    1H151  O907 5443   1.744   0.576  10.092
    1H151  O908 5444   0.986   3.289  10.151
    1H151  O909 5445   3.828   3.235   7.275
    1H151  O910 5446   2.312   1.182   7.275
    1H151  O911 5447   2.502   0.669   7.275
    1H151  O912 5448   5.154   2.355   7.334
    1H151  O913 5449   2.691   1.182   7.275
    1H151  O914 5450   0.797   2.775  10.151
    1H151  O915 5451   5.723   6.880  10.151
    1H151  O916 5452   0.418   3.802  10.151
    1H151  O917 5453   6.291   0.303   7.334
    1H151  O918 5454   6.102   6.880  10.151
    1H151  O919 5455   6.291   3.289  10.151
    1H151  O920 5456   0.039   3.802  10.151
    1H151  O921 5457   0.607   3.289  10.151
    1H151  O922 5458   6.670   3.289  10.151
    1H151  O923 5459   0.229   3.289  10.151
    1H151  O924 5460   2.502   4.681  10.092
    1H151  O925 5461   5.533   0.576  10.092
    1H151  O926 5462   4.586   6.973   7.334
    1H151  O927 5463   5.912   0.576  10.092
    1H151  O928 5464   4.586   1.089  10.092
    1H151  O929 5465   4.586   3.142  10.092
    1H151  O930 5466   1.555   0.063  10.092
    1H151  O931 5467   5.533   0.303   7.334
    1H151  O932 5468   0.039   4.921   7.334
    1H151  O933 5469   2.691   1.089  10.092
    1H151  O934 5470   4.207   6.973   7.334
    1H151  O935 5471   6.102   3.895   7.334
    1H151  O936 5472   0.229   4.681  10.092
    1H151  O937 5473   0.797   2.869   7.334
    1H151  O938 5474   4.397   1.329   7.334
    1H151  O939 5475   1.176   6.973   7.334
    1H151  O940 5476   3.449   2.869   7.334
    1H151  O941 5477   5.533   3.655  10.092
    1H151  O942 5478   3.828   4.168  10.092
    1H151  O943 5479   6.670   4.681  10.092
    1H151  O944 5480   2.691   5.947   7.334
    1H151  O945 5481   4.207   1.089  10.092
    1H151  O946 5482   4.397   6.460   7.334
    1H151  O947 5483   1.555   2.869   7.334
    1H151  O948 5484   4.397   2.629  10.092
    1H151  O949 5485   5.723   0.816   7.334
    1H151  O950 5486   2.123   0.576  10.092
    1H151  O951 5487   0.797   4.168  10.092
    1H151  O952 5488   0.418   1.089  10.092
    1H151  O953 5489   4.207   6.220  10.092
    1H151  O954 5490   2.502   5.434   7.334
    1H151  O955 5491   3.070   1.089  10.092
    1H151  O956 5492   4.018   1.329   7.334
    1H151  O957 5493   0.986   6.733  10.092
    1H151  O958 5494   3.828   1.089  10.092
    1H151  O959 5495   5.533   4.681  10.092
    1H151  O960 5496   0.039   0.063  10.092
    1H151  O961 5497   5.723   3.895   7.334
    1H151  O962 5498   3.449   1.089  10.092
    1H151  O963 5499   4.397   5.707  10.092
    1H151  O964 5500   2.312   3.895   7.334
    1H151  O965 5501   0.607   6.733  10.092
    1H151  O966 5502   1.176   2.869   7.334
    1H151  O967 5503   0.418   1.842   7.334
    1H151  O968 5504   6.291   5.707  10.092
    1H151  O969 5505   6.102   2.115  10.092
    1H151  O970 5506   4.018   3.655  10.092
    1H151  O971 5507   4.775   2.629  10.092
    1H151  O972 5508   2.691   6.220  10.092
    1H151  O973 5509   5.723   6.973   7.334
    1H151  O974 5510   3.449   4.168  10.092
    1H151  O975 5511   2.881   5.707  10.092
    1H151  O976 5512   4.018   2.355   7.334
    1H151  O977 5513   4.207   0.063  10.092
    1H151  O978 5514   1.365   6.733  10.092
    1H151  O979 5515   3.828   6.220  10.092
    1H151  O980 5516   5.154   5.707  10.092
    1H151  O981 5517   1.365   5.434   7.334
    1H151  O982 5518   0.039   1.089  10.092
    1H151  O983 5519   5.344   0.063  10.092
    1H151  O984 5520   1.934   3.895   7.334
    1H151  O985 5521   4.207   3.142  10.092
    1H151  O986 5522   2.123   0.303   7.334
    1H151  O987 5523   5.912   5.434   7.334
    1H151  O988 5524   4.586   5.194  10.092
    1H151  O989 5525   5.154   4.681  10.092
    1H151  O990 5526   0.418   0.816   7.334
    1H151  O991 5527   0.986   6.460   7.334
    1H151  O992 5528   0.039   0.816   7.334
    1H151  O993 5529   0.986   5.434   7.334
    1H151  O994 5530   4.586   2.869   7.334
    1H151  O995 5531   0.607   1.602  10.092
    1H151  O996 5532   5.912   6.460   7.334
    1H151  O997 5533   0.229   0.303   7.334
    1H151  O998 5534   2.502   3.655  10.092
    1H151  O999 5535   1.176   4.921   7.334
    1H151 O1000 5536   3.070   6.973   7.334
    1H151 O1001 5537   3.260   6.460   7.334
    1H151 O1002 5538   3.639   1.329   7.334
    1H151 O1003 5539   5.344   6.220  10.092
    1H151 O1004 5540   4.018   5.707  10.092
    1H151 O1005 5541   6.481   4.168  10.092
    1H151 O1006 5542   2.123   2.629  10.092
    1H151 O1007 5543   6.291   1.602  10.092
    1H151 O1008 5544   5.912   2.355   7.334
    1H151 O1009 5545   0.986   1.329   7.334
    1H151 O1010 5546   0.607   3.382   7.334
    1H151 O1011 5547   3.449   5.947   7.334
    1H151 O1012 5548   5.344   5.194  10.092
    1H151 O1013 5549   4.965   1.842   7.334
    1H151 O1014 5550   4.775   4.408   7.334
    1H151 O1015 5551   1.934   6.220  10.092
    1H151 O1016 5552   0.229   6.733  10.092
    1H151 O1017 5553   4.397   6.733  10.092
    1H151 O1018 5554   5.344   5.947   7.334
    1H151 O1019 5555   2.691   6.973   7.334
    1H151 O1020 5556   2.691   0.063  10.092
    1H151 O1021 5557   3.260   3.382   7.334
    1H151 O1022 5558   1.744   1.329   7.334
    1H151 O1023 5559   0.607   6.460   7.334
    1H151 O1024 5560   0.986   3.655  10.092
    1H151 O1025 5561   5.154   6.733  10.092
    1H151 O1026 5562   0.986   4.408   7.334
    1H151 O1027 5563   1.934   0.816   7.334
    1H151 O1028 5564   3.260   0.303   7.334
    1H151 O1029 5565   5.912   0.303   7.334
    1H151 O1030 5566   2.312   0.063  10.092
    1H151 O1031 5567   4.965   5.194  10.092
    1H151 O1032 5568   6.481   2.115  10.092
    1H151 O1033 5569   4.775   2.355   7.334
    1H151 O1034 5570   5.533   2.355   7.334
    1H151 O1035 5571   3.449   3.895   7.334
    1H151 O1036 5572   3.449   4.921   7.334
    1H151 O1037 5573   4.207   4.921   7.334
    1H151 O1038 5574   0.418   2.115  10.092
    1H151 O1039 5575   3.070   3.142  10.092
    1H151 O1040 5576   4.775   5.434   7.334
    1H151 O1041 5577   0.797   2.115  10.092
    1H151 O1042 5578   3.639   6.733  10.092
    1H151 O1043 5579   1.934   0.063  10.092
    1H151 O1044 5580   0.229   5.434   7.334
    1H151 O1045 5581   3.070   0.816   7.334
    1H151 O1046 5582   6.670   0.303   7.334
    1H151 O1047 5583   3.070   0.063  10.092
    1H151 O1048 5584   5.533   1.329   7.334
    1H151 O1049 5585   5.912   4.408   7.334
    1H151 O1050 5586   0.797   6.973   7.334
    1H151 O1051 5587   1.176   5.947   7.334
    1H151 O1052 5588   4.965   5.947   7.334
    1H151 O1053 5589   2.502   5.707  10.092
    1H151 O1054 5590   4.397   3.382   7.334
    1H151 O1055 5591   5.723   3.142  10.092
    1H151 O1056 5592   6.670   1.329   7.334
    1H151 O1057 5593   2.691   3.142  10.092
    1H151 O1058 5594   1.744   2.629  10.092
    1H151 O1059 5595   4.965   4.921   7.334
    1H151 O1060 5596   0.418   6.973   7.334
    1H151 O1061 5597   5.533   5.707  10.092
    1H151 O1062 5598   5.912   5.707  10.092
    1H151 O1063 5599   3.828   5.947   7.334
    1H151 O1064 5600   2.312   3.142  10.092
    1H151 O1065 5601   0.418   5.947   7.334
    1H151 O1066 5602   0.039   5.947   7.334
    1H151 O1067 5603   3.639   4.408   7.334
    1H151 O1068 5604   1.555   4.921   7.334
    1H151 O1069 5605   3.070   4.921   7.334
    1H151 O1070 5606   6.481   5.947   7.334
    1H151 O1071 5607   6.102   1.842   7.334
    1H151 O1072 5608   2.123   5.707  10.092
    1H151 O1073 5609   0.229   1.329   7.334
    1H151 O1074 5610   6.670   6.733  10.092
    1H151 O1075 5611   6.102   5.947   7.334
    1H151 O1076 5612   4.207   5.947   7.334
    1H151 O1077 5613   1.365   2.629  10.092
    1H151 O1078 5614   1.934   4.921   7.334
    1H151 O1079 5615   2.691   4.921   7.334
    1H151 O1080 5616   0.986   0.721  10.364
    1H151 O1081 5617   6.670   2.629  10.092
    1H151 O1082 5618   0.229   2.629  10.092
    1H151 O1083 5619   0.229   3.382   7.334
    1H151 O1084 5620   2.881   2.209   7.062
    1H151 O1085 5621   1.556   1.235  10.364
    1H151 O1086 5622   2.692   2.723   7.062
    1H151 O1087 5623   2.502   2.209   7.062
    1H151 O1088 5624   1.555   4.314  10.364
    1H151 O1089 5625   1.935   4.314  10.364
    1H151 O1090 5626   0.798   5.340  10.364
    1H151 O1091 5627   0.798   0.208  10.364
    1H151 O1092 5628   1.744   5.707  10.092
    1H151 O1093 5629   2.124   1.748  10.364
    1H151 O1094 5630   0.418   5.340  10.365
    1H151 O1095 5631   3.261   2.210   7.062
    1H151 O1096 5632   2.881   6.460   7.334
    1H151 O1097 5633   3.450   5.340  10.365
    1H151 O1098 5634   4.776   3.800  10.364
    1H151 O1099 5635   2.503   1.747  10.364
    1H151 O1100 5636   5.723   5.947   7.334
    1H151 O1101 5637   2.312   6.220  10.092
    1H151 O1102 5638   0.607   1.329   7.334
    1H151 O1103 5639   4.397   2.355   7.334
    1H151 O1104 5640   6.291   5.434   7.334
    1H151 O1105 5641   3.639   1.747  10.364
    1H151 O1106 5642   6.291   1.329   7.334
    1H151 O1107 5643   2.881   1.747  10.364
    1H151 O1108 5644   4.586   0.670   7.062
    1H151 O1109 5645   3.260   1.747  10.364
    1H151 O1110 5646   4.018   1.747  10.364
    1H151 O1111 5647   5.912   3.655  10.092
    1H151 O1112 5648   4.207   0.670   7.062
    1H151 O1113 5649   6.481   0.063  10.092
    1H151 O1114 5650   0.797   5.947   7.334
    1H151 O1115 5651   4.397   1.747  10.364
    1H151 O1116 5652   3.260   1.329   7.334
    1H151 O1117 5653   3.828   3.895   7.334
    1H151 O1118 5654   1.741   1.748  10.364
    1H151 O1119 5655   3.639   5.434   7.334
    1H151 O1120 5656   4.586   4.921   7.334
    1H151 O1121 5657   3.828   0.670   7.062
    1H151 O1122 5658   1.173   1.235  10.365
    1H151 O1123 5659   3.449   0.063  10.092
    1H151 O1124 5660   1.370   0.721  10.364
    1H151 O1125 5661   6.670   1.602  10.092
    1H151 O1126 5662   5.533   4.408   7.334
    1H151 O1127 5663   5.154   4.408   7.334
    1H151 O1128 5664   6.291   2.629  10.092
    1H151 O1129 5665   4.018   6.733  10.092
    1H151 O1130 5666   3.828   0.063  10.092
    1H151 O1131 5667   2.309   2.723   7.062
    1H151 O1132 5668   2.881   3.655  10.092
    1H151 O1133 5669   6.670   5.434   7.334
    1H151 O1134 5670   0.229   1.602  10.092
    1H151 O1135 5671   6.102   6.973   7.334
    1H151 O1136 5672   1.365   4.408   7.334
    1H151 O1137 5673   3.639   2.774  10.364
    1H151 O1138 5674   1.934   3.142  10.092
    1H151 O1139 5675   3.828   2.869   7.334
    1H151 O1140 5676   4.586   5.947   7.334
    1H151 O1141 5677   0.039   6.973   7.334
    1H151 O1142 5678   5.912   1.329   7.334
    1H151 O1143 5679   5.344   1.842   7.334
    1H151 O1144 5680   3.260   4.408   7.334
    1H151 O1145 5681   2.881   4.408   7.334
    1H151 O1146 5682   1.744   3.946  10.004
    1H151 O1147 5683   0.418   4.168  10.092
    1H151 O1148 5684   3.639   3.655  10.092
    1H151 O1149 5685   2.502   0.303   7.334
    1H151 O1150 5686   0.604   0.722  10.364
    1H151 O1151 5687   2.312   4.921   7.334
    1H151 O1152 5688   6.102   6.220  10.092
    1H151 O1153 5689   1.938   1.235  10.364
    1H151 O1154 5690   6.481   6.973   7.334
    1H151 O1155 5691   2.123   1.329   7.334
    1H151 O1156 5692   3.639   4.973  10.004
    1H151 O1157 5693   3.260   3.655  10.092
    1H151 O1158 5694   3.075   2.723   7.062
    1H151 O1159 5695   2.881   0.303   7.334
    1H151 O1160 5696   1.555   3.142  10.092
    1H151 O1161 5697   4.207   2.869   7.334
    1H151 O1162 5698   5.723   0.063  10.092
    1H151 O1163 5699   1.181   0.208  10.364
    1H151 O1164 5700   3.639   3.382   7.334
    1H151 O1165 5701   5.723   1.842   7.334
    1H151 O1166 5702   0.039   4.168  10.092
    1H151 O1167 5703   6.102   0.063  10.092
    1H151 O1168 5704   4.018   5.434   7.334
    1H151 O1169 5705   1.744   4.408   7.334
    1H151 O1170 5706   2.502   4.408   7.334
    1H151 O1171 5707   5.723   6.220  10.092
    1H151 O1172 5708   1.369   2.211   7.062
    1H151 O1173 5709   4.969   0.670   7.062
    1H151 O1174 5710   4.018   3.382   7.334
    1H151 O1175 5711   4.772   0.722  10.364
    1H151 O1176 5712   5.533   6.733  10.092
    1H151 O1177 5713   4.397   5.434   7.334
    1H151 O1178 5714   6.291   3.655  10.092
    1H151 O1179 5715   0.986   2.629  10.092
    1H151 O1180 5716   6.102   3.142  10.092
    1H151 O1181 5717   2.312   0.816   7.334
    1H151 O1182 5718   2.119   2.210   7.062
    1H151 O1183 5719   1.176   3.142  10.092
    1H151 O1184 5720   6.291   6.733  10.092
    1H151 O1185 5721   2.881   1.329   7.334
    1H151 O1186 5722   0.607   2.629  10.092
    1H151 O1187 5723   0.607   3.655  10.092
    1H151 O1188 5724   4.961   6.827   7.062
    1H151 O1189 5725   1.172   1.696   7.062
    1H151 O1190 5726   2.691   0.816   7.334
    1H151 O1191 5727   4.970   0.208  10.364
    1H151 O1192 5728   5.348   6.827   7.062
    1H151 O1193 5729   2.318   4.314  10.365
    1H151 O1194 5730   1.181   5.340  10.364
    1H151 O1195 5731   2.502   1.329   7.334
    1H151 O1196 5732   0.034   5.340  10.364
    1H151 O1197 5733   4.780   1.747  10.364
    1H151 O1198 5734   1.172   4.314  10.365
    1H151 O1199 5735   0.415   0.208  10.364
    1H151 O1200 5736   2.123   4.408   7.334
    1H151 O1201 5737   3.067   5.340  10.365
    1H151 O1202 5738   3.833   5.341  10.365
    1H151 O1203 5739   5.159   3.800  10.364
    1H151 O1204 5740   4.393   3.800  10.364
    1H151 O1205 5741   3.643   2.210   7.062
    1H151 O1206 5742   5.720   1.235  10.364
    1H151 O1207 5743   5.159   0.722  10.364
    1H151 O1208 5744   0.983   2.210   7.062
    1H151 O1209 5745   1.559   1.696   7.062
    1H151 O1210 5746   6.106   1.235  10.365
    1H151 O1211 5747   4.583   0.208  10.364
    1H151 O1212 5748   6.295   3.236   7.062
    1H151 O1213 5749   5.912   6.733  10.092
    1H151 O1214 5750   5.348   2.722   7.062
    1H151 O1215 5751   6.288   0.721  10.364
    1H151 O1216 5752   0.797   3.142  10.092
    1H151 O1217 5753   6.670   3.655  10.092
    1H151 O1218 5754   6.481   3.142  10.092
    1H151 O1219 5755   2.312   1.381  10.004
    1H151 O1220 5756   3.832   6.828   7.062
    1H151 O1221 5757   0.039   3.142  10.092
    1H151 O1222 5758   0.229   3.655  10.092
    1H151 O1223 5759   3.068   6.366  10.364
    1H151 O1224 5760   5.909   3.236   7.062
    1H151 O1225 5761   4.961   2.722   7.062
    1H151 O1226 5762   4.583   6.367  10.365
    1H151 O1227 5763   0.418   3.142  10.092
    1H151 O1228 5764   6.106   4.313  10.364
    1H151 O1229 5765   4.970   6.367  10.365
    1H151 O1230 5766   6.673   0.721  10.364
    1H151 O1231 5767   0.986   4.973  10.004
    1H151 O1232 5768   3.256   2.774  10.364
    1H151 O1233 5769   2.502   3.090   7.422
    1H151 O1234 5770   0.035   2.723   7.062
    1H151 O1235 5771   4.022   2.774  10.364
    1H151 O1236 5772   5.720   4.314  10.364
    1H151 O1237 5773   3.445   0.670   7.062
    1H151 O1238 5774   0.422   2.723   7.062
    1H151 O1239 5775   1.744   0.868  10.004
    1H151 O1240 5776   6.484   4.775   7.062
    1H151 O1241 5777   3.454   6.366  10.364
    1H151 O1242 5778   3.446   6.828   7.062
    1H151 O1243 5779   2.688   3.749   7.062
    1H151 O1244 5780   6.098   4.775   7.062
    1H151 O1245 5781   5.537   5.289   7.062
    1H151 O1246 5782   3.260   4.826  10.364
    1H151 O1247 5783   5.155   3.237   7.062
    1H151 O1248 5784   0.987   5.852  10.364
    1H151 O1249 5785   3.074   3.749   7.062
    1H151 O1250 5786   6.098   0.670   7.062
    1H151 O1251 5787   4.775   1.038   7.422
    1H151 O1252 5788   6.484   0.670   7.062
    1H151 O1253 5789   5.151   5.289   7.062
    1H151 O1254 5790   5.155   0.158   7.062
    1H151 O1255 5791   4.018   4.826  10.364
    1H151 O1256 5792   1.745   4.827  10.364
    1H151 O1257 5793   0.229   4.973  10.004
    1H151 O1258 5794   5.533   1.747  10.364
    1H151 O1259 5795   3.449   2.577   7.422
    1H151 O1260 5796   1.365   1.894  10.004
    1H151 O1261 5797   0.608   4.825  10.364
    1H151 O1262 5798   4.586   3.433  10.004
    1H151 O1263 5799   1.555   6.828   7.062
    1H151 O1264 5800   2.124   6.315   7.062
    1H151 O1265 5801   2.124   3.799  10.364
    1H151 O1266 5802   1.365   3.799  10.364
    1H151 O1267 5803   4.208   4.314  10.364
    1H151 O1268 5804   4.966   3.287  10.364
    1H151 O1269 5805   5.724   2.261  10.364
    1H151 O1270 5806   5.912   0.868  10.004
    1H151 O1271 5807   5.533   3.090   7.422
    1H151 O1272 5808   6.669   5.852  10.364
    1H151 O1273 5809   1.934   5.801   7.062
    1H151 O1274 5810   1.745   0.158   7.062
    1H151 O1275 5811   1.934   6.682   7.422
    1H151 O1276 5812   6.102   3.603   7.422
    1H151 O1277 5813   2.123   3.237   7.062
    1H151 O1278 5814   5.155   6.314   7.062
    1H151 O1279 5815   4.966   2.262  10.365
    1H151 O1280 5816   1.744   2.064   7.422
    1H151 O1281 5817   4.776   5.851  10.364
    1H151 O1282 5818   0.986   1.748  10.364
    1H151 O1283 5819   5.154   1.894  10.004
    1H151 O1284 5820   0.797   6.366  10.365
    1H151 O1285 5821   5.344   3.749   7.062
    1H151 O1286 5822   6.292   4.826  10.364
    1H151 O1287 5823   1.365   3.236   7.062
    1H151 O1288 5824   1.744   6.169   7.422
    1H151 O1289 5825   3.829   1.696   7.062
    1H151 O1290 5826   1.365   6.315   7.062
    1H151 O1291 5827   5.344   2.407  10.004
    1H151 O1292 5828   2.313   6.828   7.062
    1H151 O1293 5829   1.555   3.749   7.062
    1H151 O1294 5830   6.481   3.749   7.062
    1H151 O1295 5831   2.881   6.879  10.364
    1H151 O1296 5832   4.586   3.749   7.062
    1H151 O1297 5833   1.555   2.262  10.365
    1H151 O1298 5834   3.071   4.313  10.364
    1H151 O1299 5835   2.881   3.090   7.422
    1H151 O1300 5836   5.155   1.184   7.062
    1H151 O1301 5837   5.534   2.774  10.364
    1H151 O1302 5838   0.038   6.367  10.365
    1H151 O1303 5839   1.555   0.671   7.062
    1H151 O1304 5840   0.797   0.671   7.062
    1H151 O1305 5841   0.797   4.775   7.062
    1H151 O1306 5842   2.691   1.381  10.004
    1H151 O1307 5843   4.018   6.315   7.062
    1H151 O1308 5844   4.397   4.263   7.062
    1H151 O1309 5845   3.449   2.407  10.004
    1H151 O1310 5846   4.397   1.038   7.422
    1H151 O1311 5847   3.828   2.407  10.004
    1H151 O1312 5848   0.608   0.157   7.062
    1H151 O1313 5849   1.744   5.288   7.062
    1H151 O1314 5850   3.071   5.802   7.062
    1H151 O1315 5851   4.018   0.721  10.364
    1H151 O1316 5852   0.608   5.289   7.062
    1H151 O1317 5853   2.881   5.289   7.062
    1H151 O1318 5854   4.965   3.603   7.422
    1H151 O1319 5855   0.229   4.263   7.062
    1H151 O1320 5856   3.070   1.381  10.004
    1H151 O1321 5857   0.797   3.749   7.062
    1H151 O1322 5858   4.207   1.381  10.004
    1H151 O1323 5859   1.556   6.366  10.364
    1H151 O1324 5860   3.828   1.381  10.004
    1H151 O1325 5861   3.449   1.381  10.004
    1H151 O1326 5862   3.260   0.721  10.364
    1H151 O1327 5863   2.502   0.721  10.364
    1H151 O1328 5864   4.776   4.826  10.364
    1H151 O1329 5865   2.313   5.340  10.365
    1H151 O1330 5866   4.018   1.038   7.422
    1H151 O1331 5867   4.586   1.697   7.062
    1H151 O1332 5868   2.124   6.878  10.364
    1H151 O1333 5869   4.586   1.381  10.004
    1H151 O1334 5870   6.292   2.210   7.062
    1H151 O1335 5871   2.502   2.774  10.364
    1H151 O1336 5872   0.986   7.025  10.004
    1H151 O1337 5873   1.365   4.973  10.004
    1H151 O1338 5874   1.176   3.603   7.422
    1H151 O1339 5875   5.724   5.340  10.365
    1H151 O1340 5876   0.229   6.315   7.062
    1H151 O1341 5877   0.607   5.999  10.004
    1H151 O1342 5878   6.292   6.315   7.062
    1H151 O1343 5879   0.039   1.696   7.062
    1H151 O1344 5880   0.607   7.025  10.004
    1H151 O1345 5881   1.934   2.577   7.422
    1H151 O1346 5882   3.260   5.999  10.004
    1H151 O1347 5883   4.775   7.025  10.004
    1H151 O1348 5884   3.828   4.775   7.062
    1H151 O1349 5885   3.639   7.195   7.422
    1H151 O1350 5886   0.229   5.999  10.004
    1H151 O1351 5887   0.038   2.261  10.364
    1H151 O1352 5888   1.176   2.577   7.422
    1H151 O1353 5889   4.775   7.195   7.422
    1H151 O1354 5890   3.639   1.038   7.422
    1H151 O1355 5891   4.586   4.459  10.004
    1H151 O1356 5892   2.881   4.973  10.004
    1H151 O1357 5893   5.344   1.381  10.004
    1H151 O1358 5894   0.797   1.381  10.004
    1H151 O1359 5895   2.123   4.973  10.004
    1H151 O1360 5896   6.670   3.090   7.422
    1H151 O1361 5897   5.912   1.894  10.004
    1H151 O1362 5898   0.229   3.090   7.422
    1H151 O1363 5899   5.344   5.656   7.422
    1H151 O1364 5900   5.723   3.603   7.422
    1H151 O1365 5901   5.344   0.525   7.422
    1H151 O1366 5902   1.555   0.355  10.004
    1H151 O1367 5903   0.039   0.355  10.004
    1H151 O1368 5904   5.533   0.868  10.004
    1H151 O1369 5905   1.365   5.999  10.004
    1H151 O1370 5906   5.912   4.973  10.004
    1H151 O1371 5907   2.123   0.868  10.004
    1H151 O1372 5908   5.344   3.433  10.004
    1H151 O1373 5909   6.481   5.486  10.004
    1H151 O1374 5910   3.828   4.459  10.004
    1H151 O1375 5911   6.481   0.355  10.004
    1H151 O1376 5912   4.775   3.090   7.422
    1H151 O1377 5913   1.365   7.195   7.422
    1H151 O1378 5914   6.670   4.973  10.004
    1H151 O1379 5915   3.449   4.459  10.004
    1H151 O1380 5916   5.912   3.946  10.004
    1H151 O1381 5917   6.481   2.577   7.422
    1H151 O1382 5918   2.502   3.946  10.004
    1H151 O1383 5919   6.291   5.143   7.422
    1H151 O1384 5920   5.154   2.920  10.004
    1H151 O1385 5921   0.797   2.577   7.422
    1H151 O1386 5922   0.418   4.629   7.422
    1H151 O1387 5923   6.670   4.116   7.422
    1H151 O1388 5924   5.533   3.946  10.004
    1H151 O1389 5925   6.291   1.038   7.422
    1H151 O1390 5926   1.934   3.603   7.422
    1H151 O1391 5927   5.344   0.355  10.004
    1H151 O1392 5928   5.533   7.195   7.422
    1H151 O1393 5929   4.207   0.355  10.004
    1H151 O1394 5930   0.797   4.459  10.004
    1H151 O1395 5931   1.555   5.656   7.422
    1H151 O1396 5932   2.312   3.603   7.422
    1H151 O1397 5933   4.018   2.064   7.422
    1H151 O1398 5934   2.881   4.116   7.422
    1H151 O1399 5935   0.607   4.116   7.422
    1H151 O1400 5936   2.123   7.195   7.422
    1H151 O1401 5937   6.670   2.064   7.422
    1H151 O1402 5938   2.691   6.512  10.004
    1H151 O1403 5939   0.039   4.629   7.422
    1H151 O1404 5940   4.397   5.999  10.004
    1H151 O1405 5941   5.912   5.143   7.422
    1H151 O1406 5942   1.744   3.090   7.422
    1H151 O1407 5943   4.207   6.682   7.422
    1H151 O1408 5944   0.986   3.946  10.004
    1H151 O1409 5945   0.229   0.868  10.004
    1H151 O1410 5946   4.775   4.116   7.422
    1H151 O1411 5947   5.154   5.999  10.004
    1H151 O1412 5948   4.397   0.868  10.004
    1H151 O1413 5949   4.018   3.946  10.004
    1H151 O1414 5950   4.965   1.381  10.004
    1H151 O1415 5951   4.397   4.973  10.004
    1H151 O1416 5952   1.176   6.682   7.422
    1H151 O1417 5953   2.691   5.656   7.422
    1H151 O1418 5954   6.481   4.459  10.004
    1H151 O1419 5955   2.691   4.459  10.004
    1H151 O1420 5956   4.965   1.551   7.422
    1H151 O1421 5957   1.176   0.525   7.422
    1H151 O1422 5958   3.070   2.407  10.004
    1H151 O1423 5959   0.418   0.525   7.422
    1H151 O1424 5960   0.986   5.143   7.422
    1H151 O1425 5961   1.176   6.512  10.004
    1H151 O1426 5962   1.934   0.525   7.422
    1H151 O1427 5963   1.934   6.512  10.004
    1H151 O1428 5964   1.555   2.577   7.422
    1H151 O1429 5965   4.207   2.407  10.004
    1H151 O1430 5966   4.207   4.629   7.422
    1H151 O1431 5967   4.018   7.195   7.422
    1H151 O1432 5968   2.691   2.407  10.004
    1H151 O1433 5969   0.418   6.512  10.004
    1H151 O1434 5970   4.207   1.551   7.422
    1H151 O1435 5971   2.502   4.973  10.004
    1H151 O1436 5972   2.691   5.486  10.004
    1H151 O1437 5973   4.965   4.459  10.004
    1H151 O1438 5974   2.881   0.868  10.004
    1H151 O1439 5975   3.639   5.999  10.004
    1H151 O1440 5976   3.639   0.868  10.004
    1H151 O1441 5977   1.365   1.038   7.422
    1H151 O1442 5978   2.312   2.407  10.004
    1H151 O1443 5979   1.365   7.025  10.004
    1H151 O1444 5980   6.102   2.577   7.422
    1H151 O1445 5981   0.229   2.064   7.422
    1H151 O1446 5982   6.291   4.116   7.422
    1H151 O1447 5983   2.881   2.920  10.004
    1H151 O1448 5984   2.502   7.025  10.004
    1H151 O1449 5985   4.207   3.433  10.004
    1H151 O1450 5986   3.260   3.090   7.422
    1H151 O1451 5987   4.775   2.920  10.004
    1H151 O1452 5988   2.881   5.999  10.004
    1H151 O1453 5989   0.607   3.090   7.422
    1H151 O1454 5990   0.229   7.025  10.004
    1H151 O1455 5991   0.986   4.116   7.422
    1H151 O1456 5992   4.397   7.025  10.004
    1H151 O1457 5993   5.154   7.025  10.004
    1H151 O1458 5994   6.670   6.169   7.422
    1H151 O1459 5995   0.986   1.038   7.422
    1H151 O1460 5996   4.586   2.407  10.004
    1H151 O1461 5997   4.586   5.486  10.004
    1H151 O1462 5998   2.691   0.355  10.004
    1H151 O1463 5999   5.533   4.973  10.004
    1H151 O1464 6000   3.260   7.195   7.422
    1H151 O1465 6001   0.607   2.064   7.422
    1H151 O1466 6002   3.070   0.355  10.004
    1H151 O1467 6003   6.670   1.038   7.422
    1H151 O1468 6004   4.965   5.486  10.004
    1H151 O1469 6005   3.260   6.169   7.422
    1H151 O1470 6006   1.934   2.407  10.004
    1H151 O1471 6007   4.965   5.656   7.422
    1H151 O1472 6008   1.555   5.486  10.004
    1H151 O1473 6009   2.312   5.656   7.422
    1H151 O1474 6010   2.312   6.512  10.004
    1H151 O1475 6011   2.312   0.355  10.004
    1H151 O1476 6012   3.828   2.577   7.422
    1H151 O1477 6013   1.934   3.433  10.004
    1H151 O1478 6014   5.154   4.116   7.422
    1H151 O1479 6015   1.744   1.038   7.422
    1H151 O1480 6016   2.502   6.169   7.422
    1H151 O1481 6017   4.397   2.064   7.422
    1H151 O1482 6018   2.881   3.946  10.004
    1H151 O1483 6019   2.312   3.433  10.004
    1H151 O1484 6020   4.775   2.064   7.422
    1H151 O1485 6021   6.670   5.143   7.422
    1H151 O1486 6022   4.586   6.682   7.422
    1H151 O1487 6023   0.039   3.603   7.422
    1H151 O1488 6024   5.344   4.459  10.004
    1H151 O1489 6025   3.828   0.355  10.004
    1H151 O1490 6026   4.207   5.486  10.004
    1H151 O1491 6027   3.639   6.169   7.422
    1H151 O1492 6028   1.555   3.433  10.004
    1H151 O1493 6029   3.449   1.551   7.422
    1H151 O1494 6030   5.723   5.656   7.422
    1H151 O1495 6031   5.723   2.577   7.422
    1H151 O1496 6032   1.365   4.116   7.422
    1H151 O1497 6033   6.481   1.381  10.004
    1H151 O1498 6034   5.912   1.038   7.422
    1H151 O1499 6035   6.102   0.355  10.004
    1H151 O1500 6036   0.986   7.195   7.422
    1H151 O1501 6037   0.986   3.090   7.422
    1H151 O1502 6038   2.881   6.169   7.422
    1H151 O1503 6039   3.449   0.355  10.004
    1H151 O1504 6040   0.418   4.459  10.004
    1H151 O1505 6041   1.744   5.999  10.004
    1H151 O1506 6042   0.418   6.682   7.422
    1H151 O1507 6043   0.418   5.656   7.422
    1H151 O1508 6044   3.260   1.038   7.422
    1H151 O1509 6045   6.102   5.486  10.004
    1H151 O1510 6046   0.039   6.682   7.422
    1H151 O1511 6047   2.502   4.116   7.422
    1H151 O1512 6048   3.260   4.116   7.422
    1H151 O1513 6049   0.797   1.551   7.422
    1H151 O1514 6050   6.291   3.946  10.004
    1H151 O1515 6051   3.260   7.025  10.004
    1H151 O1516 6052   0.607   1.038   7.422
    1H151 O1517 6053   5.723   6.682   7.422
    1H151 O1518 6054   1.744   7.025  10.004
    1H151 O1519 6055   5.533   4.116   7.422
    1H151 O1520 6056   6.481   6.682   7.422
    1H151 O1521 6057   4.586   4.629   7.422
    1H151 O1522 6058   2.502   7.195   7.422
    1H151 O1523 6059   0.797   5.656   7.422
    1H151 O1524 6060   0.418   3.603   7.422
    1H151 O1525 6061   4.397   2.920  10.004
    1H151 O1526 6062   5.723   0.525   7.422
    1H151 O1527 6063   1.934   1.551   7.422
    1H151 O1528 6064   6.102   6.682   7.422
    1H151 O1529 6065   5.344   1.551   7.422
    1H151 O1530 6066   5.533   1.038   7.422
    1H151 O1531 6067   5.533   6.169   7.422
    1H151 O1532 6068   0.229   5.143   7.422
    1H151 O1533 6069   3.260   3.946  10.004
    1H151 O1534 6070   3.639   5.143   7.422
    1H151 O1535 6071   1.934   5.486  10.004
    1H151 O1536 6072   1.744   4.116   7.422
    1H151 O1537 6073   0.229   1.894  10.004
    1H151 O1538 6074   4.018   4.116   7.422
    1H151 O1539 6075   4.775   6.169   7.422
    1H151 O1540 6076   6.670   1.894  10.004
    1H151 O1541 6077   1.176   3.433  10.004
    1H151 O1542 6078   5.723   4.629   7.422
    1H151 O1543 6079   3.260   5.143   7.422
    1H151 O1544 6080   0.039   0.525   7.422
    1H151 O1545 6081   4.018   5.143   7.422
    1H151 O1546 6082   2.691   6.682   7.422
    1H151 O1547 6083   6.102   2.407  10.004
    1H151 O1548 6084   1.365   5.143   7.422
    1H151 O1549 6085   5.154   4.973  10.004
    1H151 O1550 6086   2.123   5.143   7.422
    1H151 O1551 6087   6.481   1.551   7.422
    1H151 O1552 6088   1.176   2.407  10.004
    1H151 O1553 6089   6.291   5.999  10.004
    1H151 O1554 6090   4.207   6.512  10.004
    1H151 O1555 6091   3.070   6.682   7.422
    1H151 O1556 6092   5.344   5.486  10.004
    1H151 O1557 6093   0.607   1.894  10.004
    1H151 O1558 6094   4.397   7.195   7.422
    1H151 O1559 6095   3.449   5.656   7.422
    1H151 O1560 6096   4.207   3.603   7.422
    1H151 O1561 6097   5.912   2.920  10.004
    1H151 O1562 6098   3.828   6.512  10.004
    1H151 O1563 6099   6.481   6.512  10.004
    1H151 O1564 6100   4.586   2.577   7.422
    1H151 O1565 6101   0.418   1.551   7.422
    1H151 O1566 6102   0.986   6.169   7.422
    1H151 O1567 6103   4.397   6.169   7.422
    1H151 O1568 6104   5.912   6.169   7.422
    1H151 O1569 6105   2.502   5.143   7.422
    1H151 O1570 6106   1.176   4.629   7.422
    1H151 O1571 6107   5.344   6.512  10.004
    1H151 O1572 6108   0.607   6.169   7.422
    1H151 O1573 6109   0.229   7.195   7.422
    1H151 O1574 6110   3.449   3.603   7.422
    1H151 O1575 6111   2.123   2.920  10.004
    1H151 O1576 6112   4.775   5.143   7.422
    1H151 O1577 6113   3.070   0.525   7.422
    1H151 O1578 6114   6.481   2.407  10.004
    1H151 O1579 6115   5.912   2.064   7.422
    1H151 O1580 6116   3.449   4.629   7.422
    1H151 O1581 6117   0.418   2.407  10.004
    1H151 O1582 6118   1.934   0.355  10.004
    1H151 O1583 6119   4.018   5.999  10.004
    1H151 O1584 6120   5.912   4.116   7.422
    1H151 O1585 6121   6.291   1.894  10.004
    1H151 O1586 6122   3.828   3.433  10.004
    1H151 O1587 6123   1.176   5.656   7.422
    1H151 O1588 6124   0.797   6.682   7.422
    1H151 O1589 6125   3.070   1.551   7.422
    1H151 O1590 6126   5.154   2.064   7.422
    1H151 O1591 6127   0.418   1.381  10.004
    1H151 O1592 6128   0.229   1.038   7.422
    1H151 O1593 6129   2.312   1.551   7.422
    1H151 O1594 6130   5.344   4.629   7.422
    1H151 O1595 6131   5.723   3.433  10.004
    1H151 O1596 6132   5.912   7.195   7.422
    1H151 O1597 6133   5.723   0.355  10.004
    1H151 O1598 6134   2.691   1.551   7.422
    1H151 O1599 6135   2.502   5.999  10.004
    1H151 O1600 6136   0.039   4.459  10.004
    1H151 O1601 6137   3.639   3.946  10.004
    1H151 O1602 6138   3.449   3.433  10.004
    1H151 O1603 6139   4.397   3.090   7.422
    1H151 O1604 6140   6.670   7.025  10.004
    1H151 O1605 6141   2.691   3.433  10.004
    1H151 O1606 6142   6.291   7.195   7.422
    1H151 O1607 6143   4.965   4.629   7.422
    1H151 O1608 6144   0.039   1.381  10.004
    1H151 O1609 6145   3.639   4.116   7.422
    1H151 O1610 6146   2.123   5.999  10.004
    1H151 O1611 6147   6.102   5.656   7.422
    1H151 O1612 6148   5.533   5.999  10.004
    1H151 O1613 6149   0.039   5.656   7.422
    1H151 O1614 6150   3.639   7.025  10.004
    1H151 O1615 6151   2.881   7.195   7.422
    1H151 O1616 6152   2.123   4.116   7.422
    1H151 O1617 6153   6.670   7.195   7.422
    1H151 O1618 6154   5.533   2.064   7.422
    1H151 O1619 6155   6.102   1.551   7.422
    1H151 O1620 6156   3.070   3.433  10.004
    1H151 O1621 6157   0.797   2.407  10.004
    1H151 O1622 6158   4.018   7.025  10.004
    1H151 O1623 6159   6.481   5.656   7.422
    1H151 O1624 6160   3.070   4.629   7.422
    1H151 O1625 6161   1.744   2.920  10.004
    1H151 O1626 6162   4.207   2.577   7.422
    1H151 O1627 6163   3.828   5.656   7.422
    1H151 O1628 6164   1.555   4.629   7.422
    1H151 O1629 6165   5.912   5.999  10.004
    1H151 O1630 6166   3.639   3.090   7.422
    1H151 O1631 6167   0.607   3.946  10.004
    1H151 O1632 6168   2.312   0.525   7.422
    1H151 O1633 6169   4.397   5.143   7.422
    1H151 O1634 6170   2.691   4.629   7.422
    1H151 O1635 6171   4.586   5.656   7.422
    1H151 O1636 6172   5.533   7.025  10.004
    1H151 O1637 6173   5.723   1.551   7.422
    1H151 O1638 6174   1.365   2.920  10.004
    1H151 O1639 6175   4.207   5.656   7.422
    1H151 O1640 6176   2.123   1.038   7.422
    1H151 O1641 6177   1.934   4.629   7.422
    1H151 O1642 6178   3.828   3.603   7.422
    1H151 O1643 6179   6.670   3.946  10.004
    1H151 O1644 6180   2.881   1.038   7.422
    1H151 O1645 6181   0.797   3.433  10.004
    1H151 O1646 6182   6.670   2.920  10.004
    1H151 O1647 6183   0.229   2.920  10.004
    1H151 O1648 6184   6.291   2.920  10.004
    1H151 O1649 6185   6.102   3.433  10.004
    1H151 O1650 6186   6.291   7.025  10.004
    1H151 O1651 6187   2.691   0.525   7.422
    1H151 O1652 6188   4.018   3.090   7.422
    1H151 O1653 6189   6.102   6.512  10.004
    1H151 O1654 6190   2.312   4.629   7.422
    1H151 O1655 6191   5.723   6.512  10.004
    1H151 O1656 6192   0.229   3.946  10.004
    1H151 O1657 6193   0.986   2.920  10.004
    1H151 O1658 6194   5.912   7.025  10.004
    1H151 O1659 6195   2.502   1.038   7.422
    1H151 O1660 6196   0.607   2.920  10.004
    1H151 O1661 6197   6.481   3.433  10.004
    1H151 O1662 6198   0.418   3.433  10.004
    1H151 O1663 6199   0.039   3.433  10.004
    1H151 O1664 6200   2.691   2.360   7.539
    1H151 O1665 6201   0.797   0.571   9.887
    1H151 O1666 6202   3.070   2.360   7.539
    1H151 O1667 6203   1.365   1.085   9.887
    1H151 O1668 6204   1.176   0.571   9.887
    1H151 O1669 6205   1.934   1.598   9.887
    1H151 O1670 6206   2.312   2.360   7.539
    1H151 O1671 6207   0.607   5.189   9.887
    1H151 O1672 6208   1.365   1.847   7.539
    1H151 O1673 6209   4.965   0.571   9.887
    1H151 O1674 6210   2.123   4.163   9.887
    1H151 O1675 6211   3.260   5.189   9.887
    1H151 O1676 6212   1.365   4.163   9.887
    1H151 O1677 6213   4.965   3.650   9.887
    1H151 O1678 6214   5.154   6.978   7.539
    1H151 O1679 6215   5.154   2.873   7.539
    1H151 O1680 6216   4.775   6.216   9.887
    1H151 O1681 6217   1.555   1.598   9.887
    1H151 O1682 6218   0.986   1.085   9.887
    1H151 O1683 6219   0.797   5.703   9.887
    1H151 O1684 6220   1.555   4.676   9.887
    1H151 O1685 6221   1.934   4.676   9.887
    1H151 O1686 6222   0.418   0.571   9.887
    1H151 O1687 6223   1.176   1.598   9.887
    1H151 O1688 6224   4.586   0.571   9.887
    1H151 O1689 6225   4.965   0.308   7.539
    1H151 O1690 6226   1.744   2.111   9.887
    1H151 O1691 6227   1.744   4.163   9.887
    1H151 O1692 6228   0.986   1.847   7.539
    1H151 O1693 6229   0.039   5.703   9.887
    1H151 O1694 6230   1.176   5.703   9.887
    1H151 O1695 6231   6.291   1.085   9.887
    1H151 O1696 6232   4.397   4.163   9.887
    1H151 O1697 6233   5.723   1.598   9.887
    1H151 O1698 6234   2.123   2.873   7.539
    1H151 O1699 6235   4.775   2.111   9.887
    1H151 O1700 6236   5.533   2.111   9.887
    1H151 O1701 6237   5.344   3.386   7.539
    1H151 O1702 6238   4.965   6.465   7.539
    1H151 O1703 6239   3.639   1.847   7.539
    1H151 O1704 6240   0.986   6.216   9.887
    1H151 O1705 6241   5.344   6.465   7.539
    1H151 O1706 6242   4.018   5.189   9.887
    1H151 O1707 6243   4.207   4.676   9.887
    1H151 O1708 6244   1.744   6.978   7.539
    1H151 O1709 6245   6.102   4.676   9.887
    1H151 O1710 6246   1.555   6.465   7.539
    1H151 O1711 6247   5.154   0.821   7.539
    1H151 O1712 6248   3.639   5.189   9.887
    1H151 O1713 6249   3.070   6.729   9.887
    1H151 O1714 6250   3.828   6.465   7.539
    1H151 O1715 6251   2.312   1.598   9.887
    1H151 O1716 6252   6.481   3.386   7.539
    1H151 O1717 6253   2.502   2.873   7.539
    1H151 O1718 6254   1.555   3.386   7.539
    1H151 O1719 6255   1.744   1.085   9.887
    1H151 O1720 6256   3.070   4.676   9.887
    1H151 O1721 6257   0.986   5.189   9.887
    1H151 O1722 6258   2.123   5.952   7.539
    1H151 O1723 6259   1.555   0.308   7.539
    1H151 O1724 6260   2.312   6.465   7.539
    1H151 O1725 6261   5.723   2.624   9.887
    1H151 O1726 6262   4.775   0.821   7.539
    1H151 O1727 6263   6.670   6.216   9.887
    1H151 O1728 6264   1.934   5.439   7.539
    1H151 O1729 6265   0.229   5.189   9.887
    1H151 O1730 6266   3.449   2.360   7.539
    1H151 O1731 6267   0.797   0.308   7.539
    1H151 O1732 6268   0.607   4.926   7.539
    1H151 O1733 6269   2.881   2.873   7.539
    1H151 O1734 6270   4.397   3.899   7.539
    1H151 O1735 6271   4.586   3.650   9.887
    1H151 O1736 6272   2.691   1.598   9.887
    1H151 O1737 6273   0.418   5.703   9.887
    1H151 O1738 6274   3.070   5.439   7.539
    1H151 O1739 6275   4.397   0.821   7.539
    1H151 O1740 6276   3.070   1.598   9.887
    1H151 O1741 6277   3.449   1.598   9.887
    1H151 O1742 6278   3.828   1.598   9.887
    1H151 O1743 6279   4.207   1.598   9.887
    1H151 O1744 6280   4.018   0.821   7.539
    1H151 O1745 6281   0.986   0.058   9.887
    1H151 O1746 6282   5.912   1.085   9.887
    1H151 O1747 6283   0.607   0.058   9.887
    1H151 O1748 6284   6.102   3.386   7.539
    1H151 O1749 6285   4.586   1.598   9.887
    1H151 O1750 6286   3.449   2.624   9.887
    1H151 O1751 6287   3.828   2.624   9.887
    1H151 O1752 6288   2.123   2.111   9.887
    1H151 O1753 6289   4.775   4.163   9.887
    1H151 O1754 6290   1.176   4.676   9.887
    1H151 O1755 6291   1.176   2.360   7.539
    1H151 O1756 6292   4.586   0.308   7.539
    1H151 O1757 6293   3.639   0.821   7.539
    1H151 O1758 6294   4.775   0.058   9.887
    1H151 O1759 6295   4.397   2.111   9.887
    1H151 O1760 6296   3.260   1.847   7.539
    1H151 O1761 6297   3.639   2.111   9.887
    1H151 O1762 6298   4.018   2.111   9.887
    1H151 O1763 6299   3.260   6.216   9.887
    1H151 O1764 6300   3.639   6.978   7.539
    1H151 O1765 6301   3.260   2.111   9.887
    1H151 O1766 6302   2.881   1.847   7.539
    1H151 O1767 6303   2.502   2.111   9.887
    1H151 O1768 6304   3.449   5.703   9.887
    1H151 O1769 6305   2.881   2.111   9.887
    1H151 O1770 6306   0.607   1.085   9.887
    1H151 O1771 6307   2.502   1.847   7.539
    1H151 O1772 6308   6.481   0.571   9.887
    1H151 O1773 6309   4.207   0.308   7.539
    1H151 O1774 6310   3.828   0.308   7.539
    1H151 O1775 6311   2.312   4.676   9.887
    1H151 O1776 6312   0.229   2.873   7.539
    1H151 O1777 6313   5.912   4.163   9.887
    1H151 O1778 6314   5.154   1.085   9.887
    1H151 O1779 6315   5.344   5.439   7.539
    1H151 O1780 6316   6.291   4.926   7.539
    1H151 O1781 6317   2.691   3.386   7.539
    1H151 O1782 6318   5.154   4.163   9.887
    1H151 O1783 6319   6.291   2.873   7.539
    1H151 O1784 6320   2.123   1.847   7.539
    1H151 O1785 6321   4.775   1.085   9.887
    1H151 O1786 6322   6.291   0.821   7.539
    1H151 O1787 6323   5.912   2.873   7.539
    1H151 O1788 6324   2.881   3.899   7.539
    1H151 O1789 6325   6.102   1.598   9.887
    1H151 O1790 6326   0.039   2.360   7.539
    1H151 O1791 6327   5.723   4.676   9.887
    1H151 O1792 6328   3.639   3.137   9.887
    1H151 O1793 6329   0.418   2.360   7.539
    1H151 O1794 6330   1.744   5.189   9.887
    1H151 O1795 6331   3.070   5.703   9.887
    1H151 O1796 6332   6.481   4.412   7.539
    1H151 O1797 6333   6.670   1.085   9.887
    1H151 O1798 6334   6.291   5.189   9.887
    1H151 O1799 6335   3.449   6.465   7.539
    1H151 O1800 6336   1.176   1.334   7.539
    1H151 O1801 6337   3.828   5.703   9.887
    1H151 O1802 6338   4.586   6.729   9.887
    1H151 O1803 6339   2.502   1.085   9.887
    1H151 O1804 6340   5.533   4.926   7.539
    1H151 O1805 6341   4.965   6.729   9.887
    1H151 O1806 6342   3.449   6.729   9.887
    1H151 O1807 6343   1.555   1.334   7.539
    1H151 O1808 6344   3.449   0.308   7.539
    1H151 O1809 6345   3.070   3.386   7.539
    1H151 O1810 6346   4.965   2.624   9.887
    1H151 O1811 6347   1.934   6.465   7.539
    1H151 O1812 6348   4.586   1.334   7.539
    1H151 O1813 6349   0.229   3.899   7.539
    1H151 O1814 6350   4.018   3.137   9.887
    1H151 O1815 6351   5.154   2.111   9.887
    1H151 O1816 6352   1.934   2.360   7.539
    1H151 O1817 6353   4.965   2.360   7.539
    1H151 O1818 6354   5.533   2.873   7.539
    1H151 O1819 6355   5.344   2.360   7.539
    1H151 O1820 6356   6.102   4.412   7.539
    1H151 O1821 6357   1.744   1.847   7.539
    1H151 O1822 6358   3.260   3.137   9.887
    1H151 O1823 6359   0.797   6.729   9.887
    1H151 O1824 6360   1.365   5.952   7.539
    1H151 O1825 6361   4.586   3.386   7.539
    1H151 O1826 6362   0.797   4.412   7.539
    1H151 O1827 6363   1.365   2.873   7.539
    1H151 O1828 6364   0.986   2.111   9.887
    1H151 O1829 6365   5.533   3.137   9.887
    1H151 O1830 6366   4.018   1.085   9.887
    1H151 O1831 6367   3.828   1.334   7.539
    1H151 O1832 6368   0.797   3.386   7.539
    1H151 O1833 6369   6.102   0.308   7.539
    1H151 O1834 6370   1.555   6.729   9.887
    1H151 O1835 6371   5.154   4.926   7.539
    1H151 O1836 6372   3.260   1.085   9.887
    1H151 O1837 6373   6.481   0.308   7.539
    1H151 O1838 6374   1.365   2.111   9.887
    1H151 O1839 6375   1.555   0.571   9.887
    1H151 O1840 6376   1.365   5.189   9.887
    1H151 O1841 6377   2.881   5.189   9.887
    1H151 O1842 6378   5.723   3.386   7.539
    1H151 O1843 6379   4.965   3.386   7.539
    1H151 O1844 6380   1.744   5.952   7.539
    1H151 O1845 6381   2.123   1.085   9.887
    1H151 O1846 6382   5.154   5.952   7.539
    1H151 O1847 6383   5.344   1.598   9.887
    1H151 O1848 6384   0.039   0.571   9.887
    1H151 O1849 6385   5.344   2.624   9.887
    1H151 O1850 6386   0.607   6.216   9.887
    1H151 O1851 6387   3.449   4.676   9.887
    1H151 O1852 6388   3.828   4.676   9.887
    1H151 O1853 6389   2.881   0.058   9.887
    1H151 O1854 6390   2.502   4.163   9.887
    1H151 O1855 6391   4.775   6.978   7.539
    1H151 O1856 6392   6.291   1.847   7.539
    1H151 O1857 6393   4.775   5.189   9.887
    1H151 O1858 6394   3.828   4.412   7.539
    1H151 O1859 6395   5.533   1.085   9.887
    1H151 O1860 6396   0.229   6.216   9.887
    1H151 O1861 6397   4.965   1.598   9.887
    1H151 O1862 6398   0.039   6.729   9.887
    1H151 O1863 6399   6.670   5.189   9.887
    1H151 O1864 6400   1.555   2.360   7.539
    1H151 O1865 6401   4.586   4.676   9.887
    1H151 O1866 6402   2.123   0.058   9.887
    1H151 O1867 6403   0.607   6.978   7.539
    1H151 O1868 6404   6.670   2.873   7.539
    1H151 O1869 6405   1.176   3.386   7.539
    1H151 O1870 6406   5.344   3.650   9.887
    1H151 O1871 6407   0.797   2.360   7.539
    1H151 O1872 6408   1.555   2.624   9.887
    1H151 O1873 6409   5.344   0.571   9.887
    1H151 O1874 6410   1.934   3.386   7.539
    1H151 O1875 6411   2.502   3.137   9.887
    1H151 O1876 6412   2.312   5.703   9.887
    1H151 O1877 6413   2.123   6.978   7.539
    1H151 O1878 6414   4.018   5.952   7.539
    1H151 O1879 6415   0.797   4.676   9.887
    1H151 O1880 6416   1.365   6.216   9.887
    1H151 O1881 6417   5.344   0.308   7.539
    1H151 O1882 6418   0.039   1.334   7.539
    1H151 O1883 6419   0.229   5.952   7.539
    1H151 O1884 6420   1.744   4.926   7.539
    1H151 O1885 6421   4.207   0.571   9.887
    1H151 O1886 6422   2.881   4.926   7.539
    1H151 O1887 6423   5.723   5.703   9.887
    1H151 O1888 6424   5.533   6.978   7.539
    1H151 O1889 6425   0.986   4.163   9.887
    1H151 O1890 6426   5.533   4.163   9.887
    1H151 O1891 6427   2.312   3.386   7.539
    1H151 O1892 6428   4.775   2.873   7.539
    1H151 O1893 6429   3.070   2.624   9.887
    1H151 O1894 6430   0.797   1.598   9.887
    1H151 O1895 6431   6.291   5.952   7.539
    1H151 O1896 6432   1.365   6.978   7.539
    1H151 O1897 6433   4.018   1.847   7.539
    1H151 O1898 6434   5.154   3.137   9.887
    1H151 O1899 6435   4.775   3.899   7.539
    1H151 O1900 6436   5.912   2.111   9.887
    1H151 O1901 6437   2.691   6.729   9.887
    1H151 O1902 6438   2.123   5.189   9.887
    1H151 O1903 6439   4.397   6.216   9.887
    1H151 O1904 6440   5.912   4.926   7.539
    1H151 O1905 6441   6.481   5.703   9.887
    1H151 O1906 6442   4.018   4.163   9.887
    1H151 O1907 6443   6.481   2.360   7.539
    1H151 O1908 6444   3.260   2.873   7.539
    1H151 O1909 6445   1.365   0.058   9.887
    1H151 O1910 6446   5.154   6.216   9.887
    1H151 O1911 6447   0.039   2.624   9.887
    1H151 O1912 6448   6.670   3.899   7.539
    1H151 O1913 6449   0.418   4.412   7.539
    1H151 O1914 6450   5.912   5.189   9.887
    1H151 O1915 6451   0.039   4.412   7.539
    1H151 O1916 6452   4.965   1.334   7.539
    1H151 O1917 6453   4.018   6.978   7.539
    1H151 O1918 6454   6.481   4.676   9.887
    1H151 O1919 6455   4.207   2.624   9.887
    1H151 O1920 6456   0.607   3.899   7.539
    1H151 O1921 6457   4.207   6.465   7.539
    1H151 O1922 6458   4.207   3.650   9.887
    1H151 O1923 6459   1.555   5.439   7.539
    1H151 O1924 6460   0.229   0.058   9.887
    1H151 O1925 6461   2.502   5.189   9.887
    1H151 O1926 6462   1.934   0.308   7.539
    1H151 O1927 6463   1.934   3.650   9.887
    1H151 O1928 6464   1.176   6.465   7.539
    1H151 O1929 6465   5.154   0.058   9.887
    1H151 O1930 6466   6.670   1.847   7.539
    1H151 O1931 6467   2.691   2.624   9.887
    1H151 O1932 6468   1.555   3.650   9.887
    1H151 O1933 6469   1.365   0.821   7.539
    1H151 O1934 6470   4.397   0.058   9.887
    1H151 O1935 6471   2.691   5.439   7.539
    1H151 O1936 6472   2.881   6.216   9.887
    1H151 O1937 6473   0.607   2.873   7.539
    1H151 O1938 6474   3.639   6.216   9.887
    1H151 O1939 6475   4.775   3.137   9.887
    1H151 O1940 6476   0.986   4.926   7.539
    1H151 O1941 6477   0.986   3.899   7.539
    1H151 O1942 6478   1.934   6.729   9.887
    1H151 O1943 6479   0.418   0.308   7.539
    1H151 O1944 6480   6.102   0.571   9.887
    1H151 O1945 6481   3.828   2.360   7.539
    1H151 O1946 6482   4.207   4.412   7.539
    1H151 O1947 6483   6.291   3.899   7.539
    1H151 O1948 6484   0.986   0.821   7.539
    1H151 O1949 6485   5.154   3.899   7.539
    1H151 O1950 6486   2.881   4.163   9.887
    1H151 O1951 6487   1.365   3.899   7.539
    1H151 O1952 6488   6.670   4.926   7.539
    1H151 O1953 6489   2.691   0.571   9.887
    1H151 O1954 6490   3.260   6.978   7.539
    1H151 O1955 6491   3.070   0.571   9.887
    1H151 O1956 6492   4.965   4.676   9.887
    1H151 O1957 6493   0.418   4.676   9.887
    1H151 O1958 6494   2.312   6.729   9.887
    1H151 O1959 6495   3.828   0.571   9.887
    1H151 O1960 6496   4.586   5.703   9.887
    1H151 O1961 6497   4.397   1.847   7.539
    1H151 O1962 6498   5.723   5.439   7.539
    1H151 O1963 6499   6.670   0.821   7.539
    1H151 O1964 6500   6.291   4.163   9.887
    1H151 O1965 6501   5.912   0.821   7.539
    1H151 O1966 6502   2.502   3.899   7.539
    1H151 O1967 6503   2.312   3.650   9.887
    1H151 O1968 6504   0.229   1.847   7.539
    1H151 O1969 6505   4.965   5.703   9.887
    1H151 O1970 6506   3.449   0.571   9.887
    1H151 O1971 6507   2.312   2.624   9.887
    1H151 O1972 6508   6.102   2.360   7.539
    1H151 O1973 6509   4.965   5.439   7.539
    1H151 O1974 6510   2.312   0.571   9.887
    1H151 O1975 6511   3.260   0.821   7.539
    1H151 O1976 6512   5.533   3.899   7.539
    1H151 O1977 6513   0.039   6.465   7.539
    1H151 O1978 6514   3.260   3.899   7.539
    1H151 O1979 6515   1.744   0.821   7.539
    1H151 O1980 6516   2.881   5.952   7.539
    1H151 O1981 6517   5.533   5.189   9.887
    1H151 O1982 6518   6.481   6.465   7.539
    1H151 O1983 6519   3.260   5.952   7.539
    1H151 O1984 6520   4.775   1.847   7.539
    1H151 O1985 6521   0.607   0.821   7.539
    1H151 O1986 6522   3.260   4.163   9.887
    1H151 O1987 6523   1.744   6.216   9.887
    1H151 O1988 6524   1.176   3.650   9.887
    1H151 O1989 6525   1.744   3.899   7.539
    1H151 O1990 6526   4.586   4.412   7.539
    1H151 O1991 6527   2.502   6.978   7.539
    1H151 O1992 6528   0.797   5.439   7.539
    1H151 O1993 6529   0.418   5.439   7.539
    1H151 O1994 6530   5.344   1.334   7.539
    1H151 O1995 6531   0.418   6.465   7.539
    1H151 O1996 6532   6.102   6.465   7.539
    1H151 O1997 6533   3.639   4.926   7.539
    1H151 O1998 6534   4.018   4.926   7.539
    1H151 O1999 6535   6.670   2.111   9.887
    1H151 O2000 6536   0.229   2.111   9.887
    1H151 O2001 6537   1.176   0.308   7.539
    1H151 O2002 6538   1.744   2.873   7.539
    1H151 O2003 6539   2.691   4.676   9.887
    1H151 O2004 6540   4.397   5.189   9.887
    1H151 O2005 6541   4.397   1.085   9.887
    1H151 O2006 6542   4.207   1.334   7.539
    1H151 O2007 6543   1.176   6.729   9.887
    1H151 O2008 6544   2.881   1.085   9.887
    1H151 O2009 6545   0.229   1.085   9.887
    1H151 O2010 6546   3.639   1.085   9.887
    1H151 O2011 6547   0.607   1.847   7.539
    1H151 O2012 6548   2.502   5.952   7.539
    1H151 O2013 6549   0.418   6.729   9.887
    1H151 O2014 6550   4.586   6.465   7.539
    1H151 O2015 6551   0.229   4.926   7.539
    1H151 O2016 6552   2.312   5.439   7.539
    1H151 O2017 6553   5.533   0.821   7.539
    1H151 O2018 6554   0.039   3.386   7.539
    1H151 O2019 6555   4.586   2.624   9.887
    1H151 O2020 6556   1.555   5.703   9.887
    1H151 O2021 6557   0.986   2.873   7.539
    1H151 O2022 6558   2.691   5.703   9.887
    1H151 O2023 6559   5.723   6.465   7.539
    1H151 O2024 6560   2.502   0.058   9.887
    1H151 O2025 6561   4.397   3.137   9.887
    1H151 O2026 6562   5.344   4.676   9.887
    1H151 O2027 6563   4.207   5.703   9.887
    1H151 O2028 6564   4.397   6.978   7.539
    1H151 O2029 6565   1.934   0.571   9.887
    1H151 O2030 6566   0.986   6.978   7.539
    1H151 O2031 6567   1.744   0.058   9.887
    1H151 O2032 6568   2.881   3.137   9.887
    1H151 O2033 6569   5.723   0.308   7.539
    1H151 O2034 6570   1.934   2.624   9.887
    1H151 O2035 6571   5.723   2.360   7.539
    1H151 O2036 6572   3.639   5.952   7.539
    1H151 O2037 6573   5.912   3.899   7.539
    1H151 O2038 6574   6.102   5.703   9.887
    1H151 O2039 6575   2.691   6.465   7.539
    1H151 O2040 6576   3.449   1.334   7.539
    1H151 O2041 6577   0.418   3.386   7.539
    1H151 O2042 6578   5.723   0.571   9.887
    1H151 O2043 6579   6.670   5.952   7.539
    1H151 O2044 6580   5.154   5.189   9.887
    1H151 O2045 6581   0.039   4.676   9.887
    1H151 O2046 6582   0.797   1.334   7.539
    1H151 O2047 6583   5.344   5.703   9.887
    1H151 O2048 6584   4.018   3.899   7.539
    1H151 O2049 6585   0.039   0.308   7.539
    1H151 O2050 6586   6.481   1.598   9.887
    1H151 O2051 6587   5.533   5.952   7.539
    1H151 O2052 6588   4.018   6.216   9.887
    1H151 O2053 6589   3.449   5.439   7.539
    1H151 O2054 6590   3.639   4.163   9.887
    1H151 O2055 6591   6.102   2.624   9.887
    1H151 O2056 6592   1.365   4.926   7.539
    1H151 O2057 6593   3.260   4.926   7.539
    1H151 O2058 6594   3.260   0.058   9.887
    1H151 O2059 6595   1.176   5.439   7.539
    1H151 O2060 6596   0.607   2.111   9.887
    1H151 O2061 6597   3.070   6.465   7.539
    1H151 O2062 6598   6.291   6.216   9.887
    1H151 O2063 6599   1.934   5.703   9.887
    1H151 O2064 6600   6.291   2.111   9.887
    1H151 O2065 6601   0.229   0.821   7.539
    1H151 O2066 6602   1.934   1.334   7.539
    1H151 O2067 6603   6.481   1.334   7.539
    1H151 O2068 6604   5.723   4.412   7.539
    1H151 O2069 6605   2.123   3.899   7.539
    1H151 O2070 6606   0.797   6.465   7.539
    1H151 O2071 6607   4.775   5.952   7.539
    1H151 O2072 6608   4.586   2.360   7.539
    1H151 O2073 6609   4.207   6.729   9.887
    1H151 O2074 6610   1.176   4.412   7.539
    1H151 O2075 6611   5.723   3.650   9.887
    1H151 O2076 6612   0.986   5.952   7.539
    1H151 O2077 6613   0.418   1.334   7.539
    1H151 O2078 6614   0.607   5.952   7.539
    1H151 O2079 6615   3.828   6.729   9.887
    1H151 O2080 6616   3.828   3.650   9.887
    1H151 O2081 6617   6.670   0.058   9.887
    1H151 O2082 6618   2.881   6.978   7.539
    1H151 O2083 6619   5.912   5.952   7.539
    1H151 O2084 6620   2.123   3.137   9.887
    1H151 O2085 6621   0.229   6.978   7.539
    1H151 O2086 6622   2.502   6.216   9.887
    1H151 O2087 6623   3.449   3.386   7.539
    1H151 O2088 6624   5.344   6.729   9.887
    1H151 O2089 6625   3.070   0.308   7.539
    1H151 O2090 6626   4.775   4.926   7.539
    1H151 O2091 6627   6.102   5.439   7.539
    1H151 O2092 6628   5.154   1.847   7.539
    1H151 O2093 6629   0.418   1.598   9.887
    1H151 O2094 6630   4.207   3.386   7.539
    1H151 O2095 6631   2.123   4.926   7.539
    1H151 O2096 6632   5.912   3.137   9.887
    1H151 O2097 6633   5.912   6.978   7.539
    1H151 O2098 6634   3.449   4.412   7.539
    1H151 O2099 6635   2.691   3.650   9.887
    1H151 O2100 6636   4.397   5.952   7.539
    1H151 O2101 6637   3.639   2.873   7.539
    1H151 O2102 6638   1.176   2.624   9.887
    1H151 O2103 6639   2.123   6.216   9.887
    1H151 O2104 6640   4.965   4.412   7.539
    1H151 O2105 6641   6.481   6.729   9.887
    1H151 O2106 6642   2.502   4.926   7.539
    1H151 O2107 6643   4.207   2.360   7.539
    1H151 O2108 6644   4.018   0.058   9.887
    1H151 O2109 6645   5.912   1.847   7.539
    1H151 O2110 6646   6.481   2.624   9.887
    1H151 O2111 6647   0.607   4.163   9.887
    1H151 O2112 6648   0.039   5.439   7.539
    1H151 O2113 6649   4.397   2.873   7.539
    1H151 O2114 6650   3.639   3.899   7.539
    1H151 O2115 6651   2.312   0.308   7.539
    1H151 O2116 6652   5.533   6.216   9.887
    1H151 O2117 6653   4.397   4.926   7.539
    1H151 O2118 6654   5.533   0.058   9.887
    1H151 O2119 6655   5.344   4.412   7.539
    1H151 O2120 6656   0.418   2.624   9.887
    1H151 O2121 6657   5.723   1.334   7.539
    1H151 O2122 6658   3.070   1.334   7.539
    1H151 O2123 6659   0.039   1.598   9.887
    1H151 O2124 6660   6.670   4.163   9.887
    1H151 O2125 6661   6.481   5.439   7.539
    1H151 O2126 6662   6.102   1.334   7.539
    1H151 O2127 6663   2.123   0.821   7.539
    1H151 O2128 6664   3.639   0.058   9.887
    1H151 O2129 6665   6.291   6.978   7.539
    1H151 O2130 6666   4.586   5.439   7.539
    1H151 O2131 6667   3.449   3.650   9.887
    1H151 O2132 6668   0.797   3.650   9.887
    1H151 O2133 6669   3.070   4.412   7.539
    1H151 O2134 6670   3.070   3.650   9.887
    1H151 O2135 6671   6.670   6.978   7.539
    1H151 O2136 6672   1.744   3.137   9.887
    1H151 O2137 6673   2.312   1.334   7.539
    1H151 O2138 6674   2.881   0.821   7.539
    1H151 O2139 6675   3.828   5.439   7.539
    1H151 O2140 6676   1.555   4.412   7.539
    1H151 O2141 6677   5.533   1.847   7.539
    1H151 O2142 6678   2.691   4.412   7.539
    1H151 O2143 6679   2.691   1.334   7.539
    1H151 O2144 6680   6.291   0.058   9.887
    1H151 O2145 6681   6.102   3.650   9.887
    1H151 O2146 6682   1.365   3.137   9.887
    1H151 O2147 6683   5.912   6.216   9.887
    1H151 O2148 6684   4.207   5.439   7.539
    1H151 O2149 6685   4.018   2.873   7.539
    1H151 O2150 6686   0.797   2.624   9.887
    1H151 O2151 6687   1.934   4.412   7.539
    1H151 O2152 6688   2.691   0.308   7.539
    1H151 O2153 6689   3.828   3.386   7.539
    1H151 O2154 6690   0.229   4.163   9.887
    1H151 O2155 6691   5.912   0.058   9.887
    1H151 O2156 6692   2.312   4.412   7.539
    1H151 O2157 6693   6.291   3.137   9.887
    1H151 O2158 6694   0.986   3.137   9.887
    1H151 O2159 6695   5.723   6.729   9.887
    1H151 O2160 6696   2.502   0.821   7.539
    1H151 O2161 6697   6.102   6.729   9.887
    1H151 O2162 6698   6.481   3.650   9.887
    1H151 O2163 6699   6.670   3.137   9.887
    1H151 O2164 6700   0.229   3.137   9.887
    1H151 O2165 6701   0.418   3.650   9.887
    1H151 O2166 6702   0.607   3.137   9.887
    1H151 O2167 6703   0.039   3.650   9.887
    1H151 O2168 6704   1.176   0.863   9.799
    1H151 O2169 6705   2.502   2.582   7.628
    1H151 O2170 6706   2.881   2.582   7.628
    1H151 O2171 6707   1.365   1.376   9.799
    1H151 O2172 6708   0.986   0.350   9.799
    1H151 O2173 6709   1.744   1.376   9.799
    1H151 O2174 6710   1.744   4.455   9.799
    1H151 O2175 6711   0.797   0.863   9.799
    1H151 O2176 6712   0.607   0.350   9.799
    1H151 O2177 6713   0.607   5.481   9.799
    1H151 O2178 6714   1.934   1.889   9.799
    1H151 O2179 6715   2.691   2.069   7.628
    1H151 O2180 6716   1.365   4.455   9.799
    1H151 O2181 6717   3.070   2.069   7.628
    1H151 O2182 6718   0.986   5.481   9.799
    1H151 O2183 6719   2.123   4.455   9.799
    1H151 O2184 6720   1.176   2.069   7.628
    1H151 O2185 6721   4.775   0.350   9.799
    1H151 O2186 6722   5.154   6.687   7.628
    1H151 O2187 6723   2.312   2.069   7.628
    1H151 O2188 6724   0.229   5.481   9.799
    1H151 O2189 6725   2.312   1.889   9.799
    1H151 O2190 6726   4.775   0.529   7.628
    1H151 O2191 6727   3.449   2.069   7.628
    1H151 O2192 6728   4.586   3.942   9.799
    1H151 O2193 6729   4.965   3.942   9.799
    1H151 O2194 6730   4.586   1.889   9.799
    1H151 O2195 6731   3.260   5.481   9.799
    1H151 O2196 6732   2.691   1.889   9.799
    1H151 O2197 6733   4.207   1.889   9.799
    1H151 O2198 6734   4.397   0.529   7.628
    1H151 O2199 6735   3.828   1.889   9.799
    1H151 O2200 6736   3.449   1.889   9.799
    1H151 O2201 6737   3.070   1.889   9.799
    1H151 O2202 6738   4.965   0.863   9.799
    1H151 O2203 6739   4.018   0.529   7.628
    1H151 O2204 6740   3.639   5.481   9.799
    1H151 O2205 6741   5.912   1.376   9.799
    1H151 O2206 6742   1.365   1.556   7.628
    1H151 O2207 6743   6.481   0.863   9.799
    1H151 O2208 6744   2.123   1.376   9.799
    1H151 O2209 6745   1.555   0.863   9.799
    1H151 O2210 6746   5.154   2.582   7.628
    1H151 O2211 6747   5.912   4.455   9.799
    1H151 O2212 6748   4.775   6.507   9.799
    1H151 O2213 6749   6.102   3.095   7.628
    1H151 O2214 6750   3.639   6.687   7.628
    1H151 O2215 6751   3.260   6.507   9.799
    1H151 O2216 6752   1.555   1.889   9.799
    1H151 O2217 6753   2.123   2.582   7.628
    1H151 O2218 6754   3.639   0.529   7.628
    1H151 O2219 6755   3.449   2.915   9.799
    1H151 O2220 6756   3.828   2.915   9.799
    1H151 O2221 6757   3.449   4.968   9.799
    1H151 O2222 6758   3.260   2.582   7.628
    1H151 O2223 6759   0.229   2.582   7.628
    1H151 O2224 6760   1.934   3.942   9.799
    1H151 O2225 6761   0.986   1.376   9.799
    1H151 O2226 6762   1.555   3.942   9.799
    1H151 O2227 6763   5.344   3.095   7.628
    1H151 O2228 6764   0.797   4.968   9.799
    1H151 O2229 6765   2.881   3.608   7.628
    1H151 O2230 6766   1.555   2.069   7.628
    1H151 O2231 6767   6.291   4.634   7.628
    1H151 O2232 6768   5.344   5.147   7.628
    1H151 O2233 6769   4.965   7.200   7.628
    1H151 O2234 6770   3.070   4.968   9.799
    1H151 O2235 6771   3.828   4.968   9.799
    1H151 O2236 6772   0.418   4.968   9.799
    1H151 O2237 6773   6.291   0.529   7.628
    1H151 O2238 6774   1.365   0.350   9.799
    1H151 O2239 6775   0.797   5.994   9.799
    1H151 O2240 6776   1.744   6.687   7.628
    1H151 O2241 6777   4.775   3.429   9.799
    1H151 O2242 6778   5.154   0.529   7.628
    1H151 O2243 6779   4.965   1.889   9.799
    1H151 O2244 6780   2.312   3.095   7.628
    1H151 O2245 6781   0.986   0.716   9.740
    1H151 O2246 6782   5.533   2.402   9.799
    1H151 O2247 6783   4.397   4.455   9.799
    1H151 O2248 6784   1.176   5.994   9.799
    1H151 O2249 6785   6.102   0.863   9.799
    1H151 O2250 6786   0.418   0.863   9.799
    1H151 O2251 6787   5.344   1.889   9.799
    1H151 O2252 6788   1.555   4.968   9.799
    1H151 O2253 6789   1.934   2.069   7.628
    1H151 O2254 6790   1.176   1.889   9.799
    1H151 O2255 6791   5.723   1.889   9.799
    1H151 O2256 6792   5.154   0.350   9.799
    1H151 O2257 6793   4.965   3.095   7.628
    1H151 O2258 6794   0.039   5.994   9.799
    1H151 O2259 6795   5.533   1.376   9.799
    1H151 O2260 6796   4.965   1.042   7.628
    1H151 O2261 6797   0.229   0.350   9.799
    1H151 O2262 6798   1.934   6.173   7.628
    1H151 O2263 6799   5.154   3.429   9.799
    1H151 O2264 6800   5.344   7.200   7.628
    1H151 O2265 6801   5.723   3.095   7.628
    1H151 O2266 6802   4.207   4.968   9.799
    1H151 O2267 6803   1.934   4.968   9.799
    1H151 O2268 6804   2.312   3.942   9.799
    1H151 O2269 6805   6.670   5.481   9.799
    1H151 O2270 6806   4.586   0.863   9.799
    1H151 O2271 6807   1.555   7.200   7.628
    1H151 O2272 6808   6.481   3.095   7.628
    1H151 O2273 6809   2.123   6.687   7.628
    1H151 O2274 6810   1.555   1.229   9.740
    1H151 O2275 6811   1.555   6.173   7.628
    1H151 O2276 6812   4.397   0.350   9.799
    1H151 O2277 6813   6.291   3.608   7.628
    1H151 O2278 6814   1.176   3.942   9.799
    1H151 O2279 6815   2.691   2.729   7.686
    1H151 O2280 6816   5.154   3.608   7.628
    1H151 O2281 6817   5.154   2.402   9.799
    1H151 O2282 6818   4.207   3.942   9.799
    1H151 O2283 6819   3.828   2.069   7.628
    1H151 O2284 6820   4.018   4.455   9.799
    1H151 O2285 6821   4.586   5.994   9.799
    1H151 O2286 6822   1.934   3.095   7.628
    1H151 O2287 6823   1.365   5.481   9.799
    1H151 O2288 6824   2.881   2.215   7.686
    1H151 O2289 6825   0.986   4.455   9.799
    1H151 O2290 6826   5.344   0.863   9.799
    1H151 O2291 6827   4.965   5.994   9.799
    1H151 O2292 6828   6.102   4.968   9.799
    1H151 O2293 6829   4.018   6.687   7.628
    1H151 O2294 6830   1.365   3.608   7.628
    1H151 O2295 6831   0.797   2.069   7.628
    1H151 O2296 6832   2.881   6.507   9.799
    1H151 O2297 6833   2.502   4.455   9.799
    1H151 O2298 6834   5.533   3.608   7.628
    1H151 O2299 6835   2.502   2.215   7.686
    1H151 O2300 6836   1.176   1.229   9.740
    1H151 O2301 6837   4.775   6.687   7.628
    1H151 O2302 6838   1.555   4.308   9.740
    1H151 O2303 6839   5.344   3.942   9.799
    1H151 O2304 6840   1.934   4.308   9.740
    1H151 O2305 6841   1.365   6.687   7.628
    1H151 O2306 6842   1.365   0.716   9.740
    1H151 O2307 6843   1.744   5.660   7.628
    1H151 O2308 6844   1.934   7.200   7.628
    1H151 O2309 6845   2.312   6.173   7.628
    1H151 O2310 6846   6.291   4.455   9.799
    1H151 O2311 6847   0.797   5.334   9.740
    1H151 O2312 6848   6.291   1.376   9.799
    1H151 O2313 6849   0.797   0.203   9.740
    1H151 O2314 6850   2.123   5.660   7.628
    1H151 O2315 6851   0.039   0.863   9.799
    1H151 O2316 6852   1.744   1.742   9.740
    1H151 O2317 6853   6.670   2.582   7.628
    1H151 O2318 6854   0.986   1.556   7.628
    1H151 O2319 6855   4.018   5.481   9.799
    1H151 O2320 6856   1.555   3.095   7.628
    1H151 O2321 6857   3.260   4.455   9.799
    1H151 O2322 6858   5.533   6.687   7.628
    1H151 O2323 6859   2.312   2.729   7.686
    1H151 O2324 6860   0.986   6.507   9.799
    1H151 O2325 6861   4.775   3.608   7.628
    1H151 O2326 6862   1.744   3.608   7.628
    1H151 O2327 6863   2.881   5.481   9.799
    1H151 O2328 6864   2.881   4.455   9.799
    1H151 O2329 6865   4.775   2.402   9.799
    1H151 O2330 6866   0.607   2.582   7.628
    1H151 O2331 6867   0.607   4.634   7.628
    1H151 O2332 6868   1.365   0.529   7.628
    1H151 O2333 6869   2.502   3.608   7.628
    1H151 O2334 6870   6.481   4.968   9.799
    1H151 O2335 6871   0.986   0.529   7.628
    1H151 O2336 6872   6.670   4.634   7.628
    1H151 O2337 6873   1.176   4.968   9.799
    1H151 O2338 6874   0.986   3.608   7.628
    1H151 O2339 6875   2.691   3.095   7.628
    1H151 O2340 6876   2.502   1.376   9.799
    1H151 O2341 6877   5.344   2.915   9.799
    1H151 O2342 6878   2.123   1.742   9.740
    1H151 O2343 6879   1.744   0.529   7.628
    1H151 O2344 6880   4.586   4.121   7.628
    1H151 O2345 6881   0.418   5.334   9.740
    1H151 O2346 6882   5.723   5.147   7.628
    1H151 O2347 6883   6.670   3.608   7.628
    1H151 O2348 6884   0.607   0.529   7.628
    1H151 O2349 6885   2.881   5.660   7.628
    1H151 O2350 6886   2.312   0.863   9.799
    1H151 O2351 6887   1.744   2.402   9.799
    1H151 O2352 6888   5.533   2.582   7.628
    1H151 O2353 6889   3.639   1.556   7.628
    1H151 O2354 6890   0.039   4.121   7.628
    1H151 O2355 6891   0.797   5.147   7.628
    1H151 O2356 6892   1.934   1.229   9.740
    1H151 O2357 6893   1.744   1.556   7.628
    1H151 O2358 6894   4.207   0.863   9.799
    1H151 O2359 6895   3.260   2.215   7.686
    1H151 O2360 6896   0.418   4.121   7.628
    1H151 O2361 6897   3.070   2.915   9.799
    1H151 O2362 6898   5.533   4.455   9.799
    1H151 O2363 6899   0.607   6.507   9.799
    1H151 O2364 6900   0.607   0.716   9.740
    1H151 O2365 6901   5.344   6.173   7.628
    1H151 O2366 6902   5.912   2.402   9.799
    1H151 O2367 6903   4.586   4.968   9.799
    1H151 O2368 6904   4.965   6.173   7.628
    1H151 O2369 6905   4.586   1.042   7.628
    1H151 O2370 6906   1.365   6.507   9.799
    1H151 O2371 6907   5.344   1.042   7.628
    1H151 O2372 6908   3.070   7.020   9.799
    1H151 O2373 6909   6.481   5.994   9.799
    1H151 O2374 6910   3.828   6.173   7.628
    1H151 O2375 6911   4.018   1.556   7.628
    1H151 O2376 6912   3.070   2.729   7.686
    1H151 O2377 6913   6.481   2.069   7.628
    1H151 O2378 6914   0.229   6.507   9.799
    1H151 O2379 6915   3.639   2.402   9.799
    1H151 O2380 6916   0.797   7.200   7.628
    1H151 O2381 6917   4.207   2.915   9.799
    1H151 O2382 6918   2.691   0.863   9.799
    1H151 O2383 6919   0.418   5.994   9.799
    1H151 O2384 6920   2.502   6.687   7.628
    1H151 O2385 6921   4.775   1.556   7.628
    1H151 O2386 6922   4.397   6.507   9.799
    1H151 O2387 6923   4.397   1.556   7.628
    1H151 O2388 6924   4.207   4.121   7.628
    1H151 O2389 6925   5.723   2.915   9.799
    1H151 O2390 6926   3.449   5.334   9.740
    1H151 O2391 6927   2.691   7.020   9.799
    1H151 O2392 6928   1.176   3.095   7.628
    1H151 O2393 6929   4.775   3.795   9.740
    1H151 O2394 6930   4.397   3.608   7.628
    1H151 O2395 6931   1.176   0.203   9.740
    1H151 O2396 6932   0.418   5.147   7.628
    1H151 O2397 6933   3.828   0.863   9.799
    1H151 O2398 6934   1.744   6.507   9.799
    1H151 O2399 6935   5.912   4.634   7.628
    1H151 O2400 6936   4.775   2.582   7.628
    1H151 O2401 6937   3.070   0.863   9.799
    1H151 O2402 6938   3.449   0.863   9.799
    1H151 O2403 6939   2.502   5.481   9.799
    1H151 O2404 6940   5.154   6.507   9.799
    1H151 O2405 6941   3.260   6.687   7.628
    1H151 O2406 6942   6.670   6.507   9.799
    1H151 O2407 6943   5.912   0.529   7.628
    1H151 O2408 6944   3.639   6.507   9.799
    1H151 O2409 6945   1.934   5.147   7.628
    1H151 O2410 6946   3.070   5.147   7.628
    1H151 O2411 6947   4.018   1.376   9.799
    1H151 O2412 6948   3.260   1.376   9.799
    1H151 O2413 6949   3.260   5.660   7.628
    1H151 O2414 6950   0.797   1.889   9.799
    1H151 O2415 6951   2.312   7.020   9.799
    1H151 O2416 6952   2.691   2.915   9.799
    1H151 O2417 6953   6.670   0.529   7.628
    1H151 O2418 6954   0.607   3.608   7.628
    1H151 O2419 6955   4.965   0.676   7.686
    1H151 O2420 6956   1.365   2.215   7.686
    1H151 O2421 6957   4.018   4.634   7.628
    1H151 O2422 6958   2.502   1.742   9.740
    1H151 O2423 6959   3.260   0.529   7.628
    1H151 O2424 6960   0.797   7.020   9.799
    1H151 O2425 6961   1.365   2.402   9.799
    1H151 O2426 6962   4.775   0.716   9.740
    1H151 O2427 6963   3.260   3.608   7.628
    1H151 O2428 6964   1.176   6.173   7.628
    1H151 O2429 6965   4.586   0.676   7.686
    1H151 O2430 6966   2.881   1.376   9.799
    1H151 O2431 6967   3.260   2.402   9.799
    1H151 O2432 6968   3.828   1.042   7.628
    1H151 O2433 6969   2.123   5.481   9.799
    1H151 O2434 6970   1.934   7.020   9.799
    1H151 O2435 6971   1.934   0.863   9.799
    1H151 O2436 6972   0.986   5.847   9.740
    1H151 O2437 6973   5.912   5.481   9.799
    1H151 O2438 6974   4.965   5.147   7.628
    1H151 O2439 6975   3.260   4.821   9.740
    1H151 O2440 6976   2.123   2.215   7.686
    1H151 O2441 6977   4.207   1.042   7.628
    1H151 O2442 6978   4.018   2.402   9.799
    1H151 O2443 6979   0.039   6.173   7.628
    1H151 O2444 6980   4.775   1.376   9.799
    1H151 O2445 6981   0.986   4.634   7.628
    1H151 O2446 6982   3.639   1.376   9.799
    1H151 O2447 6983   4.397   1.376   9.799
    1H151 O2448 6984   3.639   1.742   9.740
    1H151 O2449 6985   6.481   6.173   7.628
    1H151 O2450 6986   2.881   1.742   9.740
    1H151 O2451 6987   4.018   1.742   9.740
    1H151 O2452 6988   3.260   1.742   9.740
    1H151 O2453 6989   4.965   4.968   9.799
    1H151 O2454 6990   4.397   1.742   9.740
    1H151 O2455 6991   1.555   5.147   7.628
    1H151 O2456 6992   4.965   6.833   7.686
    1H151 O2457 6993   4.965   0.203   9.740
    1H151 O2458 6994   4.207   0.676   7.686
    1H151 O2459 6995   5.154   1.376   9.799
    1H151 O2460 6996   4.207   6.173   7.628
    1H151 O2461 6997   1.176   1.702   7.686
    1H151 O2462 6998   5.154   3.242   7.686
    1H151 O2463 6999   5.344   6.833   7.686
    1H151 O2464 7000   0.418   7.200   7.628
    1H151 O2465 7001   1.176   5.334   9.740
    1H151 O2466 7002   6.670   1.556   7.628
    1H151 O2467 7003   5.154   0.163   7.686
    1H151 O2468 7004   0.418   0.203   9.740
    1H151 O2469 7005   2.691   5.147   7.628
    1H151 O2470 7006   1.176   4.308   9.740
    1H151 O2471 7007   0.039   4.968   9.799
    1H151 O2472 7008   2.312   4.308   9.740
    1H151 O2473 7009   3.828   7.200   7.628
    1H151 O2474 7010   4.775   4.455   9.799
    1H151 O2475 7011   5.723   0.863   9.799
    1H151 O2476 7012   3.070   3.095   7.628
    1H151 O2477 7013   5.533   5.481   9.799
    1H151 O2478 7014   0.039   5.334   9.740
    1H151 O2479 7015   0.229   1.556   7.628
    1H151 O2480 7016   6.102   2.069   7.628
    1H151 O2481 7017   5.912   3.608   7.628
    1H151 O2482 7018   3.449   5.994   9.799
    1H151 O2483 7019   2.312   2.915   9.799
    1H151 O2484 7020   1.744   4.821   9.740
    1H151 O2485 7021   3.828   0.676   7.686
    1H151 O2486 7022   1.365   2.582   7.628
    1H151 O2487 7023   4.775   1.742   9.740
    1H151 O2488 7024   2.312   4.968   9.799
    1H151 O2489 7025   6.102   6.173   7.628
    1H151 O2490 7026   0.418   6.173   7.628
    1H151 O2491 7027   3.639   4.634   7.628
    1H151 O2492 7028   5.154   0.716   9.740
    1H151 O2493 7029   3.070   5.334   9.740
    1H151 O2494 7030   1.744   2.582   7.628
    1H151 O2495 7031   5.723   1.229   9.740
    1H151 O2496 7032   5.154   3.795   9.740
    1H151 O2497 7033   0.986   2.215   7.686
    1H151 O2498 7034   3.828   5.334   9.740
    1H151 O2499 7035   3.070   5.994   9.799
    1H151 O2500 7036   4.586   0.203   9.740
    1H151 O2501 7037   4.397   3.795   9.740
    1H151 O2502 7038   6.102   1.229   9.740
    1H151 O2503 7039   3.639   2.768   9.740
    1H151 O2504 7040   0.607   4.821   9.740
    1H151 O2505 7041   3.639   2.215   7.686
    1H151 O2506 7042   1.555   1.702   7.686
    1H151 O2507 7043   4.586   7.020   9.799
    1H151 O2508 7044   2.881   2.402   9.799
    1H151 O2509 7045   5.533   1.742   9.740
    1H151 O2510 7046   4.586   7.200   7.628
    1H151 O2511 7047   4.965   7.020   9.799
    1H151 O2512 7048   4.018   4.821   9.740
    1H151 O2513 7049   6.670   2.402   9.799
    1H151 O2514 7050   4.397   3.429   9.799
    1H151 O2515 7051   0.986   2.582   7.628
    1H151 O2516 7052   6.291   3.242   7.686
    1H151 O2517 7053   6.291   2.582   7.628
    1H151 O2518 7054   3.449   7.200   7.628
    1H151 O2519 7055   0.229   2.402   9.799
    1H151 O2520 7056   0.039   3.095   7.628
    1H151 O2521 7057   2.691   4.968   9.799
    1H151 O2522 7058   6.291   0.716   9.740
    1H151 O2523 7059   6.481   4.121   7.628
    1H151 O2524 7060   1.176   7.020   9.799
    1H151 O2525 7061   5.344   2.729   7.686
    1H151 O2526 7062   4.397   2.402   9.799
    1H151 O2527 7063   5.723   4.968   9.799
    1H151 O2528 7064   0.039   2.069   7.628
    1H151 O2529 7065   4.965   2.915   9.799
    1H151 O2530 7066   2.502   2.402   9.799
    1H151 O2531 7067   4.207   4.308   9.740
    1H151 O2532 7068   3.639   4.455   9.799
    1H151 O2533 7069   2.123   3.795   9.740
    1H151 O2534 7070   1.555   6.833   7.686
    1H151 O2535 7071   4.965   3.281   9.740
    1H151 O2536 7072   2.123   6.320   7.686
    1H151 O2537 7073   3.639   2.582   7.628
    1H151 O2538 7074   6.670   0.350   9.799
    1H151 O2539 7075   0.418   7.020   9.799
    1H151 O2540 7076   1.365   3.795   9.740
    1H151 O2541 7077   3.828   6.833   7.686
    1H151 O2542 7078   5.912   3.242   7.686
    1H151 O2543 7079   6.291   5.481   9.799
    1H151 O2544 7080   3.070   6.360   9.740
    1H151 O2545 7081   0.229   4.634   7.628
    1H151 O2546 7082   2.123   2.402   9.799
    1H151 O2547 7083   4.965   2.729   7.686
    1H151 O2548 7084   0.797   4.121   7.628
    1H151 O2549 7085   4.586   6.360   9.740
    1H151 O2550 7086   0.607   1.376   9.799
    1H151 O2551 7087   5.154   5.660   7.628
    1H151 O2552 7088   6.102   4.308   9.740
    1H151 O2553 7089   4.965   6.360   9.740
    1H151 O2554 7090   5.723   3.942   9.799
    1H151 O2555 7091   2.123   3.608   7.628
    1H151 O2556 7092   5.723   2.255   9.740
    1H151 O2557 7093   6.670   5.847   9.740
    1H151 O2558 7094   1.744   0.163   7.686
    1H151 O2559 7095   5.154   4.455   9.799
    1H151 O2560 7096   0.418   2.069   7.628
    1H151 O2561 7097   1.934   5.807   7.686
    1H151 O2562 7098   4.207   7.200   7.628
    1H151 O2563 7099   1.176   1.042   7.628
    1H151 O2564 7100   6.670   0.716   9.740
    1H151 O2565 7101   6.102   5.147   7.628
    1H151 O2566 7102   5.912   2.582   7.628
    1H151 O2567 7103   6.102   1.889   9.799
    1H151 O2568 7104   2.123   3.242   7.686
    1H151 O2569 7105   1.365   1.742   9.740
    1H151 O2570 7106   1.176   7.200   7.628
    1H151 O2571 7107   0.418   3.095   7.628
    1H151 O2572 7108   4.965   2.255   9.740
    1H151 O2573 7109   5.154   6.320   7.686
    1H151 O2574 7110   1.555   1.042   7.628
    1H151 O2575 7111   0.039   2.729   7.686
    1H151 O2576 7112   4.775   5.847   9.740
    1H151 O2577 7113   3.449   1.042   7.628
    1H151 O2578 7114   5.533   0.529   7.628
    1H151 O2579 7115   1.555   7.020   9.799
    1H151 O2580 7116   5.723   4.308   9.740
    1H151 O2581 7117   1.555   5.994   9.799
    1H151 O2582 7118   0.986   1.742   9.740
    1H151 O2583 7119   3.260   2.768   9.740
    1H151 O2584 7120   0.797   3.095   7.628
    1H151 O2585 7121   3.449   6.173   7.628
    1H151 O2586 7122   4.397   6.687   7.628
    1H151 O2587 7123   0.418   2.729   7.686
    1H151 O2588 7124   4.018   2.768   9.740
    1H151 O2589 7125   5.533   3.429   9.799
    1H151 O2590 7126   2.502   5.660   7.628
    1H151 O2591 7127   1.744   5.481   9.799
    1H151 O2592 7128   2.881   0.350   9.799
    1H151 O2593 7129   4.775   5.481   9.799
    1H151 O2594 7130   1.365   5.660   7.628
    1H151 O2595 7131   6.291   4.821   9.740
    1H151 O2596 7132   5.533   5.660   7.628
    1H151 O2597 7133   2.691   3.942   9.799
    1H151 O2598 7134   0.797   6.360   9.740
    1H151 O2599 7135   4.586   3.095   7.628
    1H151 O2600 7136   3.828   5.994   9.799
    1H151 O2601 7137   0.229   3.608   7.628
    1H151 O2602 7138   3.449   6.360   9.740
    1H151 O2603 7139   3.449   6.833   7.686
    1H151 O2604 7140   2.691   3.755   7.686
    1H151 O2605 7141   6.481   4.781   7.686
    1H151 O2606 7142   1.744   0.350   9.799
    1H151 O2607 7143   6.481   1.042   7.628
    1H151 O2608 7144   2.502   6.507   9.799
    1H151 O2609 7145   3.449   0.676   7.686
    1H151 O2610 7146   5.344   3.755   7.686
    1H151 O2611 7147   4.018   0.350   9.799
    1H151 O2612 7148   4.207   2.069   7.628
    1H151 O2613 7149   6.481   3.755   7.686
    1H151 O2614 7150   1.365   3.242   7.686
    1H151 O2615 7151   6.102   4.781   7.686
    1H151 O2616 7152   0.607   4.455   9.799
    1H151 O2617 7153   5.533   5.294   7.686
    1H151 O2618 7154   6.481   5.147   7.628
    1H151 O2619 7155   4.965   4.121   7.628
    1H151 O2620 7156   6.291   0.350   9.799
    1H151 O2621 7157   1.365   6.320   7.686
    1H151 O2622 7158   3.828   1.702   7.686
    1H151 O2623 7159   6.102   4.121   7.628
    1H151 O2624 7160   1.555   2.255   9.740
    1H151 O2625 7161   5.154   1.189   7.686
    1H151 O2626 7162   4.018   3.429   9.799
    1H151 O2627 7163   4.397   5.481   9.799
    1H151 O2628 7164   5.533   2.768   9.740
    1H151 O2629 7165   3.260   1.556   7.628
    1H151 O2630 7166   2.312   6.833   7.686
    1H151 O2631 7167   6.102   1.042   7.628
    1H151 O2632 7168   2.123   6.507   9.799
    1H151 O2633 7169   2.312   7.200   7.628
    1H151 O2634 7170   1.555   3.755   7.686
    1H151 O2635 7171   6.102   3.942   9.799
    1H151 O2636 7172   4.586   3.755   7.686
    1H151 O2637 7173   3.070   4.308   9.740
    1H151 O2638 7174   4.586   2.915   9.799
    1H151 O2639 7175   2.881   6.873   9.740
    1H151 O2640 7176   3.070   3.755   7.686
    1H151 O2641 7177   4.207   5.994   9.799
    1H151 O2642 7178   2.502   0.350   9.799
    1H151 O2643 7179   6.102   0.676   7.686
    1H151 O2644 7180   3.070   4.121   7.628
    1H151 O2645 7181   2.691   2.437   7.774
    1H151 O2646 7182   0.229   0.529   7.628
    1H151 O2647 7183   1.555   0.676   7.686
    1H151 O2648 7184   5.154   5.294   7.686
    1H151 O2649 7185   6.481   0.676   7.686
    1H151 O2650 7186   2.691   4.121   7.628
    1H151 O2651 7187   3.639   4.821   9.740
    1H151 O2652 7188   0.039   6.360   9.740
    1H151 O2653 7189   2.123   0.350   9.799
    1H151 O2654 7190   1.176   5.147   7.628
    1H151 O2655 7191   5.154   1.556   7.628
    1H151 O2656 7192   5.723   7.200   7.628
    1H151 O2657 7193   0.797   4.781   7.686
    1H151 O2658 7194   0.797   0.676   7.686
    1H151 O2659 7195   1.176   4.121   7.628
    1H151 O2660 7196   2.691   6.173   7.628
    1H151 O2661 7197   2.123   1.556   7.628
    1H151 O2662 7198   0.607   5.847   9.740
    1H151 O2663 7199   6.670   1.376   9.799
    1H151 O2664 7200   0.797   1.042   7.628
    1H151 O2665 7201   4.965   2.069   7.628
    1H151 O2666 7202   0.986   6.687   7.628
    1H151 O2667 7203   4.397   4.634   7.628
    1H151 O2668 7204   0.039   7.020   9.799
    1H151 O2669 7205   3.260   0.350   9.799
    1H151 O2670 7206   4.018   6.320   7.686
    1H151 O2671 7207   0.797   0.494   9.652
    1H151 O2672 7208   3.070   6.173   7.628
    1H151 O2673 7209   5.344   4.968   9.799
    1H151 O2674 7210   1.365   4.821   9.740
    1H151 O2675 7211   4.586   2.069   7.628
    1H151 O2676 7212   2.123   3.429   9.799
    1H151 O2677 7213   4.397   4.268   7.686
    1H151 O2678 7214   5.533   3.242   7.686
    1H151 O2679 7215   1.744   3.795   9.740
    1H151 O2680 7216   5.533   0.350   9.799
    1H151 O2681 7217   2.312   1.229   9.740
    1H151 O2682 7218   0.039   1.042   7.628
    1H151 O2683 7219   0.986   4.821   9.740
    1H151 O2684 7220   5.533   4.634   7.628
    1H151 O2685 7221   0.607   0.163   7.686
    1H151 O2686 7222   0.607   6.687   7.628
    1H151 O2687 7223   3.828   3.942   9.799
    1H151 O2688 7224   0.229   4.268   7.686
    1H151 O2689 7225   1.744   5.294   7.686
    1H151 O2690 7226   1.744   3.429   9.799
    1H151 O2691 7227   0.607   5.294   7.686
    1H151 O2692 7228   3.070   5.807   7.686
    1H151 O2693 7229   5.344   5.994   9.799
    1H151 O2694 7230   3.449   7.020   9.799
    1H151 O2695 7231   5.154   5.481   9.799
    1H151 O2696 7232   0.607   1.556   7.628
    1H151 O2697 7233   0.039   5.147   7.628
    1H151 O2698 7234   3.639   0.350   9.799
    1H151 O2699 7235   0.229   5.847   9.740
    1H151 O2700 7236   5.344   4.121   7.628
    1H151 O2701 7237   2.502   3.429   9.799
    1H151 O2702 7238   1.365   1.007   9.652
    1H151 O2703 7239   2.881   5.294   7.686
    1H151 O2704 7240   5.723   1.042   7.628
    1H151 O2705 7241   0.229   6.687   7.628
    1H151 O2706 7242   2.691   5.994   9.799
    1H151 O2707 7243   4.018   0.716   9.740
    1H151 O2708 7244   5.344   2.255   9.740
    1H151 O2709 7245   6.670   4.455   9.799
    1H151 O2710 7246   5.912   6.687   7.628
    1H151 O2711 7247   1.934   6.833   7.686
    1H151 O2712 7248   0.797   1.229   9.740
    1H151 O2713 7249   1.744   6.320   7.686
    1H151 O2714 7250   0.607   5.660   7.628
    1H151 O2715 7251   2.881   1.556   7.628
    1H151 O2716 7252   3.070   3.942   9.799
    1H151 O2717 7253   2.502   3.242   7.686
    1H151 O2718 7254   3.828   4.121   7.628
    1H151 O2719 7255   4.586   6.173   7.628
    1H151 O2720 7256   5.723   6.173   7.628
    1H151 O2721 7257   0.797   3.755   7.686
    1H151 O2722 7258   2.502   0.716   9.740
    1H151 O2723 7259   0.229   5.660   7.628
    1H151 O2724 7260   1.555   6.360   9.740
    1H151 O2725 7261   3.449   5.147   7.628
    1H151 O2726 7262   4.775   0.163   7.686
    1H151 O2727 7263   2.502   1.556   7.628
    1H151 O2728 7264   1.176   0.494   9.652
    1H151 O2729 7265   3.639   3.429   9.799
    1H151 O2730 7266   4.775   4.821   9.740
    1H151 O2731 7267   1.555   4.121   7.628
    1H151 O2732 7268   6.670   6.687   7.628
    1H151 O2733 7269   0.797   3.942   9.799
    1H151 O2734 7270   1.365   3.429   9.799
    1H151 O2735 7271   1.744   2.215   7.686
    1H151 O2736 7272   6.291   6.687   7.628
    1H151 O2737 7273   2.312   5.147   7.628
    1H151 O2738 7274   2.881   6.687   7.628
    1H151 O2739 7275   3.070   2.437   7.774
    1H151 O2740 7276   4.586   4.308   9.740
    1H151 O2741 7277   0.986   2.402   9.799
    1H151 O2742 7278   1.934   1.521   9.652
    1H151 O2743 7279   4.586   1.702   7.686
    1H151 O2744 7280   4.018   6.507   9.799
    1H151 O2745 7281   2.312   5.334   9.740
    1H151 O2746 7282   2.312   2.437   7.774
    1H151 O2747 7283   6.291   1.556   7.628
    1H151 O2748 7284   0.418   1.889   9.799
    1H151 O2749 7285   3.260   0.716   9.740
    1H151 O2750 7286   5.723   4.121   7.628
    1H151 O2751 7287   2.123   4.821   9.740
    1H151 O2752 7288   3.449   3.095   7.628
    1H151 O2753 7289   0.039   1.889   9.799
    1H151 O2754 7290   4.207   7.020   9.799
    1H151 O2755 7291   2.123   0.529   7.628
    1H151 O2756 7292   6.291   2.215   7.686
    1H151 O2757 7293   5.154   1.742   9.740
    1H151 O2758 7294   6.291   2.402   9.799
    1H151 O2759 7295   3.070   7.200   7.628
    1H151 O2760 7296   6.481   1.889   9.799
    1H151 O2761 7297   0.986   5.660   7.628
    1H151 O2762 7298   3.449   2.255   9.740
    1H151 O2763 7299   3.828   5.147   7.628
    1H151 O2764 7300   3.828   2.255   9.740
    1H151 O2765 7301   2.123   6.873   9.740
    1H151 O2766 7302   6.102   7.200   7.628
    1H151 O2767 7303   5.344   2.069   7.628
    1H151 O2768 7304   5.154   4.634   7.628
    1H151 O2769 7305   4.775   1.189   7.686
    1H151 O2770 7306   0.418   1.042   7.628
    1H151 O2771 7307   0.797   6.173   7.628
    1H151 O2772 7308   1.934   5.994   9.799
    1H151 O2773 7309   5.912   5.660   7.628
    1H151 O2774 7310   5.344   7.020   9.799
    1H151 O2775 7311   0.229   0.716   9.740
    1H151 O2776 7312   1.934   2.729   7.686
    1H151 O2777 7313   2.502   2.768   9.740
    1H151 O2778 7314   1.744   0.716   9.740
    1H151 O2779 7315   5.912   0.350   9.799
    1H151 O2780 7316   5.723   5.334   9.740
    1H151 O2781 7317   2.312   5.994   9.799
    1H151 O2782 7318   3.260   3.429   9.799
    1H151 O2783 7319   0.229   4.455   9.799
    1H151 O2784 7320   2.881   3.242   7.686
    1H151 O2785 7321   4.775   5.660   7.628
    1H151 O2786 7322   3.449   4.121   7.628
    1H151 O2787 7323   4.775   4.634   7.628
    1H151 O2788 7324   0.039   1.702   7.686
    1H151 O2789 7325   6.481   7.200   7.628
    1H151 O2790 7326   1.934   1.042   7.628
    1H151 O2791 7327   1.555   1.521   9.652
    1H151 O2792 7328   5.912   1.742   9.740
    1H151 O2793 7329   4.018   2.582   7.628
    1H151 O2794 7330   3.449   3.942   9.799
    1H151 O2795 7331   0.229   1.376   9.799
    1H151 O2796 7332   4.397   0.716   9.740
    1H151 O2797 7333   0.986   1.007   9.652
    1H151 O2798 7334   6.102   5.994   9.799
    1H151 O2799 7335   0.229   6.320   7.686
    1H151 O2800 7336   3.639   5.660   7.628
    1H151 O2801 7337   6.291   5.660   7.628
    1H151 O2802 7338   6.291   6.320   7.686
    1H151 O2803 7339   3.828   4.781   7.686
    1H151 O2804 7340   2.312   4.121   7.628
    1H151 O2805 7341   5.723   5.994   9.799
    1H151 O2806 7342   5.912   4.821   9.740
    1H151 O2807 7343   2.691   7.200   7.628
    1H151 O2808 7344   5.344   1.229   9.740
    1H151 O2809 7345   0.039   7.200   7.628
    1H151 O2810 7346   5.723   2.069   7.628
    1H151 O2811 7347   1.934   2.915   9.799
    1H151 O2812 7348   2.881   4.821   9.740
    1H151 O2813 7349   1.934   4.121   7.628
    1H151 O2814 7350   4.397   4.821   9.740
    1H151 O2815 7351   3.070   1.042   7.628
    1H151 O2816 7352   0.607   5.112   9.652
    1H151 O2817 7353   1.365   4.634   7.628
    1H151 O2818 7354   1.744   3.242   7.686
    1H151 O2819 7355   4.397   2.582   7.628
    1H151 O2820 7356   4.018   3.608   7.628
    1H151 O2821 7357   3.260   5.847   9.740
    1H151 O2822 7358   5.533   1.556   7.628
    1H151 O2823 7359   3.260   4.634   7.628
    1H151 O2824 7360   1.365   1.924   7.774
    1H151 O2825 7361   2.881   4.634   7.628
    1H151 O2826 7362   1.555   2.915   9.799
    1H151 O2827 7363   4.018   5.660   7.628
    1H151 O2828 7364   3.639   0.163   7.686
    1H151 O2829 7365   6.102   2.915   9.799
    1H151 O2830 7366   4.965   0.494   9.652
    1H151 O2831 7367   1.744   4.634   7.628
    1H151 O2832 7368   0.607   2.402   9.799
    1H151 O2833 7369   6.481   3.942   9.799
    1H151 O2834 7370   2.691   1.229   9.740
    1H151 O2835 7371   4.965   3.755   7.686
    1H151 O2836 7372   4.207   5.147   7.628
    1H151 O2837 7373   0.039   2.255   9.740
    1H151 O2838 7374   2.881   3.429   9.799
    1H151 O2839 7375   4.586   2.255   9.740
    1H151 O2840 7376   6.291   6.507   9.799
    1H151 O2841 7377   1.176   6.360   9.740
    1H151 O2842 7378   4.586   5.147   7.628
    1H151 O2843 7379   3.070   2.255   9.740
    1H151 O2844 7380   3.639   3.608   7.628
    1H151 O2845 7381   4.965   1.229   9.740
    1H151 O2846 7382   3.260   5.112   9.652
    1H151 O2847 7383   0.229   4.821   9.740
    1H151 O2848 7384   2.123   4.086   9.652
    1H151 O2849 7385   4.397   1.189   7.686
    1H151 O2850 7386   4.207   2.255   9.740
    1H151 O2851 7387   3.449   2.729   7.686
    1H151 O2852 7388   6.670   5.660   7.628
    1H151 O2853 7389   0.986   3.429   9.799
    1H151 O2854 7390   1.934   2.255   9.740
    1H151 O2855 7391   1.365   4.086   9.652
    1H151 O2856 7392   4.775   6.873   9.740
    1H151 O2857 7393   4.586   3.281   9.740
    1H151 O2858 7394   1.365   5.847   9.740
    1H151 O2859 7395   5.344   0.676   7.686
    1H151 O2860 7396   6.481   5.334   9.740
    1H151 O2861 7397   6.670   3.242   7.686
    1H151 O2862 7398   4.586   1.229   9.740
    1H151 O2863 7399   0.797   5.626   9.652
    1H151 O2864 7400   3.828   7.020   9.799
    1H151 O2865 7401   6.481   2.729   7.686
    1H151 O2866 7402   5.533   6.507   9.799
    1H151 O2867 7403   5.912   0.716   9.740
    1H151 O2868 7404   1.365   0.163   7.686
    1H151 O2869 7405   1.555   4.599   9.652
    1H151 O2870 7406   4.207   1.229   9.740
    1H151 O2871 7407   2.881   0.529   7.628
    1H151 O2872 7408   3.070   1.229   9.740
    1H151 O2873 7409   4.775   3.242   7.686
    1H151 O2874 7410   3.828   1.229   9.740
    1H151 O2875 7411   1.176   3.755   7.686
    1H151 O2876 7412   3.449   1.229   9.740
    1H151 O2877 7413   5.154   7.055   7.774
    1H151 O2878 7414   1.934   4.599   9.652
    1H151 O2879 7415   5.912   3.429   9.799
    1H151 O2880 7416   0.039   2.915   9.799
    1H151 O2881 7417   4.018   1.189   7.686
    1H151 O2882 7418   2.691   2.255   9.740
    1H151 O2883 7419   4.018   0.163   7.686
    1H151 O2884 7420   5.154   2.768   9.740
    1H151 O2885 7421   4.965   4.308   9.740
    1H151 O2886 7422   6.102   3.755   7.686
    1H151 O2887 7423   4.965   3.573   9.652
    1H151 O2888 7424   5.344   3.281   9.740
    1H151 O2889 7425   4.207   3.095   7.628
    1H151 O2890 7426   2.312   2.255   9.740
    1H151 O2891 7427   3.449   1.702   7.686
    1H151 O2892 7428   5.912   1.556   7.628
    1H151 O2893 7429   6.481   7.020   9.799
    1H151 O2894 7430   2.691   4.308   9.740
    1H151 O2895 7431   0.986   6.873   9.740
    1H151 O2896 7432   6.481   1.229   9.740
    1H151 O2897 7433   6.670   4.268   7.686
    1H151 O2898 7434   5.154   2.950   7.774
    1H151 O2899 7435   1.176   1.521   9.652
    1H151 O2900 7436   1.555   5.807   7.686
    1H151 O2901 7437   4.397   5.660   7.628
    1H151 O2902 7438   0.607   6.873   9.740
    1H151 O2903 7439   0.418   4.781   7.686
    1H151 O2904 7440   6.670   2.215   7.686
    1H151 O2905 7441   3.639   5.847   9.740
    1H151 O2906 7442   0.418   6.360   9.740
    1H151 O2907 7443   3.639   6.320   7.686
    1H151 O2908 7444   6.102   2.729   7.686
    1H151 O2909 7445   1.176   2.729   7.686
    1H151 O2910 7446   0.607   4.268   7.686
    1H151 O2911 7447   5.533   0.716   9.740
    1H151 O2912 7448   2.502   4.634   7.628
    1H151 O2913 7449   3.828   3.095   7.628
    1H151 O2914 7450   1.555   0.203   9.740
    1H151 O2915 7451   2.123   4.634   7.628
    1H151 O2916 7452   0.229   2.215   7.686
    1H151 O2917 7453   2.691   5.334   9.740
    1H151 O2918 7454   0.607   2.215   7.686
    1H151 O2919 7455   1.555   5.334   9.740
    1H151 O2920 7456   1.176   0.676   7.686
    1H151 O2921 7457   0.418   0.494   9.652
    1H151 O2922 7458   1.176   2.915   9.799
    1H151 O2923 7459   2.502   0.529   7.628
    1H151 O2924 7460   6.481   2.915   9.799
    1H151 O2925 7461   5.723   2.729   7.686
    1H151 O2926 7462   4.397   0.163   7.686
    1H151 O2927 7463   3.260   6.873   9.740
    1H151 O2928 7464   3.639   1.189   7.686
    1H151 O2929 7465   2.312   1.042   7.628
    1H151 O2930 7466   2.502   4.821   9.740
    1H151 O2931 7467   3.828   4.308   9.740
    1H151 O2932 7468   0.418   3.942   9.799
    1H151 O2933 7469   1.555   2.729   7.686
    1H151 O2934 7470   5.723   7.020   9.799
    1H151 O2935 7471   0.039   0.203   9.740
    1H151 O2936 7472   6.670   4.821   9.740
    1H151 O2937 7473   2.123   0.716   9.740
    1H151 O2938 7474   4.775   6.139   9.652
    1H151 O2939 7475   1.365   1.189   7.686
    1H151 O2940 7476   5.723   3.755   7.686
    1H151 O2941 7477   4.207   5.334   9.740
    1H151 O2942 7478   5.344   4.308   9.740
    1H151 O2943 7479   6.291   4.268   7.686
    1H151 O2944 7480   2.691   1.042   7.628
    1H151 O2945 7481   4.965   0.385   7.774
    1H151 O2946 7482   0.797   2.729   7.686
    1H151 O2947 7483   1.744   2.034   9.652
    1H151 O2948 7484   4.207   1.702   7.686
    1H151 O2949 7485   5.912   6.507   9.799
    1H151 O2950 7486   5.533   0.163   7.686
    1H151 O2951 7487   2.312   5.807   7.686
    1H151 O2952 7488   0.418   2.915   9.799
    1H151 O2953 7489   4.586   0.494   9.652
    1H151 O2954 7490   0.039   3.942   9.799
    1H151 O2955 7491   1.934   1.702   7.686
    1H151 O2956 7492   5.533   3.795   9.740
    1H151 O2957 7493   2.881   2.768   9.740
    1H151 O2958 7494   6.102   7.020   9.799
    1H151 O2959 7495   0.797   1.702   7.686
    1H151 O2960 7496   0.986   0.163   7.686
    1H151 O2961 7497   6.291   3.429   9.799
    1H151 O2962 7498   4.207   6.833   7.686
    1H151 O2963 7499   3.449   4.308   9.740
    1H151 O2964 7500   1.176   5.626   9.652
    1H151 O2965 7501   2.502   6.873   9.740
    1H151 O2966 7502   0.039   4.781   7.686
    1H151 O2967 7503   2.881   0.716   9.740
    1H151 O2968 7504   0.607   3.429   9.799
    1H151 O2969 7505   0.039   3.755   7.686
    1H151 O2970 7506   0.039   5.626   9.652
    1H151 O2971 7507   0.797   2.915   9.799
    1H151 O2972 7508   2.502   3.795   9.740
    1H151 O2973 7509   0.797   4.308   9.740
    1H151 O2974 7510   0.986   3.242   7.686
    1H151 O2975 7511   2.502   6.320   7.686
    1H151 O2976 7512   3.639   0.716   9.740
    1H151 O2977 7513   0.418   5.626   9.652
    1H151 O2978 7514   1.176   6.833   7.686
    1H151 O2979 7515   6.102   5.334   9.740
    1H151 O2980 7516   4.207   0.203   9.740
    1H151 O2981 7517   4.397   5.847   9.740
    1H151 O2982 7518   4.397   4.086   9.652
    1H151 O2983 7519   5.344   0.203   9.740
    1H151 O2984 7520   5.723   1.521   9.652
    1H151 O2985 7521   5.344   5.807   7.686
    1H151 O2986 7522   2.312   3.755   7.686
    1H151 O2987 7523   1.934   3.755   7.686
    1H151 O2988 7524   2.691   6.360   9.740
    1H151 O2989 7525   0.986   1.924   7.774
    1H151 O2990 7526   4.018   2.215   7.686
    1H151 O2991 7527   1.934   5.334   9.740
    1H151 O2992 7528   6.670   3.429   9.799
    1H151 O2993 7529   4.775   2.034   9.652
    1H151 O2994 7530   5.533   6.320   7.686
    1H151 O2995 7531   2.123   2.950   7.774
    1H151 O2996 7532   1.365   6.873   9.740
    1H151 O2997 7533   4.775   6.320   7.686
    1H151 O2998 7534   2.123   0.163   7.686
    1H151 O2999 7535   0.229   3.429   9.799
    1H151 O3000 7536   2.691   5.807   7.686
    1H151 O3001 7537   4.018   3.795   9.740
    1H151 O3002 7538   6.291   1.007   9.652
    1H151 O3003 7539   0.418   3.755   7.686
    1H151 O3004 7540   5.912   5.294   7.686
    1H151 O3005 7541   4.586   6.833   7.686
    1H151 O3006 7542   5.154   5.847   9.740
    1H151 O3007 7543   4.207   3.281   9.740
    1H151 O3008 7544   5.723   4.781   7.686
    1H151 O3009 7545   1.744   6.873   9.740
    1H151 O3010 7546   2.881   5.847   9.740
    1H151 O3011 7547   0.229   3.242   7.686
    1H151 O3012 7548   3.070   1.702   7.686
    1H151 O3013 7549   4.775   2.768   9.740
    1H151 O3014 7550   5.533   2.034   9.652
    1H151 O3015 7551   4.965   6.542   7.774
    1H151 O3016 7552   5.344   6.542   7.774
    1H151 O3017 7553   3.639   1.924   7.774
    1H151 O3018 7554   1.176   2.255   9.740
    1H151 O3019 7555   5.533   4.821   9.740
    1H151 O3020 7556   4.775   4.268   7.686
    1H151 O3021 7557   0.986   6.139   9.652
    1H151 O3022 7558   5.344   3.463   7.774
    1H151 O3023 7559   6.670   6.320   7.686
    1H151 O3024 7560   0.986   3.795   9.740
    1H151 O3025 7561   6.102   4.599   9.652
    1H151 O3026 7562   0.418   0.676   7.686
    1H151 O3027 7563   4.207   4.599   9.652
    1H151 O3028 7564   4.018   5.112   9.652
    1H151 O3029 7565   0.607   3.242   7.686
    1H151 O3030 7566   1.744   7.055   7.774
    1H151 O3031 7567   3.260   3.242   7.686
    1H151 O3032 7568   6.481   4.308   9.740
    1H151 O3033 7569   0.986   5.294   7.686
    1H151 O3034 7570   2.123   5.294   7.686
    1H151 O3035 7571   0.229   6.873   9.740
    1H151 O3036 7572   1.555   6.542   7.774
    1H151 O3037 7573   4.586   5.334   9.740
    1H151 O3038 7574   0.986   1.189   7.686
    1H151 O3039 7575   2.123   2.034   9.652
    1H151 O3040 7576   2.312   1.702   7.686
    1H151 O3041 7577   2.691   1.702   7.686
    1H151 O3042 7578   4.018   4.268   7.686
    1H151 O3043 7579   4.965   1.702   7.686
    1H151 O3044 7580   4.397   6.873   9.740
    1H151 O3045 7581   4.775   4.086   9.652
    1H151 O3046 7582   3.260   5.294   7.686
    1H151 O3047 7583   3.070   6.652   9.652
    1H151 O3048 7584   3.828   6.542   7.774
    1H151 O3049 7585   3.639   2.034   9.652
    1H151 O3050 7586   1.934   6.360   9.740
    1H151 O3051 7587   3.828   3.281   9.740
    1H151 O3052 7588   5.154   0.898   7.774
    1H151 O3053 7589   0.986   4.268   7.686
    1H151 O3054 7590   5.154   6.873   9.740
    1H151 O3055 7591   4.397   2.768   9.740
    1H151 O3056 7592   2.691   0.203   9.740
    1H151 O3057 7593   3.260   0.163   7.686
    1H151 O3058 7594   3.260   6.320   7.686
    1H151 O3059 7595   3.070   4.599   9.652
    1H151 O3060 7596   4.586   0.385   7.774
    1H151 O3061 7597   1.176   4.599   9.652
    1H151 O3062 7598   1.934   0.676   7.686
    1H151 O3063 7599   5.912   2.768   9.740
    1H151 O3064 7600   6.481   1.702   7.686
    1H151 O3065 7601   4.018   2.034   9.652
    1H151 O3066 7602   3.260   2.034   9.652
    1H151 O3067 7603   5.723   0.676   7.686
    1H151 O3068 7604   5.723   6.833   7.686
    1H151 O3069 7605   4.207   3.755   7.686
    1H151 O3070 7606   3.260   1.924   7.774
    1H151 O3071 7607   6.481   3.463   7.774
    1H151 O3072 7608   2.881   1.924   7.774
    1H151 O3073 7609   4.397   2.034   9.652
    1H151 O3074 7610   2.123   6.029   7.774
    1H151 O3075 7611   6.481   6.360   9.740
    1H151 O3076 7612   3.449   5.626   9.652
    1H151 O3077 7613   3.070   0.203   9.740
    1H151 O3078 7614   2.312   0.203   9.740
    1H151 O3079 7615   4.965   5.334   9.740
    1H151 O3080 7616   2.502   2.034   9.652
    1H151 O3081 7617   4.207   4.781   7.686
    1H151 O3082 7618   2.502   1.924   7.774
    1H151 O3083 7619   2.881   2.034   9.652
    1H151 O3084 7620   1.744   1.189   7.686
    1H151 O3085 7621   6.481   0.203   9.740
    1H151 O3086 7622   5.154   2.215   7.686
    1H151 O3087 7623   1.555   3.463   7.774
    1H151 O3088 7624   4.965   5.807   7.686
    1H151 O3089 7625   4.775   2.215   7.686
    1H151 O3090 7626   6.291   5.294   7.686
    1H151 O3091 7627   5.912   3.795   9.740
    1H151 O3092 7628   0.418   1.229   9.740
    1H151 O3093 7629   5.344   4.781   7.686
    1H151 O3094 7630   0.607   1.007   9.652
    1H151 O3095 7631   6.670   1.189   7.686
    1H151 O3096 7632   3.449   3.281   9.740
    1H151 O3097 7633   1.555   0.385   7.774
    1H151 O3098 7634   3.828   0.385   7.774
    1H151 O3099 7635   6.102   2.255   9.740
    1H151 O3100 7636   4.207   0.385   7.774
    1H151 O3101 7637   4.207   6.360   9.740
    1H151 O3102 7638   4.018   5.847   9.740
    1H151 O3103 7639   2.312   6.542   7.774
    1H151 O3104 7640   6.291   1.189   7.686
    1H151 O3105 7641   6.291   5.847   9.740
    1H151 O3106 7642   5.154   4.821   9.740
    1H151 O3107 7643   1.744   4.086   9.652
    1H151 O3108 7644   1.365   5.294   7.686
    1H151 O3109 7645   0.039   0.676   7.686
    1H151 O3110 7646   5.723   2.547   9.652
    1H151 O3111 7647   4.397   6.320   7.686
    1H151 O3112 7648   2.312   4.599   9.652
    1H151 O3113 7649   0.607   1.742   9.740
    1H151 O3114 7650   2.312   3.281   9.740
    1H151 O3115 7651   6.670   6.139   9.652
    1H151 O3116 7652   0.418   1.702   7.686
    1H151 O3117 7653   6.291   1.742   9.740
    1H151 O3118 7654   5.533   1.189   7.686
    1H151 O3119 7655   3.828   6.360   9.740
    1H151 O3120 7656   1.934   5.516   7.774
    1H151 O3121 7657   1.934   0.203   9.740
    1H151 O3122 7658   0.229   5.294   7.686
    1H151 O3123 7659   2.502   5.294   7.686
    1H151 O3124 7660   4.775   1.007   9.652
    1H151 O3125 7661   3.070   6.833   7.686
    1H151 O3126 7662   0.418   6.833   7.686
    1H151 O3127 7663   6.291   0.163   7.686
    1H151 O3128 7664   2.691   6.833   7.686
    1H151 O3129 7665   5.154   1.007   9.652
    1H151 O3130 7666   4.586   2.729   7.686
    1H151 O3131 7667   0.986   6.320   7.686
    1H151 O3132 7668   5.344   5.334   9.740
    1H151 O3133 7669   0.418   5.807   7.686
    1H151 O3134 7670   0.607   5.003   7.774
    1H151 O3135 7671   0.797   0.385   7.774
    1H151 O3136 7672   3.449   5.807   7.686
    1H151 O3137 7673   2.881   4.268   7.686
    1H151 O3138 7674   0.039   1.229   9.740
    1H151 O3139 7675   5.912   6.320   7.686
    1H151 O3140 7676   5.912   4.268   7.686
    1H151 O3141 7677   1.176   4.781   7.686
    1H151 O3142 7678   2.691   3.463   7.774
    1H151 O3143 7679   0.229   0.163   7.686
    1H151 O3144 7680   5.154   4.086   9.652
    1H151 O3145 7681   2.123   1.924   7.774
    1H151 O3146 7682   6.291   2.950   7.774
    1H151 O3147 7683   1.176   5.807   7.686
    1H151 O3148 7684   1.744   5.847   9.740
    1H151 O3149 7685   4.397   3.976   7.774
    1H151 O3150 7686   5.344   6.360   9.740
    1H151 O3151 7687   0.797   6.833   7.686
    1H151 O3152 7688   2.123   2.768   9.740
    1H151 O3153 7689   2.881   6.320   7.686
    1H151 O3154 7690   3.070   5.626   9.652
    1H151 O3155 7691   2.312   6.360   9.740
    1H151 O3156 7692   5.912   0.163   7.686
    1H151 O3157 7693   5.912   2.215   7.686
    1H151 O3158 7694   3.070   5.516   7.774
    1H151 O3159 7695   5.912   2.950   7.774
    1H151 O3160 7696   4.397   2.215   7.686
    1H151 O3161 7697   0.607   6.320   7.686
    1H151 O3162 7698   6.102   1.521   9.652
    1H151 O3163 7699   5.723   5.807   7.686
    1H151 O3164 7700   2.502   2.950   7.774
    1H151 O3165 7701   3.639   3.060   9.652
    1H151 O3166 7702   3.639   5.112   9.652
    1H151 O3167 7703   3.449   3.755   7.686
    1H151 O3168 7704   1.176   1.411   7.774
    1H151 O3169 7705   2.502   5.847   9.740
    1H151 O3170 7706   5.154   4.268   7.686
    1H151 O3171 7707   6.481   2.255   9.740
    1H151 O3172 7708   4.775   5.294   7.686
    1H151 O3173 7709   1.744   1.007   9.652
    1H151 O3174 7710   3.828   2.729   7.686
    1H151 O3175 7711   5.723   3.281   9.740
    1H151 O3176 7712   0.039   2.437   7.774
    1H151 O3177 7713   2.881   3.795   9.740
    1H151 O3178 7714   3.449   4.781   7.686
    1H151 O3179 7715   3.070   0.676   7.686
    1H151 O3180 7716   3.828   0.203   9.740
    1H151 O3181 7717   5.723   4.599   9.652
    1H151 O3182 7718   0.607   1.189   7.686
    1H151 O3183 7719   2.312   1.521   9.652
    1H151 O3184 7720   6.670   5.294   7.686
    1H151 O3185 7721   3.260   1.189   7.686
    1H151 O3186 7722   3.449   0.203   9.740
    1H151 O3187 7723   1.934   3.281   9.740
    1H151 O3188 7724   3.828   5.626   9.652
    1H151 O3189 7725   0.229   1.189   7.686
    1H151 O3190 7726   0.418   2.437   7.774
    1H151 O3191 7727   4.397   3.242   7.686
    1H151 O3192 7728   1.744   5.112   9.652
    1H151 O3193 7729   6.481   4.489   7.774
    1H151 O3194 7730   1.365   4.268   7.686
    1H151 O3195 7731   0.986   5.112   9.652
    1H151 O3196 7732   4.586   6.652   9.652
    1H151 O3197 7733   5.912   1.189   7.686
    1H151 O3198 7734   5.533   2.215   7.686
    1H151 O3199 7735   3.639   6.873   9.740
    1H151 O3200 7736   2.691   3.281   9.740
    1H151 O3201 7737   1.555   1.411   7.774
    1H151 O3202 7738   6.670   1.007   9.652
    1H151 O3203 7739   0.418   2.255   9.740
    1H151 O3204 7740   4.965   6.652   9.652
    1H151 O3205 7741   4.965   4.781   7.686
    1H151 O3206 7742   5.533   4.268   7.686
    1H151 O3207 7743   3.070   3.281   9.740
    1H151 O3208 7744   0.797   5.807   7.686
    1H151 O3209 7745   5.533   5.847   9.740
    1H151 O3210 7746   3.639   4.268   7.686
    1H151 O3211 7747   2.123   5.847   9.740
    1H151 O3212 7748   0.418   4.308   9.740
    1H151 O3213 7749   6.670   0.163   7.686
    1H151 O3214 7750   4.586   4.781   7.686
    1H151 O3215 7751   3.449   0.385   7.774
    1H151 O3216 7752   0.797   2.255   9.740
    1H151 O3217 7753   3.070   3.463   7.774
    1H151 O3218 7754   0.039   6.833   7.686
    1H151 O3219 7755   3.260   4.268   7.686
    1H151 O3220 7756   0.039   5.807   7.686
    1H151 O3221 7757   3.449   6.542   7.774
    1H151 O3222 7758   6.670   6.873   9.740
    1H151 O3223 7759   2.502   1.007   9.652
    1H151 O3224 7760   1.555   3.281   9.740
    1H151 O3225 7761   6.102   6.833   7.686
    1H151 O3226 7762   6.102   0.203   9.740
    1H151 O3227 7763   6.670   1.742   9.740
    1H151 O3228 7764   3.639   5.294   7.686
    1H151 O3229 7765   6.102   5.807   7.686
    1H151 O3230 7766   6.291   5.112   9.652
    1H151 O3231 7767   5.344   1.702   7.686
    1H151 O3232 7768   2.502   0.163   7.686
    1H151 O3233 7769   4.965   2.547   9.652
    1H151 O3234 7770   0.229   1.742   9.740
    1H151 O3235 7771   1.744   2.768   9.740
    1H151 O3236 7772   5.912   5.847   9.740
    1H151 O3237 7773   4.018   3.060   9.652
    1H151 O3238 7774   3.828   5.807   7.686
    1H151 O3239 7775   6.481   6.833   7.686
    1H151 O3240 7776   4.965   2.437   7.774
    1H151 O3241 7777   0.797   6.652   9.652
    1H151 O3242 7778   6.481   5.807   7.686
    1H151 O3243 7779   3.449   6.652   9.652
    1H151 O3244 7780   4.586   1.411   7.774
    1H151 O3245 7781   5.533   5.003   7.774
    1H151 O3246 7782   6.102   1.702   7.686
    1H151 O3247 7783   5.344   2.437   7.774
    1H151 O3248 7784   2.502   4.268   7.686
    1H151 O3249 7785   3.260   3.795   9.740
    1H151 O3250 7786   1.555   4.781   7.686
    1H151 O3251 7787   3.070   4.781   7.686
    1H151 O3252 7788   4.775   0.898   7.774
    1H151 O3253 7789   6.102   4.489   7.774
    1H151 O3254 7790   2.881   2.950   7.774
    1H151 O3255 7791   6.291   3.795   9.740
    1H151 O3256 7792   3.828   1.411   7.774
    1H151 O3257 7793   0.229   5.112   9.652
    1H151 O3258 7794   1.365   2.950   7.774
    1H151 O3259 7795   4.018   1.007   9.652
    1H151 O3260 7796   3.260   3.060   9.652
    1H151 O3261 7797   1.744   4.268   7.686
    1H151 O3262 7798   3.449   2.437   7.774
    1H151 O3263 7799   3.260   1.007   9.652
    1H151 O3264 7800   1.365   6.029   7.774
    1H151 O3265 7801   0.229   3.976   7.774
    1H151 O3266 7802   4.207   5.807   7.686
    1H151 O3267 7803   2.691   4.781   7.686
    1H151 O3268 7804   4.018   5.294   7.686
    1H151 O3269 7805   1.176   3.281   9.740
    1H151 O3270 7806   1.365   2.768   9.740
    1H151 O3271 7807   4.586   3.573   9.652
    1H151 O3272 7808   0.797   4.489   7.774
    1H151 O3273 7809   4.586   3.463   7.774
    1H151 O3274 7810   3.639   3.795   9.740
    1H151 O3275 7811   1.934   4.781   7.686
    1H151 O3276 7812   5.154   6.029   7.774
    1H151 O3277 7813   6.102   0.385   7.774
    1H151 O3278 7814   5.533   3.060   9.652
    1H151 O3279 7815   0.986   2.034   9.652
    1H151 O3280 7816   5.154   5.003   7.774
    1H151 O3281 7817   5.723   0.203   9.740
    1H151 O3282 7818   6.481   0.385   7.774
    1H151 O3283 7819   0.797   3.463   7.774
    1H151 O3284 7820   1.555   6.652   9.652
    1H151 O3285 7821   0.986   7.165   9.652
    1H151 O3286 7822   2.691   1.521   9.652
    1H151 O3287 7823   4.018   6.873   9.740
    1H151 O3288 7824   0.039   4.308   9.740
    1H151 O3289 7825   5.912   1.007   9.652
    1H151 O3290 7826   2.881   7.165   9.652
    1H151 O3291 7827   4.397   0.898   7.774
    1H151 O3292 7828   6.670   2.768   9.740
    1H151 O3293 7829   2.881   0.163   7.686
    1H151 O3294 7830   0.607   7.165   9.652
    1H151 O3295 7831   3.070   1.521   9.652
    1H151 O3296 7832   3.828   1.521   9.652
    1H151 O3297 7833   3.449   1.521   9.652
    1H151 O3298 7834   4.207   1.521   9.652
    1H151 O3299 7835   0.229   2.768   9.740
    1H151 O3300 7836   4.775   5.112   9.652
    1H151 O3301 7837   0.039   6.652   9.652
    1H151 O3302 7838   4.586   5.807   7.686
    1H151 O3303 7839   6.102   3.463   7.774
    1H151 O3304 7840   3.828   3.755   7.686
    1H151 O3305 7841   4.018   0.898   7.774
    1H151 O3306 7842   4.207   2.729   7.686
    1H151 O3307 7843   4.586   1.521   9.652
    1H151 O3308 7844   3.639   3.242   7.686
    1H151 O3309 7845   2.123   7.165   9.652
    1H151 O3310 7846   0.607   7.055   7.774
    1H151 O3311 7847   3.449   2.547   9.652
    1H151 O3312 7848   3.828   2.547   9.652
    1H151 O3313 7849   2.123   1.189   7.686
    1H151 O3314 7850   2.123   4.268   7.686
    1H151 O3315 7851   6.291   1.924   7.774
    1H151 O3316 7852   6.291   2.768   9.740
    1H151 O3317 7853   5.723   1.702   7.686
    1H151 O3318 7854   1.555   2.547   9.652
    1H151 O3319 7855   3.828   4.489   7.774
    1H151 O3320 7856   1.176   2.437   7.774
    1H151 O3321 7857   4.775   7.165   9.652
    1H151 O3322 7858   5.533   6.873   9.740
    1H151 O3323 7859   4.397   5.294   7.686
    1H151 O3324 7860   2.312   0.676   7.686
    1H151 O3325 7861   2.312   5.626   9.652
    1H151 O3326 7862   2.502   3.060   9.652
    1H151 O3327 7863   0.607   3.795   9.740
    1H151 O3328 7864   1.934   6.542   7.774
    1H151 O3329 7865   4.018   6.029   7.774
    1H151 O3330 7866   0.039   1.411   7.774
    1H151 O3331 7867   1.744   5.003   7.774
    1H151 O3332 7868   0.229   6.029   7.774
    1H151 O3333 7869   2.312   4.781   7.686
    1H151 O3334 7870   6.102   6.360   9.740
    1H151 O3335 7871   2.881   1.189   7.686
    1H151 O3336 7872   2.881   5.003   7.774
    1H151 O3337 7873   5.154   2.034   9.652
    1H151 O3338 7874   4.018   3.242   7.686
    1H151 O3339 7875   5.723   5.626   9.652
    1H151 O3340 7876   5.533   2.950   7.774
    1H151 O3341 7877   3.260   6.139   9.652
    1H151 O3342 7878   1.744   1.924   7.774
    1H151 O3343 7879   6.291   6.029   7.774
    1H151 O3344 7880   3.639   7.055   7.774
    1H151 O3345 7881   1.934   2.437   7.774
    1H151 O3346 7882   6.102   3.281   9.740
    1H151 O3347 7883   3.639   0.898   7.774
    1H151 O3348 7884   5.723   6.360   9.740
    1H151 O3349 7885   1.365   2.034   9.652
    1H151 O3350 7886   6.291   6.873   9.740
    1H151 O3351 7887   2.691   0.676   7.686
    1H151 O3352 7888   0.986   2.768   9.740
    1H151 O3353 7889   6.670   3.795   9.740
    1H151 O3354 7890   1.744   6.029   7.774
    1H151 O3355 7891   2.502   1.189   7.686
    1H151 O3356 7892   1.365   5.112   9.652
    1H151 O3357 7893   4.965   3.463   7.774
    1H151 O3358 7894   0.797   3.281   9.740
    1H151 O3359 7895   1.555   0.494   9.652
    1H151 O3360 7896   5.344   2.547   9.652
    1H151 O3361 7897   2.123   1.007   9.652
    1H151 O3362 7898   0.607   2.768   9.740
    1H151 O3363 7899   0.039   2.547   9.652
    1H151 O3364 7900   5.344   1.521   9.652
    1H151 O3365 7901   6.481   0.494   9.652
    1H151 O3366 7902   5.912   6.873   9.740
    1H151 O3367 7903   0.229   2.950   7.774
    1H151 O3368 7904   0.607   6.139   9.652
    1H151 O3369 7905   0.229   3.795   9.740
    1H151 O3370 7906   4.775   7.055   7.774
    1H151 O3371 7907   3.449   4.599   9.652
    1H151 O3372 7908   5.912   4.086   9.652
    1H151 O3373 7909   2.881   5.112   9.652
    1H151 O3374 7910   3.828   4.599   9.652
    1H151 O3375 7911   6.481   3.281   9.740
    1H151 O3376 7912   5.723   3.463   7.774
    1H151 O3377 7913   5.344   5.516   7.774
    1H151 O3378 7914   0.229   6.139   9.652
    1H151 O3379 7915   0.418   3.281   9.740
    1H151 O3380 7916   5.533   1.007   9.652
    1H151 O3381 7917   0.039   3.281   9.740
    1H151 O3382 7918   6.291   5.003   7.774
    1H151 O3383 7919   4.586   4.599   9.652
    1H151 O3384 7920   0.039   0.494   9.652
    1H151 O3385 7921   6.670   5.112   9.652
    1H151 O3386 7922   5.344   0.385   7.774
    1H151 O3387 7923   4.965   1.521   9.652
    1H151 O3388 7924   1.176   3.463   7.774
    1H151 O3389 7925   0.797   4.599   9.652
    1H151 O3390 7926   6.670   2.950   7.774
    1H151 O3391 7927   1.555   2.437   7.774
    1H151 O3392 7928   2.502   4.086   9.652
    1H151 O3393 7929   6.291   0.898   7.774
    1H151 O3394 7930   2.881   3.976   7.774
    1H151 O3395 7931   5.344   3.573   9.652
    1H151 O3396 7932   0.797   1.521   9.652
    1H151 O3397 7933   2.312   3.463   7.774
    1H151 O3398 7934   0.797   2.437   7.774
    1H151 O3399 7935   5.154   3.060   9.652
    1H151 O3400 7936   1.365   7.055   7.774
    1H151 O3401 7937   5.344   0.494   9.652
    1H151 O3402 7938   1.934   3.463   7.774
    1H151 O3403 7939   1.365   6.139   9.652
    1H151 O3404 7940   5.912   2.034   9.652
    1H151 O3405 7941   2.123   7.055   7.774
    1H151 O3406 7942   2.123   5.112   9.652
    1H151 O3407 7943   5.533   7.055   7.774
    1H151 O3408 7944   6.481   5.626   9.652
    1H151 O3409 7945   4.775   2.950   7.774
    1H151 O3410 7946   5.533   4.086   9.652
    1H151 O3411 7947   0.986   4.086   9.652
    1H151 O3412 7948   4.207   0.494   9.652
    1H151 O3413 7949   6.481   2.437   7.774
    1H151 O3414 7950   4.018   4.086   9.652
    1H151 O3415 7951   6.670   3.976   7.774
    1H151 O3416 7952   0.418   4.489   7.774
    1H151 O3417 7953   3.070   2.547   9.652
    1H151 O3418 7954   5.912   5.112   9.652
    1H151 O3419 7955   3.260   2.950   7.774
    1H151 O3420 7956   1.365   7.165   9.652
    1H151 O3421 7957   4.018   1.924   7.774
    1H151 O3422 7958   4.775   3.976   7.774
    1H151 O3423 7959   4.965   1.411   7.774
    1H151 O3424 7960   0.039   4.489   7.774
    1H151 O3425 7961   2.691   6.652   9.652
    1H151 O3426 7962   4.397   6.139   9.652
    1H151 O3427 7963   4.018   7.055   7.774
    1H151 O3428 7964   5.912   5.003   7.774
    1H151 O3429 7965   6.481   4.599   9.652
    1H151 O3430 7966   0.607   3.976   7.774
    1H151 O3431 7967   4.207   2.547   9.652
    1H151 O3432 7968   5.154   6.139   9.652
    1H151 O3433 7969   1.555   5.516   7.774
    1H151 O3434 7970   1.934   0.385   7.774
    1H151 O3435 7971   4.775   3.060   9.652
    1H151 O3436 7972   4.207   6.542   7.774
    1H151 O3437 7973   0.229   7.165   9.652
    1H151 O3438 7974   4.207   3.573   9.652
    1H151 O3439 7975   1.744   2.950   7.774
    1H151 O3440 7976   6.670   1.924   7.774
    1H151 O3441 7977   1.176   6.542   7.774
    1H151 O3442 7978   6.291   3.976   7.774
    1H151 O3443 7979   4.397   1.007   9.652
    1H151 O3444 7980   2.502   5.112   9.652
    1H151 O3445 7981   1.934   3.573   9.652
    1H151 O3446 7982   5.154   7.165   9.652
    1H151 O3447 7983   1.365   0.898   7.774
    1H151 O3448 7984   2.691   2.547   9.652
    1H151 O3449 7985   4.397   7.165   9.652
    1H151 O3450 7986   2.691   5.516   7.774
    1H151 O3451 7987   2.881   6.139   9.652
    1H151 O3452 7988   1.555   3.573   9.652
    1H151 O3453 7989   2.691   4.599   9.652
    1H151 O3454 7990   3.639   6.139   9.652
    1H151 O3455 7991   0.607   2.950   7.774
    1H151 O3456 7992   0.986   5.003   7.774
    1H151 O3457 7993   0.418   0.385   7.774
    1H151 O3458 7994   1.934   6.652   9.652
    1H151 O3459 7995   4.207   4.489   7.774
    1H151 O3460 7996   4.965   4.599   9.652
    1H151 O3461 7997   0.986   3.976   7.774
    1H151 O3462 7998   4.586   5.626   9.652
    1H151 O3463 7999   1.176   0.385   7.774
    1H151 O3464 8000   0.986   0.898   7.774
    1H151 O3465 8001   0.418   4.599   9.652
    1H151 O3466 8002   6.102   0.494   9.652
    1H151 O3467 8003   3.828   2.437   7.774
    1H151 O3468 8004   4.397   5.112   9.652
    1H151 O3469 8005   5.154   3.976   7.774
    1H151 O3470 8006   1.176   6.652   9.652
    1H151 O3471 8007   2.312   3.573   9.652
    1H151 O3472 8008   4.965   5.626   9.652
    1H151 O3473 8009   2.312   2.547   9.652
    1H151 O3474 8010   6.102   2.437   7.774
    1H151 O3475 8011   4.207   1.411   7.774
    1H151 O3476 8012   0.229   1.924   7.774
    1H151 O3477 8013   2.881   4.086   9.652
    1H151 O3478 8014   2.881   1.007   9.652
    1H151 O3479 8015   2.691   0.494   9.652
    1H151 O3480 8016   1.365   3.976   7.774
    1H151 O3481 8017   3.260   7.055   7.774
    1H151 O3482 8018   6.670   5.003   7.774
    1H151 O3483 8019   3.639   1.007   9.652
    1H151 O3484 8020   0.229   1.007   9.652
    1H151 O3485 8021   3.070   0.494   9.652
    1H151 O3486 8022   2.312   0.494   9.652
    1H151 O3487 8023   5.723   5.516   7.774
    1H151 O3488 8024   2.312   6.652   9.652
    1H151 O3489 8025   0.418   6.652   9.652
    1H151 O3490 8026   4.397   1.924   7.774
    1H151 O3491 8027   6.670   0.898   7.774
    1H151 O3492 8028   1.744   0.898   7.774
    1H151 O3493 8029   3.828   0.494   9.652
    1H151 O3494 8030   5.533   3.976   7.774
    1H151 O3495 8031   6.291   4.086   9.652
    1H151 O3496 8032   5.533   5.112   9.652
    1H151 O3497 8033   3.260   6.029   7.774
    1H151 O3498 8034   2.881   6.029   7.774
    1H151 O3499 8035   2.502   3.976   7.774
    1H151 O3500 8036   4.965   5.516   7.774
    1H151 O3501 8037   5.912   0.898   7.774
    1H151 O3502 8038   4.775   1.924   7.774
    1H151 O3503 8039   3.449   0.494   9.652
    1H151 O3504 8040   1.744   6.139   9.652
    1H151 O3505 8041   0.607   0.898   7.774
    1H151 O3506 8042   1.176   3.573   9.652
    1H151 O3507 8043   3.260   4.086   9.652
    1H151 O3508 8044   3.260   0.898   7.774
    1H151 O3509 8045   4.586   4.489   7.774
    1H151 O3510 8046   1.744   3.976   7.774
    1H151 O3511 8047   0.797   5.516   7.774
    1H151 O3512 8048   0.418   5.516   7.774
    1H151 O3513 8049   2.691   5.626   9.652
    1H151 O3514 8050   2.502   7.055   7.774
    1H151 O3515 8051   3.260   3.976   7.774
    1H151 O3516 8052   4.586   2.547   9.652
    1H151 O3517 8053   5.344   1.411   7.774
    1H151 O3518 8054   0.039   3.463   7.774
    1H151 O3519 8055   0.039   6.542   7.774
    1H151 O3520 8056   1.555   5.626   9.652
    1H151 O3521 8057   0.607   1.924   7.774
    1H151 O3522 8058   0.986   2.950   7.774
    1H151 O3523 8059   6.481   6.542   7.774
    1H151 O3524 8060   2.502   7.165   9.652
    1H151 O3525 8061   2.502   6.029   7.774
    1H151 O3526 8062   0.418   6.542   7.774
    1H151 O3527 8063   4.397   3.060   9.652
    1H151 O3528 8064   6.102   6.542   7.774
    1H151 O3529 8065   4.586   6.542   7.774
    1H151 O3530 8066   2.312   5.516   7.774
    1H151 O3531 8067   4.207   5.626   9.652
    1H151 O3532 8068   0.229   5.003   7.774
    1H151 O3533 8069   5.344   4.599   9.652
    1H151 O3534 8070   3.449   1.411   7.774
    1H151 O3535 8071   5.533   0.898   7.774
    1H151 O3536 8072   3.639   5.003   7.774
    1H151 O3537 8073   4.018   5.003   7.774
    1H151 O3538 8074   2.881   3.060   9.652
    1H151 O3539 8075   0.986   7.055   7.774
    1H151 O3540 8076   4.397   7.055   7.774
    1H151 O3541 8077   6.670   2.034   9.652
    1H151 O3542 8078   1.744   7.165   9.652
    1H151 O3543 8079   0.229   2.034   9.652
    1H151 O3544 8080   0.418   3.463   7.774
    1H151 O3545 8081   1.934   2.547   9.652
    1H151 O3546 8082   1.934   0.494   9.652
    1H151 O3547 8083   5.723   6.542   7.774
    1H151 O3548 8084   5.723   0.385   7.774
    1H151 O3549 8085   0.797   1.411   7.774
    1H151 O3550 8086   5.723   2.437   7.774
    1H151 O3551 8087   6.481   1.521   9.652
    1H151 O3552 8088   5.533   6.029   7.774
    1H151 O3553 8089   3.639   6.029   7.774
    1H151 O3554 8090   6.670   6.029   7.774
    1H151 O3555 8091   3.260   7.165   9.652
    1H151 O3556 8092   6.102   5.626   9.652
    1H151 O3557 8093   2.691   6.542   7.774
    1H151 O3558 8094   5.912   3.976   7.774
    1H151 O3559 8095   5.154   5.112   9.652
    1H151 O3560 8096   1.934   1.411   7.774
    1H151 O3561 8097   1.934   5.626   9.652
    1H151 O3562 8098   6.481   1.411   7.774
    1H151 O3563 8099   5.723   4.489   7.774
    1H151 O3564 8100   3.070   6.542   7.774
    1H151 O3565 8101   5.344   5.626   9.652
    1H151 O3566 8102   5.723   0.494   9.652
    1H151 O3567 8103   4.018   3.976   7.774
    1H151 O3568 8104   4.775   6.029   7.774
    1H151 O3569 8105   0.039   0.385   7.774
    1H151 O3570 8106   0.039   4.599   9.652
    1H151 O3571 8107   3.449   5.516   7.774
    1H151 O3572 8108   3.260   5.003   7.774
    1H151 O3573 8109   4.207   6.652   9.652
    1H151 O3574 8110   1.365   5.003   7.774
    1H151 O3575 8111   6.102   2.547   9.652
    1H151 O3576 8112   4.586   2.437   7.774
    1H151 O3577 8113   1.176   4.489   7.774
    1H151 O3578 8114   0.607   2.034   9.652
    1H151 O3579 8115   3.639   4.086   9.652
    1H151 O3580 8116   6.291   6.139   9.652
    1H151 O3581 8117   4.018   6.139   9.652
    1H151 O3582 8118   0.986   6.029   7.774
    1H151 O3583 8119   0.418   1.411   7.774
    1H151 O3584 8120   1.176   5.516   7.774
    1H151 O3585 8121   2.123   3.060   9.652
    1H151 O3586 8122   0.607   6.029   7.774
    1H151 O3587 8123   0.229   7.055   7.774
    1H151 O3588 8124   5.723   3.573   9.652
    1H151 O3589 8125   5.912   6.029   7.774
    1H151 O3590 8126   3.828   6.652   9.652
    1H151 O3591 8127   6.291   2.034   9.652
    1H151 O3592 8128   3.449   3.463   7.774
    1H151 O3593 8129   5.344   6.652   9.652
    1H151 O3594 8130   3.828   3.573   9.652
    1H151 O3595 8131   0.229   0.898   7.774
    1H151 O3596 8132   3.070   0.385   7.774
    1H151 O3597 8133   2.123   5.003   7.774
    1H151 O3598 8134   6.670   7.165   9.652
    1H151 O3599 8135   4.207   3.463   7.774
    1H151 O3600 8136   5.912   3.060   9.652
    1H151 O3601 8137   4.775   5.003   7.774
    1H151 O3602 8138   5.154   1.924   7.774
    1H151 O3603 8139   0.797   6.542   7.774
    1H151 O3604 8140   1.176   2.547   9.652
    1H151 O3605 8141   2.502   6.139   9.652
    1H151 O3606 8142   0.418   1.521   9.652
    1H151 O3607 8143   2.123   3.976   7.774
    1H151 O3608 8144   4.397   6.029   7.774
    1H151 O3609 8145   3.449   4.489   7.774
    1H151 O3610 8146   6.481   6.652   9.652
    1H151 O3611 8147   6.102   5.516   7.774
    1H151 O3612 8148   2.691   3.573   9.652
    1H151 O3613 8149   5.912   7.055   7.774
    1H151 O3614 8150   2.502   5.003   7.774
    1H151 O3615 8151   4.965   4.489   7.774
    1H151 O3616 8152   2.123   6.139   9.652
    1H151 O3617 8153   3.639   2.950   7.774
    1H151 O3618 8154   5.912   1.924   7.774
    1H151 O3619 8155   5.344   4.489   7.774
    1H151 O3620 8156   6.481   2.547   9.652
    1H151 O3621 8157   3.070   1.411   7.774
    1H151 O3622 8158   4.018   7.165   9.652
    1H151 O3623 8159   4.207   2.437   7.774
    1H151 O3624 8160   2.881   7.055   7.774
    1H151 O3625 8161   0.039   5.516   7.774
    1H151 O3626 8162   0.039   1.521   9.652
    1H151 O3627 8163   0.607   4.086   9.652
    1H151 O3628 8164   4.397   2.950   7.774
    1H151 O3629 8165   6.291   7.055   7.774
    1H151 O3630 8166   3.639   7.165   9.652
    1H151 O3631 8167   6.102   1.411   7.774
    1H151 O3632 8168   6.481   5.516   7.774
    1H151 O3633 8169   3.449   3.573   9.652
    1H151 O3634 8170   2.312   0.385   7.774
    1H151 O3635 8171   0.418   2.547   9.652
    1H151 O3636 8172   3.639   3.976   7.774
    1H151 O3637 8173   3.070   4.489   7.774
    1H151 O3638 8174   5.533   6.139   9.652
    1H151 O3639 8175   4.397   5.003   7.774
    1H151 O3640 8176   3.070   3.573   9.652
    1H151 O3641 8177   5.533   7.165   9.652
    1H151 O3642 8178   6.670   7.055   7.774
    1H151 O3643 8179   2.312   1.411   7.774
    1H151 O3644 8180   1.744   3.060   9.652
    1H151 O3645 8181   5.723   1.411   7.774
    1H151 O3646 8182   1.555   4.489   7.774
    1H151 O3647 8183   2.691   1.411   7.774
    1H151 O3648 8184   3.828   5.516   7.774
    1H151 O3649 8185   2.691   4.489   7.774
    1H151 O3650 8186   5.533   1.924   7.774
    1H151 O3651 8187   2.123   0.898   7.774
    1H151 O3652 8188   6.670   4.086   9.652
    1H151 O3653 8189   6.291   7.165   9.652
    1H151 O3654 8190   4.586   5.516   7.774
    1H151 O3655 8191   1.365   3.060   9.652
    1H151 O3656 8192   6.102   3.573   9.652
    1H151 O3657 8193   0.797   3.573   9.652
    1H151 O3658 8194   4.207   5.516   7.774
    1H151 O3659 8195   5.912   6.139   9.652
    1H151 O3660 8196   1.934   4.489   7.774
    1H151 O3661 8197   0.797   2.547   9.652
    1H151 O3662 8198   2.881   0.898   7.774
    1H151 O3663 8199   4.018   2.950   7.774
    1H151 O3664 8200   2.691   0.385   7.774
    1H151 O3665 8201   3.828   3.463   7.774
    1H151 O3666 8202   2.312   4.489   7.774
    1H151 O3667 8203   0.229   4.086   9.652
    1H151 O3668 8204   5.912   7.165   9.652
    1H151 O3669 8205   6.291   3.060   9.652
    1H151 O3670 8206   0.986   3.060   9.652
    1H151 O3671 8207   5.723   6.652   9.652
    1H151 O3672 8208   6.102   6.652   9.652
    1H151 O3673 8209   6.481   3.573   9.652
    1H151 O3674 8210   6.670   3.060   9.652
    1H151 O3675 8211   2.502   0.898   7.774
    1H151 O3676 8212   0.229   3.060   9.652
    1H151 O3677 8213   0.418   3.573   9.652
    1H151 O3678 8214   0.607   3.060   9.652
    1H151 O3679 8215   0.039   3.573   9.652
    1H151 O3680 8216   1.176   0.711   9.535
    1H151 O3681 8217   2.691   2.220   7.892
    1H151 O3682 8218   1.365   1.224   9.535
    1H151 O3683 8219   0.797   0.711   9.535
    1H151 O3684 8220   3.070   2.220   7.892
    1H151 O3685 8221   1.934   1.738   9.535
    1H151 O3686 8222   2.312   2.220   7.892
    1H151 O3687 8223   0.607   5.329   9.535
    1H151 O3688 8224   1.365   4.303   9.535
    1H151 O3689 8225   2.123   4.303   9.535
    1H151 O3690 8226   1.555   1.738   9.535
    1H151 O3691 8227   3.260   5.329   9.535
    1H151 O3692 8228   4.965   0.711   9.535
    1H151 O3693 8229   1.365   1.707   7.892
    1H151 O3694 8230   5.154   6.838   7.892
    1H151 O3695 8231   4.965   3.790   9.535
    1H151 O3696 8232   1.744   4.303   9.535
    1H151 O3697 8233   0.986   1.224   9.535
    1H151 O3698 8234   2.502   2.733   7.892
    1H151 O3699 8235   1.744   1.224   9.535
    1H151 O3700 8236   5.154   2.733   7.892
    1H151 O3701 8237   2.881   2.733   7.892
    1H151 O3702 8238   0.797   5.842   9.535
    1H151 O3703 8239   4.775   6.356   9.535
    1H151 O3704 8240   1.555   4.816   9.535
    1H151 O3705 8241   0.986   5.329   9.535
    1H151 O3706 8242   2.312   1.738   9.535
    1H151 O3707 8243   0.986   0.198   9.535
    1H151 O3708 8244   0.418   0.711   9.535
    1H151 O3709 8245   1.176   1.738   9.535
    1H151 O3710 8246   1.934   4.816   9.535
    1H151 O3711 8247   2.123   2.733   7.892
    1H151 O3712 8248   4.965   0.168   7.892
    1H151 O3713 8249   3.639   5.329   9.535
    1H151 O3714 8250   0.607   0.198   9.535
    1H151 O3715 8251   0.229   5.329   9.535
    1H151 O3716 8252   4.775   0.681   7.892
    1H151 O3717 8253   4.586   0.711   9.535
    1H151 O3718 8254   5.344   3.246   7.892
    1H151 O3719 8255   3.449   2.220   7.892
    1H151 O3720 8256   1.176   5.842   9.535
    1H151 O3721 8257   0.039   5.842   9.535
    1H151 O3722 8258   4.586   3.790   9.535
    1H151 O3723 8259   4.397   4.303   9.535
    1H151 O3724 8260   2.691   1.738   9.535
    1H151 O3725 8261   5.723   1.738   9.535
    1H151 O3726 8262   4.397   0.681   7.892
    1H151 O3727 8263   3.828   1.738   9.535
    1H151 O3728 8264   3.449   1.738   9.535
    1H151 O3729 8265   3.070   1.738   9.535
    1H151 O3730 8266   1.744   6.838   7.892
    1H151 O3731 8267   5.533   2.251   9.535
    1H151 O3732 8268   4.207   1.738   9.535
    1H151 O3733 8269   3.070   4.816   9.535
    1H151 O3734 8270   5.154   0.681   7.892
    1H151 O3735 8271   4.586   1.738   9.535
    1H151 O3736 8272   1.176   2.220   7.892
    1H151 O3737 8273   4.018   0.681   7.892
    1H151 O3738 8274   4.207   4.816   9.535
    1H151 O3739 8275   0.986   1.707   7.892
    1H151 O3740 8276   4.775   0.198   9.535
    1H151 O3741 8277   5.912   1.224   9.535
    1H151 O3742 8278   6.291   1.224   9.535
    1H151 O3743 8279   1.744   2.251   9.535
    1H151 O3744 8280   4.775   2.251   9.535
    1H151 O3745 8281   1.555   6.325   7.892
    1H151 O3746 8282   6.481   3.246   7.892
    1H151 O3747 8283   4.018   5.329   9.535
    1H151 O3748 8284   6.102   4.816   9.535
    1H151 O3749 8285   0.986   6.356   9.535
    1H151 O3750 8286   0.418   5.842   9.535
    1H151 O3751 8287   6.102   3.246   7.892
    1H151 O3752 8288   3.639   1.707   7.892
    1H151 O3753 8289   1.555   0.168   7.892
    1H151 O3754 8290   3.449   2.764   9.535
    1H151 O3755 8291   3.828   2.764   9.535
    1H151 O3756 8292   4.965   6.325   7.892
    1H151 O3757 8293   5.344   6.325   7.892
    1H151 O3758 8294   1.555   3.246   7.892
    1H151 O3759 8295   1.176   4.816   9.535
    1H151 O3760 8296   2.123   5.812   7.892
    1H151 O3761 8297   3.639   0.681   7.892
    1H151 O3762 8298   2.312   6.325   7.892
    1H151 O3763 8299   3.070   6.869   9.535
    1H151 O3764 8300   3.828   6.325   7.892
    1H151 O3765 8301   1.555   0.711   9.535
    1H151 O3766 8302   3.639   6.838   7.892
    1H151 O3767 8303   3.260   6.356   9.535
    1H151 O3768 8304   6.481   0.711   9.535
    1H151 O3769 8305   2.123   1.224   9.535
    1H151 O3770 8306   3.639   2.251   9.535
    1H151 O3771 8307   5.912   4.303   9.535
    1H151 O3772 8308   0.607   4.786   7.892
    1H151 O3773 8309   0.229   2.733   7.892
    1H151 O3774 8310   4.775   4.303   9.535
    1H151 O3775 8311   3.449   4.816   9.535
    1H151 O3776 8312   3.260   2.251   9.535
    1H151 O3777 8313   1.934   2.220   7.892
    1H151 O3778 8314   4.018   2.251   9.535
    1H151 O3779 8315   2.691   3.246   7.892
    1H151 O3780 8316   5.723   2.764   9.535
    1H151 O3781 8317   0.797   0.168   7.892
    1H151 O3782 8318   4.586   0.168   7.892
    1H151 O3783 8319   1.934   6.325   7.892
    1H151 O3784 8320   6.670   6.356   9.535
    1H151 O3785 8321   1.934   5.299   7.892
    1H151 O3786 8322   3.828   4.816   9.535
    1H151 O3787 8323   2.123   2.251   9.535
    1H151 O3788 8324   6.291   4.786   7.892
    1H151 O3789 8325   1.555   2.220   7.892
    1H151 O3790 8326   4.397   2.251   9.535
    1H151 O3791 8327   4.397   3.759   7.892
    1H151 O3792 8328   3.449   5.842   9.535
    1H151 O3793 8329   5.344   5.299   7.892
    1H151 O3794 8330   5.154   2.251   9.535
    1H151 O3795 8331   0.797   4.816   9.535
    1H151 O3796 8332   5.154   1.224   9.535
    1H151 O3797 8333   2.881   3.759   7.892
    1H151 O3798 8334   2.881   2.251   9.535
    1H151 O3799 8335   3.828   0.168   7.892
    1H151 O3800 8336   5.344   1.738   9.535
    1H151 O3801 8337   2.502   1.224   9.535
    1H151 O3802 8338   2.312   4.816   9.535
    1H151 O3803 8339   4.775   1.224   9.535
    1H151 O3804 8340   2.502   2.251   9.535
    1H151 O3805 8341   4.965   3.246   7.892
    1H151 O3806 8342   3.070   5.299   7.892
    1H151 O3807 8343   5.723   3.246   7.892
    1H151 O3808 8344   4.965   1.738   9.535
    1H151 O3809 8345   6.291   0.681   7.892
    1H151 O3810 8346   3.260   2.733   7.892
    1H151 O3811 8347   0.607   1.224   9.535
    1H151 O3812 8348   1.365   5.329   9.535
    1H151 O3813 8349   5.533   1.224   9.535
    1H151 O3814 8350   4.207   0.168   7.892
    1H151 O3815 8351   4.586   1.194   7.892
    1H151 O3816 8352   6.670   5.329   9.535
    1H151 O3817 8353   2.312   3.246   7.892
    1H151 O3818 8354   3.260   1.707   7.892
    1H151 O3819 8355   5.533   2.733   7.892
    1H151 O3820 8356   1.744   1.707   7.892
    1H151 O3821 8357   1.365   0.198   9.535
    1H151 O3822 8358   6.291   2.733   7.892
    1H151 O3823 8359   1.744   5.812   7.892
    1H151 O3824 8360   1.934   3.790   9.535
    1H151 O3825 8361   2.502   4.303   9.535
    1H151 O3826 8362   4.775   6.838   7.892
    1H151 O3827 8363   5.344   0.168   7.892
    1H151 O3828 8364   2.881   5.329   9.535
    1H151 O3829 8365   0.039   0.711   9.535
    1H151 O3830 8366   3.070   5.842   9.535
    1H151 O3831 8367   1.555   3.790   9.535
    1H151 O3832 8368   5.154   4.303   9.535
    1H151 O3833 8369   2.123   6.838   7.892
    1H151 O3834 8370   5.154   3.277   9.535
    1H151 O3835 8371   5.912   2.733   7.892
    1H151 O3836 8372   5.344   2.764   9.535
    1H151 O3837 8373   4.018   1.224   9.535
    1H151 O3838 8374   5.344   0.711   9.535
    1H151 O3839 8375   0.039   2.220   7.892
    1H151 O3840 8376   1.934   3.246   7.892
    1H151 O3841 8377   0.797   6.869   9.535
    1H151 O3842 8378   3.070   3.246   7.892
    1H151 O3843 8379   0.797   2.220   7.892
    1H151 O3844 8380   5.723   4.816   9.535
    1H151 O3845 8381   2.881   1.707   7.892
    1H151 O3846 8382   5.344   3.790   9.535
    1H151 O3847 8383   0.607   6.356   9.535
    1H151 O3848 8384   3.260   1.224   9.535
    1H151 O3849 8385   6.670   2.733   7.892
    1H151 O3850 8386   6.481   4.273   7.892
    1H151 O3851 8387   6.102   1.738   9.535
    1H151 O3852 8388   0.418   2.220   7.892
    1H151 O3853 8389   0.986   4.303   9.535
    1H151 O3854 8390   4.586   6.869   9.535
    1H151 O3855 8391   4.775   3.277   9.535
    1H151 O3856 8392   2.502   1.707   7.892
    1H151 O3857 8393   3.828   1.194   7.892
    1H151 O3858 8394   4.965   1.194   7.892
    1H151 O3859 8395   4.965   6.869   9.535
    1H151 O3860 8396   0.229   0.198   9.535
    1H151 O3861 8397   6.291   5.329   9.535
    1H151 O3862 8398   0.418   4.816   9.535
    1H151 O3863 8399   3.449   0.168   7.892
    1H151 O3864 8400   1.365   6.838   7.892
    1H151 O3865 8401   1.365   2.251   9.535
    1H151 O3866 8402   1.744   5.329   9.535
    1H151 O3867 8403   4.018   4.303   9.535
    1H151 O3868 8404   2.123   1.707   7.892
    1H151 O3869 8405   4.965   2.764   9.535
    1H151 O3870 8406   1.365   2.733   7.892
    1H151 O3871 8407   5.154   0.198   9.535
    1H151 O3872 8408   1.176   1.194   7.892
    1H151 O3873 8409   5.533   6.838   7.892
    1H151 O3874 8410   4.586   4.816   9.535
    1H151 O3875 8411   0.229   6.356   9.535
    1H151 O3876 8412   6.102   0.711   9.535
    1H151 O3877 8413   4.018   6.838   7.892
    1H151 O3878 8414   3.828   5.842   9.535
    1H151 O3879 8415   4.775   3.759   7.892
    1H151 O3880 8416   4.207   0.711   9.535
    1H151 O3881 8417   4.207   3.790   9.535
    1H151 O3882 8418   1.555   1.194   7.892
    1H151 O3883 8419   1.176   3.246   7.892
    1H151 O3884 8420   4.397   0.198   9.535
    1H151 O3885 8421   3.449   6.325   7.892
    1H151 O3886 8422   5.533   4.303   9.535
    1H151 O3887 8423   1.365   6.356   9.535
    1H151 O3888 8424   6.291   3.759   7.892
    1H151 O3889 8425   3.070   2.764   9.535
    1H151 O3890 8426   6.670   1.224   9.535
    1H151 O3891 8427   5.912   2.251   9.535
    1H151 O3892 8428   6.670   3.759   7.892
    1H151 O3893 8429   5.154   3.759   7.892
    1H151 O3894 8430   1.934   0.168   7.892
    1H151 O3895 8431   6.481   4.816   9.535
    1H151 O3896 8432   4.018   1.707   7.892
    1H151 O3897 8433   3.828   2.220   7.892
    1H151 O3898 8434   2.881   6.356   9.535
    1H151 O3899 8435   2.312   3.790   9.535
    1H151 O3900 8436   6.481   5.842   9.535
    1H151 O3901 8437   0.797   4.273   7.892
    1H151 O3902 8438   0.039   4.273   7.892
    1H151 O3903 8439   3.639   3.277   9.535
    1H151 O3904 8440   0.797   1.738   9.535
    1H151 O3905 8441   0.418   4.273   7.892
    1H151 O3906 8442   0.229   3.759   7.892
    1H151 O3907 8443   4.018   3.277   9.535
    1H151 O3908 8444   4.775   2.733   7.892
    1H151 O3909 8445   0.607   2.733   7.892
    1H151 O3910 8446   4.397   6.356   9.535
    1H151 O3911 8447   6.481   2.220   7.892
    1H151 O3912 8448   2.691   6.869   9.535
    1H151 O3913 8449   1.365   0.681   7.892
    1H151 O3914 8450   4.586   5.842   9.535
    1H151 O3915 8451   6.102   4.273   7.892
    1H151 O3916 8452   1.365   5.812   7.892
    1H151 O3917 8453   1.555   6.869   9.535
    1H151 O3918 8454   0.797   3.246   7.892
    1H151 O3919 8455   1.365   3.759   7.892
    1H151 O3920 8456   5.912   4.786   7.892
    1H151 O3921 8457   4.207   2.764   9.535
    1H151 O3922 8458   2.881   4.303   9.535
    1H151 O3923 8459   5.154   5.812   7.892
    1H151 O3924 8460   5.533   3.277   9.535
    1H151 O3925 8461   5.533   4.786   7.892
    1H151 O3926 8462   4.586   3.246   7.892
    1H151 O3927 8463   2.123   5.329   9.535
    1H151 O3928 8464   3.449   6.869   9.535
    1H151 O3929 8465   4.965   5.842   9.535
    1H151 O3930 8466   0.986   0.681   7.892
    1H151 O3931 8467   0.986   3.759   7.892
    1H151 O3932 8468   4.965   2.220   7.892
    1H151 O3933 8469   5.154   6.356   9.535
    1H151 O3934 8470   1.176   3.790   9.535
    1H151 O3935 8471   5.533   3.759   7.892
    1H151 O3936 8472   2.502   5.329   9.535
    1H151 O3937 8473   6.670   4.786   7.892
    1H151 O3938 8474   6.291   4.303   9.535
    1H151 O3939 8475   5.912   5.329   9.535
    1H151 O3940 8476   0.607   3.759   7.892
    1H151 O3941 8477   2.502   3.759   7.892
    1H151 O3942 8478   2.881   0.198   9.535
    1H151 O3943 8479   4.775   5.329   9.535
    1H151 O3944 8480   3.639   6.356   9.535
    1H151 O3945 8481   2.691   2.764   9.535
    1H151 O3946 8482   5.723   5.299   7.892
    1H151 O3947 8483   3.260   4.303   9.535
    1H151 O3948 8484   2.312   0.711   9.535
    1H151 O3949 8485   1.176   6.325   7.892
    1H151 O3950 8486   5.344   2.220   7.892
    1H151 O3951 8487   2.691   0.711   9.535
    1H151 O3952 8488   4.207   4.273   7.892
    1H151 O3953 8489   4.207   6.325   7.892
    1H151 O3954 8490   1.555   5.299   7.892
    1H151 O3955 8491   1.744   3.759   7.892
    1H151 O3956 8492   4.397   1.707   7.892
    1H151 O3957 8493   0.986   2.251   9.535
    1H151 O3958 8494   3.070   0.711   9.535
    1H151 O3959 8495   1.744   0.681   7.892
    1H151 O3960 8496   3.260   3.277   9.535
    1H151 O3961 8497   3.828   0.711   9.535
    1H151 O3962 8498   3.260   6.838   7.892
    1H151 O3963 8499   1.934   6.869   9.535
    1H151 O3964 8500   2.881   5.812   7.892
    1H151 O3965 8501   0.986   4.786   7.892
    1H151 O3966 8502   6.670   1.707   7.892
    1H151 O3967 8503   0.607   0.681   7.892
    1H151 O3968 8504   1.744   2.733   7.892
    1H151 O3969 8505   4.397   1.224   9.535
    1H151 O3970 8506   2.123   0.198   9.535
    1H151 O3971 8507   6.102   0.168   7.892
    1H151 O3972 8508   0.039   6.869   9.535
    1H151 O3973 8509   2.691   5.299   7.892
    1H151 O3974 8510   4.965   4.816   9.535
    1H151 O3975 8511   5.154   4.786   7.892
    1H151 O3976 8512   4.586   4.273   7.892
    1H151 O3977 8513   2.312   6.869   9.535
    1H151 O3978 8514   3.449   0.711   9.535
    1H151 O3979 8515   5.912   0.681   7.892
    1H151 O3980 8516   0.418   0.168   7.892
    1H151 O3981 8517   6.670   0.681   7.892
    1H151 O3982 8518   0.797   5.299   7.892
    1H151 O3983 8519   4.775   1.707   7.892
    1H151 O3984 8520   6.481   0.168   7.892
    1H151 O3985 8521   5.344   1.194   7.892
    1H151 O3986 8522   1.744   6.356   9.535
    1H151 O3987 8523   2.881   1.224   9.535
    1H151 O3988 8524   2.502   6.838   7.892
    1H151 O3989 8525   0.607   6.838   7.892
    1H151 O3990 8526   2.691   4.816   9.535
    1H151 O3991 8527   4.207   1.194   7.892
    1H151 O3992 8528   3.260   5.812   7.892
    1H151 O3993 8529   3.828   4.273   7.892
    1H151 O3994 8530   3.260   0.681   7.892
    1H151 O3995 8531   6.291   1.707   7.892
    1H151 O3996 8532   4.965   5.299   7.892
    1H151 O3997 8533   0.229   1.707   7.892
    1H151 O3998 8534   0.418   5.299   7.892
    1H151 O3999 8535   3.639   1.224   9.535
    1H151 O4000 8536   0.039   1.194   7.892
    1H151 O4001 8537   6.102   2.220   7.892
    1H151 O4002 8538   2.312   2.764   9.535
    1H151 O4003 8539   2.502   3.277   9.535
    1H151 O4004 8540   3.260   3.759   7.892
    1H151 O4005 8541   5.533   5.329   9.535
    1H151 O4006 8542   0.039   6.325   7.892
    1H151 O4007 8543   6.481   6.325   7.892
    1H151 O4008 8544   0.229   5.812   7.892
    1H151 O4009 8545   1.176   0.168   7.892
    1H151 O4010 8546   2.312   5.842   9.535
    1H151 O4011 8547   1.176   6.869   9.535
    1H151 O4012 8548   1.934   0.711   9.535
    1H151 O4013 8549   4.018   4.786   7.892
    1H151 O4014 8550   1.555   2.764   9.535
    1H151 O4015 8551   5.723   5.842   9.535
    1H151 O4016 8552   0.418   6.325   7.892
    1H151 O4017 8553   4.018   5.812   7.892
    1H151 O4018 8554   6.291   5.812   7.892
    1H151 O4019 8555   6.102   6.325   7.892
    1H151 O4020 8556   0.418   6.869   9.535
    1H151 O4021 8557   0.986   2.733   7.892
    1H151 O4022 8558   0.039   3.246   7.892
    1H151 O4023 8559   2.881   4.786   7.892
    1H151 O4024 8560   1.744   4.786   7.892
    1H151 O4025 8561   4.397   5.329   9.535
    1H151 O4026 8562   4.397   3.277   9.535
    1H151 O4027 8563   3.639   4.786   7.892
    1H151 O4028 8564   0.229   4.786   7.892
    1H151 O4029 8565   6.670   2.251   9.535
    1H151 O4030 8566   5.723   0.711   9.535
    1H151 O4031 8567   5.912   3.759   7.892
    1H151 O4032 8568   0.039   4.816   9.535
    1H151 O4033 8569   0.229   2.251   9.535
    1H151 O4034 8570   2.502   5.812   7.892
    1H151 O4035 8571   1.555   5.842   9.535
    1H151 O4036 8572   5.533   0.681   7.892
    1H151 O4037 8573   4.397   6.838   7.892
    1H151 O4038 8574   4.586   2.764   9.535
    1H151 O4039 8575   0.039   2.764   9.535
    1H151 O4040 8576   1.744   0.198   9.535
    1H151 O4041 8577   0.607   1.707   7.892
    1H151 O4042 8578   3.639   4.303   9.535
    1H151 O4043 8579   0.418   3.246   7.892
    1H151 O4044 8580   4.207   5.842   9.535
    1H151 O4045 8581   3.449   1.194   7.892
    1H151 O4046 8582   2.502   0.198   9.535
    1H151 O4047 8583   0.229   1.224   9.535
    1H151 O4048 8584   4.586   6.325   7.892
    1H151 O4049 8585   2.691   5.842   9.535
    1H151 O4050 8586   5.344   4.816   9.535
    1H151 O4051 8587   5.723   0.168   7.892
    1H151 O4052 8588   0.986   6.838   7.892
    1H151 O4053 8589   2.312   5.299   7.892
    1H151 O4054 8590   2.123   3.759   7.892
    1H151 O4055 8591   5.533   5.812   7.892
    1H151 O4056 8592   5.723   6.325   7.892
    1H151 O4057 8593   6.670   0.198   9.535
    1H151 O4058 8594   5.723   3.790   9.535
    1H151 O4059 8595   2.691   6.325   7.892
    1H151 O4060 8596   3.639   2.733   7.892
    1H151 O4061 8597   0.797   1.194   7.892
    1H151 O4062 8598   6.481   1.194   7.892
    1H151 O4063 8599   6.102   5.299   7.892
    1H151 O4064 8600   3.260   0.198   9.535
    1H151 O4065 8601   5.154   5.329   9.535
    1H151 O4066 8602   1.176   5.299   7.892
    1H151 O4067 8603   3.070   6.325   7.892
    1H151 O4068 8604   5.344   5.842   9.535
    1H151 O4069 8605   0.229   0.681   7.892
    1H151 O4070 8606   2.502   6.356   9.535
    1H151 O4071 8607   2.691   3.790   9.535
    1H151 O4072 8608   6.481   1.738   9.535
    1H151 O4073 8609   4.586   2.220   7.892
    1H151 O4074 8610   1.176   4.273   7.892
    1H151 O4075 8611   4.018   6.356   9.535
    1H151 O4076 8612   1.934   2.764   9.535
    1H151 O4077 8613   5.723   2.220   7.892
    1H151 O4078 8614   2.881   3.277   9.535
    1H151 O4079 8615   3.449   5.299   7.892
    1H151 O4080 8616   4.207   2.220   7.892
    1H151 O4081 8617   6.102   5.842   9.535
    1H151 O4082 8618   4.018   0.198   9.535
    1H151 O4083 8619   3.639   5.812   7.892
    1H151 O4084 8620   4.965   4.273   7.892
    1H151 O4085 8621   5.723   4.273   7.892
    1H151 O4086 8622   3.828   3.790   9.535
    1H151 O4087 8623   2.123   6.356   9.535
    1H151 O4088 8624   2.123   3.277   9.535
    1H151 O4089 8625   5.154   1.707   7.892
    1H151 O4090 8626   1.934   5.842   9.535
    1H151 O4091 8627   0.607   4.303   9.535
    1H151 O4092 8628   4.207   6.869   9.535
    1H151 O4093 8629   6.291   2.251   9.535
    1H151 O4094 8630   0.039   0.168   7.892
    1H151 O4095 8631   1.934   1.194   7.892
    1H151 O4096 8632   0.607   5.812   7.892
    1H151 O4097 8633   0.229   6.838   7.892
    1H151 O4098 8634   0.986   5.812   7.892
    1H151 O4099 8635   5.912   6.838   7.892
    1H151 O4100 8636   2.312   0.168   7.892
    1H151 O4101 8637   0.797   6.325   7.892
    1H151 O4102 8638   4.775   5.812   7.892
    1H151 O4103 8639   6.670   5.812   7.892
    1H151 O4104 8640   4.018   3.759   7.892
    1H151 O4105 8641   1.365   4.786   7.892
    1H151 O4106 8642   0.418   1.194   7.892
    1H151 O4107 8643   3.449   3.246   7.892
    1H151 O4108 8644   2.881   6.838   7.892
    1H151 O4109 8645   6.481   5.299   7.892
    1H151 O4110 8646   0.418   1.738   9.535
    1H151 O4111 8647   3.070   0.168   7.892
    1H151 O4112 8648   6.102   2.764   9.535
    1H151 O4113 8649   5.912   5.812   7.892
    1H151 O4114 8650   3.260   4.786   7.892
    1H151 O4115 8651   6.102   1.194   7.892
    1H151 O4116 8652   0.039   5.299   7.892
    1H151 O4117 8653   5.344   6.869   9.535
    1H151 O4118 8654   5.533   0.198   9.535
    1H151 O4119 8655   0.607   2.251   9.535
    1H151 O4120 8656   5.344   4.273   7.892
    1H151 O4121 8657   4.397   4.786   7.892
    1H151 O4122 8658   6.291   6.356   9.535
    1H151 O4123 8659   4.775   4.786   7.892
    1H151 O4124 8660   3.070   4.273   7.892
    1H151 O4125 8661   6.291   0.198   9.535
    1H151 O4126 8662   3.449   4.273   7.892
    1H151 O4127 8663   3.639   0.198   9.535
    1H151 O4128 8664   5.723   1.194   7.892
    1H151 O4129 8665   3.828   6.869   9.535
    1H151 O4130 8666   1.744   3.277   9.535
    1H151 O4131 8667   6.670   4.303   9.535
    1H151 O4132 8668   2.691   4.273   7.892
    1H151 O4133 8669   6.102   3.790   9.535
    1H151 O4134 8670   3.070   3.790   9.535
    1H151 O4135 8671   0.039   1.738   9.535
    1H151 O4136 8672   6.291   6.838   7.892
    1H151 O4137 8673   4.397   2.733   7.892
    1H151 O4138 8674   6.670   6.838   7.892
    1H151 O4139 8675   5.912   3.277   9.535
    1H151 O4140 8676   0.797   3.790   9.535
    1H151 O4141 8677   2.123   0.681   7.892
    1H151 O4142 8678   1.555   4.273   7.892
    1H151 O4143 8679   4.207   3.246   7.892
    1H151 O4144 8680   3.449   3.790   9.535
    1H151 O4145 8681   3.070   1.194   7.892
    1H151 O4146 8682   6.481   6.869   9.535
    1H151 O4147 8683   4.397   5.812   7.892
    1H151 O4148 8684   3.639   3.759   7.892
    1H151 O4149 8685   3.828   5.299   7.892
    1H151 O4150 8686   5.912   1.707   7.892
    1H151 O4151 8687   1.365   3.277   9.535
    1H151 O4152 8688   2.123   4.786   7.892
    1H151 O4153 8689   5.533   6.356   9.535
    1H151 O4154 8690   2.502   4.786   7.892
    1H151 O4155 8691   1.176   2.764   9.535
    1H151 O4156 8692   5.533   1.707   7.892
    1H151 O4157 8693   4.018   2.733   7.892
    1H151 O4158 8694   4.586   5.299   7.892
    1H151 O4159 8695   6.481   2.764   9.535
    1H151 O4160 8696   0.229   4.303   9.535
    1H151 O4161 8697   5.912   0.198   9.535
    1H151 O4162 8698   2.691   0.168   7.892
    1H151 O4163 8699   1.934   4.273   7.892
    1H151 O4164 8700   2.881   0.681   7.892
    1H151 O4165 8701   2.312   4.273   7.892
    1H151 O4166 8702   4.207   5.299   7.892
    1H151 O4167 8703   0.418   2.764   9.535
    1H151 O4168 8704   2.312   1.194   7.892
    1H151 O4169 8705   2.691   1.194   7.892
    1H151 O4170 8706   3.828   3.246   7.892
    1H151 O4171 8707   6.481   3.790   9.535
    1H151 O4172 8708   0.986   3.277   9.535
    1H151 O4173 8709   5.912   6.356   9.535
    1H151 O4174 8710   0.797   2.764   9.535
    1H151 O4175 8711   2.502   0.681   7.892
    1H151 O4176 8712   5.723   6.869   9.535
    1H151 O4177 8713   6.102   6.869   9.535
    1H151 O4178 8714   6.291   3.277   9.535
    1H151 O4179 8715   0.418   3.790   9.535
    1H151 O4180 8716   0.039   3.790   9.535
    1H151 O4181 8717   6.670   3.277   9.535
    1H151 O4182 8718   0.607   3.277   9.535
    1H151 O4183 8719   0.229   3.277   9.535
    1H151 O4184 8720   2.502   2.442   7.980
    1H151 O4185 8721   2.881   2.442   7.980
    1H151 O4186 8722   1.176   1.003   9.447
    1H151 O4187 8723   0.986   0.490   9.447
    1H151 O4188 8724   1.744   1.516   9.447
    1H151 O4189 8725   1.365   1.516   9.447
    1H151 O4190 8726   0.607   0.490   9.447
    1H151 O4191 8727   1.744   4.595   9.447
    1H151 O4192 8728   0.607   5.621   9.447
    1H151 O4193 8729   0.797   1.003   9.447
    1H151 O4194 8730   1.555   1.003   9.447
    1H151 O4195 8731   2.123   1.516   9.447
    1H151 O4196 8732   0.986   5.621   9.447
    1H151 O4197 8733   1.365   4.595   9.447
    1H151 O4198 8734   4.775   0.490   9.447
    1H151 O4199 8735   1.176   1.929   7.980
    1H151 O4200 8736   1.934   2.029   9.447
    1H151 O4201 8737   2.123   4.595   9.447
    1H151 O4202 8738   1.934   4.081   9.447
    1H151 O4203 8739   2.123   2.442   7.980
    1H151 O4204 8740   3.260   2.442   7.980
    1H151 O4205 8741   1.555   4.081   9.447
    1H151 O4206 8742   0.229   5.621   9.447
    1H151 O4207 8743   0.797   5.108   9.447
    1H151 O4208 8744   3.449   5.108   9.447
    1H151 O4209 8745   4.775   0.389   7.980
    1H151 O4210 8746   1.365   0.490   9.447
    1H151 O4211 8747   2.691   1.929   7.980
    1H151 O4212 8748   0.418   5.108   9.447
    1H151 O4213 8749   3.070   1.929   7.980
    1H151 O4214 8750   4.586   4.081   9.447
    1H151 O4215 8751   5.154   6.547   7.980
    1H151 O4216 8752   2.312   2.029   9.447
    1H151 O4217 8753   4.586   2.029   9.447
    1H151 O4218 8754   2.312   2.955   7.980
    1H151 O4219 8755   3.449   2.029   9.447
    1H151 O4220 8756   3.828   2.029   9.447
    1H151 O4221 8757   3.449   1.929   7.980
    1H151 O4222 8758   2.312   1.929   7.980
    1H151 O4223 8759   4.207   2.029   9.447
    1H151 O4224 8760   1.555   2.029   9.447
    1H151 O4225 8761   1.555   1.929   7.980
    1H151 O4226 8762   4.965   4.081   9.447
    1H151 O4227 8763   3.070   2.029   9.447
    1H151 O4228 8764   4.775   3.568   9.447
    1H151 O4229 8765   2.691   2.029   9.447
    1H151 O4230 8766   0.986   1.516   9.447
    1H151 O4231 8767   3.828   5.108   9.447
    1H151 O4232 8768   4.397   0.389   7.980
    1H151 O4233 8769   3.070   5.108   9.447
    1H151 O4234 8770   5.344   2.955   7.980
    1H151 O4235 8771   4.965   7.060   7.980
    1H151 O4236 8772   4.965   1.003   9.447
    1H151 O4237 8773   3.260   5.621   9.447
    1H151 O4238 8774   2.691   2.955   7.980
    1H151 O4239 8775   5.912   1.516   9.447
    1H151 O4240 8776   4.018   0.389   7.980
    1H151 O4241 8777   3.639   5.621   9.447
    1H151 O4242 8778   2.502   1.516   9.447
    1H151 O4243 8779   6.481   1.003   9.447
    1H151 O4244 8780   4.965   0.902   7.980
    1H151 O4245 8781   5.154   0.389   7.980
    1H151 O4246 8782   0.797   6.134   9.447
    1H151 O4247 8783   1.744   6.547   7.980
    1H151 O4248 8784   2.312   4.081   9.447
    1H151 O4249 8785   4.965   2.029   9.447
    1H151 O4250 8786   5.154   0.490   9.447
    1H151 O4251 8787   6.102   1.003   9.447
    1H151 O4252 8788   5.344   2.029   9.447
    1H151 O4253 8789   5.912   4.595   9.447
    1H151 O4254 8790   0.229   0.490   9.447
    1H151 O4255 8791   5.154   3.568   9.447
    1H151 O4256 8792   1.176   5.108   9.447
    1H151 O4257 8793   5.533   1.516   9.447
    1H151 O4258 8794   5.344   7.060   7.980
    1H151 O4259 8795   6.102   2.955   7.980
    1H151 O4260 8796   1.365   1.416   7.980
    1H151 O4261 8797   1.176   4.081   9.447
    1H151 O4262 8798   4.586   0.902   7.980
    1H151 O4263 8799   4.965   2.955   7.980
    1H151 O4264 8800   4.397   4.595   9.447
    1H151 O4265 8801   3.639   0.389   7.980
    1H151 O4266 8802   3.639   6.547   7.980
    1H151 O4267 8803   5.723   2.029   9.447
    1H151 O4268 8804   1.176   6.134   9.447
    1H151 O4269 8805   3.260   6.647   9.447
    1H151 O4270 8806   1.555   5.108   9.447
    1H151 O4271 8807   6.291   3.468   7.980
    1H151 O4272 8808   0.797   7.160   9.447
    1H151 O4273 8809   4.775   6.647   9.447
    1H151 O4274 8810   6.670   5.621   9.447
    1H151 O4275 8811   5.154   3.468   7.980
    1H151 O4276 8812   1.934   6.034   7.980
    1H151 O4277 8813   1.934   1.929   7.980
    1H151 O4278 8814   1.934   1.003   9.447
    1H151 O4279 8815   4.018   4.595   9.447
    1H151 O4280 8816   2.123   6.547   7.980
    1H151 O4281 8817   5.533   2.542   9.447
    1H151 O4282 8818   3.260   1.516   9.447
    1H151 O4283 8819   4.018   1.516   9.447
    1H151 O4284 8820   1.555   7.060   7.980
    1H151 O4285 8821   4.397   0.490   9.447
    1H151 O4286 8822   0.986   4.595   9.447
    1H151 O4287 8823   0.229   2.442   7.980
    1H151 O4288 8824   2.881   3.468   7.980
    1H151 O4289 8825   2.881   1.516   9.447
    1H151 O4290 8826   5.533   3.468   7.980
    1H151 O4291 8827   3.639   2.542   9.447
    1H151 O4292 8828   5.723   2.955   7.980
    1H151 O4293 8829   1.934   2.955   7.980
    1H151 O4294 8830   0.039   6.134   9.447
    1H151 O4295 8831   3.828   3.055   9.447
    1H151 O4296 8832   4.207   4.081   9.447
    1H151 O4297 8833   3.639   1.516   9.447
    1H151 O4298 8834   5.154   2.442   7.980
    1H151 O4299 8835   3.260   4.595   9.447
    1H151 O4300 8836   4.207   0.902   7.980
    1H151 O4301 8837   4.397   1.516   9.447
    1H151 O4302 8838   4.586   1.003   9.447
    1H151 O4303 8839   4.207   5.108   9.447
    1H151 O4304 8840   5.344   1.003   9.447
    1H151 O4305 8841   3.449   3.055   9.447
    1H151 O4306 8842   6.481   2.955   7.980
    1H151 O4307 8843   0.418   1.003   9.447
    1H151 O4308 8844   4.586   6.134   9.447
    1H151 O4309 8845   1.176   2.029   9.447
    1H151 O4310 8846   1.934   5.108   9.447
    1H151 O4311 8847   1.934   7.060   7.980
    1H151 O4312 8848   2.691   2.589   8.038
    1H151 O4313 8849   1.365   5.621   9.447
    1H151 O4314 8850   4.965   6.134   9.447
    1H151 O4315 8851   6.291   4.494   7.980
    1H151 O4316 8852   0.986   0.856   9.388
    1H151 O4317 8853   3.828   1.929   7.980
    1H151 O4318 8854   3.070   2.955   7.980
    1H151 O4319 8855   4.775   1.516   9.447
    1H151 O4320 8856   3.828   0.902   7.980
    1H151 O4321 8857   5.154   2.542   9.447
    1H151 O4322 8858   1.555   6.034   7.980
    1H151 O4323 8859   1.365   3.468   7.980
    1H151 O4324 8860   2.502   4.595   9.447
    1H151 O4325 8861   1.365   6.547   7.980
    1H151 O4326 8862   2.312   1.003   9.447
    1H151 O4327 8863   1.555   1.369   9.388
    1H151 O4328 8864   0.797   1.929   7.980
    1H151 O4329 8865   0.039   5.108   9.447
    1H151 O4330 8866   0.418   6.134   9.447
    1H151 O4331 8867   1.744   3.468   7.980
    1H151 O4332 8868   6.291   4.595   9.447
    1H151 O4333 8869   2.881   4.595   9.447
    1H151 O4334 8870   1.365   0.856   9.388
    1H151 O4335 8871   2.881   6.647   9.447
    1H151 O4336 8872   5.344   4.081   9.447
    1H151 O4337 8873   2.502   3.468   7.980
    1H151 O4338 8874   4.018   6.547   7.980
    1H151 O4339 8875   1.365   2.442   7.980
    1H151 O4340 8876   5.154   1.516   9.447
    1H151 O4341 8877   3.260   2.542   9.447
    1H151 O4342 8878   0.797   0.343   9.388
    1H151 O4343 8879   5.723   1.003   9.447
    1H151 O4344 8880   1.744   2.442   7.980
    1H151 O4345 8881   6.102   5.108   9.447
    1H151 O4346 8882   6.481   5.108   9.447
    1H151 O4347 8883   5.344   5.007   7.980
    1H151 O4348 8884   4.775   6.547   7.980
    1H151 O4349 8885   0.607   2.442   7.980
    1H151 O4350 8886   2.312   6.034   7.980
[truncated: 2,292,782 more chars]
