# Supplementary material for: Atomistic Molecular Dynamics Simulations of Lipids Near TiO2 Nanosurfaces
Source: J Phys Chem B. 2021 Jul 16;125(29):8048–59. doi: 10.1021/acs.jpcb.1c04547 (PMC8389913; doi:10.1021/acs.jpcb.1c04547)
Supplement: Supplementary file 2 — jp1c04547_si_002.zip [file jp1c04547_si_002.zip › MD_setup/anatase-101-82DMPC-16Chol/topol.top]

; FF
#include "../SLipids_FF/forcefield.itp"
#include "nbfix.itp"
#include "bones.itp"

; molecules
#include "H151O9223Ti4536_1.itp"
#include "DMPC.itp"
#include "cholesterol.itp"
#include "SOL.itp"
#include "ions.itp"

[ system ]
Ti4536-O9072-OH151 (30%) anatase(101) + Na+ counterions + 82 DMPC + 16 chol in 0.15 M NaCl

[ molecules ]
; molname            #
H151O9223Ti4536_1    1
DMPC                 82
Cholesterol          16
SOL         11647
NA               93
CL               32
