# Supplementary material for: Atomistic Molecular Dynamics Simulations of Lipids Near TiO2 Nanosurfaces
Source: J Phys Chem B. 2021 Jul 16;125(29):8048–59. doi: 10.1021/acs.jpcb.1c04547 (PMC8389913; doi:10.1021/acs.jpcb.1c04547)
Supplement: Supplementary file 2 — jp1c04547_si_002.zip [file jp1c04547_si_002.zip › MD_setup/anatase-100-76DMPC/anatase-100-DMPC.gro]

Ti4032-O8064-OH151 (30%) anatase(100) + Na+ counterions + 76 DMPC in 0.15 M NaCl
55428
    1H151   Ti1    1   0.277   6.242   5.078
    1H151   Ti2    2   0.466   6.481   5.078
    1H151   Ti3    3   2.171   1.474   5.078
    1H151   Ti4    4   1.982   2.666   5.078
    1H151   Ti5    5   2.360   1.712   5.078
    1H151   Ti6    6   1.792   2.427   5.078
    1H151   Ti7    7   1.792   4.335   5.078
    1H151   Ti8    8   1.603   4.573   5.078
    1H151   Ti9    9   4.445   3.381   5.078
    1H151  Ti10   10   4.066   3.381   5.078
    1H151  Ti11   11   4.255   3.619   5.078
    1H151  Ti12   12   1.224   5.765   7.920
    1H151  Ti13   13   1.034   6.004   7.920
    1H151  Ti14   14   1.413   6.004   7.920
    1H151  Ti15   15   2.171   3.381   5.078
    1H151  Ti16   16   2.360   3.619   5.078
    1H151  Ti17   17   5.202   0.281   7.920
    1H151  Ti18   18   3.308   1.235   7.920
    1H151  Ti19   19   6.150   2.904   7.920
    1H151  Ti20   20   5.392   0.758   5.078
    1H151  Ti21   21   5.581   6.004   7.920
    1H151  Ti22   22   2.550   3.142   7.920
    1H151  Ti23   23   0.466   5.527   5.078
    1H151  Ti24   24   0.655   6.242   5.078
    1H151  Ti25   25   1.982   1.712   5.078
    1H151  Ti26   26   0.087   6.481   5.078
    1H151  Ti27   27   0.087   0.043   7.920
    1H151  Ti28   28   6.718   0.281   7.920
    1H151  Ti29   29   0.277   5.288   5.078
    1H151  Ti30   30   3.687   3.381   5.078
    1H151  Ti31   31   4.823   3.381   5.078
    1H151  Ti32   32   5.392   0.043   7.920
    1H151  Ti33   33   2.171   2.427   5.078
    1H151  Ti34   34   0.845   5.527   5.078
    1H151  Ti35   35   6.529   0.997   7.920
    1H151  Ti36   36   5.013   0.043   7.920
    1H151  Ti37   37   2.171   5.050   7.920
    1H151  Ti38   38   5.202   0.520   5.078
    1H151  Ti39   39   0.845   0.043   7.920
    1H151  Ti40   40   5.960   3.142   7.920
    1H151  Ti41   41   1.603   2.666   5.078
    1H151  Ti42   42   2.550   1.474   5.078
    1H151  Ti43   43   2.360   4.811   7.920
    1H151  Ti44   44   3.118   0.997   7.920
    1H151  Ti45   45   1.982   4.573   5.078
    1H151  Ti46   46   1.413   4.335   5.078
    1H151  Ti47   47   6.339   3.142   7.920
    1H151  Ti48   48   5.960   5.288   5.078
    1H151  Ti49   49   3.687   4.096   7.920
    1H151  Ti50   50   2.550   3.381   5.078
    1H151  Ti51   51   3.497   0.997   7.920
    1H151  Ti52   52   0.845   0.997   7.920
    1H151  Ti53   53   5.581   0.520   5.078
    1H151  Ti54   54   2.360   2.904   7.920
    1H151  Ti55   55   3.497   0.758   5.078
    1H151  Ti56   56   0.466   0.043   7.920
    1H151  Ti57   57   5.392   5.765   7.920
    1H151  Ti58   58   5.771   5.765   7.920
    1H151  Ti59   59   2.739   2.904   7.920
    1H151  Ti60   60   1.792   6.004   7.920
    1H151  Ti61   61   0.655   6.004   7.920
    1H151  Ti62   62   6.339   0.281   7.920
    1H151  Ti63   63   6.718   5.288   5.078
    1H151  Ti64   64   6.339   5.288   5.078
    1H151  Ti65   65   6.150   0.997   7.920
    1H151  Ti66   66   6.718   1.235   7.920
    1H151  Ti67   67   4.066   4.096   7.920
    1H151  Ti68   68   2.171   6.004   7.920
    1H151  Ti69   69   4.634   2.666   5.078
    1H151  Ti70   70   3.497   3.619   5.078
    1H151  Ti71   71   5.013   3.619   5.078
    1H151  Ti72   72   4.445   2.427   5.078
    1H151  Ti73   73   5.771   5.527   5.078
    1H151  Ti74   74   1.034   0.281   7.920
    1H151  Ti75   75   1.034   5.288   5.078
    1H151  Ti76   76   0.466   2.904   7.920
    1H151  Ti77   77   1.034   1.235   7.920
    1H151  Ti78   78   3.687   0.520   5.078
    1H151  Ti79   79   0.277   3.142   7.920
    1H151  Ti80   80   3.497   3.858   7.920
    1H151  Ti81   81   2.739   5.527   5.078
    1H151  Ti82   82   0.466   0.997   7.920
    1H151  Ti83   83   5.960   1.474   5.078
    1H151  Ti84   84   2.550   5.288   5.078
    1H151  Ti85   85   6.150   1.712   5.078
    1H151  Ti86   86   5.960   0.281   7.920
    1H151  Ti87   87   1.792   3.381   5.078
    1H151  Ti88   88   1.792   5.050   7.920
    1H151  Ti89   89   2.739   4.811   7.920
    1H151  Ti90   90   3.876   0.043   7.920
    1H151  Ti91   91   3.118   0.758   5.078
    1H151  Ti92   92   6.529   3.858   7.920
    1H151  Ti93   93   5.960   4.096   7.920
    1H151  Ti94   94   0.277   6.004   7.920
    1H151  Ti95   95   5.771   0.997   7.920
    1H151  Ti96   96   4.445   4.096   7.920
    1H151  Ti97   97   2.550   6.004   7.920
    1H151  Ti98   98   3.497   0.043   7.920
    1H151  Ti99   99   3.687   6.004   7.920
    1H151 Ti100  100   0.087   3.858   7.920
    1H151 Ti101  101   4.823   1.474   5.078
    1H151 Ti102  102   4.066   6.004   7.920
    1H151 Ti103  103   4.445   1.474   5.078
    1H151 Ti104  104   5.581   4.096   7.920
    1H151 Ti105  105   3.118   4.573   5.078
    1H151 Ti106  106   3.497   4.573   5.078
    1H151 Ti107  107   4.445   0.281   7.920
    1H151 Ti108  108   1.034   3.142   7.920
    1H151 Ti109  109   3.876   2.666   5.078
    1H151 Ti110  110   4.066   5.050   7.920
    1H151 Ti111  111   4.634   0.758   5.078
    1H151 Ti112  112   5.392   2.904   7.920
    1H151 Ti113  113   6.339   6.242   5.078
    1H151 Ti114  114   4.255   0.997   7.920
    1H151 Ti115  115   1.603   2.904   7.920
    1H151 Ti116  116   3.497   4.811   7.920
    1H151 Ti117  117   1.413   1.474   5.078
    1H151 Ti118  118   0.845   1.950   7.920
    1H151 Ti119  119   1.224   6.481   5.078
    1H151 Ti120  120   4.634   2.904   7.920
    1H151 Ti121  121   4.255   1.950   7.920
    1H151 Ti122  122   5.202   2.427   5.078
    1H151 Ti123  123   2.550   1.235   7.920
    1H151 Ti124  124   0.277   0.520   5.078
    1H151 Ti125  125   4.823   1.235   7.920
    1H151 Ti126  126   6.529   0.758   5.078
    1H151 Ti127  127   2.360   0.758   5.078
    1H151 Ti128  128   4.634   4.811   7.920
    1H151 Ti129  129   4.823   2.189   7.920
    1H151 Ti130  130   1.413   2.189   7.920
    1H151 Ti131  131   4.066   3.142   7.920
    1H151 Ti132  132   6.718   3.381   5.078
    1H151 Ti133  133   1.034   5.050   7.920
    1H151 Ti134  134   3.118   2.666   5.078
    1H151 Ti135  135   0.087   1.950   7.920
    1H151 Ti136  136   5.013   5.527   5.078
    1H151 Ti137  137   5.392   6.481   5.078
    1H151 Ti138  138   1.603   0.758   5.078
    1H151 Ti139  139   3.497   1.950   7.920
    1H151 Ti140  140   0.466   2.666   5.078
    1H151 Ti141  141   6.529   2.666   5.078
    1H151 Ti142  142   0.655   3.381   5.078
    1H151 Ti143  143   5.960   3.381   5.078
    1H151 Ti144  144   4.634   4.573   5.078
    1H151 Ti145  145   5.392   4.573   5.078
    1H151 Ti146  146   3.497   6.481   5.078
    1H151 Ti147  147   4.445   6.242   5.078
    1H151 Ti148  148   2.550   6.242   5.078
    1H151 Ti149  149   2.171   0.281   7.920
    1H151 Ti150  150   3.876   5.527   5.078
    1H151 Ti151  151   6.718   5.050   7.920
    1H151 Ti152  152   1.982   2.904   5.268
    1H151 Ti153  153   4.445   3.142   5.268
    1H151 Ti154  154   0.277   6.004   5.268
    1H151 Ti155  155   0.466   5.765   5.268
    1H151 Ti156  156   1.034   6.242   7.731
    1H151 Ti157  157   4.066   3.142   5.268
    1H151 Ti158  158   1.982   1.950   5.268
    1H151 Ti159  159   0.655   6.004   5.268
    1H151 Ti160  160   0.655   6.242   7.731
    1H151 Ti161  161   0.845   6.481   7.731
    1H151 Ti162  162   0.466   6.481   7.731
    1H151 Ti163  163   2.171   3.142   5.268
    1H151 Ti164  164   6.529   0.758   7.731
    1H151 Ti165  165   6.339   0.520   7.731
    1H151 Ti166  166   2.171   2.189   5.268
    1H151 Ti167  167   1.792   2.189   5.268
    1H151 Ti168  168   6.150   0.758   7.731
    1H151 Ti169  169   2.360   1.950   5.268
    1H151 Ti170  170   2.171   1.235   5.268
    1H151 Ti171  171   0.466   0.043   5.268
    1H151 Ti172  172   6.718   0.520   7.731
    1H151 Ti173  173   1.413   6.242   7.731
    1H151 Ti174  174   0.845   5.765   5.268
    1H151 Ti175  175   4.634   2.904   5.268
    1H151 Ti176  176   1.224   5.527   7.731
    1H151 Ti177  177   4.823   3.142   5.268
    1H151 Ti178  178   1.792   4.096   5.268
    1H151 Ti179  179   5.960   0.520   7.731
    1H151 Ti180  180   5.392   6.481   7.731
    1H151 Ti181  181   0.087   6.481   7.731
    1H151 Ti182  182   1.792   3.142   5.268
    1H151 Ti183  183   3.687   3.142   5.268
    1H151 Ti184  184   0.087   0.043   5.268
    1H151 Ti185  185   6.339   3.381   7.731
    1H151 Ti186  186   0.845   0.758   7.731
    1H151 Ti187  187   5.581   6.242   7.731
    1H151 Ti188  188   0.277   6.242   7.731
    1H151 Ti189  189   1.603   2.904   5.268
    1H151 Ti190  190   2.550   1.235   5.268
    1H151 Ti191  191   3.687   4.335   7.731
    1H151 Ti192  192   1.603   4.811   5.268
    1H151 Ti193  193   5.202   0.281   5.268
    1H151 Ti194  194   3.308   1.474   7.731
    1H151 Ti195  195   3.876   6.481   7.731
    1H151 Ti196  196   5.581   0.281   5.268
    1H151 Ti197  197   4.255   3.858   5.268
    1H151 Ti198  198   2.171   5.288   7.731
    1H151 Ti199  199   5.960   3.381   7.731
    1H151 Ti200  200   4.066   4.335   7.731
    1H151 Ti201  201   3.687   6.242   7.731
    1H151 Ti202  202   3.876   2.904   5.268
    1H151 Ti203  203   2.550   3.142   5.268
    1H151 Ti204  204   1.792   6.242   7.731
    1H151 Ti205  205   6.529   3.619   7.731
    1H151 Ti206  206   5.202   0.520   7.731
    1H151 Ti207  207   5.771   0.758   7.731
    1H151 Ti208  208   2.360   3.858   5.268
    1H151 Ti209  209   5.013   6.481   7.731
    1H151 Ti210  210   1.034   0.520   7.731
    1H151 Ti211  211   0.466   0.758   7.731
    1H151 Ti212  212   3.497   0.758   7.731
    1H151 Ti213  213   5.392   0.997   5.268
    1H151 Ti214  214   0.277   5.050   5.268
    1H151 Ti215  215   2.360   0.997   5.268
    1H151 Ti216  216   6.718   1.474   7.731
    1H151 Ti217  217   2.171   6.242   7.731
    1H151 Ti218  218   0.277   0.281   5.268
    1H151 Ti219  219   1.413   4.096   5.268
    1H151 Ti220  220   3.118   0.758   7.731
    1H151 Ti221  221   1.982   4.811   5.268
    1H151 Ti222  222   6.718   5.050   5.268
    1H151 Ti223  223   0.277   3.381   7.731
    1H151 Ti224  224   6.339   5.050   5.268
    1H151 Ti225  225   5.960   5.050   5.268
    1H151 Ti226  226   0.087   3.619   7.731
    1H151 Ti227  227   1.034   1.474   7.731
    1H151 Ti228  228   4.823   1.235   5.268
    1H151 Ti229  229   4.066   6.242   7.731
    1H151 Ti230  230   1.792   5.288   7.731
    1H151 Ti231  231   4.445   4.335   7.731
    1H151 Ti232  232   4.634   0.997   5.268
    1H151 Ti233  233   2.360   4.573   7.731
    1H151 Ti234  234   6.150   2.666   7.731
    1H151 Ti235  235   3.687   0.281   5.268
    1H151 Ti236  236   3.497   6.481   7.731
    1H151 Ti237  237   5.392   0.043   5.268
    1H151 Ti238  238   2.360   2.666   7.731
    1H151 Ti239  239   3.497   0.997   5.268
    1H151 Ti240  240   4.445   1.235   5.268
    1H151 Ti241  241   2.550   3.381   7.731
    1H151 Ti242  242   5.392   5.527   7.731
    1H151 Ti243  243   2.739   2.666   7.731
    1H151 Ti244  244   5.771   5.527   7.731
    1H151 Ti245  245   2.739   5.765   5.268
    1H151 Ti246  246   3.497   3.858   5.268
    1H151 Ti247  247   4.445   2.189   5.268
    1H151 Ti248  248   1.034   5.050   5.268
    1H151 Ti249  249   4.445   0.520   7.731
    1H151 Ti250  250   5.771   5.765   5.268
    1H151 Ti251  251   5.013   3.858   5.268
    1H151 Ti252  252   3.497   4.573   7.731
    1H151 Ti253  253   0.845   1.712   7.731
    1H151 Ti254  254   1.034   5.288   7.731
    1H151 Ti255  255   0.466   2.666   7.731
    1H151 Ti256  256   4.255   0.758   7.731
    1H151 Ti257  257   3.118   0.997   5.268
    1H151 Ti258  258   5.960   1.235   5.268
    1H151 Ti259  259   3.497   3.619   7.731
    1H151 Ti260  260   3.497   1.712   7.731
    1H151 Ti261  261   0.087   1.712   7.731
    1H151 Ti262  262   2.550   5.050   5.268
    1H151 Ti263  263   1.603   0.997   5.268
    1H151 Ti264  264   2.739   4.573   7.731
    1H151 Ti265  265   4.634   2.666   7.731
    1H151 Ti266  266   3.118   4.811   5.268
    1H151 Ti267  267   3.497   0.043   5.268
    1H151 Ti268  268   4.634   4.573   7.731
    1H151 Ti269  269   2.550   6.242   7.731
    1H151 Ti270  270   1.603   2.666   7.731
    1H151 Ti271  271   1.413   2.427   7.731
    1H151 Ti272  272   4.823   2.427   7.731
    1H151 Ti273  273   6.339   6.004   5.268
    1H151 Ti274  274   6.718   3.142   5.268
    1H151 Ti275  275   1.413   1.235   5.268
    1H151 Ti276  276   5.960   4.335   7.731
    1H151 Ti277  277   3.497   4.811   5.268
    1H151 Ti278  278   6.529   2.904   5.268
    1H151 Ti279  279   0.466   2.904   5.268
    1H151 Ti280  280   6.150   1.950   5.268
    1H151 Ti281  281   2.550   6.004   5.268
    1H151 Ti282  282   0.655   3.142   5.268
    1H151 Ti283  283   5.581   4.335   7.731
    1H151 Ti284  284   4.066   3.381   7.731
    1H151 Ti285  285   4.066   5.288   7.731
    1H151 Ti286  286   4.255   1.712   7.731
    1H151 Ti287  287   3.118   2.904   5.268
    1H151 Ti288  288   4.823   1.474   7.731
    1H151 Ti289  289   5.392   2.666   7.731
    1H151 Ti290  290   5.392   4.811   5.268
    1H151 Ti291  291   5.202   2.189   5.268
    1H151 Ti292  292   6.529   0.997   5.268
    1H151 Ti293  293   1.034   3.381   7.731
    1H151 Ti294  294   1.224   0.043   5.268
    1H151 Ti295  295   5.013   5.765   5.268
    1H151 Ti296  296   4.445   6.004   5.268
    1H151 Ti297  297   2.550   1.474   7.731
    1H151 Ti298  298   5.960   3.142   5.268
    1H151 Ti299  299   3.876   5.765   5.268
    1H151 Ti300  300   4.634   4.811   5.268
    1H151 Ti301  301   6.718   5.288   7.731
    1H151 Ti302  302   2.171   0.520   7.731
    1H151 Ti303  303   4.255   2.904   5.268
    1H151 Ti304  304   0.655   0.520   7.731
    1H151 Ti305  305   0.087   5.765   5.268
    1H151 Ti306  306   0.277   0.520   7.731
    1H151 Ti307  307   0.087   0.758   7.731
    1H151 Ti308  308   1.603   5.527   7.731
    1H151 Ti309  309   1.982   3.858   5.268
    1H151 Ti310  310   4.634   3.858   5.268
    1H151 Ti311  311   2.360   2.904   5.268
    1H151 Ti312  312   1.982   5.527   7.731
    1H151 Ti313  313   3.876   3.858   5.268
    1H151 Ti314  314   1.224   6.481   7.731
    1H151 Ti315  315   5.581   0.520   7.731
    1H151 Ti316  316   0.845   5.527   7.731
    1H151 Ti317  317   1.792   1.235   5.268
    1H151 Ti318  318   6.150   3.619   7.731
    1H151 Ti319  319   6.150   5.765   5.268
    1H151 Ti320  320   0.655   1.474   7.731
    1H151 Ti321  321   6.718   3.381   7.731
    1H151 Ti322  322   5.013   0.997   5.268
    1H151 Ti323  323   0.655   5.050   5.268
    1H151 Ti324  324   6.718   6.004   5.268
    1H151 Ti325  325   5.202   6.242   7.731
    1H151 Ti326  326   3.876   4.573   7.731
    1H151 Ti327  327   3.876   3.619   7.731
    1H151 Ti328  328   6.529   5.765   5.268
    1H151 Ti329  329   4.255   4.573   7.731
    1H151 Ti330  330   3.308   0.281   5.268
    1H151 Ti331  331   5.771   6.481   7.731
    1H151 Ti332  332   1.603   1.950   5.268
    1H151 Ti333  333   2.360   5.527   7.731
    1H151 Ti334  334   2.171   4.096   5.268
    1H151 Ti335  335   6.529   6.481   7.731
    1H151 Ti336  336   4.823   0.520   7.731
    1H151 Ti337  337   1.034   6.004   5.268
    1H151 Ti338  338   0.277   1.474   7.731
    1H151 Ti339  339   2.550   5.288   7.731
    1H151 Ti340  340   1.413   5.288   7.731
    1H151 Ti341  341   5.013   2.904   5.268
    1H151 Ti342  342   3.687   0.520   7.731
    1H151 Ti343  343   0.845   0.043   5.268
    1H151 Ti344  344   1.982   0.997   5.268
    1H151 Ti345  345   5.771   3.619   7.731
    1H151 Ti346  346   1.603   3.858   5.268
    1H151 Ti347  347   6.339   1.474   7.731
    1H151 Ti348  348   3.687   1.474   7.731
    1H151 Ti349  349   4.823   2.189   5.268
    1H151 Ti350  350   4.066   0.520   7.731
    1H151 Ti351  351   4.255   3.619   7.731
    1H151 Ti352  352   3.308   3.142   5.268
    1H151 Ti353  353   6.718   0.281   5.268
    1H151 Ti354  354   3.497   2.904   5.268
    1H151 Ti355  355   4.255   6.481   7.731
    1H151 Ti356  356   5.771   0.997   5.268
    1H151 Ti357  357   4.634   1.950   5.268
    1H151 Ti358  358   1.224   4.811   5.268
    1H151 Ti359  359   2.929   1.474   7.731
    1H151 Ti360  360   2.739   0.997   5.268
    1H151 Ti361  361   4.634   0.758   7.731
    1H151 Ti362  362   0.655   3.381   7.731
    1H151 Ti363  363   5.771   2.666   7.731
    1H151 Ti364  364   3.308   0.520   7.731
    1H151 Ti365  365   5.581   5.050   5.268
    1H151 Ti366  366   3.308   4.335   7.731
    1H151 Ti367  367   1.224   2.666   7.731
    1H151 Ti368  368   3.308   4.096   5.268
    1H151 Ti369  369   1.224   0.758   7.731
    1H151 Ti370  370   1.982   4.573   7.731
    1H151 Ti371  371   1.982   6.481   7.731
    1H151 Ti372  372   3.876   5.527   7.731
    1H151 Ti373  373   4.445   1.474   7.731
    1H151 Ti374  374   4.445   2.427   7.731
    1H151 Ti375  375   2.929   5.050   5.268
    1H151 Ti376  376   6.150   6.481   7.731
    1H151 Ti377  377   1.224   1.712   7.731
    1H151 Ti378  378   4.634   1.712   7.731
    1H151 Ti379  379   2.550   2.189   5.268
    1H151 Ti380  380   0.087   2.904   5.268
    1H151 Ti381  381   0.277   3.142   5.268
    1H151 Ti382  382   3.876   0.758   7.731
    1H151 Ti383  383   5.960   6.242   7.731
    1H151 Ti384  384   5.013   2.666   7.731
    1H151 Ti385  385   6.339   1.235   5.268
    1H151 Ti386  386   2.360   6.481   7.731
    1H151 Ti387  387   6.529   0.043   5.268
    1H151 Ti388  388   1.413   2.189   5.268
    1H151 Ti389  389   0.845   2.666   7.731
    1H151 Ti390  390   5.581   3.381   7.731
    1H151 Ti391  391   6.339   3.142   5.268
    1H151 Ti392  392   0.466   5.527   7.731
    1H151 Ti393  393   5.392   0.758   7.731
    1H151 Ti394  394   2.360   5.765   5.268
    1H151 Ti395  395   0.466   1.712   7.731
    1H151 Ti396  396   4.634   6.481   7.731
    1H151 Ti397  397   1.603   6.481   7.731
    1H151 Ti398  398   5.202   3.142   5.268
    1H151 Ti399  399   6.529   2.666   7.731
    1H151 Ti400  400   5.013   0.758   7.731
    1H151 Ti401  401   2.739   1.950   5.268
    1H151 Ti402  402   0.087   2.666   7.731
    1H151 Ti403  403   3.687   4.096   5.268
    1H151 Ti404  404   4.823   0.281   5.268
    1H151 Ti405  405   1.034   2.427   7.731
    1H151 Ti406  406   4.823   4.096   5.268
    1H151 Ti407  407   4.445   4.096   5.268
    1H151 Ti408  408   2.739   3.858   5.268
    1H151 Ti409  409   5.202   1.235   5.268
    1H151 Ti410  410   6.718   6.242   7.731
    1H151 Ti411  411   2.929   3.142   5.268
    1H151 Ti412  412   1.224   5.765   5.268
    1H151 Ti413  413   2.739   2.904   5.268
    1H151 Ti414  414   1.413   5.050   5.268
    1H151 Ti415  415   4.066   1.474   7.731
    1H151 Ti416  416   5.581   1.235   5.268
    1H151 Ti417  417   0.655   0.281   5.268
    1H151 Ti418  418   0.655   2.427   7.731
    1H151 Ti419  419   5.960   6.004   5.268
    1H151 Ti420  420   2.739   0.758   7.731
    1H151 Ti421  421   2.929   1.235   5.268
    1H151 Ti422  422   3.876   1.712   7.731
    1H151 Ti423  423   4.445   3.381   7.731
    1H151 Ti424  424   5.392   5.765   5.268
    1H151 Ti425  425   6.339   4.335   7.731
    1H151 Ti426  426   3.687   5.288   7.731
    1H151 Ti427  427   3.118   4.573   7.731
    1H151 Ti428  428   5.013   0.043   5.268
    1H151 Ti429  429   1.413   3.142   5.268
    1H151 Ti430  430   1.982   2.666   7.731
    1H151 Ti431  431   4.066   2.189   5.268
    1H151 Ti432  432   4.255   2.666   7.731
    1H151 Ti433  433   2.360   4.811   5.268
    1H151 Ti434  434   5.013   1.950   5.268
    1H151 Ti435  435   6.150   0.997   5.268
    1H151 Ti436  436   5.960   1.474   7.731
    1H151 Ti437  437   3.876   0.997   5.268
    1H151 Ti438  438   6.718   4.335   7.731
    1H151 Ti439  439   0.277   2.427   7.731
    1H151 Ti440  440   5.771   0.043   5.268
    1H151 Ti441  441   2.171   3.381   7.731
    1H151 Ti442  442   4.255   1.950   5.268
    1H151 Ti443  443   5.202   5.050   5.268
    1H151 Ti444  444   2.929   3.381   7.731
    1H151 Ti445  445   4.255   0.997   5.268
    1H151 Ti446  446   2.171   5.050   5.268
    1H151 Ti447  447   5.581   6.004   5.268
    1H151 Ti448  448   0.466   3.619   7.731
    1H151 Ti449  449   2.739   4.811   5.268
    1H151 Ti450  450   3.118   1.712   7.731
    1H151 Ti451  451   1.792   5.050   5.268
    1H151 Ti452  452   5.202   4.096   5.268
    1H151 Ti453  453   3.687   3.381   7.731
    1H151 Ti454  454   4.255   5.527   7.731
    1H151 Ti455  455   6.529   1.712   7.731
    1H151 Ti456  456   5.013   4.811   5.268
    1H151 Ti457  457   4.445   5.288   7.731
    1H151 Ti458  458   5.771   4.811   5.268
    1H151 Ti459  459   3.308   6.242   7.731
    1H151 Ti460  460   3.876   0.043   5.268
    1H151 Ti461  461   5.771   1.950   5.268
    1H151 Ti462  462   5.202   6.004   5.268
    1H151 Ti463  463   3.308   5.050   5.268
    1H151 Ti464  464   2.929   6.004   5.268
    1H151 Ti465  465   0.087   5.527   7.731
    1H151 Ti466  466   4.823   4.335   7.731
    1H151 Ti467  467   4.823   5.050   5.268
    1H151 Ti468  468   1.413   3.381   7.731
    1H151 Ti469  469   1.792   2.427   7.731
    1H151 Ti470  470   6.150   4.811   5.268
    1H151 Ti471  471   4.823   6.004   5.268
    1H151 Ti472  472   3.687   5.050   5.268
    1H151 Ti473  473   4.066   4.096   5.268
    1H151 Ti474  474   3.118   3.858   5.268
    1H151 Ti475  475   0.087   0.997   5.268
    1H151 Ti476  476   5.202   2.427   7.731
    1H151 Ti477  477   5.013   1.712   7.731
    1H151 Ti478  478   4.066   6.004   5.268
    1H151 Ti479  479   0.845   2.904   5.268
    1H151 Ti480  480   3.687   6.004   5.268
    1H151 Ti481  481   6.339   2.189   5.268
    1H151 Ti482  482   2.360   0.758   7.731
    1H151 Ti483  483   6.529   4.811   5.268
    1H151 Ti484  484   6.150   2.904   5.268
    1H151 Ti485  485   0.087   4.811   5.268
    1H151 Ti486  486   4.634   5.765   5.268
    1H151 Ti487  487   3.308   1.235   5.268
    1H151 Ti488  488   2.739   5.527   7.731
    1H151 Ti489  489   1.413   0.281   5.268
    1H151 Ti490  490   4.255   5.765   5.268
    1H151 Ti491  491   2.550   4.096   5.268
    1H151 Ti492  492   2.929   0.281   5.268
    1H151 Ti493  493   5.960   0.281   5.268
    1H151 Ti494  494   1.224   0.997   5.268
    1H151 Ti495  495   2.929   4.096   5.268
    1H151 Ti496  496   2.550   2.427   7.731
    1H151 Ti497  497   0.655   5.288   7.731
    1H151 Ti498  498   2.929   5.288   7.731
    1H151 Ti499  499   5.581   5.288   7.731
    1H151 Ti500  500   6.339   0.281   5.268
    1H151 Ti501  501   1.224   2.904   5.268
    1H151 Ti502  502   4.823   6.242   7.731
    1H151 Ti503  503   2.550   4.335   7.731
    1H151 Ti504  504   4.445   6.242   7.731
    1H151 Ti505  505   5.392   3.619   7.731
    1H151 Ti506  506   3.118   0.043   5.268
    1H151 Ti507  507   4.066   2.427   7.731
    1H151 Ti508  508   4.634   3.619   7.731
    1H151 Ti509  509   4.066   0.281   5.268
    1H151 Ti510  510   0.845   4.811   5.268
    1H151 Ti511  511   6.150   0.043   5.268
    1H151 Ti512  512   3.497   5.527   7.731
    1H151 Ti513  513   6.718   2.427   7.731
    1H151 Ti514  514   5.392   3.858   5.268
    1H151 Ti515  515   5.392   2.904   5.268
    1H151 Ti516  516   1.413   0.520   7.731
    1H151 Ti517  517   5.771   4.573   7.731
    1H151 Ti518  518   4.445   0.281   5.268
    1H151 Ti519  519   4.634   0.043   5.268
    1H151 Ti520  520   5.202   3.381   7.731
    1H151 Ti521  521   3.308   5.288   7.731
    1H151 Ti522  522   2.929   0.520   7.731
    1H151 Ti523  523   1.224   3.858   5.268
    1H151 Ti524  524   4.823   3.381   7.731
    1H151 Ti525  525   3.118   5.765   5.268
    1H151 Ti526  526   1.413   1.474   7.731
    1H151 Ti527  527   2.929   2.189   5.268
    1H151 Ti528  528   4.066   1.235   5.268
    1H151 Ti529  529   1.224   1.950   5.268
    1H151 Ti530  530   2.550   0.281   5.268
    1H151 Ti531  531   6.529   4.573   7.731
    1H151 Ti532  532   0.466   4.811   5.268
    1H151 Ti533  533   1.603   4.573   7.731
    1H151 Ti534  534   3.118   3.619   7.731
    1H151 Ti535  535   1.413   6.004   5.268
    1H151 Ti536  536   4.255   0.043   5.268
    1H151 Ti537  537   0.277   5.288   7.731
    1H151 Ti538  538   5.581   3.142   5.268
    1H151 Ti539  539   2.929   4.335   7.731
    1H151 Ti540  540   1.034   0.281   5.268
    1H151 Ti541  541   1.034   3.142   5.268
    1H151 Ti542  542   3.308   6.004   5.268
    1H151 Ti543  543   3.118   6.481   7.731
    1H151 Ti544  544   1.034   4.096   5.268
    1H151 Ti545  545   2.739   0.043   5.268
    1H151 Ti546  546   1.792   3.381   7.731
    1H151 Ti547  547   5.013   5.527   7.731
    1H151 Ti548  548   3.308   3.381   7.731
    1H151 Ti549  549   3.876   2.666   7.731
    1H151 Ti550  550   5.392   1.950   5.268
    1H151 Ti551  551   6.150   5.527   7.731
    1H151 Ti552  552   6.339   2.427   7.731
    1H151 Ti553  553   2.929   6.242   7.731
    1H151 Ti554  554   3.876   4.811   5.268
    1H151 Ti555  555   2.550   0.520   7.731
    1H151 Ti556  556   3.118   2.666   7.731
    1H151 Ti557  557   3.687   2.189   5.268
    1H151 Ti558  558   2.171   0.281   5.268
    1H151 Ti559  559   5.581   1.474   7.731
    1H151 Ti560  560   3.687   2.427   7.731
    1H151 Ti561  561   1.792   0.281   5.268
    1H151 Ti562  562   0.087   4.573   7.731
    1H151 Ti563  563   5.202   1.474   7.731
    1H151 Ti564  564   6.529   1.950   5.268
    1H151 Ti565  565   6.718   2.189   5.268
    1H151 Ti566  566   0.277   4.335   7.731
    1H151 Ti567  567   3.497   5.765   5.268
    1H151 Ti568  568   4.823   5.288   7.731
    1H151 Ti569  569   4.066   5.050   5.268
    1H151 Ti570  570   5.581   4.096   5.268
    1H151 Ti571  571   5.202   4.335   7.731
    1H151 Ti572  572   5.581   2.189   5.268
    1H151 Ti573  573   2.171   2.427   7.731
    1H151 Ti574  574   5.960   2.189   5.268
    1H151 Ti575  575   2.739   6.481   7.731
    1H151 Ti576  576   5.960   2.427   7.731
    1H151 Ti577  577   3.687   1.235   5.268
    1H151 Ti578  578   5.013   4.573   7.731
    1H151 Ti579  579   1.603   1.712   7.731
    1H151 Ti580  580   6.150   4.573   7.731
    1H151 Ti581  581   5.771   3.858   5.268
    1H151 Ti582  582   2.360   0.043   5.268
    1H151 Ti583  583   3.308   2.189   5.268
    1H151 Ti584  584   2.739   3.619   7.731
    1H151 Ti585  585   2.171   4.335   7.731
    1H151 Ti586  586   5.202   5.288   7.731
    1H151 Ti587  587   6.339   6.242   7.731
    1H151 Ti588  588   2.929   2.427   7.731
    1H151 Ti589  589   4.255   4.811   5.268
    1H151 Ti590  590   1.603   0.043   5.268
    1H151 Ti591  591   0.845   3.858   5.268
    1H151 Ti592  592   3.308   2.427   7.731
    1H151 Ti593  593   2.171   6.004   5.268
    1H151 Ti594  594   5.581   2.427   7.731
    1H151 Ti595  595   4.445   5.050   5.268
    1H151 Ti596  596   6.718   1.235   5.268
    1H151 Ti597  597   0.845   3.619   7.731
    1H151 Ti598  598   2.739   1.712   7.731
    1H151 Ti599  599   1.224   4.573   7.731
    1H151 Ti600  600   6.150   3.858   5.268
    1H151 Ti601  601   5.771   2.904   5.268
    1H151 Ti602  602   0.466   3.858   5.268
    1H151 Ti603  603   0.277   2.189   5.268
    1H151 Ti604  604   6.529   3.858   5.268
    1H151 Ti605  605   0.087   3.858   5.268
    1H151 Ti606  606   6.529   5.527   7.731
    1H151 Ti607  607   1.792   0.520   7.731
    1H151 Ti608  608   5.960   5.288   7.731
    1H151 Ti609  609   6.339   5.288   7.731
    1H151 Ti610  610   2.360   3.619   7.731
    1H151 Ti611  611   1.034   1.235   5.268
    1H151 Ti612  612   0.466   0.997   5.268
    1H151 Ti613  613   5.392   4.573   7.731
    1H151 Ti614  614   0.655   2.189   5.268
    1H151 Ti615  615   1.982   0.758   7.731
    1H151 Ti616  616   0.845   4.573   7.731
    1H151 Ti617  617   2.171   1.474   7.731
    1H151 Ti618  618   1.224   3.619   7.731
    1H151 Ti619  619   3.118   5.527   7.731
    1H151 Ti620  620   2.360   1.712   7.731
    1H151 Ti621  621   5.013   3.619   7.731
    1H151 Ti622  622   6.150   1.712   7.731
    1H151 Ti623  623   4.634   5.527   7.731
    1H151 Ti624  624   1.034   2.189   5.268
    1H151 Ti625  625   1.603   0.758   7.731
    1H151 Ti626  626   3.876   1.950   5.268
    1H151 Ti627  627   3.118   1.950   5.268
    1H151 Ti628  628   3.497   2.666   7.731
    1H151 Ti629  629   1.982   0.043   5.268
    1H151 Ti630  630   1.603   5.765   5.268
    1H151 Ti631  631   0.466   4.573   7.731
    1H151 Ti632  632   1.982   5.765   5.268
    1H151 Ti633  633   5.392   1.712   7.731
    1H151 Ti634  634   1.792   4.335   7.731
    1H151 Ti635  635   0.845   0.997   5.268
    1H151 Ti636  636   5.771   1.712   7.731
    1H151 Ti637  637   5.960   4.096   5.268
    1H151 Ti638  638   1.982   3.619   7.731
    1H151 Ti639  639   1.792   6.004   5.268
    1H151 Ti640  640   1.792   1.474   7.731
    1H151 Ti641  641   0.655   4.096   5.268
    1H151 Ti642  642   1.603   3.619   7.731
    1H151 Ti643  643   0.277   1.235   5.268
    1H151 Ti644  644   0.087   1.950   5.268
    1H151 Ti645  645   0.845   1.950   5.268
    1H151 Ti646  646   3.497   1.950   5.268
    1H151 Ti647  647   0.655   4.335   7.731
    1H151 Ti648  648   1.982   1.712   7.731
    1H151 Ti649  649   1.413   4.335   7.731
    1H151 Ti650  650   6.339   4.096   5.268
    1H151 Ti651  651   0.277   4.096   5.268
    1H151 Ti652  652   0.655   1.235   5.268
    1H151 Ti653  653   0.466   1.950   5.268
    1H151 Ti654  654   6.718   4.096   5.268
    1H151 Ti655  655   1.034   4.335   7.731
    1H151 Ti656  656   0.277   6.242   5.457
    1H151 Ti657  657   1.982   2.666   5.457
    1H151 Ti658  658   0.466   6.481   5.457
    1H151 Ti659  659   2.171   1.474   5.457
    1H151 Ti660  660   1.792   2.427   5.457
    1H151 Ti661  661   2.360   1.712   5.457
    1H151 Ti662  662   4.445   3.381   5.457
    1H151 Ti663  663   4.066   3.381   5.457
    1H151 Ti664  664   1.034   6.004   7.541
    1H151 Ti665  665   1.792   4.335   5.457
    1H151 Ti666  666   1.224   5.765   7.541
    1H151 Ti667  667   4.255   3.619   5.457
    1H151 Ti668  668   1.413   6.004   7.541
    1H151 Ti669  669   1.603   4.573   5.457
    1H151 Ti670  670   2.171   3.381   5.457
    1H151 Ti671  671   0.466   5.527   5.457
    1H151 Ti672  672   1.982   1.712   5.457
    1H151 Ti673  673   0.655   6.242   5.457
    1H151 Ti674  674   6.718   0.281   7.541
    1H151 Ti675  675   2.171   2.427   5.457
    1H151 Ti676  676   2.360   3.619   5.457
    1H151 Ti677  677   0.087   0.043   7.541
    1H151 Ti678  678   0.087   6.481   5.457
    1H151 Ti679  679   5.202   0.281   7.541
    1H151 Ti680  680   0.845   0.043   7.541
    1H151 Ti681  681   6.529   0.997   7.541
    1H151 Ti682  682   0.466   0.043   7.541
    1H151 Ti683  683   3.308   1.235   7.541
    1H151 Ti684  684   3.687   3.381   5.457
    1H151 Ti685  685   4.823   3.381   5.457
    1H151 Ti686  686   5.581   6.004   7.541
    1H151 Ti687  687   5.392   0.758   5.457
    1H151 Ti688  688   5.392   0.043   7.541
    1H151 Ti689  689   0.277   5.288   5.457
    1H151 Ti690  690   0.845   5.527   5.457
    1H151 Ti691  691   6.150   2.904   7.541
    1H151 Ti692  692   1.603   2.666   5.457
    1H151 Ti693  693   2.550   1.474   5.457
    1H151 Ti694  694   0.655   6.004   7.541
    1H151 Ti695  695   6.339   0.281   7.541
    1H151 Ti696  696   5.202   0.520   5.457
    1H151 Ti697  697   6.339   3.142   7.541
    1H151 Ti698  698   5.013   0.043   7.541
    1H151 Ti699  699   2.171   5.050   7.541
    1H151 Ti700  700   5.960   3.142   7.541
    1H151 Ti701  701   0.845   0.997   7.541
    1H151 Ti702  702   2.550   3.142   7.541
    1H151 Ti703  703   3.687   4.096   7.541
    1H151 Ti704  704   6.150   0.997   7.541
    1H151 Ti705  705   1.982   4.573   5.457
    1H151 Ti706  706   3.118   0.997   7.541
    1H151 Ti707  707   2.550   3.381   5.457
    1H151 Ti708  708   1.413   4.335   5.457
    1H151 Ti709  709   2.360   4.811   7.541
    1H151 Ti710  710   3.497   0.997   7.541
    1H151 Ti711  711   1.792   6.004   7.541
    1H151 Ti712  712   5.581   0.520   5.457
    1H151 Ti713  713   5.960   5.288   5.457
    1H151 Ti714  714   6.718   5.288   5.457
    1H151 Ti715  715   6.718   1.235   7.541
    1H151 Ti716  716   6.339   5.288   5.457
    1H151 Ti717  717   4.634   2.666   5.457
    1H151 Ti718  718   2.360   2.904   7.541
    1H151 Ti719  719   3.497   0.758   5.457
    1H151 Ti720  720   4.066   4.096   7.541
    1H151 Ti721  721   5.392   5.765   7.541
    1H151 Ti722  722   5.771   5.765   7.541
    1H151 Ti723  723   2.739   2.904   7.541
    1H151 Ti724  724   1.034   0.281   7.541
    1H151 Ti725  725   2.171   6.004   7.541
    1H151 Ti726  726   5.960   0.281   7.541
    1H151 Ti727  727   3.497   3.619   5.457
    1H151 Ti728  728   4.445   2.427   5.457
    1H151 Ti729  729   0.466   0.997   7.541
    1H151 Ti730  730   5.013   3.619   5.457
    1H151 Ti731  731   1.034   1.235   7.541
    1H151 Ti732  732   0.277   3.142   7.541
    1H151 Ti733  733   1.792   3.381   5.457
    1H151 Ti734  734   1.034   5.288   5.457
    1H151 Ti735  735   5.771   5.527   5.457
    1H151 Ti736  736   3.687   0.520   5.457
    1H151 Ti737  737   0.466   2.904   7.541
    1H151 Ti738  738   3.497   3.858   7.541
    1H151 Ti739  739   3.876   0.043   7.541
    1H151 Ti740  740   0.277   6.004   7.541
    1H151 Ti741  741   6.529   3.858   7.541
    1H151 Ti742  742   1.792   5.050   7.541
    1H151 Ti743  743   2.739   5.527   5.457
    1H151 Ti744  744   5.771   0.997   7.541
    1H151 Ti745  745   2.550   5.288   5.457
    1H151 Ti746  746   5.960   1.474   5.457
    1H151 Ti747  747   3.118   0.758   5.457
    1H151 Ti748  748   2.739   4.811   7.541
    1H151 Ti749  749   6.150   1.712   5.457
    1H151 Ti750  750   4.445   4.096   7.541
    1H151 Ti751  751   3.687   6.004   7.541
    1H151 Ti752  752   5.960   4.096   7.541
    1H151 Ti753  753   3.497   0.043   7.541
    1H151 Ti754  754   4.823   1.474   5.457
    1H151 Ti755  755   0.087   3.858   7.541
    1H151 Ti756  756   4.066   6.004   7.541
    1H151 Ti757  757   4.445   1.474   5.457
    1H151 Ti758  758   2.550   6.004   7.541
    1H151 Ti759  759   4.445   0.281   7.541
    1H151 Ti760  760   3.876   2.666   5.457
    1H151 Ti761  761   3.118   4.573   5.457
    1H151 Ti762  762   3.497   4.573   5.457
    1H151 Ti763  763   5.581   4.096   7.541
    1H151 Ti764  764   4.634   0.758   5.457
    1H151 Ti765  765   4.255   0.997   7.541
    1H151 Ti766  766   4.066   5.050   7.541
    1H151 Ti767  767   3.497   4.811   7.541
    1H151 Ti768  768   2.360   0.758   5.457
    1H151 Ti769  769   6.339   6.242   5.457
    1H151 Ti770  770   0.845   1.950   7.541
    1H151 Ti771  771   0.277   0.520   5.457
    1H151 Ti772  772   1.034   3.142   7.541
    1H151 Ti773  773   1.413   1.474   5.457
    1H151 Ti774  774   1.603   2.904   7.541
    1H151 Ti775  775   4.634   2.904   7.541
    1H151 Ti776  776   5.392   2.904   7.541
    1H151 Ti777  777   5.392   6.481   5.457
    1H151 Ti778  778   4.255   1.950   7.541
    1H151 Ti779  779   4.823   2.189   7.541
    1H151 Ti780  780   1.224   6.481   5.457
    1H151 Ti781  781   4.634   4.811   7.541
    1H151 Ti782  782   1.413   2.189   7.541
    1H151 Ti783  783   5.202   2.427   5.457
    1H151 Ti784  784   4.823   1.235   7.541
    1H151 Ti785  785   1.034   5.050   7.541
    1H151 Ti786  786   4.066   3.142   7.541
    1H151 Ti787  787   6.529   0.758   5.457
    1H151 Ti788  788   6.718   3.381   5.457
    1H151 Ti789  789   0.087   1.950   7.541
    1H151 Ti790  790   2.550   1.235   7.541
    1H151 Ti791  791   1.603   0.758   5.457
    1H151 Ti792  792   3.497   1.950   7.541
    1H151 Ti793  793   3.118   2.666   5.457
    1H151 Ti794  794   6.529   2.666   5.457
    1H151 Ti795  795   3.497   6.481   5.457
    1H151 Ti796  796   4.634   3.619   5.457
    1H151 Ti797  797   3.876   3.619   5.457
    1H151 Ti798  798   0.466   2.666   5.457
    1H151 Ti799  799   0.655   3.381   5.457
    1H151 Ti800  800   5.013   5.527   5.457
    1H151 Ti801  801   5.392   4.573   5.457
    1H151 Ti802  802   2.550   6.242   5.457
    1H151 Ti803  803   4.634   4.573   5.457
    1H151 Ti804  804   5.960   3.381   5.457
    1H151 Ti805  805   4.445   6.242   5.457
    1H151 Ti806  806   0.655   5.288   5.457
    1H151 Ti807  807   2.171   0.281   7.541
    1H151 Ti808  808   3.876   5.527   5.457
    1H151 Ti809  809   0.277   0.281   7.541
    1H151 Ti810  810   0.655   0.281   7.541
    1H151 Ti811  811   6.718   5.050   7.541
    1H151 Ti812  812   1.603   5.765   7.541
    1H151 Ti813  813   0.845   5.765   7.541
    1H151 Ti814  814   0.087   5.527   5.457
    1H151 Ti815  815   1.982   3.619   5.457
    1H151 Ti816  816   6.529   0.043   7.541
    1H151 Ti817  817   6.150   5.527   5.457
    1H151 Ti818  818   3.876   3.858   7.541
    1H151 Ti819  819   0.655   1.235   7.541
    1H151 Ti820  820   6.339   1.235   7.541
    1H151 Ti821  821   5.581   0.281   7.541
    1H151 Ti822  822   1.982   5.765   7.541
    1H151 Ti823  823   0.087   0.997   7.541
    1H151 Ti824  824   6.529   5.527   5.457
    1H151 Ti825  825   1.792   1.474   5.457
    1H151 Ti826  826   2.550   5.050   7.541
    1H151 Ti827  827   6.718   6.242   5.457
    1H151 Ti828  828   3.308   0.520   5.457
    1H151 Ti829  829   4.255   2.666   5.457
    1H151 Ti830  830   1.982   4.811   7.541
    1H151 Ti831  831   5.013   0.758   5.457
    1H151 Ti832  832   0.845   6.481   5.457
    1H151 Ti833  833   4.823   0.281   7.541
    1H151 Ti834  834   6.150   0.043   7.541
    1H151 Ti835  835   5.771   2.904   7.541
    1H151 Ti836  836   2.929   1.235   7.541
    1H151 Ti837  837   5.771   0.043   7.541
    1H151 Ti838  838   2.360   5.765   7.541
    1H151 Ti839  839   0.466   5.765   7.541
    1H151 Ti840  840   4.255   3.858   7.541
    1H151 Ti841  841   2.360   2.666   5.457
    1H151 Ti842  842   4.823   2.427   5.457
    1H151 Ti843  843   0.277   1.235   7.541
    1H151 Ti844  844   0.655   3.142   7.541
    1H151 Ti845  845   3.687   0.281   7.541
    1H151 Ti846  846   5.960   1.235   7.541
    1H151 Ti847  847   5.771   3.858   7.541
    1H151 Ti848  848   6.150   3.858   7.541
    1H151 Ti849  849   3.687   1.235   7.541
    1H151 Ti850  850   1.603   1.712   5.457
    1H151 Ti851  851   6.529   2.904   7.541
    1H151 Ti852  852   4.634   1.712   5.457
    1H151 Ti853  853   1.224   0.043   7.541
    1H151 Ti854  854   1.034   6.242   5.457
    1H151 Ti855  855   2.171   4.335   5.457
    1H151 Ti856  856   3.876   5.765   7.541
    1H151 Ti857  857   3.308   4.335   5.457
    1H151 Ti858  858   4.066   0.281   7.541
    1H151 Ti859  859   5.202   6.004   7.541
    1H151 Ti860  860   4.634   0.043   7.541
    1H151 Ti861  861   6.718   4.096   7.541
    1H151 Ti862  862   6.718   3.142   7.541
    1H151 Ti863  863   5.771   0.758   5.457
    1H151 Ti864  864   6.529   6.481   5.457
    1H151 Ti865  865   0.087   2.904   7.541
    1H151 Ti866  866   3.308   3.381   5.457
    1H151 Ti867  867   4.255   0.043   7.541
    1H151 Ti868  868   5.013   2.666   5.457
    1H151 Ti869  869   3.876   4.811   7.541
    1H151 Ti870  870   5.581   5.288   5.457
    1H151 Ti871  871   1.224   4.573   5.457
    1H151 Ti872  872   2.739   3.619   5.457
    1H151 Ti873  873   4.823   0.520   5.457
    1H151 Ti874  874   4.255   4.811   7.541
    1H151 Ti875  875   1.413   2.427   5.457
    1H151 Ti876  876   5.581   3.142   7.541
    1H151 Ti877  877   0.845   2.904   7.541
    1H151 Ti878  878   2.739   1.712   5.457
    1H151 Ti879  879   6.339   4.096   7.541
    1H151 Ti880  880   2.171   3.142   7.541
    1H151 Ti881  881   4.066   2.427   5.457
    1H151 Ti882  882   2.739   0.997   7.541
    1H151 Ti883  883   5.960   6.004   7.541
    1H151 Ti884  884   5.202   3.381   5.457
    1H151 Ti885  885   1.224   2.904   7.541
    1H151 Ti886  886   1.224   0.997   7.541
    1H151 Ti887  887   3.308   4.096   7.541
    1H151 Ti888  888   4.634   0.997   7.541
    1H151 Ti889  889   4.445   1.235   7.541
    1H151 Ti890  890   6.718   0.520   5.457
    1H151 Ti891  891   1.224   5.527   5.457
    1H151 Ti892  892   3.876   0.758   5.457
    1H151 Ti893  893   4.445   2.189   7.541
    1H151 Ti894  894   2.929   3.142   7.541
    1H151 Ti895  895   4.634   1.950   7.541
    1H151 Ti896  896   1.224   1.950   7.541
    1H151 Ti897  897   3.687   5.050   7.541
    1H151 Ti898  898   2.929   5.288   5.457
    1H151 Ti899  899   1.034   2.189   7.541
    1H151 Ti900  900   3.876   0.997   7.541
    1H151 Ti901  901   2.360   5.527   5.457
    1H151 Ti902  902   4.445   3.142   7.541
    1H151 Ti903  903   1.603   3.619   5.457
    1H151 Ti904  904   4.445   5.050   7.541
    1H151 Ti905  905   6.339   1.474   5.457
    1H151 Ti906  906   1.413   3.142   7.541
    1H151 Ti907  907   4.255   2.904   7.541
    1H151 Ti908  908   5.771   1.712   5.457
    1H151 Ti909  909   0.087   0.758   5.457
    1H151 Ti910  910   1.413   5.050   7.541
    1H151 Ti911  911   2.739   0.758   5.457
    1H151 Ti912  912   1.982   2.904   7.541
    1H151 Ti913  913   4.066   1.235   7.541
    1H151 Ti914  914   5.392   5.527   5.457
    1H151 Ti915  915   2.929   0.520   5.457
    1H151 Ti916  916   1.982   0.758   5.457
    1H151 Ti917  917   3.497   2.666   5.457
    1H151 Ti918  918   2.929   5.050   7.541
    1H151 Ti919  919   3.308   0.281   7.541
    1H151 Ti920  920   1.603   4.811   7.541
    1H151 Ti921  921   3.118   4.811   7.541
    1H151 Ti922  922   0.655   2.189   7.541
    1H151 Ti923  923   0.466   1.950   7.541
    1H151 Ti924  924   5.013   2.904   7.541
    1H151 Ti925  925   2.550   2.427   5.457
    1H151 Ti926  926   5.202   5.288   5.457
    1H151 Ti927  927   5.013   1.712   5.457
    1H151 Ti928  928   2.929   3.381   5.457
    1H151 Ti929  929   3.687   4.335   5.457
    1H151 Ti930  930   0.087   5.765   7.541
    1H151 Ti931  931   0.277   3.381   5.457
    1H151 Ti932  932   0.087   2.666   5.457
    1H151 Ti933  933   5.013   0.997   7.541
    1H151 Ti934  934   4.823   4.335   5.457
    1H151 Ti935  935   0.277   2.189   7.541
    1H151 Ti936  936   3.876   1.950   7.541
    1H151 Ti937  937   6.339   3.381   5.457
    1H151 Ti938  938   1.792   3.142   7.541
    1H151 Ti939  939   3.308   5.050   7.541
    1H151 Ti940  940   5.202   3.142   7.541
    1H151 Ti941  941   3.687   2.427   5.457
    1H151 Ti942  942   4.255   5.765   7.541
    1H151 Ti943  943   4.255   1.712   5.457
    1H151 Ti944  944   5.581   1.235   7.541
    1H151 Ti945  945   5.013   4.573   5.457
    1H151 Ti946  946   4.066   2.189   7.541
    1H151 Ti947  947   4.634   3.858   7.541
    1H151 Ti948  948   4.823   3.142   7.541
    1H151 Ti949  949   2.739   5.765   7.541
    1H151 Ti950  950   1.982   0.043   7.541
    1H151 Ti951  951   2.929   4.335   5.457
    1H151 Ti952  952   5.202   4.335   5.457
    1H151 Ti953  953   2.550   0.520   5.457
    1H151 Ti954  954   3.118   3.619   5.457
    1H151 Ti955  955   4.445   0.520   5.457
    1H151 Ti956  956   5.581   6.242   5.457
    1H151 Ti957  957   3.497   5.765   7.541
    1H151 Ti958  958   6.150   6.481   5.457
    1H151 Ti959  959   6.339   0.520   5.457
    1H151 Ti960  960   5.202   6.242   5.457
    1H151 Ti961  961   5.392   3.858   7.541
    1H151 Ti962  962   2.171   0.520   5.457
    1H151 Ti963  963   4.445   4.335   5.457
    1H151 Ti964  964   2.360   0.043   7.541
    1H151 Ti965  965   2.360   4.573   5.457
    1H151 Ti966  966   5.960   0.520   5.457
    1H151 Ti967  967   2.739   2.666   5.457
    1H151 Ti968  968   1.792   0.520   5.457
    1H151 Ti969  969   1.224   4.811   7.541
    1H151 Ti970  970   3.308   2.427   5.457
    1H151 Ti971  971   2.929   2.427   5.457
    1H151 Ti972  972   3.687   2.189   7.541
    1H151 Ti973  973   0.277   4.096   7.541
    1H151 Ti974  974   3.687   6.242   5.457
    1H151 Ti975  975   6.718   2.427   5.457
    1H151 Ti976  976   5.013   1.950   7.541
    1H151 Ti977  977   5.392   0.997   7.541
    1H151 Ti978  978   0.087   3.619   5.457
    1H151 Ti979  979   2.360   0.997   7.541
    1H151 Ti980  980   6.529   3.619   5.457
    1H151 Ti981  981   4.823   5.288   5.457
    1H151 Ti982  982   5.392   2.666   5.457
    1H151 Ti983  983   6.150   0.758   5.457
    1H151 Ti984  984   0.277   2.427   5.457
    1H151 Ti985  985   0.466   3.619   5.457
    1H151 Ti986  986   6.150   3.619   5.457
    1H151 Ti987  987   1.224   1.712   5.457
    1H151 Ti988  988   4.255   0.758   5.457
    1H151 Ti989  989   4.066   0.520   5.457
    1H151 Ti990  990   2.929   1.474   5.457
    1H151 Ti991  991   6.339   2.427   5.457
    1H151 Ti992  992   5.581   1.474   5.457
    1H151 Ti993  993   1.413   6.242   5.457
    1H151 Ti994  994   4.634   6.481   5.457
    1H151 Ti995  995   1.413   0.520   5.457
    1H151 Ti996  996   3.687   5.288   5.457
    1H151 Ti997  997   3.308   6.242   5.457
    1H151 Ti998  998   6.718   2.189   7.541
    1H151 Ti999  999   5.392   3.619   5.457
    1H151 Ti100 1000   4.255   6.481   5.457
    1H151 Ti100 1001   3.876   2.904   7.541
    1H151 Ti100 1002   5.960   6.242   5.457
    1H151 Ti100 1003   1.224   2.666   5.457
    1H151 Ti100 1004   1.413   3.381   5.457
    1H151 Ti100 1005   1.413   0.281   7.541
    1H151 Ti100 1006   2.739   6.481   5.457
    1H151 Ti100 1007   5.771   3.619   5.457
    1H151 Ti100 1008   1.413   5.288   5.457
    1H151 Ti100 1009   5.202   1.474   5.457
    1H151 Ti101 1010   0.466   0.758   5.457
    1H151 Ti101 1011   4.823   5.050   7.541
    1H151 Ti101 1012   1.603   1.950   7.541
    1H151 Ti101 1013   5.771   6.481   5.457
    1H151 Ti101 1014   5.013   6.481   5.457
    1H151 Ti101 1015   2.739   4.573   5.457
    1H151 Ti101 1016   0.845   3.619   5.457
    1H151 Ti101 1017   6.718   6.004   7.541
    1H151 Ti101 1018   3.308   2.189   7.541
    1H151 Ti101 1019   5.581   4.335   5.457
    1H151 Ti102 1020   4.066   5.288   5.457
    1H151 Ti102 1021   2.171   5.288   5.457
    1H151 Ti102 1022   0.655   2.427   5.457
    1H151 Ti102 1023   5.013   5.765   7.541
    1H151 Ti102 1024   0.845   4.811   7.541
    1H151 Ti102 1025   6.529   4.811   7.541
    1H151 Ti102 1026   3.876   6.481   5.457
    1H151 Ti102 1027   0.087   4.811   7.541
    1H151 Ti102 1028   3.118   5.527   5.457
    1H151 Ti102 1029   2.360   6.481   5.457
    1H151 Ti103 1030   1.034   4.335   5.457
    1H151 Ti103 1031   4.823   6.242   5.457
    1H151 Ti103 1032   3.308   6.004   7.541
    1H151 Ti103 1033   6.150   5.765   7.541
    1H151 Ti103 1034   2.929   6.242   5.457
    1H151 Ti103 1035   5.581   3.381   5.457
    1H151 Ti103 1036   4.066   6.242   5.457
    1H151 Ti103 1037   4.823   4.096   7.541
    1H151 Ti103 1038   5.202   1.235   7.541
    1H151 Ti103 1039   3.118   2.904   7.541
    1H151 Ti104 1040   3.118   3.858   7.541
    1H151 Ti104 1041   1.413   1.235   7.541
    1H151 Ti104 1042   3.118   6.481   5.457
    1H151 Ti104 1043   0.655   0.520   5.457
    1H151 Ti104 1044   0.466   3.858   7.541
    1H151 Ti104 1045   4.445   6.004   7.541
    1H151 Ti104 1046   0.845   2.666   5.457
    1H151 Ti104 1047   1.603   0.043   7.541
    1H151 Ti104 1048   3.876   4.573   5.457
    1H151 Ti104 1049   3.687   3.142   7.541
    1H151 Ti105 1050   2.929   6.004   7.541
    1H151 Ti105 1051   4.634   5.527   5.457
    1H151 Ti105 1052   3.118   0.043   7.541
    1H151 Ti105 1053   6.529   1.712   5.457
    1H151 Ti105 1054   3.118   1.950   7.541
    1H151 Ti105 1055   6.529   1.950   7.541
    1H151 Ti105 1056   5.202   4.096   7.541
    1H151 Ti105 1057   4.255   5.527   5.457
    1H151 Ti105 1058   1.792   0.281   7.541
    1H151 Ti105 1059   6.150   2.666   5.457
    1H151 Ti106 1060   0.655   5.050   7.541
    1H151 Ti106 1061   1.034   3.381   5.457
    1H151 Ti106 1062   5.771   4.573   5.457
    1H151 Ti106 1063   5.202   2.189   7.541
    1H151 Ti106 1064   3.497   5.527   5.457
    1H151 Ti106 1065   1.224   0.758   5.457
    1H151 Ti106 1066   2.550   4.335   5.457
    1H151 Ti106 1067   4.066   1.474   5.457
    1H151 Ti106 1068   1.792   2.189   7.541
    1H151 Ti106 1069   4.255   4.573   5.457
    1H151 Ti107 1070   2.550   0.281   7.541
    1H151 Ti107 1071   0.277   5.050   7.541
    1H151 Ti107 1072   5.581   2.427   5.457
    1H151 Ti107 1073   3.308   5.288   5.457
    1H151 Ti107 1074   5.013   4.811   7.541
    1H151 Ti107 1075   1.603   6.481   5.457
    1H151 Ti107 1076   5.392   1.712   5.457
    1H151 Ti107 1077   4.066   4.335   5.457
    1H151 Ti107 1078   2.171   6.242   5.457
    1H151 Ti107 1079   1.034   1.474   5.457
    1H151 Ti108 1080   2.171   1.235   7.541
    1H151 Ti108 1081   1.224   3.619   5.457
    1H151 Ti108 1082   6.339   5.050   7.541
    1H151 Ti108 1083   4.823   6.004   7.541
    1H151 Ti108 1084   1.034   2.427   5.457
    1H151 Ti108 1085   6.339   6.004   7.541
    1H151 Ti108 1086   3.308   3.142   7.541
    1H151 Ti108 1087   1.792   5.288   5.457
    1H151 Ti108 1088   4.445   5.288   5.457
    1H151 Ti108 1089   2.929   0.281   7.541
    1H151 Ti109 1090   0.845   4.573   5.457
    1H151 Ti109 1091   3.118   5.765   7.541
    1H151 Ti109 1092   5.013   3.858   7.541
    1H151 Ti109 1093   6.529   5.765   7.541
    1H151 Ti109 1094   2.929   4.096   7.541
    1H151 Ti109 1095   1.034   0.520   5.457
    1H151 Ti109 1096   2.739   0.043   7.541
    1H151 Ti109 1097   5.960   2.427   5.457
    1H151 Ti109 1098   4.634   5.765   7.541
    1H151 Ti109 1099   5.771   2.666   5.457
    1H151 Ti110 1100   1.603   5.527   5.457
    1H151 Ti110 1101   0.466   4.811   7.541
    1H151 Ti110 1102   3.118   1.712   5.457
    1H151 Ti110 1103   6.339   2.189   7.541
    1H151 Ti110 1104   3.308   1.474   5.457
    1H151 Ti110 1105   6.718   1.474   5.457
    1H151 Ti110 1106   1.982   5.527   5.457
    1H151 Ti110 1107   3.497   2.904   7.541
    1H151 Ti110 1108   2.929   2.189   7.541
    1H151 Ti110 1109   1.603   0.997   7.541
    1H151 Ti111 1110   5.202   5.050   7.541
    1H151 Ti111 1111   6.150   4.811   7.541
    1H151 Ti111 1112   6.150   4.573   5.457
    1H151 Ti111 1113   0.845   0.758   5.457
    1H151 Ti111 1114   1.982   0.997   7.541
    1H151 Ti111 1115   5.581   5.050   7.541
    1H151 Ti111 1116   2.739   3.858   7.541
    1H151 Ti111 1117   2.550   4.096   7.541
    1H151 Ti111 1118   2.550   2.189   7.541
    1H151 Ti111 1119   3.876   1.712   5.457
    1H151 Ti112 1120   1.982   6.481   5.457
    1H151 Ti112 1121   5.771   4.811   7.541
    1H151 Ti112 1122   6.529   4.573   5.457
    1H151 Ti112 1123   1.792   6.242   5.457
    1H151 Ti112 1124   2.739   1.950   7.541
    1H151 Ti112 1125   3.687   1.474   5.457
    1H151 Ti112 1126   0.087   4.573   5.457
    1H151 Ti112 1127   2.171   2.189   7.541
    1H151 Ti112 1128   5.960   5.050   7.541
    1H151 Ti112 1129   5.392   1.950   7.541
    1H151 Ti113 1130   5.392   4.811   7.541
    1H151 Ti113 1131   0.466   4.573   5.457
    1H151 Ti113 1132   5.960   4.335   5.457
    1H151 Ti113 1133   5.581   2.189   7.541
    1H151 Ti113 1134   0.655   4.096   7.541
    1H151 Ti113 1135   1.982   1.950   7.541
    1H151 Ti113 1136   0.845   3.858   7.541
    1H151 Ti113 1137   5.960   2.189   7.541
    1H151 Ti113 1138   1.792   1.235   7.541
    1H151 Ti113 1139   6.150   1.950   7.541
    1H151 Ti114 1140   2.360   3.858   7.541
    1H151 Ti114 1141   0.845   1.712   5.457
    1H151 Ti114 1142   2.171   4.096   7.541
    1H151 Ti114 1143   0.655   4.335   5.457
    1H151 Ti114 1144   2.360   1.950   7.541
    1H151 Ti114 1145   3.497   1.712   5.457
    1H151 Ti114 1146   0.087   1.712   5.457
    1H151 Ti114 1147   1.224   3.858   7.541
    1H151 Ti114 1148   5.771   1.950   7.541
    1H151 Ti114 1149   6.339   4.335   5.457
    1H151 Ti115 1150   0.655   1.474   5.457
    1H151 Ti115 1151   0.277   4.335   5.457
    1H151 Ti115 1152   6.718   4.335   5.457
    1H151 Ti115 1153   0.277   1.474   5.457
    1H151 Ti115 1154   1.982   3.858   7.541
    1H151 Ti115 1155   1.792   4.096   7.541
    1H151 Ti115 1156   1.034   4.096   7.541
    1H151 Ti115 1157   0.466   1.712   5.457
    1H151 Ti115 1158   1.603   3.858   7.541
    1H151 Ti115 1159   1.413   4.096   7.541
    1H151 Ti116 1160   1.982   2.904   5.647
    1H151 Ti116 1161   0.466   5.765   5.647
    1H151 Ti116 1162   0.277   6.004   5.647
    1H151 Ti116 1163   4.445   3.142   5.647
    1H151 Ti116 1164   1.034   6.242   7.352
    1H151 Ti116 1165   0.655   6.242   7.352
    1H151 Ti116 1166   4.066   3.142   5.647
    1H151 Ti116 1167   1.982   1.950   5.647
    1H151 Ti116 1168   0.466   6.481   7.352
    1H151 Ti116 1169   0.845   6.481   7.352
    1H151 Ti117 1170   0.655   6.004   5.647
    1H151 Ti117 1171   6.339   0.520   7.352
    1H151 Ti117 1172   6.529   0.758   7.352
    1H151 Ti117 1173   2.171   2.189   5.647
    1H151 Ti117 1174   2.171   3.142   5.647
    1H151 Ti117 1175   6.150   0.758   7.352
    1H151 Ti117 1176   1.792   2.189   5.647
    1H151 Ti117 1177   2.360   1.950   5.647
    1H151 Ti117 1178   6.718   0.520   7.352
    1H151 Ti117 1179   2.171   1.235   5.647
    1H151 Ti118 1180   0.466   0.043   5.647
    1H151 Ti118 1181   4.634   2.904   5.647
    1H151 Ti118 1182   1.413   6.242   7.352
    1H151 Ti118 1183   5.960   0.520   7.352
    1H151 Ti118 1184   0.845   5.765   5.647
    1H151 Ti118 1185   1.792   3.142   5.647
    1H151 Ti118 1186   4.823   3.142   5.647
    1H151 Ti118 1187   0.087   6.481   7.352
    1H151 Ti118 1188   1.224   5.527   7.352
    1H151 Ti118 1189   5.392   6.481   7.352
    1H151 Ti119 1190   3.687   3.142   5.647
    1H151 Ti119 1191   1.792   4.096   5.647
    1H151 Ti119 1192   0.277   6.242   7.352
    1H151 Ti119 1193   0.845   0.758   7.352
    1H151 Ti119 1194   0.087   0.043   5.647
    1H151 Ti119 1195   6.339   3.381   7.352
    1H151 Ti119 1196   5.581   6.242   7.352
    1H151 Ti119 1197   1.603   2.904   5.647
    1H151 Ti119 1198   2.550   1.235   5.647
    1H151 Ti119 1199   3.687   4.335   7.352
    1H151 Ti120 1200   3.876   2.904   5.647
    1H151 Ti120 1201   1.603   4.811   5.647
    1H151 Ti120 1202   5.202   0.281   5.647
    1H151 Ti120 1203   3.876   6.481   7.352
    1H151 Ti120 1204   0.466   0.758   7.352
    1H151 Ti120 1205   4.255   3.858   5.647
    1H151 Ti120 1206   2.171   5.288   7.352
    1H151 Ti120 1207   4.066   4.335   7.352
    1H151 Ti120 1208   5.960   3.381   7.352
    1H151 Ti120 1209   3.308   1.474   7.352
    1H151 Ti121 1210   5.771   0.758   7.352
    1H151 Ti121 1211   2.550   3.142   5.647
    1H151 Ti121 1212   5.581   0.281   5.647
    1H151 Ti121 1213   1.792   6.242   7.352
    1H151 Ti121 1214   6.529   3.619   7.352
    1H151 Ti121 1215   1.034   0.520   7.352
    1H151 Ti121 1216   3.687   6.242   7.352
    1H151 Ti121 1217   5.202   0.520   7.352
    1H151 Ti121 1218   2.360   3.858   5.647
    1H151 Ti121 1219   5.013   6.481   7.352
    1H151 Ti122 1220   3.497   0.758   7.352
    1H151 Ti122 1221   2.360   0.997   5.647
    1H151 Ti122 1222   5.392   0.997   5.647
    1H151 Ti122 1223   0.277   0.281   5.647
    1H151 Ti122 1224   6.718   1.474   7.352
    1H151 Ti122 1225   0.277   5.050   5.647
    1H151 Ti122 1226   1.792   5.288   7.352
    1H151 Ti122 1227   2.171   6.242   7.352
    1H151 Ti122 1228   6.718   5.050   5.647
    1H151 Ti122 1229   0.277   3.381   7.352
    1H151 Ti123 1230   1.982   4.811   5.647
    1H151 Ti123 1231   1.413   4.096   5.647
    1H151 Ti123 1232   0.087   3.619   7.352
    1H151 Ti123 1233   3.118   0.758   7.352
    1H151 Ti123 1234   6.339   5.050   5.647
    1H151 Ti123 1235   4.823   1.235   5.647
    1H151 Ti123 1236   4.066   6.242   7.352
    1H151 Ti123 1237   1.034   1.474   7.352
    1H151 Ti123 1238   5.960   5.050   5.647
    1H151 Ti123 1239   4.445   4.335   7.352
    1H151 Ti124 1240   4.634   0.997   5.647
    1H151 Ti124 1241   5.392   0.043   5.647
    1H151 Ti124 1242   3.497   6.481   7.352
    1H151 Ti124 1243   3.687   0.281   5.647
    1H151 Ti124 1244   2.360   4.573   7.352
    1H151 Ti124 1245   6.150   2.666   7.352
    1H151 Ti124 1246   3.497   3.858   5.647
    1H151 Ti124 1247   4.445   1.235   5.647
    1H151 Ti124 1248   4.445   0.520   7.352
    1H151 Ti124 1249   2.360   2.666   7.352
    1H151 Ti125 1250   3.497   0.997   5.647
    1H151 Ti125 1251   3.497   4.573   7.352
    1H151 Ti125 1252   4.445   2.189   5.647
    1H151 Ti125 1253   1.034   5.288   7.352
    1H151 Ti125 1254   1.034   5.050   5.647
    1H151 Ti125 1255   0.845   1.712   7.352
    1H151 Ti125 1256   5.392   5.527   7.352
    1H151 Ti125 1257   4.255   2.904   5.647
    1H151 Ti125 1258   5.771   5.765   5.647
    1H151 Ti125 1259   5.013   3.858   5.647
    1H151 Ti126 1260   5.771   5.527   7.352
    1H151 Ti126 1261   2.739   2.666   7.352
    1H151 Ti126 1262   2.550   3.381   7.352
    1H151 Ti126 1263   2.739   5.765   5.647
    1H151 Ti126 1264   4.255   0.758   7.352
    1H151 Ti126 1265   0.655   0.520   7.352
    1H151 Ti126 1266   0.466   2.666   7.352
    1H151 Ti126 1267   3.118   0.997   5.647
    1H151 Ti126 1268   6.339   6.004   5.647
    1H151 Ti126 1269   0.087   1.712   7.352
    1H151 Ti127 1270   5.960   1.235   5.647
    1H151 Ti127 1271   3.497   1.712   7.352
    1H151 Ti127 1272   0.087   5.765   5.647
    1H151 Ti127 1273   1.603   0.997   5.647
    1H151 Ti127 1274   0.277   0.520   7.352
    1H151 Ti127 1275   3.497   3.619   7.352
    1H151 Ti127 1276   2.550   5.050   5.647
    1H151 Ti127 1277   4.634   2.666   7.352
    1H151 Ti127 1278   2.739   4.573   7.352
    1H151 Ti127 1279   3.497   0.043   5.647
    1H151 Ti128 1280   4.634   4.573   7.352
    1H151 Ti128 1281   3.118   4.811   5.647
    1H151 Ti128 1282   0.087   0.758   7.352
    1H151 Ti128 1283   1.413   2.427   7.352
    1H151 Ti128 1284   4.823   2.427   7.352
    1H151 Ti128 1285   1.603   2.666   7.352
    1H151 Ti128 1286   2.550   6.242   7.352
    1H151 Ti128 1287   1.413   1.235   5.647
    1H151 Ti128 1288   6.718   3.142   5.647
    1H151 Ti128 1289   5.960   4.335   7.352
    1H151 Ti129 1290   6.529   2.904   5.647
    1H151 Ti129 1291   0.466   2.904   5.647
    1H151 Ti129 1292   3.497   4.811   5.647
    1H151 Ti129 1293   4.066   3.381   7.352
    1H151 Ti129 1294   1.603   5.527   7.352
    1H151 Ti129 1295   2.550   6.004   5.647
    1H151 Ti129 1296   2.360   2.904   5.647
    1H151 Ti129 1297   0.655   3.142   5.647
    1H151 Ti129 1298   6.150   1.950   5.647
    1H151 Ti129 1299   3.118   2.904   5.647
    1H151 Ti130 1300   4.255   1.712   7.352
    1H151 Ti130 1301   4.066   5.288   7.352
    1H151 Ti130 1302   1.224   6.481   7.352
    1H151 Ti130 1303   1.982   3.858   5.647
    1H151 Ti130 1304   5.581   4.335   7.352
    1H151 Ti130 1305   1.982   5.527   7.352
    1H151 Ti130 1306   5.581   0.520   7.352
    1H151 Ti130 1307   4.823   1.474   7.352
    1H151 Ti130 1308   5.392   2.666   7.352
    1H151 Ti130 1309   5.392   4.811   5.647
    1H151 Ti131 1310   4.634   3.858   5.647
    1H151 Ti131 1311   5.202   2.189   5.647
    1H151 Ti131 1312   3.876   3.858   5.647
    1H151 Ti131 1313   6.150   3.619   7.352
    1H151 Ti131 1314   6.718   6.004   5.647
    1H151 Ti131 1315   6.529   0.997   5.647
    1H151 Ti131 1316   1.224   0.043   5.647
    1H151 Ti131 1317   1.792   1.235   5.647
    1H151 Ti131 1318   6.718   3.381   7.352
    1H151 Ti131 1319   0.845   5.527   7.352
    1H151 Ti132 1320   1.034   3.381   7.352
    1H151 Ti132 1321   5.013   5.765   5.647
    1H151 Ti132 1322   5.202   6.242   7.352
    1H151 Ti132 1323   5.013   0.997   5.647
    1H151 Ti132 1324   0.655   1.474   7.352
    1H151 Ti132 1325   3.876   4.573   7.352
    1H151 Ti132 1326   6.150   5.765   5.647
    1H151 Ti132 1327   6.529   5.765   5.647
    1H151 Ti132 1328   4.445   6.004   5.647
    1H151 Ti132 1329   5.960   3.142   5.647
    1H151 Ti133 1330   2.550   1.474   7.352
    1H151 Ti133 1331   4.634   4.811   5.647
    1H151 Ti133 1332   3.876   5.765   5.647
    1H151 Ti133 1333   0.655   5.050   5.647
    1H151 Ti133 1334   5.771   6.481   7.352
    1H151 Ti133 1335   4.255   4.573   7.352
    1H151 Ti133 1336   3.876   3.619   7.352
    1H151 Ti133 1337   1.603   1.950   5.647
    1H151 Ti133 1338   2.171   0.520   7.352
    1H151 Ti133 1339   6.718   5.288   7.352
    1H151 Ti134 1340   2.171   4.096   5.647
    1H151 Ti134 1341   2.360   5.527   7.352
    1H151 Ti134 1342   1.034   6.004   5.647
    1H151 Ti134 1343   1.413   5.288   7.352
    1H151 Ti134 1344   0.277   1.474   7.352
    1H151 Ti134 1345   6.529   6.481   7.352
    1H151 Ti134 1346   4.823   0.520   7.352
    1H151 Ti134 1347   3.308   0.281   5.647
    1H151 Ti134 1348   1.982   0.997   5.647
    1H151 Ti134 1349   5.013   2.904   5.647
    1H151 Ti135 1350   1.603   3.858   5.647
    1H151 Ti135 1351   3.687   0.520   7.352
    1H151 Ti135 1352   2.550   5.288   7.352
    1H151 Ti135 1353   0.845   0.043   5.647
    1H151 Ti135 1354   5.771   3.619   7.352
    1H151 Ti135 1355   4.066   0.520   7.352
    1H151 Ti135 1356   3.497   2.904   5.647
    1H151 Ti135 1357   3.687   1.474   7.352
    1H151 Ti135 1358   3.308   3.142   5.647
    1H151 Ti135 1359   6.718   0.281   5.647
    1H151 Ti136 1360   2.739   0.997   5.647
    1H151 Ti136 1361   4.823   2.189   5.647
    1H151 Ti136 1362   4.255   6.481   7.352
    1H151 Ti136 1363   6.339   1.474   7.352
    1H151 Ti136 1364   5.771   0.997   5.647
    1H151 Ti136 1365   1.224   4.811   5.647
    1H151 Ti136 1366   4.634   0.758   7.352
    1H151 Ti136 1367   4.255   3.619   7.352
    1H151 Ti136 1368   4.634   1.950   5.647
    1H151 Ti136 1369   3.308   0.520   7.352
    1H151 Ti137 1370   2.550   2.189   5.647
    1H151 Ti137 1371   2.929   1.474   7.352
    1H151 Ti137 1372   1.982   6.481   7.352
    1H151 Ti137 1373   3.308   4.335   7.352
    1H151 Ti137 1374   1.224   0.758   7.352
    1H151 Ti137 1375   6.150   6.481   7.352
    1H151 Ti137 1376   5.581   5.050   5.647
    1H151 Ti137 1377   1.224   2.666   7.352
    1H151 Ti137 1378   3.876   0.758   7.352
    1H151 Ti137 1379   1.603   6.481   7.352
    1H151 Ti138 1380   3.308   4.096   5.647
    1H151 Ti138 1381   0.655   3.381   7.352
    1H151 Ti138 1382   5.771   2.666   7.352
    1H151 Ti138 1383   5.392   0.758   7.352
    1H151 Ti138 1384   5.960   6.242   7.352
    1H151 Ti138 1385   4.445   1.474   7.352
    1H151 Ti138 1386   2.929   5.050   5.647
    1H151 Ti138 1387   3.876   5.527   7.352
    1H151 Ti138 1388   0.466   1.712   7.352
    1H151 Ti138 1389   4.445   2.427   7.352
    1H151 Ti139 1390   1.224   1.712   7.352
    1H151 Ti139 1391   6.529   0.043   5.647
    1H151 Ti139 1392   4.634   1.712   7.352
    1H151 Ti139 1393   1.413   2.189   5.647
    1H151 Ti139 1394   1.982   4.573   7.352
    1H151 Ti139 1395   0.087   2.904   5.647
    1H151 Ti139 1396   6.718   6.242   7.352
    1H151 Ti139 1397   5.013   0.758   7.352
    1H151 Ti139 1398   0.277   3.142   5.647
    1H151 Ti139 1399   2.360   6.481   7.352
    1H151 Ti140 1400   5.202   1.235   5.647
    1H151 Ti140 1401   2.739   2.904   5.647
    1H151 Ti140 1402   0.845   2.666   7.352
    1H151 Ti140 1403   4.634   6.481   7.352
    1H151 Ti140 1404   5.581   3.381   7.352
    1H151 Ti140 1405   3.687   4.096   5.647
    1H151 Ti140 1406   4.445   4.096   5.647
    1H151 Ti140 1407   5.013   2.666   7.352
    1H151 Ti140 1408   5.202   3.142   5.647
    1H151 Ti140 1409   2.929   3.142   5.647
    1H151 Ti141 1410   0.466   5.527   7.352
    1H151 Ti141 1411   2.739   1.950   5.647
    1H151 Ti141 1412   4.823   4.096   5.647
    1H151 Ti141 1413   1.413   5.050   5.647
    1H151 Ti141 1414   6.339   1.235   5.647
    1H151 Ti141 1415   0.655   0.281   5.647
    1H151 Ti141 1416   6.529   2.666   7.352
    1H151 Ti141 1417   5.581   1.235   5.647
    1H151 Ti141 1418   0.087   2.666   7.352
    1H151 Ti141 1419   4.823   0.281   5.647
    1H151 Ti142 1420   2.739   3.858   5.647
    1H151 Ti142 1421   1.034   2.427   7.352
    1H151 Ti142 1422   5.960   6.004   5.647
    1H151 Ti142 1423   6.339   3.142   5.647
    1H151 Ti142 1424   2.929   1.235   5.647
    1H151 Ti142 1425   1.413   3.142   5.647
    1H151 Ti142 1426   1.224   5.765   5.647
    1H151 Ti142 1427   4.066   1.474   7.352
    1H151 Ti142 1428   2.360   5.765   5.647
    1H151 Ti142 1429   5.013   0.043   5.647
    1H151 Ti143 1430   0.655   2.427   7.352
    1H151 Ti143 1431   2.360   4.811   5.647
    1H151 Ti143 1432   3.876   1.712   7.352
    1H151 Ti143 1433   3.118   4.573   7.352
    1H151 Ti143 1434   6.150   0.997   5.647
    1H151 Ti143 1435   5.771   0.043   5.647
    1H151 Ti143 1436   5.392   5.765   5.647
    1H151 Ti143 1437   5.013   1.950   5.647
    1H151 Ti143 1438   1.792   5.050   5.647
    1H151 Ti143 1439   2.171   5.050   5.647
    1H151 Ti144 1440   2.739   0.758   7.352
    1H151 Ti144 1441   0.277   2.427   7.352
    1H151 Ti144 1442   4.445   3.381   7.352
    1H151 Ti144 1443   3.687   5.288   7.352
    1H151 Ti144 1444   1.982   2.666   7.352
    1H151 Ti144 1445   4.255   0.997   5.647
    1H151 Ti144 1446   2.739   4.811   5.647
    1H151 Ti144 1447   0.466   3.619   7.352
    1H151 Ti144 1448   6.339   4.335   7.352
    1H151 Ti144 1449   4.066   2.189   5.647
    1H151 Ti145 1450   5.581   6.004   5.647
    1H151 Ti145 1451   3.118   1.712   7.352
    1H151 Ti145 1452   4.255   1.950   5.647
    1H151 Ti145 1453   4.255   2.666   7.352
    1H151 Ti145 1454   3.876   0.997   5.647
    1H151 Ti145 1455   5.202   5.050   5.647
    1H151 Ti145 1456   6.529   1.712   7.352
    1H151 Ti145 1457   3.687   3.381   7.352
    1H151 Ti145 1458   4.066   4.096   5.647
    1H151 Ti145 1459   5.960   1.474   7.352
    1H151 Ti146 1460   5.771   4.811   5.647
    1H151 Ti146 1461   3.308   6.242   7.352
    1H151 Ti146 1462   5.202   4.096   5.647
    1H151 Ti146 1463   2.929   3.381   7.352
    1H151 Ti146 1464   6.718   4.335   7.352
    1H151 Ti146 1465   3.308   5.050   5.647
    1H151 Ti146 1466   3.876   0.043   5.647
    1H151 Ti146 1467   4.255   5.527   7.352
    1H151 Ti146 1468   2.171   3.381   7.352
    1H151 Ti146 1469   3.118   3.858   5.647
    1H151 Ti147 1470   5.013   4.811   5.647
    1H151 Ti147 1471   5.202   6.004   5.647
    1H151 Ti147 1472   2.550   4.096   5.647
    1H151 Ti147 1473   6.150   4.811   5.647
    1H151 Ti147 1474   4.445   5.288   7.352
    1H151 Ti147 1475   2.929   6.004   5.647
    1H151 Ti147 1476   6.529   4.811   5.647
    1H151 Ti147 1477   0.087   5.527   7.352
    1H151 Ti147 1478   4.823   4.335   7.352
    1H151 Ti147 1479   0.087   4.811   5.647
    1H151 Ti148 1480   5.771   1.950   5.647
    1H151 Ti148 1481   4.823   6.242   7.352
    1H151 Ti148 1482   1.792   2.427   7.352
    1H151 Ti148 1483   5.960   0.281   5.647
    1H151 Ti148 1484   3.308   1.235   5.647
    1H151 Ti148 1485   5.202   2.427   7.352
    1H151 Ti148 1486   4.823   6.004   5.647
    1H151 Ti148 1487   2.739   5.527   7.352
    1H151 Ti148 1488   0.655   5.288   7.352
    1H151 Ti148 1489   4.823   5.050   5.647
    1H151 Ti149 1490   4.445   6.242   7.352
    1H151 Ti149 1491   0.845   2.904   5.647
    1H151 Ti149 1492   1.224   2.904   5.647
    1H151 Ti149 1493   0.845   4.811   5.647
    1H151 Ti149 1494   2.929   4.096   5.647
    1H151 Ti149 1495   3.687   5.050   5.647
    1H151 Ti149 1496   6.150   2.904   5.647
    1H151 Ti149 1497   5.013   1.712   7.352
    1H151 Ti149 1498   4.066   6.004   5.647
    1H151 Ti149 1499   2.929   0.281   5.647
    1H151 Ti150 1500   6.339   0.281   5.647
    1H151 Ti150 1501   4.634   5.765   5.647
    1H151 Ti150 1502   2.550   2.427   7.352
    1H151 Ti150 1503   3.687   6.004   5.647
    1H151 Ti150 1504   6.339   2.189   5.647
    1H151 Ti150 1505   2.550   4.335   7.352
    1H151 Ti150 1506   5.581   5.288   7.352
    1H151 Ti150 1507   2.360   0.758   7.352
    1H151 Ti150 1508   2.929   5.288   7.352
    1H151 Ti150 1509   1.413   3.381   7.352
    1H151 Ti151 1510   4.255   5.765   5.647
    1H151 Ti151 1511   3.118   0.043   5.647
    1H151 Ti151 1512   0.087   0.997   5.647
    1H151 Ti151 1513   4.066   0.281   5.647
    1H151 Ti151 1514   6.150   0.043   5.647
    1H151 Ti151 1515   1.413   0.520   7.352
    1H151 Ti151 1516   1.413   0.281   5.647
    1H151 Ti151 1517   5.392   3.619   7.352
    1H151 Ti151 1518   1.224   0.997   5.647
    1H151 Ti151 1519   2.929   0.520   7.352
    1H151 Ti152 1520   6.718   2.427   7.352
    1H151 Ti152 1521   4.634   3.619   7.352
    1H151 Ti152 1522   1.224   3.858   5.647
    1H151 Ti152 1523   4.066   2.427   7.352
    1H151 Ti152 1524   3.497   5.527   7.352
    1H151 Ti152 1525   0.466   4.811   5.647
    1H151 Ti152 1526   5.392   2.904   5.647
    1H151 Ti152 1527   5.392   3.858   5.647
    1H151 Ti152 1528   4.634   0.043   5.647
    1H151 Ti152 1529   4.445   0.281   5.647
    1H151 Ti153 1530   4.066   1.235   5.647
    1H151 Ti153 1531   2.929   4.335   7.352
    1H151 Ti153 1532   1.034   0.281   5.647
    1H151 Ti153 1533   5.771   4.573   7.352
    1H151 Ti153 1534   3.118   5.765   5.647
    1H151 Ti153 1535   1.413   1.474   7.352
    1H151 Ti153 1536   5.202   3.381   7.352
    1H151 Ti153 1537   3.308   5.288   7.352
    1H151 Ti153 1538   2.929   2.189   5.647
    1H151 Ti153 1539   6.339   6.242   7.352
    1H151 Ti154 1540   3.118   3.619   7.352
    1H151 Ti154 1541   1.224   1.950   5.647
    1H151 Ti154 1542   4.823   3.381   7.352
    1H151 Ti154 1543   1.034   3.142   5.647
    1H151 Ti154 1544   3.118   6.481   7.352
    1H151 Ti154 1545   6.339   2.427   7.352
    1H151 Ti154 1546   0.277   5.288   7.352
    1H151 Ti154 1547   3.308   3.381   7.352
    1H151 Ti154 1548   5.392   1.950   5.647
    1H151 Ti154 1549   5.581   3.142   5.647
    1H151 Ti155 1550   2.550   0.281   5.647
    1H151 Ti155 1551   1.413   6.004   5.647
    1H151 Ti155 1552   6.529   4.573   7.352
    1H151 Ti155 1553   4.255   0.043   5.647
    1H151 Ti155 1554   1.034   4.096   5.647
    1H151 Ti155 1555   5.013   5.527   7.352
    1H151 Ti155 1556   2.929   6.242   7.352
    1H151 Ti155 1557   2.550   0.520   7.352
    1H151 Ti155 1558   3.308   6.004   5.647
    1H151 Ti155 1559   2.171   2.427   7.352
    1H151 Ti156 1560   1.603   4.573   7.352
    1H151 Ti156 1561   3.876   4.811   5.647
    1H151 Ti156 1562   2.739   6.481   7.352
    1H151 Ti156 1563   6.150   5.527   7.352
    1H151 Ti156 1564   5.960   2.427   7.352
    1H151 Ti156 1565   2.739   0.043   5.647
    1H151 Ti156 1566   3.687   1.235   5.647
    1H151 Ti156 1567   3.118   2.666   7.352
    1H151 Ti156 1568   3.876   2.666   7.352
    1H151 Ti156 1569   5.960   2.189   5.647
    1H151 Ti157 1570   5.202   1.474   7.352
    1H151 Ti157 1571   6.150   4.573   7.352
    1H151 Ti157 1572   3.497   5.765   5.647
    1H151 Ti157 1573   2.739   3.619   7.352
    1H151 Ti157 1574   1.792   3.381   7.352
    1H151 Ti157 1575   5.581   2.189   5.647
    1H151 Ti157 1576   2.171   4.335   7.352
    1H151 Ti157 1577   3.687   2.189   5.647
    1H151 Ti157 1578   5.581   1.474   7.352
    1H151 Ti157 1579   5.202   5.288   7.352
    1H151 Ti158 1580   5.202   4.335   7.352
    1H151 Ti158 1581   6.529   1.950   5.647
    1H151 Ti158 1582   2.171   0.281   5.647
    1H151 Ti158 1583   5.013   4.573   7.352
    1H151 Ti158 1584   2.929   2.427   7.352
    1H151 Ti158 1585   5.581   2.427   7.352
    1H151 Ti158 1586   3.687   2.427   7.352
    1H151 Ti158 1587   1.792   0.281   5.647
    1H151 Ti158 1588   0.087   4.573   7.352
    1H151 Ti158 1589   4.823   5.288   7.352
    1H151 Ti159 1590   2.739   1.712   7.352
    1H151 Ti159 1591   4.066   5.050   5.647
    1H151 Ti159 1592   0.845   3.619   7.352
    1H151 Ti159 1593   5.581   4.096   5.647
    1H151 Ti159 1594   0.277   4.335   7.352
    1H151 Ti159 1595   6.718   2.189   5.647
    1H151 Ti159 1596   4.445   5.050   5.647
    1H151 Ti159 1597   6.718   1.235   5.647
    1H151 Ti159 1598   5.771   2.904   5.647
    1H151 Ti159 1599   4.255   4.811   5.647
    1H151 Ti160 1600   1.603   1.712   7.352
    1H151 Ti160 1601   5.960   5.288   7.352
    1H151 Ti160 1602   6.529   5.527   7.352
    1H151 Ti160 1603   1.603   0.043   5.647
    1H151 Ti160 1604   2.360   0.043   5.647
    1H151 Ti160 1605   3.308   2.189   5.647
    1H151 Ti160 1606   2.171   6.004   5.647
    1H151 Ti160 1607   2.360   3.619   7.352
    1H151 Ti160 1608   5.771   3.858   5.647
    1H151 Ti160 1609   1.792   0.520   7.352
    1H151 Ti161 1610   3.308   2.427   7.352
    1H151 Ti161 1611   0.845   3.858   5.647
    1H151 Ti161 1612   6.339   5.288   7.352
    1H151 Ti161 1613   5.392   4.573   7.352
    1H151 Ti161 1614   1.034   1.235   5.647
    1H151 Ti161 1615   1.224   4.573   7.352
    1H151 Ti161 1616   6.150   3.858   5.647
    1H151 Ti161 1617   0.466   3.858   5.647
    1H151 Ti161 1618   0.277   2.189   5.647
    1H151 Ti161 1619   1.982   0.758   7.352
    1H151 Ti162 1620   6.529   3.858   5.647
    1H151 Ti162 1621   0.087   3.858   5.647
    1H151 Ti162 1622   3.118   5.527   7.352
    1H151 Ti162 1623   0.466   0.997   5.647
    1H151 Ti162 1624   6.150   1.712   7.352
    1H151 Ti162 1625   5.013   3.619   7.352
    1H151 Ti162 1626   1.224   3.619   7.352
    1H151 Ti162 1627   4.634   5.527   7.352
    1H151 Ti162 1628   0.655   2.189   5.647
    1H151 Ti162 1629   2.171   1.474   7.352
    1H151 Ti163 1630   0.845   4.573   7.352
    1H151 Ti163 1631   1.603   0.758   7.352
    1H151 Ti163 1632   1.034   2.189   5.647
    1H151 Ti163 1633   2.360   1.712   7.352
    1H151 Ti163 1634   3.876   1.950   5.647
    1H151 Ti163 1635   3.118   1.950   5.647
    1H151 Ti163 1636   3.497   2.666   7.352
    1H151 Ti163 1637   1.603   5.765   5.647
    1H151 Ti163 1638   1.982   0.043   5.647
    1H151 Ti163 1639   1.982   5.765   5.647
    1H151 Ti164 1640   5.392   1.712   7.352
    1H151 Ti164 1641   1.792   4.335   7.352
    1H151 Ti164 1642   0.466   4.573   7.352
    1H151 Ti164 1643   5.771   1.712   7.352
    1H151 Ti164 1644   0.845   0.997   5.647
    1H151 Ti164 1645   1.982   3.619   7.352
    1H151 Ti164 1646   5.960   4.096   5.647
    1H151 Ti164 1647   1.792   6.004   5.647
    1H151 Ti164 1648   1.792   1.474   7.352
    1H151 Ti164 1649   0.655   4.096   5.647
    1H151 Ti165 1650   3.497   1.950   5.647
    1H151 Ti165 1651   1.603   3.619   7.352
    1H151 Ti165 1652   0.277   1.235   5.647
    1H151 Ti165 1653   0.087   1.950   5.647
    1H151 Ti165 1654   0.845   1.950   5.647
    1H151 Ti165 1655   1.982   1.712   7.352
    1H151 Ti165 1656   0.655   4.335   7.352
    1H151 Ti165 1657   1.413   4.335   7.352
    1H151 Ti165 1658   6.339   4.096   5.647
    1H151 Ti165 1659   0.277   4.096   5.647
    1H151 Ti166 1660   6.718   4.096   5.647
    1H151 Ti166 1661   0.655   1.235   5.647
    1H151 Ti166 1662   1.034   4.335   7.352
    1H151 Ti166 1663   0.466   1.950   5.647
    1H151 Ti166 1664   1.982   2.666   5.836
    1H151 Ti166 1665   0.277   6.242   5.836
    1H151 Ti166 1666   4.445   3.381   5.836
    1H151 Ti166 1667   4.066   3.381   5.836
    1H151 Ti166 1668   1.034   6.004   7.163
    1H151 Ti166 1669   2.171   1.474   5.836
    1H151 Ti167 1670   0.466   6.481   5.836
    1H151 Ti167 1671   1.792   2.427   5.836
    1H151 Ti167 1672   2.360   1.712   5.836
    1H151 Ti167 1673   1.224   5.765   7.163
    1H151 Ti167 1674   1.413   6.004   7.163
    1H151 Ti167 1675   0.466   5.527   5.836
    1H151 Ti167 1676   2.171   3.381   5.836
    1H151 Ti167 1677   1.982   1.712   5.836
    1H151 Ti167 1678   4.255   3.619   5.836
    1H151 Ti167 1679   0.655   6.242   5.836
    1H151 Ti168 1680   0.466   0.043   7.163
    1H151 Ti168 1681   2.171   2.427   5.836
    1H151 Ti168 1682   6.718   0.281   7.163
    1H151 Ti168 1683   1.792   4.335   5.836
    1H151 Ti168 1684   0.845   0.043   7.163
    1H151 Ti168 1685   0.087   0.043   7.163
    1H151 Ti168 1686   6.529   0.997   7.163
    1H151 Ti168 1687   1.603   4.573   5.836
    1H151 Ti168 1688   0.087   6.481   5.836
    1H151 Ti168 1689   0.655   6.004   7.163
    1H151 Ti169 1690   6.339   0.281   7.163
    1H151 Ti169 1691   3.687   3.381   5.836
    1H151 Ti169 1692   4.823   3.381   5.836
    1H151 Ti169 1693   5.392   0.043   7.163
    1H151 Ti169 1694   2.360   3.619   5.836
    1H151 Ti169 1695   0.845   5.527   5.836
    1H151 Ti169 1696   5.202   0.281   7.163
    1H151 Ti169 1697   0.277   5.288   5.836
    1H151 Ti169 1698   1.603   2.666   5.836
    1H151 Ti169 1699   6.150   0.997   7.163
    1H151 Ti170 1700   2.550   1.474   5.836
    1H151 Ti170 1701   3.308   1.235   7.163
    1H151 Ti170 1702   5.581   6.004   7.163
    1H151 Ti170 1703   5.392   0.758   5.836
    1H151 Ti170 1704   6.339   3.142   7.163
    1H151 Ti170 1705   0.845   0.997   7.163
    1H151 Ti170 1706   5.202   0.520   5.836
    1H151 Ti170 1707   1.792   6.004   7.163
    1H151 Ti170 1708   5.013   0.043   7.163
    1H151 Ti170 1709   6.150   2.904   7.163
    1H151 Ti171 1710   5.960   3.142   7.163
    1H151 Ti171 1711   2.171   5.050   7.163
    1H151 Ti171 1712   3.687   4.096   7.163
    1H151 Ti171 1713   2.550   3.381   5.836
    1H151 Ti171 1714   4.634   2.666   5.836
    1H151 Ti171 1715   5.960   0.281   7.163
    1H151 Ti171 1716   1.982   4.573   5.836
    1H151 Ti171 1717   6.718   1.235   7.163
    1H151 Ti171 1718   6.718   5.288   5.836
    1H151 Ti171 1719   3.497   0.997   7.163
    1H151 Ti172 1720   5.581   0.520   5.836
    1H151 Ti172 1721   3.118   0.997   7.163
    1H151 Ti172 1722   1.413   4.335   5.836
    1H151 Ti172 1723   4.066   4.096   7.163
    1H151 Ti172 1724   6.339   5.288   5.836
    1H151 Ti172 1725   1.034   0.281   7.163
    1H151 Ti172 1726   5.960   5.288   5.836
    1H151 Ti172 1727   1.792   3.381   5.836
    1H151 Ti172 1728   2.360   4.811   7.163
    1H151 Ti172 1729   0.466   0.997   7.163
    1H151 Ti173 1730   2.171   6.004   7.163
    1H151 Ti173 1731   2.550   3.142   7.163
    1H151 Ti173 1732   3.497   3.619   5.836
    1H151 Ti173 1733   5.392   5.765   7.163
    1H151 Ti173 1734   3.497   0.758   5.836
    1H151 Ti173 1735   4.445   2.427   5.836
    1H151 Ti173 1736   2.360   2.904   7.163
    1H151 Ti173 1737   5.771   5.765   7.163
    1H151 Ti173 1738   0.277   6.004   7.163
    1H151 Ti173 1739   1.034   1.235   7.163
    1H151 Ti174 1740   0.277   3.142   7.163
    1H151 Ti174 1741   5.013   3.619   5.836
    1H151 Ti174 1742   3.876   0.043   7.163
    1H151 Ti174 1743   1.034   5.288   5.836
    1H151 Ti174 1744   0.277   0.281   7.163
    1H151 Ti174 1745   0.655   0.281   7.163
    1H151 Ti174 1746   2.739   2.904   7.163
    1H151 Ti174 1747   5.771   5.527   5.836
    1H151 Ti174 1748   4.634   3.619   5.836
    1H151 Ti174 1749   3.876   3.619   5.836
    1H151 Ti175 1750   3.687   0.520   5.836
    1H151 Ti175 1751   6.529   3.858   7.163
    1H151 Ti175 1752   0.466   2.904   7.163
    1H151 Ti175 1753   1.792   5.050   7.163
    1H151 Ti175 1754   5.771   0.997   7.163
    1H151 Ti175 1755   1.603   5.765   7.163
    1H151 Ti175 1756   3.497   3.858   7.163
    1H151 Ti175 1757   0.087   5.527   5.836
    1H151 Ti175 1758   0.845   5.765   7.163
    1H151 Ti175 1759   0.655   5.288   5.836
    1H151 Ti176 1760   3.876   2.666   5.836
    1H151 Ti176 1761   3.687   6.004   7.163
    1H151 Ti176 1762   4.445   4.096   7.163
    1H151 Ti176 1763   3.118   0.758   5.836
    1H151 Ti176 1764   3.497   0.043   7.163
    1H151 Ti176 1765   2.739   5.527   5.836
    1H151 Ti176 1766   4.823   1.474   5.836
    1H151 Ti176 1767   1.982   3.619   5.836
    1H151 Ti176 1768   4.445   0.281   7.163
    1H151 Ti176 1769   2.739   4.811   7.163
    1H151 Ti177 1770   4.066   6.004   7.163
    1H151 Ti177 1771   2.550   5.288   5.836
    1H151 Ti177 1772   0.087   3.858   7.163
    1H151 Ti177 1773   5.960   1.474   5.836
    1H151 Ti177 1774   5.960   4.096   7.163
    1H151 Ti177 1775   6.529   0.043   7.163
    1H151 Ti177 1776   4.445   1.474   5.836
    1H151 Ti177 1777   0.087   0.997   7.163
    1H151 Ti177 1778   4.634   0.758   5.836
    1H151 Ti177 1779   2.550   6.004   7.163
    1H151 Ti178 1780   5.581   0.281   7.163
    1H151 Ti178 1781   6.150   1.712   5.836
    1H151 Ti178 1782   6.150   5.527   5.836
    1H151 Ti178 1783   1.982   5.765   7.163
    1H151 Ti178 1784   0.655   1.235   7.163
    1H151 Ti178 1785   2.360   0.758   5.836
    1H151 Ti178 1786   4.255   0.997   7.163
    1H151 Ti178 1787   1.792   1.474   5.836
    1H151 Ti178 1788   4.255   2.666   5.836
    1H151 Ti178 1789   3.118   4.573   5.836
    1H151 Ti179 1790   6.339   6.242   5.836
    1H151 Ti179 1791   0.277   0.520   5.836
    1H151 Ti179 1792   6.529   5.527   5.836
    1H151 Ti179 1793   6.339   1.235   7.163
    1H151 Ti179 1794   3.497   4.811   7.163
    1H151 Ti179 1795   3.876   3.858   7.163
    1H151 Ti179 1796   6.718   6.242   5.836
    1H151 Ti179 1797   0.845   1.950   7.163
    1H151 Ti179 1798   3.497   4.573   5.836
    1H151 Ti179 1799   4.066   5.050   7.163
    1H151 Ti180 1800   5.581   4.096   7.163
    1H151 Ti180 1801   1.413   1.474   5.836
    1H151 Ti180 1802   5.392   6.481   5.836
    1H151 Ti180 1803   2.360   2.666   5.836
    1H151 Ti180 1804   1.034   3.142   7.163
    1H151 Ti180 1805   1.603   2.904   7.163
    1H151 Ti180 1806   4.634   2.904   7.163
    1H151 Ti180 1807   5.013   0.758   5.836
    1H151 Ti180 1808   0.845   6.481   5.836
    1H151 Ti180 1809   5.771   0.043   7.163
    1H151 Ti181 1810   5.392   2.904   7.163
    1H151 Ti181 1811   4.823   2.189   7.163
    1H151 Ti181 1812   6.150   0.043   7.163
    1H151 Ti181 1813   4.255   1.950   7.163
    1H151 Ti181 1814   2.550   5.050   7.163
    1H151 Ti181 1815   1.034   5.050   7.163
    1H151 Ti181 1816   4.634   4.811   7.163
    1H151 Ti181 1817   1.413   2.189   7.163
    1H151 Ti181 1818   4.823   0.281   7.163
    1H151 Ti181 1819   0.087   1.950   7.163
    1H151 Ti182 1820   4.823   1.235   7.163
    1H151 Ti182 1821   1.224   6.481   5.836
    1H151 Ti182 1822   3.308   0.520   5.836
    1H151 Ti182 1823   5.202   2.427   5.836
    1H151 Ti182 1824   0.277   1.235   7.163
    1H151 Ti182 1825   1.603   0.758   5.836
    1H151 Ti182 1826   4.066   3.142   7.163
    1H151 Ti182 1827   3.497   1.950   7.163
    1H151 Ti182 1828   6.529   0.758   5.836
    1H151 Ti182 1829   6.718   3.381   5.836
    1H151 Ti183 1830   1.982   4.811   7.163
    1H151 Ti183 1831   3.118   2.666   5.836
    1H151 Ti183 1832   3.497   6.481   5.836
    1H151 Ti183 1833   6.529   2.666   5.836
    1H151 Ti183 1834   2.550   1.235   7.163
    1H151 Ti183 1835   2.360   5.765   7.163
    1H151 Ti183 1836   1.224   0.043   7.163
    1H151 Ti183 1837   0.466   5.765   7.163
    1H151 Ti183 1838   0.466   2.666   5.836
    1H151 Ti183 1839   4.823   2.427   5.836
    1H151 Ti184 1840   5.013   5.527   5.836
    1H151 Ti184 1841   0.655   3.381   5.836
    1H151 Ti184 1842   4.255   3.858   7.163
    1H151 Ti184 1843   6.150   3.858   7.163
    1H151 Ti184 1844   5.771   2.904   7.163
    1H151 Ti184 1845   2.929   1.235   7.163
    1H151 Ti184 1846   1.603   1.712   5.836
    1H151 Ti184 1847   5.392   4.573   5.836
    1H151 Ti184 1848   6.718   3.142   7.163
    1H151 Ti184 1849   3.687   0.281   7.163
    1H151 Ti185 1850   2.550   6.242   5.836
    1H151 Ti185 1851   4.634   4.573   5.836
    1H151 Ti185 1852   2.171   4.335   5.836
    1H151 Ti185 1853   3.687   1.235   7.163
    1H151 Ti185 1854   1.034   6.242   5.836
    1H151 Ti185 1855   5.960   3.381   5.836
    1H151 Ti185 1856   4.445   6.242   5.836
    1H151 Ti185 1857   2.171   0.281   7.163
    1H151 Ti185 1858   6.529   2.904   7.163
    1H151 Ti185 1859   0.655   3.142   7.163
    1H151 Ti186 1860   5.202   6.004   7.163
    1H151 Ti186 1861   4.066   0.281   7.163
    1H151 Ti186 1862   5.960   1.235   7.163
    1H151 Ti186 1863   5.771   3.858   7.163
    1H151 Ti186 1864   3.876   4.811   7.163
    1H151 Ti186 1865   3.876   5.527   5.836
    1H151 Ti186 1866   3.308   3.381   5.836
    1H151 Ti186 1867   4.255   0.043   7.163
    1H151 Ti186 1868   4.634   0.043   7.163
    1H151 Ti186 1869   5.771   0.758   5.836
    1H151 Ti187 1870   5.013   2.666   5.836
    1H151 Ti187 1871   6.529   6.481   5.836
    1H151 Ti187 1872   4.634   1.712   5.836
    1H151 Ti187 1873   4.255   4.811   7.163
    1H151 Ti187 1874   0.087   2.904   7.163
    1H151 Ti187 1875   6.718   5.050   7.163
    1H151 Ti187 1876   1.224   4.573   5.836
    1H151 Ti187 1877   1.413   2.427   5.836
    1H151 Ti187 1878   2.739   3.619   5.836
    1H151 Ti187 1879   5.581   5.288   5.836
    1H151 Ti188 1880   4.823   0.520   5.836
    1H151 Ti188 1881   3.876   5.765   7.163
    1H151 Ti188 1882   2.739   1.712   5.836
    1H151 Ti188 1883   3.308   4.335   5.836
    1H151 Ti188 1884   4.066   2.427   5.836
    1H151 Ti188 1885   5.581   3.142   7.163
    1H151 Ti188 1886   1.603   3.619   5.836
    1H151 Ti188 1887   0.845   2.904   7.163
    1H151 Ti188 1888   6.339   4.096   7.163
    1H151 Ti188 1889   6.718   4.096   7.163
    1H151 Ti189 1890   5.960   6.004   7.163
    1H151 Ti189 1891   4.634   0.997   7.163
    1H151 Ti189 1892   3.876   0.997   7.163
    1H151 Ti189 1893   5.202   3.381   5.836
    1H151 Ti189 1894   1.224   0.997   7.163
    1H151 Ti189 1895   3.308   4.096   7.163
    1H151 Ti189 1896   4.445   1.235   7.163
    1H151 Ti189 1897   1.224   2.904   7.163
    1H151 Ti189 1898   2.171   3.142   7.163
    1H151 Ti189 1899   6.718   0.520   5.836
    1H151 Ti190 1900   2.739   0.997   7.163
    1H151 Ti190 1901   1.224   5.527   5.836
    1H151 Ti190 1902   2.550   2.427   5.836
    1H151 Ti190 1903   1.413   5.050   7.163
    1H151 Ti190 1904   4.445   2.189   7.163
    1H151 Ti190 1905   3.687   5.050   7.163
    1H151 Ti190 1906   1.224   1.950   7.163
    1H151 Ti190 1907   3.876   0.758   5.836
    1H151 Ti190 1908   4.634   1.950   7.163
    1H151 Ti190 1909   1.034   2.189   7.163
    1H151 Ti191 1910   2.929   5.288   5.836
    1H151 Ti191 1911   2.739   0.758   5.836
    1H151 Ti191 1912   4.066   1.235   7.163
    1H151 Ti191 1913   1.982   0.758   5.836
    1H151 Ti191 1914   2.929   3.142   7.163
    1H151 Ti191 1915   3.497   2.666   5.836
    1H151 Ti191 1916   3.308   0.281   7.163
    1H151 Ti191 1917   2.360   5.527   5.836
    1H151 Ti191 1918   2.929   3.381   5.836
    1H151 Ti191 1919   4.445   3.142   7.163
    1H151 Ti192 1920   5.392   5.527   5.836
    1H151 Ti192 1921   4.445   5.050   7.163
    1H151 Ti192 1922   6.339   1.474   5.836
    1H151 Ti192 1923   1.982   2.904   7.163
    1H151 Ti192 1924   4.255   2.904   7.163
    1H151 Ti192 1925   0.466   1.950   7.163
    1H151 Ti192 1926   0.655   2.189   7.163
    1H151 Ti192 1927   5.771   1.712   5.836
    1H151 Ti192 1928   1.413   3.142   7.163
    1H151 Ti192 1929   2.929   0.520   5.836
    1H151 Ti193 1930   0.087   0.758   5.836
    1H151 Ti193 1931   3.118   4.811   7.163
    1H151 Ti193 1932   5.013   1.712   5.836
    1H151 Ti193 1933   5.013   2.904   7.163
    1H151 Ti193 1934   2.929   5.050   7.163
    1H151 Ti193 1935   5.013   0.997   7.163
    1H151 Ti193 1936   3.118   3.619   5.836
    1H151 Ti193 1937   3.687   4.335   5.836
    1H151 Ti193 1938   0.087   5.765   7.163
    1H151 Ti193 1939   2.739   2.666   5.836
    1H151 Ti194 1940   2.360   4.573   5.836
    1H151 Ti194 1941   1.603   4.811   7.163
    1H151 Ti194 1942   5.202   5.288   5.836
    1H151 Ti194 1943   0.277   2.189   7.163
    1H151 Ti194 1944   4.823   4.335   5.836
    1H151 Ti194 1945   1.982   0.043   7.163
    1H151 Ti194 1946   0.087   2.666   5.836
    1H151 Ti194 1947   0.277   3.381   5.836
    1H151 Ti194 1948   3.876   1.950   7.163
    1H151 Ti194 1949   5.392   0.997   7.163
    1H151 Ti195 1950   5.581   6.242   5.836
    1H151 Ti195 1951   5.960   0.520   5.836
    1H151 Ti195 1952   4.255   5.765   7.163
    1H151 Ti195 1953   4.255   1.712   5.836
    1H151 Ti195 1954   6.339   3.381   5.836
    1H151 Ti195 1955   2.929   4.335   5.836
    1H151 Ti195 1956   1.413   3.381   5.836
    1H151 Ti195 1957   3.308   5.050   7.163
    1H151 Ti195 1958   4.445   4.335   5.836
    1H151 Ti195 1959   6.150   6.481   5.836
    1H151 Ti196 1960   3.687   2.427   5.836
    1H151 Ti196 1961   2.739   5.765   7.163
    1H151 Ti196 1962   5.013   4.573   5.836
    1H151 Ti196 1963   2.929   1.474   5.836
    1H151 Ti196 1964   4.634   3.858   7.163
    1H151 Ti196 1965   5.581   1.235   7.163
    1H151 Ti196 1966   6.150   0.758   5.836
    1H151 Ti196 1967   4.445   0.520   5.836
    1H151 Ti196 1968   5.202   6.242   5.836
    1H151 Ti196 1969   5.202   4.335   5.836
    1H151 Ti197 1970   5.202   1.474   5.836
    1H151 Ti197 1971   5.202   3.142   7.163
    1H151 Ti197 1972   6.339   0.520   5.836
    1H151 Ti197 1973   2.550   0.520   5.836
    1H151 Ti197 1974   5.581   1.474   5.836
    1H151 Ti197 1975   2.360   0.043   7.163
    1H151 Ti197 1976   5.960   6.242   5.836
    1H151 Ti197 1977   1.792   3.142   7.163
    1H151 Ti197 1978   3.497   5.765   7.163
    1H151 Ti197 1979   4.066   2.189   7.163
    1H151 Ti198 1980   4.255   0.758   5.836
    1H151 Ti198 1981   4.823   3.142   7.163
    1H151 Ti198 1982   1.413   5.288   5.836
    1H151 Ti198 1983   1.413   0.281   7.163
    1H151 Ti198 1984   6.718   6.004   7.163
    1H151 Ti198 1985   5.771   6.481   5.836
    1H151 Ti198 1986   4.066   0.520   5.836
    1H151 Ti198 1987   2.171   0.520   5.836
    1H151 Ti198 1988   5.392   3.858   7.163
    1H151 Ti198 1989   1.224   2.666   5.836
    1H151 Ti199 1990   2.929   2.427   5.836
    1H151 Ti199 1991   5.013   6.481   5.836
    1H151 Ti199 1992   1.603   0.043   7.163
    1H151 Ti199 1993   2.739   4.573   5.836
    1H151 Ti199 1994   5.392   3.619   5.836
    1H151 Ti199 1995   3.687   6.242   5.836
    1H151 Ti199 1996   5.013   1.950   7.163
    1H151 Ti199 1997   1.792   0.520   5.836
    1H151 Ti199 1998   2.171   5.288   5.836
    1H151 Ti199 1999   4.823   5.288   5.836
    1H151 Ti200 2000   3.308   2.427   5.836
    1H151 Ti200 2001   5.392   2.666   5.836
    1H151 Ti200 2002   1.224   4.811   7.163
    1H151 Ti200 2003   6.718   2.189   7.163
    1H151 Ti200 2004   3.687   2.189   7.163
    1H151 Ti200 2005   0.277   4.096   7.163
    1H151 Ti200 2006   2.360   0.997   7.163
    1H151 Ti200 2007   1.224   1.712   5.836
    1H151 Ti200 2008   1.413   0.520   5.836
    1H151 Ti200 2009   6.339   2.427   5.836
    1H151 Ti201 2010   4.634   6.481   5.836
    1H151 Ti201 2011   3.308   6.004   7.163
    1H151 Ti201 2012   3.876   6.481   5.836
    1H151 Ti201 2013   6.718   2.427   5.836
    1H151 Ti201 2014   5.013   5.765   7.163
    1H151 Ti201 2015   3.687   5.288   5.836
    1H151 Ti201 2016   1.413   6.242   5.836
    1H151 Ti201 2017   2.550   4.335   5.836
    1H151 Ti201 2018   3.308   6.242   5.836
    1H151 Ti201 2019   0.655   0.520   5.836
    1H151 Ti202 2020   3.118   5.527   5.836
    1H151 Ti202 2021   4.823   6.242   5.836
    1H151 Ti202 2022   4.823   4.096   7.163
    1H151 Ti202 2023   4.255   6.481   5.836
    1H151 Ti202 2024   3.876   2.904   7.163
    1H151 Ti202 2025   1.034   4.335   5.836
    1H151 Ti202 2026   0.087   3.619   5.836
    1H151 Ti202 2027   6.529   3.619   5.836
    1H151 Ti202 2028   2.929   6.242   5.836
    1H151 Ti202 2029   6.150   5.765   7.163
    1H151 Ti203 2030   5.202   1.235   7.163
    1H151 Ti203 2031   2.739   6.481   5.836
    1H151 Ti203 2032   0.277   2.427   5.836
    1H151 Ti203 2033   0.466   3.619   5.836
    1H151 Ti203 2034   4.066   6.242   5.836
    1H151 Ti203 2035   3.118   3.858   7.163
    1H151 Ti203 2036   6.150   3.619   5.836
    1H151 Ti203 2037   4.445   6.004   7.163
    1H151 Ti203 2038   4.823   5.050   7.163
    1H151 Ti203 2039   1.603   1.950   7.163
    1H151 Ti204 2040   0.466   0.758   5.836
    1H151 Ti204 2041   3.118   6.481   5.836
    1H151 Ti204 2042   0.466   3.858   7.163
    1H151 Ti204 2043   1.413   1.235   7.163
    1H151 Ti204 2044   5.581   3.381   5.836
    1H151 Ti204 2045   5.771   3.619   5.836
    1H151 Ti204 2046   3.687   3.142   7.163
    1H151 Ti204 2047   3.118   2.904   7.163
    1H151 Ti204 2048   6.529   1.950   7.163
    1H151 Ti204 2049   3.118   0.043   7.163
    1H151 Ti205 2050   3.118   1.950   7.163
    1H151 Ti205 2051   3.308   2.189   7.163
    1H151 Ti205 2052   5.581   4.335   5.836
    1H151 Ti205 2053   0.845   3.619   5.836
    1H151 Ti205 2054   3.876   4.573   5.836
    1H151 Ti205 2055   0.845   2.666   5.836
    1H151 Ti205 2056   4.066   5.288   5.836
    1H151 Ti205 2057   3.308   5.288   5.836
    1H151 Ti205 2058   4.634   5.527   5.836
    1H151 Ti205 2059   4.066   4.335   5.836
    1H151 Ti206 2060   2.929   6.004   7.163
    1H151 Ti206 2061   6.529   4.811   7.163
    1H151 Ti206 2062   6.150   2.666   5.836
    1H151 Ti206 2063   5.771   4.573   5.836
    1H151 Ti206 2064   1.792   0.281   7.163
    1H151 Ti206 2065   0.655   5.050   7.163
    1H151 Ti206 2066   5.392   1.712   5.836
    1H151 Ti206 2067   0.845   4.811   7.163
    1H151 Ti206 2068   1.034   3.381   5.836
    1H151 Ti206 2069   0.087   4.811   7.163
    1H151 Ti207 2070   0.655   2.427   5.836
    1H151 Ti207 2071   5.202   2.189   7.163
    1H151 Ti207 2072   4.255   5.527   5.836
    1H151 Ti207 2073   2.360   6.481   5.836
    1H151 Ti207 2074   4.066   1.474   5.836
    1H151 Ti207 2075   1.224   0.758   5.836
    1H151 Ti207 2076   4.823   6.004   7.163
    1H151 Ti207 2077   1.224   3.619   5.836
    1H151 Ti207 2078   1.792   2.189   7.163
    1H151 Ti207 2079   5.202   4.096   7.163
    1H151 Ti208 2080   6.529   1.712   5.836
    1H151 Ti208 2081   3.497   5.527   5.836
    1H151 Ti208 2082   4.255   4.573   5.836
    1H151 Ti208 2083   2.550   0.281   7.163
    1H151 Ti208 2084   1.792   5.288   5.836
    1H151 Ti208 2085   5.581   2.427   5.836
    1H151 Ti208 2086   0.277   5.050   7.163
    1H151 Ti208 2087   6.339   6.004   7.163
    1H151 Ti208 2088   2.929   0.281   7.163
    1H151 Ti208 2089   5.013   4.811   7.163
    1H151 Ti209 2090   0.845   4.573   5.836
    1H151 Ti209 2091   3.308   3.142   7.163
    1H151 Ti209 2092   1.603   6.481   5.836
    1H151 Ti209 2093   2.929   4.096   7.163
    1H151 Ti209 2094   6.529   5.765   7.163
    1H151 Ti209 2095   1.034   2.427   5.836
    1H151 Ti209 2096   3.118   5.765   7.163
    1H151 Ti209 2097   4.445   5.288   5.836
    1H151 Ti209 2098   2.171   6.242   5.836
    1H151 Ti209 2099   1.034   0.520   5.836
    1H151 Ti210 2100   2.739   0.043   7.163
    1H151 Ti210 2101   1.034   1.474   5.836
    1H151 Ti210 2102   6.339   5.050   7.163
    1H151 Ti210 2103   5.013   3.858   7.163
    1H151 Ti210 2104   2.171   1.235   7.163
    1H151 Ti210 2105   5.960   2.427   5.836
    1H151 Ti210 2106   3.308   1.474   5.836
    1H151 Ti210 2107   4.634   5.765   7.163
    1H151 Ti210 2108   6.339   2.189   7.163
    1H151 Ti210 2109   5.771   2.666   5.836
    1H151 Ti211 2110   6.150   4.573   5.836
    1H151 Ti211 2111   1.603   5.527   5.836
    1H151 Ti211 2112   3.118   1.712   5.836
    1H151 Ti211 2113   2.929   2.189   7.163
    1H151 Ti211 2114   5.581   5.050   7.163
    1H151 Ti211 2115   2.550   4.096   7.163
    1H151 Ti211 2116   1.982   5.527   5.836
    1H151 Ti211 2117   5.202   5.050   7.163
    1H151 Ti211 2118   2.550   2.189   7.163
    1H151 Ti211 2119   6.150   4.811   7.163
    1H151 Ti212 2120   6.718   1.474   5.836
    1H151 Ti212 2121   2.739   3.858   7.163
    1H151 Ti212 2122   3.497   2.904   7.163
    1H151 Ti212 2123   6.529   4.573   5.836
    1H151 Ti212 2124   1.603   0.997   7.163
    1H151 Ti212 2125   5.771   4.811   7.163
    1H151 Ti212 2126   0.087   4.573   5.836
    1H151 Ti212 2127   0.466   4.811   7.163
    1H151 Ti212 2128   2.739   1.950   7.163
    1H151 Ti212 2129   3.687   1.474   5.836
    1H151 Ti213 2130   0.466   4.573   5.836
    1H151 Ti213 2131   0.845   0.758   5.836
    1H151 Ti213 2132   2.171   2.189   7.163
    1H151 Ti213 2133   1.982   0.997   7.163
    1H151 Ti213 2134   5.960   5.050   7.163
    1H151 Ti213 2135   3.876   1.712   5.836
    1H151 Ti213 2136   5.392   4.811   7.163
    1H151 Ti213 2137   5.581   2.189   7.163
    1H151 Ti213 2138   5.960   2.189   7.163
    1H151 Ti213 2139   6.150   1.950   7.163
    1H151 Ti214 2140   5.392   1.950   7.163
    1H151 Ti214 2141   0.845   3.858   7.163
    1H151 Ti214 2142   1.982   6.481   5.836
    1H151 Ti214 2143   2.360   3.858   7.163
    1H151 Ti214 2144   5.960   4.335   5.836
    1H151 Ti214 2145   2.171   4.096   7.163
    1H151 Ti214 2146   1.792   6.242   5.836
    1H151 Ti214 2147   1.982   1.950   7.163
    1H151 Ti214 2148   0.655   4.096   7.163
    1H151 Ti214 2149   2.360   1.950   7.163
    1H151 Ti215 2150   1.792   1.235   7.163
    1H151 Ti215 2151   0.655   4.335   5.836
    1H151 Ti215 2152   3.497   1.712   5.836
    1H151 Ti215 2153   0.845   1.712   5.836
    1H151 Ti215 2154   5.771   1.950   7.163
    1H151 Ti215 2155   1.224   3.858   7.163
    1H151 Ti215 2156   0.087   1.712   5.836
    1H151 Ti215 2157   6.339   4.335   5.836
    1H151 Ti215 2158   0.277   4.335   5.836
    1H151 Ti215 2159   6.718   4.335   5.836
    1H151 Ti216 2160   1.982   3.858   7.163
    1H151 Ti216 2161   1.792   4.096   7.163
    1H151 Ti216 2162   0.277   1.474   5.836
    1H151 Ti216 2163   0.655   1.474   5.836
    1H151 Ti216 2164   1.034   4.096   7.163
    1H151 Ti216 2165   1.603   3.858   7.163
    1H151 Ti216 2166   1.413   4.096   7.163
    1H151 Ti216 2167   0.466   1.712   5.836
    1H151 Ti216 2168   1.982   2.904   6.026
    1H151 Ti216 2169   0.277   6.004   6.026
    1H151 Ti217 2170   0.466   5.765   6.026
    1H151 Ti217 2171   4.445   3.142   6.026
    1H151 Ti217 2172   1.034   6.242   6.973
    1H151 Ti217 2173   0.466   6.481   6.973
    1H151 Ti217 2174   0.655   6.242   6.973
    1H151 Ti217 2175   0.845   6.481   6.973
    1H151 Ti217 2176   4.066   3.142   6.026
    1H151 Ti217 2177   0.655   6.004   6.026
    1H151 Ti217 2178   1.982   1.950   6.026
    1H151 Ti217 2179   6.339   0.520   6.973
    1H151 Ti218 2180   6.529   0.758   6.973
    1H151 Ti218 2181   2.171   2.189   6.026
    1H151 Ti218 2182   2.171   3.142   6.026
    1H151 Ti218 2183   6.718   0.520   6.973
    1H151 Ti218 2184   6.150   0.758   6.973
    1H151 Ti218 2185   1.792   2.189   6.026
    1H151 Ti218 2186   2.360   1.950   6.026
    1H151 Ti218 2187   2.171   1.235   6.026
    1H151 Ti218 2188   5.960   0.520   6.973
    1H151 Ti218 2189   4.634   2.904   6.026
    1H151 Ti219 2190   1.413   6.242   6.973
    1H151 Ti219 2191   0.466   0.043   6.026
    1H151 Ti219 2192   0.845   5.765   6.026
    1H151 Ti219 2193   1.792   3.142   6.026
    1H151 Ti219 2194   0.087   6.481   6.973
    1H151 Ti219 2195   4.823   3.142   6.026
    1H151 Ti219 2196   1.224   5.527   6.973
    1H151 Ti219 2197   0.277   6.242   6.973
    1H151 Ti219 2198   5.392   6.481   6.973
    1H151 Ti219 2199   3.687   3.142   6.026
    1H151 Ti220 2200   0.845   0.758   6.973
    1H151 Ti220 2201   1.792   4.096   6.026
    1H151 Ti220 2202   0.087   0.043   6.026
    1H151 Ti220 2203   6.339   3.381   6.973
    1H151 Ti220 2204   1.603   2.904   6.026
    1H151 Ti220 2205   5.581   6.242   6.973
    1H151 Ti220 2206   0.466   0.758   6.973
    1H151 Ti220 2207   2.550   1.235   6.026
    1H151 Ti220 2208   3.876   2.904   6.026
    1H151 Ti220 2209   3.687   4.335   6.973
    1H151 Ti221 2210   4.255   3.858   6.026
    1H151 Ti221 2211   5.771   0.758   6.973
    1H151 Ti221 2212   2.171   5.288   6.973
    1H151 Ti221 2213   2.550   3.142   6.026
    1H151 Ti221 2214   4.066   4.335   6.973
    1H151 Ti221 2215   1.792   6.242   6.973
    1H151 Ti221 2216   5.202   0.281   6.026
    1H151 Ti221 2217   4.255   2.904   6.026
    1H151 Ti221 2218   1.603   4.811   6.026
    1H151 Ti221 2219   5.960   3.381   6.973
    1H151 Ti222 2220   3.876   6.481   6.973
    1H151 Ti222 2221   6.529   3.619   6.973
    1H151 Ti222 2222   1.034   0.520   6.973
    1H151 Ti222 2223   0.655   0.520   6.973
    1H151 Ti222 2224   5.202   0.520   6.973
    1H151 Ti222 2225   0.277   0.520   6.973
    1H151 Ti222 2226   2.360   3.858   6.026
    1H151 Ti222 2227   5.581   0.281   6.026
    1H151 Ti222 2228   0.087   5.765   6.026
    1H151 Ti222 2229   5.013   6.481   6.973
    1H151 Ti223 2230   3.308   1.474   6.973
    1H151 Ti223 2231   1.792   5.288   6.973
    1H151 Ti223 2232   2.360   0.997   6.026
    1H151 Ti223 2233   3.497   0.758   6.973
    1H151 Ti223 2234   0.087   0.758   6.973
    1H151 Ti223 2235   3.687   6.242   6.973
    1H151 Ti223 2236   0.277   0.281   6.026
    1H151 Ti223 2237   5.392   0.997   6.026
    1H151 Ti223 2238   6.718   1.474   6.973
    1H151 Ti223 2239   0.277   5.050   6.026
    1H151 Ti224 2240   2.171   6.242   6.973
    1H151 Ti224 2241   6.718   5.050   6.026
    1H151 Ti224 2242   1.982   4.811   6.026
    1H151 Ti224 2243   0.277   3.381   6.973
    1H151 Ti224 2244   0.087   3.619   6.973
    1H151 Ti224 2245   1.413   4.096   6.026
    1H151 Ti224 2246   4.823   1.235   6.026
    1H151 Ti224 2247   3.118   0.758   6.973
    1H151 Ti224 2248   6.339   5.050   6.026
    1H151 Ti224 2249   2.360   2.904   6.026
    1H151 Ti225 2250   4.066   6.242   6.973
    1H151 Ti225 2251   1.603   5.527   6.973
    1H151 Ti225 2252   1.034   1.474   6.973
    1H151 Ti225 2253   4.634   0.997   6.026
    1H151 Ti225 2254   1.224   6.481   6.973
    1H151 Ti225 2255   4.445   4.335   6.973
    1H151 Ti225 2256   5.960   5.050   6.026
    1H151 Ti225 2257   5.392   0.043   6.026
    1H151 Ti225 2258   3.497   3.858   6.026
    1H151 Ti225 2259   1.982   3.858   6.026
    1H151 Ti226 2260   3.497   6.481   6.973
    1H151 Ti226 2261   4.445   0.520   6.973
    1H151 Ti226 2262   1.982   5.527   6.973
    1H151 Ti226 2263   5.581   0.520   6.973
    1H151 Ti226 2264   1.034   5.288   6.973
    1H151 Ti226 2265   3.687   0.281   6.026
    1H151 Ti226 2266   4.445   2.189   6.026
    1H151 Ti226 2267   3.497   4.573   6.973
    1H151 Ti226 2268   6.718   6.004   6.026
    1H151 Ti226 2269   6.150   2.666   6.973
    1H151 Ti227 2270   1.034   5.050   6.026
    1H151 Ti227 2271   4.445   1.235   6.026
    1H151 Ti227 2272   2.360   4.573   6.973
    1H151 Ti227 2273   0.845   1.712   6.973
    1H151 Ti227 2274   5.771   5.765   6.026
    1H151 Ti227 2275   6.339   6.004   6.026
    1H151 Ti227 2276   4.255   0.758   6.973
    1H151 Ti227 2277   5.013   3.858   6.026
    1H151 Ti227 2278   3.497   0.997   6.026
    1H151 Ti227 2279   4.634   3.858   6.026
    1H151 Ti228 2280   2.360   2.666   6.973
    1H151 Ti228 2281   3.876   3.858   6.026
    1H151 Ti228 2282   6.150   3.619   6.973
    1H151 Ti228 2283   0.845   5.527   6.973
    1H151 Ti228 2284   0.466   2.666   6.973
    1H151 Ti228 2285   6.718   3.381   6.973
    1H151 Ti228 2286   1.792   1.235   6.026
    1H151 Ti228 2287   5.392   5.527   6.973
    1H151 Ti228 2288   6.529   5.765   6.026
    1H151 Ti228 2289   3.118   0.997   6.026
    1H151 Ti229 2290   0.087   1.712   6.973
    1H151 Ti229 2291   5.771   5.527   6.973
    1H151 Ti229 2292   2.739   2.666   6.973
    1H151 Ti229 2293   2.739   5.765   6.026
    1H151 Ti229 2294   2.550   3.381   6.973
    1H151 Ti229 2295   5.960   1.235   6.026
    1H151 Ti229 2296   5.202   6.242   6.973
    1H151 Ti229 2297   3.497   1.712   6.973
    1H151 Ti229 2298   5.771   6.481   6.973
    1H151 Ti229 2299   1.603   0.997   6.026
    1H151 Ti230 2300   3.876   4.573   6.973
    1H151 Ti230 2301   0.655   1.474   6.973
    1H151 Ti230 2302   5.013   0.997   6.026
    1H151 Ti230 2303   3.497   3.619   6.973
    1H151 Ti230 2304   6.150   5.765   6.026
    1H151 Ti230 2305   2.550   5.050   6.026
    1H151 Ti230 2306   4.634   2.666   6.973
    1H151 Ti230 2307   2.739   4.573   6.973
    1H151 Ti230 2308   1.603   1.950   6.026
    1H151 Ti230 2309   3.497   0.043   6.026
    1H151 Ti231 2310   4.634   4.573   6.973
    1H151 Ti231 2311   3.118   4.811   6.026
    1H151 Ti231 2312   2.550   6.242   6.973
    1H151 Ti231 2313   1.413   2.427   6.973
    1H151 Ti231 2314   1.413   1.235   6.026
    1H151 Ti231 2315   4.823   2.427   6.973
    1H151 Ti231 2316   2.171   4.096   6.026
    1H151 Ti231 2317   1.603   2.666   6.973
    1H151 Ti231 2318   0.655   5.050   6.026
    1H151 Ti231 2319   4.255   4.573   6.973
    1H151 Ti232 2320   4.066   3.381   6.973
    1H151 Ti232 2321   6.718   3.142   6.026
    1H151 Ti232 2322   6.529   6.481   6.973
    1H151 Ti232 2323   1.034   6.004   6.026
    1H151 Ti232 2324   1.413   5.288   6.973
    1H151 Ti232 2325   3.118   2.904   6.026
    1H151 Ti232 2326   3.876   3.619   6.973
    1H151 Ti232 2327   2.360   5.527   6.973
    1H151 Ti232 2328   0.277   1.474   6.973
    1H151 Ti232 2329   5.960   4.335   6.973
    1H151 Ti233 2330   4.823   0.520   6.973
    1H151 Ti233 2331   6.529   2.904   6.026
    1H151 Ti233 2332   3.497   4.811   6.026
    1H151 Ti233 2333   4.255   1.712   6.973
    1H151 Ti233 2334   4.066   5.288   6.973
    1H151 Ti233 2335   0.466   2.904   6.026
    1H151 Ti233 2336   1.982   0.997   6.026
    1H151 Ti233 2337   1.603   3.858   6.026
    1H151 Ti233 2338   5.013   2.904   6.026
    1H151 Ti233 2339   3.687   0.520   6.973
    1H151 Ti234 2340   2.550   6.004   6.026
    1H151 Ti234 2341   0.655   3.142   6.026
    1H151 Ti234 2342   0.845   0.043   6.026
    1H151 Ti234 2343   6.150   1.950   6.026
    1H151 Ti234 2344   2.550   5.288   6.973
    1H151 Ti234 2345   4.066   0.520   6.973
    1H151 Ti234 2346   4.823   1.474   6.973
    1H151 Ti234 2347   3.497   2.904   6.026
    1H151 Ti234 2348   3.308   0.281   6.026
    1H151 Ti234 2349   3.308   3.142   6.026
    1H151 Ti235 2350   2.550   2.189   6.026
    1H151 Ti235 2351   5.581   4.335   6.973
    1H151 Ti235 2352   5.771   3.619   6.973
    1H151 Ti235 2353   5.392   2.666   6.973
    1H151 Ti235 2354   3.687   1.474   6.973
    1H151 Ti235 2355   5.202   2.189   6.026
    1H151 Ti235 2356   6.718   0.281   6.026
    1H151 Ti235 2357   5.392   4.811   6.026
    1H151 Ti235 2358   2.739   0.997   6.026
    1H151 Ti235 2359   4.255   6.481   6.973
    1H151 Ti236 2360   4.823   2.189   6.026
    1H151 Ti236 2361   1.224   0.043   6.026
    1H151 Ti236 2362   4.634   0.758   6.973
    1H151 Ti236 2363   6.529   0.997   6.026
    1H151 Ti236 2364   5.771   0.997   6.026
    1H151 Ti236 2365   6.150   6.481   6.973
    1H151 Ti236 2366   1.603   6.481   6.973
    1H151 Ti236 2367   1.224   4.811   6.026
    1H151 Ti236 2368   6.339   1.474   6.973
    1H151 Ti236 2369   3.308   0.520   6.973
    1H151 Ti237 2370   4.255   3.619   6.973
    1H151 Ti237 2371   5.013   5.765   6.026
    1H151 Ti237 2372   3.876   0.758   6.973
    1H151 Ti237 2373   4.634   1.950   6.026
    1H151 Ti237 2374   1.034   3.381   6.973
    1H151 Ti237 2375   5.392   0.758   6.973
    1H151 Ti237 2376   1.982   6.481   6.973
    1H151 Ti237 2377   5.960   6.242   6.973
    1H151 Ti237 2378   1.224   0.758   6.973
    1H151 Ti237 2379   3.308   4.335   6.973
    1H151 Ti238 2380   6.718   6.242   6.973
    1H151 Ti238 2381   2.929   1.474   6.973
    1H151 Ti238 2382   0.466   1.712   6.973
    1H151 Ti238 2383   6.529   0.043   6.026
    1H151 Ti238 2384   2.739   2.904   6.026
    1H151 Ti238 2385   4.445   6.004   6.026
    1H151 Ti238 2386   3.308   4.096   6.026
    1H151 Ti238 2387   5.581   5.050   6.026
    1H151 Ti238 2388   5.013   0.758   6.973
    1H151 Ti238 2389   1.224   2.666   6.973
    1H151 Ti239 2390   5.960   3.142   6.026
    1H151 Ti239 2391   1.413   2.189   6.026
    1H151 Ti239 2392   4.634   4.811   6.026
    1H151 Ti239 2393   2.550   1.474   6.973
    1H151 Ti239 2394   5.202   1.235   6.026
    1H151 Ti239 2395   4.445   1.474   6.973
    1H151 Ti239 2396   3.876   5.765   6.026
    1H151 Ti239 2397   0.655   3.381   6.973
    1H151 Ti239 2398   2.929   3.142   6.026
    1H151 Ti239 2399   4.445   4.096   6.026
    1H151 Ti240 2400   3.687   4.096   6.026
    1H151 Ti240 2401   4.634   6.481   6.973
    1H151 Ti240 2402   5.771   2.666   6.973
    1H151 Ti240 2403   0.466   5.527   6.973
    1H151 Ti240 2404   2.739   1.950   6.026
    1H151 Ti240 2405   5.202   3.142   6.026
    1H151 Ti240 2406   0.655   0.281   6.026
    1H151 Ti240 2407   0.845   2.666   6.973
    1H151 Ti240 2408   5.581   3.381   6.973
    1H151 Ti240 2409   2.929   5.050   6.026
    1H151 Ti241 2410   1.413   5.050   6.026
    1H151 Ti241 2411   3.876   5.527   6.973
    1H151 Ti241 2412   1.224   1.712   6.973
    1H151 Ti241 2413   4.445   2.427   6.973
    1H151 Ti241 2414   4.823   4.096   6.026
    1H151 Ti241 2415   1.413   3.142   6.026
    1H151 Ti241 2416   5.581   1.235   6.026
    1H151 Ti241 2417   2.171   0.520   6.973
    1H151 Ti241 2418   4.634   1.712   6.973
    1H151 Ti241 2419   6.718   5.288   6.973
    1H151 Ti242 2420   5.960   6.004   6.026
    1H151 Ti242 2421   2.739   3.858   6.026
    1H151 Ti242 2422   6.529   2.666   6.973
    1H151 Ti242 2423   0.087   2.666   6.973
    1H151 Ti242 2424   2.360   6.481   6.973
    1H151 Ti242 2425   4.823   0.281   6.026
    1H151 Ti242 2426   2.929   1.235   6.026
    1H151 Ti242 2427   1.224   5.765   6.026
    1H151 Ti242 2428   1.982   4.573   6.973
    1H151 Ti242 2429   0.087   2.904   6.026
    1H151 Ti243 2430   4.066   1.474   6.973
    1H151 Ti243 2431   1.034   2.427   6.973
    1H151 Ti243 2432   0.277   3.142   6.026
    1H151 Ti243 2433   5.013   2.666   6.973
    1H151 Ti243 2434   5.013   0.043   6.026
    1H151 Ti243 2435   2.360   4.811   6.026
    1H151 Ti243 2436   0.655   2.427   6.973
    1H151 Ti243 2437   5.771   0.043   6.026
    1H151 Ti243 2438   6.339   1.235   6.026
    1H151 Ti243 2439   3.876   1.712   6.973
    1H151 Ti244 2440   4.066   4.096   6.026
    1H151 Ti244 2441   1.792   5.050   6.026
    1H151 Ti244 2442   6.150   0.997   6.026
    1H151 Ti244 2443   3.118   4.573   6.973
    1H151 Ti244 2444   2.171   5.050   6.026
    1H151 Ti244 2445   5.392   5.765   6.026
    1H151 Ti244 2446   5.013   1.950   6.026
    1H151 Ti244 2447   6.339   3.142   6.026
    1H151 Ti244 2448   0.277   2.427   6.973
    1H151 Ti244 2449   5.581   6.004   6.026
    1H151 Ti245 2450   4.255   0.997   6.026
    1H151 Ti245 2451   2.739   4.811   6.026
    1H151 Ti245 2452   4.445   3.381   6.973
    1H151 Ti245 2453   3.687   5.288   6.973
    1H151 Ti245 2454   4.066   2.189   6.026
    1H151 Ti245 2455   2.360   5.765   6.026
    1H151 Ti245 2456   2.739   0.758   6.973
    1H151 Ti245 2457   1.982   2.666   6.973
    1H151 Ti245 2458   0.466   3.619   6.973
    1H151 Ti245 2459   4.255   1.950   6.026
    1H151 Ti246 2460   3.118   1.712   6.973
    1H151 Ti246 2461   2.550   4.096   6.026
    1H151 Ti246 2462   3.118   3.858   6.026
    1H151 Ti246 2463   6.529   1.712   6.973
    1H151 Ti246 2464   6.339   4.335   6.973
    1H151 Ti246 2465   3.687   3.381   6.973
    1H151 Ti246 2466   3.876   0.997   6.026
    1H151 Ti246 2467   4.255   2.666   6.973
    1H151 Ti246 2468   5.202   5.050   6.026
    1H151 Ti246 2469   3.308   6.242   6.973
    1H151 Ti247 2470   4.823   6.242   6.973
    1H151 Ti247 2471   5.960   1.474   6.973
    1H151 Ti247 2472   5.771   4.811   6.026
    1H151 Ti247 2473   3.876   0.043   6.026
    1H151 Ti247 2474   5.202   4.096   6.026
    1H151 Ti247 2475   5.960   0.281   6.026
    1H151 Ti247 2476   3.308   5.050   6.026
    1H151 Ti247 2477   4.255   5.527   6.973
    1H151 Ti247 2478   5.202   6.004   6.026
    1H151 Ti247 2479   2.929   3.381   6.973
    1H151 Ti248 2480   6.150   4.811   6.026
    1H151 Ti248 2481   4.445   6.242   6.973
    1H151 Ti248 2482   0.655   5.288   6.973
    1H151 Ti248 2483   6.718   4.335   6.973
    1H151 Ti248 2484   2.739   5.527   6.973
    1H151 Ti248 2485   5.013   4.811   6.026
    1H151 Ti248 2486   6.529   4.811   6.026
    1H151 Ti248 2487   2.171   3.381   6.973
    1H151 Ti248 2488   1.224   2.904   6.026
    1H151 Ti248 2489   0.845   4.811   6.026
    1H151 Ti249 2490   2.929   4.096   6.026
    1H151 Ti249 2491   0.087   4.811   6.026
    1H151 Ti249 2492   6.339   0.281   6.026
    1H151 Ti249 2493   0.087   5.527   6.973
    1H151 Ti249 2494   4.445   5.288   6.973
    1H151 Ti249 2495   4.823   4.335   6.973
    1H151 Ti249 2496   2.929   6.004   6.026
    1H151 Ti249 2497   3.308   1.235   6.026
    1H151 Ti249 2498   1.792   2.427   6.973
    1H151 Ti249 2499   6.150   0.043   6.026
    1H151 Ti250 2500   2.929   0.281   6.026
    1H151 Ti250 2501   1.413   0.520   6.973
    1H151 Ti250 2502   5.771   1.950   6.026
    1H151 Ti250 2503   5.202   2.427   6.973
    1H151 Ti250 2504   4.823   6.004   6.026
    1H151 Ti250 2505   2.929   5.288   6.973
    1H151 Ti250 2506   6.339   6.242   6.973
    1H151 Ti250 2507   0.845   2.904   6.026
    1H151 Ti250 2508   2.929   0.520   6.973
    1H151 Ti250 2509   4.066   0.281   6.026
    1H151 Ti251 2510   3.118   0.043   6.026
    1H151 Ti251 2511   4.823   5.050   6.026
    1H151 Ti251 2512   6.718   2.427   6.973
    1H151 Ti251 2513   1.224   3.858   6.026
    1H151 Ti251 2514   6.150   2.904   6.026
    1H151 Ti251 2515   4.634   3.619   6.973
    1H151 Ti251 2516   5.013   1.712   6.973
    1H151 Ti251 2517   5.392   3.619   6.973
    1H151 Ti251 2518   3.687   5.050   6.026
    1H151 Ti251 2519   0.466   4.811   6.026
    1H151 Ti252 2520   2.550   4.335   6.973
    1H151 Ti252 2521   2.550   2.427   6.973
    1H151 Ti252 2522   4.066   6.004   6.026
    1H151 Ti252 2523   5.581   5.288   6.973
    1H151 Ti252 2524   5.392   2.904   6.026
    1H151 Ti252 2525   3.497   5.527   6.973
    1H151 Ti252 2526   4.634   5.765   6.026
    1H151 Ti252 2527   4.066   2.427   6.973
    1H151 Ti252 2528   3.687   6.004   6.026
    1H151 Ti252 2529   2.929   4.335   6.973
    1H151 Ti253 2530   1.034   0.281   6.026
    1H151 Ti253 2531   5.392   3.858   6.026
    1H151 Ti253 2532   4.445   0.281   6.026
    1H151 Ti253 2533   6.339   2.189   6.026
    1H151 Ti253 2534   2.360   0.758   6.973
    1H151 Ti253 2535   4.066   1.235   6.026
    1H151 Ti253 2536   4.634   0.043   6.026
    1H151 Ti253 2537   4.255   5.765   6.026
    1H151 Ti253 2538   1.224   0.997   6.026
    1H151 Ti253 2539   2.929   2.189   6.026
    1H151 Ti254 2540   1.413   0.281   6.026
    1H151 Ti254 2541   0.087   0.997   6.026
    1H151 Ti254 2542   1.413   3.381   6.973
    1H151 Ti254 2543   3.308   5.288   6.973
    1H151 Ti254 2544   5.202   3.381   6.973
    1H151 Ti254 2545   1.413   1.474   6.973
    1H151 Ti254 2546   3.118   5.765   6.026
    1H151 Ti254 2547   3.118   3.619   6.973
    1H151 Ti254 2548   3.118   6.481   6.973
    1H151 Ti254 2549   6.339   2.427   6.973
    1H151 Ti255 2550   1.034   3.142   6.026
    1H151 Ti255 2551   1.224   1.950   6.026
    1H151 Ti255 2552   4.823   3.381   6.973
    1H151 Ti255 2553   3.308   3.381   6.973
    1H151 Ti255 2554   5.392   1.950   6.026
    1H151 Ti255 2555   0.277   5.288   6.973
    1H151 Ti255 2556   1.413   6.004   6.026
    1H151 Ti255 2557   5.771   4.573   6.973
    1H151 Ti255 2558   5.581   3.142   6.026
    1H151 Ti255 2559   4.255   0.043   6.026
    1H151 Ti256 2560   1.034   4.096   6.026
    1H151 Ti256 2561   2.550   0.281   6.026
    1H151 Ti256 2562   5.013   5.527   6.973
    1H151 Ti256 2563   2.929   6.242   6.973
    1H151 Ti256 2564   2.171   2.427   6.973
    1H151 Ti256 2565   2.739   6.481   6.973
    1H151 Ti256 2566   3.687   1.235   6.026
    1H151 Ti256 2567   2.550   0.520   6.973
    1H151 Ti256 2568   5.960   2.427   6.973
    1H151 Ti256 2569   6.529   4.573   6.973
    1H151 Ti257 2570   3.876   4.811   6.026
    1H151 Ti257 2571   6.150   5.527   6.973
    1H151 Ti257 2572   3.308   6.004   6.026
    1H151 Ti257 2573   2.739   0.043   6.026
    1H151 Ti257 2574   1.603   4.573   6.973
    1H151 Ti257 2575   5.202   1.474   6.973
    1H151 Ti257 2576   2.739   3.619   6.973
    1H151 Ti257 2577   3.876   2.666   6.973
    1H151 Ti257 2578   5.960   2.189   6.026
    1H151 Ti257 2579   6.150   4.573   6.973
    1H151 Ti258 2580   3.118   2.666   6.973
    1H151 Ti258 2581   2.171   4.335   6.973
    1H151 Ti258 2582   5.581   2.189   6.026
    1H151 Ti258 2583   3.687   2.189   6.026
    1H151 Ti258 2584   3.497   5.765   6.026
    1H151 Ti258 2585   5.202   5.288   6.973
    1H151 Ti258 2586   5.581   1.474   6.973
    1H151 Ti258 2587   5.581   2.427   6.973
    1H151 Ti258 2588   2.739   1.712   6.973
    1H151 Ti258 2589   2.929   2.427   6.973
    1H151 Ti259 2590   5.013   4.573   6.973
    1H151 Ti259 2591   5.202   4.335   6.973
    1H151 Ti259 2592   1.792   3.381   6.973
    1H151 Ti259 2593   2.171   0.281   6.026
    1H151 Ti259 2594   3.687   2.427   6.973
    1H151 Ti259 2595   4.823   5.288   6.973
    1H151 Ti259 2596   1.792   0.281   6.026
    1H151 Ti259 2597   0.845   3.619   6.973
    1H151 Ti259 2598   6.529   1.950   6.026
    1H151 Ti259 2599   5.771   2.904   6.026
    1H151 Ti260 2600   5.960   5.288   6.973
    1H151 Ti260 2601   4.066   5.050   6.026
    1H151 Ti260 2602   5.581   4.096   6.026
    1H151 Ti260 2603   6.529   5.527   6.973
    1H151 Ti260 2604   4.445   5.050   6.026
    1H151 Ti260 2605   4.255   4.811   6.026
    1H151 Ti260 2606   6.718   1.235   6.026
    1H151 Ti260 2607   0.087   4.573   6.973
    1H151 Ti260 2608   1.603   1.712   6.973
    1H151 Ti260 2609   2.360   3.619   6.973
    1H151 Ti261 2610   1.792   0.520   6.973
    1H151 Ti261 2611   0.277   4.335   6.973
    1H151 Ti261 2612   3.308   2.189   6.026
    1H151 Ti261 2613   6.718   2.189   6.026
    1H151 Ti261 2614   1.603   0.043   6.026
    1H151 Ti261 2615   2.171   6.004   6.026
    1H151 Ti261 2616   2.360   0.043   6.026
    1H151 Ti261 2617   3.308   2.427   6.973
    1H151 Ti261 2618   3.118   5.527   6.973
    1H151 Ti261 2619   5.771   3.858   6.026
    1H151 Ti262 2620   0.845   3.858   6.026
    1H151 Ti262 2621   6.150   1.712   6.973
    1H151 Ti262 2622   5.392   4.573   6.973
    1H151 Ti262 2623   6.339   5.288   6.973
    1H151 Ti262 2624   5.013   3.619   6.973
    1H151 Ti262 2625   4.634   5.527   6.973
    1H151 Ti262 2626   1.034   1.235   6.026
    1H151 Ti262 2627   1.982   0.758   6.973
    1H151 Ti262 2628   1.224   4.573   6.973
    1H151 Ti262 2629   6.150   3.858   6.026
    1H151 Ti263 2630   1.603   0.758   6.973
    1H151 Ti263 2631   0.466   3.858   6.026
    1H151 Ti263 2632   0.466   0.997   6.026
    1H151 Ti263 2633   6.529   3.858   6.026
    1H151 Ti263 2634   0.277   2.189   6.026
    1H151 Ti263 2635   0.087   3.858   6.026
    1H151 Ti263 2636   1.034   2.189   6.026
    1H151 Ti263 2637   3.118   1.950   6.026
    1H151 Ti263 2638   3.876   1.950   6.026
    1H151 Ti263 2639   1.224   3.619   6.973
    1H151 Ti264 2640   2.171   1.474   6.973
    1H151 Ti264 2641   0.655   2.189   6.026
    1H151 Ti264 2642   1.603   5.765   6.026
    1H151 Ti264 2643   2.360   1.712   6.973
    1H151 Ti264 2644   3.497   2.666   6.973
    1H151 Ti264 2645   0.845   4.573   6.973
    1H151 Ti264 2646   1.982   5.765   6.026
    1H151 Ti264 2647   5.392   1.712   6.973
    1H151 Ti264 2648   1.982   0.043   6.026
    1H151 Ti264 2649   1.792   4.335   6.973
    1H151 Ti265 2650   5.771   1.712   6.973
    1H151 Ti265 2651   0.466   4.573   6.973
    1H151 Ti265 2652   0.845   0.997   6.026
    1H151 Ti265 2653   1.982   3.619   6.973
    1H151 Ti265 2654   5.960   4.096   6.026
    1H151 Ti265 2655   1.792   6.004   6.026
    1H151 Ti265 2656   3.497   1.950   6.026
    1H151 Ti265 2657   1.792   1.474   6.973
    1H151 Ti265 2658   0.655   4.096   6.026
    1H151 Ti265 2659   1.603   3.619   6.973
    1H151 Ti266 2660   1.982   1.712   6.973
    1H151 Ti266 2661   0.277   1.235   6.026
    1H151 Ti266 2662   0.845   1.950   6.026
    1H151 Ti266 2663   0.087   1.950   6.026
    1H151 Ti266 2664   0.655   4.335   6.973
    1H151 Ti266 2665   6.339   4.096   6.026
    1H151 Ti266 2666   1.413   4.335   6.973
    1H151 Ti266 2667   0.277   4.096   6.026
    1H151 Ti266 2668   6.718   4.096   6.026
    1H151 Ti266 2669   0.655   1.235   6.026
    1H151 Ti267 2670   1.034   4.335   6.973
    1H151 Ti267 2671   0.466   1.950   6.026
    1H151 Ti267 2672   0.277   6.242   6.215
    1H151 Ti267 2673   1.982   2.666   6.215
    1H151 Ti267 2674   1.034   6.004   6.784
    1H151 Ti267 2675   4.445   3.381   6.215
    1H151 Ti267 2676   4.066   3.381   6.215
    1H151 Ti267 2677   0.466   6.481   6.215
    1H151 Ti267 2678   0.466   0.043   6.784
    1H151 Ti267 2679   1.792   2.427   6.215
    1H151 Ti268 2680   0.655   6.242   6.215
    1H151 Ti268 2681   0.466   5.527   6.215
    1H151 Ti268 2682   2.171   1.474   6.215
    1H151 Ti268 2683   0.845   0.043   6.784
    1H151 Ti268 2684   1.224   5.765   6.784
    1H151 Ti268 2685   6.718   0.281   6.784
    1H151 Ti268 2686   2.360   1.712   6.215
    1H151 Ti268 2687   1.413   6.004   6.784
    1H151 Ti268 2688   1.982   1.712   6.215
    1H151 Ti268 2689   0.087   0.043   6.784
    1H151 Ti269 2690   2.171   2.427   6.215
    1H151 Ti269 2691   2.171   3.381   6.215
    1H151 Ti269 2692   0.655   6.004   6.784
    1H151 Ti269 2693   4.255   3.619   6.215
    1H151 Ti269 2694   6.529   0.997   6.784
    1H151 Ti269 2695   0.087   6.481   6.215
    1H151 Ti269 2696   6.339   0.281   6.784
    1H151 Ti269 2697   5.392   0.043   6.784
    1H151 Ti269 2698   1.792   4.335   6.215
    1H151 Ti269 2699   0.845   5.527   6.215
    1H151 Ti270 2700   3.687   3.381   6.215
    1H151 Ti270 2701   4.823   3.381   6.215
    1H151 Ti270 2702   6.150   0.997   6.784
    1H151 Ti270 2703   5.202   0.281   6.784
    1H151 Ti270 2704   1.603   4.573   6.215
    1H151 Ti270 2705   1.603   2.666   6.215
    1H151 Ti270 2706   0.277   0.281   6.784
    1H151 Ti270 2707   5.960   0.281   6.784
    1H151 Ti270 2708   0.277   5.288   6.215
    1H151 Ti270 2709   2.360   3.619   6.215
    1H151 Ti271 2710   0.655   0.281   6.784
    1H151 Ti271 2711   2.550   1.474   6.215
    1H151 Ti271 2712   4.634   2.666   6.215
    1H151 Ti271 2713   1.792   6.004   6.784
    1H151 Ti271 2714   6.339   3.142   6.784
    1H151 Ti271 2715   5.202   0.520   6.215
    1H151 Ti271 2716   0.845   0.997   6.784
    1H151 Ti271 2717   5.581   6.004   6.784
    1H151 Ti271 2718   5.392   0.758   6.215
    1H151 Ti271 2719   5.013   0.043   6.784
    1H151 Ti272 2720   2.550   3.381   6.215
    1H151 Ti272 2721   3.308   1.235   6.784
    1H151 Ti272 2722   1.792   3.381   6.215
    1H151 Ti272 2723   6.718   1.235   6.784
    1H151 Ti272 2724   1.034   0.281   6.784
    1H151 Ti272 2725   0.466   0.997   6.784
    1H151 Ti272 2726   3.687   4.096   6.784
    1H151 Ti272 2727   6.718   5.288   6.215
    1H151 Ti272 2728   3.876   3.619   6.215
    1H151 Ti272 2729   2.171   5.050   6.784
    1H151 Ti273 2730   5.960   3.142   6.784
    1H151 Ti273 2731   0.845   5.765   6.784
    1H151 Ti273 2732   0.087   5.527   6.215
    1H151 Ti273 2733   5.581   0.520   6.215
    1H151 Ti273 2734   4.634   3.619   6.215
    1H151 Ti273 2735   0.277   6.004   6.784
    1H151 Ti273 2736   3.497   0.997   6.784
    1H151 Ti273 2737   4.066   4.096   6.784
    1H151 Ti273 2738   1.982   4.573   6.215
    1H151 Ti273 2739   1.603   5.765   6.784
    1H151 Ti274 2740   6.150   2.904   6.784
    1H151 Ti274 2741   6.339   5.288   6.215
    1H151 Ti274 2742   3.118   0.997   6.784
    1H151 Ti274 2743   2.171   6.004   6.784
    1H151 Ti274 2744   1.413   4.335   6.215
    1H151 Ti274 2745   5.960   5.288   6.215
    1H151 Ti274 2746   3.497   3.619   6.215
    1H151 Ti274 2747   0.655   5.288   6.215
    1H151 Ti274 2748   0.087   0.997   6.784
    1H151 Ti274 2749   2.360   4.811   6.784
    1H151 Ti275 2750   1.982   3.619   6.215
    1H151 Ti275 2751   4.445   2.427   6.215
    1H151 Ti275 2752   6.529   0.043   6.784
    1H151 Ti275 2753   5.581   0.281   6.784
    1H151 Ti275 2754   3.876   0.043   6.784
    1H151 Ti275 2755   1.034   5.288   6.215
    1H151 Ti275 2756   4.255   2.666   6.215
    1H151 Ti275 2757   0.277   3.142   6.784
    1H151 Ti275 2758   3.497   0.758   6.215
    1H151 Ti275 2759   2.550   3.142   6.784
    1H151 Ti276 2760   5.771   0.997   6.784
    1H151 Ti276 2761   6.718   6.242   6.215
    1H151 Ti276 2762   5.392   5.765   6.784
    1H151 Ti276 2763   1.034   1.235   6.784
    1H151 Ti276 2764   5.013   3.619   6.215
    1H151 Ti276 2765   2.360   2.666   6.215
    1H151 Ti276 2766   1.982   5.765   6.784
    1H151 Ti276 2767   2.360   2.904   6.784
    1H151 Ti276 2768   5.771   5.527   6.215
    1H151 Ti276 2769   5.771   5.765   6.784
    1H151 Ti277 2770   1.792   5.050   6.784
    1H151 Ti277 2771   6.529   3.858   6.784
    1H151 Ti277 2772   1.792   1.474   6.215
    1H151 Ti277 2773   6.529   5.527   6.215
    1H151 Ti277 2774   3.876   2.666   6.215
    1H151 Ti277 2775   3.687   0.520   6.215
    1H151 Ti277 2776   5.771   0.043   6.784
    1H151 Ti277 2777   0.655   1.235   6.784
    1H151 Ti277 2778   6.150   5.527   6.215
    1H151 Ti277 2779   0.466   2.904   6.784
    1H151 Ti278 2780   3.497   3.858   6.784
    1H151 Ti278 2781   0.845   6.481   6.215
    1H151 Ti278 2782   3.876   3.858   6.784
    1H151 Ti278 2783   6.339   1.235   6.784
    1H151 Ti278 2784   2.739   2.904   6.784
    1H151 Ti278 2785   4.445   0.281   6.784
    1H151 Ti278 2786   4.445   4.096   6.784
    1H151 Ti278 2787   6.150   0.043   6.784
    1H151 Ti278 2788   3.497   0.043   6.784
    1H151 Ti278 2789   4.823   1.474   6.215
    1H151 Ti279 2790   5.013   0.758   6.215
    1H151 Ti279 2791   3.118   0.758   6.215
    1H151 Ti279 2792   3.687   6.004   6.784
    1H151 Ti279 2793   1.224   0.043   6.784
    1H151 Ti279 2794   0.277   1.235   6.784
    1H151 Ti279 2795   4.634   0.758   6.215
    1H151 Ti279 2796   4.823   0.281   6.784
    1H151 Ti279 2797   4.066   6.004   6.784
    1H151 Ti279 2798   0.466   5.765   6.784
    1H151 Ti279 2799   2.739   4.811   6.784
    1H151 Ti280 2800   0.277   0.520   6.215
    1H151 Ti280 2801   0.087   3.858   6.784
    1H151 Ti280 2802   4.445   1.474   6.215
    1H151 Ti280 2803   2.739   5.527   6.215
    1H151 Ti280 2804   6.339   6.242   6.215
    1H151 Ti280 2805   2.550   5.288   6.215
    1H151 Ti280 2806   4.255   0.997   6.784
    1H151 Ti280 2807   2.360   0.758   6.215
    1H151 Ti280 2808   2.550   5.050   6.784
    1H151 Ti280 2809   6.718   3.142   6.784
    1H151 Ti281 2810   5.960   4.096   6.784
    1H151 Ti281 2811   5.960   1.474   6.215
    1H151 Ti281 2812   1.034   6.242   6.215
    1H151 Ti281 2813   2.550   6.004   6.784
    1H151 Ti281 2814   3.497   4.811   6.784
    1H151 Ti281 2815   5.392   6.481   6.215
    1H151 Ti281 2816   3.308   0.520   6.215
    1H151 Ti281 2817   2.360   5.765   6.784
    1H151 Ti281 2818   1.603   1.712   6.215
    1H151 Ti281 2819   4.255   3.858   6.784
    1H151 Ti282 2820   4.823   2.427   6.215
    1H151 Ti282 2821   3.687   0.281   6.784
    1H151 Ti282 2822   6.150   3.858   6.784
    1H151 Ti282 2823   0.845   1.950   6.784
    1H151 Ti282 2824   1.982   4.811   6.784
    1H151 Ti282 2825   2.171   4.335   6.215
    1H151 Ti282 2826   3.118   4.573   6.215
    1H151 Ti282 2827   4.066   5.050   6.784
    1H151 Ti282 2828   3.497   4.573   6.215
    1H151 Ti282 2829   3.687   1.235   6.784
    1H151 Ti283 2830   4.634   2.904   6.784
    1H151 Ti283 2831   1.413   1.474   6.215
    1H151 Ti283 2832   4.066   0.281   6.784
    1H151 Ti283 2833   5.202   6.004   6.784
    1H151 Ti283 2834   1.603   2.904   6.784
    1H151 Ti283 2835   6.529   2.904   6.784
    1H151 Ti283 2836   6.529   6.481   6.215
    1H151 Ti283 2837   2.929   1.235   6.784
    1H151 Ti283 2838   5.771   0.758   6.215
    1H151 Ti283 2839   6.150   1.712   6.215
    1H151 Ti284 2840   3.308   3.381   6.215
    1H151 Ti284 2841   3.876   4.811   6.784
    1H151 Ti284 2842   5.771   2.904   6.784
    1H151 Ti284 2843   1.034   5.050   6.784
    1H151 Ti284 2844   4.255   0.043   6.784
    1H151 Ti284 2845   5.013   2.666   6.215
    1H151 Ti284 2846   4.066   3.142   6.784
    1H151 Ti284 2847   4.634   0.043   6.784
    1H151 Ti284 2848   5.960   1.235   6.784
    1H151 Ti284 2849   1.224   6.481   6.215
    1H151 Ti285 2850   4.823   1.235   6.784
    1H151 Ti285 2851   4.823   2.189   6.784
    1H151 Ti285 2852   5.581   4.096   6.784
    1H151 Ti285 2853   6.529   0.758   6.215
    1H151 Ti285 2854   1.034   3.142   6.784
    1H151 Ti285 2855   4.255   1.950   6.784
    1H151 Ti285 2856   5.392   2.904   6.784
    1H151 Ti285 2857   1.413   2.189   6.784
    1H151 Ti285 2858   1.413   2.427   6.215
    1H151 Ti285 2859   0.655   3.142   6.784
    1H151 Ti286 2860   0.087   1.950   6.784
    1H151 Ti286 2861   0.087   2.904   6.784
    1H151 Ti286 2862   4.255   4.811   6.784
    1H151 Ti286 2863   1.603   3.619   6.215
    1H151 Ti286 2864   4.823   0.520   6.215
    1H151 Ti286 2865   4.634   4.811   6.784
    1H151 Ti286 2866   5.771   3.858   6.784
    1H151 Ti286 2867   4.634   1.712   6.215
    1H151 Ti286 2868   2.739   3.619   6.215
    1H151 Ti286 2869   5.202   2.427   6.215
    1H151 Ti287 2870   2.550   2.427   6.215
    1H151 Ti287 2871   1.603   0.758   6.215
    1H151 Ti287 2872   2.739   1.712   6.215
    1H151 Ti287 2873   3.876   0.997   6.784
    1H151 Ti287 2874   3.497   6.481   6.215
    1H151 Ti287 2875   1.224   4.573   6.215
    1H151 Ti287 2876   3.118   2.666   6.215
    1H151 Ti287 2877   6.718   3.381   6.215
    1H151 Ti287 2878   5.581   5.288   6.215
    1H151 Ti287 2879   4.066   2.427   6.215
    1H151 Ti288 2880   4.634   0.997   6.784
    1H151 Ti288 2881   6.718   0.520   6.215
    1H151 Ti288 2882   3.497   1.950   6.784
    1H151 Ti288 2883   1.224   5.527   6.215
    1H151 Ti288 2884   5.960   6.004   6.784
    1H151 Ti288 2885   3.876   5.765   6.784
    1H151 Ti288 2886   3.308   4.335   6.215
    1H151 Ti288 2887   2.550   1.235   6.784
    1H151 Ti288 2888   6.529   2.666   6.215
    1H151 Ti288 2889   4.445   1.235   6.784
    1H151 Ti289 2890   5.581   3.142   6.784
    1H151 Ti289 2891   1.413   5.050   6.784
    1H151 Ti289 2892   0.845   2.904   6.784
    1H151 Ti289 2893   3.308   4.096   6.784
    1H151 Ti289 2894   5.202   3.381   6.215
    1H151 Ti289 2895   0.466   2.666   6.215
    1H151 Ti289 2896   1.224   0.997   6.784
    1H151 Ti289 2897   6.339   4.096   6.784
    1H151 Ti289 2898   2.171   3.142   6.784
    1H151 Ti289 2899   5.013   5.527   6.215
    1H151 Ti290 2900   0.655   3.381   6.215
    1H151 Ti290 2901   2.739   0.758   6.215
    1H151 Ti290 2902   4.634   4.573   6.215
    1H151 Ti290 2903   2.929   3.381   6.215
    1H151 Ti290 2904   1.224   2.904   6.784
    1H151 Ti290 2905   4.066   1.235   6.784
    1H151 Ti290 2906   2.550   6.242   6.215
    1H151 Ti290 2907   3.308   0.281   6.784
    1H151 Ti290 2908   5.392   4.573   6.215
    1H151 Ti290 2909   2.739   0.997   6.784
    1H151 Ti291 2910   4.445   2.189   6.784
    1H151 Ti291 2911   6.718   4.096   6.784
    1H151 Ti291 2912   3.876   0.758   6.215
    1H151 Ti291 2913   4.634   1.950   6.784
    1H151 Ti291 2914   1.982   0.758   6.215
    1H151 Ti291 2915   3.687   5.050   6.784
    1H151 Ti291 2916   3.497   2.666   6.215
    1H151 Ti291 2917   1.034   2.189   6.784
    1H151 Ti291 2918   4.445   3.142   6.784
    1H151 Ti291 2919   5.960   3.381   6.215
    1H151 Ti292 2920   2.739   2.666   6.215
    1H151 Ti292 2921   1.224   1.950   6.784
    1H151 Ti292 2922   2.929   5.288   6.215
    1H151 Ti292 2923   1.982   2.904   6.784
    1H151 Ti292 2924   4.445   6.242   6.215
    1H151 Ti292 2925   5.392   5.527   6.215
    1H151 Ti292 2926   2.171   0.281   6.784
    1H151 Ti292 2927   2.360   4.573   6.215
    1H151 Ti292 2928   5.013   0.997   6.784
    1H151 Ti292 2929   0.087   5.765   6.784
    1H151 Ti293 2930   3.118   3.619   6.215
    1H151 Ti293 2931   5.392   0.997   6.784
    1H151 Ti293 2932   3.687   4.335   6.215
    1H151 Ti293 2933   4.255   2.904   6.784
    1H151 Ti293 2934   0.466   1.950   6.784
    1H151 Ti293 2935   2.360   5.527   6.215
    1H151 Ti293 2936   5.960   0.520   6.215
    1H151 Ti293 2937   3.876   5.527   6.215
    1H151 Ti293 2938   2.929   3.142   6.784
    1H151 Ti293 2939   0.655   2.189   6.784
    1H151 Ti294 2940   3.118   4.811   6.784
    1H151 Ti294 2941   5.013   1.712   6.215
    1H151 Ti294 2942   6.718   6.004   6.784
    1H151 Ti294 2943   2.929   0.520   6.215
    1H151 Ti294 2944   5.581   6.242   6.215
    1H151 Ti294 2945   5.013   2.904   6.784
    1H151 Ti294 2946   6.150   0.758   6.215
    1H151 Ti294 2947   6.339   1.474   6.215
    1H151 Ti294 2948   0.087   0.758   6.215
    1H151 Ti294 2949   6.718   5.050   6.784
    1H151 Ti295 2950   1.413   3.381   6.215
    1H151 Ti295 2951   4.445   5.050   6.784
    1H151 Ti295 2952   2.929   5.050   6.784
    1H151 Ti295 2953   5.960   6.242   6.215
    1H151 Ti295 2954   1.603   4.811   6.784
    1H151 Ti295 2955   6.339   0.520   6.215
    1H151 Ti295 2956   2.929   1.474   6.215
    1H151 Ti295 2957   1.413   5.288   6.215
    1H151 Ti295 2958   4.823   4.335   6.215
    1H151 Ti295 2959   1.603   0.043   6.784
    1H151 Ti296 2960   5.771   6.481   6.215
    1H151 Ti296 2961   5.202   1.474   6.215
    1H151 Ti296 2962   1.982   0.043   6.784
    1H151 Ti296 2963   6.150   6.481   6.215
    1H151 Ti296 2964   4.445   4.335   6.215
    1H151 Ti296 2965   0.277   2.189   6.784
    1H151 Ti296 2966   1.413   3.142   6.784
    1H151 Ti296 2967   1.413   0.281   6.784
    1H151 Ti296 2968   4.255   0.758   6.215
    1H151 Ti296 2969   5.771   1.712   6.215
    1H151 Ti297 2970   5.202   5.288   6.215
    1H151 Ti297 2971   5.202   6.242   6.215
    1H151 Ti297 2972   4.255   1.712   6.215
    1H151 Ti297 2973   0.277   3.381   6.215
    1H151 Ti297 2974   5.013   6.481   6.215
    1H151 Ti297 2975   5.581   1.474   6.215
    1H151 Ti297 2976   4.445   0.520   6.215
    1H151 Ti297 2977   4.634   3.858   6.784
    1H151 Ti297 2978   0.087   2.666   6.215
    1H151 Ti297 2979   2.929   4.335   6.215
    1H151 Ti298 2980   2.739   5.765   6.784
    1H151 Ti298 2981   3.876   1.950   6.784
    1H151 Ti298 2982   4.255   5.765   6.784
    1H151 Ti298 2983   6.339   3.381   6.215
    1H151 Ti298 2984   2.739   4.573   6.215
    1H151 Ti298 2985   4.823   3.142   6.784
    1H151 Ti298 2986   1.224   2.666   6.215
    1H151 Ti298 2987   5.581   1.235   6.784
    1H151 Ti298 2988   3.308   5.050   6.784
    1H151 Ti298 2989   4.066   0.520   6.215
    1H151 Ti299 2990   2.171   5.288   6.215
    1H151 Ti299 2991   1.792   3.142   6.784
    1H151 Ti299 2992   3.687   2.427   6.215
    1H151 Ti299 2993   5.202   3.142   6.784
    1H151 Ti299 2994   2.360   0.043   6.784
    1H151 Ti299 2995   2.550   0.520   6.215
    1H151 Ti299 2996   2.550   4.335   6.215
    1H151 Ti299 2997   0.655   0.520   6.215
    1H151 Ti299 2998   5.013   4.573   6.215
    1H151 Ti299 2999   3.497   5.765   6.784
    1H151 Ti300 3000   4.066   2.189   6.784
    1H151 Ti300 3001   5.202   4.335   6.215
    1H151 Ti300 3002   2.929   2.427   6.215
    1H151 Ti300 3003   3.876   6.481   6.215
    1H151 Ti300 3004   2.171   0.520   6.215
    1H151 Ti300 3005   5.392   3.619   6.215
    1H151 Ti300 3006   5.392   3.858   6.784
    1H151 Ti300 3007   4.066   4.335   6.215
    1H151 Ti300 3008   3.687   6.242   6.215
    1H151 Ti300 3009   5.013   5.765   6.784
    1H151 Ti301 3010   5.392   2.666   6.215
    1H151 Ti301 3011   3.308   6.004   6.784
    1H151 Ti301 3012   1.413   6.242   6.215
    1H151 Ti301 3013   5.013   1.950   6.784
    1H151 Ti301 3014   6.150   5.765   6.784
    1H151 Ti301 3015   3.687   3.142   6.784
    1H151 Ti301 3016   6.718   2.189   6.784
    1H151 Ti301 3017   4.823   4.096   6.784
    1H151 Ti301 3018   5.202   1.235   6.784
    1H151 Ti301 3019   4.445   6.004   6.784
    1H151 Ti302 3020   4.823   6.242   6.215
    1H151 Ti302 3021   4.634   6.481   6.215
    1H151 Ti302 3022   1.792   0.520   6.215
    1H151 Ti302 3023   1.224   4.811   6.784
    1H151 Ti302 3024   1.224   1.712   6.215
    1H151 Ti302 3025   3.876   2.904   6.784
    1H151 Ti302 3026   4.823   5.288   6.215
    1H151 Ti302 3027   2.360   0.997   6.784
    1H151 Ti302 3028   3.118   3.858   6.784
    1H151 Ti302 3029   3.308   2.427   6.215
    1H151 Ti303 3030   3.118   5.527   6.215
    1H151 Ti303 3031   1.413   0.520   6.215
    1H151 Ti303 3032   4.066   6.242   6.215
    1H151 Ti303 3033   1.413   1.235   6.784
    1H151 Ti303 3034   3.876   4.573   6.215
    1H151 Ti303 3035   3.118   0.043   6.784
    1H151 Ti303 3036   4.255   6.481   6.215
    1H151 Ti303 3037   3.687   5.288   6.215
    1H151 Ti303 3038   4.823   6.004   6.784
    1H151 Ti303 3039   1.792   5.288   6.215
    1H151 Ti304 3040   3.687   2.189   6.784
    1H151 Ti304 3041   2.929   6.242   6.215
    1H151 Ti304 3042   0.466   0.758   6.215
    1H151 Ti304 3043   6.529   1.950   6.784
    1H151 Ti304 3044   1.034   4.335   6.215
    1H151 Ti304 3045   6.339   2.427   6.215
    1H151 Ti304 3046   3.308   6.242   6.215
    1H151 Ti304 3047   3.308   5.288   6.215
    1H151 Ti304 3048   3.118   6.481   6.215
    1H151 Ti304 3049   5.581   3.381   6.215
    1H151 Ti305 3050   6.339   6.004   6.784
    1H151 Ti305 3051   6.718   2.427   6.215
    1H151 Ti305 3052   1.603   1.950   6.784
    1H151 Ti305 3053   1.792   2.189   6.784
    1H151 Ti305 3054   0.466   3.858   6.784
    1H151 Ti305 3055   3.118   1.950   6.784
    1H151 Ti305 3056   0.277   4.096   6.784
    1H151 Ti305 3057   3.118   2.904   6.784
    1H151 Ti305 3058   0.655   5.050   6.784
    1H151 Ti305 3059   5.392   1.712   6.215
    1H151 Ti306 3060   1.224   3.619   6.215
    1H151 Ti306 3061   6.529   3.619   6.215
    1H151 Ti306 3062   0.845   2.666   6.215
    1H151 Ti306 3063   0.087   3.619   6.215
    1H151 Ti306 3064   6.150   2.666   6.215
    1H151 Ti306 3065   2.929   6.004   6.784
    1H151 Ti306 3066   2.739   6.481   6.215
    1H151 Ti306 3067   4.066   1.474   6.215
    1H151 Ti306 3068   1.034   3.381   6.215
    1H151 Ti306 3069   1.792   0.281   6.784
    1H151 Ti307 3070   4.823   5.050   6.784
    1H151 Ti307 3071   6.150   3.619   6.215
    1H151 Ti307 3072   4.255   4.573   6.215
    1H151 Ti307 3073   5.202   2.189   6.784
    1H151 Ti307 3074   1.224   0.758   6.215
    1H151 Ti307 3075   5.771   4.573   6.215
    1H151 Ti307 3076   5.771   3.619   6.215
    1H151 Ti307 3077   4.634   5.527   6.215
    1H151 Ti307 3078   0.277   2.427   6.215
    1H151 Ti307 3079   0.466   3.619   6.215
    1H151 Ti308 3080   5.581   4.335   6.215
    1H151 Ti308 3081   2.929   0.281   6.784
    1H151 Ti308 3082   4.066   5.288   6.215
    1H151 Ti308 3083   3.308   2.189   6.784
    1H151 Ti308 3084   4.255   5.527   6.215
    1H151 Ti308 3085   6.529   5.765   6.784
    1H151 Ti308 3086   5.202   4.096   6.784
    1H151 Ti308 3087   3.497   5.527   6.215
    1H151 Ti308 3088   0.845   3.619   6.215
    1H151 Ti308 3089   2.550   0.281   6.784
    1H151 Ti309 3090   1.034   0.520   6.215
    1H151 Ti309 3091   0.845   4.573   6.215
    1H151 Ti309 3092   0.277   5.050   6.784
    1H151 Ti309 3093   6.529   4.811   6.784
    1H151 Ti309 3094   3.308   3.142   6.784
    1H151 Ti309 3095   2.929   4.096   6.784
    1H151 Ti309 3096   6.529   1.712   6.215
    1H151 Ti309 3097   0.845   4.811   6.784
    1H151 Ti309 3098   2.360   6.481   6.215
    1H151 Ti309 3099   0.655   2.427   6.215
    1H151 Ti310 3100   0.087   4.811   6.784
    1H151 Ti310 3101   5.581   2.427   6.215
    1H151 Ti310 3102   3.308   1.474   6.215
    1H151 Ti310 3103   1.034   2.427   6.215
    1H151 Ti310 3104   5.013   3.858   6.784
    1H151 Ti310 3105   2.739   0.043   6.784
    1H151 Ti310 3106   3.118   5.765   6.784
    1H151 Ti310 3107   5.013   4.811   6.784
    1H151 Ti310 3108   1.603   5.527   6.215
    1H151 Ti310 3109   1.603   6.481   6.215
    1H151 Ti311 3110   4.445   5.288   6.215
    1H151 Ti311 3111   4.634   5.765   6.784
    1H151 Ti311 3112   6.339   2.189   6.784
    1H151 Ti311 3113   6.339   5.050   6.784
    1H151 Ti311 3114   2.171   6.242   6.215
    1H151 Ti311 3115   2.171   1.235   6.784
    1H151 Ti311 3116   5.960   2.427   6.215
    1H151 Ti311 3117   1.982   5.527   6.215
    1H151 Ti311 3118   5.771   2.666   6.215
    1H151 Ti311 3119   1.034   1.474   6.215
    1H151 Ti312 3120   2.550   2.189   6.784
    1H151 Ti312 3121   6.150   4.573   6.215
    1H151 Ti312 3122   2.550   4.096   6.784
    1H151 Ti312 3123   3.118   1.712   6.215
    1H151 Ti312 3124   5.581   5.050   6.784
    1H151 Ti312 3125   2.739   3.858   6.784
    1H151 Ti312 3126   2.171   2.189   6.784
    1H151 Ti312 3127   2.929   2.189   6.784
    1H151 Ti312 3128   3.497   2.904   6.784
    1H151 Ti312 3129   5.202   5.050   6.784
    1H151 Ti313 3130   6.718   1.474   6.215
    1H151 Ti313 3131   6.529   4.573   6.215
    1H151 Ti313 3132   0.845   0.758   6.215
    1H151 Ti313 3133   2.739   1.950   6.784
    1H151 Ti313 3134   3.687   1.474   6.215
    1H151 Ti313 3135   1.603   0.997   6.784
    1H151 Ti313 3136   5.771   4.811   6.784
    1H151 Ti313 3137   6.150   4.811   6.784
    1H151 Ti313 3138   0.087   4.573   6.215
    1H151 Ti313 3139   5.960   5.050   6.784
    1H151 Ti314 3140   0.466   4.573   6.215
    1H151 Ti314 3141   3.876   1.712   6.215
    1H151 Ti314 3142   2.360   3.858   6.784
    1H151 Ti314 3143   5.392   4.811   6.784
    1H151 Ti314 3144   1.982   0.997   6.784
    1H151 Ti314 3145   6.150   1.950   6.784
    1H151 Ti314 3146   0.466   4.811   6.784
    1H151 Ti314 3147   5.960   2.189   6.784
    1H151 Ti314 3148   2.171   4.096   6.784
    1H151 Ti314 3149   5.581   2.189   6.784
    1H151 Ti315 3150   2.360   1.950   6.784
    1H151 Ti315 3151   1.982   1.950   6.784
    1H151 Ti315 3152   1.792   6.242   6.215
    1H151 Ti315 3153   5.392   1.950   6.784
    1H151 Ti315 3154   5.960   4.335   6.215
    1H151 Ti315 3155   1.982   6.481   6.215
    1H151 Ti315 3156   0.845   3.858   6.784
    1H151 Ti315 3157   1.792   1.235   6.784
    1H151 Ti315 3158   3.497   1.712   6.215
    1H151 Ti315 3159   0.655   4.335   6.215
    1H151 Ti316 3160   0.655   4.096   6.784
    1H151 Ti316 3161   5.771   1.950   6.784
    1H151 Ti316 3162   0.845   1.712   6.215
    1H151 Ti316 3163   1.982   3.858   6.784
    1H151 Ti316 3164   1.792   4.096   6.784
    1H151 Ti316 3165   6.339   4.335   6.215
    1H151 Ti316 3166   0.087   1.712   6.215
    1H151 Ti316 3167   1.224   3.858   6.784
    1H151 Ti316 3168   6.718   4.335   6.215
    1H151 Ti316 3169   0.277   4.335   6.215
    1H151 Ti317 3170   0.277   1.474   6.215
    1H151 Ti317 3171   1.603   3.858   6.784
    1H151 Ti317 3172   0.655   1.474   6.215
    1H151 Ti317 3173   1.413   4.096   6.784
    1H151 Ti317 3174   1.034   4.096   6.784
    1H151 Ti317 3175   0.466   1.712   6.215
    1H151 Ti317 3176   0.466   6.481   6.594
    1H151 Ti317 3177   0.655   6.242   6.594
    1H151 Ti317 3178   0.655   6.004   6.405
    1H151 Ti317 3179   0.277   6.004   6.405
    1H151 Ti318 3180   0.845   6.481   6.594
    1H151 Ti318 3181   0.466   5.765   6.405
    1H151 Ti318 3182   0.277   6.242   6.594
    1H151 Ti318 3183   1.034   6.242   6.594
    1H151 Ti318 3184   0.466   0.043   6.405
    1H151 Ti318 3185   0.087   6.481   6.594
    1H151 Ti318 3186   1.982   2.904   6.405
    1H151 Ti318 3187   0.087   0.043   6.405
    1H151 Ti318 3188   4.066   3.142   6.405
    1H151 Ti318 3189   6.529   0.758   6.594
    1H151 Ti319 3190   0.845   5.765   6.405
    1H151 Ti319 3191   4.445   3.142   6.405
    1H151 Ti319 3192   6.718   0.520   6.594
    1H151 Ti319 3193   6.339   0.520   6.594
    1H151 Ti319 3194   2.171   3.142   6.405
    1H151 Ti319 3195   6.150   0.758   6.594
    1H151 Ti319 3196   4.634   2.904   6.405
    1H151 Ti319 3197   2.171   2.189   6.405
    1H151 Ti319 3198   5.960   0.520   6.594
    1H151 Ti319 3199   1.792   2.189   6.405
    1H151 Ti320 3200   1.982   1.950   6.405
    1H151 Ti320 3201   5.392   6.481   6.594
    1H151 Ti320 3202   0.277   0.520   6.594
    1H151 Ti320 3203   1.224   5.527   6.594
    1H151 Ti320 3204   5.202   0.281   6.405
    1H151 Ti320 3205   0.277   0.281   6.405
    1H151 Ti320 3206   5.202   0.520   6.594
    1H151 Ti320 3207   1.413   6.242   6.594
    1H151 Ti320 3208   1.792   3.142   6.405
    1H151 Ti320 3209   1.603   2.904   6.405
    1H151 Ti321 3210   2.550   3.142   6.405
    1H151 Ti321 3211   4.255   3.858   6.405
    1H151 Ti321 3212   5.581   0.281   6.405
    1H151 Ti321 3213   4.823   3.142   6.405
    1H151 Ti321 3214   2.360   1.950   6.405
    1H151 Ti321 3215   0.087   5.765   6.405
    1H151 Ti321 3216   4.255   2.904   6.405
    1H151 Ti321 3217   5.771   0.758   6.594
    1H151 Ti321 3218   5.581   0.520   6.594
    1H151 Ti321 3219   2.360   2.904   6.405
    1H151 Ti322 3220   0.845   5.527   6.594
    1H151 Ti322 3221   1.034   6.004   6.405
    1H151 Ti322 3222   0.655   0.520   6.594
    1H151 Ti322 3223   2.171   1.235   6.405
    1H151 Ti322 3224   3.687   3.142   6.405
    1H151 Ti322 3225   5.581   6.242   6.594
    1H151 Ti322 3226   0.087   0.758   6.594
    1H151 Ti322 3227   5.392   0.043   6.405
    1H151 Ti322 3228   0.466   0.758   6.594
    1H151 Ti322 3229   2.550   1.235   6.405
    1H151 Ti323 3230   3.497   0.758   6.594
    1H151 Ti323 3231   6.339   3.381   6.594
    1H151 Ti323 3232   1.224   6.481   6.594
    1H151 Ti323 3233   3.687   4.335   6.594
    1H151 Ti323 3234   0.845   0.043   6.405
    1H151 Ti323 3235   3.876   2.904   6.405
    1H151 Ti323 3236   0.845   0.758   6.594
    1H151 Ti323 3237   3.876   3.858   6.405
    1H151 Ti323 3238   2.171   5.288   6.594
    1H151 Ti323 3239   4.066   3.381   6.594
    1H151 Ti324 3240   6.718   0.281   6.405
    1H151 Ti324 3241   4.066   4.335   6.594
    1H151 Ti324 3242   6.718   6.004   6.405
    1H151 Ti324 3243   5.960   3.381   6.594
    1H151 Ti324 3244   1.603   4.811   6.405
    1H151 Ti324 3245   5.013   6.481   6.594
    1H151 Ti324 3246   1.034   5.288   6.594
    1H151 Ti324 3247   1.982   4.811   6.405
    1H151 Ti324 3248   3.497   3.858   6.405
    1H151 Ti324 3249   3.118   0.758   6.594
    1H151 Ti325 3250   5.392   0.997   6.405
    1H151 Ti325 3251   3.876   3.619   6.594
    1H151 Ti325 3252   1.792   4.096   6.405
    1H151 Ti325 3253   1.034   0.520   6.594
    1H151 Ti325 3254   3.876   6.481   6.594
    1H151 Ti325 3255   1.792   5.288   6.594
    1H151 Ti325 3256   3.497   0.997   6.405
    1H151 Ti325 3257   4.823   1.235   6.405
    1H151 Ti325 3258   4.255   3.619   6.594
    1H151 Ti325 3259   5.771   5.765   6.405
    1H151 Ti326 3260   6.529   3.619   6.594
    1H151 Ti326 3261   2.360   2.666   6.594
    1H151 Ti326 3262   1.603   5.527   6.594
    1H151 Ti326 3263   4.634   0.997   6.405
    1H151 Ti326 3264   3.118   0.997   6.405
    1H151 Ti326 3265   4.634   2.666   6.594
    1H151 Ti326 3266   0.466   5.527   6.594
    1H151 Ti326 3267   6.529   6.481   6.594
    1H151 Ti326 3268   2.550   3.381   6.594
    1H151 Ti326 3269   1.792   6.242   6.594
    1H151 Ti327 3270   1.603   2.666   6.594
    1H151 Ti327 3271   2.360   0.997   6.405
    1H151 Ti327 3272   3.687   0.281   6.405
    1H151 Ti327 3273   6.718   3.381   6.594
    1H151 Ti327 3274   5.771   6.481   6.594
    1H151 Ti327 3275   3.497   3.619   6.594
    1H151 Ti327 3276   2.360   3.858   6.405
    1H151 Ti327 3277   3.497   4.573   6.594
    1H151 Ti327 3278   1.034   5.050   6.405
    1H151 Ti327 3279   4.634   3.858   6.405
    1H151 Ti328 3280   5.392   0.758   6.594
    1H151 Ti328 3281   3.687   6.242   6.594
    1H151 Ti328 3282   1.224   5.765   6.405
    1H151 Ti328 3283   0.277   3.381   6.594
    1H151 Ti328 3284   3.308   1.474   6.594
    1H151 Ti328 3285   6.718   5.050   6.405
    1H151 Ti328 3286   3.497   6.481   6.594
    1H151 Ti328 3287   4.445   4.335   6.594
    1H151 Ti328 3288   1.982   5.527   6.594
    1H151 Ti328 3289   0.655   0.281   6.405
    1H151 Ti329 3290   3.687   0.520   6.594
    1H151 Ti329 3291   4.445   2.189   6.405
    1H151 Ti329 3292   6.718   6.242   6.594
    1H151 Ti329 3293   5.771   5.527   6.594
    1H151 Ti329 3294   5.013   0.997   6.405
    1H151 Ti329 3295   4.445   0.520   6.594
    1H151 Ti329 3296   0.277   5.050   6.405
    1H151 Ti329 3297   6.529   0.997   6.405
    1H151 Ti329 3298   6.529   5.765   6.405
    1H151 Ti329 3299   4.823   0.520   6.594
    1H151 Ti330 3300   4.445   1.235   6.405
    1H151 Ti330 3301   6.529   0.043   6.405
    1H151 Ti330 3302   5.202   6.242   6.594
    1H151 Ti330 3303   6.718   1.474   6.594
    1H151 Ti330 3304   5.771   0.997   6.405
    1H151 Ti330 3305   4.445   3.381   6.594
    1H151 Ti330 3306   4.066   6.242   6.594
    1H151 Ti330 3307   4.255   0.758   6.594
    1H151 Ti330 3308   2.550   5.050   6.405
    1H151 Ti330 3309   1.982   2.666   6.594
    1H151 Ti331 3310   2.360   4.573   6.594
    1H151 Ti331 3311   0.087   3.619   6.594
    1H151 Ti331 3312   6.339   6.004   6.405
    1H151 Ti331 3313   1.982   3.858   6.405
    1H151 Ti331 3314   2.171   6.242   6.594
    1H151 Ti331 3315   5.960   1.235   6.405
    1H151 Ti331 3316   1.413   5.288   6.594
    1H151 Ti331 3317   3.687   4.096   6.405
    1H151 Ti331 3318   3.497   0.043   6.405
    1H151 Ti331 3319   6.150   3.619   6.594
    1H151 Ti332 3320   6.150   5.765   6.405
    1H151 Ti332 3321   4.634   0.758   6.594
    1H151 Ti332 3322   2.550   5.288   6.594
    1H151 Ti332 3323   2.360   5.527   6.594
    1H151 Ti332 3324   3.876   4.573   6.594
    1H151 Ti332 3325   4.823   2.427   6.594
    1H151 Ti332 3326   6.339   5.050   6.405
    1H151 Ti332 3327   0.466   2.666   6.594
    1H151 Ti332 3328   1.603   1.950   6.405
    1H151 Ti332 3329   5.013   0.758   6.594
    1H151 Ti333 3330   6.718   3.142   6.405
    1H151 Ti333 3331   6.150   0.997   6.405
    1H151 Ti333 3332   1.034   1.474   6.594
    1H151 Ti333 3333   5.013   2.904   6.405
    1H151 Ti333 3334   3.308   0.520   6.594
    1H151 Ti333 3335   5.013   0.043   6.405
    1H151 Ti333 3336   1.413   2.427   6.594
    1H151 Ti333 3337   5.392   5.527   6.594
    1H151 Ti333 3338   4.066   4.096   6.405
    1H151 Ti333 3339   2.739   2.904   6.405
    1H151 Ti334 3340   2.739   2.666   6.594
    1H151 Ti334 3341   6.339   0.281   6.405
    1H151 Ti334 3342   5.960   5.050   6.405
    1H151 Ti334 3343   0.655   5.050   6.405
    1H151 Ti334 3344   6.150   2.666   6.594
    1H151 Ti334 3345   6.150   6.481   6.594
    1H151 Ti334 3346   1.792   1.235   6.405
    1H151 Ti334 3347   5.960   0.281   6.405
    1H151 Ti334 3348   0.466   2.904   6.405
    1H151 Ti334 3349   4.445   4.096   6.405
    1H151 Ti335 3350   1.224   0.043   6.405
    1H151 Ti335 3351   4.823   2.189   6.405
    1H151 Ti335 3352   3.687   3.381   6.594
    1H151 Ti335 3353   5.013   3.858   6.405
    1H151 Ti335 3354   3.497   4.811   6.405
    1H151 Ti335 3355   4.823   1.474   6.594
    1H151 Ti335 3356   5.771   0.043   6.405
    1H151 Ti335 3357   4.066   0.520   6.594
    1H151 Ti335 3358   2.739   0.997   6.405
    1H151 Ti335 3359   4.255   4.573   6.594
    1H151 Ti336 3360   4.445   2.427   6.594
    1H151 Ti336 3361   6.529   2.904   6.405
    1H151 Ti336 3362   3.308   0.281   6.405
    1H151 Ti336 3363   1.413   4.096   6.405
    1H151 Ti336 3364   5.581   6.004   6.405
    1H151 Ti336 3365   3.876   0.758   6.594
    1H151 Ti336 3366   2.171   5.050   6.405
    1H151 Ti336 3367   1.982   4.573   6.594
    1H151 Ti336 3368   1.792   2.427   6.594
    1H151 Ti336 3369   4.823   0.281   6.405
    1H151 Ti337 3370   2.171   4.096   6.405
    1H151 Ti337 3371   2.360   4.811   6.405
    1H151 Ti337 3372   3.118   4.811   6.405
    1H151 Ti337 3373   2.550   1.474   6.594
    1H151 Ti337 3374   2.739   5.765   6.405
    1H151 Ti337 3375   2.171   3.381   6.594
    1H151 Ti337 3376   4.634   4.573   6.594
    1H151 Ti337 3377   2.739   4.573   6.594
    1H151 Ti337 3378   5.960   6.242   6.594
    1H151 Ti337 3379   2.550   6.242   6.594
    1H151 Ti338 3380   1.792   5.050   6.405
    1H151 Ti338 3381   4.445   1.474   6.594
    1H151 Ti338 3382   4.634   1.950   6.405
    1H151 Ti338 3383   6.339   3.142   6.405
    1H151 Ti338 3384   3.308   4.335   6.594
    1H151 Ti338 3385   1.413   2.189   6.405
    1H151 Ti338 3386   6.339   1.474   6.594
    1H151 Ti338 3387   2.550   6.004   6.405
    1H151 Ti338 3388   5.960   3.142   6.405
    1H151 Ti338 3389   0.087   5.527   6.594
    1H151 Ti339 3390   2.550   2.189   6.405
    1H151 Ti339 3391   0.845   1.712   6.594
    1H151 Ti339 3392   0.655   1.474   6.594
    1H151 Ti339 3393   3.308   4.096   6.405
    1H151 Ti339 3394   4.255   1.712   6.594
    1H151 Ti339 3395   0.277   3.142   6.405
    1H151 Ti339 3396   4.255   2.666   6.594
    1H151 Ti339 3397   1.413   5.050   6.405
    1H151 Ti339 3398   3.308   3.142   6.405
    1H151 Ti339 3399   5.960   6.004   6.405
    1H151 Ti340 3400   2.929   1.235   6.405
    1H151 Ti340 3401   6.339   1.235   6.405
    1H151 Ti340 3402   0.655   5.288   6.594
    1H151 Ti340 3403   0.655   3.142   6.405
    1H151 Ti340 3404   5.392   5.765   6.405
    1H151 Ti340 3405   6.718   5.288   6.594
    1H151 Ti340 3406   4.255   6.481   6.594
    1H151 Ti340 3407   1.413   1.235   6.405
    1H151 Ti340 3408   3.118   2.904   6.405
    1H151 Ti340 3409   1.982   0.997   6.405
    1H151 Ti341 3410   1.413   6.004   6.405
    1H151 Ti341 3411   2.929   3.142   6.405
    1H151 Ti341 3412   1.603   0.997   6.405
    1H151 Ti341 3413   1.603   6.481   6.594
    1H151 Ti341 3414   1.224   4.811   6.405
    1H151 Ti341 3415   5.771   3.619   6.594
    1H151 Ti341 3416   3.497   2.904   6.405
    1H151 Ti341 3417   0.277   1.474   6.594
    1H151 Ti341 3418   2.171   2.427   6.594
    1H151 Ti341 3419   4.634   1.712   6.594
    1H151 Ti342 3420   4.634   3.619   6.594
    1H151 Ti342 3421   2.929   1.474   6.594
    1H151 Ti342 3422   3.876   0.043   6.405
    1H151 Ti342 3423   0.087   1.712   6.594
    1H151 Ti342 3424   5.013   2.666   6.594
    1H151 Ti342 3425   4.255   0.997   6.405
    1H151 Ti342 3426   3.308   1.235   6.405
    1H151 Ti342 3427   6.150   0.043   6.405
    1H151 Ti342 3428   1.603   3.858   6.405
    1H151 Ti342 3429   2.739   4.811   6.405
    1H151 Ti343 3430   3.497   1.712   6.594
    1H151 Ti343 3431   1.034   0.281   6.405
    1H151 Ti343 3432   3.687   1.474   6.594
    1H151 Ti343 3433   5.202   1.235   6.405
    1H151 Ti343 3434   4.823   3.381   6.594
    1H151 Ti343 3435   6.529   2.666   6.594
    1H151 Ti343 3436   0.087   2.904   6.405
    1H151 Ti343 3437   1.413   3.142   6.405
    1H151 Ti343 3438   1.224   2.666   6.594
    1H151 Ti343 3439   3.118   4.573   6.594
    1H151 Ti344 3440   4.066   5.288   6.594
    1H151 Ti344 3441   1.224   0.758   6.594
    1H151 Ti344 3442   4.634   6.481   6.594
    1H151 Ti344 3443   0.655   3.381   6.594
    1H151 Ti344 3444   5.581   1.235   6.405
    1H151 Ti344 3445   5.202   3.142   6.405
    1H151 Ti344 3446   6.339   6.242   6.594
    1H151 Ti344 3447   2.360   5.765   6.405
    1H151 Ti344 3448   0.277   5.288   6.594
    1H151 Ti344 3449   2.929   5.050   6.405
    1H151 Ti345 3450   0.087   2.666   6.594
    1H151 Ti345 3451   5.392   2.666   6.594
    1H151 Ti345 3452   3.876   0.997   6.405
    1H151 Ti345 3453   4.823   4.096   6.405
    1H151 Ti345 3454   0.087   0.997   6.405
    1H151 Ti345 3455   5.202   6.004   6.405
    1H151 Ti345 3456   4.255   1.950   6.405
    1H151 Ti345 3457   3.876   5.527   6.594
    1H151 Ti345 3458   5.960   1.474   6.594
    1H151 Ti345 3459   2.739   5.527   6.594
    1H151 Ti346 3460   5.202   2.189   6.405
    1H151 Ti346 3461   4.634   4.811   6.405
    1H151 Ti346 3462   6.150   2.904   6.405
    1H151 Ti346 3463   2.739   0.758   6.594
    1H151 Ti346 3464   5.581   3.381   6.594
    1H151 Ti346 3465   0.845   2.666   6.594
    1H151 Ti346 3466   5.013   5.765   6.405
    1H151 Ti346 3467   1.982   6.481   6.594
    1H151 Ti346 3468   3.876   5.765   6.405
    1H151 Ti346 3469   1.224   1.712   6.594
    1H151 Ti347 3470   5.960   4.335   6.594
    1H151 Ti347 3471   4.066   1.474   6.594
    1H151 Ti347 3472   4.445   0.281   6.405
    1H151 Ti347 3473   2.739   1.950   6.405
    1H151 Ti347 3474   1.603   4.573   6.594
    1H151 Ti347 3475   4.066   0.281   6.405
    1H151 Ti347 3476   2.739   3.858   6.405
    1H151 Ti347 3477   5.581   5.050   6.405
    1H151 Ti347 3478   5.581   4.335   6.594
    1H151 Ti347 3479   1.224   2.904   6.405
    1H151 Ti348 3480   2.929   3.381   6.594
    1H151 Ti348 3481   3.118   3.858   6.405
    1H151 Ti348 3482   1.792   3.381   6.594
    1H151 Ti348 3483   5.013   1.950   6.405
    1H151 Ti348 3484   4.066   2.189   6.405
    1H151 Ti348 3485   1.034   3.381   6.594
    1H151 Ti348 3486   1.034   2.427   6.594
    1H151 Ti348 3487   2.360   3.619   6.594
    1H151 Ti348 3488   5.771   2.666   6.594
    1H151 Ti348 3489   6.150   1.950   6.405
    1H151 Ti349 3490   5.392   4.811   6.405
    1H151 Ti349 3491   4.823   6.242   6.594
    1H151 Ti349 3492   4.445   6.004   6.405
    1H151 Ti349 3493   4.445   6.242   6.594
    1H151 Ti349 3494   2.360   6.481   6.594
    1H151 Ti349 3495   6.150   5.527   6.594
    1H151 Ti349 3496   0.655   2.427   6.594
    1H151 Ti349 3497   4.634   0.043   6.405
    1H151 Ti349 3498   2.550   2.427   6.594
    1H151 Ti349 3499   6.718   1.235   6.405
    1H151 Ti350 3500   3.687   6.004   6.405
    1H151 Ti350 3501   4.066   6.004   6.405
    1H151 Ti350 3502   0.466   1.712   6.594
    1H151 Ti350 3503   2.171   1.474   6.594
    1H151 Ti350 3504   2.550   4.096   6.405
    1H151 Ti350 3505   3.687   5.288   6.594
    1H151 Ti350 3506   2.360   1.712   6.594
    1H151 Ti350 3507   3.876   2.666   6.594
    1H151 Ti350 3508   3.308   3.381   6.594
    1H151 Ti350 3509   0.277   2.427   6.594
    1H151 Ti351 3510   6.529   5.527   6.594
    1H151 Ti351 3511   2.929   5.288   6.594
    1H151 Ti351 3512   4.066   2.427   6.594
    1H151 Ti351 3513   5.202   2.427   6.594
    1H151 Ti351 3514   3.308   5.050   6.405
    1H151 Ti351 3515   2.360   0.758   6.594
    1H151 Ti351 3516   5.392   2.904   6.405
    1H151 Ti351 3517   0.845   2.904   6.405
    1H151 Ti351 3518   2.929   0.520   6.594
    1H151 Ti351 3519   5.960   5.288   6.594
    1H151 Ti352 3520   2.171   0.520   6.594
    1H151 Ti352 3521   3.876   1.712   6.594
    1H151 Ti352 3522   4.255   0.043   6.405
    1H151 Ti352 3523   5.581   5.288   6.594
    1H151 Ti352 3524   1.413   1.474   6.594
    1H151 Ti352 3525   4.823   4.335   6.594
    1H151 Ti352 3526   4.066   1.235   6.405
    1H151 Ti352 3527   6.529   1.712   6.594
    1H151 Ti352 3528   3.308   6.242   6.594
    1H151 Ti352 3529   3.687   1.235   6.405
    1H151 Ti353 3530   1.603   5.765   6.405
    1H151 Ti353 3531   5.202   3.381   6.594
    1H151 Ti353 3532   0.466   3.619   6.594
    1H151 Ti353 3533   0.466   0.997   6.405
    1H151 Ti353 3534   2.171   6.004   6.405
    1H151 Ti353 3535   2.929   4.096   6.405
    1H151 Ti353 3536   3.876   4.811   6.405
    1H151 Ti353 3537   3.118   1.712   6.594
    1H151 Ti353 3538   6.339   5.288   6.594
    1H151 Ti353 3539   2.171   4.335   6.594
    1H151 Ti354 3540   3.687   5.050   6.405
    1H151 Ti354 3541   1.034   3.142   6.405
    1H151 Ti354 3542   1.413   0.520   6.594
    1H151 Ti354 3543   5.013   1.712   6.594
    1H151 Ti354 3544   3.118   3.619   6.594
    1H151 Ti354 3545   1.224   0.997   6.405
    1H151 Ti354 3546   5.013   3.619   6.594
    1H151 Ti354 3547   5.202   4.096   6.405
    1H151 Ti354 3548   1.982   1.712   6.594
    1H151 Ti354 3549   2.929   4.335   6.594
    1H151 Ti355 3550   1.224   1.950   6.405
    1H151 Ti355 3551   2.739   3.619   6.594
    1H151 Ti355 3552   2.550   4.335   6.594
    1H151 Ti355 3553   5.581   3.142   6.405
    1H151 Ti355 3554   4.255   5.527   6.594
    1H151 Ti355 3555   0.845   4.811   6.405
    1H151 Ti355 3556   1.603   1.712   6.594
    1H151 Ti355 3557   5.392   3.619   6.594
    1H151 Ti355 3558   1.792   4.335   6.594
    1H151 Ti355 3559   2.929   0.281   6.405
    1H151 Ti356 3560   3.118   0.043   6.405
    1H151 Ti356 3561   5.202   5.050   6.405
    1H151 Ti356 3562   1.413   0.281   6.405
    1H151 Ti356 3563   4.823   6.004   6.405
    1H151 Ti356 3564   2.739   1.712   6.594
    1H151 Ti356 3565   5.771   4.811   6.405
    1H151 Ti356 3566   6.529   4.811   6.405
    1H151 Ti356 3567   2.929   6.004   6.405
    1H151 Ti356 3568   1.413   3.381   6.594
    1H151 Ti356 3569   6.718   2.427   6.594
    1H151 Ti357 3570   1.034   1.235   6.405
    1H151 Ti357 3571   0.087   4.811   6.405
    1H151 Ti357 3572   5.013   5.527   6.594
    1H151 Ti357 3573   5.771   2.904   6.405
    1H151 Ti357 3574   1.982   5.765   6.405
    1H151 Ti357 3575   4.255   4.811   6.405
    1H151 Ti357 3576   6.150   4.811   6.405
    1H151 Ti357 3577   5.392   3.858   6.405
    1H151 Ti357 3578   5.013   4.811   6.405
    1H151 Ti357 3579   1.792   6.004   6.405
    1H151 Ti358 3580   0.845   0.997   6.405
    1H151 Ti358 3581   4.445   5.288   6.594
    1H151 Ti358 3582   3.118   2.666   6.594
    1H151 Ti358 3583   4.066   5.050   6.405
    1H151 Ti358 3584   4.255   5.765   6.405
    1H151 Ti358 3585   3.308   5.288   6.594
    1H151 Ti358 3586   5.202   1.474   6.594
    1H151 Ti358 3587   6.339   4.335   6.594
    1H151 Ti358 3588   3.497   5.527   6.594
    1H151 Ti358 3589   3.118   6.481   6.594
    1H151 Ti359 3590   1.982   3.619   6.594
    1H151 Ti359 3591   4.823   5.050   6.405
    1H151 Ti359 3592   6.529   3.858   6.405
    1H151 Ti359 3593   6.339   2.427   6.594
    1H151 Ti359 3594   6.150   1.712   6.594
    1H151 Ti359 3595   5.581   1.474   6.594
    1H151 Ti359 3596   2.550   0.520   6.594
    1H151 Ti359 3597   5.581   4.096   6.405
    1H151 Ti359 3598   2.929   2.189   6.405
    1H151 Ti359 3599   5.771   3.858   6.405
    1H151 Ti360 3600   6.150   3.858   6.405
    1H151 Ti360 3601   0.466   4.811   6.405
    1H151 Ti360 3602   2.929   6.242   6.594
    1H151 Ti360 3603   5.202   5.288   6.594
    1H151 Ti360 3604   3.308   6.004   6.405
    1H151 Ti360 3605   4.634   5.765   6.405
    1H151 Ti360 3606   3.118   5.765   6.405
    1H151 Ti360 3607   2.171   0.281   6.405
    1H151 Ti360 3608   1.603   0.043   6.405
    1H151 Ti360 3609   3.497   5.765   6.405
    1H151 Ti361 3610   2.739   6.481   6.594
    1H151 Ti361 3611   2.929   2.427   6.594
    1H151 Ti361 3612   1.792   1.474   6.594
    1H151 Ti361 3613   6.718   4.335   6.594
    1H151 Ti361 3614   0.087   3.858   6.405
    1H151 Ti361 3615   4.445   5.050   6.405
    1H151 Ti361 3616   1.603   0.758   6.594
    1H151 Ti361 3617   2.550   0.281   6.405
    1H151 Ti361 3618   1.224   4.573   6.594
    1H151 Ti361 3619   3.687   2.427   6.594
    1H151 Ti362 3620   6.339   2.189   6.405
    1H151 Ti362 3621   5.013   4.573   6.594
    1H151 Ti362 3622   5.202   4.335   6.594
    1H151 Ti362 3623   1.224   3.858   6.405
    1H151 Ti362 3624   5.771   1.950   6.405
    1H151 Ti362 3625   5.771   4.573   6.594
    1H151 Ti362 3626   3.687   2.189   6.405
    1H151 Ti362 3627   1.982   0.758   6.594
    1H151 Ti362 3628   1.034   2.189   6.405
    1H151 Ti362 3629   5.392   4.573   6.594
    1H151 Ti363 3630   3.118   5.527   6.594
    1H151 Ti363 3631   4.823   5.288   6.594
    1H151 Ti363 3632   2.739   0.043   6.405
    1H151 Ti363 3633   5.392   1.950   6.405
    1H151 Ti363 3634   5.960   2.427   6.594
    1H151 Ti363 3635   1.792   0.520   6.594
    1H151 Ti363 3636   0.277   1.235   6.405
    1H151 Ti363 3637   2.360   0.043   6.405
    1H151 Ti363 3638   1.792   0.281   6.405
    1H151 Ti363 3639   6.529   1.950   6.405
    1H151 Ti364 3640   3.497   2.666   6.594
    1H151 Ti364 3641   5.581   2.427   6.594
    1H151 Ti364 3642   1.413   4.335   6.594
    1H151 Ti364 3643   6.150   4.573   6.594
    1H151 Ti364 3644   3.876   1.950   6.405
    1H151 Ti364 3645   6.718   2.189   6.405
    1H151 Ti364 3646   6.529   4.573   6.594
    1H151 Ti364 3647   3.308   2.427   6.594
    1H151 Ti364 3648   0.655   1.235   6.405
    1H151 Ti364 3649   0.845   3.619   6.594
    1H151 Ti365 3650   3.308   2.189   6.405
    1H151 Ti365 3651   5.960   4.096   6.405
    1H151 Ti365 3652   4.634   5.527   6.594
    1H151 Ti365 3653   5.960   2.189   6.405
    1H151 Ti365 3654   5.581   2.189   6.405
    1H151 Ti365 3655   0.277   2.189   6.405
    1H151 Ti365 3656   3.118   1.950   6.405
    1H151 Ti365 3657   1.603   3.619   6.594
    1H151 Ti365 3658   0.655   2.189   6.405
    1H151 Ti365 3659   0.845   1.950   6.405
    1H151 Ti366 3660   1.034   4.096   6.405
    1H151 Ti366 3661   1.982   0.043   6.405
    1H151 Ti366 3662   3.497   1.950   6.405
    1H151 Ti366 3663   0.087   4.573   6.594
    1H151 Ti366 3664   5.771   1.712   6.594
    1H151 Ti366 3665   0.466   3.858   6.405
    1H151 Ti366 3666   1.224   3.619   6.594
    1H151 Ti366 3667   0.087   1.950   6.405
    1H151 Ti366 3668   5.392   1.712   6.594
    1H151 Ti366 3669   0.845   3.858   6.405
    1H151 Ti367 3670   6.339   4.096   6.405
    1H151 Ti367 3671   0.845   4.573   6.594
    1H151 Ti367 3672   0.277   4.335   6.594
    1H151 Ti367 3673   6.718   4.096   6.405
    1H151 Ti367 3674   0.466   1.950   6.405
    1H151 Ti367 3675   0.466   4.573   6.594
    1H151 Ti367 3676   0.277   4.096   6.405
    1H151 Ti367 3677   1.034   4.335   6.594
    1H151 Ti367 3678   0.655   4.096   6.405
    1H151 Ti367 3679   0.655   4.335   6.594
    1H151 Ti368 3680   4.634   3.619   5.078
    1H151 Ti368 3681   3.876   3.619   5.078
    1H151 Ti368 3682   0.655   5.288   5.078
    1H151 Ti368 3683   1.603   5.765   7.920
    1H151 Ti368 3684   0.845   5.765   7.920
    1H151 Ti368 3685   0.277   0.281   7.920
    1H151 Ti368 3686   0.087   5.527   5.078
    1H151 Ti368 3687   0.655   0.281   7.920
    1H151 Ti368 3688   6.529   0.043   7.920
    1H151 Ti368 3689   6.150   5.527   5.078
    1H151 Ti369 3690   1.982   3.619   5.078
    1H151 Ti369 3691   6.339   1.235   7.920
    1H151 Ti369 3692   3.876   3.858   7.920
    1H151 Ti369 3693   0.655   1.235   7.920
    1H151 Ti369 3694   2.550   5.050   7.920
    1H151 Ti369 3695   1.982   4.811   7.920
    1H151 Ti369 3696   3.308   0.520   5.078
    1H151 Ti369 3697   6.529   5.527   5.078
    1H151 Ti369 3698   1.982   5.765   7.920
    1H151 Ti369 3699   5.581   0.281   7.920
    1H151 Ti370 3700   1.792   1.474   5.078
    1H151 Ti370 3701   6.718   6.242   5.078
    1H151 Ti370 3702   0.845   6.481   5.078
    1H151 Ti370 3703   0.087   0.997   7.920
    1H151 Ti370 3704   4.823   0.281   7.920
    1H151 Ti370 3705   5.013   0.758   5.078
    1H151 Ti370 3706   6.150   0.043   7.920
    1H151 Ti370 3707   5.771   2.904   7.920
    1H151 Ti370 3708   2.929   1.235   7.920
    1H151 Ti370 3709   4.255   2.666   5.078
    1H151 Ti371 3710   0.466   5.765   7.920
    1H151 Ti371 3711   4.255   3.858   7.920
    1H151 Ti371 3712   5.960   1.235   7.920
    1H151 Ti371 3713   2.360   5.765   7.920
    1H151 Ti371 3714   4.823   2.427   5.078
    1H151 Ti371 3715   0.655   3.142   7.920
    1H151 Ti371 3716   3.687   0.281   7.920
    1H151 Ti371 3717   5.771   3.858   7.920
    1H151 Ti371 3718   6.718   4.096   7.920
    1H151 Ti371 3719   4.634   1.712   5.078
    1H151 Ti372 3720   3.876   5.765   7.920
    1H151 Ti372 3721   5.771   0.043   7.920
    1H151 Ti372 3722   3.308   4.335   5.078
    1H151 Ti372 3723   0.277   1.235   7.920
    1H151 Ti372 3724   6.529   2.904   7.920
    1H151 Ti372 3725   3.687   1.235   7.920
    1H151 Ti372 3726   2.360   2.666   5.078
    1H151 Ti372 3727   4.634   0.043   7.920
    1H151 Ti372 3728   2.171   3.142   7.920
    1H151 Ti372 3729   1.603   1.712   5.078
    1H151 Ti373 3730   6.150   3.858   7.920
    1H151 Ti373 3731   1.034   6.242   5.078
    1H151 Ti373 3732   0.087   2.904   7.920
    1H151 Ti373 3733   6.529   6.481   5.078
    1H151 Ti373 3734   2.171   4.335   5.078
    1H151 Ti373 3735   5.581   3.142   7.920
    1H151 Ti373 3736   4.823   0.520   5.078
    1H151 Ti373 3737   2.739   3.619   5.078
    1H151 Ti373 3738   0.845   2.904   7.920
    1H151 Ti373 3739   5.581   5.288   5.078
    1H151 Ti374 3740   6.339   4.096   7.920
    1H151 Ti374 3741   4.066   0.281   7.920
    1H151 Ti374 3742   5.771   0.758   5.078
    1H151 Ti374 3743   1.413   2.427   5.078
    1H151 Ti374 3744   2.739   0.997   7.920
    1H151 Ti374 3745   5.013   2.666   5.078
    1H151 Ti374 3746   1.224   4.573   5.078
    1H151 Ti374 3747   4.066   2.427   5.078
    1H151 Ti374 3748   2.739   1.712   5.078
    1H151 Ti374 3749   4.255   0.043   7.920
    1H151 Ti375 3750   3.308   3.381   5.078
    1H151 Ti375 3751   5.202   6.004   7.920
    1H151 Ti375 3752   1.224   0.043   7.920
    1H151 Ti375 3753   5.960   6.004   7.920
    1H151 Ti375 3754   5.202   3.381   5.078
    1H151 Ti375 3755   3.876   4.811   7.920
    1H151 Ti375 3756   2.929   3.142   7.920
    1H151 Ti375 3757   4.255   4.811   7.920
    1H151 Ti375 3758   1.224   2.904   7.920
    1H151 Ti375 3759   3.876   0.758   5.078
    1H151 Ti376 3760   1.224   5.527   5.078
    1H151 Ti376 3761   3.308   4.096   7.920
    1H151 Ti376 3762   1.224   0.997   7.920
    1H151 Ti376 3763   4.445   1.235   7.920
    1H151 Ti376 3764   3.687   5.050   7.920
    1H151 Ti376 3765   4.634   0.997   7.920
    1H151 Ti376 3766   1.413   3.142   7.920
    1H151 Ti376 3767   4.445   2.189   7.920
    1H151 Ti376 3768   6.718   0.520   5.078
    1H151 Ti376 3769   1.034   2.189   7.920
    1H151 Ti377 3770   4.634   1.950   7.920
    1H151 Ti377 3771   1.224   1.950   7.920
    1H151 Ti377 3772   4.445   3.142   7.920
    1H151 Ti377 3773   4.445   5.050   7.920
    1H151 Ti377 3774   2.929   5.288   5.078
    1H151 Ti377 3775   4.255   2.904   7.920
    1H151 Ti377 3776   0.087   0.758   5.078
    1H151 Ti377 3777   5.771   1.712   5.078
    1H151 Ti377 3778   6.718   3.142   7.920
    1H151 Ti377 3779   2.360   5.527   5.078
    1H151 Ti378 3780   6.339   1.474   5.078
    1H151 Ti378 3781   3.876   0.997   7.920
    1H151 Ti378 3782   1.982   2.904   7.920
    1H151 Ti378 3783   2.929   5.050   7.920
    1H151 Ti378 3784   2.929   0.520   5.078
    1H151 Ti378 3785   1.603   4.811   7.920
    1H151 Ti378 3786   5.392   5.527   5.078
    1H151 Ti378 3787   4.066   1.235   7.920
    1H151 Ti378 3788   1.603   3.619   5.078
    1H151 Ti378 3789   2.739   0.758   5.078
    1H151 Ti379 3790   1.413   5.050   7.920
    1H151 Ti379 3791   1.792   3.142   7.920
    1H151 Ti379 3792   3.118   4.811   7.920
    1H151 Ti379 3793   0.655   2.189   7.920
    1H151 Ti379 3794   5.202   3.142   7.920
    1H151 Ti379 3795   3.308   5.050   7.920
    1H151 Ti379 3796   5.202   5.288   5.078
    1H151 Ti379 3797   3.687   2.427   5.078
    1H151 Ti379 3798   5.013   2.904   7.920
    1H151 Ti379 3799   3.497   2.666   5.078
    1H151 Ti380 3800   5.581   1.235   7.920
    1H151 Ti380 3801   4.823   3.142   7.920
    1H151 Ti380 3802   1.982   0.758   5.078
    1H151 Ti380 3803   0.466   1.950   7.920
    1H151 Ti380 3804   4.066   2.189   7.920
    1H151 Ti380 3805   3.308   0.281   7.920
    1H151 Ti380 3806   0.087   5.765   7.920
    1H151 Ti380 3807   2.550   0.520   5.078
    1H151 Ti380 3808   5.013   1.712   5.078
    1H151 Ti380 3809   3.876   1.950   7.920
    1H151 Ti381 3810   0.277   3.381   5.078
    1H151 Ti381 3811   4.634   3.858   7.920
    1H151 Ti381 3812   3.687   4.335   5.078
    1H151 Ti381 3813   6.339   3.381   5.078
    1H151 Ti381 3814   0.087   2.666   5.078
    1H151 Ti381 3815   2.739   5.765   7.920
    1H151 Ti381 3816   0.277   2.189   7.920
    1H151 Ti381 3817   4.823   4.335   5.078
    1H151 Ti381 3818   2.929   4.335   5.078
    1H151 Ti381 3819   5.013   4.573   5.078
    1H151 Ti382 3820   2.171   0.520   5.078
    1H151 Ti382 3821   4.255   5.765   7.920
    1H151 Ti382 3822   4.445   0.520   5.078
    1H151 Ti382 3823   3.497   5.765   7.920
    1H151 Ti382 3824   1.224   4.811   7.920
    1H151 Ti382 3825   5.392   3.858   7.920
    1H151 Ti382 3826   5.202   4.335   5.078
    1H151 Ti382 3827   4.255   1.712   5.078
    1H151 Ti382 3828   3.308   2.427   5.078
    1H151 Ti382 3829   5.013   0.997   7.920
    1H151 Ti383 3830   6.150   6.481   5.078
    1H151 Ti383 3831   0.087   3.619   5.078
    1H151 Ti383 3832   6.529   3.619   5.078
    1H151 Ti383 3833   6.339   0.520   5.078
    1H151 Ti383 3834   1.792   0.520   5.078
    1H151 Ti383 3835   3.687   2.189   7.920
    1H151 Ti383 3836   6.718   2.427   5.078
    1H151 Ti383 3837   6.150   3.619   5.078
    1H151 Ti383 3838   0.277   4.096   7.920
    1H151 Ti383 3839   0.466   3.619   5.078
    1H151 Ti384 3840   0.277   2.427   5.078
    1H151 Ti384 3841   2.929   2.427   5.078
    1H151 Ti384 3842   5.581   6.242   5.078
    1H151 Ti384 3843   5.202   6.242   5.078
    1H151 Ti384 3844   2.360   0.997   7.920
    1H151 Ti384 3845   5.771   3.619   5.078
    1H151 Ti384 3846   5.392   2.666   5.078
    1H151 Ti384 3847   1.413   6.242   5.078
    1H151 Ti384 3848   1.224   1.712   5.078
    1H151 Ti384 3849   3.687   6.242   5.078
    1H151 Ti385 3850   5.013   1.950   7.920
    1H151 Ti385 3851   1.982   0.043   7.920
    1H151 Ti385 3852   4.634   6.481   5.078
    1H151 Ti385 3853   4.445   4.335   5.078
    1H151 Ti385 3854   3.308   6.242   5.078
    1H151 Ti385 3855   3.876   2.904   7.920
    1H151 Ti385 3856   4.255   6.481   5.078
    1H151 Ti385 3857   0.466   0.758   5.078
    1H151 Ti385 3858   2.739   6.481   5.078
    1H151 Ti385 3859   4.823   5.288   5.078
    1H151 Ti386 3860   4.823   5.050   7.920
    1H151 Ti386 3861   1.603   1.950   7.920
    1H151 Ti386 3862   2.360   0.043   7.920
    1H151 Ti386 3863   2.929   3.381   5.078
    1H151 Ti386 3864   3.687   5.288   5.078
    1H151 Ti386 3865   6.339   2.427   5.078
    1H151 Ti386 3866   1.413   0.520   5.078
    1H151 Ti386 3867   0.845   3.619   5.078
    1H151 Ti386 3868   0.655   2.427   5.078
    1H151 Ti386 3869   6.718   2.189   7.920
    1H151 Ti387 3870   0.845   4.811   7.920
    1H151 Ti387 3871   4.066   5.288   5.078
    1H151 Ti387 3872   2.550   2.427   5.078
    1H151 Ti387 3873   3.308   2.189   7.920
    1H151 Ti387 3874   5.581   4.335   5.078
    1H151 Ti387 3875   3.118   3.619   5.078
    1H151 Ti387 3876   0.087   4.811   7.920
    1H151 Ti387 3877   2.360   6.481   5.078
    1H151 Ti387 3878   6.529   4.811   7.920
    1H151 Ti387 3879   5.960   0.520   5.078
    1H151 Ti388 3880   4.066   0.520   5.078
    1H151 Ti388 3881   5.392   3.619   5.078
    1H151 Ti388 3882   2.360   4.573   5.078
    1H151 Ti388 3883   2.739   2.666   5.078
    1H151 Ti388 3884   1.224   2.666   5.078
    1H151 Ti388 3885   6.150   0.758   5.078
    1H151 Ti388 3886   4.255   0.758   5.078
    1H151 Ti388 3887   5.392   0.997   7.920
    1H151 Ti388 3888   1.413   0.281   7.920
    1H151 Ti388 3889   2.929   1.474   5.078
    1H151 Ti389 3890   5.581   1.474   5.078
    1H151 Ti389 3891   5.013   5.765   7.920
    1H151 Ti389 3892   5.581   3.381   5.078
    1H151 Ti389 3893   6.150   5.765   7.920
    1H151 Ti389 3894   5.960   6.242   5.078
    1H151 Ti389 3895   1.034   4.335   5.078
    1H151 Ti389 3896   3.118   5.527   5.078
    1H151 Ti389 3897   3.118   2.904   7.920
    1H151 Ti389 3898   1.413   5.288   5.078
    1H151 Ti389 3899   5.771   6.481   5.078
    1H151 Ti390 3900   5.202   1.235   7.920
    1H151 Ti390 3901   5.013   6.481   5.078
    1H151 Ti390 3902   1.413   3.381   5.078
    1H151 Ti390 3903   5.202   1.474   5.078
    1H151 Ti390 3904   3.876   6.481   5.078
    1H151 Ti390 3905   2.171   5.288   5.078
    1H151 Ti390 3906   4.823   6.242   5.078
    1H151 Ti390 3907   2.739   4.573   5.078
    1H151 Ti390 3908   4.066   6.242   5.078
    1H151 Ti390 3909   2.929   6.242   5.078
    1H151 Ti391 3910   1.413   1.235   7.920
    1H151 Ti391 3911   3.118   3.858   7.920
    1H151 Ti391 3912   3.118   6.481   5.078
    1H151 Ti391 3913   4.823   4.096   7.920
    1H151 Ti391 3914   3.308   6.004   7.920
    1H151 Ti391 3915   6.529   1.712   5.078
    1H151 Ti391 3916   6.718   6.004   7.920
    1H151 Ti391 3917   2.929   6.004   7.920
    1H151 Ti391 3918   3.876   4.573   5.078
    1H151 Ti391 3919   5.202   4.096   7.920
    1H151 Ti392 3920   0.845   2.666   5.078
    1H151 Ti392 3921   4.445   6.004   7.920
    1H151 Ti392 3922   3.118   0.043   7.920
    1H151 Ti392 3923   1.792   0.281   7.920
    1H151 Ti392 3924   4.634   5.527   5.078
    1H151 Ti392 3925   3.497   5.527   5.078
    1H151 Ti392 3926   1.034   3.381   5.078
    1H151 Ti392 3927   0.466   3.858   7.920
    1H151 Ti392 3928   4.255   4.573   5.078
    1H151 Ti392 3929   4.255   5.527   5.078
    1H151 Ti393 3930   0.655   5.050   7.920
    1H151 Ti393 3931   0.655   0.520   5.078
    1H151 Ti393 3932   3.687   3.142   7.920
    1H151 Ti393 3933   4.066   1.474   5.078
    1H151 Ti393 3934   0.277   5.050   7.920
    1H151 Ti393 3935   6.150   2.666   5.078
    1H151 Ti393 3936   5.581   2.427   5.078
    1H151 Ti393 3937   1.224   0.758   5.078
    1H151 Ti393 3938   5.202   2.189   7.920
    1H151 Ti393 3939   1.603   6.481   5.078
    1H151 Ti394 3940   3.118   1.950   7.920
    1H151 Ti394 3941   6.529   1.950   7.920
    1H151 Ti394 3942   1.792   2.189   7.920
    1H151 Ti394 3943   2.550   0.281   7.920
    1H151 Ti394 3944   5.771   4.573   5.078
    1H151 Ti394 3945   2.171   1.235   7.920
    1H151 Ti394 3946   5.013   4.811   7.920
    1H151 Ti394 3947   1.034   1.474   5.078
    1H151 Ti394 3948   2.171   6.242   5.078
    1H151 Ti394 3949   6.339   5.050   7.920
    1H151 Ti395 3950   2.550   4.335   5.078
    1H151 Ti395 3951   1.603   0.043   7.920
    1H151 Ti395 3952   5.392   1.712   5.078
    1H151 Ti395 3953   3.308   5.288   5.078
    1H151 Ti395 3954   1.034   2.427   5.078
    1H151 Ti395 3955   1.224   3.619   5.078
    1H151 Ti395 3956   4.066   4.335   5.078
    1H151 Ti395 3957   3.118   5.765   7.920
    1H151 Ti395 3958   5.013   3.858   7.920
    1H151 Ti395 3959   4.823   6.004   7.920
    1H151 Ti396 3960   4.445   5.288   5.078
    1H151 Ti396 3961   6.339   6.004   7.920
    1H151 Ti396 3962   3.308   3.142   7.920
    1H151 Ti396 3963   0.466   4.811   7.920
    1H151 Ti396 3964   6.529   5.765   7.920
    1H151 Ti396 3965   4.634   5.765   7.920
    1H151 Ti396 3966   2.929   0.281   7.920
    1H151 Ti396 3967   0.845   4.573   5.078
    1H151 Ti396 3968   1.603   5.527   5.078
    1H151 Ti396 3969   2.929   4.096   7.920
    1H151 Ti397 3970   3.497   2.904   7.920
    1H151 Ti397 3971   2.739   0.043   7.920
    1H151 Ti397 3972   1.034   0.520   5.078
    1H151 Ti397 3973   3.118   1.712   5.078
    1H151 Ti397 3974   1.982   5.527   5.078
    1H151 Ti397 3975   5.960   2.427   5.078
    1H151 Ti397 3976   5.771   2.666   5.078
    1H151 Ti397 3977   1.603   0.997   7.920
    1H151 Ti397 3978   6.718   1.474   5.078
    1H151 Ti397 3979   0.845   0.758   5.078
    1H151 Ti398 3980   1.792   5.288   5.078
    1H151 Ti398 3981   1.792   6.242   5.078
    1H151 Ti398 3982   1.982   6.481   5.078
    1H151 Ti398 3983   1.982   0.997   7.920
    1H151 Ti398 3984   6.339   2.189   7.920
    1H151 Ti398 3985   5.202   5.050   7.920
    1H151 Ti398 3986   2.929   2.189   7.920
    1H151 Ti398 3987   3.876   1.712   5.078
    1H151 Ti398 3988   6.150   4.811   7.920
    1H151 Ti398 3989   0.655   4.096   7.920
    1H151 Ti399 3990   5.392   1.950   7.920
    1H151 Ti399 3991   1.982   1.950   7.920
    1H151 Ti399 3992   5.960   4.335   5.078
    1H151 Ti399 3993   0.845   1.712   5.078
    1H151 Ti399 3994   1.792   1.235   7.920
    1H151 Ti399 3995   3.308   1.474   5.078
    1H151 Ti399 3996   2.739   3.858   7.920
    1H151 Ti399 3997   6.150   4.573   5.078
    1H151 Ti399 3998   3.687   1.474   5.078
    1H151 Ti399 3999   2.739   1.950   7.920
    1H151 Ti400 4000   2.171   2.189   7.920
    1H151 Ti400 4001   5.960   5.050   7.920
    1H151 Ti400 4002   5.392   4.811   7.920
    1H151 Ti400 4003   0.655   4.335   5.078
    1H151 Ti400 4004   5.581   2.189   7.920
    1H151 Ti400 4005   0.845   3.858   7.920
    1H151 Ti400 4006   6.150   1.950   7.920
    1H151 Ti400 4007   0.087   1.712   5.078
    1H151 Ti400 4008   5.581   5.050   7.920
    1H151 Ti400 4009   2.550   4.096   7.920
    1H151 Ti401 4010   2.550   2.189   7.920
    1H151 Ti401 4011   5.771   4.811   7.920
    1H151 Ti401 4012   0.466   4.573   5.078
    1H151 Ti401 4013   3.497   1.712   5.078
    1H151 Ti401 4014   5.960   2.189   7.920
    1H151 Ti401 4015   0.655   1.474   5.078
    1H151 Ti401 4016   6.529   4.573   5.078
    1H151 Ti401 4017   0.087   4.573   5.078
    1H151 Ti401 4018   2.360   1.950   7.920
    1H151 Ti401 4019   2.360   3.858   7.920
    1H151 Ti402 4020   5.771   1.950   7.920
    1H151 Ti402 4021   2.171   4.096   7.920
    1H151 Ti402 4022   0.277   1.474   5.078
    1H151 Ti402 4023   6.339   4.335   5.078
    1H151 Ti402 4024   1.224   3.858   7.920
    1H151 Ti402 4025   0.466   1.712   5.078
    1H151 Ti402 4026   1.034   4.096   7.920
    1H151 Ti402 4027   0.277   4.335   5.078
    1H151 Ti402 4028   6.718   4.335   5.078
    1H151 Ti402 4029   1.982   3.858   7.920
    1H151 Ti403 4030   1.792   4.096   7.920
    1H151 Ti403 4031   1.603   3.858   7.920
    1H151 Ti403 4032   1.413   4.096   7.920
    1H151    O1 4033   0.466   6.282   5.078
    1H151    O2 4034   4.255   3.421   5.078
    1H151    O3 4035   0.277   6.440   5.078
    1H151    O4 4036   2.171   1.672   5.078
    1H151    O5 4037   1.982   2.467   5.078
    1H151    O6 4038   2.360   1.514   5.078
    1H151    O7 4039   1.224   5.963   7.920
    1H151    O8 4040   1.792   2.625   5.078
    1H151    O9 4041   1.792   4.533   5.078
    1H151   O10 4042   1.603   4.375   5.078
    1H151   O11 4043   2.360   3.421   5.078
    1H151   O12 4044   5.202   0.083   7.920
    1H151   O13 4045   6.150   3.102   7.920
    1H151   O14 4046   3.308   1.037   7.920
    1H151   O15 4047   5.392   0.560   5.078
    1H151   O16 4048   2.550   2.944   7.920
    1H151   O17 4049   5.581   5.805   7.920
    1H151   O18 4050   4.445   3.579   5.078
    1H151   O19 4051   4.066   3.579   5.078
    1H151   O20 4052   4.634   3.421   5.078
    1H151   O21 4053   3.876   3.421   5.078
    1H151   O22 4054   1.413   5.805   7.920
    1H151   O23 4055   1.034   5.805   7.920
    1H151   O24 4056   2.171   3.579   5.078
    1H151   O25 4057   0.466   5.329   5.078
    1H151   O26 4058   0.655   5.487   5.078
    1H151   O27 4059   1.982   1.514   5.078
    1H151   O28 4060   0.087   6.282   5.078
    1H151   O29 4061   0.655   6.440   5.078
    1H151   O30 4062   1.603   5.963   7.920
    1H151   O31 4063   0.845   5.963   7.920
    1H151   O32 4064   0.277   5.487   5.078
    1H151   O33 4065   0.087   0.241   7.920
    1H151   O34 4066   6.718   0.083   7.920
    1H151   O35 4067   3.687   3.579   5.078
    1H151   O36 4068   4.823   3.579   5.078
    1H151   O37 4069   0.277   0.083   7.920
    1H151   O38 4070   5.392   0.241   7.920
    1H151   O39 4071   0.845   5.329   5.078
    1H151   O40 4072   2.171   2.625   5.078
    1H151   O41 4073   0.655   0.083   7.920
    1H151   O42 4074   0.087   5.329   5.078
    1H151   O43 4075   5.013   0.241   7.920
    1H151   O44 4076   6.529   0.241   7.920
    1H151   O45 4077   2.360   5.010   7.920
    1H151   O46 4078   2.171   4.852   7.920
    1H151   O47 4079   5.202   0.718   5.078
    1H151   O48 4080   5.960   2.944   7.920
    1H151   O49 4081   3.118   1.195   7.920
    1H151   O50 4082   1.603   2.467   5.078
    1H151   O51 4083   2.550   1.672   5.078
    1H151   O52 4084   1.982   4.375   5.078
    1H151   O53 4085   6.339   1.037   7.920
    1H151   O54 4086   6.529   1.195   7.920
    1H151   O55 4087   1.413   4.533   5.078
    1H151   O56 4088   6.150   5.329   5.078
    1H151   O57 4089   0.845   0.241   7.920
    1H151   O58 4090   1.982   3.421   5.078
    1H151   O59 4091   3.876   4.056   7.920
    1H151   O60 4092   5.960   5.487   5.078
    1H151   O61 4093   6.339   2.944   7.920
    1H151   O62 4094   3.687   3.898   7.920
    1H151   O63 4095   3.497   1.195   7.920
    1H151   O64 4096   2.550   3.579   5.078
    1H151   O65 4097   0.845   1.195   7.920
    1H151   O66 4098   6.718   1.037   7.920
    1H151   O67 4099   5.581   0.718   5.078
    1H151   O68 4100   3.497   0.560   5.078
    1H151   O69 4101   2.360   3.102   7.920
    1H151   O70 4102   0.655   1.037   7.920
    1H151   O71 4103   6.529   5.329   5.078
    1H151   O72 4104   1.982   5.010   7.920
    1H151   O73 4105   5.392   5.963   7.920
    1H151   O74 4106   2.550   4.852   7.920
    1H151   O75 4107   5.771   5.963   7.920
    1H151   O76 4108   1.982   5.963   7.920
    1H151   O77 4109   2.739   3.102   7.920
    1H151   O78 4110   3.308   0.718   5.078
    1H151   O79 4111   3.497   3.421   5.078
    1H151   O80 4112   4.445   2.625   5.078
    1H151   O81 4113   6.150   0.241   7.920
    1H151   O82 4114   5.013   3.421   5.078
    1H151   O83 4115   4.634   2.467   5.078
    1H151   O84 4116   5.771   5.329   5.078
    1H151   O85 4117   1.034   0.083   7.920
    1H151   O86 4118   1.034   5.487   5.078
    1H151   O87 4119   0.466   3.102   7.920
    1H151   O88 4120   0.466   5.963   7.920
    1H151   O89 4121   3.497   4.056   7.920
    1H151   O90 4122   1.034   1.037   7.920
    1H151   O91 4123   3.687   0.718   5.078
    1H151   O92 4124   5.960   1.037   7.920
    1H151   O93 4125   4.255   4.056   7.920
    1H151   O94 4126   0.277   2.944   7.920
    1H151   O95 4127   2.360   5.963   7.920
    1H151   O96 4128   2.739   5.329   5.078
    1H151   O97 4129   3.687   0.083   7.920
    1H151   O98 4130   2.550   5.487   5.078
    1H151   O99 4131   5.960   1.672   5.078
    1H151  O100 4132   6.150   1.514   5.078
    1H151  O101 4133   6.718   3.898   7.920
    1H151  O102 4134   5.771   4.056   7.920
    1H151  O103 4135   3.876   5.963   7.920
    1H151  O104 4136   4.634   1.514   5.078
    1H151  O105 4137   3.308   4.533   5.078
    1H151  O106 4138   0.466   0.241   7.920
    1H151  O107 4139   1.792   5.805   7.920
    1H151  O108 4140   6.718   5.487   5.078
    1H151  O109 4141   6.339   5.487   5.078
    1H151  O110 4142   0.655   5.805   7.920
    1H151  O111 4143   6.339   0.083   7.920
    1H151  O112 4144   6.150   1.195   7.920
    1H151  O113 4145   4.066   3.898   7.920
    1H151  O114 4146   5.581   0.083   7.920
    1H151  O115 4147   1.792   1.672   5.078
    1H151  O116 4148   0.845   6.282   5.078
    1H151  O117 4149   6.718   6.440   5.078
    1H151  O118 4150   4.823   0.083   7.920
    1H151  O119 4151   2.171   5.805   7.920
    1H151  O120 4152   5.013   0.560   5.078
    1H151  O121 4153   5.771   3.102   7.920
    1H151  O122 4154   2.929   1.037   7.920
    1H151  O123 4155   0.087   1.195   7.920
    1H151  O124 4156   0.466   1.195   7.920
    1H151  O125 4157   5.771   0.241   7.920
    1H151  O126 4158   0.277   1.037   7.920
    1H151  O127 4159   5.960   0.083   7.920
    1H151  O128 4160   4.255   2.467   5.078
    1H151  O129 4161   4.823   2.625   5.078
    1H151  O130 4162   0.655   2.944   7.920
    1H151  O131 4163   6.529   3.102   7.920
    1H151  O132 4164   1.792   3.579   5.078
    1H151  O133 4165   3.687   1.037   7.920
    1H151  O134 4166   2.739   5.010   7.920
    1H151  O135 4167   1.792   4.852   7.920
    1H151  O136 4168   2.171   2.944   7.920
    1H151  O137 4169   3.118   0.560   5.078
    1H151  O138 4170   3.876   0.241   7.920
    1H151  O139 4171   5.960   3.898   7.920
    1H151  O140 4172   4.634   0.241   7.920
    1H151  O141 4173   6.529   4.056   7.920
    1H151  O142 4174   2.360   2.467   5.078
    1H151  O143 4175   1.603   1.514   5.078
    1H151  O144 4176   6.529   6.282   5.078
    1H151  O145 4177   6.908   3.102   7.920
    1H151  O146 4178   1.034   6.440   5.078
    1H151  O147 4179   4.823   0.718   5.078
    1H151  O148 4180   5.581   2.944   7.920
    1H151  O149 4181   6.339   3.898   7.920
    1H151  O150 4182   4.066   2.625   5.078
    1H151  O151 4183   6.150   4.056   7.920
    1H151  O152 4184   2.739   3.421   5.078
    1H151  O153 4185   0.845   3.102   7.920
    1H151  O154 4186   4.066   0.083   7.920
    1H151  O155 4187   2.739   1.195   7.920
    1H151  O156 4188   5.581   5.487   5.078
    1H151  O157 4189   2.171   4.533   5.078
    1H151  O158 4190   5.771   0.560   5.078
    1H151  O159 4191   1.413   2.625   5.078
    1H151  O160 4192   5.013   2.467   5.078
    1H151  O161 4193   2.739   1.514   5.078
    1H151  O162 4194   0.277   5.805   7.920
    1H151  O163 4195   5.771   1.195   7.920
    1H151  O164 4196   1.224   4.375   5.078
    1H151  O165 4197   4.445   3.898   7.920
    1H151  O166 4198   4.445   0.083   7.920
    1H151  O167 4199   2.550   5.805   7.920
    1H151  O168 4200   4.255   0.241   7.920
    1H151  O169 4201   5.202   5.805   7.920
    1H151  O170 4202   5.960   5.805   7.920
    1H151  O171 4203   3.308   3.579   5.078
    1H151  O172 4204   3.497   0.241   7.920
    1H151  O173 4205   2.929   2.944   7.920
    1H151  O174 4206   1.034   2.944   7.920
    1H151  O175 4207   5.581   3.898   7.920
    1H151  O176 4208   4.823   1.672   5.078
    1H151  O177 4209   0.087   4.056   7.920
    1H151  O178 4210   3.687   5.805   7.920
    1H151  O179 4211   4.066   5.805   7.920
    1H151  O180 4212   3.497   4.375   5.078
    1H151  O181 4213   4.445   1.672   5.078
    1H151  O182 4214   3.118   4.375   5.078
    1H151  O183 4215   5.202   3.579   5.078
    1H151  O184 4216   4.066   4.852   7.920
    1H151  O185 4217   1.224   3.102   7.920
    1H151  O186 4218   3.876   0.560   5.078
    1H151  O187 4219   3.876   5.010   7.920
    1H151  O188 4220   1.224   0.241   7.920
    1H151  O189 4221   4.255   5.010   7.920
    1H151  O190 4222   3.687   4.852   7.920
    1H151  O191 4223   1.413   2.944   7.920
    1H151  O192 4224   4.445   1.037   7.920
    1H151  O193 4225   1.224   5.329   5.078
    1H151  O194 4226   4.445   4.852   7.920
    1H151  O195 4227   1.034   1.991   7.920
    1H151  O196 4228   4.634   1.195   7.920
    1H151  O197 4229   1.224   1.195   7.920
    1H151  O198 4230   4.445   1.991   7.920
    1H151  O199 4231   3.308   3.898   7.920
    1H151  O200 4232   4.445   2.944   7.920
    1H151  O201 4233   4.634   2.149   7.920
    1H151  O202 4234   0.087   0.560   5.078
    1H151  O203 4235   1.224   2.149   7.920
    1H151  O204 4236   1.603   5.010   7.920
    1H151  O205 4237   6.718   0.718   5.078
    1H151  O206 4238   2.929   0.718   5.078
    1H151  O207 4239   2.929   4.852   7.920
    1H151  O208 4240   4.255   3.102   7.920
    1H151  O209 4241   5.392   3.102   7.920
    1H151  O210 4242   3.876   2.467   5.078
    1H151  O211 4243   2.929   5.487   5.078
    1H151  O212 4244   5.771   1.514   5.078
    1H151  O213 4245   4.634   0.560   5.078
    1H151  O214 4246   6.339   6.440   5.078
    1H151  O215 4247   2.360   5.329   5.078
    1H151  O216 4248   4.255   1.195   7.920
    1H151  O217 4249   6.339   1.672   5.078
    1H151  O218 4250   1.413   1.672   5.078
    1H151  O219 4251   1.603   3.102   7.920
    1H151  O220 4252   1.224   6.282   5.078
    1H151  O221 4253   3.497   5.010   7.920
    1H151  O222 4254   0.845   2.149   7.920
    1H151  O223 4255   2.550   1.037   7.920
    1H151  O224 4256   5.202   2.625   5.078
    1H151  O225 4257   4.634   3.102   7.920
    1H151  O226 4258   4.255   2.149   7.920
    1H151  O227 4259   4.066   1.037   7.920
    1H151  O228 4260   4.823   1.037   7.920
    1H151  O229 4261   6.529   0.560   5.078
    1H151  O230 4262   1.792   2.944   7.920
    1H151  O231 4263   4.823   1.991   7.920
    1H151  O232 4264   1.603   3.421   5.078
    1H151  O233 4265   0.277   0.718   5.078
    1H151  O234 4266   1.413   1.991   7.920
    1H151  O235 4267   4.634   5.010   7.920
    1H151  O236 4268   4.066   2.944   7.920
    1H151  O237 4269   3.687   2.625   5.078
    1H151  O238 4270   3.308   4.852   7.920
    1H151  O239 4271   5.202   2.944   7.920
    1H151  O240 4272   5.581   1.037   7.920
    1H151  O241 4273   0.655   1.991   7.920
    1H151  O242 4274   4.823   2.944   7.920
    1H151  O243 4275   5.202   5.487   5.078
    1H151  O244 4276   2.550   0.718   5.078
    1H151  O245 4277   4.066   1.991   7.920
    1H151  O246 4278   0.087   5.963   7.920
    1H151  O247 4279   2.171   0.718   5.078
    1H151  O248 4280   1.224   5.010   7.920
    1H151  O249 4281   4.634   4.056   7.920
    1H151  O250 4282   2.360   0.560   5.078
    1H151  O251 4283   5.013   1.514   5.078
    1H151  O252 4284   2.739   5.963   7.920
    1H151  O253 4285   3.308   2.625   5.078
    1H151  O254 4286   0.277   1.991   7.920
    1H151  O255 4287   0.087   3.421   5.078
    1H151  O256 4288   2.929   4.533   5.078
    1H151  O257 4289   6.529   3.421   5.078
    1H151  O258 4290   3.497   5.963   7.920
    1H151  O259 4291   1.792   0.718   5.078
    1H151  O260 4292   3.308   0.083   7.920
    1H151  O261 4293   6.718   3.579   5.078
    1H151  O262 4294   3.687   4.533   5.078
    1H151  O263 4295   3.687   1.991   7.920
    1H151  O264 4296   4.823   4.533   5.078
    1H151  O265 4297   5.392   4.056   7.920
    1H151  O266 4298   6.718   2.625   5.078
    1H151  O267 4299   0.466   3.421   5.078
    1H151  O268 4300   0.277   2.625   5.078
    1H151  O269 4301   6.150   3.421   5.078
    1H151  O270 4302   4.255   5.963   7.920
    1H151  O271 4303   5.202   4.533   5.078
    1H151  O272 4304   5.013   5.329   5.078
    1H151  O273 4305   3.118   2.467   5.078
    1H151  O274 4306   0.277   3.898   7.920
    1H151  O275 4307   4.255   1.514   5.078
    1H151  O276 4308   4.634   4.375   5.078
    1H151  O277 4309   5.960   3.579   5.078
    1H151  O278 4310   4.445   0.718   5.078
    1H151  O279 4311   0.087   2.149   7.920
    1H151  O280 4312   1.034   4.852   7.920
    1H151  O281 4313   5.392   6.282   5.078
    1H151  O282 4314   1.603   0.560   5.078
    1H151  O283 4315   6.529   2.467   5.078
    1H151  O284 4316   0.466   2.467   5.078
    1H151  O285 4317   0.655   3.579   5.078
    1H151  O286 4318   3.497   2.149   7.920
    1H151  O287 4319   5.392   4.375   5.078
    1H151  O288 4320   6.150   6.282   5.078
    1H151  O289 4321   3.497   6.282   5.078
    1H151  O290 4322   6.339   0.718   5.078
    1H151  O291 4323   4.445   6.440   5.078
    1H151  O292 4324   2.171   0.083   7.920
    1H151  O293 4325   5.013   1.195   7.920
    1H151  O294 4326   2.550   6.440   5.078
    1H151  O295 4327   2.929   2.625   5.078
    1H151  O296 4328   3.876   5.329   5.078
    1H151  O297 4329   6.718   4.852   7.920
    1H151  O298 4330   5.581   6.440   5.078
    1H151  O299 4331   5.771   3.421   5.078
    1H151  O300 4332   5.202   6.440   5.078
    1H151  O301 4333   1.413   6.440   5.078
    1H151  O302 4334   5.392   2.467   5.078
    1H151  O303 4335   1.224   1.514   5.078
    1H151  O304 4336   3.687   6.440   5.078
    1H151  O305 4337   0.466   0.560   5.078
    1H151  O306 4338   2.360   1.195   7.920
    1H151  O307 4339   3.308   6.440   5.078
    1H151  O308 4340   3.876   3.102   7.920
    1H151  O309 4341   4.634   6.282   5.078
    1H151  O310 4342   5.013   2.149   7.920
    1H151  O311 4343   4.255   6.282   5.078
    1H151  O312 4344   2.739   6.282   5.078
    1H151  O313 4345   1.603   2.149   7.920
    1H151  O314 4346   4.823   4.852   7.920
    1H151  O315 4347   4.823   5.487   5.078
    1H151  O316 4348   0.655   2.625   5.078
    1H151  O317 4349   4.445   4.533   5.078
    1H151  O318 4350   0.845   5.010   7.920
    1H151  O319 4351   0.845   3.421   5.078
    1H151  O320 4352   1.982   0.241   7.920
    1H151  O321 4353   1.413   0.718   5.078
    1H151  O322 4354   6.339   2.625   5.078
    1H151  O323 4355   6.718   1.991   7.920
    1H151  O324 4356   3.687   5.487   5.078
    1H151  O325 4357   3.308   1.991   7.920
    1H151  O326 4358   4.066   5.487   5.078
    1H151  O327 4359   5.581   4.533   5.078
    1H151  O328 4360   2.360   0.241   7.920
    1H151  O329 4361   0.087   5.010   7.920
    1H151  O330 4362   2.360   6.282   5.078
    1H151  O331 4363   6.529   5.010   7.920
    1H151  O332 4364   6.718   2.944   7.920
    1H151  O333 4365   3.876   1.195   7.920
    1H151  O334 4366   1.982   3.102   7.920
    1H151  O335 4367   5.392   5.329   5.078
    1H151  O336 4368   3.118   5.010   7.920
    1H151  O337 4369   2.929   3.579   5.078
    1H151  O338 4370   2.739   0.560   5.078
    1H151  O339 4371   1.413   4.852   7.920
    1H151  O340 4372   3.118   3.421   5.078
    1H151  O341 4373   2.550   2.625   5.078
    1H151  O342 4374   5.013   3.102   7.920
    1H151  O343 4375   0.466   2.149   7.920
    1H151  O344 4376   3.497   2.467   5.078
    1H151  O345 4377   5.960   0.718   5.078
    1H151  O346 4378   3.876   2.149   7.920
    1H151  O347 4379   1.982   0.560   5.078
    1H151  O348 4380   5.013   4.375   5.078
    1H151  O349 4381   0.277   3.579   5.078
    1H151  O350 4382   6.339   3.579   5.078
    1H151  O351 4383   6.908   2.467   5.078
    1H151  O352 4384   4.066   0.718   5.078
    1H151  O353 4385   5.392   3.421   5.078
    1H151  O354 4386   2.360   4.375   5.078
    1H151  O355 4387   1.224   2.467   5.078
    1H151  O356 4388   2.739   2.467   5.078
    1H151  O357 4389   1.413   0.083   7.920
    1H151  O358 4390   6.150   0.560   5.078
    1H151  O359 4391   4.255   0.560   5.078
    1H151  O360 4392   5.013   5.963   7.920
    1H151  O361 4393   5.392   1.195   7.920
    1H151  O362 4394   6.150   5.963   7.920
    1H151  O363 4395   2.929   1.672   5.078
    1H151  O364 4396   1.034   4.533   5.078
    1H151  O365 4397   5.581   1.672   5.078
    1H151  O366 4398   5.581   3.579   5.078
    1H151  O367 4399   3.118   5.329   5.078
    1H151  O368 4400   3.118   3.102   7.920
    1H151  O369 4401   5.202   1.037   7.920
    1H151  O370 4402   5.960   6.440   5.078
    1H151  O371 4403   5.771   6.282   5.078
    1H151  O372 4404   1.413   5.487   5.078
    1H151  O373 4405   3.118   4.056   7.920
    1H151  O374 4406   1.413   1.037   7.920
    1H151  O375 4407   5.013   6.282   5.078
    1H151  O376 4408   4.823   6.440   5.078
    1H151  O377 4409   3.876   6.282   5.078
    1H151  O378 4410   4.066   6.440   5.078
    1H151  O379 4411   2.171   5.487   5.078
    1H151  O380 4412   3.118   6.282   5.078
    1H151  O381 4413   2.929   6.440   5.078
    1H151  O382 4414   6.529   1.514   5.078
    1H151  O383 4415   1.413   3.579   5.078
    1H151  O384 4416   2.739   4.375   5.078
    1H151  O385 4417   5.202   1.672   5.078
    1H151  O386 4418   4.823   3.898   7.920
    1H151  O387 4419   3.876   4.375   5.078
    1H151  O388 4420   2.929   5.805   7.920
    1H151  O389 4421   3.308   5.805   7.920
    1H151  O390 4422   5.202   3.898   7.920
    1H151  O391 4423   6.718   5.805   7.920
    1H151  O392 4424   1.792   0.083   7.920
    1H151  O393 4425   3.118   0.241   7.920
    1H151  O394 4426   4.445   5.805   7.920
    1H151  O395 4427   2.550   4.533   5.078
    1H151  O396 4428   3.497   5.329   5.078
    1H151  O397 4429   0.845   2.467   5.078
    1H151  O398 4430   4.255   4.375   5.078
    1H151  O399 4431   1.034   3.579   5.078
    1H151  O400 4432   4.634   5.329   5.078
    1H151  O401 4433   5.392   1.514   5.078
    1H151  O402 4434   4.255   5.329   5.078
    1H151  O403 4435   4.066   1.672   5.078
    1H151  O404 4436   0.655   4.852   7.920
    1H151  O405 4437   0.466   4.056   7.920
    1H151  O406 4438   3.687   2.944   7.920
    1H151  O407 4439   1.034   2.625   5.078
    1H151  O408 4440   5.581   2.625   5.078
    1H151  O409 4441   1.603   0.241   7.920
    1H151  O410 4442   0.277   4.852   7.920
    1H151  O411 4443   0.655   0.718   5.078
    1H151  O412 4444   1.603   6.282   5.078
    1H151  O413 4445   6.150   2.467   5.078
    1H151  O414 4446   2.550   0.083   7.920
    1H151  O415 4447   1.224   0.560   5.078
    1H151  O416 4448   2.171   1.037   7.920
    1H151  O417 4449   3.308   5.487   5.078
    1H151  O418 4450   5.202   1.991   7.920
    1H151  O419 4451   5.013   5.010   7.920
    1H151  O420 4452   6.529   2.149   7.920
    1H151  O421 4453   1.034   1.672   5.078
    1H151  O422 4454   1.792   1.991   7.920
    1H151  O423 4455   1.224   3.421   5.078
    1H151  O424 4456   3.118   2.149   7.920
    1H151  O425 4457   2.171   6.440   5.078
    1H151  O426 4458   3.118   5.963   7.920
    1H151  O427 4459   5.013   4.056   7.920
    1H151  O428 4460   5.771   4.375   5.078
    1H151  O429 4461   6.339   4.852   7.920
    1H151  O430 4462   4.066   4.533   5.078
    1H151  O431 4463   4.445   5.487   5.078
    1H151  O432 4464   0.466   5.010   7.920
    1H151  O433 4465   4.823   5.805   7.920
    1H151  O434 4466   6.339   5.805   7.920
    1H151  O435 4467   3.308   2.944   7.920
    1H151  O436 4468   6.529   5.963   7.920
    1H151  O437 4469   4.634   5.963   7.920
    1H151  O438 4470   1.603   5.329   5.078
    1H151  O439 4471   1.982   5.329   5.078
    1H151  O440 4472   3.497   3.102   7.920
    1H151  O441 4473   3.118   1.514   5.078
    1H151  O442 4474   2.929   0.083   7.920
    1H151  O443 4475   0.845   4.375   5.078
    1H151  O444 4476   1.603   1.195   7.920
    1H151  O445 4477   2.739   0.241   7.920
    1H151  O446 4478   0.845   0.560   5.078
    1H151  O447 4479   5.960   2.625   5.078
    1H151  O448 4480   5.771   2.467   5.078
    1H151  O449 4481   2.929   3.898   7.920
    1H151  O450 4482   1.034   0.718   5.078
    1H151  O451 4483   1.792   6.440   5.078
    1H151  O452 4484   1.982   6.282   5.078
    1H151  O453 4485   6.718   1.672   5.078
    1H151  O454 4486   1.982   1.195   7.920
    1H151  O455 4487   3.876   1.514   5.078
    1H151  O456 4488   0.655   3.898   7.920
    1H151  O457 4489   2.929   1.991   7.920
    1H151  O458 4490   6.339   1.991   7.920
    1H151  O459 4491   5.202   4.852   7.920
    1H151  O460 4492   5.960   4.533   5.078
    1H151  O461 4493   5.392   2.149   7.920
    1H151  O462 4494   1.982   2.149   7.920
    1H151  O463 4495   6.150   5.010   7.920
    1H151  O464 4496   0.845   1.514   5.078
    1H151  O465 4497   1.792   5.487   5.078
    1H151  O466 4498   1.792   1.037   7.920
    1H151  O467 4499   3.308   1.672   5.078
    1H151  O468 4500   2.739   4.056   7.920
    1H151  O469 4501   0.655   4.533   5.078
    1H151  O470 4502   2.739   2.149   7.920
    1H151  O471 4503   5.392   5.010   7.920
    1H151  O472 4504   3.687   1.672   5.078
    1H151  O473 4505   5.960   4.852   7.920
    1H151  O474 4506   0.087   1.514   5.078
    1H151  O475 4507   6.150   2.149   7.920
    1H151  O476 4508   2.171   1.991   7.920
    1H151  O477 4509   3.497   1.514   5.078
    1H151  O478 4510   6.150   4.375   5.078
    1H151  O479 4511   5.581   1.991   7.920
    1H151  O480 4512   0.845   4.056   7.920
    1H151  O481 4513   5.771   5.010   7.920
    1H151  O482 4514   5.581   4.852   7.920
    1H151  O483 4515   2.550   3.898   7.920
    1H151  O484 4516   0.655   1.672   5.078
    1H151  O485 4517   2.550   1.991   7.920
    1H151  O486 4518   2.360   2.149   7.920
    1H151  O487 4519   6.339   4.533   5.078
    1H151  O488 4520   5.771   2.149   7.920
    1H151  O489 4521   5.960   1.991   7.920
    1H151  O490 4522   0.466   4.375   5.078
    1H151  O491 4523   2.360   4.056   7.920
    1H151  O492 4524   0.277   4.533   5.078
    1H151  O493 4525   1.034   3.898   7.920
    1H151  O494 4526   0.277   1.672   5.078
    1H151  O495 4527   6.718   4.533   5.078
    1H151  O496 4528   0.466   1.514   5.078
    1H151  O497 4529   6.529   4.375   5.078
    1H151  O498 4530   2.171   3.898   7.920
    1H151  O499 4531   0.087   4.375   5.078
    1H151  O500 4532   1.982   4.056   7.920
    1H151  O501 4533   1.224   4.056   7.920
    1H151  O502 4534   1.413   3.898   7.920
    1H151  O503 4535   1.792   3.898   7.920
    1H151  O504 4536   1.603   4.056   7.920
    1H151  O505 4537   1.982   2.706   5.268
    1H151  O506 4538   0.277   6.202   5.268
    1H151  O507 4539   2.171   1.433   5.268
    1H151  O508 4540   0.466   6.521   5.268
    1H151  O509 4541   1.792   2.387   5.268
    1H151  O510 4542   2.360   1.752   5.268
    1H151  O511 4543   4.445   3.341   5.268
    1H151  O512 4544   4.066   3.341   5.268
    1H151  O513 4545   1.792   4.295   5.268
    1H151  O514 4546   1.034   6.044   7.731
    1H151  O515 4547   1.603   4.613   5.268
    1H151  O516 4548   1.224   5.725   7.731
    1H151  O517 4549   2.171   3.341   5.268
    1H151  O518 4550   1.413   6.044   7.731
    1H151  O519 4551   4.255   3.659   5.268
    1H151  O520 4552   0.466   5.567   5.268
    1H151  O521 4553   1.982   1.752   5.268
    1H151  O522 4554   0.655   6.202   5.268
    1H151  O523 4555   2.360   3.659   5.268
    1H151  O524 4556   3.308   1.275   7.731
    1H151  O525 4557   5.202   0.322   7.731
    1H151  O526 4558   5.581   6.044   7.731
    1H151  O527 4559   6.718   0.322   7.731
    1H151  O528 4560   2.171   2.387   5.268
    1H151  O529 4561   6.529   0.957   7.731
    1H151  O530 4562   0.845   6.679   7.731
    1H151  O531 4563   0.087   6.521   5.268
    1H151  O532 4564   0.087   6.679   7.731
    1H151  O533 4565   5.392   0.798   5.268
    1H151  O534 4566   4.823   3.341   5.268
    1H151  O535 4567   3.687   3.341   5.268
    1H151  O536 4568   6.150   2.864   7.731
    1H151  O537 4569   0.845   5.567   5.268
    1H151  O538 4570   5.392   6.679   7.731
    1H151  O539 4571   0.466   6.679   7.731
    1H151  O540 4572   1.603   2.706   5.268
    1H151  O541 4573   0.277   5.248   5.268
    1H151  O542 4574   2.550   1.433   5.268
    1H151  O543 4575   2.550   3.183   7.731
    1H151  O544 4576   6.339   3.183   7.731
    1H151  O545 4577   5.202   0.480   5.268
    1H151  O546 4578   0.655   6.044   7.731
    1H151  O547 4579   2.171   5.090   7.731
    1H151  O548 4580   0.845   0.957   7.731
    1H151  O549 4581   5.960   3.183   7.731
    1H151  O550 4582   3.687   4.136   7.731
    1H151  O551 4583   6.339   0.322   7.731
    1H151  O552 4584   5.013   6.679   7.731
    1H151  O553 4585   3.118   0.957   7.731
    1H151  O554 4586   6.150   0.957   7.731
    1H151  O555 4587   2.550   3.341   5.268
    1H151  O556 4588   1.982   4.613   5.268
    1H151  O557 4589   5.581   0.480   5.268
    1H151  O558 4590   1.413   4.295   5.268
    1H151  O559 4591   2.360   4.771   7.731
    1H151  O560 4592   3.497   0.957   7.731
    1H151  O561 4593   5.960   5.248   5.268
    1H151  O562 4594   2.360   2.864   7.731
    1H151  O563 4595   1.792   6.044   7.731
    1H151  O564 4596   3.497   0.798   5.268
    1H151  O565 4597   4.634   2.706   5.268
    1H151  O566 4598   5.392   5.725   7.731
    1H151  O567 4599   5.771   5.725   7.731
    1H151  O568 4600   2.739   2.864   7.731
    1H151  O569 4601   6.718   5.248   5.268
    1H151  O570 4602   4.066   4.136   7.731
    1H151  O571 4603   6.339   5.248   5.268
    1H151  O572 4604   6.718   1.275   7.731
    1H151  O573 4605   2.171   6.044   7.731
    1H151  O574 4606   1.034   0.322   7.731
    1H151  O575 4607   5.960   0.322   7.731
    1H151  O576 4608   3.497   3.659   5.268
    1H151  O577 4609   0.277   3.183   7.731
    1H151  O578 4610   1.034   1.275   7.731
    1H151  O579 4611   4.445   2.387   5.268
    1H151  O580 4612   5.013   3.659   5.268
    1H151  O581 4613   3.687   0.480   5.268
    1H151  O582 4614   5.771   5.567   5.268
    1H151  O583 4615   1.034   5.248   5.268
    1H151  O584 4616   1.792   3.341   5.268
    1H151  O585 4617   0.466   0.957   7.731
    1H151  O586 4618   0.466   2.864   7.731
    1H151  O587 4619   3.497   3.818   7.731
    1H151  O588 4620   3.876   6.679   7.731
    1H151  O589 4621   2.739   5.567   5.268
    1H151  O590 4622   0.277   6.044   7.731
    1H151  O591 4623   6.529   3.818   7.731
    1H151  O592 4624   5.960   1.433   5.268
    1H151  O593 4625   2.550   5.248   5.268
    1H151  O594 4626   1.792   5.090   7.731
    1H151  O595 4627   5.771   0.957   7.731
    1H151  O596 4628   6.150   1.752   5.268
    1H151  O597 4629   3.687   6.044   7.731
    1H151  O598 4630   4.445   4.136   7.731
    1H151  O599 4631   3.118   0.798   5.268
    1H151  O600 4632   2.739   4.771   7.731
    1H151  O601 4633   0.087   3.818   7.731
    1H151  O602 4634   4.823   1.433   5.268
    1H151  O603 4635   3.497   6.679   7.731
    1H151  O604 4636   4.066   6.044   7.731
    1H151  O605 4637   5.960   4.136   7.731
    1H151  O606 4638   4.445   1.433   5.268
    1H151  O607 4639   2.550   6.044   7.731
    1H151  O608 4640   3.118   4.613   5.268
    1H151  O609 4641   3.876   2.706   5.268
    1H151  O610 4642   3.497   4.613   5.268
    1H151  O611 4643   5.581   4.136   7.731
    1H151  O612 4644   4.445   0.322   7.731
    1H151  O613 4645   4.634   0.798   5.268
    1H151  O614 4646   0.277   0.480   5.268
    1H151  O615 4647   2.360   0.798   5.268
    1H151  O616 4648   3.497   4.771   7.731
    1H151  O617 4649   4.255   0.957   7.731
    1H151  O618 4650   0.845   1.910   7.731
    1H151  O619 4651   6.339   6.202   5.268
    1H151  O620 4652   4.066   5.090   7.731
    1H151  O621 4653   1.603   2.864   7.731
    1H151  O622 4654   1.413   1.433   5.268
    1H151  O623 4655   1.034   3.183   7.731
    1H151  O624 4656   4.634   2.864   7.731
    1H151  O625 4657   5.392   6.521   5.268
    1H151  O626 4658   5.392   2.864   7.731
    1H151  O627 4659   4.634   4.771   7.731
    1H151  O628 4660   4.823   2.229   7.731
    1H151  O629 4661   1.413   2.229   7.731
    1H151  O630 4662   1.034   5.090   7.731
    1H151  O631 4663   4.255   1.910   7.731
    1H151  O632 4664   6.718   3.341   5.268
    1H151  O633 4665   1.224   6.521   5.268
    1H151  O634 4666   0.087   1.910   7.731
    1H151  O635 4667   4.066   3.183   7.731
    1H151  O636 4668   5.202   2.387   5.268
    1H151  O637 4669   3.497   1.910   7.731
    1H151  O638 4670   1.603   0.798   5.268
    1H151  O639 4671   4.823   1.275   7.731
    1H151  O640 4672   6.529   0.798   5.268
    1H151  O641 4673   2.550   1.275   7.731
    1H151  O642 4674   3.497   6.521   5.268
    1H151  O643 4675   6.529   2.706   5.268
    1H151  O644 4676   0.466   2.706   5.268
    1H151  O645 4677   0.655   3.341   5.268
    1H151  O646 4678   3.118   2.706   5.268
    1H151  O647 4679   2.550   6.202   5.268
    1H151  O648 4680   5.013   5.567   5.268
    1H151  O649 4681   5.392   4.613   5.268
    1H151  O650 4682   5.960   3.341   5.268
    1H151  O651 4683   4.634   4.613   5.268
    1H151  O652 4684   4.445   6.202   5.268
    1H151  O653 4685   3.876   5.567   5.268
    1H151  O654 4686   2.171   0.322   7.731
    1H151  O655 4687   6.718   5.090   7.731
    1H151  O656 4688   0.273   6.213   4.878
    1H151  O657 4689   0.469   6.509   4.878
    1H151  O658 4690   2.168   1.445   4.878
    1H151  O659 4691   1.985   2.694   4.878
    1H151  O660 4692   2.364   1.741   4.878
    1H151  O661 4693   1.789   2.399   4.878
    1H151  O662 4694   1.795   4.306   4.878
    1H151  O663 4695   1.600   4.602   4.878
    1H151  O664 4696   4.448   3.357   4.878
    1H151  O665 4697   4.063   3.357   4.878
    1H151  O666 4698   4.255   3.649   4.878
    1H151  O667 4699   1.226   5.735   8.120
    1H151  O668 4700   1.032   6.028   8.121
    1H151  O669 4701   1.417   6.029   8.121
    1H151  O670 4702   2.163   3.357   4.878
    1H151  O671 4703   2.354   3.655   4.879
    1H151  O672 4704   5.203   0.309   8.121
    1H151  O673 4705   3.308   1.264   8.121
    1H151  O674 4706   6.152   2.874   8.121
    1H151  O675 4707   5.392   0.787   4.878
    1H151  O676 4708   5.582   6.033   8.121
    1H151  O677 4709   2.551   3.172   8.121
    1H151  O678 4710   0.466   5.551   4.878
    1H151  O679 4711   0.662   6.218   4.878
    1H151  O680 4712   1.975   1.736   4.878
    1H151  O681 4713   0.080   6.505   4.878
    1H151  O682 4714   0.084   0.018   8.121
    1H151  O683 4715   6.718   0.304   8.121
    1H151  O684 4716   0.277   5.263   4.878
    1H151  O685 4717   3.686   3.356   4.878
    1H151  O686 4718   4.824   3.356   4.878
    1H151  O687 4719   5.401   0.018   8.121
    1H151  O688 4720   2.178   2.403   4.878
    1H151  O689 4721   0.845   5.551   4.878
    1H151  O690 4722   6.531   0.908   8.102
    1H151  O691 4723   5.009   0.018   8.121
    1H151  O692 4724   2.171   5.075   8.121
    1H151  O693 4725   5.196   0.495   4.878
    1H151  O694 4726   0.848   0.018   8.121
    1H151  O695 4727   5.954   3.167   8.121
    1H151  O696 4728   1.596   2.690   4.878
    1H151  O697 4729   2.557   1.449   4.878
    1H151  O698 4730   2.363   4.786   8.121
    1H151  O699 4731   3.115   0.971   8.121
    1H151  O700 4732   1.988   4.598   4.878
    1H151  O701 4733   1.407   4.310   4.878
    1H151  O702 4734   6.346   3.167   8.121
    1H151  O703 4735   5.960   5.264   4.878
    1H151  O704 4736   3.687   4.121   8.121
    1H151  O705 4737   2.556   3.358   4.878
    1H151  O706 4738   3.506   0.971   8.121
    1H151  O707 4739   0.848   0.971   8.121
    1H151  O708 4740   5.588   0.496   4.878
    1H151  O709 4741   2.357   2.879   8.121
    1H151  O710 4742   3.497   0.783   4.878
    1H151  O711 4743   0.468   0.022   8.122
    1H151  O712 4744   5.388   5.740   8.121
    1H151  O713 4745   5.780   5.740   8.121
    1H151  O714 4746   2.749   2.879   8.121
    1H151  O715 4747   1.793   6.024   8.122
    1H151  O716 4748   0.655   6.024   8.122
    1H151  O717 4749   6.339   0.300   8.122
    1H151  O718 4750   6.718   5.268   4.877
    1H151  O719 4751   6.339   5.268   4.877
    1H151  O720 4752   6.152   0.976   8.122
    1H151  O721 4753   6.719   1.258   8.121
    1H151  O722 4754   4.066   4.117   8.122
    1H151  O723 4755   2.172   6.024   8.122
    1H151  O724 4756   4.637   2.690   4.878
    1H151  O725 4757   3.494   3.644   4.878
    1H151  O726 4758   5.017   3.644   4.878
    1H151  O727 4759   4.442   2.403   4.878
    1H151  O728 4760   5.767   5.551   4.878
    1H151  O729 4761   1.039   0.305   8.121
    1H151  O730 4762   1.038   5.264   4.878
    1H151  O731 4763   0.472   2.879   8.121
    1H151  O732 4764   1.038   1.260   8.121
    1H151  O733 4765   3.690   0.495   4.878
    1H151  O734 4766   0.274   3.167   8.121
    1H151  O735 4767   3.496   3.832   8.121
    1H151  O736 4768   2.743   5.551   4.878
    1H151  O737 4769   0.465   0.976   8.122
    1H151  O738 4770   5.957   1.449   4.878
    1H151  O739 4771   2.547   5.264   4.878
    1H151  O740 4772   6.153   1.736   4.878
    1H151  O741 4773   5.958   0.300   8.122
    1H151  O742 4774   1.788   3.361   4.877
    1H151  O743 4775   1.789   5.071   8.122
    1H151  O744 4776   2.746   4.790   8.122
    1H151  O745 4777   3.882   0.022   8.122
    1H151  O746 4778   3.115   0.778   4.877
    1H151  O747 4779   6.525   3.776   8.105
    1H151  O748 4780   5.964   4.117   8.122
    1H151  O749 4781   0.273   6.024   8.122
    1H151  O750 4782   5.770   0.976   8.122
    1H151  O751 4783   4.449   4.117   8.122
    1H151  O752 4784   2.554   6.024   8.122
    1H151  O753 4785   3.496   0.022   8.122
    1H151  O754 4786   3.684   6.024   8.122
    1H151  O755 4787   0.088   3.838   8.122
    1H151  O756 4788   4.827   1.454   4.877
    1H151  O757 4789   4.634   3.659   5.268
    1H151  O758 4790   4.070   6.024   8.122
    1H151  O759 4791   3.876   3.659   5.268
    1H151  O760 4792   4.441   1.454   4.877
    1H151  O761 4793   5.578   4.117   8.122
    1H151  O762 4794   3.115   4.593   4.877
    1H151  O763 4795   3.501   4.593   4.877
    1H151  O764 4796   0.655   5.248   5.268
    1H151  O765 4797   4.445   0.300   8.122
    1H151  O766 4798   1.035   3.163   8.122
    1H151  O767 4799   0.655   0.322   7.731
    1H151  O768 4800   0.277   0.322   7.731
    1H151  O769 4801   1.603   5.725   7.731
    1H151  O770 4802   3.876   2.685   4.877
    1H151  O771 4803   4.066   5.071   8.122
    1H151  O772 4804   0.087   5.567   5.268
    1H151  O773 4805   4.634   0.778   4.877
    1H151  O774 4806   5.394   2.883   8.122
    1H151  O775 4807   0.845   5.725   7.731
    1H151  O776 4808   6.339   6.222   4.877
    1H151  O777 4809   4.257   0.976   8.122
    1H151  O778 4810   1.605   2.883   8.122
    1H151  O779 4811   3.500   4.791   8.122
    1H151  O780 4812   1.413   1.454   4.877
    1H151  O781 4813   0.847   1.930   8.122
    1H151  O782 4814   1.224   6.500   4.877
    1H151  O783 4815   4.637   2.883   8.122
    1H151  O784 4816   4.257   1.929   8.122
    1H151  O785 4817   5.203   2.407   4.877
    1H151  O786 4818   2.550   1.256   8.122
    1H151  O787 4819   0.277   0.500   4.877
    1H151  O788 4820   1.982   3.659   5.268
    1H151  O789 4821   4.824   1.256   8.122
    1H151  O790 4822   6.528   0.778   4.877
    1H151  O791 4823   2.360   0.778   4.877
    1H151  O792 4824   4.637   4.791   8.122
    1H151  O793 4825   4.824   2.209   8.122
    1H151  O794 4826   1.414   2.209   8.122
    1H151  O795 4827   4.066   3.163   8.122
    1H151  O796 4828   6.150   5.567   5.268
    1H151  O797 4829   6.718   3.361   4.877
    1H151  O798 4830   0.466   5.963   5.268
    1H151  O799 4831   6.529   6.679   7.731
    1H151  O800 4832   1.034   5.070   8.122
    1H151  O801 4833   3.876   3.818   7.731
    1H151  O802 4834   0.845   6.282   7.731
    1H151  O803 4835   3.118   2.685   4.877
    1H151  O804 4836   0.084   1.930   8.122
    1H151  O805 4837   5.013   5.546   4.877
    1H151  O806 4838   0.655   6.440   7.731
    1H151  O807 4839   5.392   6.500   4.877
    1H151  O808 4840   1.603   0.778   4.877
    1H151  O809 4841   3.500   1.930   8.122
    1H151  O810 4842   0.466   2.685   4.877
    1H151  O811 4843   0.655   1.275   7.731
    1H151  O812 4844   6.529   2.685   4.877
    1H151  O813 4845   0.656   3.361   4.877
    1H151  O814 4846   5.960   3.361   4.877
    1H151  O815 4847   1.982   2.149   5.268
    1H151  O816 4848   4.634   4.593   4.877
    1H151  O817 4849   5.392   4.593   4.877
    1H151  O818 4850   2.171   1.991   5.268
    1H151  O819 4851   3.497   6.500   4.877
    1H151  O820 4852   6.339   0.718   7.731
    1H151  O821 4853   1.982   3.102   5.268
    1H151  O822 4854   6.339   1.275   7.731
    1H151  O823 4855   4.445   6.222   4.877
    1H151  O824 4856   2.550   6.222   4.877
    1H151  O825 4857   6.529   0.560   7.731
    1H151  O826 4858   0.655   5.805   5.268
    1H151  O827 4859   2.172   0.300   8.122
    1H151  O828 4860   3.876   5.546   4.877
    1H151  O829 4861   6.718   5.071   8.122
    1H151  O830 4862   0.466   6.282   7.731
    1H151  O831 4863   2.550   5.090   7.731
    1H151  O832 4864   3.308   0.480   5.268
    1H151  O833 4865   6.150   0.560   7.731
    1H151  O834 4866   4.634   3.102   5.268
    1H151  O835 4867   1.792   2.944   5.268
    1H151  O836 4868   1.982   5.725   7.731
    1H151  O837 4869   5.581   0.322   7.731
    1H151  O838 4870   0.087   0.957   7.731
    1H151  O839 4871   1.982   4.771   7.731
    1H151  O840 4872   4.255   2.706   5.268
    1H151  O841 4873   6.529   5.567   5.268
    1H151  O842 4874   1.792   1.433   5.268
    1H151  O843 4875   0.277   6.440   7.731
    1H151  O844 4876   6.718   6.202   5.268
    1H151  O845 4877   3.876   3.102   5.268
    1H151  O846 4878   5.013   0.798   5.268
    1H151  O847 4879   5.960   0.718   7.731
    1H151  O848 4880   0.845   6.521   5.268
    1H151  O849 4881   4.823   0.322   7.731
    1H151  O850 4882   2.360   1.195   5.268
    1H151  O851 4883   0.277   0.083   5.268
    1H151  O852 4884   2.929   1.275   7.731
    1H151  O853 4885   6.150   6.679   7.731
    1H151  O854 4886   5.771   2.864   7.731
    1H151  O855 4887   2.360   5.725   7.731
    1H151  O856 4888   4.255   3.818   7.731
    1H151  O857 4889   4.823   2.387   5.268
    1H151  O858 4890   4.255   3.102   5.268
    1H151  O859 4891   0.655   3.183   7.731
    1H151  O860 4892   0.277   5.805   5.268
    1H151  O861 4893   0.466   5.725   7.731
    1H151  O862 4894   3.687   0.322   7.731
    1H151  O863 4895   5.771   6.679   7.731
    1H151  O864 4896   5.392   0.241   5.268
    1H151  O865 4897   2.171   2.944   5.268
    1H151  O866 4898   2.360   2.706   5.268
    1H151  O867 4899   5.771   3.818   7.731
    1H151  O868 4900   3.876   6.282   7.731
    1H151  O869 4901   3.687   6.440   7.731
    1H151  O870 4902   0.277   1.275   7.731
    1H151  O871 4903   5.960   1.275   7.731
    1H151  O872 4904   4.445   2.944   5.268
    1H151  O873 4905   1.034   6.440   7.731
    1H151  O874 4906   4.634   1.752   5.268
    1H151  O875 4907   6.150   3.818   7.731
    1H151  O876 4908   6.718   0.718   7.731
    1H151  O877 4909   3.308   4.295   5.268
    1H151  O878 4910   3.876   5.725   7.731
    1H151  O879 4911   4.066   2.944   5.268
    1H151  O880 4912   3.687   1.275   7.731
    1H151  O881 4913   1.603   1.752   5.268
    1H151  O882 4914   1.224   6.282   7.731
    1H151  O883 4915   1.792   1.991   5.268
    1H151  O884 4916   1.224   6.679   7.731
    1H151  O885 4917   6.718   4.136   7.731
    1H151  O886 4918   1.034   6.202   5.268
    1H151  O887 4919   5.202   6.044   7.731
    1H151  O888 4920   2.171   4.295   5.268
    1H151  O889 4921   4.634   1.195   5.268
    1H151  O890 4922   6.529   2.864   7.731
    1H151  O891 4923   3.876   4.771   7.731
    1H151  O892 4924   4.066   0.322   7.731
    1H151  O893 4925   5.013   2.706   5.268
    1H151  O894 4926   5.771   0.798   5.268
    1H151  O895 4927   4.255   4.771   7.731
    1H151  O896 4928   0.845   5.963   5.268
    1H151  O897 4929   2.360   3.102   5.268
    1H151  O898 4930   4.634   6.679   7.731
    1H151  O899 4931   5.581   5.248   5.268
    1H151  O900 4932   3.308   3.341   5.268
    1H151  O901 4933   1.224   4.613   5.268
    1H151  O902 4934   4.255   6.679   7.731
    1H151  O903 4935   2.360   2.149   5.268
    1H151  O904 4936   6.529   6.521   5.268
    1H151  O905 4937   0.845   0.560   7.731
    1H151  O906 4938   6.718   3.183   7.731
    1H151  O907 4939   0.655   0.718   7.731
    1H151  O908 4940   0.087   2.864   7.731
    1H151  O909 4941   5.581   3.183   7.731
    1H151  O910 4942   0.845   2.864   7.731
    1H151  O911 4943   4.823   0.480   5.268
    1H151  O912 4944   1.413   2.387   5.268
    1H151  O913 4945   2.739   3.659   5.268
    1H151  O914 4946   5.392   6.282   7.731
    1H151  O915 4947   2.171   3.183   7.731
    1H151  O916 4948   2.739   1.752   5.268
    1H151  O917 4949   6.339   4.136   7.731
    1H151  O918 4950   1.224   2.864   7.731
    1H151  O919 4951   5.581   6.440   7.731
    1H151  O920 4952   2.739   0.957   7.731
    1H151  O921 4953   4.823   2.944   5.268
    1H151  O922 4954   5.960   6.044   7.731
    1H151  O923 4955   5.771   0.560   7.731
    1H151  O924 4956   4.066   2.387   5.268
    1H151  O925 4957   6.150   3.421   7.731
    1H151  O926 4958   4.634   0.957   7.731
    1H151  O927 4959   5.202   3.341   5.268
    1H151  O928 4960   6.718   0.480   5.268
    1H151  O929 4961   3.308   4.136   7.731
    1H151  O930 4962   1.224   0.957   7.731
    1H151  O931 4963   6.339   3.579   7.731
    1H151  O932 4964   4.445   1.275   7.731
    1H151  O933 4965   5.202   6.440   7.731
    1H151  O934 4966   6.529   3.421   7.731
    1H151  O935 4967   3.876   4.375   7.731
    1H151  O936 4968   4.445   2.229   7.731
    1H151  O937 4969   2.171   1.037   5.268
    1H151  O938 4970   1.224   1.910   7.731
    1H151  O939 4971   4.634   1.910   7.731
    1H151  O940 4972   2.929   5.248   5.268
    1H151  O941 4973   3.876   0.798   5.268
    1H151  O942 4974   2.929   3.183   7.731
    1H151  O943 4975   1.224   5.567   5.268
    1H151  O944 4976   1.034   2.229   7.731
    1H151  O945 4977   1.034   5.487   7.731
    1H151  O946 4978   1.982   5.329   7.731
    1H151  O947 4979   3.687   5.090   7.731
    1H151  O948 4980   3.687   2.944   5.268
    1H151  O949 4981   6.339   1.433   5.268
    1H151  O950 4982   2.360   5.567   5.268
    1H151  O951 4983   0.087   6.282   7.731
    1H151  O952 4984   1.603   4.056   5.268
    1H151  O953 4985   4.445   3.183   7.731
    1H151  O954 4986   4.255   2.864   7.731
    1H151  O955 4987   6.718   3.579   7.731
    1H151  O956 4988   1.603   3.102   5.268
    1H151  O957 4989   0.087   0.241   5.268
    1H151  O958 4990   1.034   0.718   7.731
    1H151  O959 4991   4.445   5.090   7.731
    1H151  O960 4992   3.687   4.533   7.731
    1H151  O961 4993   1.413   3.183   7.731
    1H151  O962 4994   1.603   6.282   7.731
    1H151  O963 4995   4.255   4.375   7.731
    1H151  O964 4996   2.550   1.037   5.268
    1H151  O965 4997   0.087   3.421   7.731
    1H151  O966 4998   0.466   0.241   5.268
    1H151  O967 4999   5.771   1.752   5.268
    1H151  O968 5000   1.224   5.329   7.731
    1H151  O969 5001   0.087   0.798   5.268
    1H151  O970 5002   4.823   1.037   5.268
    1H151  O971 5003   3.876   0.957   7.731
    1H151  O972 5004   4.066   6.440   7.731
    1H151  O973 5005   1.603   3.659   5.268
    1H151  O974 5006   1.413   5.090   7.731
    1H151  O975 5007   0.845   1.514   7.731
    1H151  O976 5008   1.982   6.282   7.731
    1H151  O977 5009   3.308   0.718   7.731
    1H151  O978 5010   3.497   4.375   7.731
    1H151  O979 5011   2.739   0.798   5.268
    1H151  O980 5012   0.087   5.963   5.268
    1H151  O981 5013   3.497   1.514   7.731
    1H151  O982 5014   0.087   0.560   7.731
    1H151  O983 5015   1.982   2.864   7.731
    1H151  O984 5016   1.982   0.798   5.268
    1H151  O985 5017   1.792   4.852   5.268
    1H151  O986 5018   3.497   2.706   5.268
    1H151  O987 5019   5.202   0.083   5.268
    1H151  O988 5020   5.392   5.567   5.268
    1H151  O989 5021   4.445   4.533   7.731
    1H151  O990 5022   4.066   1.275   7.731
    1H151  O991 5023   0.087   1.514   7.731
    1H151  O992 5024   3.497   0.241   5.268
    1H151  O993 5025   5.581   0.083   5.268
    1H151  O994 5026   3.308   0.322   7.731
    1H151  O995 5027   5.013   2.864   7.731
    1H151  O996 5028   1.603   1.195   5.268
    1H151  O997 5029   0.466   0.560   7.731
    1H151  O998 5030   2.929   0.480   5.268
    1H151  O999 5031   3.497   6.282   7.731
    1H151 O1000 5032   3.118   4.771   7.731
    1H151 O1001 5033   2.929   5.090   7.731
    1H151 O1002 5034   1.034   1.672   7.731
    1H151 O1003 5035   0.277   3.579   7.731
    1H151 O1004 5036   0.466   1.910   7.731
    1H151 O1005 5037   0.277   3.341   5.268
    1H151 O1006 5038   0.087   2.706   5.268
    1H151 O1007 5039   0.655   2.229   7.731
    1H151 O1008 5040   0.087   5.010   5.268
    1H151 O1009 5041   3.308   1.672   7.731
    1H151 O1010 5042   4.255   0.560   7.731
    1H151 O1011 5043   6.339   3.341   5.268
    1H151 O1012 5044   6.150   5.010   5.268
    1H151 O1013 5045   6.529   5.010   5.268
    1H151 O1014 5046   3.687   4.295   5.268
    1H151 O1015 5047   5.202   5.248   5.268
    1H151 O1016 5048   4.445   0.718   7.731
    1H151 O1017 5049   1.603   4.771   7.731
    1H151 O1018 5050   2.360   6.282   7.731
    1H151 O1019 5051   0.277   0.718   7.731
    1H151 O1020 5052   4.823   4.295   5.268
    1H151 O1021 5053   4.445   1.037   5.268
    1H151 O1022 5054   5.013   0.957   7.731
    1H151 O1023 5055   3.876   1.910   7.731
    1H151 O1024 5056   5.013   1.752   5.268
    1H151 O1025 5057   0.277   2.229   7.731
    1H151 O1026 5058   1.982   6.679   7.731
    1H151 O1027 5059   0.087   5.725   7.731
    1H151 O1028 5060   1.982   1.195   5.268
    1H151 O1029 5061   6.718   1.672   7.731
    1H151 O1030 5062   4.255   1.752   5.268
    1H151 O1031 5063   1.982   4.056   5.268
    1H151 O1032 5064   5.013   4.613   5.268
    1H151 O1033 5065   1.413   5.487   7.731
    1H151 O1034 5066   4.255   5.725   7.731
    1H151 O1035 5067   5.202   4.295   5.268
    1H151 O1036 5068   1.792   3.183   7.731
    1H151 O1037 5069   3.308   5.090   7.731
    1H151 O1038 5070   5.202   3.183   7.731
    1H151 O1039 5071   2.550   2.625   7.731
    1H151 O1040 5072   1.413   2.625   7.731
    1H151 O1041 5073   2.550   2.387   5.268
    1H151 O1042 5074   2.550   5.805   5.268
    1H151 O1043 5075   1.792   3.898   5.268
    1H151 O1044 5076   2.739   5.725   7.731
    1H151 O1045 5077   4.066   2.229   7.731
    1H151 O1046 5078   4.634   2.467   7.731
    1H151 O1047 5079   2.360   6.679   7.731
    1H151 O1048 5080   4.445   4.295   5.268
    1H151 O1049 5081   1.792   5.487   7.731
    1H151 O1050 5082   5.581   5.487   7.731
    1H151 O1051 5083   3.687   0.083   5.268
    1H151 O1052 5084   4.823   3.183   7.731
    1H151 O1053 5085   2.929   3.341   5.268
    1H151 O1054 5086   2.929   4.295   5.268
    1H151 O1055 5087   5.581   6.202   5.268
    1H151 O1056 5088   4.634   3.818   7.731
    1H151 O1057 5089   4.634   4.375   7.731
    1H151 O1058 5090   4.823   2.625   7.731
    1H151 O1059 5091   3.687   2.387   5.268
    1H151 O1060 5092   5.581   1.275   7.731
    1H151 O1061 5093   3.308   1.037   5.268
    1H151 O1062 5094   2.550   0.480   5.268
    1H151 O1063 5095   6.718   2.944   5.268
    1H151 O1064 5096   5.392   3.818   7.731
    1H151 O1065 5097   3.497   5.725   7.731
    1H151 O1066 5098   6.339   0.480   5.268
    1H151 O1067 5099   5.202   6.202   5.268
    1H151 O1068 5100   2.550   4.533   7.731
    1H151 O1069 5101   4.445   0.480   5.268
    1H151 O1070 5102   6.150   6.521   5.268
    1H151 O1071 5103   6.529   3.102   5.268
    1H151 O1072 5104   2.171   5.487   7.731
    1H151 O1073 5105   0.466   3.102   5.268
    1H151 O1074 5106   2.171   3.898   5.268
    1H151 O1075 5107   2.739   5.963   5.268
    1H151 O1076 5108   2.171   0.480   5.268
    1H151 O1077 5109   4.066   4.533   7.731
    1H151 O1078 5110   2.360   0.957   7.731
    1H151 O1079 5111   3.687   6.202   5.268
    1H151 O1080 5112   1.603   2.149   5.268
    1H151 O1081 5113   5.013   1.910   7.731
    1H151 O1082 5114   1.413   6.440   7.731
    1H151 O1083 5115   1.792   0.480   5.268
    1H151 O1084 5116   4.823   5.248   5.268
    1H151 O1085 5117   3.687   2.229   7.731
    1H151 O1086 5118   3.308   2.387   5.268
    1H151 O1087 5119   1.224   4.771   7.731
    1H151 O1088 5120   2.929   2.387   5.268
    1H151 O1089 5121   6.718   2.387   5.268
    1H151 O1090 5122   0.277   4.136   7.731
    1H151 O1091 5123   5.960   3.579   7.731
    1H151 O1092 5124   3.308   4.852   5.268
    1H151 O1093 5125   3.687   5.248   5.268
    1H151 O1094 5126   5.392   2.706   5.268
    1H151 O1095 5127   3.118   3.659   5.268
    1H151 O1096 5128   1.603   5.329   7.731
    1H151 O1097 5129   0.087   3.659   5.268
    1H151 O1098 5130   6.529   3.659   5.268
    1H151 O1099 5131   6.339   2.387   5.268
    1H151 O1100 5132   1.603   2.467   7.731
    1H151 O1101 5133   6.150   3.659   5.268
    1H151 O1102 5134   1.413   0.480   5.268
    1H151 O1103 5135   0.466   3.659   5.268
    1H151 O1104 5136   0.277   2.387   5.268
    1H151 O1105 5137   1.224   1.752   5.268
    1H151 O1106 5138   1.413   1.037   5.268
    1H151 O1107 5139   4.634   6.521   5.268
    1H151 O1108 5140   1.413   6.202   5.268
    1H151 O1109 5141   2.360   4.613   5.268
    1H151 O1110 5142   4.255   6.521   5.268
    1H151 O1111 5143   3.308   6.202   5.268
    1H151 O1112 5144   2.739   2.706   5.268
    1H151 O1113 5145   5.392   0.957   7.731
    1H151 O1114 5146   2.360   5.329   7.731
    1H151 O1115 5147   6.718   2.229   7.731
    1H151 O1116 5148   3.876   2.864   7.731
    1H151 O1117 5149   3.497   3.102   5.268
    1H151 O1118 5150   5.771   3.659   5.268
    1H151 O1119 5151   2.739   6.521   5.268
    1H151 O1120 5152   5.771   6.282   7.731
    1H151 O1121 5153   0.655   2.944   5.268
    1H151 O1122 5154   4.445   3.898   5.268
    1H151 O1123 5155   5.960   0.480   5.268
    1H151 O1124 5156   0.655   0.083   5.268
    1H151 O1125 5157   4.823   5.090   7.731
    1H151 O1126 5158   1.603   1.910   7.731
    1H151 O1127 5159   6.150   0.798   5.268
    1H151 O1128 5160   5.392   0.560   7.731
    1H151 O1129 5161   5.581   0.718   7.731
    1H151 O1130 5162   2.550   2.944   5.268
    1H151 O1131 5163   1.034   5.805   5.268
    1H151 O1132 5164   5.581   1.433   5.268
    1H151 O1133 5165   5.013   3.102   5.268
    1H151 O1134 5166   2.550   1.991   5.268
    1H151 O1135 5167   5.771   4.375   7.731
    1H151 O1136 5168   4.255   0.798   5.268
    1H151 O1137 5169   6.718   6.440   7.731
    1H151 O1138 5170   2.929   1.433   5.268
    1H151 O1139 5171   0.466   0.798   5.268
    1H151 O1140 5172   6.529   4.771   7.731
    1H151 O1141 5173   0.845   3.659   5.268
    1H151 O1142 5174   4.066   5.248   5.268
    1H151 O1143 5175   5.581   4.295   5.268
    1H151 O1144 5176   0.087   4.771   7.731
    1H151 O1145 5177   6.339   5.805   5.268
    1H151 O1146 5178   6.718   0.083   5.268
    1H151 O1147 5179   5.960   6.202   5.268
    1H151 O1148 5180   1.413   5.248   5.268
    1H151 O1149 5181   4.066   0.480   5.268
    1H151 O1150 5182   3.308   2.229   7.731
    1H151 O1151 5183   6.529   5.963   5.268
    1H151 O1152 5184   2.360   6.521   5.268
    1H151 O1153 5185   0.655   2.387   5.268
    1H151 O1154 5186   5.202   1.433   5.268
    1H151 O1155 5187   5.392   3.659   5.268
    1H151 O1156 5188   5.202   1.037   5.268
    1H151 O1157 5189   0.845   4.771   7.731
    1H151 O1158 5190   4.066   3.898   5.268
    1H151 O1159 5191   5.013   6.521   5.268
    1H151 O1160 5192   1.413   3.341   5.268
    1H151 O1161 5193   5.771   6.521   5.268
    1H151 O1162 5194   1.792   1.037   5.268
    1H151 O1163 5195   1.224   2.706   5.268
    1H151 O1164 5196   3.497   0.560   7.731
    1H151 O1165 5197   5.013   1.195   5.268
    1H151 O1166 5198   5.771   3.421   7.731
    1H151 O1167 5199   2.171   5.248   5.268
    1H151 O1168 5200   6.718   6.044   7.731
    1H151 O1169 5201   5.013   0.560   7.731
    1H151 O1170 5202   3.687   3.898   5.268
    1H151 O1171 5203   2.739   4.613   5.268
    1H151 O1172 5204   2.739   1.195   5.268
    1H151 O1173 5205   1.413   4.852   5.268
    1H151 O1174 5206   3.687   0.718   7.731
    1H151 O1175 5207   4.823   3.898   5.268
    1H151 O1176 5208   1.413   0.322   7.731
    1H151 O1177 5209   3.876   6.521   5.268
    1H151 O1178 5210   2.929   6.202   5.268
    1H151 O1179 5211   4.634   0.560   7.731
    1H151 O1180 5212   0.655   1.672   7.731
    1H151 O1181 5213   4.823   6.202   5.268
    1H151 O1182 5214   3.308   6.044   7.731
    1H151 O1183 5215   4.066   6.202   5.268
    1H151 O1184 5216   3.118   1.514   7.731
    1H151 O1185 5217   5.013   6.282   7.731
    1H151 O1186 5218   4.823   4.136   7.731
    1H151 O1187 5219   4.634   2.149   5.268
    1H151 O1188 5220   4.066   3.579   7.731
    1H151 O1189 5221   5.960   5.805   5.268
    1H151 O1190 5222   1.792   6.440   7.731
    1H151 O1191 5223   3.118   5.567   5.268
    1H151 O1192 5224   0.655   0.480   5.268
    1H151 O1193 5225   5.581   3.341   5.268
    1H151 O1194 5226   5.013   5.725   7.731
    1H151 O1195 5227   5.581   1.037   5.268
    1H151 O1196 5228   1.034   4.295   5.268
    1H151 O1197 5229   6.150   5.725   7.731
    1H151 O1198 5230   2.171   6.440   7.731
    1H151 O1199 5231   3.118   6.521   5.268
    1H151 O1200 5232   0.466   3.818   7.731
    1H151 O1201 5233   3.118   2.864   7.731
    1H151 O1202 5234   2.360   4.056   5.268
    1H151 O1203 5235   5.013   0.241   5.268
    1H151 O1204 5236   0.466   5.010   5.268
    1H151 O1205 5237   5.202   1.275   7.731
    1H151 O1206 5238   1.413   1.275   7.731
    1H151 O1207 5239   5.202   0.718   7.731
    1H151 O1208 5240   3.687   3.183   7.731
    1H151 O1209 5241   0.845   2.706   5.268
    1H151 O1210 5242   3.118   3.818   7.731
    1H151 O1211 5243   6.529   1.514   7.731
    1H151 O1212 5244   6.150   5.963   5.268
    1H151 O1213 5245   1.603   5.010   5.268
    1H151 O1214 5246   3.118   1.910   7.731
    1H151 O1215 5247   4.634   5.567   5.268
    1H151 O1216 5248   2.739   3.102   5.268
    1H151 O1217 5249   0.845   5.329   7.731
    1H151 O1218 5250   4.066   0.718   7.731
    1H151 O1219 5251   4.445   6.044   7.731
    1H151 O1220 5252   0.277   1.672   7.731
    1H151 O1221 5253   6.529   1.910   7.731
    1H151 O1222 5254   0.466   3.421   7.731
    1H151 O1223 5255   3.687   3.579   7.731
    1H151 O1224 5256   4.255   5.567   5.268
    1H151 O1225 5257   5.771   4.613   5.268
    1H151 O1226 5258   0.655   5.090   7.731
    1H151 O1227 5259   2.929   6.044   7.731
    1H151 O1228 5260   3.497   4.056   5.268
    1H151 O1229 5261   5.392   1.195   5.268
    1H151 O1230 5262   5.771   5.010   5.268
    1H151 O1231 5263   0.845   5.010   5.268
    1H151 O1232 5264   3.876   4.613   5.268
    1H151 O1233 5265   6.529   1.752   5.268
    1H151 O1234 5266   6.150   2.706   5.268
    1H151 O1235 5267   1.224   5.010   5.268
    1H151 O1236 5268   5.202   2.229   7.731
    1H151 O1237 5269   1.792   2.229   7.731
    1H151 O1238 5270   3.308   2.944   5.268
    1H151 O1239 5271   5.202   4.136   7.731
    1H151 O1240 5272   4.255   4.056   5.268
    1H151 O1241 5273   1.413   2.944   5.268
    1H151 O1242 5274   1.224   0.798   5.268
    1H151 O1243 5275   3.118   6.679   7.731
    1H151 O1244 5276   4.445   1.991   5.268
    1H151 O1245 5277   5.771   1.195   5.268
    1H151 O1246 5278   6.718   5.805   5.268
    1H151 O1247 5279   1.413   3.898   5.268
    1H151 O1248 5280   3.687   1.672   7.731
    1H151 O1249 5281   1.034   3.341   5.268
    1H151 O1250 5282   1.224   0.560   7.731
    1H151 O1251 5283   3.876   3.421   7.731
    1H151 O1252 5284   2.929   1.037   5.268
    1H151 O1253 5285   3.308   4.533   7.731
    1H151 O1254 5286   4.066   1.433   5.268
    1H151 O1255 5287   4.255   6.282   7.731
    1H151 O1256 5288   5.960   1.037   5.268
    1H151 O1257 5289   3.497   5.567   5.268
    1H151 O1258 5290   1.603   6.679   7.731
    1H151 O1259 5291   0.277   5.090   7.731
    1H151 O1260 5292   6.908   3.102   5.268
    1H151 O1261 5293   3.118   0.560   7.731
    1H151 O1262 5294   2.171   4.852   5.268
    1H151 O1263 5295   4.823   6.440   7.731
    1H151 O1264 5296   1.224   2.467   7.731
    1H151 O1265 5297   2.550   3.898   5.268
    1H151 O1266 5298   1.792   0.322   7.731
    1H151 O1267 5299   5.771   0.241   5.268
    1H151 O1268 5300   4.255   4.613   5.268
    1H151 O1269 5301   0.277   2.944   5.268
    1H151 O1270 5302   3.308   3.898   5.268
    1H151 O1271 5303   3.308   0.083   5.268
    1H151 O1272 5304   1.982   5.010   5.268
    1H151 O1273 5305   4.445   1.672   7.731
    1H151 O1274 5306   0.655   2.625   7.731
    1H151 O1275 5307   2.550   0.322   7.731
    1H151 O1276 5308   5.581   2.387   5.268
    1H151 O1277 5309   4.255   3.421   7.731
    1H151 O1278 5310   4.445   2.625   7.731
    1H151 O1279 5311   1.224   1.514   7.731
    1H151 O1280 5312   6.150   1.195   5.268
    1H151 O1281 5313   3.118   3.102   5.268
    1H151 O1282 5314   4.634   1.514   7.731
    1H151 O1283 5315   1.034   4.852   5.268
    1H151 O1284 5316   2.739   5.010   5.268
    1H151 O1285 5317   1.603   6.521   5.268
    1H151 O1286 5318   0.277   2.625   7.731
    1H151 O1287 5319   5.013   4.771   7.731
    1H151 O1288 5320   2.929   4.852   5.268
    1H151 O1289 5321   5.960   2.625   7.731
    1H151 O1290 5322   5.013   4.056   5.268
    1H151 O1291 5323   5.771   5.963   5.268
    1H151 O1292 5324   4.255   2.149   5.268
    1H151 O1293 5325   0.466   2.467   7.731
    1H151 O1294 5326   2.171   6.202   5.268
    1H151 O1295 5327   2.171   4.533   7.731
    1H151 O1296 5328   5.581   5.805   5.268
    1H151 O1297 5329   3.118   5.010   5.268
    1H151 O1298 5330   4.255   1.514   7.731
    1H151 O1299 5331   5.960   4.852   5.268
    1H151 O1300 5332   5.013   2.149   5.268
    1H151 O1301 5333   2.929   0.718   7.731
    1H151 O1302 5334   1.034   1.433   5.268
    1H151 O1303 5335   3.876   5.329   7.731
    1H151 O1304 5336   2.550   4.295   5.268
    1H151 O1305 5337   3.308   5.248   5.268
    1H151 O1306 5338   2.171   1.275   7.731
    1H151 O1307 5339   6.339   4.852   5.268
    1H151 O1308 5340   6.339   5.090   7.731
    1H151 O1309 5341   6.339   2.625   7.731
    1H151 O1310 5342   6.718   4.852   5.268
    1H151 O1311 5343   2.360   5.010   5.268
    1H151 O1312 5344   5.392   5.010   5.268
    1H151 O1313 5345   4.066   5.487   7.731
    1H151 O1314 5346   5.013   2.467   7.731
    1H151 O1315 5347   2.550   4.852   5.268
    1H151 O1316 5348   5.581   4.852   5.268
    1H151 O1317 5349   2.929   2.944   5.268
    1H151 O1318 5350   3.876   0.241   5.268
    1H151 O1319 5351   3.118   1.195   5.268
    1H151 O1320 5352   4.066   1.672   7.731
    1H151 O1321 5353   6.339   2.944   5.268
    1H151 O1322 5354   0.277   4.852   5.268
    1H151 O1323 5355   6.339   1.037   5.268
    1H151 O1324 5356   4.066   4.295   5.268
    1H151 O1325 5357   4.255   1.195   5.268
    1H151 O1326 5358   2.171   2.625   7.731
    1H151 O1327 5359   1.792   2.625   7.731
    1H151 O1328 5360   3.308   6.440   7.731
    1H151 O1329 5361   3.687   1.037   5.268
    1H151 O1330 5362   4.823   1.672   7.731
    1H151 O1331 5363   5.202   3.898   5.268
    1H151 O1332 5364   1.034   0.083   5.268
    1H151 O1333 5365   5.392   1.752   5.268
    1H151 O1334 5366   5.202   2.625   7.731
    1H151 O1335 5367   2.739   3.421   7.731
    1H151 O1336 5368   2.929   5.805   5.268
    1H151 O1337 5369   2.550   6.440   7.731
    1H151 O1338 5370   2.360   3.421   7.731
    1H151 O1339 5371   1.224   3.659   5.268
    1H151 O1340 5372   1.224   4.056   5.268
    1H151 O1341 5373   4.823   6.044   7.731
    1H151 O1342 5374   3.497   5.010   5.268
    1H151 O1343 5375   4.255   5.329   7.731
    1H151 O1344 5376   2.929   4.533   7.731
    1H151 O1345 5377   5.202   4.852   5.268
    1H151 O1346 5378   3.497   1.195   5.268
    1H151 O1347 5379   2.360   2.467   7.731
    1H151 O1348 5380   2.360   4.375   7.731
    1H151 O1349 5381   5.202   5.805   5.268
    1H151 O1350 5382   3.497   3.421   7.731
    1H151 O1351 5383   6.150   3.102   5.268
    1H151 O1352 5384   5.581   2.625   7.731
    1H151 O1353 5385   2.360   5.963   5.268
    1H151 O1354 5386   6.150   4.375   7.731
    1H151 O1355 5387   0.845   3.421   7.731
    1H151 O1356 5388   2.739   2.467   7.731
    1H151 O1357 5389   1.792   5.248   5.268
    1H151 O1358 5390   5.392   5.329   7.731
    1H151 O1359 5391   2.739   1.514   7.731
    1H151 O1360 5392   5.771   5.329   7.731
    1H151 O1361 5393   6.150   2.467   7.731
    1H151 O1362 5394   0.466   1.514   7.731
    1H151 O1363 5395   3.308   3.183   7.731
    1H151 O1364 5396   0.845   4.613   5.268
    1H151 O1365 5397   5.013   5.963   5.268
    1H151 O1366 5398   6.339   6.044   7.731
    1H151 O1367 5399   6.529   1.195   5.268
    1H151 O1368 5400   4.823   4.533   7.731
    1H151 O1369 5401   4.445   5.248   5.268
    1H151 O1370 5402   2.929   0.322   7.731
    1H151 O1371 5403   2.739   4.375   7.731
    1H151 O1372 5404   5.960   1.991   5.268
    1H151 O1373 5405   5.202   5.487   7.731
    1H151 O1374 5406   3.687   4.852   5.268
    1H151 O1375 5407   4.823   4.852   5.268
    1H151 O1376 5408   1.034   2.387   5.268
    1H151 O1377 5409   2.929   2.625   7.731
    1H151 O1378 5410   0.845   3.102   5.268
    1H151 O1379 5411   5.960   5.487   7.731
    1H151 O1380 5412   5.202   1.991   5.268
    1H151 O1381 5413   4.823   5.805   5.268
    1H151 O1382 5414   6.339   1.991   5.268
    1H151 O1383 5415   6.150   2.149   5.268
    1H151 O1384 5416   3.118   5.725   7.731
    1H151 O1385 5417   3.308   3.579   7.731
    1H151 O1386 5418   2.929   4.136   7.731
    1H151 O1387 5419   5.013   3.818   7.731
    1H151 O1388 5420   1.034   0.480   5.268
    1H151 O1389 5421   4.634   5.963   5.268
    1H151 O1390 5422   2.550   3.579   7.731
    1H151 O1391 5423   6.529   5.725   7.731
    1H151 O1392 5424   3.876   5.963   5.268
    1H151 O1393 5425   4.255   5.963   5.268
    1H151 O1394 5426   1.224   1.195   5.268
    1H151 O1395 5427   4.066   5.805   5.268
    1H151 O1396 5428   4.445   5.805   5.268
    1H151 O1397 5429   2.739   6.679   7.731
    1H151 O1398 5430   5.960   4.533   7.731
    1H151 O1399 5431   5.960   2.387   5.268
    1H151 O1400 5432   5.013   1.514   7.731
    1H151 O1401 5433   2.739   6.282   7.731
    1H151 O1402 5434   3.308   1.433   5.268
    1H151 O1403 5435   5.771   2.706   5.268
    1H151 O1404 5436   4.634   4.056   5.268
    1H151 O1405 5437   3.876   0.560   7.731
    1H151 O1406 5438   1.224   0.241   5.268
    1H151 O1407 5439   5.392   2.467   7.731
    1H151 O1408 5440   5.960   6.440   7.731
    1H151 O1409 5441   6.718   1.433   5.268
    1H151 O1410 5442   6.150   4.613   5.268
    1H151 O1411 5443   0.087   5.329   7.731
    1H151 O1412 5444   4.823   0.718   7.731
    1H151 O1413 5445   6.718   1.037   5.268
    1H151 O1414 5446   6.339   2.229   7.731
    1H151 O1415 5447   4.634   5.725   7.731
    1H151 O1416 5448   1.413   0.083   5.268
    1H151 O1417 5449   5.581   4.533   7.731
    1H151 O1418 5450   3.687   5.805   5.268
    1H151 O1419 5451   0.466   4.771   7.731
    1H151 O1420 5452   4.634   5.010   5.268
    1H151 O1421 5453   2.929   2.229   7.731
    1H151 O1422 5454   5.202   5.090   7.731
    1H151 O1423 5455   6.150   4.771   7.731
    1H151 O1424 5456   2.360   0.560   7.731
    1H151 O1425 5457   1.224   3.421   7.731
    1H151 O1426 5458   5.960   2.944   5.268
    1H151 O1427 5459   6.718   5.487   7.731
    1H151 O1428 5460   1.982   0.957   7.731
    1H151 O1429 5461   3.118   1.752   5.268
    1H151 O1430 5462   5.392   4.375   7.731
    1H151 O1431 5463   2.550   5.487   7.731
    1H151 O1432 5464   1.603   0.957   7.731
    1H151 O1433 5465   5.581   5.090   7.731
    1H151 O1434 5466   2.550   2.229   7.731
    1H151 O1435 5467   3.497   2.864   7.731
    1H151 O1436 5468   5.392   2.149   5.268
    1H151 O1437 5469   1.603   5.567   5.268
    1H151 O1438 5470   6.529   4.613   5.268
    1H151 O1439 5471   2.550   4.136   7.731
    1H151 O1440 5472   3.876   4.056   5.268
    1H151 O1441 5473   4.823   1.991   5.268
    1H151 O1442 5474   0.087   4.613   5.268
    1H151 O1443 5475   1.982   5.567   5.268
    1H151 O1444 5476   2.171   0.718   7.731
    1H151 O1445 5477   5.771   4.771   7.731
    1H151 O1446 5478   0.655   5.487   7.731
    1H151 O1447 5479   2.739   3.818   7.731
    1H151 O1448 5480   5.771   3.102   5.268
    1H151 O1449 5481   3.687   1.433   5.268
    1H151 O1450 5482   0.845   0.798   5.268
    1H151 O1451 5483   1.982   6.521   5.268
    1H151 O1452 5484   2.171   2.229   7.731
    1H151 O1453 5485   0.466   4.613   5.268
    1H151 O1454 5486   2.739   1.910   7.731
    1H151 O1455 5487   3.876   1.752   5.268
    1H151 O1456 5488   5.581   2.229   7.731
    1H151 O1457 5489   1.792   6.202   5.268
    1H151 O1458 5490   4.445   4.852   5.268
    1H151 O1459 5491   5.960   5.090   7.731
    1H151 O1460 5492   0.845   3.818   7.731
    1H151 O1461 5493   1.034   2.625   7.731
    1H151 O1462 5494   1.034   3.579   7.731
    1H151 O1463 5495   5.392   4.771   7.731
    1H151 O1464 5496   5.960   2.229   7.731
    1H151 O1465 5497   3.876   1.514   7.731
    1H151 O1466 5498   5.392   1.910   7.731
    1H151 O1467 5499   6.529   5.329   7.731
    1H151 O1468 5500   5.960   4.295   5.268
    1H151 O1469 5501   2.171   4.136   7.731
    1H151 O1470 5502   0.655   4.136   7.731
    1H151 O1471 5503   1.982   0.560   7.731
    1H151 O1472 5504   2.550   1.672   7.731
    1H151 O1473 5505   2.360   3.818   7.731
    1H151 O1474 5506   1.982   1.910   7.731
    1H151 O1475 5507   6.150   1.910   7.731
    1H151 O1476 5508   0.845   1.752   5.268
    1H151 O1477 5509   1.413   1.991   5.268
    1H151 O1478 5510   1.792   1.275   7.731
    1H151 O1479 5511   5.581   3.579   7.731
    1H151 O1480 5512   2.360   1.514   7.731
    1H151 O1481 5513   6.529   0.241   5.268
    1H151 O1482 5514   6.339   6.440   7.731
    1H151 O1483 5515   0.845   2.467   7.731
    1H151 O1484 5516   5.202   2.944   5.268
    1H151 O1485 5517   2.360   1.910   7.731
    1H151 O1486 5518   4.445   6.440   7.731
    1H151 O1487 5519   1.224   5.963   5.268
    1H151 O1488 5520   1.224   3.818   7.731
    1H151 O1489 5521   0.655   4.295   5.268
    1H151 O1490 5522   4.445   3.579   7.731
    1H151 O1491 5523   0.087   1.752   5.268
    1H151 O1492 5524   6.529   6.282   7.731
    1H151 O1493 5525   0.845   0.241   5.268
    1H151 O1494 5526   3.118   0.241   5.268
    1H151 O1495 5527   0.655   4.852   5.268
    1H151 O1496 5528   3.497   1.752   5.268
    1H151 O1497 5529   5.771   1.910   7.731
    1H151 O1498 5530   2.739   5.329   7.731
    1H151 O1499 5531   3.687   5.487   7.731
    1H151 O1500 5532   0.655   1.433   5.268
    1H151 O1501 5533   2.739   2.149   5.268
    1H151 O1502 5534   4.255   2.467   7.731
    1H151 O1503 5535   0.277   1.433   5.268
    1H151 O1504 5536   6.150   6.282   7.731
    1H151 O1505 5537   1.792   4.136   7.731
    1H151 O1506 5538   3.118   4.375   7.731
    1H151 O1507 5539   6.718   2.625   7.731
    1H151 O1508 5540   1.982   3.818   7.731
    1H151 O1509 5541   6.339   4.295   5.268
    1H151 O1510 5542   3.118   4.056   5.268
    1H151 O1511 5543   5.392   5.963   5.268
    1H151 O1512 5544   0.277   4.295   5.268
    1H151 O1513 5545   1.603   3.818   7.731
    1H151 O1514 5546   1.034   4.136   7.731
    1H151 O1515 5547   0.466   1.752   5.268
    1H151 O1516 5548   6.718   4.295   5.268
    1H151 O1517 5549   2.929   1.672   7.731
    1H151 O1518 5550   1.413   4.136   7.731
    1H151 O1519 5551   6.908   2.467   7.731
    1H151 O1520 5552   4.823   0.083   5.268
    1H151 O1521 5553   0.655   3.579   7.731
    1H151 O1522 5554   5.013   5.010   5.268
    1H151 O1523 5555   6.150   1.514   7.731
    1H151 O1524 5556   2.929   3.898   5.268
    1H151 O1525 5557   6.339   1.672   7.731
    1H151 O1526 5558   6.529   4.375   7.731
    1H151 O1527 5559   0.277   5.487   7.731
    1H151 O1528 5560   6.339   0.083   5.268
    1H151 O1529 5561   2.739   4.056   5.268
    1H151 O1530 5562   4.634   6.282   7.731
    1H151 O1531 5563   4.066   1.037   5.268
    1H151 O1532 5564   5.392   3.421   7.731
    1H151 O1533 5565   0.466   5.329   7.731
    1H151 O1534 5566   5.960   0.083   5.268
    1H151 O1535 5567   4.634   0.241   5.268
    1H151 O1536 5568   5.392   3.102   5.268
    1H151 O1537 5569   2.550   0.718   7.731
    1H151 O1538 5570   1.413   1.672   7.731
    1H151 O1539 5571   6.529   2.467   7.731
    1H151 O1540 5572   1.982   2.467   7.731
    1H151 O1541 5573   4.634   3.421   7.731
    1H151 O1542 5574   3.497   5.329   7.731
    1H151 O1543 5575   5.771   2.467   7.731
    1H151 O1544 5576   1.224   3.102   5.268
    1H151 O1545 5577   4.066   2.625   7.731
    1H151 O1546 5578   2.739   0.560   7.731
    1H151 O1547 5579   1.413   0.718   7.731
    1H151 O1548 5580   4.066   1.991   5.268
    1H151 O1549 5581   4.066   0.083   5.268
    1H151 O1550 5582   6.150   0.241   5.268
    1H151 O1551 5583   6.718   4.533   7.731
    1H151 O1552 5584   3.118   3.421   7.731
    1H151 O1553 5585   6.339   4.533   7.731
    1H151 O1554 5586   5.392   4.056   5.268
    1H151 O1555 5587   3.876   1.195   5.268
    1H151 O1556 5588   1.034   2.944   5.268
    1H151 O1557 5589   4.445   5.487   7.731
    1H151 O1558 5590   3.118   5.963   5.268
    1H151 O1559 5591   0.087   4.375   7.731
    1H151 O1560 5592   2.929   3.579   7.731
    1H151 O1561 5593   1.792   4.533   7.731
    1H151 O1562 5594   3.118   6.282   7.731
    1H151 O1563 5595   2.929   0.083   5.268
    1H151 O1564 5596   1.224   2.149   5.268
    1H151 O1565 5597   5.581   1.991   5.268
    1H151 O1566 5598   2.929   1.991   5.268
    1H151 O1567 5599   2.739   0.241   5.268
    1H151 O1568 5600   1.982   4.375   7.731
    1H151 O1569 5601   4.255   0.241   5.268
    1H151 O1570 5602   5.771   2.149   5.268
    1H151 O1571 5603   3.497   5.963   5.268
    1H151 O1572 5604   3.876   5.010   5.268
    1H151 O1573 5605   4.445   0.083   5.268
    1H151 O1574 5606   5.013   4.375   7.731
    1H151 O1575 5607   6.529   2.149   5.268
    1H151 O1576 5608   1.413   5.805   5.268
    1H151 O1577 5609   3.876   2.467   7.731
    1H151 O1578 5610   2.929   5.487   7.731
    1H151 O1579 5611   1.603   0.241   5.268
    1H151 O1580 5612   2.171   5.805   5.268
    1H151 O1581 5613   3.876   2.149   5.268
    1H151 O1582 5614   3.308   5.805   5.268
    1H151 O1583 5615   5.581   2.944   5.268
    1H151 O1584 5616   4.634   5.329   7.731
    1H151 O1585 5617   5.581   3.898   5.268
    1H151 O1586 5618   2.550   0.083   5.268
    1H151 O1587 5619   1.034   3.898   5.268
    1H151 O1588 5620   3.118   5.329   7.731
    1H151 O1589 5621   2.360   0.241   5.268
    1H151 O1590 5622   2.929   6.440   7.731
    1H151 O1591 5623   5.771   1.514   7.731
    1H151 O1592 5624   1.982   3.421   7.731
    1H151 O1593 5625   5.202   3.579   7.731
    1H151 O1594 5626   3.308   5.487   7.731
    1H151 O1595 5627   4.823   3.579   7.731
    1H151 O1596 5628   5.013   5.329   7.731
    1H151 O1597 5629   4.066   4.852   5.268
    1H151 O1598 5630   5.013   3.421   7.731
    1H151 O1599 5631   3.118   2.467   7.731
    1H151 O1600 5632   2.171   3.579   7.731
    1H151 O1601 5633   5.202   1.672   7.731
    1H151 O1602 5634   1.603   3.421   7.731
    1H151 O1603 5635   4.255   5.010   5.268
    1H151 O1604 5636   6.339   5.487   7.731
    1H151 O1605 5637   6.150   5.329   7.731
    1H151 O1606 5638   5.202   4.533   7.731
    1H151 O1607 5639   5.960   1.672   7.731
    1H151 O1608 5640   4.823   5.487   7.731
    1H151 O1609 5641   0.087   1.195   5.268
    1H151 O1610 5642   1.603   0.560   7.731
    1H151 O1611 5643   3.118   2.149   5.268
    1H151 O1612 5644   0.277   1.037   5.268
    1H151 O1613 5645   3.687   2.625   7.731
    1H151 O1614 5646   1.034   1.037   5.268
    1H151 O1615 5647   1.982   0.241   5.268
    1H151 O1616 5648   1.413   3.579   7.731
    1H151 O1617 5649   5.392   1.514   7.731
    1H151 O1618 5650   0.277   4.533   7.731
    1H151 O1619 5651   2.171   0.083   5.268
    1H151 O1620 5652   3.308   2.625   7.731
    1H151 O1621 5653   1.603   1.514   7.731
    1H151 O1622 5654   3.497   2.467   7.731
    1H151 O1623 5655   1.792   0.083   5.268
    1H151 O1624 5656   6.718   1.991   5.268
    1H151 O1625 5657   5.771   4.056   5.268
    1H151 O1626 5658   0.845   4.056   5.268
    1H151 O1627 5659   3.497   2.149   5.268
    1H151 O1628 5660   1.413   4.533   7.731
    1H151 O1629 5661   5.960   3.898   5.268
    1H151 O1630 5662   1.792   0.718   7.731
    1H151 O1631 5663   0.087   2.149   5.268
    1H151 O1632 5664   0.655   3.898   5.268
    1H151 O1633 5665   6.339   3.898   5.268
    1H151 O1634 5666   1.034   1.991   5.268
    1H151 O1635 5667   0.277   3.898   5.268
    1H151 O1636 5668   6.718   3.898   5.268
    1H151 O1637 5669   1.034   4.533   7.731
    1H151 O1638 5670   1.603   5.963   5.268
    1H151 O1639 5671   0.466   2.149   5.268
    1H151 O1640 5672   3.687   1.991   5.268
    1H151 O1641 5673   5.581   1.672   7.731
    1H151 O1642 5674   3.308   1.991   5.268
    1H151 O1643 5675   1.603   4.375   7.731
    1H151 O1644 5676   1.792   3.579   7.731
    1H151 O1645 5677   0.466   4.375   7.731
    1H151 O1646 5678   1.982   5.963   5.268
    1H151 O1647 5679   2.171   1.672   7.731
    1H151 O1648 5680   0.845   2.149   5.268
    1H151 O1649 5681   1.792   1.672   7.731
    1H151 O1650 5682   0.655   4.533   7.731
    1H151 O1651 5683   6.150   4.056   5.268
    1H151 O1652 5684   0.845   1.195   5.268
    1H151 O1653 5685   0.655   1.037   5.268
    1H151 O1654 5686   0.466   4.056   5.268
    1H151 O1655 5687   0.277   1.991   5.268
    1H151 O1656 5688   1.982   1.514   7.731
    1H151 O1657 5689   0.466   1.195   5.268
    1H151 O1658 5690   1.224   4.375   7.731
    1H151 O1659 5691   6.529   4.056   5.268
    1H151 O1660 5692   0.655   1.991   5.268
    1H151 O1661 5693   0.087   4.056   5.268
    1H151 O1662 5694   0.845   4.375   7.731
    1H151 O1663 5695   1.792   5.805   5.268
    1H151 O1664 5696   1.982   2.864   5.457
    1H151 O1665 5697   0.277   6.044   5.457
    1H151 O1666 5698   4.445   3.183   5.457
    1H151 O1667 5699   4.066   3.183   5.457
    1H151 O1668 5700   1.034   6.202   7.541
    1H151 O1669 5701   0.466   5.725   5.457
    1H151 O1670 5702   1.792   2.229   5.457
    1H151 O1671 5703   2.360   1.910   5.457
    1H151 O1672 5704   1.982   1.910   5.457
    1H151 O1673 5705   2.171   3.183   5.457
    1H151 O1674 5706   2.171   1.275   5.457
    1H151 O1675 5707   0.655   6.044   5.457
    1H151 O1676 5708   0.466   6.679   5.457
    1H151 O1677 5709   0.845   6.521   7.541
    1H151 O1678 5710   0.466   6.521   7.541
    1H151 O1679 5711   6.529   0.798   7.541
    1H151 O1680 5712   2.171   2.229   5.457
    1H151 O1681 5713   0.655   6.202   7.541
    1H151 O1682 5714   6.339   0.480   7.541
    1H151 O1683 5715   6.718   0.480   7.541
    1H151 O1684 5716   6.150   0.798   7.541
    1H151 O1685 5717   1.413   6.202   7.541
    1H151 O1686 5718   1.224   5.567   7.541
    1H151 O1687 5719   1.792   4.136   5.457
    1H151 O1688 5720   0.087   6.521   7.541
    1H151 O1689 5721   0.845   5.725   5.457
    1H151 O1690 5722   4.823   3.183   5.457
    1H151 O1691 5723   5.392   6.521   7.541
    1H151 O1692 5724   0.087   6.679   5.457
    1H151 O1693 5725   3.687   3.183   5.457
    1H151 O1694 5726   1.603   4.771   5.457
    1H151 O1695 5727   5.581   6.202   7.541
    1H151 O1696 5728   4.634   2.864   5.457
    1H151 O1697 5729   6.339   3.341   7.541
    1H151 O1698 5730   4.255   3.818   5.457
    1H151 O1699 5731   0.845   0.798   7.541
    1H151 O1700 5732   1.603   2.864   5.457
    1H151 O1701 5733   2.550   1.275   5.457
    1H151 O1702 5734   5.960   0.480   7.541
    1H151 O1703 5735   3.308   1.433   7.541
    1H151 O1704 5736   3.687   4.295   7.541
    1H151 O1705 5737   5.202   0.322   5.457
    1H151 O1706 5738   1.792   3.183   5.457
    1H151 O1707 5739   5.202   0.480   7.541
    1H151 O1708 5740   2.360   3.818   5.457
    1H151 O1709 5741   2.171   5.248   7.541
    1H151 O1710 5742   5.960   3.341   7.541
    1H151 O1711 5743   5.581   0.322   5.457
    1H151 O1712 5744   0.277   6.202   7.541
    1H151 O1713 5745   2.550   3.183   5.457
    1H151 O1714 5746   5.392   0.957   5.457
    1H151 O1715 5747   5.013   6.521   7.541
    1H151 O1716 5748   1.792   6.202   7.541
    1H151 O1717 5749   4.066   4.295   7.541
    1H151 O1718 5750   0.277   5.090   5.457
    1H151 O1719 5751   3.497   0.798   7.541
    1H151 O1720 5752   3.876   6.521   7.541
    1H151 O1721 5753   1.982   4.771   5.457
    1H151 O1722 5754   1.034   0.480   7.541
    1H151 O1723 5755   3.118   0.798   7.541
    1H151 O1724 5756   1.413   4.136   5.457
    1H151 O1725 5757   0.466   0.798   7.541
    1H151 O1726 5758   6.718   1.433   7.541
    1H151 O1727 5759   6.150   2.706   7.541
    1H151 O1728 5760   6.718   5.090   5.457
    1H151 O1729 5761   5.960   5.090   5.457
    1H151 O1730 5762   6.339   5.090   5.457
    1H151 O1731 5763   2.171   6.202   7.541
    1H151 O1732 5764   6.529   3.659   7.541
    1H151 O1733 5765   2.360   4.613   7.541
    1H151 O1734 5766   5.771   0.798   7.541
    1H151 O1735 5767   3.687   6.202   7.541
    1H151 O1736 5768   0.277   3.341   7.541
    1H151 O1737 5769   3.876   2.864   5.457
    1H151 O1738 5770   2.550   3.341   7.541
    1H151 O1739 5771   1.034   1.433   7.541
    1H151 O1740 5772   2.360   2.706   7.541
    1H151 O1741 5773   3.497   0.957   5.457
    1H151 O1742 5774   5.392   5.567   7.541
    1H151 O1743 5775   3.687   0.322   5.457
    1H151 O1744 5776   5.771   5.567   7.541
    1H151 O1745 5777   1.792   5.248   7.541
    1H151 O1746 5778   2.739   2.706   7.541
    1H151 O1747 5779   3.497   3.818   5.457
    1H151 O1748 5780   0.087   3.659   7.541
    1H151 O1749 5781   4.823   1.275   5.457
    1H151 O1750 5782   4.445   4.295   7.541
    1H151 O1751 5783   4.066   6.202   7.541
    1H151 O1752 5784   4.445   2.229   5.457
    1H151 O1753 5785   2.360   0.957   5.457
    1H151 O1754 5786   0.277   0.322   5.457
    1H151 O1755 5787   1.034   5.090   5.457
    1H151 O1756 5788   5.013   3.818   5.457
    1H151 O1757 5789   3.497   6.521   7.541
    1H151 O1758 5790   5.771   5.725   5.457
    1H151 O1759 5791   2.739   5.725   5.457
    1H151 O1760 5792   4.634   0.957   5.457
    1H151 O1761 5793   0.466   2.706   7.541
    1H151 O1762 5794   4.445   1.275   5.457
    1H151 O1763 5795   3.497   3.659   7.541
    1H151 O1764 5796   5.392   6.679   5.457
    1H151 O1765 5797   4.445   0.480   7.541
    1H151 O1766 5798   5.960   1.275   5.457
    1H151 O1767 5799   3.118   0.957   5.457
    1H151 O1768 5800   2.550   5.090   5.457
    1H151 O1769 5801   3.497   4.613   7.541
    1H151 O1770 5802   2.739   4.613   7.541
    1H151 O1771 5803   0.845   1.752   7.541
    1H151 O1772 5804   4.255   0.798   7.541
    1H151 O1773 5805   1.034   5.248   7.541
    1H151 O1774 5806   5.960   4.295   7.541
    1H151 O1775 5807   2.550   6.202   7.541
    1H151 O1776 5808   3.118   4.771   5.457
    1H151 O1777 5809   6.150   1.910   5.457
    1H151 O1778 5810   6.339   6.044   5.457
    1H151 O1779 5811   4.634   2.706   7.541
    1H151 O1780 5812   3.497   4.771   5.457
    1H151 O1781 5813   0.087   1.752   7.541
    1H151 O1782 5814   1.603   2.706   7.541
    1H151 O1783 5815   1.413   1.275   5.457
    1H151 O1784 5816   3.497   1.752   7.541
    1H151 O1785 5817   1.603   0.957   5.457
    1H151 O1786 5818   4.634   4.613   7.541
    1H151 O1787 5819   4.823   2.387   7.541
    1H151 O1788 5820   1.413   2.387   7.541
    1H151 O1789 5821   6.718   3.183   5.457
    1H151 O1790 5822   3.497   6.679   5.457
    1H151 O1791 5823   5.581   4.295   7.541
    1H151 O1792 5824   6.529   2.864   5.457
    1H151 O1793 5825   0.466   2.864   5.457
    1H151 O1794 5826   4.066   5.248   7.541
    1H151 O1795 5827   4.066   3.341   7.541
    1H151 O1796 5828   2.550   6.044   5.457
    1H151 O1797 5829   0.655   3.183   5.457
    1H151 O1798 5830   4.255   1.752   7.541
    1H151 O1799 5831   5.392   2.706   7.541
    1H151 O1800 5832   3.118   2.864   5.457
    1H151 O1801 5833   1.034   3.341   7.541
    1H151 O1802 5834   4.823   1.433   7.541
    1H151 O1803 5835   5.202   2.229   5.457
    1H151 O1804 5836   1.224   6.679   5.457
    1H151 O1805 5837   6.529   0.957   5.457
    1H151 O1806 5838   5.392   4.771   5.457
    1H151 O1807 5839   5.013   5.725   5.457
    1H151 O1808 5840   2.550   1.433   7.541
    1H151 O1809 5841   5.960   3.183   5.457
    1H151 O1810 5842   4.445   6.044   5.457
    1H151 O1811 5843   4.634   4.771   5.457
    1H151 O1812 5844   3.876   5.725   5.457
    1H151 O1813 5845   2.171   0.480   7.541
    1H151 O1814 5846   6.718   5.248   7.541
    1H151 O1815 5847   0.655   0.480   7.541
    1H151 O1816 5848   0.087   5.725   5.457
    1H151 O1817 5849   0.277   0.480   7.541
    1H151 O1818 5850   4.255   2.864   5.457
    1H151 O1819 5851   1.603   5.567   7.541
    1H151 O1820 5852   4.634   3.818   5.457
    1H151 O1821 5853   3.876   3.818   5.457
    1H151 O1822 5854   1.982   3.818   5.457
    1H151 O1823 5855   0.087   0.798   7.541
    1H151 O1824 5856   0.845   5.567   7.541
    1H151 O1825 5857   0.655   5.090   5.457
    1H151 O1826 5858   1.982   5.567   7.541
    1H151 O1827 5859   5.581   0.480   7.541
    1H151 O1828 5860   6.150   5.725   5.457
    1H151 O1829 5861   0.655   1.433   7.541
    1H151 O1830 5862   1.792   1.275   5.457
    1H151 O1831 5863   2.360   2.864   5.457
    1H151 O1832 5864   3.876   3.659   7.541
    1H151 O1833 5865   6.718   6.044   5.457
    1H151 O1834 5866   5.013   0.957   5.457
    1H151 O1835 5867   6.529   5.725   5.457
    1H151 O1836 5868   1.224   6.521   7.541
    1H151 O1837 5869   6.529   6.521   7.541
    1H151 O1838 5870   6.150   3.659   7.541
    1H151 O1839 5871   3.308   0.322   5.457
    1H151 O1840 5872   6.718   3.341   7.541
    1H151 O1841 5873   5.202   6.202   7.541
    1H151 O1842 5874   5.771   6.521   7.541
    1H151 O1843 5875   2.550   5.248   7.541
    1H151 O1844 5876   3.876   4.613   7.541
    1H151 O1845 5877   4.823   0.480   7.541
    1H151 O1846 5878   6.339   1.433   7.541
    1H151 O1847 5879   2.360   5.567   7.541
    1H151 O1848 5880   4.255   4.613   7.541
    1H151 O1849 5881   0.845   6.679   5.457
    1H151 O1850 5882   0.277   1.433   7.541
    1H151 O1851 5883   1.603   1.910   5.457
    1H151 O1852 5884   2.171   4.136   5.457
    1H151 O1853 5885   1.034   6.044   5.457
    1H151 O1854 5886   3.687   0.480   7.541
    1H151 O1855 5887   4.823   2.229   5.457
    1H151 O1856 5888   4.255   3.659   7.541
    1H151 O1857 5889   5.771   3.659   7.541
    1H151 O1858 5890   2.929   1.433   7.541
    1H151 O1859 5891   1.982   4.613   7.541
    1H151 O1860 5892   5.013   2.864   5.457
    1H151 O1861 5893   3.687   1.433   7.541
    1H151 O1862 5894   5.771   2.706   7.541
    1H151 O1863 5895   4.066   0.480   7.541
    1H151 O1864 5896   6.150   6.521   7.541
    1H151 O1865 5897   4.634   1.910   5.457
    1H151 O1866 5898   3.308   3.183   5.457
    1H151 O1867 5899   0.655   3.341   7.541
    1H151 O1868 5900   5.771   0.957   5.457
    1H151 O1869 5901   4.255   6.521   7.541
    1H151 O1870 5902   1.224   4.771   5.457
    1H151 O1871 5903   1.413   5.248   7.541
    1H151 O1872 5904   1.603   3.818   5.457
    1H151 O1873 5905   6.718   0.322   5.457
    1H151 O1874 5906   3.308   4.136   5.457
    1H151 O1875 5907   5.581   5.090   5.457
    1H151 O1876 5908   1.982   0.957   5.457
    1H151 O1877 5909   4.634   0.798   7.541
    1H151 O1878 5910   3.876   5.567   7.541
    1H151 O1879 5911   0.466   5.567   7.541
    1H151 O1880 5912   1.224   2.706   7.541
    1H151 O1881 5913   3.308   4.295   7.541
    1H151 O1882 5914   1.224   0.798   7.541
    1H151 O1883 5915   2.739   0.957   5.457
    1H151 O1884 5916   3.497   2.864   5.457
    1H151 O1885 5917   4.445   1.433   7.541
    1H151 O1886 5918   6.529   6.679   5.457
    1H151 O1887 5919   4.445   2.387   7.541
    1H151 O1888 5920   6.529   2.706   7.541
    1H151 O1889 5921   4.634   6.521   7.541
    1H151 O1890 5922   5.960   6.202   7.541
    1H151 O1891 5923   2.929   5.090   5.457
    1H151 O1892 5924   1.224   1.752   7.541
    1H151 O1893 5925   1.413   2.229   5.457
    1H151 O1894 5926   3.308   0.480   7.541
    1H151 O1895 5927   4.634   1.752   7.541
    1H151 O1896 5928   5.581   3.341   7.541
    1H151 O1897 5929   0.845   2.706   7.541
    1H151 O1898 5930   3.876   0.798   7.541
    1H151 O1899 5931   0.087   2.706   7.541
    1H151 O1900 5932   4.823   0.322   5.457
    1H151 O1901 5933   2.739   1.910   5.457
    1H151 O1902 5934   2.739   3.818   5.457
    1H151 O1903 5935   5.202   3.183   5.457
    1H151 O1904 5936   5.960   1.433   7.541
    1H151 O1905 5937   6.339   1.275   5.457
    1H151 O1906 5938   1.982   6.521   7.541
    1H151 O1907 5939   2.550   2.229   5.457
    1H151 O1908 5940   2.360   5.725   5.457
    1H151 O1909 5941   1.034   2.387   7.541
    1H151 O1910 5942   1.224   5.725   5.457
    1H151 O1911 5943   0.087   2.864   5.457
    1H151 O1912 5944   0.277   3.183   5.457
    1H151 O1913 5945   6.718   4.295   7.541
    1H151 O1914 5946   5.013   2.706   7.541
    1H151 O1915 5947   6.339   4.295   7.541
    1H151 O1916 5948   2.739   0.798   7.541
    1H151 O1917 5949   4.066   2.229   5.457
    1H151 O1918 5950   0.466   1.752   7.541
    1H151 O1919 5951   2.171   3.341   7.541
    1H151 O1920 5952   3.687   5.248   7.541
    1H151 O1921 5953   6.339   3.183   5.457
    1H151 O1922 5954   2.360   6.521   7.541
    1H151 O1923 5955   5.013   0.798   7.541
    1H151 O1924 5956   4.066   1.433   7.541
    1H151 O1925 5957   3.687   4.136   5.457
    1H151 O1926 5958   3.876   0.957   5.457
    1H151 O1927 5959   4.445   3.341   7.541
    1H151 O1928 5960   4.823   4.136   5.457
    1H151 O1929 5961   5.392   0.798   7.541
    1H151 O1930 5962   2.929   3.183   5.457
    1H151 O1931 5963   4.255   2.706   7.541
    1H151 O1932 5964   2.929   3.341   7.541
    1H151 O1933 5965   5.392   5.725   5.457
    1H151 O1934 5966   1.982   2.706   7.541
    1H151 O1935 5967   0.655   2.387   7.541
    1H151 O1936 5968   4.445   4.136   5.457
    1H151 O1937 5969   3.118   4.613   7.541
    1H151 O1938 5970   2.739   2.864   5.457
    1H151 O1939 5971   3.876   1.752   7.541
    1H151 O1940 5972   5.013   1.910   5.457
    1H151 O1941 5973   4.445   5.248   7.541
    1H151 O1942 5974   5.202   1.275   5.457
    1H151 O1943 5975   0.277   2.387   7.541
    1H151 O1944 5976   1.603   6.521   7.541
    1H151 O1945 5977   5.581   1.275   5.457
    1H151 O1946 5978   6.718   6.202   7.541
    1H151 O1947 5979   5.202   5.090   5.457
    1H151 O1948 5980   1.413   5.090   5.457
    1H151 O1949 5981   5.771   1.910   5.457
    1H151 O1950 5982   2.360   4.771   5.457
    1H151 O1951 5983   2.929   1.275   5.457
    1H151 O1952 5984   5.960   6.044   5.457
    1H151 O1953 5985   4.255   1.910   5.457
    1H151 O1954 5986   5.581   6.044   5.457
    1H151 O1955 5987   1.413   3.183   5.457
    1H151 O1956 5988   6.150   0.957   5.457
    1H151 O1957 5989   1.413   3.341   7.541
    1H151 O1958 5990   5.013   6.679   5.457
    1H151 O1959 5991   5.202   4.136   5.457
    1H151 O1960 5992   0.655   0.322   5.457
    1H151 O1961 5993   4.255   5.567   7.541
    1H151 O1962 5994   0.087   0.957   5.457
    1H151 O1963 5995   5.013   4.771   5.457
    1H151 O1964 5996   4.255   0.957   5.457
    1H151 O1965 5997   5.771   6.679   5.457
    1H151 O1966 5998   0.087   5.567   7.541
    1H151 O1967 5999   5.202   6.044   5.457
    1H151 O1968 6000   2.171   5.090   5.457
    1H151 O1969 6001   2.739   4.771   5.457
    1H151 O1970 6002   2.929   0.322   5.457
    1H151 O1971 6003   3.118   3.818   5.457
    1H151 O1972 6004   0.466   3.659   7.541
    1H151 O1973 6005   2.929   5.248   7.541
    1H151 O1974 6006   3.876   6.679   5.457
    1H151 O1975 6007   3.118   1.752   7.541
    1H151 O1976 6008   3.308   6.202   7.541
    1H151 O1977 6009   4.823   5.090   5.457
    1H151 O1978 6010   2.739   5.567   7.541
    1H151 O1979 6011   3.687   3.341   7.541
    1H151 O1980 6012   5.013   1.752   7.541
    1H151 O1981 6013   6.529   1.752   7.541
    1H151 O1982 6014   3.687   5.090   5.457
    1H151 O1983 6015   3.687   6.044   5.457
    1H151 O1984 6016   2.929   6.044   5.457
    1H151 O1985 6017   2.929   4.136   5.457
    1H151 O1986 6018   2.360   0.798   7.541
    1H151 O1987 6019   5.960   0.322   5.457
    1H151 O1988 6020   5.771   4.771   5.457
    1H151 O1989 6021   6.339   2.229   5.457
    1H151 O1990 6022   6.339   0.322   5.457
    1H151 O1991 6023   4.823   4.295   7.541
    1H151 O1992 6024   4.823   6.044   5.457
    1H151 O1993 6025   4.066   2.387   7.541
    1H151 O1994 6026   1.413   0.322   5.457
    1H151 O1995 6027   4.634   3.659   7.541
    1H151 O1996 6028   5.392   3.659   7.541
    1H151 O1997 6029   3.308   5.090   5.457
    1H151 O1998 6030   6.150   6.679   5.457
    1H151 O1999 6031   4.066   6.044   5.457
    1H151 O2000 6032   1.792   5.090   5.457
    1H151 O2001 6033   3.497   5.567   7.541
    1H151 O2002 6034   1.224   2.864   5.457
    1H151 O2003 6035   1.603   4.613   7.541
    1H151 O2004 6036   3.308   5.248   7.541
    1H151 O2005 6037   5.202   3.341   7.541
    1H151 O2006 6038   0.845   2.864   5.457
    1H151 O2007 6039   1.792   2.387   7.541
    1H151 O2008 6040   4.445   0.322   5.457
    1H151 O2009 6041   4.066   0.322   5.457
    1H151 O2010 6042   5.202   2.387   7.541
    1H151 O2011 6043   4.823   3.341   7.541
    1H151 O2012 6044   6.150   2.864   5.457
    1H151 O2013 6045   4.066   4.136   5.457
    1H151 O2014 6046   5.392   2.864   5.457
    1H151 O2015 6047   4.634   5.725   5.457
    1H151 O2016 6048   6.718   2.387   7.541
    1H151 O2017 6049   2.550   0.322   5.457
    1H151 O2018 6050   2.550   4.136   5.457
    1H151 O2019 6051   1.413   0.480   7.541
    1H151 O2020 6052   5.392   3.818   5.457
    1H151 O2021 6053   4.255   5.725   5.457
    1H151 O2022 6054   2.929   2.229   5.457
    1H151 O2023 6055   4.634   6.679   5.457
    1H151 O2024 6056   1.792   3.341   7.541
    1H151 O2025 6057   4.445   6.202   7.541
    1H151 O2026 6058   0.655   5.248   7.541
    1H151 O2027 6059   3.118   6.679   5.457
    1H151 O2028 6060   1.224   0.957   5.457
    1H151 O2029 6061   1.224   1.910   5.457
    1H151 O2030 6062   3.687   2.229   5.457
    1H151 O2031 6063   5.581   1.433   7.541
    1H151 O2032 6064   1.413   6.044   5.457
    1H151 O2033 6065   2.171   0.322   5.457
    1H151 O2034 6066   4.255   6.679   5.457
    1H151 O2035 6067   3.118   5.725   5.457
    1H151 O2036 6068   3.308   6.044   5.457
    1H151 O2037 6069   1.792   0.322   5.457
    1H151 O2038 6070   4.823   6.202   7.541
    1H151 O2039 6071   3.687   2.387   7.541
    1H151 O2040 6072   6.150   4.771   5.457
    1H151 O2041 6073   2.739   6.679   5.457
    1H151 O2042 6074   6.529   4.613   7.541
    1H151 O2043 6075   1.413   1.433   7.541
    1H151 O2044 6076   3.876   2.706   7.541
    1H151 O2045 6077   0.277   4.295   7.541
    1H151 O2046 6078   6.718   2.229   5.457
    1H151 O2047 6079   3.118   3.659   7.541
    1H151 O2048 6080   5.581   3.183   5.457
    1H151 O2049 6081   5.013   5.567   7.541
    1H151 O2050 6082   3.308   1.275   5.457
    1H151 O2051 6083   1.034   4.136   5.457
    1H151 O2052 6084   3.308   2.229   5.457
    1H151 O2053 6085   0.466   6.282   5.457
    1H151 O2054 6086   4.255   3.421   5.457
    1H151 O2055 6087   6.529   4.771   5.457
    1H151 O2056 6088   4.066   1.275   5.457
    1H151 O2057 6089   6.150   5.567   7.541
    1H151 O2058 6090   4.823   5.248   7.541
    1H151 O2059 6091   0.845   4.771   5.457
    1H151 O2060 6092   0.087   4.771   5.457
    1H151 O2061 6093   0.087   4.613   7.541
    1H151 O2062 6094   3.118   6.521   7.541
    1H151 O2063 6095   3.118   2.706   7.541
    1H151 O2064 6096   1.603   1.752   7.541
    1H151 O2065 6097   1.224   4.613   7.541
    1H151 O2066 6098   4.066   5.090   5.457
    1H151 O2067 6099   5.581   4.136   5.457
    1H151 O2068 6100   1.034   3.183   5.457
    1H151 O2069 6101   5.771   3.818   5.457
    1H151 O2070 6102   1.224   3.818   5.457
    1H151 O2071 6103   5.202   1.433   7.541
    1H151 O2072 6104   2.171   1.672   5.457
    1H151 O2073 6105   2.929   6.202   7.541
    1H151 O2074 6106   3.876   4.771   5.457
    1H151 O2075 6107   0.277   6.440   5.457
    1H151 O2076 6108   0.277   5.248   7.541
    1H151 O2077 6109   1.982   2.467   5.457
    1H151 O2078 6110   2.550   2.387   7.541
    1H151 O2079 6111   6.150   3.818   5.457
    1H151 O2080 6112   0.087   3.818   5.457
    1H151 O2081 6113   6.529   3.818   5.457
    1H151 O2082 6114   0.466   3.818   5.457
    1H151 O2083 6115   5.581   5.248   7.541
    1H151 O2084 6116   0.277   2.229   5.457
    1H151 O2085 6117   2.360   6.679   5.457
    1H151 O2086 6118   2.929   0.480   7.541
    1H151 O2087 6119   2.550   4.295   7.541
    1H151 O2088 6120   0.845   3.818   5.457
    1H151 O2089 6121   3.308   2.387   7.541
    1H151 O2090 6122   6.529   1.910   5.457
    1H151 O2091 6123   2.550   0.480   7.541
    1H151 O2092 6124   5.202   4.295   7.541
    1H151 O2093 6125   1.224   5.963   7.541
    1H151 O2094 6126   5.392   1.910   5.457
    1H151 O2095 6127   3.497   5.725   5.457
    1H151 O2096 6128   0.466   0.957   5.457
    1H151 O2097 6129   5.581   2.229   5.457
    1H151 O2098 6130   1.792   2.625   5.457
    1H151 O2099 6131   2.929   4.295   7.541
    1H151 O2100 6132   1.034   0.322   5.457
    1H151 O2101 6133   3.308   3.341   7.541
    1H151 O2102 6134   4.255   4.771   5.457
    1H151 O2103 6135   5.013   4.613   7.541
    1H151 O2104 6136   5.771   4.613   7.541
    1H151 O2105 6137   2.360   1.514   5.457
    1H151 O2106 6138   1.792   0.480   7.541
    1H151 O2107 6139   0.655   2.229   5.457
    1H151 O2108 6140   1.603   6.679   5.457
    1H151 O2109 6141   0.845   4.613   7.541
    1H151 O2110 6142   6.339   6.202   7.541
    1H151 O2111 6143   6.339   2.387   7.541
    1H151 O2112 6144   0.466   4.771   5.457
    1H151 O2113 6145   2.171   6.044   5.457
    1H151 O2114 6146   2.739   6.521   7.541
    1H151 O2115 6147   5.960   2.229   5.457
    1H151 O2116 6148   4.445   5.090   5.457
    1H151 O2117 6149   6.339   5.248   7.541
    1H151 O2118 6150   1.034   1.275   5.457
    1H151 O2119 6151   6.150   4.613   7.541
    1H151 O2120 6152   6.529   5.567   7.541
    1H151 O2121 6153   5.202   5.248   7.541
    1H151 O2122 6154   2.929   2.387   7.541
    1H151 O2123 6155   2.171   2.387   7.541
    1H151 O2124 6156   3.687   1.275   5.457
    1H151 O2125 6157   5.771   2.864   5.457
    1H151 O2126 6158   6.718   1.275   5.457
    1H151 O2127 6159   2.739   3.659   7.541
    1H151 O2128 6160   5.960   2.387   7.541
    1H151 O2129 6161   2.171   1.433   7.541
    1H151 O2130 6162   2.739   1.752   7.541
    1H151 O2131 6163   5.581   2.387   7.541
    1H151 O2132 6164   2.171   4.295   7.541
    1H151 O2133 6165   0.845   3.659   7.541
    1H151 O2134 6166   5.960   5.248   7.541
    1H151 O2135 6167   1.792   4.533   5.457
    1H151 O2136 6168   1.603   4.375   5.457
    1H151 O2137 6169   2.360   3.659   7.541
    1H151 O2138 6170   1.982   0.798   7.541
    1H151 O2139 6171   3.118   5.567   7.541
    1H151 O2140 6172   5.392   4.613   7.541
    1H151 O2141 6173   5.013   3.659   7.541
    1H151 O2142 6174   1.034   2.229   5.457
    1H151 O2143 6175   4.634   5.567   7.541
    1H151 O2144 6176   2.360   3.421   5.457
    1H151 O2145 6177   1.224   3.659   7.541
    1H151 O2146 6178   1.603   0.798   7.541
    1H151 O2147 6179   3.118   1.910   5.457
    1H151 O2148 6180   6.150   1.752   7.541
    1H151 O2149 6181   2.360   1.752   7.541
    1H151 O2150 6182   3.497   2.706   7.541
    1H151 O2151 6183   3.876   1.910   5.457
    1H151 O2152 6184   1.603   5.725   5.457
    1H151 O2153 6185   0.466   4.613   7.541
    1H151 O2154 6186   1.982   5.725   5.457
    1H151 O2155 6187   5.202   0.083   7.541
    1H151 O2156 6188   1.982   6.679   5.457
    1H151 O2157 6189   5.392   1.752   7.541
    1H151 O2158 6190   0.845   0.957   5.457
    1H151 O2159 6191   5.960   4.136   5.457
    1H151 O2160 6192   1.792   6.044   5.457
    1H151 O2161 6193   6.150   3.102   7.541
    1H151 O2162 6194   1.792   1.433   7.541
    1H151 O2163 6195   5.392   0.560   5.457
    1H151 O2164 6196   1.792   4.295   7.541
    1H151 O2165 6197   5.771   1.752   7.541
    1H151 O2166 6198   0.655   4.295   7.541
    1H151 O2167 6199   1.982   1.752   7.541
    1H151 O2168 6200   0.655   4.136   5.457
    1H151 O2169 6201   3.308   1.037   7.541
    1H151 O2170 6202   0.845   1.910   5.457
    1H151 O2171 6203   1.982   3.659   7.541
    1H151 O2172 6204   0.087   1.910   5.457
    1H151 O2173 6205   3.497   1.910   5.457
    1H151 O2174 6206   0.277   1.275   5.457
    1H151 O2175 6207   4.445   3.579   5.457
    1H151 O2176 6208   1.603   3.659   7.541
    1H151 O2177 6209   4.066   3.579   5.457
    1H151 O2178 6210   6.339   4.136   5.457
    1H151 O2179 6211   0.277   4.136   5.457
    1H151 O2180 6212   0.655   1.275   5.457
    1H151 O2181 6213   6.718   4.136   5.457
    1H151 O2182 6214   1.413   4.295   7.541
    1H151 O2183 6215   1.034   4.295   7.541
    1H151 O2184 6216   0.466   1.910   5.457
    1H151 O2185 6217   5.581   5.805   7.541
    1H151 O2186 6218   1.034   5.805   7.541
    1H151 O2187 6219   4.634   3.421   5.457
    1H151 O2188 6220   1.413   5.805   7.541
    1H151 O2189 6221   3.876   3.421   5.457
    1H151 O2190 6222   2.550   2.944   7.541
    1H151 O2191 6223   1.982   1.514   5.457
    1H151 O2192 6224   0.845   5.963   7.541
    1H151 O2193 6225   0.466   5.329   5.457
    1H151 O2194 6226   0.087   6.282   5.457
    1H151 O2195 6227   0.655   5.487   5.457
    1H151 O2196 6228   0.655   6.440   5.457
    1H151 O2197 6229   0.087   0.241   7.541
    1H151 O2198 6230   2.171   3.579   5.457
    1H151 O2199 6231   0.277   5.487   5.457
    1H151 O2200 6232   0.277   0.083   7.541
    1H151 O2201 6233   0.655   0.083   7.541
    1H151 O2202 6234   1.603   5.963   7.541
    1H151 O2203 6235   2.171   2.625   5.457
    1H151 O2204 6236   6.718   0.083   7.541
    1H151 O2205 6237   6.529   0.241   7.541
    1H151 O2206 6238   3.687   3.579   5.457
    1H151 O2207 6239   5.392   0.241   7.541
    1H151 O2208 6240   4.823   3.579   5.457
    1H151 O2209 6241   0.845   0.241   7.541
    1H151 O2210 6242   0.087   5.329   5.457
    1H151 O2211 6243   6.339   1.037   7.541
    1H151 O2212 6244   1.982   3.421   5.457
    1H151 O2213 6245   0.845   5.329   5.457
    1H151 O2214 6246   1.603   2.467   5.457
    1H151 O2215 6247   6.529   1.195   7.541
    1H151 O2216 6248   2.550   1.672   5.457
    1H151 O2217 6249   5.013   0.241   7.541
    1H151 O2218 6250   5.202   0.718   5.457
    1H151 O2219 6251   6.718   1.037   7.541
    1H151 O2220 6252   1.982   4.375   5.457
    1H151 O2221 6253   2.360   5.010   7.541
    1H151 O2222 6254   3.118   1.195   7.541
    1H151 O2223 6255   3.876   4.056   7.541
    1H151 O2224 6256   6.150   5.329   5.457
    1H151 O2225 6257   5.960   2.944   7.541
    1H151 O2226 6258   2.171   4.852   7.541
    1H151 O2227 6259   1.413   4.533   5.457
    1H151 O2228 6260   0.655   1.037   7.541
    1H151 O2229 6261   0.845   1.195   7.541
    1H151 O2230 6262   6.339   2.944   7.541
    1H151 O2231 6263   6.529   5.329   5.457
    1H151 O2232 6264   3.497   1.195   7.541
    1H151 O2233 6265   5.960   5.487   5.457
    1H151 O2234 6266   1.982   5.963   7.541
    1H151 O2235 6267   2.550   3.579   5.457
    1H151 O2236 6268   3.687   3.898   7.541
    1H151 O2237 6269   6.150   0.241   7.541
    1H151 O2238 6270   5.581   0.718   5.457
    1H151 O2239 6271   1.034   0.083   7.541
    1H151 O2240 6272   5.392   5.963   7.541
    1H151 O2241 6273   4.445   2.625   5.457
    1H151 O2242 6274   1.982   5.010   7.541
    1H151 O2243 6275   3.497   0.560   5.457
    1H151 O2244 6276   3.497   3.421   5.457
    1H151 O2245 6277   5.771   5.963   7.541
    1H151 O2246 6278   0.466   5.963   7.541
    1H151 O2247 6279   2.550   4.852   7.541
    1H151 O2248 6280   0.466   0.241   7.541
    1H151 O2249 6281   4.634   2.467   5.457
    1H151 O2250 6282   2.360   3.102   7.541
    1H151 O2251 6283   5.013   3.421   5.457
    1H151 O2252 6284   3.308   0.718   5.457
    1H151 O2253 6285   1.034   5.487   5.457
    1H151 O2254 6286   2.739   3.102   7.541
    1H151 O2255 6287   5.960   1.037   7.541
    1H151 O2256 6288   5.771   5.329   5.457
    1H151 O2257 6289   1.034   1.037   7.541
    1H151 O2258 6290   4.255   4.056   7.541
    1H151 O2259 6291   0.466   3.102   7.541
    1H151 O2260 6292   3.497   4.056   7.541
    1H151 O2261 6293   2.360   5.963   7.541
    1H151 O2262 6294   3.687   0.718   5.457
    1H151 O2263 6295   0.277   2.944   7.541
    1H151 O2264 6296   1.792   5.805   7.541
    1H151 O2265 6297   6.718   5.487   5.457
    1H151 O2266 6298   3.687   0.083   7.541
    1H151 O2267 6299   0.655   5.805   7.541
    1H151 O2268 6300   6.339   0.083   7.541
    1H151 O2269 6301   6.339   5.487   5.457
    1H151 O2270 6302   6.718   3.898   7.541
    1H151 O2271 6303   5.581   0.083   7.541
    1H151 O2272 6304   1.792   1.672   5.457
    1H151 O2273 6305   3.876   5.963   7.541
    1H151 O2274 6306   2.739   5.329   5.457
    1H151 O2275 6307   4.634   1.514   5.457
    1H151 O2276 6308   5.771   4.056   7.541
    1H151 O2277 6309   2.550   5.487   5.457
    1H151 O2278 6310   0.845   6.282   5.457
    1H151 O2279 6311   6.150   1.195   7.541
    1H151 O2280 6312   6.150   1.514   5.457
    1H151 O2281 6313   6.718   6.440   5.457
    1H151 O2282 6314   4.066   3.898   7.541
    1H151 O2283 6315   5.960   1.672   5.457
    1H151 O2284 6316   0.087   1.195   7.541
    1H151 O2285 6317   3.308   4.533   5.457
    1H151 O2286 6318   2.171   5.805   7.541
    1H151 O2287 6319   5.771   0.241   7.541
    1H151 O2288 6320   0.466   1.195   7.541
    1H151 O2289 6321   5.013   0.560   5.457
    1H151 O2290 6322   4.823   0.083   7.541
    1H151 O2291 6323   0.277   1.037   7.541
    1H151 O2292 6324   5.960   0.083   7.541
    1H151 O2293 6325   5.771   3.102   7.541
    1H151 O2294 6326   6.529   3.102   7.541
    1H151 O2295 6327   2.929   1.037   7.541
    1H151 O2296 6328   1.792   3.579   5.457
    1H151 O2297 6329   4.823   2.625   5.457
    1H151 O2298 6330   2.360   2.467   5.457
    1H151 O2299 6331   4.255   2.467   5.457
    1H151 O2300 6332   3.687   1.037   7.541
    1H151 O2301 6333   3.876   0.241   7.541
    1H151 O2302 6334   0.655   2.944   7.541
    1H151 O2303 6335   6.908   3.102   7.541
    1H151 O2304 6336   1.603   1.514   5.457
    1H151 O2305 6337   4.634   0.241   7.541
    1H151 O2306 6338   4.066   2.625   5.457
    1H151 O2307 6339   5.960   3.898   7.541
    1H151 O2308 6340   4.066   0.083   7.541
    1H151 O2309 6341   6.529   6.282   5.457
    1H151 O2310 6342   4.823   0.718   5.457
    1H151 O2311 6343   6.339   3.898   7.541
    1H151 O2312 6344   1.792   4.852   7.541
    1H151 O2313 6345   3.118   0.560   5.457
    1H151 O2314 6346   2.739   3.421   5.457
    1H151 O2315 6347   2.739   5.010   7.541
    1H151 O2316 6348   2.171   4.533   5.457
    1H151 O2317 6349   6.529   4.056   7.541
    1H151 O2318 6350   1.034   6.440   5.457
    1H151 O2319 6351   2.171   2.944   7.541
    1H151 O2320 6352   6.150   4.056   7.541
    1H151 O2321 6353   1.413   2.625   5.457
    1H151 O2322 6354   2.739   1.514   5.457
    1H151 O2323 6355   5.771   0.560   5.457
    1H151 O2324 6356   0.277   5.805   7.541
    1H151 O2325 6357   5.581   5.487   5.457
    1H151 O2326 6358   4.255   0.241   7.541
    1H151 O2327 6359   4.445   0.083   7.541
    1H151 O2328 6360   5.581   2.944   7.541
    1H151 O2329 6361   0.845   3.102   7.541
    1H151 O2330 6362   5.013   2.467   5.457
    1H151 O2331 6363   3.308   3.579   5.457
    1H151 O2332 6364   1.224   4.375   5.457
    1H151 O2333 6365   1.224   0.241   7.541
    1H151 O2334 6366   3.497   0.241   7.541
    1H151 O2335 6367   2.739   1.195   7.541
    1H151 O2336 6368   5.202   5.805   7.541
    1H151 O2337 6369   4.445   3.898   7.541
    1H151 O2338 6370   5.771   1.195   7.541
    1H151 O2339 6371   4.066   4.852   7.541
    1H151 O2340 6372   2.550   5.805   7.541
    1H151 O2341 6373   4.823   1.672   5.457
    1H151 O2342 6374   5.960   5.805   7.541
    1H151 O2343 6375   1.034   2.944   7.541
    1H151 O2344 6376   3.876   5.010   7.541
    1H151 O2345 6377   3.687   4.852   7.541
    1H151 O2346 6378   5.202   3.579   5.457
    1H151 O2347 6379   3.687   5.805   7.541
    1H151 O2348 6380   4.066   5.805   7.541
    1H151 O2349 6381   4.445   1.672   5.457
    1H151 O2350 6382   4.445   1.037   7.541
    1H151 O2351 6383   4.255   5.010   7.541
    1H151 O2352 6384   3.876   0.560   5.457
    1H151 O2353 6385   2.929   2.944   7.541
    1H151 O2354 6386   1.224   5.329   5.457
    1H151 O2355 6387   3.497   4.375   5.457
    1H151 O2356 6388   1.603   5.010   7.541
    1H151 O2357 6389   5.581   3.898   7.541
    1H151 O2358 6390   0.087   4.056   7.541
    1H151 O2359 6391   1.603   3.421   5.457
    1H151 O2360 6392   3.118   4.375   5.457
    1H151 O2361 6393   1.224   1.195   7.541
    1H151 O2362 6394   2.929   0.718   5.457
    1H151 O2363 6395   1.224   3.102   7.541
    1H151 O2364 6396   1.034   1.991   7.541
    1H151 O2365 6397   4.445   4.852   7.541
    1H151 O2366 6398   3.876   2.467   5.457
    1H151 O2367 6399   4.634   1.195   7.541
    1H151 O2368 6400   1.413   2.944   7.541
    1H151 O2369 6401   4.255   1.195   7.541
    1H151 O2370 6402   3.308   3.898   7.541
    1H151 O2371 6403   0.087   0.560   5.457
    1H151 O2372 6404   4.445   1.991   7.541
    1H151 O2373 6405   4.634   2.149   7.541
    1H151 O2374 6406   4.634   0.560   5.457
    1H151 O2375 6407   2.929   4.852   7.541
    1H151 O2376 6408   1.224   2.149   7.541
    1H151 O2377 6409   4.066   1.037   7.541
    1H151 O2378 6410   6.339   6.440   5.457
    1H151 O2379 6411   4.445   2.944   7.541
    1H151 O2380 6412   1.413   1.672   5.457
    1H151 O2381 6413   2.929   5.487   5.457
    1H151 O2382 6414   5.771   1.514   5.457
    1H151 O2383 6415   5.392   3.102   7.541
    1H151 O2384 6416   6.718   0.718   5.457
    1H151 O2385 6417   0.845   2.149   7.541
    1H151 O2386 6418   2.360   5.329   5.457
    1H151 O2387 6419   4.255   3.102   7.541
    1H151 O2388 6420   3.497   5.010   7.541
    1H151 O2389 6421   1.224   6.282   5.457
    1H151 O2390 6422   3.687   2.625   5.457
    1H151 O2391 6423   4.823   1.037   7.541
    1H151 O2392 6424   5.202   2.625   5.457
    1H151 O2393 6425   0.087   5.963   7.541
    1H151 O2394 6426   5.581   1.037   7.541
    1H151 O2395 6427   1.603   3.102   7.541
    1H151 O2396 6428   4.255   2.149   7.541
    1H151 O2397 6429   4.634   3.102   7.541
    1H151 O2398 6430   0.655   1.991   7.541
    1H151 O2399 6431   6.339   1.672   5.457
    1H151 O2400 6432   2.550   0.718   5.457
    1H151 O2401 6433   1.792   2.944   7.541
    1H151 O2402 6434   6.529   0.560   5.457
    1H151 O2403 6435   2.550   1.037   7.541
    1H151 O2404 6436   5.013   1.514   5.457
    1H151 O2405 6437   3.308   4.852   7.541
    1H151 O2406 6438   4.823   1.991   7.541
    1H151 O2407 6439   2.171   0.718   5.457
    1H151 O2408 6440   5.202   2.944   7.541
    1H151 O2409 6441   0.277   0.718   5.457
    1H151 O2410 6442   4.823   2.944   7.541
    1H151 O2411 6443   3.308   0.083   7.541
    1H151 O2412 6444   1.413   1.991   7.541
    1H151 O2413 6445   4.634   4.056   7.541
    1H151 O2414 6446   5.202   5.487   5.457
    1H151 O2415 6447   3.497   5.963   7.541
    1H151 O2416 6448   1.224   5.010   7.541
    1H151 O2417 6449   0.277   1.991   7.541
    1H151 O2418 6450   4.634   5.010   7.541
    1H151 O2419 6451   2.360   0.560   5.457
    1H151 O2420 6452   4.066   2.944   7.541
    1H151 O2421 6453   4.445   0.718   5.457
    1H151 O2422 6454   4.066   1.991   7.541
    1H151 O2423 6455   2.929   4.533   5.457
    1H151 O2424 6456   4.255   5.963   7.541
    1H151 O2425 6457   1.792   0.718   5.457
    1H151 O2426 6458   6.718   2.944   7.541
    1H151 O2427 6459   3.308   2.625   5.457
    1H151 O2428 6460   2.739   5.963   7.541
    1H151 O2429 6461   3.687   4.533   5.457
    1H151 O2430 6462   5.392   6.282   5.457
    1H151 O2431 6463   4.255   1.514   5.457
    1H151 O2432 6464   6.150   6.282   5.457
    1H151 O2433 6465   0.277   3.898   7.541
    1H151 O2434 6466   0.087   3.421   5.457
    1H151 O2435 6467   4.823   4.533   5.457
    1H151 O2436 6468   6.529   3.421   5.457
    1H151 O2437 6469   3.687   1.991   7.541
    1H151 O2438 6470   6.718   2.625   5.457
    1H151 O2439 6471   5.202   4.533   5.457
    1H151 O2440 6472   0.087   2.149   7.541
    1H151 O2441 6473   4.634   4.375   5.457
    1H151 O2442 6474   5.013   5.329   5.457
    1H151 O2443 6475   0.277   2.625   5.457
    1H151 O2444 6476   0.466   3.421   5.457
    1H151 O2445 6477   5.581   6.440   5.457
    1H151 O2446 6478   5.392   4.056   7.541
    1H151 O2447 6479   6.339   0.718   5.457
    1H151 O2448 6480   5.202   6.440   5.457
    1H151 O2449 6481   5.013   1.195   7.541
    1H151 O2450 6482   2.929   2.625   5.457
    1H151 O2451 6483   3.118   2.467   5.457
    1H151 O2452 6484   6.718   3.579   5.457
    1H151 O2453 6485   6.150   3.421   5.457
    1H151 O2454 6486   2.171   0.083   7.541
    1H151 O2455 6487   1.603   0.560   5.457
    1H151 O2456 6488   6.529   2.467   5.457
    1H151 O2457 6489   3.497   6.282   5.457
    1H151 O2458 6490   1.034   4.852   7.541
    1H151 O2459 6491   0.466   0.560   5.457
    1H151 O2460 6492   5.392   4.375   5.457
    1H151 O2461 6493   3.497   2.149   7.541
    1H151 O2462 6494   3.687   6.440   5.457
    1H151 O2463 6495   0.655   3.579   5.457
    1H151 O2464 6496   0.466   2.467   5.457
    1H151 O2465 6497   5.960   3.579   5.457
    1H151 O2466 6498   5.013   2.149   7.541
    1H151 O2467 6499   4.445   6.440   5.457
    1H151 O2468 6500   3.876   3.102   7.541
    1H151 O2469 6501   3.308   6.440   5.457
    1H151 O2470 6502   1.224   1.514   5.457
    1H151 O2471 6503   5.392   2.467   5.457
    1H151 O2472 6504   6.718   1.991   7.541
    1H151 O2473 6505   2.550   6.440   5.457
    1H151 O2474 6506   3.876   1.195   7.541
    1H151 O2475 6507   1.603   2.149   7.541
    1H151 O2476 6508   4.823   5.487   5.457
    1H151 O2477 6509   2.739   6.282   5.457
    1H151 O2478 6510   1.413   0.718   5.457
    1H151 O2479 6511   1.982   0.241   7.541
    1H151 O2480 6512   3.876   5.329   5.457
    1H151 O2481 6513   4.634   6.282   5.457
    1H151 O2482 6514   1.413   6.440   5.457
    1H151 O2483 6515   4.445   4.533   5.457
    1H151 O2484 6516   6.339   2.625   5.457
    1H151 O2485 6517   5.771   3.421   5.457
    1H151 O2486 6518   4.255   6.282   5.457
    1H151 O2487 6519   4.823   4.852   7.541
    1H151 O2488 6520   0.845   5.010   7.541
    1H151 O2489 6521   3.308   1.991   7.541
    1H151 O2490 6522   2.360   1.195   7.541
    1H151 O2491 6523   0.655   2.625   5.457
    1H151 O2492 6524   2.360   0.241   7.541
    1H151 O2493 6525   0.845   3.421   5.457
    1H151 O2494 6526   6.718   4.852   7.541
    1H151 O2495 6527   5.581   4.533   5.457
    1H151 O2496 6528   3.687   5.487   5.457
    1H151 O2497 6529   4.066   5.487   5.457
    1H151 O2498 6530   2.360   6.282   5.457
    1H151 O2499 6531   2.550   2.625   5.457
    1H151 O2500 6532   5.392   5.329   5.457
    1H151 O2501 6533   0.087   5.010   7.541
    1H151 O2502 6534   1.982   3.102   7.541
    1H151 O2503 6535   6.529   5.010   7.541
    1H151 O2504 6536   3.118   3.421   5.457
    1H151 O2505 6537   2.929   3.579   5.457
    1H151 O2506 6538   5.960   0.718   5.457
    1H151 O2507 6539   2.739   0.560   5.457
    1H151 O2508 6540   3.118   5.010   7.541
    1H151 O2509 6541   1.413   4.852   7.541
    1H151 O2510 6542   0.466   2.149   7.541
    1H151 O2511 6543   2.360   4.375   5.457
    1H151 O2512 6544   5.013   3.102   7.541
    1H151 O2513 6545   1.413   0.083   7.541
    1H151 O2514 6546   4.066   0.718   5.457
    1H151 O2515 6547   3.497   2.467   5.457
    1H151 O2516 6548   5.013   4.375   5.457
    1H151 O2517 6549   1.982   0.560   5.457
    1H151 O2518 6550   5.392   3.421   5.457
    1H151 O2519 6551   2.739   2.467   5.457
    1H151 O2520 6552   3.876   2.149   7.541
    1H151 O2521 6553   6.908   2.467   5.457
    1H151 O2522 6554   0.277   3.579   5.457
    1H151 O2523 6555   5.013   5.963   7.541
    1H151 O2524 6556   6.339   3.579   5.457
    1H151 O2525 6557   6.150   0.560   5.457
    1H151 O2526 6558   1.224   2.467   5.457
    1H151 O2527 6559   4.255   0.560   5.457
    1H151 O2528 6560   5.202   1.037   7.541
    1H151 O2529 6561   1.034   4.533   5.457
    1H151 O2530 6562   2.929   1.672   5.457
    1H151 O2531 6563   3.118   5.329   5.457
    1H151 O2532 6564   5.771   6.282   5.457
    1H151 O2533 6565   5.960   6.440   5.457
    1H151 O2534 6566   5.392   1.195   7.541
    1H151 O2535 6567   5.581   1.672   5.457
    1H151 O2536 6568   1.413   3.579   5.457
    1H151 O2537 6569   6.150   5.963   7.541
    1H151 O2538 6570   5.013   6.282   5.457
    1H151 O2539 6571   1.413   5.487   5.457
    1H151 O2540 6572   3.118   3.102   7.541
    1H151 O2541 6573   3.118   4.056   7.541
    1H151 O2542 6574   5.202   1.672   5.457
    1H151 O2543 6575   4.823   6.440   5.457
    1H151 O2544 6576   5.581   3.579   5.457
    1H151 O2545 6577   2.739   4.375   5.457
    1H151 O2546 6578   3.876   6.282   5.457
    1H151 O2547 6579   1.413   1.037   7.541
    1H151 O2548 6580   2.171   5.487   5.457
    1H151 O2549 6581   2.550   4.533   5.457
    1H151 O2550 6582   4.066   6.440   5.457
    1H151 O2551 6583   3.118   6.282   5.457
    1H151 O2552 6584   1.792   0.083   7.541
    1H151 O2553 6585   2.929   6.440   5.457
    1H151 O2554 6586   3.876   4.375   5.457
    1H151 O2555 6587   6.718   5.805   7.541
    1H151 O2556 6588   5.392   1.514   5.457
    1H151 O2557 6589   6.529   1.514   5.457
    1H151 O2558 6590   3.118   0.241   7.541
    1H151 O2559 6591   1.603   0.241   7.541
    1H151 O2560 6592   3.308   5.805   7.541
    1H151 O2561 6593   4.823   3.898   7.541
    1H151 O2562 6594   4.255   4.375   5.457
    1H151 O2563 6595   2.929   5.805   7.541
    1H151 O2564 6596   3.497   5.329   5.457
    1H151 O2565 6597   4.445   5.805   7.541
    1H151 O2566 6598   5.202   3.898   7.541
    1H151 O2567 6599   1.224   3.421   5.457
    1H151 O2568 6600   4.634   5.329   5.457
    1H151 O2569 6601   1.034   2.625   5.457
    1H151 O2570 6602   3.308   5.487   5.457
    1H151 O2571 6603   1.034   3.579   5.457
    1H151 O2572 6604   2.550   0.083   7.541
    1H151 O2573 6605   0.845   2.467   5.457
    1H151 O2574 6606   4.066   1.672   5.457
    1H151 O2575 6607   6.150   2.467   5.457
    1H151 O2576 6608   1.224   0.560   5.457
    1H151 O2577 6609   4.255   5.329   5.457
    1H151 O2578 6610   3.118   5.963   7.541
    1H151 O2579 6611   3.687   2.944   7.541
    1H151 O2580 6612   4.066   4.533   5.457
    1H151 O2581 6613   6.529   2.149   7.541
    1H151 O2582 6614   5.581   2.625   5.457
    1H151 O2583 6615   0.655   0.718   5.457
    1H151 O2584 6616   0.466   4.056   7.541
    1H151 O2585 6617   5.013   4.056   7.541
    1H151 O2586 6618   5.202   1.991   7.541
    1H151 O2587 6619   3.118   2.149   7.541
    1H151 O2588 6620   4.445   5.487   5.457
    1H151 O2589 6621   0.655   4.852   7.541
    1H151 O2590 6622   2.171   1.037   7.541
    1H151 O2591 6623   0.277   4.852   7.541
    1H151 O2592 6624   5.013   5.010   7.541
    1H151 O2593 6625   1.603   6.282   5.457
    1H151 O2594 6626   6.529   5.963   7.541
    1H151 O2595 6627   1.792   1.991   7.541
    1H151 O2596 6628   4.823   5.805   7.541
    1H151 O2597 6629   5.771   4.375   5.457
    1H151 O2598 6630   6.339   5.805   7.541
    1H151 O2599 6631   1.603   5.329   5.457
    1H151 O2600 6632   6.339   4.852   7.541
    1H151 O2601 6633   1.034   1.672   5.457
    1H151 O2602 6634   0.466   5.010   7.541
    1H151 O2603 6635   4.634   5.963   7.541
    1H151 O2604 6636   1.982   5.329   5.457
    1H151 O2605 6637   2.171   6.440   5.457
    1H151 O2606 6638   3.118   1.514   5.457
    1H151 O2607 6639   3.308   2.944   7.541
    1H151 O2608 6640   2.929   0.083   7.541
    1H151 O2609 6641   3.497   3.102   7.541
    1H151 O2610 6642   2.739   0.241   7.541
    1H151 O2611 6643   2.929   3.898   7.541
    1H151 O2612 6644   0.845   0.560   5.457
    1H151 O2613 6645   5.960   2.625   5.457
    1H151 O2614 6646   0.845   4.375   5.457
    1H151 O2615 6647   5.771   2.467   5.457
    1H151 O2616 6648   1.034   0.718   5.457
    1H151 O2617 6649   1.603   1.195   7.541
    1H151 O2618 6650   2.929   1.991   7.541
    1H151 O2619 6651   6.339   1.991   7.541
    1H151 O2620 6652   5.960   4.533   5.457
    1H151 O2621 6653   3.876   1.514   5.457
    1H151 O2622 6654   0.655   3.898   7.541
    1H151 O2623 6655   6.718   1.672   5.457
    1H151 O2624 6656   1.792   5.487   5.457
    1H151 O2625 6657   5.202   4.852   7.541
    1H151 O2626 6658   5.392   2.149   7.541
    1H151 O2627 6659   1.982   2.149   7.541
    1H151 O2628 6660   1.792   6.440   5.457
    1H151 O2629 6661   6.150   5.010   7.541
    1H151 O2630 6662   1.982   6.282   5.457
    1H151 O2631 6663   1.982   1.195   7.541
    1H151 O2632 6664   2.739   4.056   7.541
    1H151 O2633 6665   2.739   2.149   7.541
    1H151 O2634 6666   0.655   4.533   5.457
    1H151 O2635 6667   5.392   5.010   7.541
    1H151 O2636 6668   3.308   1.672   5.457
    1H151 O2637 6669   1.792   1.037   7.541
    1H151 O2638 6670   5.960   4.852   7.541
    1H151 O2639 6671   0.845   1.514   5.457
    1H151 O2640 6672   5.771   5.010   7.541
    1H151 O2641 6673   5.581   4.852   7.541
    1H151 O2642 6674   6.150   2.149   7.541
    1H151 O2643 6675   2.550   3.898   7.541
    1H151 O2644 6676   3.497   1.514   5.457
    1H151 O2645 6677   2.550   1.991   7.541
    1H151 O2646 6678   2.360   2.149   7.541
    1H151 O2647 6679   6.339   4.533   5.457
    1H151 O2648 6680   3.687   1.672   5.457
    1H151 O2649 6681   2.360   4.056   7.541
    1H151 O2650 6682   6.150   4.375   5.457
    1H151 O2651 6683   2.171   1.991   7.541
    1H151 O2652 6684   5.581   1.991   7.541
    1H151 O2653 6685   6.718   4.533   5.457
    1H151 O2654 6686   0.277   4.533   5.457
    1H151 O2655 6687   5.771   2.149   7.541
    1H151 O2656 6688   0.087   1.514   5.457
    1H151 O2657 6689   5.960   1.991   7.541
    1H151 O2658 6690   0.845   4.056   7.541
    1H151 O2659 6691   0.466   4.375   5.457
    1H151 O2660 6692   2.171   3.898   7.541
    1H151 O2661 6693   6.529   4.375   5.457
    1H151 O2662 6694   0.087   4.375   5.457
    1H151 O2663 6695   1.034   3.898   7.541
    1H151 O2664 6696   1.982   4.056   7.541
    1H151 O2665 6697   0.655   1.672   5.457
    1H151 O2666 6698   0.277   1.672   5.457
    1H151 O2667 6699   1.224   4.056   7.541
    1H151 O2668 6700   0.466   1.514   5.457
    1H151 O2669 6701   1.413   3.898   7.541
    1H151 O2670 6702   1.792   3.898   7.541
    1H151 O2671 6703   1.603   4.056   7.541
    1H151 O2672 6704   1.982   2.706   5.647
    1H151 O2673 6705   0.277   6.202   5.647
    1H151 O2674 6706   4.445   3.341   5.647
    1H151 O2675 6707   4.066   3.341   5.647
    1H151 O2676 6708   1.792   2.387   5.647
    1H151 O2677 6709   2.171   1.433   5.647
    1H151 O2678 6710   1.034   6.044   7.352
    1H151 O2679 6711   0.466   6.521   5.647
    1H151 O2680 6712   2.360   1.752   5.647
    1H151 O2681 6713   2.171   3.341   5.647
    1H151 O2682 6714   0.466   5.567   5.647
    1H151 O2683 6715   1.224   5.725   7.352
    1H151 O2684 6716   1.413   6.044   7.352
    1H151 O2685 6717   1.982   1.752   5.647
    1H151 O2686 6718   1.792   4.295   5.647
    1H151 O2687 6719   0.655   6.202   5.647
    1H151 O2688 6720   4.255   3.659   5.647
    1H151 O2689 6721   2.171   2.387   5.647
    1H151 O2690 6722   0.845   6.679   7.352
    1H151 O2691 6723   1.603   4.613   5.647
    1H151 O2692 6724   6.718   0.322   7.352
    1H151 O2693 6725   0.466   6.679   7.352
    1H151 O2694 6726   6.529   0.957   7.352
    1H151 O2695 6727   0.087   6.679   7.352
    1H151 O2696 6728   0.655   6.044   7.352
    1H151 O2697 6729   0.087   6.521   5.647
    1H151 O2698 6730   6.339   0.322   7.352
    1H151 O2699 6731   4.823   3.341   5.647
    1H151 O2700 6732   3.687   3.341   5.647
    1H151 O2701 6733   5.392   6.679   7.352
    1H151 O2702 6734   0.845   5.567   5.647
    1H151 O2703 6735   2.360   3.659   5.647
    1H151 O2704 6736   5.581   6.044   7.352
    1H151 O2705 6737   5.202   0.322   7.352
    1H151 O2706 6738   6.150   0.957   7.352
    1H151 O2707 6739   3.308   1.275   7.352
    1H151 O2708 6740   1.603   2.706   5.647
    1H151 O2709 6741   2.550   1.433   5.647
    1H151 O2710 6742   6.339   3.183   7.352
    1H151 O2711 6743   5.392   0.798   5.647
    1H151 O2712 6744   0.845   0.957   7.352
    1H151 O2713 6745   0.277   5.248   5.647
    1H151 O2714 6746   5.202   0.480   5.647
    1H151 O2715 6747   3.687   4.136   7.352
    1H151 O2716 6748   2.171   5.090   7.352
    1H151 O2717 6749   5.960   3.183   7.352
    1H151 O2718 6750   5.013   6.679   7.352
    1H151 O2719 6751   6.150   2.864   7.352
    1H151 O2720 6752   4.634   2.706   5.647
    1H151 O2721 6753   2.550   3.341   5.647
    1H151 O2722 6754   1.792   6.044   7.352
    1H151 O2723 6755   5.581   0.480   5.647
    1H151 O2724 6756   1.982   4.613   5.647
    1H151 O2725 6757   3.497   0.957   7.352
    1H151 O2726 6758   3.118   0.957   7.352
    1H151 O2727 6759   1.413   4.295   5.647
    1H151 O2728 6760   5.960   0.322   7.352
    1H151 O2729 6761   5.960   5.248   5.647
    1H151 O2730 6762   4.066   4.136   7.352
    1H151 O2731 6763   6.718   5.248   5.647
    1H151 O2732 6764   2.360   4.771   7.352
    1H151 O2733 6765   2.550   3.183   7.352
    1H151 O2734 6766   6.718   1.275   7.352
    1H151 O2735 6767   6.339   5.248   5.647
    1H151 O2736 6768   1.792   3.341   5.647
    1H151 O2737 6769   1.034   0.322   7.352
    1H151 O2738 6770   0.466   0.957   7.352
    1H151 O2739 6771   2.171   6.044   7.352
    1H151 O2740 6772   2.360   2.864   7.352
    1H151 O2741 6773   3.497   0.798   5.647
    1H151 O2742 6774   5.392   5.725   7.352
    1H151 O2743 6775   5.771   5.725   7.352
    1H151 O2744 6776   0.277   6.044   7.352
    1H151 O2745 6777   2.739   2.864   7.352
    1H151 O2746 6778   3.497   3.659   5.647
    1H151 O2747 6779   0.277   3.183   7.352
    1H151 O2748 6780   1.034   1.275   7.352
    1H151 O2749 6781   4.445   2.387   5.647
    1H151 O2750 6782   3.876   6.679   7.352
    1H151 O2751 6783   5.013   3.659   5.647
    1H151 O2752 6784   1.034   5.248   5.647
    1H151 O2753 6785   3.687   0.480   5.647
    1H151 O2754 6786   5.771   5.567   5.647
    1H151 O2755 6787   6.529   3.818   7.352
    1H151 O2756 6788   5.771   0.957   7.352
    1H151 O2757 6789   0.466   2.864   7.352
    1H151 O2758 6790   1.792   5.090   7.352
    1H151 O2759 6791   3.497   3.818   7.352
    1H151 O2760 6792   3.687   6.044   7.352
    1H151 O2761 6793   2.739   5.567   5.647
    1H151 O2762 6794   4.445   4.136   7.352
    1H151 O2763 6795   3.876   2.706   5.647
    1H151 O2764 6796   4.823   1.433   5.647
    1H151 O2765 6797   0.087   3.818   7.352
    1H151 O2766 6798   5.960   1.433   5.647
    1H151 O2767 6799   3.497   6.679   7.352
    1H151 O2768 6800   3.118   0.798   5.647
    1H151 O2769 6801   4.066   6.044   7.352
    1H151 O2770 6802   2.550   5.248   5.647
    1H151 O2771 6803   2.739   4.771   7.352
    1H151 O2772 6804   4.445   1.433   5.647
    1H151 O2773 6805   4.445   0.322   7.352
    1H151 O2774 6806   5.960   4.136   7.352
    1H151 O2775 6807   6.150   1.752   5.647
    1H151 O2776 6808   4.634   0.798   5.647
    1H151 O2777 6809   2.550   6.044   7.352
    1H151 O2778 6810   2.360   0.798   5.647
    1H151 O2779 6811   0.277   0.480   5.647
    1H151 O2780 6812   3.118   4.613   5.647
    1H151 O2781 6813   3.497   4.771   7.352
    1H151 O2782 6814   4.255   0.957   7.352
    1H151 O2783 6815   3.497   4.613   5.647
    1H151 O2784 6816   0.845   1.910   7.352
    1H151 O2785 6817   6.339   6.202   5.647
    1H151 O2786 6818   5.581   4.136   7.352
    1H151 O2787 6819   5.392   6.521   5.647
    1H151 O2788 6820   1.413   1.433   5.647
    1H151 O2789 6821   4.066   5.090   7.352
    1H151 O2790 6822   1.603   2.864   7.352
    1H151 O2791 6823   4.634   2.864   7.352
    1H151 O2792 6824   1.034   5.090   7.352
    1H151 O2793 6825   4.823   2.229   7.352
    1H151 O2794 6826   1.034   3.183   7.352
    1H151 O2795 6827   4.634   4.771   7.352
    1H151 O2796 6828   1.413   2.229   7.352
    1H151 O2797 6829   0.087   1.910   7.352
    1H151 O2798 6830   5.392   2.864   7.352
    1H151 O2799 6831   4.255   1.910   7.352
    1H151 O2800 6832   1.603   0.798   5.647
    1H151 O2801 6833   3.497   1.910   7.352
    1H151 O2802 6834   6.718   3.341   5.647
    1H151 O2803 6835   4.066   3.183   7.352
    1H151 O2804 6836   4.634   3.659   5.647
    1H151 O2805 6837   3.497   6.521   5.647
    1H151 O2806 6838   4.823   1.275   7.352
    1H151 O2807 6839   1.224   6.521   5.647
    1H151 O2808 6840   5.202   2.387   5.647
    1H151 O2809 6841   3.876   3.659   5.647
    1H151 O2810 6842   0.655   0.322   7.352
    1H151 O2811 6843   6.529   2.706   5.647
    1H151 O2812 6844   0.466   2.706   5.647
    1H151 O2813 6845   0.277   0.322   7.352
    1H151 O2814 6846   3.118   2.706   5.647
    1H151 O2815 6847   6.529   0.798   5.647
    1H151 O2816 6848   0.655   3.341   5.647
    1H151 O2817 6849   2.550   1.275   7.352
    1H151 O2818 6850   0.087   5.567   5.647
    1H151 O2819 6851   2.550   6.202   5.647
    1H151 O2820 6852   1.603   5.725   7.352
    1H151 O2821 6853   5.013   5.567   5.647
    1H151 O2822 6854   5.392   4.613   5.647
    1H151 O2823 6855   0.655   5.248   5.647
    1H151 O2824 6856   4.634   4.613   5.647
    1H151 O2825 6857   5.960   3.341   5.647
    1H151 O2826 6858   0.845   5.725   7.352
    1H151 O2827 6859   4.445   6.202   5.647
    1H151 O2828 6860   3.876   5.567   5.647
    1H151 O2829 6861   2.171   0.322   7.352
    1H151 O2830 6862   1.982   3.659   5.647
    1H151 O2831 6863   6.718   5.090   7.352
    1H151 O2832 6864   0.087   0.957   7.352
    1H151 O2833 6865   6.150   5.567   5.647
    1H151 O2834 6866   4.255   2.706   5.647
    1H151 O2835 6867   6.529   6.679   7.352
    1H151 O2836 6868   0.655   1.275   7.352
    1H151 O2837 6869   1.982   5.725   7.352
    1H151 O2838 6870   5.581   0.322   7.352
    1H151 O2839 6871   3.876   3.818   7.352
    1H151 O2840 6872   1.792   1.433   5.647
    1H151 O2841 6873   6.529   5.567   5.647
    1H151 O2842 6874   6.718   6.202   5.647
    1H151 O2843 6875   6.339   1.275   7.352
    1H151 O2844 6876   5.013   0.798   5.647
    1H151 O2845 6877   3.308   0.480   5.647
    1H151 O2846 6878   2.550   5.090   7.352
    1H151 O2847 6879   2.360   2.706   5.647
    1H151 O2848 6880   0.845   6.521   5.647
    1H151 O2849 6881   4.823   0.322   7.352
    1H151 O2850 6882   5.771   6.679   7.352
    1H151 O2851 6883   1.982   4.771   7.352
    1H151 O2852 6884   6.150   6.679   7.352
    1H151 O2853 6885   2.360   5.725   7.352
    1H151 O2854 6886   0.277   1.275   7.352
    1H151 O2855 6887   1.224   6.679   7.352
    1H151 O2856 6888   6.150   3.818   7.352
    1H151 O2857 6889   2.929   1.275   7.352
    1H151 O2858 6890   4.255   3.818   7.352
    1H151 O2859 6891   4.823   2.387   5.647
    1H151 O2860 6892   5.771   2.864   7.352
    1H151 O2861 6893   3.687   0.322   7.352
    1H151 O2862 6894   1.603   1.752   5.647
    1H151 O2863 6895   0.466   5.725   7.352
    1H151 O2864 6896   6.718   3.183   7.352
    1H151 O2865 6897   5.202   6.044   7.352
    1H151 O2866 6898   2.171   4.295   5.647
    1H151 O2867 6899   5.771   3.818   7.352
    1H151 O2868 6900   0.655   3.183   7.352
    1H151 O2869 6901   1.034   6.202   5.647
    1H151 O2870 6902   3.687   1.275   7.352
    1H151 O2871 6903   3.876   4.771   7.352
    1H151 O2872 6904   4.634   1.752   5.647
    1H151 O2873 6905   4.255   4.771   7.352
    1H151 O2874 6906   4.066   0.322   7.352
    1H151 O2875 6907   5.013   2.706   5.647
    1H151 O2876 6908   5.960   1.275   7.352
    1H151 O2877 6909   3.308   3.341   5.647
    1H151 O2878 6910   5.771   0.798   5.647
    1H151 O2879 6911   6.529   2.864   7.352
    1H151 O2880 6912   4.255   6.679   7.352
    1H151 O2881 6913   3.876   5.725   7.352
    1H151 O2882 6914   3.308   4.295   5.647
    1H151 O2883 6915   1.224   4.613   5.647
    1H151 O2884 6916   4.634   6.679   7.352
    1H151 O2885 6917   5.581   5.248   5.647
    1H151 O2886 6918   6.529   6.521   5.647
    1H151 O2887 6919   0.087   2.864   7.352
    1H151 O2888 6920   1.413   2.387   5.647
    1H151 O2889 6921   2.739   3.659   5.647
    1H151 O2890 6922   4.823   0.480   5.647
    1H151 O2891 6923   5.581   3.183   7.352
    1H151 O2892 6924   0.845   2.864   7.352
    1H151 O2893 6925   6.718   4.136   7.352
    1H151 O2894 6926   2.739   1.752   5.647
    1H151 O2895 6927   4.634   0.957   7.352
    1H151 O2896 6928   5.960   6.044   7.352
    1H151 O2897 6929   1.224   2.864   7.352
    1H151 O2898 6930   6.718   0.480   5.647
    1H151 O2899 6931   1.224   0.957   7.352
    1H151 O2900 6932   3.308   4.136   7.352
    1H151 O2901 6933   6.339   4.136   7.352
    1H151 O2902 6934   4.066   2.387   5.647
    1H151 O2903 6935   5.202   3.341   5.647
    1H151 O2904 6936   4.445   1.275   7.352
    1H151 O2905 6937   1.603   3.659   5.647
    1H151 O2906 6938   2.171   3.183   7.352
    1H151 O2907 6939   2.739   0.957   7.352
    1H151 O2908 6940   4.445   2.229   7.352
    1H151 O2909 6941   3.876   0.957   7.352
    1H151 O2910 6942   1.413   5.090   7.352
    1H151 O2911 6943   1.224   1.910   7.352
    1H151 O2912 6944   2.929   5.248   5.647
    1H151 O2913 6945   4.634   1.910   7.352
    1H151 O2914 6946   1.224   5.567   5.647
    1H151 O2915 6947   1.034   2.229   7.352
    1H151 O2916 6948   3.876   0.798   5.647
    1H151 O2917 6949   2.739   0.798   5.647
    1H151 O2918 6950   3.687   5.090   7.352
    1H151 O2919 6951   1.982   0.798   5.647
    1H151 O2920 6952   2.929   3.183   7.352
    1H151 O2921 6953   6.339   1.433   5.647
    1H151 O2922 6954   2.360   5.567   5.647
    1H151 O2923 6955   3.497   2.706   5.647
    1H151 O2924 6956   4.445   3.183   7.352
    1H151 O2925 6957   3.308   0.322   7.352
    1H151 O2926 6958   4.255   2.864   7.352
    1H151 O2927 6959   2.550   2.387   5.647
    1H151 O2928 6960   4.066   1.275   7.352
    1H151 O2929 6961   4.445   5.090   7.352
    1H151 O2930 6962   1.982   2.864   7.352
    1H151 O2931 6963   5.392   5.567   5.647
    1H151 O2932 6964   0.466   1.910   7.352
    1H151 O2933 6965   5.771   1.752   5.647
    1H151 O2934 6966   1.413   3.183   7.352
    1H151 O2935 6967   5.013   2.864   7.352
    1H151 O2936 6968   0.087   0.798   5.647
    1H151 O2937 6969   0.655   2.229   7.352
    1H151 O2938 6970   2.929   3.341   5.647
    1H151 O2939 6971   3.118   4.771   7.352
    1H151 O2940 6972   3.687   4.295   5.647
    1H151 O2941 6973   0.087   2.706   5.647
    1H151 O2942 6974   5.013   0.957   7.352
    1H151 O2943 6975   0.277   3.341   5.647
    1H151 O2944 6976   1.982   6.679   7.352
    1H151 O2945 6977   4.823   4.295   5.647
    1H151 O2946 6978   2.929   0.480   5.647
    1H151 O2947 6979   5.013   1.752   5.647
    1H151 O2948 6980   6.339   3.341   5.647
    1H151 O2949 6981   5.202   5.248   5.647
    1H151 O2950 6982   2.929   5.090   7.352
    1H151 O2951 6983   3.876   1.910   7.352
    1H151 O2952 6984   0.277   2.229   7.352
    1H151 O2953 6985   0.087   5.725   7.352
    1H151 O2954 6986   4.445   4.295   5.647
    1H151 O2955 6987   4.255   1.752   5.647
    1H151 O2956 6988   2.360   6.679   7.352
    1H151 O2957 6989   2.739   2.706   5.647
    1H151 O2958 6990   5.392   0.957   7.352
    1H151 O2959 6991   4.255   5.725   7.352
    1H151 O2960 6992   1.603   4.771   7.352
    1H151 O2961 6993   5.581   6.202   5.647
    1H151 O2962 6994   2.360   4.613   5.647
    1H151 O2963 6995   3.118   3.659   5.647
    1H151 O2964 6996   0.466   5.963   5.647
    1H151 O2965 6997   5.013   4.613   5.647
    1H151 O2966 6998   5.202   4.295   5.647
    1H151 O2967 6999   0.845   6.282   7.352
    1H151 O2968 7000   0.655   6.440   7.352
    1H151 O2969 7001   2.739   5.725   7.352
    1H151 O2970 7002   2.929   4.295   5.647
    1H151 O2971 7003   5.202   6.202   5.647
    1H151 O2972 7004   3.308   5.090   7.352
    1H151 O2973 7005   5.581   1.433   5.647
    1H151 O2974 7006   2.929   1.433   5.647
    1H151 O2975 7007   4.634   3.818   7.352
    1H151 O2976 7008   5.202   3.183   7.352
    1H151 O2977 7009   4.066   2.229   7.352
    1H151 O2978 7010   6.339   0.480   5.647
    1H151 O2979 7011   5.202   1.433   5.647
    1H151 O2980 7012   6.150   0.798   5.647
    1H151 O2981 7013   6.150   6.521   5.647
    1H151 O2982 7014   5.960   0.480   5.647
    1H151 O2983 7015   5.960   6.202   5.647
    1H151 O2984 7016   1.413   5.248   5.647
    1H151 O2985 7017   6.339   0.718   7.352
    1H151 O2986 7018   1.413   3.341   5.647
    1H151 O2987 7019   1.982   2.149   5.647
    1H151 O2988 7020   1.792   3.183   7.352
    1H151 O2989 7021   3.497   5.725   7.352
    1H151 O2990 7022   4.445   0.480   5.647
    1H151 O2991 7023   4.823   3.183   7.352
    1H151 O2992 7024   4.255   0.798   5.647
    1H151 O2993 7025   2.550   0.480   5.647
    1H151 O2994 7026   2.171   1.991   5.647
    1H151 O2995 7027   3.687   2.387   5.647
    1H151 O2996 7028   5.392   3.818   7.352
    1H151 O2997 7029   6.718   6.044   7.352
    1H151 O2998 7030   6.529   0.560   7.352
    1H151 O2999 7031   5.581   1.275   7.352
    1H151 O3000 7032   1.982   3.102   5.647
    1H151 O3001 7033   5.771   6.521   5.647
    1H151 O3002 7034   5.013   6.521   5.647
    1H151 O3003 7035   0.655   5.805   5.647
    1H151 O3004 7036   5.013   1.910   7.352
    1H151 O3005 7037   3.687   6.202   5.647
    1H151 O3006 7038   4.823   5.248   5.647
    1H151 O3007 7039   2.929   2.387   5.647
    1H151 O3008 7040   2.360   0.957   7.352
    1H151 O3009 7041   2.171   0.480   5.647
    1H151 O3010 7042   2.739   4.613   5.647
    1H151 O3011 7043   0.466   6.282   7.352
    1H151 O3012 7044   2.171   5.248   5.647
    1H151 O3013 7045   4.066   0.480   5.647
    1H151 O3014 7046   5.392   2.706   5.647
    1H151 O3015 7047   3.687   5.248   5.647
    1H151 O3016 7048   1.603   6.679   7.352
    1H151 O3017 7049   1.224   2.706   5.647
    1H151 O3018 7050   6.339   2.387   5.647
    1H151 O3019 7051   6.150   0.560   7.352
    1H151 O3020 7052   1.413   0.480   5.647
    1H151 O3021 7053   1.792   0.480   5.647
    1H151 O3022 7054   1.413   0.322   7.352
    1H151 O3023 7055   6.718   2.229   7.352
    1H151 O3024 7056   5.392   3.659   5.647
    1H151 O3025 7057   3.687   2.229   7.352
    1H151 O3026 7058   4.634   6.521   5.647
    1H151 O3027 7059   1.224   1.752   5.647
    1H151 O3028 7060   3.308   2.387   5.647
    1H151 O3029 7061   0.655   0.480   5.647
    1H151 O3030 7062   0.277   4.136   7.352
    1H151 O3031 7063   3.876   6.521   5.647
    1H151 O3032 7064   6.718   2.387   5.647
    1H151 O3033 7065   1.413   6.202   5.647
    1H151 O3034 7066   1.224   4.771   7.352
    1H151 O3035 7067   3.308   6.044   7.352
    1H151 O3036 7068   4.634   3.102   5.647
    1H151 O3037 7069   3.308   6.202   5.647
    1H151 O3038 7070   4.255   6.521   5.647
    1H151 O3039 7071   2.929   6.202   5.647
    1H151 O3040 7072   3.876   2.864   7.352
    1H151 O3041 7073   1.792   2.944   5.647
    1H151 O3042 7074   4.823   6.202   5.647
    1H151 O3043 7075   2.739   6.521   5.647
    1H151 O3044 7076   4.823   4.136   7.352
    1H151 O3045 7077   0.087   3.659   5.647
    1H151 O3046 7078   6.529   3.659   5.647
    1H151 O3047 7079   0.466   3.818   7.352
    1H151 O3048 7080   0.466   3.659   5.647
    1H151 O3049 7081   0.277   2.387   5.647
    1H151 O3050 7082   6.150   3.659   5.647
    1H151 O3051 7083   4.066   6.202   5.647
    1H151 O3052 7084   0.277   6.440   7.352
    1H151 O3053 7085   4.823   5.090   7.352
    1H151 O3054 7086   3.687   3.183   7.352
    1H151 O3055 7087   5.771   3.659   5.647
    1H151 O3056 7088   3.118   5.567   5.647
    1H151 O3057 7089   1.603   1.910   7.352
    1H151 O3058 7090   5.013   5.725   7.352
    1H151 O3059 7091   3.118   1.910   7.352
    1H151 O3060 7092   6.529   1.910   7.352
    1H151 O3061 7093   3.118   6.521   5.647
    1H151 O3062 7094   6.529   4.771   7.352
    1H151 O3063 7095   1.034   4.295   5.647
    1H151 O3064 7096   4.445   6.044   7.352
    1H151 O3065 7097   5.581   4.295   5.647
    1H151 O3066 7098   4.066   5.248   5.647
    1H151 O3067 7099   0.466   0.798   5.647
    1H151 O3068 7100   0.845   2.706   5.647
    1H151 O3069 7101   6.150   5.725   7.352
    1H151 O3070 7102   5.581   3.341   5.647
    1H151 O3071 7103   0.845   3.659   5.647
    1H151 O3072 7104   3.308   2.229   7.352
    1H151 O3073 7105   3.118   3.818   7.352
    1H151 O3074 7106   1.413   1.275   7.352
    1H151 O3075 7107   5.771   4.613   5.647
    1H151 O3076 7108   2.550   4.295   5.647
    1H151 O3077 7109   0.087   4.771   7.352
    1H151 O3078 7110   5.202   1.275   7.352
    1H151 O3079 7111   4.634   5.567   5.647
    1H151 O3080 7112   3.876   3.102   5.647
    1H151 O3081 7113   4.255   3.102   5.647
    1H151 O3082 7114   3.118   2.864   7.352
    1H151 O3083 7115   2.360   6.521   5.647
    1H151 O3084 7116   0.655   5.090   7.352
    1H151 O3085 7117   0.277   5.805   5.647
    1H151 O3086 7118   6.150   2.706   5.647
    1H151 O3087 7119   5.202   2.229   7.352
    1H151 O3088 7120   4.255   5.567   5.647
    1H151 O3089 7121   1.792   2.229   7.352
    1H151 O3090 7122   5.960   0.718   7.352
    1H151 O3091 7123   3.308   5.248   5.647
    1H151 O3092 7124   0.655   2.387   5.647
    1H151 O3093 7125   3.118   6.679   7.352
    1H151 O3094 7126   0.845   4.771   7.352
    1H151 O3095 7127   3.876   4.613   5.647
    1H151 O3096 7128   2.929   6.044   7.352
    1H151 O3097 7129   1.224   0.798   5.647
    1H151 O3098 7130   4.066   4.295   5.647
    1H151 O3099 7131   1.034   3.341   5.647
    1H151 O3100 7132   4.066   1.433   5.647
    1H151 O3101 7133   2.171   2.944   5.647
    1H151 O3102 7134   6.529   1.752   5.647
    1H151 O3103 7135   5.202   4.136   7.352
    1H151 O3104 7136   3.497   5.567   5.647
    1H151 O3105 7137   4.445   2.944   5.647
    1H151 O3106 7138   1.034   6.440   7.352
    1H151 O3107 7139   1.792   0.322   7.352
    1H151 O3108 7140   0.277   5.090   7.352
    1H151 O3109 7141   4.823   6.044   7.352
    1H151 O3110 7142   2.550   0.322   7.352
    1H151 O3111 7143   4.255   4.613   5.647
    1H151 O3112 7144   6.718   0.718   7.352
    1H151 O3113 7145   1.792   5.248   5.647
    1H151 O3114 7146   5.392   1.752   5.647
    1H151 O3115 7147   1.224   3.659   5.647
    1H151 O3116 7148   5.581   2.387   5.647
    1H151 O3117 7149   2.360   1.195   5.647
    1H151 O3118 7150   0.277   0.083   5.647
    1H151 O3119 7151   5.013   4.771   7.352
    1H151 O3120 7152   1.603   6.521   5.647
    1H151 O3121 7153   0.845   4.613   5.647
    1H151 O3122 7154   4.066   2.944   5.647
    1H151 O3123 7155   1.224   6.282   7.352
    1H151 O3124 7156   2.171   6.202   5.647
    1H151 O3125 7157   2.929   0.322   7.352
    1H151 O3126 7158   6.339   6.044   7.352
    1H151 O3127 7159   1.792   1.991   5.647
    1H151 O3128 7160   1.034   1.433   5.647
    1H151 O3129 7161   6.339   5.090   7.352
    1H151 O3130 7162   3.308   3.183   7.352
    1H151 O3131 7163   2.929   4.136   7.352
    1H151 O3132 7164   2.171   1.275   7.352
    1H151 O3133 7165   1.034   0.480   5.647
    1H151 O3134 7166   3.308   1.433   5.647
    1H151 O3135 7167   4.445   5.248   5.647
    1H151 O3136 7168   6.150   4.613   5.647
    1H151 O3137 7169   2.739   6.679   7.352
    1H151 O3138 7170   6.529   5.725   7.352
    1H151 O3139 7171   5.960   2.387   5.647
    1H151 O3140 7172   3.118   5.725   7.352
    1H151 O3141 7173   1.034   2.387   5.647
    1H151 O3142 7174   2.360   3.102   5.647
    1H151 O3143 7175   0.845   5.963   5.647
    1H151 O3144 7176   6.339   2.229   7.352
    1H151 O3145 7177   5.013   3.818   7.352
    1H151 O3146 7178   2.360   2.149   5.647
    1H151 O3147 7179   6.529   4.613   5.647
    1H151 O3148 7180   5.771   2.706   5.647
    1H151 O3149 7181   5.581   5.090   7.352
    1H151 O3150 7182   0.655   0.718   7.352
    1H151 O3151 7183   2.550   4.136   7.352
    1H151 O3152 7184   2.550   2.229   7.352
    1H151 O3153 7185   0.087   4.613   5.647
    1H151 O3154 7186   3.876   6.282   7.352
    1H151 O3155 7187   5.392   0.241   5.647
    1H151 O3156 7188   2.929   2.229   7.352
    1H151 O3157 7189   0.845   0.560   7.352
    1H151 O3158 7190   6.718   1.433   5.647
    1H151 O3159 7191   5.202   5.090   7.352
    1H151 O3160 7192   4.634   5.725   7.352
    1H151 O3161 7193   6.150   4.771   7.352
    1H151 O3162 7194   3.687   6.440   7.352
    1H151 O3163 7195   5.771   4.771   7.352
    1H151 O3164 7196   0.466   4.613   5.647
    1H151 O3165 7197   2.739   3.818   7.352
    1H151 O3166 7198   3.687   1.433   5.647
    1H151 O3167 7199   5.392   6.282   7.352
    1H151 O3168 7200   3.118   1.752   5.647
    1H151 O3169 7201   5.771   0.560   7.352
    1H151 O3170 7202   2.171   2.229   7.352
    1H151 O3171 7203   1.603   5.567   5.647
    1H151 O3172 7204   2.739   1.910   7.352
    1H151 O3173 7205   4.823   2.944   5.647
    1H151 O3174 7206   1.982   0.957   7.352
    1H151 O3175 7207   1.603   0.957   7.352
    1H151 O3176 7208   5.581   6.440   7.352
    1H151 O3177 7209   3.497   2.864   7.352
    1H151 O3178 7210   1.982   5.567   5.647
    1H151 O3179 7211   0.466   4.771   7.352
    1H151 O3180 7212   5.960   5.090   7.352
    1H151 O3181 7213   5.581   2.229   7.352
    1H151 O3182 7214   5.960   2.229   7.352
    1H151 O3183 7215   0.087   0.560   7.352
    1H151 O3184 7216   6.150   3.421   7.352
    1H151 O3185 7217   0.845   3.818   7.352
    1H151 O3186 7218   5.392   4.771   7.352
    1H151 O3187 7219   0.087   5.963   5.647
    1H151 O3188 7220   6.339   3.579   7.352
    1H151 O3189 7221   6.529   3.421   7.352
    1H151 O3190 7222   3.876   1.752   5.647
    1H151 O3191 7223   2.171   4.136   7.352
    1H151 O3192 7224   5.202   6.440   7.352
    1H151 O3193 7225   0.845   0.798   5.647
    1H151 O3194 7226   2.360   3.818   7.352
    1H151 O3195 7227   2.171   1.037   5.647
    1H151 O3196 7228   1.982   6.521   5.647
    1H151 O3197 7229   3.876   4.375   7.352
    1H151 O3198 7230   4.634   1.195   5.647
    1H151 O3199 7231   6.150   1.910   7.352
    1H151 O3200 7232   5.392   1.910   7.352
    1H151 O3201 7233   1.792   6.202   5.647
    1H151 O3202 7234   1.982   5.329   7.352
    1H151 O3203 7235   3.687   2.944   5.647
    1H151 O3204 7236   0.087   6.282   7.352
    1H151 O3205 7237   5.960   4.295   5.647
    1H151 O3206 7238   0.466   0.560   7.352
    1H151 O3207 7239   2.360   1.910   7.352
    1H151 O3208 7240   1.034   5.487   7.352
    1H151 O3209 7241   0.655   4.136   7.352
    1H151 O3210 7242   1.982   1.910   7.352
    1H151 O3211 7243   1.603   3.102   5.647
    1H151 O3212 7244   1.603   6.282   7.352
    1H151 O3213 7245   1.792   1.275   7.352
    1H151 O3214 7246   6.718   3.579   7.352
    1H151 O3215 7247   1.603   4.056   5.647
    1H151 O3216 7248   0.277   0.718   7.352
    1H151 O3217 7249   1.224   3.818   7.352
    1H151 O3218 7250   0.655   4.295   5.647
    1H151 O3219 7251   0.845   1.752   5.647
    1H151 O3220 7252   0.087   0.241   5.647
    1H151 O3221 7253   1.034   0.718   7.352
    1H151 O3222 7254   2.550   1.037   5.647
    1H151 O3223 7255   3.687   4.533   7.352
    1H151 O3224 7256   1.224   5.329   7.352
    1H151 O3225 7257   4.255   4.375   7.352
    1H151 O3226 7258   0.466   0.241   5.647
    1H151 O3227 7259   3.497   1.752   5.647
    1H151 O3228 7260   0.087   3.421   7.352
    1H151 O3229 7261   5.771   1.910   7.352
    1H151 O3230 7262   0.087   1.752   5.647
    1H151 O3231 7263   4.823   1.037   5.647
    1H151 O3232 7264   1.792   4.136   7.352
    1H151 O3233 7265   1.982   3.818   7.352
    1H151 O3234 7266   6.339   4.295   5.647
    1H151 O3235 7267   4.066   6.440   7.352
    1H151 O3236 7268   0.277   1.433   5.647
    1H151 O3237 7269   0.277   4.295   5.647
    1H151 O3238 7270   1.413   5.487   7.352
    1H151 O3239 7271   1.982   6.282   7.352
    1H151 O3240 7272   0.655   1.433   5.647
    1H151 O3241 7273   6.718   4.295   5.647
    1H151 O3242 7274   1.603   3.818   7.352
    1H151 O3243 7275   1.982   1.195   5.647
    1H151 O3244 7276   1.982   4.056   5.647
    1H151 O3245 7277   0.845   1.514   7.352
    1H151 O3246 7278   1.034   4.136   7.352
    1H151 O3247 7279   3.308   0.718   7.352
    1H151 O3248 7280   1.792   5.487   7.352
    1H151 O3249 7281   3.497   4.375   7.352
    1H151 O3250 7282   0.466   1.752   5.647
    1H151 O3251 7283   1.413   4.136   7.352
    1H151 O3252 7284   1.792   3.898   5.647
    1H151 O3253 7285   3.497   1.514   7.352
    1H151 O3254 7286   1.792   4.852   5.647
    1H151 O3255 7287   1.413   6.440   7.352
    1H151 O3256 7288   0.087   1.514   7.352
    1H151 O3257 7289   5.202   0.083   5.647
    1H151 O3258 7290   4.445   4.533   7.352
    1H151 O3259 7291   2.171   5.487   7.352
    1H151 O3260 7292   2.171   3.898   5.647
    1H151 O3261 7293   5.581   0.083   5.647
    1H151 O3262 7294   1.603   2.149   5.647
    1H151 O3263 7295   4.066   4.533   7.352
    1H151 O3264 7296   1.603   5.329   7.352
    1H151 O3265 7297   1.603   1.195   5.647
    1H151 O3266 7298   0.277   3.579   7.352
    1H151 O3267 7299   3.497   0.241   5.647
    1H151 O3268 7300   3.497   6.282   7.352
    1H151 O3269 7301   4.255   0.560   7.352
    1H151 O3270 7302   5.960   3.579   7.352
    1H151 O3271 7303   1.034   1.672   7.352
    1H151 O3272 7304   4.445   0.718   7.352
    1H151 O3273 7305   0.087   5.010   5.647
    1H151 O3274 7306   6.529   5.010   5.647
    1H151 O3275 7307   3.308   1.672   7.352
    1H151 O3276 7308   6.150   5.010   5.647
    1H151 O3277 7309   2.550   2.944   5.647
    1H151 O3278 7310   5.581   0.718   7.352
    1H151 O3279 7311   3.497   3.102   5.647
    1H151 O3280 7312   5.771   6.282   7.352
    1H151 O3281 7313   4.445   1.037   5.647
    1H151 O3282 7314   2.360   6.282   7.352
    1H151 O3283 7315   5.392   0.560   7.352
    1H151 O3284 7316   2.360   5.329   7.352
    1H151 O3285 7317   6.718   6.440   7.352
    1H151 O3286 7318   2.550   1.991   5.647
    1H151 O3287 7319   4.445   3.898   5.647
    1H151 O3288 7320   6.529   5.963   5.647
    1H151 O3289 7321   0.655   0.083   5.647
    1H151 O3290 7322   1.034   5.805   5.647
    1H151 O3291 7323   6.718   1.672   7.352
    1H151 O3292 7324   6.718   5.805   5.647
    1H151 O3293 7325   5.013   3.102   5.647
    1H151 O3294 7326   6.339   5.805   5.647
    1H151 O3295 7327   6.718   0.083   5.647
    1H151 O3296 7328   4.066   3.898   5.647
    1H151 O3297 7329   5.202   1.037   5.647
    1H151 O3298 7330   1.792   1.037   5.647
    1H151 O3299 7331   1.413   2.625   7.352
    1H151 O3300 7332   3.497   0.560   7.352
    1H151 O3301 7333   4.634   2.467   7.352
    1H151 O3302 7334   4.634   4.375   7.352
    1H151 O3303 7335   3.687   0.083   5.647
    1H151 O3304 7336   5.013   1.195   5.647
    1H151 O3305 7337   2.739   1.195   5.647
    1H151 O3306 7338   5.013   0.560   7.352
    1H151 O3307 7339   4.823   2.625   7.352
    1H151 O3308 7340   2.550   2.625   7.352
    1H151 O3309 7341   3.687   0.718   7.352
    1H151 O3310 7342   3.308   1.037   5.647
    1H151 O3311 7343   5.771   3.421   7.352
    1H151 O3312 7344   3.687   3.898   5.647
    1H151 O3313 7345   5.581   5.487   7.352
    1H151 O3314 7346   2.550   5.805   5.647
    1H151 O3315 7347   6.718   2.944   5.647
    1H151 O3316 7348   1.792   6.440   7.352
    1H151 O3317 7349   1.413   4.852   5.647
    1H151 O3318 7350   2.550   4.533   7.352
    1H151 O3319 7351   4.823   3.898   5.647
    1H151 O3320 7352   0.655   1.672   7.352
    1H151 O3321 7353   5.013   6.282   7.352
    1H151 O3322 7354   4.634   0.560   7.352
    1H151 O3323 7355   6.529   3.102   5.647
    1H151 O3324 7356   0.466   3.102   5.647
    1H151 O3325 7357   2.360   4.056   5.647
    1H151 O3326 7358   2.739   5.963   5.647
    1H151 O3327 7359   5.960   5.805   5.647
    1H151 O3328 7360   5.202   0.718   7.352
    1H151 O3329 7361   5.581   1.037   5.647
    1H151 O3330 7362   4.634   2.149   5.647
    1H151 O3331 7363   3.308   4.852   5.647
    1H151 O3332 7364   2.171   6.440   7.352
    1H151 O3333 7365   2.739   3.102   5.647
    1H151 O3334 7366   3.118   1.514   7.352
    1H151 O3335 7367   1.603   2.467   7.352
    1H151 O3336 7368   6.150   5.963   5.647
    1H151 O3337 7369   4.066   3.579   7.352
    1H151 O3338 7370   1.413   1.037   5.647
    1H151 O3339 7371   5.013   0.241   5.647
    1H151 O3340 7372   4.066   0.718   7.352
    1H151 O3341 7373   0.277   1.672   7.352
    1H151 O3342 7374   0.466   5.010   5.647
    1H151 O3343 7375   1.603   5.010   5.647
    1H151 O3344 7376   0.845   5.329   7.352
    1H151 O3345 7377   6.529   1.514   7.352
    1H151 O3346 7378   5.392   1.195   5.647
    1H151 O3347 7379   4.255   4.056   5.647
    1H151 O3348 7380   1.413   2.944   5.647
    1H151 O3349 7381   3.308   2.944   5.647
    1H151 O3350 7382   1.224   5.010   5.647
    1H151 O3351 7383   0.655   2.944   5.647
    1H151 O3352 7384   3.497   4.056   5.647
    1H151 O3353 7385   0.466   3.421   7.352
    1H151 O3354 7386   0.845   5.010   5.647
    1H151 O3355 7387   1.413   3.898   5.647
    1H151 O3356 7388   3.687   3.579   7.352
    1H151 O3357 7389   1.224   0.560   7.352
    1H151 O3358 7390   2.929   1.037   5.647
    1H151 O3359 7391   5.771   5.010   5.647
    1H151 O3360 7392   4.255   6.282   7.352
    1H151 O3361 7393   5.771   1.195   5.647
    1H151 O3362 7394   3.687   1.672   7.352
    1H151 O3363 7395   4.823   6.440   7.352
    1H151 O3364 7396   3.308   4.533   7.352
    1H151 O3365 7397   2.550   3.898   5.647
    1H151 O3366 7398   4.445   1.991   5.647
    1H151 O3367 7399   5.771   4.375   7.352
    1H151 O3368 7400   3.876   3.421   7.352
    1H151 O3369 7401   5.960   1.037   5.647
    1H151 O3370 7402   3.118   0.560   7.352
    1H151 O3371 7403   2.171   4.852   5.647
    1H151 O3372 7404   5.771   0.241   5.647
    1H151 O3373 7405   1.982   5.010   5.647
    1H151 O3374 7406   3.118   3.102   5.647
    1H151 O3375 7407   3.308   3.898   5.647
    1H151 O3376 7408   0.466   1.514   7.352
    1H151 O3377 7409   1.224   2.467   7.352
    1H151 O3378 7410   1.034   4.852   5.647
    1H151 O3379 7411   0.655   2.625   7.352
    1H151 O3380 7412   6.908   3.102   5.647
    1H151 O3381 7413   3.308   0.083   5.647
    1H151 O3382 7414   4.445   1.672   7.352
    1H151 O3383 7415   0.277   2.944   5.647
    1H151 O3384 7416   4.255   3.421   7.352
    1H151 O3385 7417   5.771   5.963   5.647
    1H151 O3386 7418   1.224   1.514   7.352
    1H151 O3387 7419   0.277   2.625   7.352
    1H151 O3388 7420   6.150   1.195   5.647
    1H151 O3389 7421   2.739   5.010   5.647
    1H151 O3390 7422   5.013   4.056   5.647
    1H151 O3391 7423   4.445   2.625   7.352
    1H151 O3392 7424   2.929   4.852   5.647
    1H151 O3393 7425   4.634   1.514   7.352
    1H151 O3394 7426   0.466   2.467   7.352
    1H151 O3395 7427   5.581   5.805   5.647
    1H151 O3396 7428   5.960   4.852   5.647
    1H151 O3397 7429   4.255   1.514   7.352
    1H151 O3398 7430   4.255   2.149   5.647
    1H151 O3399 7431   2.929   2.944   5.647
    1H151 O3400 7432   6.339   4.852   5.647
    1H151 O3401 7433   2.929   0.718   7.352
    1H151 O3402 7434   5.013   2.149   5.647
    1H151 O3403 7435   6.718   4.852   5.647
    1H151 O3404 7436   3.118   5.010   5.647
    1H151 O3405 7437   5.960   2.625   7.352
    1H151 O3406 7438   2.360   5.010   5.647
    1H151 O3407 7439   5.960   6.440   7.352
    1H151 O3408 7440   3.876   0.560   7.352
    1H151 O3409 7441   2.550   4.852   5.647
    1H151 O3410 7442   3.876   5.329   7.352
    1H151 O3411 7443   6.339   2.625   7.352
    1H151 O3412 7444   4.634   4.056   5.647
    1H151 O3413 7445   3.118   1.195   5.647
    1H151 O3414 7446   2.171   4.533   7.352
    1H151 O3415 7447   0.277   4.852   5.647
    1H151 O3416 7448   4.066   1.672   7.352
    1H151 O3417 7449   5.392   5.010   5.647
    1H151 O3418 7450   4.823   0.718   7.352
    1H151 O3419 7451   4.066   5.487   7.352
    1H151 O3420 7452   5.013   2.467   7.352
    1H151 O3421 7453   5.581   4.852   5.647
    1H151 O3422 7454   3.876   0.241   5.647
    1H151 O3423 7455   4.255   1.195   5.647
    1H151 O3424 7456   3.308   6.440   7.352
    1H151 O3425 7457   6.339   1.037   5.647
    1H151 O3426 7458   3.876   4.056   5.647
    1H151 O3427 7459   1.792   2.625   7.352
    1H151 O3428 7460   6.339   2.944   5.647
    1H151 O3429 7461   1.034   0.083   5.647
    1H151 O3430 7462   2.171   2.625   7.352
    1H151 O3431 7463   5.202   3.898   5.647
    1H151 O3432 7464   3.687   1.037   5.647
    1H151 O3433 7465   4.823   1.672   7.352
    1H151 O3434 7466   1.224   4.056   5.647
    1H151 O3435 7467   2.550   6.440   7.352
    1H151 O3436 7468   2.550   5.487   7.352
    1H151 O3437 7469   5.202   2.625   7.352
    1H151 O3438 7470   2.929   4.533   7.352
    1H151 O3439 7471   2.929   5.805   5.647
    1H151 O3440 7472   4.823   1.991   5.647
    1H151 O3441 7473   0.655   5.487   7.352
    1H151 O3442 7474   2.739   3.421   7.352
    1H151 O3443 7475   4.255   5.329   7.352
    1H151 O3444 7476   3.497   1.195   5.647
    1H151 O3445 7477   3.497   5.010   5.647
    1H151 O3446 7478   3.497   3.421   7.352
    1H151 O3447 7479   5.202   4.852   5.647
    1H151 O3448 7480   5.202   5.805   5.647
    1H151 O3449 7481   2.360   4.375   7.352
    1H151 O3450 7482   2.360   2.467   7.352
    1H151 O3451 7483   2.360   3.421   7.352
    1H151 O3452 7484   5.581   2.625   7.352
    1H151 O3453 7485   6.150   2.467   7.352
    1H151 O3454 7486   5.392   5.329   7.352
    1H151 O3455 7487   6.150   4.375   7.352
    1H151 O3456 7488   6.150   3.102   5.647
    1H151 O3457 7489   2.739   2.467   7.352
    1H151 O3458 7490   0.845   3.421   7.352
    1H151 O3459 7491   3.876   1.514   7.352
    1H151 O3460 7492   2.739   4.375   7.352
    1H151 O3461 7493   1.034   2.625   7.352
    1H151 O3462 7494   2.360   5.963   5.647
    1H151 O3463 7495   2.739   1.514   7.352
    1H151 O3464 7496   5.771   5.329   7.352
    1H151 O3465 7497   4.823   4.533   7.352
    1H151 O3466 7498   5.013   5.963   5.647
    1H151 O3467 7499   5.202   1.991   5.647
    1H151 O3468 7500   6.339   6.440   7.352
    1H151 O3469 7501   1.413   1.991   5.647
    1H151 O3470 7502   6.529   1.195   5.647
    1H151 O3471 7503   5.202   5.487   7.352
    1H151 O3472 7504   3.308   3.579   7.352
    1H151 O3473 7505   0.845   3.102   5.647
    1H151 O3474 7506   3.687   4.852   5.647
    1H151 O3475 7507   4.823   4.852   5.647
    1H151 O3476 7508   6.529   0.241   5.647
    1H151 O3477 7509   2.929   2.625   7.352
    1H151 O3478 7510   5.960   1.991   5.647
    1H151 O3479 7511   4.823   5.805   5.647
    1H151 O3480 7512   6.529   6.282   7.352
    1H151 O3481 7513   5.202   2.944   5.647
    1H151 O3482 7514   4.445   6.440   7.352
    1H151 O3483 7515   5.960   5.487   7.352
    1H151 O3484 7516   5.581   3.579   7.352
    1H151 O3485 7517   0.845   2.467   7.352
    1H151 O3486 7518   4.634   5.963   5.647
    1H151 O3487 7519   2.550   3.579   7.352
    1H151 O3488 7520   6.150   2.149   5.647
    1H151 O3489 7521   2.739   6.282   7.352
    1H151 O3490 7522   5.960   4.533   7.352
    1H151 O3491 7523   6.339   1.991   5.647
    1H151 O3492 7524   1.224   5.963   5.647
    1H151 O3493 7525   1.224   1.195   5.647
    1H151 O3494 7526   4.255   5.963   5.647
    1H151 O3495 7527   4.445   5.805   5.647
    1H151 O3496 7528   0.845   0.241   5.647
    1H151 O3497 7529   3.876   5.963   5.647
    1H151 O3498 7530   4.066   5.805   5.647
    1H151 O3499 7531   5.013   1.514   7.352
    1H151 O3500 7532   5.392   2.467   7.352
    1H151 O3501 7533   1.224   0.241   5.647
    1H151 O3502 7534   6.150   6.282   7.352
    1H151 O3503 7535   0.655   4.852   5.647
    1H151 O3504 7536   2.739   2.149   5.647
    1H151 O3505 7537   0.087   5.329   7.352
    1H151 O3506 7538   4.445   3.579   7.352
    1H151 O3507 7539   3.118   0.241   5.647
    1H151 O3508 7540   6.718   1.037   5.647
    1H151 O3509 7541   2.739   5.329   7.352
    1H151 O3510 7542   5.581   4.533   7.352
    1H151 O3511 7543   1.413   0.083   5.647
    1H151 O3512 7544   3.118   4.375   7.352
    1H151 O3513 7545   5.392   2.149   5.647
    1H151 O3514 7546   4.634   5.010   5.647
    1H151 O3515 7547   3.687   5.805   5.647
    1H151 O3516 7548   5.960   2.944   5.647
    1H151 O3517 7549   2.360   0.560   7.352
    1H151 O3518 7550   3.118   4.056   5.647
    1H151 O3519 7551   6.718   2.625   7.352
    1H151 O3520 7552   6.718   5.487   7.352
    1H151 O3521 7553   3.687   5.487   7.352
    1H151 O3522 7554   5.392   4.375   7.352
    1H151 O3523 7555   5.392   5.963   5.647
    1H151 O3524 7556   1.224   3.421   7.352
    1H151 O3525 7557   4.255   2.467   7.352
    1H151 O3526 7558   4.823   0.083   5.647
    1H151 O3527 7559   6.908   2.467   7.352
    1H151 O3528 7560   2.929   1.672   7.352
    1H151 O3529 7561   5.771   3.102   5.647
    1H151 O3530 7562   4.634   6.282   7.352
    1H151 O3531 7563   2.929   3.898   5.647
    1H151 O3532 7564   2.739   4.056   5.647
    1H151 O3533 7565   2.171   0.718   7.352
    1H151 O3534 7566   0.655   3.579   7.352
    1H151 O3535 7567   6.339   0.083   5.647
    1H151 O3536 7568   6.339   1.672   7.352
    1H151 O3537 7569   4.445   4.852   5.647
    1H151 O3538 7570   6.150   1.514   7.352
    1H151 O3539 7571   1.034   3.579   7.352
    1H151 O3540 7572   5.013   5.010   5.647
    1H151 O3541 7573   4.066   1.037   5.647
    1H151 O3542 7574   0.277   5.487   7.352
    1H151 O3543 7575   5.960   0.083   5.647
    1H151 O3544 7576   0.466   5.329   7.352
    1H151 O3545 7577   5.392   3.421   7.352
    1H151 O3546 7578   6.529   5.329   7.352
    1H151 O3547 7579   1.224   3.102   5.647
    1H151 O3548 7580   2.550   1.672   7.352
    1H151 O3549 7581   6.529   4.375   7.352
    1H151 O3550 7582   1.982   0.560   7.352
    1H151 O3551 7583   6.529   2.467   7.352
    1H151 O3552 7584   5.392   3.102   5.647
    1H151 O3553 7585   4.634   0.241   5.647
    1H151 O3554 7586   1.982   2.467   7.352
    1H151 O3555 7587   4.634   3.421   7.352
    1H151 O3556 7588   3.497   5.329   7.352
    1H151 O3557 7589   5.771   2.467   7.352
    1H151 O3558 7590   1.413   1.672   7.352
    1H151 O3559 7591   6.150   0.241   5.647
    1H151 O3560 7592   2.550   0.718   7.352
    1H151 O3561 7593   1.413   0.718   7.352
    1H151 O3562 7594   2.360   1.514   7.352
    1H151 O3563 7595   2.739   0.560   7.352
    1H151 O3564 7596   4.066   0.083   5.647
    1H151 O3565 7597   4.066   1.991   5.647
    1H151 O3566 7598   4.066   2.625   7.352
    1H151 O3567 7599   1.034   2.944   5.647
    1H151 O3568 7600   3.876   1.195   5.647
    1H151 O3569 7601   3.118   3.421   7.352
    1H151 O3570 7602   3.118   6.282   7.352
    1H151 O3571 7603   6.339   4.533   7.352
    1H151 O3572 7604   5.392   4.056   5.647
    1H151 O3573 7605   1.224   2.149   5.647
    1H151 O3574 7606   4.445   5.487   7.352
    1H151 O3575 7607   2.929   3.579   7.352
    1H151 O3576 7608   3.118   5.963   5.647
    1H151 O3577 7609   2.929   0.083   5.647
    1H151 O3578 7610   2.929   1.991   5.647
    1H151 O3579 7611   6.718   4.533   7.352
    1H151 O3580 7612   4.255   0.241   5.647
    1H151 O3581 7613   5.581   1.991   5.647
    1H151 O3582 7614   2.739   0.241   5.647
    1H151 O3583 7615   1.792   4.533   7.352
    1H151 O3584 7616   4.445   0.083   5.647
    1H151 O3585 7617   5.771   2.149   5.647
    1H151 O3586 7618   2.929   5.487   7.352
    1H151 O3587 7619   0.087   4.375   7.352
    1H151 O3588 7620   1.413   5.805   5.647
    1H151 O3589 7621   1.982   4.375   7.352
    1H151 O3590 7622   5.013   4.375   7.352
    1H151 O3591 7623   3.497   5.963   5.647
    1H151 O3592 7624   3.876   5.010   5.647
    1H151 O3593 7625   3.876   2.149   5.647
    1H151 O3594 7626   5.581   2.944   5.647
    1H151 O3595 7627   2.929   6.440   7.352
    1H151 O3596 7628   3.876   2.467   7.352
    1H151 O3597 7629   6.529   2.149   5.647
    1H151 O3598 7630   3.308   5.805   5.647
    1H151 O3599 7631   3.118   5.329   7.352
    1H151 O3600 7632   1.034   3.898   5.647
    1H151 O3601 7633   2.171   5.805   5.647
    1H151 O3602 7634   5.202   3.579   7.352
    1H151 O3603 7635   1.603   0.241   5.647
    1H151 O3604 7636   3.308   5.487   7.352
    1H151 O3605 7637   4.634   5.329   7.352
    1H151 O3606 7638   4.823   3.579   7.352
    1H151 O3607 7639   5.581   3.898   5.647
    1H151 O3608 7640   2.550   0.083   5.647
    1H151 O3609 7641   5.013   5.329   7.352
    1H151 O3610 7642   5.013   3.421   7.352
    1H151 O3611 7643   5.771   1.514   7.352
    1H151 O3612 7644   2.360   0.241   5.647
    1H151 O3613 7645   1.982   3.421   7.352
    1H151 O3614 7646   4.066   4.852   5.647
    1H151 O3615 7647   3.118   2.467   7.352
    1H151 O3616 7648   5.202   1.672   7.352
    1H151 O3617 7649   2.171   3.579   7.352
    1H151 O3618 7650   1.603   0.560   7.352
    1H151 O3619 7651   4.255   5.010   5.647
    1H151 O3620 7652   6.150   5.329   7.352
    1H151 O3621 7653   5.202   4.533   7.352
    1H151 O3622 7654   6.339   5.487   7.352
    1H151 O3623 7655   5.960   1.672   7.352
    1H151 O3624 7656   4.823   5.487   7.352
    1H151 O3625 7657   3.118   2.149   5.647
    1H151 O3626 7658   1.603   3.421   7.352
    1H151 O3627 7659   0.087   1.195   5.647
    1H151 O3628 7660   3.687   2.625   7.352
    1H151 O3629 7661   1.034   1.037   5.647
    1H151 O3630 7662   5.392   1.514   7.352
    1H151 O3631 7663   1.982   0.241   5.647
    1H151 O3632 7664   1.603   1.514   7.352
    1H151 O3633 7665   3.308   2.625   7.352
    1H151 O3634 7666   3.497   2.467   7.352
    1H151 O3635 7667   0.277   1.037   5.647
    1H151 O3636 7668   2.171   0.083   5.647
    1H151 O3637 7669   1.792   0.083   5.647
    1H151 O3638 7670   1.413   3.579   7.352
    1H151 O3639 7671   0.277   4.533   7.352
    1H151 O3640 7672   0.845   4.056   5.647
    1H151 O3641 7673   1.792   0.718   7.352
    1H151 O3642 7674   6.718   1.991   5.647
    1H151 O3643 7675   3.497   2.149   5.647
    1H151 O3644 7676   5.771   4.056   5.647
    1H151 O3645 7677   1.413   4.533   7.352
    1H151 O3646 7678   1.034   1.991   5.647
    1H151 O3647 7679   5.960   3.898   5.647
    1H151 O3648 7680   0.087   2.149   5.647
    1H151 O3649 7681   0.655   3.898   5.647
    1H151 O3650 7682   1.603   5.963   5.647
    1H151 O3651 7683   3.687   1.991   5.647
    1H151 O3652 7684   5.581   1.672   7.352
    1H151 O3653 7685   3.308   1.991   5.647
    1H151 O3654 7686   6.339   3.898   5.647
    1H151 O3655 7687   0.277   3.898   5.647
    1H151 O3656 7688   1.603   4.375   7.352
    1H151 O3657 7689   6.718   3.898   5.647
    1H151 O3658 7690   1.792   3.579   7.352
    1H151 O3659 7691   1.982   5.963   5.647
    1H151 O3660 7692   0.466   4.375   7.352
    1H151 O3661 7693   1.034   4.533   7.352
    1H151 O3662 7694   0.466   2.149   5.647
    1H151 O3663 7695   0.845   2.149   5.647
    1H151 O3664 7696   2.171   1.672   7.352
    1H151 O3665 7697   1.792   1.672   7.352
    1H151 O3666 7698   0.845   1.195   5.647
    1H151 O3667 7699   6.150   4.056   5.647
    1H151 O3668 7700   0.655   4.533   7.352
    1H151 O3669 7701   1.792   5.805   5.647
    1H151 O3670 7702   0.466   4.056   5.647
    1H151 O3671 7703   0.655   1.037   5.647
    1H151 O3672 7704   1.982   1.514   7.352
    1H151 O3673 7705   0.277   1.991   5.647
    1H151 O3674 7706   0.466   1.195   5.647
    1H151 O3675 7707   1.224   4.375   7.352
    1H151 O3676 7708   6.529   4.056   5.647
    1H151 O3677 7709   0.087   4.056   5.647
    1H151 O3678 7710   0.655   1.991   5.647
    1H151 O3679 7711   0.845   4.375   7.352
    1H151 O3680 7712   1.982   2.864   5.836
    1H151 O3681 7713   0.277   6.044   5.836
    1H151 O3682 7714   4.445   3.183   5.836
    1H151 O3683 7715   1.034   6.202   7.163
    1H151 O3684 7716   4.066   3.183   5.836
    1H151 O3685 7717   0.466   5.725   5.836
    1H151 O3686 7718   1.982   1.910   5.836
    1H151 O3687 7719   0.466   6.521   7.163
    1H151 O3688 7720   0.655   6.044   5.836
    1H151 O3689 7721   0.845   6.521   7.163
    1H151 O3690 7722   2.171   3.183   5.836
    1H151 O3691 7723   1.792   2.229   5.836
    1H151 O3692 7724   0.655   6.202   7.163
    1H151 O3693 7725   6.529   0.798   7.163
    1H151 O3694 7726   2.171   2.229   5.836
    1H151 O3695 7727   6.339   0.480   7.163
    1H151 O3696 7728   2.360   1.910   5.836
    1H151 O3697 7729   2.171   1.275   5.836
    1H151 O3698 7730   6.718   0.480   7.163
    1H151 O3699 7731   6.150   0.798   7.163
    1H151 O3700 7732   0.466   6.679   5.836
    1H151 O3701 7733   1.413   6.202   7.163
    1H151 O3702 7734   1.224   5.567   7.163
    1H151 O3703 7735   0.087   6.521   7.163
    1H151 O3704 7736   0.845   5.725   5.836
    1H151 O3705 7737   1.792   4.136   5.836
    1H151 O3706 7738   4.823   3.183   5.836
    1H151 O3707 7739   5.392   6.521   7.163
    1H151 O3708 7740   4.634   2.864   5.836
    1H151 O3709 7741   3.687   3.183   5.836
    1H151 O3710 7742   5.960   0.480   7.163
    1H151 O3711 7743   0.087   6.679   5.836
    1H151 O3712 7744   1.792   3.183   5.836
    1H151 O3713 7745   0.845   0.798   7.163
    1H151 O3714 7746   6.339   3.341   7.163
    1H151 O3715 7747   1.603   2.864   5.836
    1H151 O3716 7748   5.581   6.202   7.163
    1H151 O3717 7749   2.550   1.275   5.836
    1H151 O3718 7750   4.255   3.818   5.836
    1H151 O3719 7751   0.277   6.202   7.163
    1H151 O3720 7752   1.603   4.771   5.836
    1H151 O3721 7753   3.687   4.295   7.163
    1H151 O3722 7754   5.202   0.322   5.836
    1H151 O3723 7755   3.308   1.433   7.163
    1H151 O3724 7756   2.171   5.248   7.163
    1H151 O3725 7757   0.466   0.798   7.163
    1H151 O3726 7758   5.202   0.480   7.163
    1H151 O3727 7759   5.960   3.341   7.163
    1H151 O3728 7760   1.792   6.202   7.163
    1H151 O3729 7761   2.360   3.818   5.836
    1H151 O3730 7762   2.550   3.183   5.836
    1H151 O3731 7763   4.066   4.295   7.163
    1H151 O3732 7764   5.581   0.322   5.836
    1H151 O3733 7765   5.013   6.521   7.163
    1H151 O3734 7766   3.876   6.521   7.163
    1H151 O3735 7767   1.034   0.480   7.163
    1H151 O3736 7768   0.277   5.090   5.836
    1H151 O3737 7769   5.392   0.957   5.836
    1H151 O3738 7770   3.876   2.864   5.836
    1H151 O3739 7771   3.497   0.798   7.163
    1H151 O3740 7772   5.771   0.798   7.163
    1H151 O3741 7773   6.529   3.659   7.163
    1H151 O3742 7774   6.718   1.433   7.163
    1H151 O3743 7775   6.718   5.090   5.836
    1H151 O3744 7776   1.982   4.771   5.836
    1H151 O3745 7777   1.413   4.136   5.836
    1H151 O3746 7778   2.171   6.202   7.163
    1H151 O3747 7779   3.118   0.798   7.163
    1H151 O3748 7780   6.339   5.090   5.836
    1H151 O3749 7781   3.687   6.202   7.163
    1H151 O3750 7782   5.960   5.090   5.836
    1H151 O3751 7783   1.792   5.248   7.163
    1H151 O3752 7784   0.277   3.341   7.163
    1H151 O3753 7785   6.150   2.706   7.163
    1H151 O3754 7786   1.034   1.433   7.163
    1H151 O3755 7787   2.360   0.957   5.836
    1H151 O3756 7788   2.360   4.613   7.163
    1H151 O3757 7789   0.277   0.322   5.836
    1H151 O3758 7790   0.087   3.659   7.163
    1H151 O3759 7791   4.823   1.275   5.836
    1H151 O3760 7792   3.497   3.818   5.836
    1H151 O3761 7793   4.445   4.295   7.163
    1H151 O3762 7794   4.066   6.202   7.163
    1H151 O3763 7795   3.687   0.322   5.836
    1H151 O3764 7796   3.497   0.957   5.836
    1H151 O3765 7797   4.634   0.957   5.836
    1H151 O3766 7798   4.445   2.229   5.836
    1H151 O3767 7799   2.360   2.706   7.163
    1H151 O3768 7800   3.497   6.521   7.163
    1H151 O3769 7801   5.392   5.567   7.163
    1H151 O3770 7802   2.550   3.341   7.163
    1H151 O3771 7803   0.655   0.480   7.163
    1H151 O3772 7804   1.034   5.090   5.836
    1H151 O3773 7805   5.013   3.818   5.836
    1H151 O3774 7806   5.771   5.725   5.836
    1H151 O3775 7807   5.771   5.567   7.163
    1H151 O3776 7808   2.739   2.706   7.163
    1H151 O3777 7809   4.445   0.480   7.163
    1H151 O3778 7810   5.392   6.679   5.836
    1H151 O3779 7811   4.445   1.275   5.836
    1H151 O3780 7812   0.277   0.480   7.163
    1H151 O3781 7813   0.466   2.706   7.163
    1H151 O3782 7814   4.255   2.864   5.836
    1H151 O3783 7815   0.087   5.725   5.836
    1H151 O3784 7816   2.739   5.725   5.836
    1H151 O3785 7817   3.497   4.613   7.163
    1H151 O3786 7818   0.845   1.752   7.163
    1H151 O3787 7819   3.118   0.957   5.836
    1H151 O3788 7820   4.255   0.798   7.163
    1H151 O3789 7821   3.497   3.659   7.163
    1H151 O3790 7822   1.034   5.248   7.163
    1H151 O3791 7823   5.960   1.275   5.836
    1H151 O3792 7824   6.339   6.044   5.836
    1H151 O3793 7825   0.087   0.798   7.163
    1H151 O3794 7826   2.550   5.090   5.836
    1H151 O3795 7827   1.603   5.567   7.163
    1H151 O3796 7828   2.739   4.613   7.163
    1H151 O3797 7829   0.087   1.752   7.163
    1H151 O3798 7830   2.550   6.202   7.163
    1H151 O3799 7831   3.118   4.771   5.836
    1H151 O3800 7832   3.497   1.752   7.163
    1H151 O3801 7833   5.960   4.295   7.163
    1H151 O3802 7834   4.634   2.706   7.163
    1H151 O3803 7835   1.603   0.957   5.836
    1H151 O3804 7836   1.982   3.818   5.836
    1H151 O3805 7837   1.413   1.275   5.836
    1H151 O3806 7838   1.603   2.706   7.163
    1H151 O3807 7839   4.634   3.818   5.836
    1H151 O3808 7840   4.634   4.613   7.163
    1H151 O3809 7841   4.823   2.387   7.163
    1H151 O3810 7842   1.413   2.387   7.163
    1H151 O3811 7843   3.876   3.818   5.836
    1H151 O3812 7844   3.497   6.679   5.836
    1H151 O3813 7845   3.497   4.771   5.836
    1H151 O3814 7846   2.360   2.864   5.836
    1H151 O3815 7847   1.982   5.567   7.163
    1H151 O3816 7848   6.718   3.183   5.836
    1H151 O3817 7849   6.150   1.910   5.836
    1H151 O3818 7850   5.581   0.480   7.163
    1H151 O3819 7851   0.845   5.567   7.163
    1H151 O3820 7852   4.066   5.248   7.163
    1H151 O3821 7853   4.066   3.341   7.163
    1H151 O3822 7854   6.529   2.864   5.836
    1H151 O3823 7855   0.466   2.864   5.836
    1H151 O3824 7856   1.224   6.521   7.163
    1H151 O3825 7857   4.255   1.752   7.163
    1H151 O3826 7858   5.581   4.295   7.163
    1H151 O3827 7859   6.718   6.044   5.836
    1H151 O3828 7860   3.118   2.864   5.836
    1H151 O3829 7861   1.792   1.275   5.836
    1H151 O3830 7862   2.550   6.044   5.836
    1H151 O3831 7863   0.655   3.183   5.836
    1H151 O3832 7864   0.655   5.090   5.836
    1H151 O3833 7865   0.655   1.433   7.163
    1H151 O3834 7866   5.392   2.706   7.163
    1H151 O3835 7867   4.823   1.433   7.163
    1H151 O3836 7868   6.150   5.725   5.836
    1H151 O3837 7869   6.529   5.725   5.836
    1H151 O3838 7870   5.202   2.229   5.836
    1H151 O3839 7871   6.150   3.659   7.163
    1H151 O3840 7872   5.013   0.957   5.836
    1H151 O3841 7873   1.034   3.341   7.163
    1H151 O3842 7874   1.224   6.679   5.836
    1H151 O3843 7875   6.718   3.341   7.163
    1H151 O3844 7876   6.529   0.957   5.836
    1H151 O3845 7877   5.392   4.771   5.836
    1H151 O3846 7878   5.771   6.521   7.163
    1H151 O3847 7879   3.876   3.659   7.163
    1H151 O3848 7880   5.013   5.725   5.836
    1H151 O3849 7881   6.529   6.521   7.163
    1H151 O3850 7882   5.202   6.202   7.163
    1H151 O3851 7883   3.876   4.613   7.163
    1H151 O3852 7884   2.550   1.433   7.163
    1H151 O3853 7885   1.603   1.910   5.836
    1H151 O3854 7886   4.445   6.044   5.836
    1H151 O3855 7887   4.634   4.771   5.836
    1H151 O3856 7888   5.960   3.183   5.836
    1H151 O3857 7889   4.823   0.480   7.163
    1H151 O3858 7890   0.277   1.433   7.163
    1H151 O3859 7891   4.255   4.613   7.163
    1H151 O3860 7892   2.171   4.136   5.836
    1H151 O3861 7893   2.360   5.567   7.163
    1H151 O3862 7894   3.876   5.725   5.836
    1H151 O3863 7895   3.308   0.322   5.836
    1H151 O3864 7896   1.034   6.044   5.836
    1H151 O3865 7897   2.550   5.248   7.163
    1H151 O3866 7898   0.845   6.679   5.836
    1H151 O3867 7899   2.171   0.480   7.163
    1H151 O3868 7900   6.339   1.433   7.163
    1H151 O3869 7901   6.718   5.248   7.163
    1H151 O3870 7902   3.687   0.480   7.163
    1H151 O3871 7903   5.013   2.864   5.836
    1H151 O3872 7904   1.413   5.248   7.163
    1H151 O3873 7905   3.687   1.433   7.163
    1H151 O3874 7906   1.603   3.818   5.836
    1H151 O3875 7907   4.823   2.229   5.836
    1H151 O3876 7908   5.771   3.659   7.163
    1H151 O3877 7909   4.066   0.480   7.163
    1H151 O3878 7910   3.308   3.183   5.836
    1H151 O3879 7911   4.255   3.659   7.163
    1H151 O3880 7912   6.150   6.521   7.163
    1H151 O3881 7913   1.982   0.957   5.836
    1H151 O3882 7914   4.255   6.521   7.163
    1H151 O3883 7915   5.771   0.957   5.836
    1H151 O3884 7916   2.929   1.433   7.163
    1H151 O3885 7917   1.224   4.771   5.836
    1H151 O3886 7918   4.634   1.910   5.836
    1H151 O3887 7919   6.718   0.322   5.836
    1H151 O3888 7920   3.497   2.864   5.836
    1H151 O3889 7921   4.634   0.798   7.163
    1H151 O3890 7922   2.739   0.957   5.836
    1H151 O3891 7923   5.771   2.706   7.163
    1H151 O3892 7924   0.655   3.341   7.163
    1H151 O3893 7925   1.982   4.613   7.163
    1H151 O3894 7926   2.550   2.229   5.836
    1H151 O3895 7927   5.581   5.090   5.836
    1H151 O3896 7928   3.308   4.295   7.163
    1H151 O3897 7929   1.224   0.798   7.163
    1H151 O3898 7930   3.876   0.798   7.163
    1H151 O3899 7931   3.308   4.136   5.836
    1H151 O3900 7932   3.308   0.480   7.163
    1H151 O3901 7933   0.466   5.567   7.163
    1H151 O3902 7934   1.224   2.706   7.163
    1H151 O3903 7935   6.529   6.679   5.836
    1H151 O3904 7936   5.960   6.202   7.163
    1H151 O3905 7937   3.876   5.567   7.163
    1H151 O3906 7938   1.413   2.229   5.836
    1H151 O3907 7939   4.445   1.433   7.163
    1H151 O3908 7940   4.634   6.521   7.163
    1H151 O3909 7941   6.529   2.706   7.163
    1H151 O3910 7942   1.982   6.521   7.163
    1H151 O3911 7943   5.581   3.341   7.163
    1H151 O3912 7944   0.845   2.706   7.163
    1H151 O3913 7945   2.929   5.090   5.836
    1H151 O3914 7946   2.739   1.910   5.836
    1H151 O3915 7947   4.445   2.387   7.163
    1H151 O3916 7948   1.224   1.752   7.163
    1H151 O3917 7949   0.087   2.706   7.163
    1H151 O3918 7950   4.634   1.752   7.163
    1H151 O3919 7951   5.202   3.183   5.836
    1H151 O3920 7952   4.823   0.322   5.836
    1H151 O3921 7953   2.739   3.818   5.836
    1H151 O3922 7954   0.466   1.752   7.163
    1H151 O3923 7955   5.392   0.798   7.163
    1H151 O3924 7956   1.603   6.521   7.163
    1H151 O3925 7957   2.929   3.183   5.836
    1H151 O3926 7958   5.013   0.798   7.163
    1H151 O3927 7959   1.224   5.725   5.836
    1H151 O3928 7960   2.739   2.864   5.836
    1H151 O3929 7961   1.034   2.387   7.163
    1H151 O3930 7962   3.687   4.136   5.836
    1H151 O3931 7963   0.087   2.864   5.836
    1H151 O3932 7964   5.013   2.706   7.163
    1H151 O3933 7965   0.277   3.183   5.836
    1H151 O3934 7966   6.339   1.275   5.836
    1H151 O3935 7967   4.066   1.433   7.163
    1H151 O3936 7968   6.718   6.202   7.163
    1H151 O3937 7969   5.202   1.275   5.836
    1H151 O3938 7970   4.823   4.136   5.836
    1H151 O3939 7971   4.445   4.136   5.836
    1H151 O3940 7972   2.360   6.521   7.163
    1H151 O3941 7973   5.960   1.433   7.163
    1H151 O3942 7974   4.066   2.229   5.836
    1H151 O3943 7975   2.360   5.725   5.836
    1H151 O3944 7976   6.339   4.295   7.163
    1H151 O3945 7977   2.739   0.798   7.163
    1H151 O3946 7978   0.655   2.387   7.163
    1H151 O3947 7979   1.413   5.090   5.836
    1H151 O3948 7980   5.581   1.275   5.836
    1H151 O3949 7981   3.687   5.248   7.163
    1H151 O3950 7982   1.413   3.183   5.836
    1H151 O3951 7983   5.960   6.044   5.836
    1H151 O3952 7984   5.392   5.725   5.836
    1H151 O3953 7985   2.929   1.275   5.836
    1H151 O3954 7986   6.339   3.183   5.836
    1H151 O3955 7987   2.360   4.771   5.836
    1H151 O3956 7988   3.118   4.613   7.163
    1H151 O3957 7989   4.445   3.341   7.163
    1H151 O3958 7990   3.876   0.957   5.836
    1H151 O3959 7991   3.876   1.752   7.163
    1H151 O3960 7992   6.718   4.295   7.163
    1H151 O3961 7993   1.982   2.706   7.163
    1H151 O3962 7994   5.013   1.910   5.836
    1H151 O3963 7995   0.655   0.322   5.836
    1H151 O3964 7996   5.013   6.679   5.836
    1H151 O3965 7997   4.255   2.706   7.163
    1H151 O3966 7998   0.277   2.387   7.163
    1H151 O3967 7999   2.171   3.341   7.163
    1H151 O3968 8000   6.150   0.957   5.836
    1H151 O3969 8001   5.771   6.679   5.836
    1H151 O3970 8002   2.929   3.341   7.163
    1H151 O3971 8003   5.581   6.044   5.836
    1H151 O3972 8004   4.255   0.957   5.836
    1H151 O3973 8005   5.202   5.090   5.836
    1H151 O3974 8006   4.255   1.910   5.836
    1H151 O3975 8007   2.171   5.090   5.836
    1H151 O3976 8008   2.739   4.771   5.836
    1H151 O3977 8009   3.118   3.818   5.836
    1H151 O3978 8010   4.445   5.248   7.163
    1H151 O3979 8011   5.202   4.136   5.836
    1H151 O3980 8012   4.255   5.567   7.163
    1H151 O3981 8013   0.466   3.659   7.163
    1H151 O3982 8014   5.771   1.910   5.836
    1H151 O3983 8015   3.118   1.752   7.163
    1H151 O3984 8016   5.013   4.771   5.836
    1H151 O3985 8017   5.202   6.044   5.836
    1H151 O3986 8018   0.087   5.567   7.163
    1H151 O3987 8019   1.792   5.090   5.836
    1H151 O3988 8020   3.308   6.202   7.163
    1H151 O3989 8021   6.529   1.752   7.163
    1H151 O3990 8022   3.687   3.341   7.163
    1H151 O3991 8023   4.066   4.136   5.836
    1H151 O3992 8024   3.876   6.679   5.836
    1H151 O3993 8025   5.960   0.322   5.836
    1H151 O3994 8026   2.929   0.322   5.836
    1H151 O3995 8027   2.550   4.136   5.836
    1H151 O3996 8028   2.739   5.567   7.163
    1H151 O3997 8029   5.771   4.771   5.836
    1H151 O3998 8030   3.308   5.090   5.836
    1H151 O3999 8031   2.929   4.136   5.836
    1H151 O4000 8032   2.929   5.248   7.163
    1H151 O4001 8033   1.413   3.341   7.163
    1H151 O4002 8034   0.087   0.957   5.836
    1H151 O4003 8035   2.929   6.044   5.836
    1H151 O4004 8036   6.339   0.322   5.836
    1H151 O4005 8037   1.224   2.864   5.836
    1H151 O4006 8038   4.823   4.295   7.163
    1H151 O4007 8039   4.823   5.090   5.836
    1H151 O4008 8040   6.150   6.679   5.836
    1H151 O4009 8041   4.823   6.044   5.836
    1H151 O4010 8042   5.013   1.752   7.163
    1H151 O4011 8043   1.413   0.480   7.163
    1H151 O4012 8044   4.823   6.202   7.163
    1H151 O4013 8045   4.445   6.202   7.163
    1H151 O4014 8046   3.687   5.090   5.836
    1H151 O4015 8047   4.634   3.659   7.163
    1H151 O4016 8048   4.066   0.322   5.836
    1H151 O4017 8049   3.687   6.044   5.836
    1H151 O4018 8050   1.792   2.387   7.163
    1H151 O4019 8051   5.392   3.659   7.163
    1H151 O4020 8052   0.655   5.248   7.163
    1H151 O4021 8053   5.202   2.387   7.163
    1H151 O4022 8054   4.066   2.387   7.163
    1H151 O4023 8055   0.845   2.864   5.836
    1H151 O4024 8056   4.066   6.044   5.836
    1H151 O4025 8057   3.497   5.567   7.163
    1H151 O4026 8058   6.339   2.229   5.836
    1H151 O4027 8059   2.360   0.798   7.163
    1H151 O4028 8060   6.718   2.387   7.163
    1H151 O4029 8061   6.150   4.771   5.836
    1H151 O4030 8062   6.150   2.864   5.836
    1H151 O4031 8063   4.445   0.322   5.836
    1H151 O4032 8064   1.413   0.322   5.836
    1H151 O4033 8065   3.118   6.679   5.836
    1H151 O4034 8066   3.308   5.248   7.163
    1H151 O4035 8067   5.392   2.864   5.836
    1H151 O4036 8068   4.634   5.725   5.836
    1H151 O4037 8069   5.392   3.818   5.836
    1H151 O4038 8070   5.202   3.341   7.163
    1H151 O4039 8071   0.845   4.771   5.836
    1H151 O4040 8072   2.929   2.229   5.836
    1H151 O4041 8073   3.308   1.275   5.836
    1H151 O4042 8074   6.529   4.771   5.836
    1H151 O4043 8075   4.823   3.341   7.163
    1H151 O4044 8076   4.255   5.725   5.836
    1H151 O4045 8077   0.087   4.771   5.836
    1H151 O4046 8078   4.634   6.679   5.836
    1H151 O4047 8079   1.603   4.613   7.163
    1H151 O4048 8080   1.224   0.957   5.836
    1H151 O4049 8081   2.550   0.322   5.836
    1H151 O4050 8082   1.224   3.818   5.836
    1H151 O4051 8083   3.118   5.725   5.836
    1H151 O4052 8084   1.224   1.910   5.836
    1H151 O4053 8085   2.929   0.480   7.163
    1H151 O4054 8086   1.413   1.433   7.163
    1H151 O4055 8087   3.118   3.659   7.163
    1H151 O4056 8088   4.066   1.275   5.836
    1H151 O4057 8089   1.413   6.044   5.836
    1H151 O4058 8090   2.550   2.387   7.163
    1H151 O4059 8091   3.687   2.229   5.836
    1H151 O4060 8092   3.118   6.521   7.163
    1H151 O4061 8093   5.013   5.567   7.163
    1H151 O4062 8094   2.550   4.295   7.163
    1H151 O4063 8095   4.255   6.679   5.836
    1H151 O4064 8096   5.581   5.248   7.163
    1H151 O4065 8097   1.792   3.341   7.163
    1H151 O4066 8098   1.034   4.136   5.836
    1H151 O4067 8099   5.581   1.433   7.163
    1H151 O4068 8100   5.581   3.183   5.836
    1H151 O4069 8101   1.034   3.183   5.836
    1H151 O4070 8102   3.308   6.044   5.836
    1H151 O4071 8103   6.339   6.202   7.163
    1H151 O4072 8104   5.392   1.910   5.836
    1H151 O4073 8105   2.171   0.322   5.836
    1H151 O4074 8106   2.929   4.295   7.163
    1H151 O4075 8107   6.150   5.567   7.163
    1H151 O4076 8108   2.739   6.679   5.836
    1H151 O4077 8109   6.529   4.613   7.163
    1H151 O4078 8110   2.929   6.202   7.163
    1H151 O4079 8111   3.876   2.706   7.163
    1H151 O4080 8112   1.034   0.322   5.836
    1H151 O4081 8113   1.792   0.322   5.836
    1H151 O4082 8114   0.277   5.248   7.163
    1H151 O4083 8115   3.876   4.771   5.836
    1H151 O4084 8116   5.202   1.433   7.163
    1H151 O4085 8117   3.687   2.387   7.163
    1H151 O4086 8118   0.466   4.771   5.836
    1H151 O4087 8119   3.118   2.706   7.163
    1H151 O4088 8120   3.308   3.341   7.163
    1H151 O4089 8121   2.550   0.480   7.163
    1H151 O4090 8122   0.277   4.295   7.163
    1H151 O4091 8123   6.718   2.229   5.836
    1H151 O4092 8124   4.823   5.248   7.163
    1H151 O4093 8125   6.339   2.387   7.163
    1H151 O4094 8126   3.308   2.229   5.836
    1H151 O4095 8127   5.771   4.613   7.163
    1H151 O4096 8128   3.497   5.725   5.836
    1H151 O4097 8129   5.202   4.295   7.163
    1H151 O4098 8130   5.581   4.136   5.836
    1H151 O4099 8131   4.066   5.090   5.836
    1H151 O4100 8132   1.603   1.752   7.163
    1H151 O4101 8133   6.529   1.910   5.836
    1H151 O4102 8134   5.581   2.229   5.836
    1H151 O4103 8135   2.739   6.521   7.163
    1H151 O4104 8136   0.087   4.613   7.163
    1H151 O4105 8137   5.771   3.818   5.836
    1H151 O4106 8138   5.013   4.613   7.163
    1H151 O4107 8139   4.255   4.771   5.836
    1H151 O4108 8140   5.960   2.229   5.836
    1H151 O4109 8141   1.224   4.613   7.163
    1H151 O4110 8142   3.308   2.387   7.163
    1H151 O4111 8143   2.360   6.679   5.836
    1H151 O4112 8144   0.845   3.818   5.836
    1H151 O4113 8145   1.792   0.480   7.163
    1H151 O4114 8146   2.171   2.387   7.163
    1H151 O4115 8147   3.687   1.275   5.836
    1H151 O4116 8148   6.150   4.613   7.163
    1H151 O4117 8149   2.739   3.659   7.163
    1H151 O4118 8150   5.960   2.387   7.163
    1H151 O4119 8151   4.445   5.090   5.836
    1H151 O4120 8152   6.150   3.818   5.836
    1H151 O4121 8153   0.466   3.818   5.836
    1H151 O4122 8154   2.929   2.387   7.163
    1H151 O4123 8155   5.202   5.248   7.163
    1H151 O4124 8156   0.087   3.818   5.836
    1H151 O4125 8157   6.529   3.818   5.836
    1H151 O4126 8158   0.277   2.229   5.836
    1H151 O4127 8159   6.529   5.567   7.163
    1H151 O4128 8160   1.603   6.679   5.836
    1H151 O4129 8161   2.171   6.044   5.836
    1H151 O4130 8162   5.771   2.864   5.836
    1H151 O4131 8163   0.466   0.957   5.836
    1H151 O4132 8164   2.739   1.752   7.163
    1H151 O4133 8165   5.581   2.387   7.163
    1H151 O4134 8166   2.171   4.295   7.163
    1H151 O4135 8167   6.718   1.275   5.836
    1H151 O4136 8168   6.339   5.248   7.163
    1H151 O4137 8169   0.845   3.659   7.163
    1H151 O4138 8170   5.960   5.248   7.163
    1H151 O4139 8171   1.034   1.275   5.836
    1H151 O4140 8172   0.655   2.229   5.836
    1H151 O4141 8173   2.360   3.659   7.163
    1H151 O4142 8174   3.118   5.567   7.163
    1H151 O4143 8175   0.845   4.613   7.163
    1H151 O4144 8176   5.392   4.613   7.163
    1H151 O4145 8177   5.013   3.659   7.163
    1H151 O4146 8178   0.466   6.282   5.836
    1H151 O4147 8179   4.255   3.421   5.836
    1H151 O4148 8180   4.634   5.567   7.163
    1H151 O4149 8181   1.982   2.467   5.836
    1H151 O4150 8182   1.982   0.798   7.163
    1H151 O4151 8183   2.171   1.433   7.163
    1H151 O4152 8184   1.034   2.229   5.836
    1H151 O4153 8185   2.171   1.672   5.836
    1H151 O4154 8186   0.277   6.440   5.836
    1H151 O4155 8187   6.150   1.752   7.163
    1H151 O4156 8188   1.224   5.963   7.163
    1H151 O4157 8189   1.603   0.798   7.163
    1H151 O4158 8190   3.118   1.910   5.836
    1H151 O4159 8191   1.792   2.625   5.836
    1H151 O4160 8192   3.876   1.910   5.836
    1H151 O4161 8193   1.224   3.659   7.163
    1H151 O4162 8194   1.603   5.725   5.836
    1H151 O4163 8195   3.497   2.706   7.163
    1H151 O4164 8196   2.360   1.752   7.163
    1H151 O4165 8197   1.982   5.725   5.836
    1H151 O4166 8198   2.360   1.514   5.836
    1H151 O4167 8199   1.982   6.679   5.836
    1H151 O4168 8200   0.466   4.613   7.163
    1H151 O4169 8201   5.392   1.752   7.163
    1H151 O4170 8202   0.845   0.957   5.836
    1H151 O4171 8203   5.960   4.136   5.836
    1H151 O4172 8204   5.771   1.752   7.163
    1H151 O4173 8205   1.792   6.044   5.836
    1H151 O4174 8206   1.792   4.295   7.163
    1H151 O4175 8207   1.792   1.433   7.163
    1H151 O4176 8208   0.655   4.136   5.836
    1H151 O4177 8209   3.497   1.910   5.836
    1H151 O4178 8210   1.982   3.659   7.163
    1H151 O4179 8211   1.982   1.752   7.163
    1H151 O4180 8212   0.655   4.295   7.163
    1H151 O4181 8213   0.845   1.910   5.836
    1H151 O4182 8214   0.087   1.910   5.836
    1H151 O4183 8215   4.445   3.579   5.836
    1H151 O4184 8216   4.066   3.579   5.836
    1H151 O4185 8217   1.603   3.659   7.163
    1H151 O4186 8218   0.277   1.275   5.836
    1H151 O4187 8219   1.034   5.805   7.163
    1H151 O4188 8220   1.792   4.533   5.836
    1H151 O4189 8221   2.360   3.421   5.836
    1H151 O4190 8222   6.339   4.136   5.836
    1H151 O4191 8223   1.603   4.375   5.836
    1H151 O4192 8224   0.277   4.136   5.836
    1H151 O4193 8225   1.413   5.805   7.163
    1H151 O4194 8226   6.718   4.136   5.836
    1H151 O4195 8227   1.413   4.295   7.163
    1H151 O4196 8228   4.634   3.421   5.836
    1H151 O4197 8229   3.876   3.421   5.836
    1H151 O4198 8230   0.655   1.275   5.836
    1H151 O4199 8231   1.034   4.295   7.163
    1H151 O4200 8232   0.655   0.083   7.163
    1H151 O4201 8233   0.466   1.910   5.836
    1H151 O4202 8234   0.277   0.083   7.163
    1H151 O4203 8235   0.845   5.963   7.163
    1H151 O4204 8236   5.202   0.083   7.163
    1H151 O4205 8237   0.087   0.241   7.163
    1H151 O4206 8238   1.982   1.514   5.836
    1H151 O4207 8239   2.171   2.625   5.836
    1H151 O4208 8240   0.087   6.282   5.836
    1H151 O4209 8241   0.277   5.487   5.836
    1H151 O4210 8242   0.655   6.440   5.836
    1H151 O4211 8243   0.655   5.487   5.836
    1H151 O4212 8244   0.466   5.329   5.836
    1H151 O4213 8245   6.718   0.083   7.163
    1H151 O4214 8246   1.603   5.963   7.163
    1H151 O4215 8247   2.171   3.579   5.836
    1H151 O4216 8248   6.150   3.102   7.163
    1H151 O4217 8249   5.392   0.560   5.836
    1H151 O4218 8250   6.529   0.241   7.163
    1H151 O4219 8251   3.308   1.037   7.163
    1H151 O4220 8252   0.845   0.241   7.163
    1H151 O4221 8253   1.982   3.421   5.836
    1H151 O4222 8254   0.466   0.241   7.163
    1H151 O4223 8255   6.339   1.037   7.163
    1H151 O4224 8256   5.392   0.241   7.163
    1H151 O4225 8257   0.087   5.329   5.836
    1H151 O4226 8258   6.718   1.037   7.163
    1H151 O4227 8259   3.687   3.579   5.836
    1H151 O4228 8260   5.581   5.805   7.163
    1H151 O4229 8261   4.823   3.579   5.836
    1H151 O4230 8262   6.529   1.195   7.163
    1H151 O4231 8263   1.603   2.467   5.836
    1H151 O4232 8264   2.550   1.672   5.836
    1H151 O4233 8265   0.845   5.329   5.836
    1H151 O4234 8266   6.150   0.241   7.163
    1H151 O4235 8267   5.013   0.241   7.163
    1H151 O4236 8268   5.202   0.718   5.836
    1H151 O4237 8269   1.034   0.083   7.163
    1H151 O4238 8270   1.982   4.375   5.836
    1H151 O4239 8271   0.655   1.037   7.163
    1H151 O4240 8272   2.550   2.944   7.163
    1H151 O4241 8273   1.982   5.963   7.163
    1H151 O4242 8274   3.876   4.056   7.163
    1H151 O4243 8275   6.529   5.329   5.836
    1H151 O4244 8276   6.150   5.329   5.836
    1H151 O4245 8277   0.845   1.195   7.163
    1H151 O4246 8278   4.445   2.625   5.836
    1H151 O4247 8279   2.360   5.010   7.163
    1H151 O4248 8280   1.413   4.533   5.836
    1H151 O4249 8281   0.466   5.963   7.163
    1H151 O4250 8282   3.118   1.195   7.163
    1H151 O4251 8283   5.960   2.944   7.163
    1H151 O4252 8284   1.792   5.805   7.163
    1H151 O4253 8285   3.497   1.195   7.163
    1H151 O4254 8286   6.339   2.944   7.163
    1H151 O4255 8287   2.550   3.579   5.836
    1H151 O4256 8288   2.171   4.852   7.163
    1H151 O4257 8289   5.960   5.487   5.836
    1H151 O4258 8290   3.687   3.898   7.163
    1H151 O4259 8291   5.581   0.718   5.836
    1H151 O4260 8292   6.718   5.487   5.836
    1H151 O4261 8293   3.497   3.421   5.836
    1H151 O4262 8294   0.655   5.805   7.163
    1H151 O4263 8295   6.339   0.083   7.163
    1H151 O4264 8296   5.392   5.963   7.163
    1H151 O4265 8297   4.634   2.467   5.836
    1H151 O4266 8298   1.792   1.672   5.836
    1H151 O4267 8299   5.581   0.083   7.163
    1H151 O4268 8300   1.982   5.010   7.163
    1H151 O4269 8301   5.960   1.037   7.163
    1H151 O4270 8302   5.013   3.421   5.836
    1H151 O4271 8303   6.339   5.487   5.836
    1H151 O4272 8304   5.771   5.963   7.163
    1H151 O4273 8305   1.034   5.487   5.836
    1H151 O4274 8306   0.845   6.282   5.836
    1H151 O4275 8307   3.497   0.560   5.836
    1H151 O4276 8308   5.771   0.241   7.163
    1H151 O4277 8309   2.550   4.852   7.163
    1H151 O4278 8310   1.034   1.037   7.163
    1H151 O4279 8311   0.087   1.195   7.163
    1H151 O4280 8312   4.255   4.056   7.163
    1H151 O4281 8313   6.718   6.440   5.836
    1H151 O4282 8314   0.277   1.037   7.163
    1H151 O4283 8315   5.771   5.329   5.836
    1H151 O4284 8316   3.308   0.718   5.836
    1H151 O4285 8317   0.466   1.195   7.163
    1H151 O4286 8318   6.150   1.195   7.163
    1H151 O4287 8319   5.960   0.083   7.163
    1H151 O4288 8320   3.497   4.056   7.163
    1H151 O4289 8321   2.360   3.102   7.163
    1H151 O4290 8322   0.466   3.102   7.163
    1H151 O4291 8323   2.360   5.963   7.163
    1H151 O4292 8324   2.360   2.467   5.836
    1H151 O4293 8325   2.171   5.805   7.163
    1H151 O4294 8326   4.066   3.898   7.163
    1H151 O4295 8327   0.277   2.944   7.163
    1H151 O4296 8328   3.687   0.083   7.163
    1H151 O4297 8329   1.792   3.579   5.836
    1H151 O4298 8330   2.739   3.102   7.163
    1H151 O4299 8331   5.013   0.560   5.836
    1H151 O4300 8332   3.687   0.718   5.836
    1H151 O4301 8333   4.823   0.083   7.163
    1H151 O4302 8334   6.529   3.102   7.163
    1H151 O4303 8335   4.823   2.625   5.836
    1H151 O4304 8336   4.255   2.467   5.836
    1H151 O4305 8337   6.718   3.898   7.163
    1H151 O4306 8338   5.771   3.102   7.163
    1H151 O4307 8339   3.876   5.963   7.163
    1H151 O4308 8340   4.634   1.514   5.836
    1H151 O4309 8341   3.687   1.037   7.163
    1H151 O4310 8342   4.066   2.625   5.836
    1H151 O4311 8343   2.929   1.037   7.163
    1H151 O4312 8344   3.876   0.241   7.163
    1H151 O4313 8345   5.771   4.056   7.163
    1H151 O4314 8346   2.739   5.329   5.836
    1H151 O4315 8347   1.603   1.514   5.836
    1H151 O4316 8348   6.908   3.102   7.163
    1H151 O4317 8349   2.550   5.487   5.836
    1H151 O4318 8350   4.066   0.083   7.163
    1H151 O4319 8351   4.634   0.241   7.163
    1H151 O4320 8352   6.529   6.282   5.836
    1H151 O4321 8353   6.339   3.898   7.163
    1H151 O4322 8354   4.823   0.718   5.836
    1H151 O4323 8355   3.308   4.533   5.836
    1H151 O4324 8356   2.171   4.533   5.836
    1H151 O4325 8357   2.739   3.421   5.836
    1H151 O4326 8358   6.150   1.514   5.836
    1H151 O4327 8359   5.960   3.898   7.163
    1H151 O4328 8360   5.960   1.672   5.836
    1H151 O4329 8361   0.655   2.944   7.163
    1H151 O4330 8362   1.224   0.241   7.163
    1H151 O4331 8363   2.739   1.514   5.836
    1H151 O4332 8364   1.034   6.440   5.836
    1H151 O4333 8365   4.255   0.241   7.163
    1H151 O4334 8366   1.413   2.625   5.836
    1H151 O4335 8367   0.277   5.805   7.163
    1H151 O4336 8368   4.445   0.083   7.163
    1H151 O4337 8369   5.771   0.560   5.836
    1H151 O4338 8370   6.150   4.056   7.163
    1H151 O4339 8371   1.792   4.852   7.163
    1H151 O4340 8372   6.529   4.056   7.163
    1H151 O4341 8373   3.118   0.560   5.836
    1H151 O4342 8374   3.308   3.579   5.836
    1H151 O4343 8375   2.739   5.010   7.163
    1H151 O4344 8376   5.581   5.487   5.836
    1H151 O4345 8377   3.497   0.241   7.163
    1H151 O4346 8378   1.603   3.421   5.836
    1H151 O4347 8379   5.013   2.467   5.836
    1H151 O4348 8380   4.066   4.852   7.163
    1H151 O4349 8381   2.171   2.944   7.163
    1H151 O4350 8382   5.581   2.944   7.163
    1H151 O4351 8383   1.224   4.375   5.836
    1H151 O4352 8384   5.202   5.805   7.163
    1H151 O4353 8385   4.445   3.898   7.163
    1H151 O4354 8386   5.771   1.195   7.163
    1H151 O4355 8387   0.845   3.102   7.163
    1H151 O4356 8388   3.687   4.852   7.163
    1H151 O4357 8389   4.823   1.672   5.836
    1H151 O4358 8390   3.876   5.010   7.163
    1H151 O4359 8391   2.550   5.805   7.163
    1H151 O4360 8392   4.445   1.037   7.163
    1H151 O4361 8393   6.718   2.944   7.163
    1H151 O4362 8394   2.739   1.195   7.163
    1H151 O4363 8395   1.224   5.329   5.836
    1H151 O4364 8396   1.603   5.010   7.163
    1H151 O4365 8397   5.202   3.579   5.836
    1H151 O4366 8398   3.876   2.467   5.836
    1H151 O4367 8399   4.255   5.010   7.163
    1H151 O4368 8400   3.687   5.805   7.163
    1H151 O4369 8401   1.034   2.944   7.163
    1H151 O4370 8402   5.960   5.805   7.163
    1H151 O4371 8403   4.066   5.805   7.163
    1H151 O4372 8404   4.445   1.672   5.836
    1H151 O4373 8405   4.066   1.037   7.163
    1H151 O4374 8406   4.255   1.195   7.163
    1H151 O4375 8407   2.929   0.718   5.836
    1H151 O4376 8408   1.224   1.195   7.163
    1H151 O4377 8409   3.876   0.560   5.836
    1H151 O4378 8410   1.034   1.991   7.163
    1H151 O4379 8411   4.634   0.560   5.836
    1H151 O4380 8412   4.634   1.195   7.163
    1H151 O4381 8413   6.339   6.440   5.836
    1H151 O4382 8414   4.445   4.852   7.163
    1H151 O4383 8415   3.497   4.375   5.836
    1H151 O4384 8416   0.087   5.963   7.163
    1H151 O4385 8417   0.087   0.560   5.836
    1H151 O4386 8418   3.308   3.898   7.163
    1H151 O4387 8419   3.687   2.625   5.836
    1H151 O4388 8420   1.413   1.672   5.836
    1H151 O4389 8421   3.118   4.375   5.836
    1H151 O4390 8422   5.581   3.898   7.163
    1H151 O4391 8423   0.845   2.149   7.163
    1H151 O4392 8424   4.634   2.149   7.163
    1H151 O4393 8425   2.929   4.852   7.163
    1H151 O4394 8426   0.087   4.056   7.163
    1H151 O4395 8427   4.445   1.991   7.163
    1H151 O4396 8428   2.929   2.944   7.163
    1H151 O4397 8429   1.224   3.102   7.163
    1H151 O4398 8430   1.224   2.149   7.163
    1H151 O4399 8431   1.413   2.944   7.163
    1H151 O4400 8432   5.581   1.037   7.163
    1H151 O4401 8433   0.655   1.991   7.163
    1H151 O4402 8434   4.823   1.037   7.163
    1H151 O4403 8435   5.013   1.514   5.836
    1H151 O4404 8436   2.929   5.487   5.836
    1H151 O4405 8437   2.550   2.625   5.836
    1H151 O4406 8438   3.497   5.010   7.163
    1H151 O4407 8439   2.550   0.718   5.836
    1H151 O4408 8440   5.771   1.514   5.836
    1H151 O4409 8441   5.392   3.102   7.163
    1H151 O4410 8442   4.445   2.944   7.163
    1H151 O4411 8443   1.224   6.282   5.836
    1H151 O4412 8444   2.360   5.329   5.836
    1H151 O4413 8445   3.876   1.195   7.163
    1H151 O4414 8446   6.718   0.718   5.836
    1H151 O4415 8447   5.202   2.625   5.836
    1H151 O4416 8448   2.171   0.718   5.836
    1H151 O4417 8449   4.255   3.102   7.163
    1H151 O4418 8450   3.308   0.083   7.163
    1H151 O4419 8451   3.308   4.852   7.163
    1H151 O4420 8452   4.255   2.149   7.163
    1H151 O4421 8453   6.529   0.560   5.836
    1H151 O4422 8454   0.277   1.991   7.163
    1H151 O4423 8455   4.634   3.102   7.163
    1H151 O4424 8456   4.445   0.718   5.836
    1H151 O4425 8457   1.792   2.944   7.163
    1H151 O4426 8458   3.497   5.963   7.163
    1H151 O4427 8459   4.634   4.056   7.163
    1H151 O4428 8460   4.823   1.991   7.163
    1H151 O4429 8461   1.603   3.102   7.163
    1H151 O4430 8462   1.224   5.010   7.163
    1H151 O4431 8463   6.150   6.282   5.836
    1H151 O4432 8464   4.823   2.944   7.163
    1H151 O4433 8465   4.255   5.963   7.163
    1H151 O4434 8466   5.202   2.944   7.163
    1H151 O4435 8467   5.202   5.487   5.836
    1H151 O4436 8468   2.360   0.560   5.836
    1H151 O4437 8469   5.392   6.282   5.836
    1H151 O4438 8470   2.929   4.533   5.836
    1H151 O4439 8471   1.792   0.718   5.836
    1H151 O4440 8472   0.277   0.718   5.836
    1H151 O4441 8473   5.581   6.440   5.836
    1H151 O4442 8474   6.339   1.672   5.836
    1H151 O4443 8475   2.550   1.037   7.163
    1H151 O4444 8476   1.413   1.991   7.163
    1H151 O4445 8477   4.066   1.991   7.163
    1H151 O4446 8478   3.118   3.421   5.836
    1H151 O4447 8479   3.308   2.625   5.836
    1H151 O4448 8480   5.202   6.440   5.836
    1H151 O4449 8481   4.255   1.514   5.836
    1H151 O4450 8482   3.687   4.533   5.836
    1H151 O4451 8483   4.634   5.010   7.163
    1H151 O4452 8484   2.739   5.963   7.163
    1H151 O4453 8485   2.929   3.579   5.836
    1H151 O4454 8486   0.277   3.898   7.163
    1H151 O4455 8487   2.929   2.625   5.836
    1H151 O4456 8488   4.066   2.944   7.163
    1H151 O4457 8489   0.087   2.149   7.163
    1H151 O4458 8490   6.339   0.718   5.836
    1H151 O4459 8491   5.392   5.329   5.836
    1H151 O4460 8492   4.634   4.375   5.836
    1H151 O4461 8493   5.013   1.195   7.163
    1H151 O4462 8494   4.823   4.533   5.836
    1H151 O4463 8495   3.687   1.991   7.163
    1H151 O4464 8496   5.202   4.533   5.836
    1H151 O4465 8497   5.013   5.329   5.836
    1H151 O4466 8498   2.171   0.083   7.163
    1H151 O4467 8499   0.087   3.421   5.836
    1H151 O4468 8500   6.718   2.625   5.836
    1H151 O4469 8501   1.413   0.083   7.163
    1H151 O4470 8502   0.466   0.560   5.836
    1H151 O4471 8503   6.529   3.421   5.836
    1H151 O4472 8504   3.118   2.467   5.836
    1H151 O4473 8505   0.277   2.625   5.836
    1H151 O4474 8506   5.392   4.056   7.163
    1H151 O4475 8507   5.960   0.718   5.836
    1H151 O4476 8508   0.466   3.421   5.836
    1H151 O4477 8509   2.360   4.375   5.836
    1H151 O4478 8510   1.603   0.560   5.836
    1H151 O4479 8511   1.982   3.102   7.163
    1H151 O4480 8512   3.687   6.440   5.836
    1H151 O4481 8513   3.497   6.282   5.836
    1H151 O4482 8514   6.718   1.991   7.163
    1H151 O4483 8515   5.013   2.149   7.163
    1H151 O4484 8516   6.529   2.467   5.836
    1H151 O4485 8517   1.034   4.852   7.163
    1H151 O4486 8518   0.466   2.149   7.163
    1H151 O4487 8519   6.150   3.421   5.836
    1H151 O4488 8520   2.739   0.560   5.836
    1H151 O4489 8521   5.392   4.375   5.836
    1H151 O4490 8522   6.718   3.579   5.836
    1H151 O4491 8523   3.497   2.149   7.163
    1H151 O4492 8524   3.876   3.102   7.163
    1H151 O4493 8525   1.982   0.241   7.163
    1H151 O4494 8526   3.308   6.440   5.836
    1H151 O4495 8527   1.413   0.718   5.836
    1H151 O4496 8528   2.739   2.467   5.836
    1H151 O4497 8529   4.445   4.533   5.836
    1H151 O4498 8530   5.392   2.467   5.836
    1H151 O4499 8531   1.224   1.514   5.836
    1H151 O4500 8532   4.823   5.487   5.836
    1H151 O4501 8533   1.603   2.149   7.163
    1H151 O4502 8534   6.339   2.625   5.836
    1H151 O4503 8535   3.308   1.991   7.163
    1H151 O4504 8536   4.634   6.282   5.836
    1H151 O4505 8537   3.118   5.010   7.163
    1H151 O4506 8538   2.739   6.282   5.836
    1H151 O4507 8539   4.445   6.440   5.836
    1H151 O4508 8540   1.413   4.852   7.163
    1H151 O4509 8541   0.845   5.010   7.163
    1H151 O4510 8542   2.360   0.241   7.163
    1H151 O4511 8543   0.655   3.579   5.836
    1H151 O4512 8544   1.413   6.440   5.836
    1H151 O4513 8545   4.823   4.852   7.163
    1H151 O4514 8546   0.466   2.467   5.836
    1H151 O4515 8547   4.255   6.282   5.836
    1H151 O4516 8548   4.066   0.718   5.836
    1H151 O4517 8549   5.960   3.579   5.836
    1H151 O4518 8550   0.655   2.625   5.836
    1H151 O4519 8551   2.550   6.440   5.836
    1H151 O4520 8552   5.771   3.421   5.836
    1H151 O4521 8553   0.845   3.421   5.836
    1H151 O4522 8554   3.876   5.329   5.836
    1H151 O4523 8555   5.013   5.963   7.163
    1H151 O4524 8556   5.581   4.533   5.836
    1H151 O4525 8557   1.413   3.579   5.836
    1H151 O4526 8558   3.497   2.467   5.836
    1H151 O4527 8559   2.360   1.195   7.163
    1H151 O4528 8560   5.013   3.102   7.163
    1H151 O4529 8561   5.013   4.375   5.836
    1H151 O4530 8562   3.687   5.487   5.836
    1H151 O4531 8563   1.982   0.560   5.836
    1H151 O4532 8564   5.392   3.421   5.836
    1H151 O4533 8565   6.150   0.560   5.836
    1H151 O4534 8566   4.066   5.487   5.836
    1H151 O4535 8567   5.771   6.282   5.836
    1H151 O4536 8568   5.202   1.037   7.163
    1H151 O4537 8569   1.224   2.467   5.836
    1H151 O4538 8570   5.960   6.440   5.836
    1H151 O4539 8571   6.718   4.852   7.163
    1H151 O4540 8572   4.255   0.560   5.836
    1H151 O4541 8573   2.929   1.672   5.836
    1H151 O4542 8574   3.876   2.149   7.163
    1H151 O4543 8575   1.034   4.533   5.836
    1H151 O4544 8576   2.360   6.282   5.836
    1H151 O4545 8577   5.392   1.195   7.163
    1H151 O4546 8578   5.581   1.672   5.836
    1H151 O4547 8579   3.118   5.329   5.836
    1H151 O4548 8580   2.550   4.533   5.836
    1H151 O4549 8581   5.202   1.672   5.836
    1H151 O4550 8582   0.087   5.010   7.163
    1H151 O4551 8583   6.150   5.963   7.163
    1H151 O4552 8584   2.739   4.375   5.836
    1H151 O4553 8585   1.413   5.487   5.836
    1H151 O4554 8586   5.013   6.282   5.836
    1H151 O4555 8587   6.529   5.010   7.163
    1H151 O4556 8588   6.908   2.467   5.836
    1H151 O4557 8589   1.792   0.083   7.163
    1H151 O4558 8590   3.118   4.056   7.163
    1H151 O4559 8591   5.392   1.514   5.836
    1H151 O4560 8592   0.277   3.579   5.836
    1H151 O4561 8593   6.339   3.579   5.836
    1H151 O4562 8594   6.718   5.805   7.163
    1H151 O4563 8595   1.603   0.241   7.163
    1H151 O4564 8596   4.823   6.440   5.836
    1H151 O4565 8597   3.876   4.375   5.836
    1H151 O4566 8598   3.118   0.241   7.163
    1H151 O4567 8599   3.118   3.102   7.163
    1H151 O4568 8600   1.413   1.037   7.163
    1H151 O4569 8601   3.876   6.282   5.836
    1H151 O4570 8602   2.171   5.487   5.836
    1H151 O4571 8603   4.066   6.440   5.836
    1H151 O4572 8604   5.581   3.579   5.836
    1H151 O4573 8605   3.118   6.282   5.836
    1H151 O4574 8606   4.255   4.375   5.836
    1H151 O4575 8607   1.224   3.421   5.836
    1H151 O4576 8608   2.929   6.440   5.836
    1H151 O4577 8609   3.308   5.805   7.163
    1H151 O4578 8610   4.823   3.898   7.163
    1H151 O4579 8611   4.445   5.805   7.163
    1H151 O4580 8612   6.529   1.514   5.836
    1H151 O4581 8613   2.929   5.805   7.163
    1H151 O4582 8614   3.497   5.329   5.836
    1H151 O4583 8615   3.308   5.487   5.836
    1H151 O4584 8616   1.034   2.625   5.836
    1H151 O4585 8617   2.550   0.083   7.163
    1H151 O4586 8618   4.634   5.329   5.836
    1H151 O4587 8619   4.066   4.533   5.836
    1H151 O4588 8620   5.202   3.898   7.163
    1H151 O4589 8621   6.529   5.963   7.163
    1H151 O4590 8622   1.034   3.579   5.836
    1H151 O4591 8623   3.118   5.963   7.163
    1H151 O4592 8624   6.529   2.149   7.163
    1H151 O4593 8625   4.066   1.672   5.836
    1H151 O4594 8626   1.224   0.560   5.836
    1H151 O4595 8627   1.603   5.329   5.836
    1H151 O4596 8628   6.150   2.467   5.836
    1H151 O4597 8629   4.823   5.805   7.163
    1H151 O4598 8630   5.013   4.056   7.163
    1H151 O4599 8631   3.687   2.944   7.163
    1H151 O4600 8632   0.845   2.467   5.836
    1H151 O4601 8633   5.581   2.625   5.836
    1H151 O4602 8634   0.655   0.718   5.836
    1H151 O4603 8635   6.339   5.805   7.163
    1H151 O4604 8636   4.255   5.329   5.836
    1H151 O4605 8637   4.634   5.963   7.163
    1H151 O4606 8638   4.445   5.487   5.836
    1H151 O4607 8639   1.982   5.329   5.836
    1H151 O4608 8640   3.118   2.149   7.163
    1H151 O4609 8641   3.118   1.514   5.836
    1H151 O4610 8642   0.466   4.056   7.163
    1H151 O4611 8643   5.202   1.991   7.163
    1H151 O4612 8644   2.929   0.083   7.163
    1H151 O4613 8645   5.013   5.010   7.163
    1H151 O4614 8646   0.655   4.852   7.163
    1H151 O4615 8647   2.739   0.241   7.163
    1H151 O4616 8648   2.929   3.898   7.163
    1H151 O4617 8649   5.771   4.375   5.836
    1H151 O4618 8650   3.497   3.102   7.163
    1H151 O4619 8651   1.792   1.991   7.163
    1H151 O4620 8652   3.308   2.944   7.163
    1H151 O4621 8653   2.171   1.037   7.163
    1H151 O4622 8654   0.845   0.560   5.836
    1H151 O4623 8655   0.466   5.010   7.163
    1H151 O4624 8656   0.277   4.852   7.163
    1H151 O4625 8657   1.603   6.282   5.836
    1H151 O4626 8658   5.960   2.625   5.836
    1H151 O4627 8659   6.339   4.852   7.163
    1H151 O4628 8660   0.845   4.375   5.836
    1H151 O4629 8661   5.771   2.467   5.836
    1H151 O4630 8662   1.034   0.718   5.836
    1H151 O4631 8663   1.034   1.672   5.836
    1H151 O4632 8664   2.929   1.991   7.163
    1H151 O4633 8665   6.339   1.991   7.163
    1H151 O4634 8666   2.171   6.440   5.836
    1H151 O4635 8667   1.792   5.487   5.836
    1H151 O4636 8668   5.960   4.533   5.836
    1H151 O4637 8669   1.603   1.195   7.163
    1H151 O4638 8670   3.876   1.514   5.836
    1H151 O4639 8671   2.739   4.056   7.163
    1H151 O4640 8672   5.202   4.852   7.163
    1H151 O4641 8673   0.655   3.898   7.163
    1H151 O4642 8674   5.392   2.149   7.163
    1H151 O4643 8675   1.982   2.149   7.163
    1H151 O4644 8676   6.150   5.010   7.163
    1H151 O4645 8677   6.718   1.672   5.836
    1H151 O4646 8678   2.739   2.149   7.163
    1H151 O4647 8679   0.655   4.533   5.836
    1H151 O4648 8680   5.392   5.010   7.163
    1H151 O4649 8681   5.771   5.010   7.163
    1H151 O4650 8682   5.581   4.852   7.163
    1H151 O4651 8683   5.960   4.852   7.163
    1H151 O4652 8684   1.792   6.440   5.836
    1H151 O4653 8685   3.308   1.672   5.836
    1H151 O4654 8686   2.550   3.898   7.163
    1H151 O4655 8687   1.982   1.195   7.163
    1H151 O4656 8688   1.982   6.282   5.836
    1H151 O4657 8689   6.150   2.149   7.163
    1H151 O4658 8690   3.497   1.514   5.836
    1H151 O4659 8691   2.550   1.991   7.163
    1H151 O4660 8692   2.360   2.149   7.163
    1H151 O4661 8693   6.339   4.533   5.836
    1H151 O4662 8694   2.360   4.056   7.163
    1H151 O4663 8695   1.792   1.037   7.163
    1H151 O4664 8696   3.687   1.672   5.836
    1H151 O4665 8697   6.718   4.533   5.836
    1H151 O4666 8698   6.150   4.375   5.836
    1H151 O4667 8699   0.277   4.533   5.836
    1H151 O4668 8700   2.171   1.991   7.163
    1H151 O4669 8701   5.771   2.149   7.163
    1H151 O4670 8702   5.581   1.991   7.163
    1H151 O4671 8703   5.960   1.991   7.163
    1H151 O4672 8704   0.845   1.514   5.836
    1H151 O4673 8705   0.466   4.375   5.836
    1H151 O4674 8706   2.171   3.898   7.163
    1H151 O4675 8707   6.529   4.375   5.836
    1H151 O4676 8708   0.087   1.514   5.836
    1H151 O4677 8709   0.845   4.056   7.163
    1H151 O4678 8710   0.087   4.375   5.836
    1H151 O4679 8711   1.034   3.898   7.163
    1H151 O4680 8712   1.982   4.056   7.163
    1H151 O4681 8713   0.655   1.672   5.836
    1H151 O4682 8714   1.792   3.898   7.163
    1H151 O4683 8715   0.277   1.672   5.836
    1H151 O4684 8716   1.224   4.056   7.163
    1H151 O4685 8717   1.413   3.898   7.163
    1H151 O4686 8718   1.603   4.056   7.163
    1H151 O4687 8719   0.466   1.514   5.836
    1H151 O4688 8720   1.982   2.706   6.026
    1H151 O4689 8721   0.277   6.202   6.026
    1H151 O4690 8722   4.445   3.341   6.026
    1H151 O4691 8723   4.066   3.341   6.026
    1H151 O4692 8724   1.034   6.044   6.973
    1H151 O4693 8725   1.792   2.387   6.026
    1H151 O4694 8726   2.171   1.433   6.026
    1H151 O4695 8727   0.466   6.521   6.026
    1H151 O4696 8728   2.360   1.752   6.026
    1H151 O4697 8729   0.466   5.567   6.026
    1H151 O4698 8730   1.982   1.752   6.026
    1H151 O4699 8731   0.655   6.202   6.026
    1H151 O4700 8732   0.466   6.679   6.973
    1H151 O4701 8733   2.171   3.341   6.026
    1H151 O4702 8734   0.845   6.679   6.973
    1H151 O4703 8735   2.171   2.387   6.026
    1H151 O4704 8736   1.413   6.044   6.973
    1H151 O4705 8737   1.224   5.725   6.973
    1H151 O4706 8738   6.718   0.322   6.973
    1H151 O4707 8739   6.529   0.957   6.973
    1H151 O4708 8740   0.655   6.044   6.973
    1H151 O4709 8741   6.339   0.322   6.973
    1H151 O4710 8742   4.255   3.659   6.026
    1H151 O4711 8743   0.087   6.679   6.973
    1H151 O4712 8744   1.792   4.295   6.026
    1H151 O4713 8745   0.087   6.521   6.026
    1H151 O4714 8746   6.150   0.957   6.973
    1H151 O4715 8747   4.823   3.341   6.026
    1H151 O4716 8748   5.392   6.679   6.973
    1H151 O4717 8749   3.687   3.341   6.026
    1H151 O4718 8750   0.845   5.567   6.026
    1H151 O4719 8751   1.603   4.613   6.026
    1H151 O4720 8752   1.603   2.706   6.026
    1H151 O4721 8753   5.202   0.322   6.973
    1H151 O4722 8754   2.360   3.659   6.026
    1H151 O4723 8755   2.550   1.433   6.026
    1H151 O4724 8756   5.581   6.044   6.973
    1H151 O4725 8757   6.339   3.183   6.973
    1H151 O4726 8758   0.845   0.957   6.973
    1H151 O4727 8759   5.960   0.322   6.973
    1H151 O4728 8760   4.634   2.706   6.026
    1H151 O4729 8761   0.277   5.248   6.026
    1H151 O4730 8762   3.308   1.275   6.973
    1H151 O4731 8763   5.202   0.480   6.026
    1H151 O4732 8764   1.792   6.044   6.973
    1H151 O4733 8765   5.392   0.798   6.026
    1H151 O4734 8766   3.687   4.136   6.973
    1H151 O4735 8767   5.013   6.679   6.973
    1H151 O4736 8768   2.171   5.090   6.973
    1H151 O4737 8769   1.792   3.341   6.026
    1H151 O4738 8770   2.550   3.341   6.026
    1H151 O4739 8771   5.960   3.183   6.973
    1H151 O4740 8772   0.466   0.957   6.973
    1H151 O4741 8773   5.581   0.480   6.026
    1H151 O4742 8774   6.718   1.275   6.973
    1H151 O4743 8775   4.066   4.136   6.973
    1H151 O4744 8776   1.034   0.322   6.973
    1H151 O4745 8777   3.497   0.957   6.973
    1H151 O4746 8778   6.718   5.248   6.026
    1H151 O4747 8779   1.982   4.613   6.026
    1H151 O4748 8780   6.150   2.864   6.973
    1H151 O4749 8781   0.277   6.044   6.973
    1H151 O4750 8782   3.118   0.957   6.973
    1H151 O4751 8783   1.413   4.295   6.026
    1H151 O4752 8784   6.339   5.248   6.026
    1H151 O4753 8785   5.960   5.248   6.026
    1H151 O4754 8786   2.171   6.044   6.973
    1H151 O4755 8787   2.360   4.771   6.973
    1H151 O4756 8788   0.655   0.322   6.973
    1H151 O4757 8789   0.277   0.322   6.973
    1H151 O4758 8790   3.876   6.679   6.973
    1H151 O4759 8791   3.497   3.659   6.026
    1H151 O4760 8792   2.550   3.183   6.973
    1H151 O4761 8793   0.277   3.183   6.973
    1H151 O4762 8794   4.445   2.387   6.026
    1H151 O4763 8795   6.529   3.818   6.973
    1H151 O4764 8796   1.034   1.275   6.973
    1H151 O4765 8797   5.771   0.957   6.973
    1H151 O4766 8798   3.497   0.798   6.026
    1H151 O4767 8799   0.087   5.567   6.026
    1H151 O4768 8800   5.392   5.725   6.973
    1H151 O4769 8801   2.360   2.864   6.973
    1H151 O4770 8802   1.792   5.090   6.973
    1H151 O4771 8803   1.034   5.248   6.026
    1H151 O4772 8804   5.013   3.659   6.026
    1H151 O4773 8805   5.771   5.725   6.973
    1H151 O4774 8806   4.634   3.659   6.026
    1H151 O4775 8807   3.876   2.706   6.026
    1H151 O4776 8808   1.603   5.725   6.973
    1H151 O4777 8809   3.876   3.659   6.026
    1H151 O4778 8810   5.771   5.567   6.026
    1H151 O4779 8811   3.687   0.480   6.026
    1H151 O4780 8812   2.739   2.864   6.973
    1H151 O4781 8813   0.466   2.864   6.973
    1H151 O4782 8814   3.687   6.044   6.973
    1H151 O4783 8815   0.845   5.725   6.973
    1H151 O4784 8816   4.445   4.136   6.973
    1H151 O4785 8817   3.497   3.818   6.973
    1H151 O4786 8818   1.982   3.659   6.026
    1H151 O4787 8819   4.823   1.433   6.026
    1H151 O4788 8820   0.087   0.957   6.973
    1H151 O4789 8821   3.497   6.679   6.973
    1H151 O4790 8822   0.655   5.248   6.026
    1H151 O4791 8823   4.445   0.322   6.973
    1H151 O4792 8824   0.087   3.818   6.973
    1H151 O4793 8825   4.066   6.044   6.973
    1H151 O4794 8826   4.255   2.706   6.026
    1H151 O4795 8827   3.118   0.798   6.026
    1H151 O4796 8828   4.634   0.798   6.026
    1H151 O4797 8829   2.739   5.567   6.026
    1H151 O4798 8830   2.360   0.798   6.026
    1H151 O4799 8831   5.581   0.322   6.973
    1H151 O4800 8832   4.445   1.433   6.026
    1H151 O4801 8833   0.277   0.480   6.026
    1H151 O4802 8834   1.982   5.725   6.973
    1H151 O4803 8835   2.739   4.771   6.973
    1H151 O4804 8836   5.960   1.433   6.026
    1H151 O4805 8837   2.550   5.248   6.026
    1H151 O4806 8838   6.529   6.679   6.973
    1H151 O4807 8839   6.718   6.202   6.026
    1H151 O4808 8840   5.960   4.136   6.973
    1H151 O4809 8841   1.792   1.433   6.026
    1H151 O4810 8842   4.255   0.957   6.973
    1H151 O4811 8843   6.150   5.567   6.026
    1H151 O4812 8844   0.655   1.275   6.973
    1H151 O4813 8845   6.529   5.567   6.026
    1H151 O4814 8846   6.339   6.202   6.026
    1H151 O4815 8847   3.497   4.771   6.973
    1H151 O4816 8848   2.360   2.706   6.026
    1H151 O4817 8849   2.550   6.044   6.973
    1H151 O4818 8850   0.845   1.910   6.973
    1H151 O4819 8851   5.392   6.521   6.026
    1H151 O4820 8852   3.876   3.818   6.973
    1H151 O4821 8853   3.118   4.613   6.026
    1H151 O4822 8854   6.150   1.752   6.026
    1H151 O4823 8855   5.771   6.679   6.973
    1H151 O4824 8856   3.497   4.613   6.026
    1H151 O4825 8857   6.339   1.275   6.973
    1H151 O4826 8858   5.013   0.798   6.026
    1H151 O4827 8859   1.413   1.433   6.026
    1H151 O4828 8860   4.066   5.090   6.973
    1H151 O4829 8861   1.034   5.090   6.973
    1H151 O4830 8862   4.634   2.864   6.973
    1H151 O4831 8863   1.603   2.864   6.973
    1H151 O4832 8864   1.224   6.679   6.973
    1H151 O4833 8865   0.087   1.910   6.973
    1H151 O4834 8866   5.581   4.136   6.973
    1H151 O4835 8867   0.845   6.521   6.026
    1H151 O4836 8868   4.823   2.229   6.973
    1H151 O4837 8869   4.823   0.322   6.973
    1H151 O4838 8870   4.634   4.771   6.973
    1H151 O4839 8871   0.277   1.275   6.973
    1H151 O4840 8872   1.413   2.229   6.973
    1H151 O4841 8873   1.603   0.798   6.026
    1H151 O4842 8874   4.255   1.910   6.973
    1H151 O4843 8875   6.150   6.679   6.973
    1H151 O4844 8876   2.550   5.090   6.973
    1H151 O4845 8877   3.497   1.910   6.973
    1H151 O4846 8878   1.034   3.183   6.973
    1H151 O4847 8879   5.392   2.864   6.973
    1H151 O4848 8880   4.066   3.183   6.973
    1H151 O4849 8881   3.308   0.480   6.026
    1H151 O4850 8882   6.150   3.818   6.973
    1H151 O4851 8883   4.823   1.275   6.973
    1H151 O4852 8884   6.718   3.341   6.026
    1H151 O4853 8885   3.497   6.521   6.026
    1H151 O4854 8886   6.718   3.183   6.973
[truncated: 2,094,422 more chars]
