# Supplementary material for: Atomistic Molecular Dynamics Simulations of Lipids Near TiO2 Nanosurfaces
Source: J Phys Chem B. 2021 Jul 16;125(29):8048–59. doi: 10.1021/acs.jpcb.1c04547 (PMC8389913; doi:10.1021/acs.jpcb.1c04547)
Supplement: Supplementary file 2 — jp1c04547_si_002.zip [file jp1c04547_si_002.zip › MD_setup/rutile-110-85POPE/H158O10718Ti5280_1.itp]

[ moleculetype ]
; molname            nrexcl
H158O10718Ti5280_1   1

[ atoms ]
; nr      atype     resnr   resname  atname    cgnr     NAC      mass    desc                  
    1    TiA      1        H158        Ti1       1    2.24803  47.867   ; Ti-O6     [2.24803]
    2    TiA      1        H158        Ti2       2    2.24803  47.867   ; Ti-O6     [4.49606]
    3    TiA      1        H158        Ti3       3    2.24803  47.867   ; Ti-O6     [6.74409]
    4    TiA      1        H158        Ti4       4    2.24803  47.867   ; Ti-O6     [8.99212]
    5    TiA      1        H158        Ti5       5    2.24803  47.867   ; Ti-O6     [11.2402]
    6    TiA      1        H158        Ti6       6    2.24803  47.867   ; Ti-O6     [13.4882]
    7    TiA      1        H158        Ti7       7    2.24803  47.867   ; Ti-O6     [15.7362]
    8    TiA      1        H158        Ti8       8    2.24803  47.867   ; Ti-O6     [17.9842]
    9    TiA      1        H158        Ti9       9    2.24803  47.867   ; Ti-O6     [20.2323]
   10    TiA      1        H158       Ti10      10    2.24803  47.867   ; Ti-O6     [22.4803]
   11    TiA      1        H158       Ti11      11    2.24803  47.867   ; Ti-O6     [24.7283]
   12    TiA      1        H158       Ti12      12    2.24803  47.867   ; Ti-O6     [26.9764]
   13    TiA      1        H158       Ti13      13    2.24803  47.867   ; Ti-O6     [29.2244]
   14    TiA      1        H158       Ti14      14    2.24804  47.867   ; Ti-O6     [31.4724]
   15    TiA      1        H158       Ti15      15    2.24803  47.867   ; Ti-O6     [33.7205]
   16    TiA      1        H158       Ti16      16    2.24803  47.867   ; Ti-O6     [35.9685]
   17    TiA      1        H158       Ti17      17    2.24803  47.867   ; Ti-O6     [38.2165]
   18    TiA      1        H158       Ti18      18    2.24803  47.867   ; Ti-O6     [40.4645]
   19    TiA      1        H158       Ti19      19    2.24803  47.867   ; Ti-O6     [42.7126]
   20    TiA      1        H158       Ti20      20    2.24803  47.867   ; Ti-O6     [44.9606]
   21    TiA      1        H158       Ti21      21    2.24803  47.867   ; Ti-O6     [47.2086]
   22    TiA      1        H158       Ti22      22    2.24803  47.867   ; Ti-O6     [49.4567]
   23    TiA      1        H158       Ti23      23    2.24803  47.867   ; Ti-O6     [51.7047]
   24    TiA      1        H158       Ti24      24    2.24803  47.867   ; Ti-O6     [53.9527]
   25    TiA      1        H158       Ti25      25    2.24803  47.867   ; Ti-O6     [56.2008]
   26    TiA      1        H158       Ti26      26    2.24803  47.867   ; Ti-O6     [58.4488]
   27    TiA      1        H158       Ti27      27    2.24803  47.867   ; Ti-O6     [60.6968]
   28    TiA      1        H158       Ti28      28    2.24803  47.867   ; Ti-O6     [62.9449]
   29    TiA      1        H158       Ti29      29    2.24803  47.867   ; Ti-O6     [65.1929]
   30    TiA      1        H158       Ti30      30    2.24803  47.867   ; Ti-O6     [67.4409]
   31    TiA      1        H158       Ti31      31    2.24803  47.867   ; Ti-O6     [69.6889]
   32    TiA      1        H158       Ti32      32    2.24803  47.867   ; Ti-O6      [71.937]
   33    TiA      1        H158       Ti33      33    2.24803  47.867   ; Ti-O6      [74.185]
   34    TiA      1        H158       Ti34      34    2.24803  47.867   ; Ti-O6      [76.433]
   35    TiA      1        H158       Ti35      35    2.24803  47.867   ; Ti-O6     [78.6811]
   36    TiA      1        H158       Ti36      36    2.24803  47.867   ; Ti-O6     [80.9291]
   37    TiA      1        H158       Ti37      37    2.24803  47.867   ; Ti-O6     [83.1771]
   38    TiA      1        H158       Ti38      38    2.24803  47.867   ; Ti-O6     [85.4252]
   39    TiA      1        H158       Ti39      39    2.24803  47.867   ; Ti-O6     [87.6732]
   40    TiA      1        H158       Ti40      40    2.24804  47.867   ; Ti-O6     [89.9212]
   41    TiA      1        H158       Ti41      41    2.24803  47.867   ; Ti-O6     [92.1692]
   42    TiA      1        H158       Ti42      42    2.24803  47.867   ; Ti-O6     [94.4173]
   43    TiA      1        H158       Ti43      43    2.24803  47.867   ; Ti-O6     [96.6653]
   44    TiA      1        H158       Ti44      44    2.24803  47.867   ; Ti-O6     [98.9133]
   45    TiA      1        H158       Ti45      45    2.24803  47.867   ; Ti-O6     [101.161]
   46    TiA      1        H158       Ti46      46    2.24803  47.867   ; Ti-O6     [103.409]
   47    TiA      1        H158       Ti47      47    2.24803  47.867   ; Ti-O6     [105.657]
   48    TiA      1        H158       Ti48      48    2.24803  47.867   ; Ti-O6     [107.905]
   49    TiA      1        H158       Ti49      49    2.24803  47.867   ; Ti-O6     [110.153]
   50    TiA      1        H158       Ti50      50    2.24803  47.867   ; Ti-O6     [112.402]
   51    TiA      1        H158       Ti51      51    2.24803  47.867   ; Ti-O6      [114.65]
   52    TiA      1        H158       Ti52      52    2.24803  47.867   ; Ti-O6     [116.898]
   53    TiA      1        H158       Ti53      53    2.24803  47.867   ; Ti-O6     [119.146]
   54    TiA      1        H158       Ti54      54    2.24803  47.867   ; Ti-O6     [121.394]
   55    TiA      1        H158       Ti55      55    2.24803  47.867   ; Ti-O6     [123.642]
   56    TiA      1        H158       Ti56      56    2.24803  47.867   ; Ti-O6      [125.89]
   57    TiA      1        H158       Ti57      57    2.24803  47.867   ; Ti-O6     [128.138]
   58    TiA      1        H158       Ti58      58    2.24803  47.867   ; Ti-O6     [130.386]
   59    TiA      1        H158       Ti59      59    2.24803  47.867   ; Ti-O6     [132.634]
   60    TiA      1        H158       Ti60      60    2.24803  47.867   ; Ti-O6     [134.882]
   61    TiA      1        H158       Ti61      61    2.24803  47.867   ; Ti-O6      [137.13]
   62    TiA      1        H158       Ti62      62    2.24803  47.867   ; Ti-O6     [139.378]
   63    TiA      1        H158       Ti63      63    2.24803  47.867   ; Ti-O6     [141.626]
   64    TiA      1        H158       Ti64      64    2.24803  47.867   ; Ti-O6     [143.874]
   65    TiA      1        H158       Ti65      65    2.24803  47.867   ; Ti-O6     [146.122]
   66    TiA      1        H158       Ti66      66    2.24803  47.867   ; Ti-O6      [148.37]
   67    TiA      1        H158       Ti67      67    2.24804  47.867   ; Ti-O6     [150.618]
   68    TiA      1        H158       Ti68      68    2.24803  47.867   ; Ti-O6     [152.866]
   69    TiA      1        H158       Ti69      69    2.24803  47.867   ; Ti-O6     [155.114]
   70    TiA      1        H158       Ti70      70    2.24803  47.867   ; Ti-O6     [157.362]
   71    TiA      1        H158       Ti71      71    2.24803  47.867   ; Ti-O6      [159.61]
   72    TiA      1        H158       Ti72      72    2.24803  47.867   ; Ti-O6     [161.858]
   73    TiA      1        H158       Ti73      73    2.24803  47.867   ; Ti-O6     [164.106]
   74    TiA      1        H158       Ti74      74    2.24803  47.867   ; Ti-O6     [166.354]
   75    TiA      1        H158       Ti75      75    2.24803  47.867   ; Ti-O6     [168.602]
   76    TiA      1        H158       Ti76      76    2.24803  47.867   ; Ti-O6      [170.85]
   77    TiA      1        H158       Ti77      77    2.24803  47.867   ; Ti-O6     [173.098]
   78    TiA      1        H158       Ti78      78    2.24803  47.867   ; Ti-O6     [175.346]
   79    TiA      1        H158       Ti79      79    2.24803  47.867   ; Ti-O6     [177.594]
   80    TiA      1        H158       Ti80      80    2.24803  47.867   ; Ti-O6     [179.842]
   81    TiA      1        H158       Ti81      81    2.24803  47.867   ; Ti-O6      [182.09]
   82    TiA      1        H158       Ti82      82    2.24803  47.867   ; Ti-O6     [184.338]
   83    TiA      1        H158       Ti83      83    2.24803  47.867   ; Ti-O6     [186.587]
   84    TiA      1        H158       Ti84      84    2.24803  47.867   ; Ti-O6     [188.835]
   85    TiA      1        H158       Ti85      85    2.24803  47.867   ; Ti-O6     [191.083]
   86    TiA      1        H158       Ti86      86    2.24803  47.867   ; Ti-O6     [193.331]
   87    TiA      1        H158       Ti87      87    2.24803  47.867   ; Ti-O6     [195.579]
   88    TiA      1        H158       Ti88      88    2.24803  47.867   ; Ti-O6     [197.827]
   89    TiA      1        H158       Ti89      89    2.24803  47.867   ; Ti-O6     [200.075]
   90    TiA      1        H158       Ti90      90    2.24803  47.867   ; Ti-O6     [202.323]
   91    TiA      1        H158       Ti91      91    2.24803  47.867   ; Ti-O6     [204.571]
   92    TiA      1        H158       Ti92      92    2.24803  47.867   ; Ti-O6     [206.819]
   93    TiA      1        H158       Ti93      93    2.24804  47.867   ; Ti-O6     [209.067]
   94    TiA      1        H158       Ti94      94    2.24803  47.867   ; Ti-O6     [211.315]
   95    TiA      1        H158       Ti95      95    2.24803  47.867   ; Ti-O6     [213.563]
   96    TiA      1        H158       Ti96      96    2.24803  47.867   ; Ti-O6     [215.811]
   97    TiA      1        H158       Ti97      97    2.24803  47.867   ; Ti-O6     [218.059]
   98    TiA      1        H158       Ti98      98    2.24803  47.867   ; Ti-O6     [220.307]
   99    TiA      1        H158       Ti99      99    2.24803  47.867   ; Ti-O6     [222.555]
  100    TiA      1        H158      Ti100     100    2.24803  47.867   ; Ti-O6     [224.803]
  101    TiA      1        H158      Ti101     101    2.24803  47.867   ; Ti-O6     [227.051]
  102    TiA      1        H158      Ti102     102    2.24803  47.867   ; Ti-O6     [229.299]
  103    TiA      1        H158      Ti103     103    2.24803  47.867   ; Ti-O6     [231.547]
  104    TiA      1        H158      Ti104     104    2.24803  47.867   ; Ti-O6     [233.795]
  105    TiA      1        H158      Ti105     105    2.24803  47.867   ; Ti-O6     [236.043]
  106    TiA      1        H158      Ti106     106    2.24803  47.867   ; Ti-O6     [238.291]
  107    TiA      1        H158      Ti107     107    2.24803  47.867   ; Ti-O6     [240.539]
  108    TiA      1        H158      Ti108     108    2.24803  47.867   ; Ti-O6     [242.787]
  109    TiA      1        H158      Ti109     109    2.24803  47.867   ; Ti-O6     [245.035]
  110    TiA      1        H158      Ti110     110    2.24803  47.867   ; Ti-O6     [247.283]
  111    TiA      1        H158      Ti111     111    2.24803  47.867   ; Ti-O6     [249.531]
  112    TiA      1        H158      Ti112     112    2.24803  47.867   ; Ti-O6     [251.779]
  113    TiA      1        H158      Ti113     113    2.24803  47.867   ; Ti-O6     [254.027]
  114    TiA      1        H158      Ti114     114    2.24803  47.867   ; Ti-O6     [256.275]
  115    TiA      1        H158      Ti115     115    2.24803  47.867   ; Ti-O6     [258.523]
  116    TiA      1        H158      Ti116     116    2.24803  47.867   ; Ti-O6     [260.772]
  117    TiA      1        H158      Ti117     117    2.24803  47.867   ; Ti-O6      [263.02]
  118    TiA      1        H158      Ti118     118    2.24803  47.867   ; Ti-O6     [265.268]
  119    TiA      1        H158      Ti119     119    2.24803  47.867   ; Ti-O6     [267.516]
  120    TiA      1        H158      Ti120     120    2.24804  47.867   ; Ti-O6     [269.764]
  121    TiA      1        H158      Ti121     121    2.24803  47.867   ; Ti-O6     [272.012]
  122    TiA      1        H158      Ti122     122    2.24803  47.867   ; Ti-O6      [274.26]
  123    TiA      1        H158      Ti123     123    2.24803  47.867   ; Ti-O6     [276.508]
  124    TiA      1        H158      Ti124     124    2.24803  47.867   ; Ti-O6     [278.756]
  125    TiA      1        H158      Ti125     125    2.24803  47.867   ; Ti-O6     [281.004]
  126    TiA      1        H158      Ti126     126    2.24803  47.867   ; Ti-O6     [283.252]
  127    TiA      1        H158      Ti127     127    2.24803  47.867   ; Ti-O6       [285.5]
  128    TiA      1        H158      Ti128     128    2.24803  47.867   ; Ti-O6     [287.748]
  129    TiA      1        H158      Ti129     129    2.24803  47.867   ; Ti-O6     [289.996]
  130    TiA      1        H158      Ti130     130    2.24803  47.867   ; Ti-O6     [292.244]
  131    TiA      1        H158      Ti131     131    2.24803  47.867   ; Ti-O6     [294.492]
  132    TiA      1        H158      Ti132     132    2.24803  47.867   ; Ti-O6      [296.74]
  133    TiA      1        H158      Ti133     133    2.24803  47.867   ; Ti-O6     [298.988]
  134    TiA      1        H158      Ti134     134    2.24803  47.867   ; Ti-O6     [301.236]
  135    TiA      1        H158      Ti135     135    2.24803  47.867   ; Ti-O6     [303.484]
  136    TiA      1        H158      Ti136     136    2.24803  47.867   ; Ti-O6     [305.732]
  137    TiA      1        H158      Ti137     137    2.24803  47.867   ; Ti-O6      [307.98]
  138    TiA      1        H158      Ti138     138    2.24803  47.867   ; Ti-O6     [310.228]
  139    TiA      1        H158      Ti139     139    2.24803  47.867   ; Ti-O6     [312.476]
  140    TiA      1        H158      Ti140     140    2.24803  47.867   ; Ti-O6     [314.724]
  141    TiA      1        H158      Ti141     141    2.24803  47.867   ; Ti-O6     [316.972]
  142    TiA      1        H158      Ti142     142    2.24803  47.867   ; Ti-O6      [319.22]
  143    TiA      1        H158      Ti143     143    2.24803  47.867   ; Ti-O6     [321.468]
  144    TiA      1        H158      Ti144     144    2.24803  47.867   ; Ti-O6     [323.716]
  145    TiA      1        H158      Ti145     145    2.24803  47.867   ; Ti-O6     [325.964]
  146    TiA      1        H158      Ti146     146    2.24804  47.867   ; Ti-O6     [328.212]
  147    TiA      1        H158      Ti147     147    2.24803  47.867   ; Ti-O6      [330.46]
  148    TiA      1        H158      Ti148     148    2.24803  47.867   ; Ti-O6     [332.708]
  149    TiA      1        H158      Ti149     149    2.24803  47.867   ; Ti-O6     [334.957]
  150    TiA      1        H158      Ti150     150    2.24803  47.867   ; Ti-O6     [337.205]
  151    TiA      1        H158      Ti151     151    2.24803  47.867   ; Ti-O6     [339.453]
  152    TiA      1        H158      Ti152     152    2.24803  47.867   ; Ti-O6     [341.701]
  153    TiA      1        H158      Ti153     153    2.24803  47.867   ; Ti-O6     [343.949]
  154    TiA      1        H158      Ti154     154    2.24803  47.867   ; Ti-O6     [346.197]
  155    TiA      1        H158      Ti155     155    2.24803  47.867   ; Ti-O6     [348.445]
  156    TiA      1        H158      Ti156     156    2.24803  47.867   ; Ti-O6     [350.693]
  157    TiA      1        H158      Ti157     157    2.24803  47.867   ; Ti-O6     [352.941]
  158    TiA      1        H158      Ti158     158    2.24803  47.867   ; Ti-O6     [355.189]
  159    TiA      1        H158      Ti159     159    2.24803  47.867   ; Ti-O6     [357.437]
  160    TiA      1        H158      Ti160     160    2.24803  47.867   ; Ti-O6     [359.685]
  161    TiA      1        H158      Ti161     161    2.24803  47.867   ; Ti-O6     [361.933]
  162    TiA      1        H158      Ti162     162    2.24803  47.867   ; Ti-O6     [364.181]
  163    TiA      1        H158      Ti163     163    2.24803  47.867   ; Ti-O6     [366.429]
  164    TiA      1        H158      Ti164     164    2.24803  47.867   ; Ti-O6     [368.677]
  165    TiA      1        H158      Ti165     165    2.24803  47.867   ; Ti-O6     [370.925]
  166    TiA      1        H158      Ti166     166    2.24803  47.867   ; Ti-O6     [373.173]
  167    TiA      1        H158      Ti167     167    2.24803  47.867   ; Ti-O6     [375.421]
  168    TiA      1        H158      Ti168     168    2.24803  47.867   ; Ti-O6     [377.669]
  169    TiA      1        H158      Ti169     169    2.24803  47.867   ; Ti-O6     [379.917]
  170    TiA      1        H158      Ti170     170    2.24803  47.867   ; Ti-O6     [382.165]
  171    TiA      1        H158      Ti171     171    2.24803  47.867   ; Ti-O6     [384.413]
  172    TiA      1        H158      Ti172     172    2.24804  47.867   ; Ti-O6     [386.661]
  173    TiA      1        H158      Ti173     173    2.24803  47.867   ; Ti-O6     [388.909]
  174    TiA      1        H158      Ti174     174    2.24803  47.867   ; Ti-O6     [391.157]
  175    TiA      1        H158      Ti175     175    2.24803  47.867   ; Ti-O6     [393.405]
  176    TiA      1        H158      Ti176     176    2.24803  47.867   ; Ti-O6     [395.653]
  177    TiA      1        H158      Ti177     177    2.24803  47.867   ; Ti-O6     [397.901]
  178    TiA      1        H158      Ti178     178    2.24803  47.867   ; Ti-O6     [400.149]
  179    TiA      1        H158      Ti179     179    2.24803  47.867   ; Ti-O6     [402.397]
  180    TiA      1        H158      Ti180     180    2.24803  47.867   ; Ti-O6     [404.645]
  181    TiA      1        H158      Ti181     181    2.24803  47.867   ; Ti-O6     [406.893]
  182    TiA      1        H158      Ti182     182    2.24803  47.867   ; Ti-O6     [409.142]
  183    TiA      1        H158      Ti183     183    2.24803  47.867   ; Ti-O6      [411.39]
  184    TiA      1        H158      Ti184     184    2.24803  47.867   ; Ti-O6     [413.638]
  185    TiA      1        H158      Ti185     185    2.24803  47.867   ; Ti-O6     [415.886]
  186    TiA      1        H158      Ti186     186    2.24803  47.867   ; Ti-O6     [418.134]
  187    TiA      1        H158      Ti187     187    2.24803  47.867   ; Ti-O6     [420.382]
  188    TiA      1        H158      Ti188     188    2.24803  47.867   ; Ti-O6      [422.63]
  189    TiA      1        H158      Ti189     189    2.24803  47.867   ; Ti-O6     [424.878]
  190    TiA      1        H158      Ti190     190    2.24803  47.867   ; Ti-O6     [427.126]
  191    TiA      1        H158      Ti191     191    2.24803  47.867   ; Ti-O6     [429.374]
  192    TiA      1        H158      Ti192     192    2.24803  47.867   ; Ti-O6     [431.622]
  193    TiA      1        H158      Ti193     193    2.24803  47.867   ; Ti-O6      [433.87]
  194    TiA      1        H158      Ti194     194    2.24803  47.867   ; Ti-O6     [436.118]
  195    TiA      1        H158      Ti195     195    2.24803  47.867   ; Ti-O6     [438.366]
  196    TiA      1        H158      Ti196     196    2.24803  47.867   ; Ti-O6     [440.614]
  197    TiA      1        H158      Ti197     197    2.24803  47.867   ; Ti-O6     [442.862]
  198    TiA      1        H158      Ti198     198    2.24803  47.867   ; Ti-O6      [445.11]
  199    TiA      1        H158      Ti199     199    2.24804  47.867   ; Ti-O6     [447.358]
  200    TiA      1        H158      Ti200     200    2.24803  47.867   ; Ti-O6     [449.606]
  201    TiA      1        H158      Ti201     201    2.24803  47.867   ; Ti-O6     [451.854]
  202    TiA      1        H158      Ti202     202    2.24803  47.867   ; Ti-O6     [454.102]
  203    TiA      1        H158      Ti203     203    2.24803  47.867   ; Ti-O6      [456.35]
  204    TiA      1        H158      Ti204     204    2.24803  47.867   ; Ti-O6     [458.598]
  205    TiA      1        H158      Ti205     205    2.24803  47.867   ; Ti-O6     [460.846]
  206    TiA      1        H158      Ti206     206    2.24803  47.867   ; Ti-O6     [463.094]
  207    TiA      1        H158      Ti207     207    2.24803  47.867   ; Ti-O6     [465.342]
  208    TiA      1        H158      Ti208     208    2.24803  47.867   ; Ti-O6      [467.59]
  209    TiA      1        H158      Ti209     209    2.24803  47.867   ; Ti-O6     [469.838]
  210    TiA      1        H158      Ti210     210    2.24803  47.867   ; Ti-O6     [472.086]
  211    TiA      1        H158      Ti211     211    2.24803  47.867   ; Ti-O6     [474.334]
  212    TiA      1        H158      Ti212     212    2.24803  47.867   ; Ti-O6     [476.582]
  213    TiA      1        H158      Ti213     213    2.24803  47.867   ; Ti-O6      [478.83]
  214    TiA      1        H158      Ti214     214    2.24803  47.867   ; Ti-O6     [481.079]
  215    TiA      1        H158      Ti215     215    2.24803  47.867   ; Ti-O6     [483.327]
  216    TiA      1        H158      Ti216     216    2.24803  47.867   ; Ti-O6     [485.575]
  217    TiA      1        H158      Ti217     217    2.24803  47.867   ; Ti-O6     [487.823]
  218    TiA      1        H158      Ti218     218    2.24803  47.867   ; Ti-O6     [490.071]
  219    TiA      1        H158      Ti219     219    2.24803  47.867   ; Ti-O6     [492.319]
  220    TiA      1        H158      Ti220     220    2.24803  47.867   ; Ti-O6     [494.567]
  221    TiA      1        H158      Ti221     221    2.24803  47.867   ; Ti-O6     [496.815]
  222    TiA      1        H158      Ti222     222    2.24803  47.867   ; Ti-O6     [499.063]
  223    TiA      1        H158      Ti223     223    2.24803  47.867   ; Ti-O6     [501.311]
  224    TiA      1        H158      Ti224     224    2.24803  47.867   ; Ti-O6     [503.559]
  225    TiA      1        H158      Ti225     225    2.24804  47.867   ; Ti-O6     [505.807]
  226    TiA      1        H158      Ti226     226    2.24803  47.867   ; Ti-O6     [508.055]
  227    TiA      1        H158      Ti227     227    2.24803  47.867   ; Ti-O6     [510.303]
  228    TiA      1        H158      Ti228     228    2.24803  47.867   ; Ti-O6     [512.551]
  229    TiA      1        H158      Ti229     229    2.24803  47.867   ; Ti-O6     [514.799]
  230    TiA      1        H158      Ti230     230    2.24803  47.867   ; Ti-O6     [517.047]
  231    TiA      1        H158      Ti231     231    2.24803  47.867   ; Ti-O6     [519.295]
  232    TiA      1        H158      Ti232     232    2.24803  47.867   ; Ti-O6     [521.543]
  233    TiA      1        H158      Ti233     233    2.24803  47.867   ; Ti-O6     [523.791]
  234    TiA      1        H158      Ti234     234    2.24803  47.867   ; Ti-O6     [526.039]
  235    TiA      1        H158      Ti235     235    2.24803  47.867   ; Ti-O6     [528.287]
  236    TiA      1        H158      Ti236     236    2.24803  47.867   ; Ti-O6     [530.535]
  237    TiA      1        H158      Ti237     237    2.24803  47.867   ; Ti-O6     [532.783]
  238    TiA      1        H158      Ti238     238    2.24803  47.867   ; Ti-O6     [535.031]
  239    TiA      1        H158      Ti239     239    2.24803  47.867   ; Ti-O6     [537.279]
  240    TiA      1        H158      Ti240     240    2.24803  47.867   ; Ti-O6     [539.527]
  241    TiA      1        H158      Ti241     241    2.24803  47.867   ; Ti-O6     [541.775]
  242    TiA      1        H158      Ti242     242    2.24803  47.867   ; Ti-O6     [544.023]
  243    TiA      1        H158      Ti243     243    2.24803  47.867   ; Ti-O6     [546.271]
  244    TiA      1        H158      Ti244     244    2.24803  47.867   ; Ti-O6     [548.519]
  245    TiA      1        H158      Ti245     245    2.24803  47.867   ; Ti-O6     [550.767]
  246    TiA      1        H158      Ti246     246    2.24803  47.867   ; Ti-O6     [553.015]
  247    TiA      1        H158      Ti247     247    2.24803  47.867   ; Ti-O6     [555.264]
  248    TiA      1        H158      Ti248     248    2.24803  47.867   ; Ti-O6     [557.512]
  249    TiA      1        H158      Ti249     249    2.24803  47.867   ; Ti-O6      [559.76]
  250    TiA      1        H158      Ti250     250    2.24803  47.867   ; Ti-O6     [562.008]
  251    TiA      1        H158      Ti251     251    2.24803  47.867   ; Ti-O6     [564.256]
  252    TiA      1        H158      Ti252     252    2.24804  47.867   ; Ti-O6     [566.504]
  253    TiA      1        H158      Ti253     253    2.24803  47.867   ; Ti-O6     [568.752]
  254    TiA      1        H158      Ti254     254    2.24803  47.867   ; Ti-O6         [571]
  255    TiA      1        H158      Ti255     255    2.24803  47.867   ; Ti-O6     [573.248]
  256    TiA      1        H158      Ti256     256    2.24803  47.867   ; Ti-O6     [575.496]
  257    TiA      1        H158      Ti257     257    2.24803  47.867   ; Ti-O6     [577.744]
  258    TiA      1        H158      Ti258     258    2.24803  47.867   ; Ti-O6     [579.992]
  259    TiA      1        H158      Ti259     259    2.24803  47.867   ; Ti-O6      [582.24]
  260    TiA      1        H158      Ti260     260    2.24803  47.867   ; Ti-O6     [584.488]
  261    TiA      1        H158      Ti261     261    2.24803  47.867   ; Ti-O6     [586.736]
  262    TiA      1        H158      Ti262     262    2.24803  47.867   ; Ti-O6     [588.984]
  263    TiA      1        H158      Ti263     263    2.24803  47.867   ; Ti-O6     [591.232]
  264    TiA      1        H158      Ti264     264    2.24803  47.867   ; Ti-O6      [593.48]
  265    TiA      1        H158      Ti265     265    2.24803  47.867   ; Ti-O6     [595.728]
  266    TiA      1        H158      Ti266     266    2.24803  47.867   ; Ti-O6     [597.976]
  267    TiA      1        H158      Ti267     267    2.24803  47.867   ; Ti-O6     [600.224]
  268    TiA      1        H158      Ti268     268    2.24803  47.867   ; Ti-O6     [602.472]
  269    TiA      1        H158      Ti269     269    2.24803  47.867   ; Ti-O6      [604.72]
  270    TiA      1        H158      Ti270     270    2.24803  47.867   ; Ti-O6     [606.968]
  271    TiA      1        H158      Ti271     271    2.24803  47.867   ; Ti-O6     [609.216]
  272    TiA      1        H158      Ti272     272    2.24803  47.867   ; Ti-O6     [611.464]
  273    TiA      1        H158      Ti273     273    2.24803  47.867   ; Ti-O6     [613.712]
  274    TiA      1        H158      Ti274     274    2.24803  47.867   ; Ti-O6      [615.96]
  275    TiA      1        H158      Ti275     275    2.24803  47.867   ; Ti-O6     [618.208]
  276    TiA      1        H158      Ti276     276    2.24803  47.867   ; Ti-O6     [620.456]
  277    TiA      1        H158      Ti277     277    2.24803  47.867   ; Ti-O6     [622.704]
  278    TiA      1        H158      Ti278     278    2.24804  47.867   ; Ti-O6     [624.952]
  279    TiA      1        H158      Ti279     279    2.24803  47.867   ; Ti-O6       [627.2]
  280    TiA      1        H158      Ti280     280    2.24803  47.867   ; Ti-O6     [629.449]
  281    TiA      1        H158      Ti281     281    2.24803  47.867   ; Ti-O6     [631.697]
  282    TiA      1        H158      Ti282     282    2.24803  47.867   ; Ti-O6     [633.945]
  283    TiA      1        H158      Ti283     283    2.24803  47.867   ; Ti-O6     [636.193]
  284    TiA      1        H158      Ti284     284    2.24803  47.867   ; Ti-O6     [638.441]
  285    TiA      1        H158      Ti285     285    2.24803  47.867   ; Ti-O6     [640.689]
  286    TiA      1        H158      Ti286     286    2.24803  47.867   ; Ti-O6     [642.937]
  287    TiA      1        H158      Ti287     287    2.24803  47.867   ; Ti-O6     [645.185]
  288    TiA      1        H158      Ti288     288    2.24803  47.867   ; Ti-O6     [647.433]
  289    TiA      1        H158      Ti289     289    2.24803  47.867   ; Ti-O6     [649.681]
  290    TiA      1        H158      Ti290     290    2.24803  47.867   ; Ti-O6     [651.929]
  291    TiA      1        H158      Ti291     291    2.24803  47.867   ; Ti-O6     [654.177]
  292    TiA      1        H158      Ti292     292    2.24803  47.867   ; Ti-O6     [656.425]
  293    TiA      1        H158      Ti293     293    2.24803  47.867   ; Ti-O6     [658.673]
  294    TiA      1        H158      Ti294     294    2.24803  47.867   ; Ti-O6     [660.921]
  295    TiA      1        H158      Ti295     295    2.24803  47.867   ; Ti-O6     [663.169]
  296    TiA      1        H158      Ti296     296    2.24803  47.867   ; Ti-O6     [665.417]
  297    TiA      1        H158      Ti297     297    2.24803  47.867   ; Ti-O6     [667.665]
  298    TiA      1        H158      Ti298     298    2.24803  47.867   ; Ti-O6     [669.913]
  299    TiA      1        H158      Ti299     299    2.24803  47.867   ; Ti-O6     [672.161]
  300    TiA      1        H158      Ti300     300    2.24803  47.867   ; Ti-O6     [674.409]
  301    TiA      1        H158      Ti301     301    2.24803  47.867   ; Ti-O6     [676.657]
  302    TiA      1        H158      Ti302     302    2.24803  47.867   ; Ti-O6     [678.905]
  303    TiA      1        H158      Ti303     303    2.24803  47.867   ; Ti-O6     [681.153]
  304    TiA      1        H158      Ti304     304    2.24803  47.867   ; Ti-O6     [683.401]
  305    TiA      1        H158      Ti305     305    2.24804  47.867   ; Ti-O6     [685.649]
  306    TiA      1        H158      Ti306     306    2.24803  47.867   ; Ti-O6     [687.897]
  307    TiA      1        H158      Ti307     307    2.24803  47.867   ; Ti-O6     [690.145]
  308    TiA      1        H158      Ti308     308    2.24803  47.867   ; Ti-O6     [692.393]
  309    TiA      1        H158      Ti309     309    2.24803  47.867   ; Ti-O6     [694.641]
  310    TiA      1        H158      Ti310     310    2.24803  47.867   ; Ti-O6     [696.889]
  311    TiA      1        H158      Ti311     311    2.24803  47.867   ; Ti-O6     [699.137]
  312    TiA      1        H158      Ti312     312    2.24803  47.867   ; Ti-O6     [701.385]
  313    TiA      1        H158      Ti313     313    2.24803  47.867   ; Ti-O6     [703.634]
  314    TiA      1        H158      Ti314     314    2.24803  47.867   ; Ti-O6     [705.882]
  315    TiA      1        H158      Ti315     315    2.24803  47.867   ; Ti-O6      [708.13]
  316    TiA      1        H158      Ti316     316    2.24803  47.867   ; Ti-O6     [710.378]
  317    TiA      1        H158      Ti317     317    2.24803  47.867   ; Ti-O6     [712.626]
  318    TiA      1        H158      Ti318     318    2.24803  47.867   ; Ti-O6     [714.874]
  319    TiA      1        H158      Ti319     319    2.24803  47.867   ; Ti-O6     [717.122]
  320    TiA      1        H158      Ti320     320    2.24803  47.867   ; Ti-O6      [719.37]
  321    TiA      1        H158      Ti321     321    2.24803  47.867   ; Ti-O6     [721.618]
  322    TiA      1        H158      Ti322     322    2.24803  47.867   ; Ti-O6     [723.866]
  323    TiA      1        H158      Ti323     323    2.24803  47.867   ; Ti-O6     [726.114]
  324    TiA      1        H158      Ti324     324    2.24803  47.867   ; Ti-O6     [728.362]
  325    TiA      1        H158      Ti325     325    2.24803  47.867   ; Ti-O6      [730.61]
  326    TiA      1        H158      Ti326     326    2.24803  47.867   ; Ti-O6     [732.858]
  327    TiA      1        H158      Ti327     327    2.24803  47.867   ; Ti-O6     [735.106]
  328    TiA      1        H158      Ti328     328    2.24803  47.867   ; Ti-O6     [737.354]
  329    TiA      1        H158      Ti329     329    2.24803  47.867   ; Ti-O6     [739.602]
  330    TiA      1        H158      Ti330     330    2.24803  47.867   ; Ti-O6      [741.85]
  331    TiA      1        H158      Ti331     331    2.24804  47.867   ; Ti-O6     [744.098]
  332    TiA      1        H158      Ti332     332    2.24803  47.867   ; Ti-O6     [746.346]
  333    TiA      1        H158      Ti333     333    2.24803  47.867   ; Ti-O6     [748.594]
  334    TiA      1        H158      Ti334     334    2.24803  47.867   ; Ti-O6     [750.842]
  335    TiA      1        H158      Ti335     335    2.24803  47.867   ; Ti-O6      [753.09]
  336    TiA      1        H158      Ti336     336    2.24803  47.867   ; Ti-O6     [755.338]
  337    TiA      1        H158      Ti337     337    2.24803  47.867   ; Ti-O6     [757.586]
  338    TiA      1        H158      Ti338     338    2.24803  47.867   ; Ti-O6     [759.834]
  339    TiA      1        H158      Ti339     339    2.24803  47.867   ; Ti-O6     [762.082]
  340    TiA      1        H158      Ti340     340    2.24803  47.867   ; Ti-O6      [764.33]
  341    TiA      1        H158      Ti341     341    2.24803  47.867   ; Ti-O6     [766.578]
  342    TiA      1        H158      Ti342     342    2.24803  47.867   ; Ti-O6     [768.826]
  343    TiA      1        H158      Ti343     343    2.24803  47.867   ; Ti-O6     [771.074]
  344    TiA      1        H158      Ti344     344    2.24803  47.867   ; Ti-O6     [773.322]
  345    TiA      1        H158      Ti345     345    2.24803  47.867   ; Ti-O6      [775.57]
  346    TiA      1        H158      Ti346     346    2.24803  47.867   ; Ti-O6     [777.819]
  347    TiA      1        H158      Ti347     347    2.24803  47.867   ; Ti-O6     [780.067]
  348    TiA      1        H158      Ti348     348    2.24803  47.867   ; Ti-O6     [782.315]
  349    TiA      1        H158      Ti349     349    2.24803  47.867   ; Ti-O6     [784.563]
  350    TiA      1        H158      Ti350     350    2.24803  47.867   ; Ti-O6     [786.811]
  351    TiA      1        H158      Ti351     351    2.24803  47.867   ; Ti-O6     [789.059]
  352    TiA      1        H158      Ti352     352    2.24803  47.867   ; Ti-O6     [791.307]
  353    TiA      1        H158      Ti353     353    2.24803  47.867   ; Ti-O6     [793.555]
  354    TiA      1        H158      Ti354     354    2.24803  47.867   ; Ti-O6     [795.803]
  355    TiA      1        H158      Ti355     355    2.24803  47.867   ; Ti-O6     [798.051]
  356    TiA      1        H158      Ti356     356    2.24803  47.867   ; Ti-O6     [800.299]
  357    TiA      1        H158      Ti357     357    2.24803  47.867   ; Ti-O6     [802.547]
  358    TiA      1        H158      Ti358     358    2.24804  47.867   ; Ti-O6     [804.795]
  359    TiA      1        H158      Ti359     359    2.24803  47.867   ; Ti-O6     [807.043]
  360    TiA      1        H158      Ti360     360    2.24803  47.867   ; Ti-O6     [809.291]
  361    TiA      1        H158      Ti361     361    2.24803  47.867   ; Ti-O6     [811.539]
  362    TiA      1        H158      Ti362     362    2.24803  47.867   ; Ti-O6     [813.787]
  363    TiA      1        H158      Ti363     363    2.24803  47.867   ; Ti-O6     [816.035]
  364    TiA      1        H158      Ti364     364    2.24803  47.867   ; Ti-O6     [818.283]
  365    TiA      1        H158      Ti365     365    2.24803  47.867   ; Ti-O6     [820.531]
  366    TiA      1        H158      Ti366     366    2.24803  47.867   ; Ti-O6     [822.779]
  367    TiA      1        H158      Ti367     367    2.24803  47.867   ; Ti-O6     [825.027]
  368    TiA      1        H158      Ti368     368    2.24803  47.867   ; Ti-O6     [827.275]
  369    TiA      1        H158      Ti369     369    2.24803  47.867   ; Ti-O6     [829.523]
  370    TiA      1        H158      Ti370     370    2.24803  47.867   ; Ti-O6     [831.771]
  371    TiA      1        H158      Ti371     371    2.24803  47.867   ; Ti-O6     [834.019]
  372    TiA      1        H158      Ti372     372    2.24803  47.867   ; Ti-O6     [836.267]
  373    TiA      1        H158      Ti373     373    2.24803  47.867   ; Ti-O6     [838.515]
  374    TiA      1        H158      Ti374     374    2.24803  47.867   ; Ti-O6     [840.763]
  375    TiA      1        H158      Ti375     375    2.24803  47.867   ; Ti-O6     [843.011]
  376    TiA      1        H158      Ti376     376    2.24803  47.867   ; Ti-O6     [845.259]
  377    TiA      1        H158      Ti377     377    2.24803  47.867   ; Ti-O6     [847.507]
  378    TiA      1        H158      Ti378     378    2.24803  47.867   ; Ti-O6     [849.755]
  379    TiA      1        H158      Ti379     379    2.24803  47.867   ; Ti-O6     [852.004]
  380    TiA      1        H158      Ti380     380    2.24803  47.867   ; Ti-O6     [854.252]
  381    TiA      1        H158      Ti381     381    2.24803  47.867   ; Ti-O6       [856.5]
  382    TiA      1        H158      Ti382     382    2.24803  47.867   ; Ti-O6     [858.748]
  383    TiA      1        H158      Ti383     383    2.24803  47.867   ; Ti-O6     [860.996]
  384    TiA      1        H158      Ti384     384    2.24804  47.867   ; Ti-O6     [863.244]
  385    TiA      1        H158      Ti385     385    2.24803  47.867   ; Ti-O6     [865.492]
  386    TiA      1        H158      Ti386     386    2.24803  47.867   ; Ti-O6      [867.74]
  387    TiA      1        H158      Ti387     387    2.24803  47.867   ; Ti-O6     [869.988]
  388    TiA      1        H158      Ti388     388    2.24803  47.867   ; Ti-O6     [872.236]
  389    TiA      1        H158      Ti389     389    2.24803  47.867   ; Ti-O6     [874.484]
  390    TiA      1        H158      Ti390     390    2.24803  47.867   ; Ti-O6     [876.732]
  391    TiA      1        H158      Ti391     391    2.24803  47.867   ; Ti-O6      [878.98]
  392    TiA      1        H158      Ti392     392    2.24803  47.867   ; Ti-O6     [881.228]
  393    TiA      1        H158      Ti393     393    2.24803  47.867   ; Ti-O6     [883.476]
  394    TiA      1        H158      Ti394     394    2.24803  47.867   ; Ti-O6     [885.724]
  395    TiA      1        H158      Ti395     395    2.24803  47.867   ; Ti-O6     [887.972]
  396    TiA      1        H158      Ti396     396    2.24803  47.867   ; Ti-O6      [890.22]
  397    TiA      1        H158      Ti397     397    2.24803  47.867   ; Ti-O6     [892.468]
  398    TiA      1        H158      Ti398     398    2.24803  47.867   ; Ti-O6     [894.716]
  399    TiA      1        H158      Ti399     399    2.24803  47.867   ; Ti-O6     [896.964]
  400    TiA      1        H158      Ti400     400    2.24803  47.867   ; Ti-O6     [899.212]
  401    TiA      1        H158      Ti401     401    2.24803  47.867   ; Ti-O6      [901.46]
  402    TiA      1        H158      Ti402     402    2.24803  47.867   ; Ti-O6     [903.708]
  403    TiA      1        H158      Ti403     403    2.24803  47.867   ; Ti-O6     [905.956]
  404    TiA      1        H158      Ti404     404    2.24803  47.867   ; Ti-O6     [908.204]
  405    TiA      1        H158      Ti405     405    2.24803  47.867   ; Ti-O6     [910.452]
  406    TiA      1        H158      Ti406     406    2.24803  47.867   ; Ti-O6       [912.7]
  407    TiA      1        H158      Ti407     407    2.24803  47.867   ; Ti-O6     [914.948]
  408    TiA      1        H158      Ti408     408    2.24803  47.867   ; Ti-O6     [917.196]
  409    TiA      1        H158      Ti409     409    2.24803  47.867   ; Ti-O6     [919.444]
  410    TiA      1        H158      Ti410     410    2.24804  47.867   ; Ti-O6     [921.692]
  411    TiA      1        H158      Ti411     411    2.24803  47.867   ; Ti-O6      [923.94]
  412    TiA      1        H158      Ti412     412    2.24803  47.867   ; Ti-O6     [926.189]
  413    TiA      1        H158      Ti413     413    2.24803  47.867   ; Ti-O6     [928.437]
  414    TiA      1        H158      Ti414     414    2.24803  47.867   ; Ti-O6     [930.685]
  415    TiA      1        H158      Ti415     415    2.24803  47.867   ; Ti-O6     [932.933]
  416    TiA      1        H158      Ti416     416    2.24803  47.867   ; Ti-O6     [935.181]
  417    TiA      1        H158      Ti417     417    2.24803  47.867   ; Ti-O6     [937.429]
  418    TiA      1        H158      Ti418     418    2.24803  47.867   ; Ti-O6     [939.677]
  419    TiA      1        H158      Ti419     419    2.24803  47.867   ; Ti-O6     [941.925]
  420    TiA      1        H158      Ti420     420    2.24803  47.867   ; Ti-O6     [944.173]
  421    TiA      1        H158      Ti421     421    2.24803  47.867   ; Ti-O6     [946.421]
  422    TiA      1        H158      Ti422     422    2.24803  47.867   ; Ti-O6     [948.669]
  423    TiA      1        H158      Ti423     423    2.24803  47.867   ; Ti-O6     [950.917]
  424    TiA      1        H158      Ti424     424    2.24803  47.867   ; Ti-O6     [953.165]
  425    TiA      1        H158      Ti425     425    2.24803  47.867   ; Ti-O6     [955.413]
  426    TiA      1        H158      Ti426     426    2.24803  47.867   ; Ti-O6     [957.661]
  427    TiA      1        H158      Ti427     427    2.24803  47.867   ; Ti-O6     [959.909]
  428    TiA      1        H158      Ti428     428    2.24803  47.867   ; Ti-O6     [962.157]
  429    TiA      1        H158      Ti429     429    2.24803  47.867   ; Ti-O6     [964.405]
  430    TiA      1        H158      Ti430     430    2.24803  47.867   ; Ti-O6     [966.653]
  431    TiA      1        H158      Ti431     431    2.24803  47.867   ; Ti-O6     [968.901]
  432    TiA      1        H158      Ti432     432    2.24803  47.867   ; Ti-O6     [971.149]
  433    TiA      1        H158      Ti433     433    2.24803  47.867   ; Ti-O6     [973.397]
  434    TiA      1        H158      Ti434     434    2.24803  47.867   ; Ti-O6     [975.645]
  435    TiA      1        H158      Ti435     435    2.24803  47.867   ; Ti-O6     [977.893]
  436    TiA      1        H158      Ti436     436    2.24803  47.867   ; Ti-O6     [980.141]
  437    TiA      1        H158      Ti437     437    2.24804  47.867   ; Ti-O6     [982.389]
  438    TiA      1        H158      Ti438     438    2.24803  47.867   ; Ti-O6     [984.637]
  439    TiA      1        H158      Ti439     439    2.24803  47.867   ; Ti-O6     [986.885]
  440    TiA      1        H158      Ti440     440    2.24803  47.867   ; Ti-O6     [989.133]
  441    TiA      1        H158      Ti441     441    2.24803  47.867   ; Ti-O6     [991.381]
  442    TiA      1        H158      Ti442     442    2.24803  47.867   ; Ti-O6     [993.629]
  443    TiA      1        H158      Ti443     443    2.24803  47.867   ; Ti-O6     [995.877]
  444    TiA      1        H158      Ti444     444    2.24803  47.867   ; Ti-O6     [998.125]
  445    TiA      1        H158      Ti445     445    2.24803  47.867   ; Ti-O6     [1000.37]
  446    TiA      1        H158      Ti446     446    2.24803  47.867   ; Ti-O6     [1002.62]
  447    TiA      1        H158      Ti447     447    2.24803  47.867   ; Ti-O6     [1004.87]
  448    TiA      1        H158      Ti448     448    2.24803  47.867   ; Ti-O6     [1007.12]
  449    TiA      1        H158      Ti449     449    2.24803  47.867   ; Ti-O6     [1009.37]
  450    TiA      1        H158      Ti450     450    2.24803  47.867   ; Ti-O6     [1011.61]
  451    TiA      1        H158      Ti451     451    2.24803  47.867   ; Ti-O6     [1013.86]
  452    TiA      1        H158      Ti452     452    2.24803  47.867   ; Ti-O6     [1016.11]
  453    TiA      1        H158      Ti453     453    2.24803  47.867   ; Ti-O6     [1018.36]
  454    TiA      1        H158      Ti454     454    2.24803  47.867   ; Ti-O6     [1020.61]
  455    TiA      1        H158      Ti455     455    2.24803  47.867   ; Ti-O6     [1022.85]
  456    TiA      1        H158      Ti456     456    2.24803  47.867   ; Ti-O6      [1025.1]
  457    TiA      1        H158      Ti457     457    2.24803  47.867   ; Ti-O6     [1027.35]
  458    TiA      1        H158      Ti458     458    2.24803  47.867   ; Ti-O6      [1029.6]
  459    TiA      1        H158      Ti459     459    2.24803  47.867   ; Ti-O6     [1031.85]
  460    TiA      1        H158      Ti460     460    2.24803  47.867   ; Ti-O6     [1034.09]
  461    TiA      1        H158      Ti461     461    2.24803  47.867   ; Ti-O6     [1036.34]
  462    TiA      1        H158      Ti462     462    2.24803  47.867   ; Ti-O6     [1038.59]
  463    TiA      1        H158      Ti463     463    2.24804  47.867   ; Ti-O6     [1040.84]
  464    TiA      1        H158      Ti464     464    2.24803  47.867   ; Ti-O6     [1043.09]
  465    TiA      1        H158      Ti465     465    2.24803  47.867   ; Ti-O6     [1045.33]
  466    TiA      1        H158      Ti466     466    2.24803  47.867   ; Ti-O6     [1047.58]
  467    TiA      1        H158      Ti467     467    2.24803  47.867   ; Ti-O6     [1049.83]
  468    TiA      1        H158      Ti468     468    2.24803  47.867   ; Ti-O6     [1052.08]
  469    TiA      1        H158      Ti469     469    2.24803  47.867   ; Ti-O6     [1054.33]
  470    TiA      1        H158      Ti470     470    2.24803  47.867   ; Ti-O6     [1056.57]
  471    TiA      1        H158      Ti471     471    2.24803  47.867   ; Ti-O6     [1058.82]
  472    TiA      1        H158      Ti472     472    2.24803  47.867   ; Ti-O6     [1061.07]
  473    TiA      1        H158      Ti473     473    2.24803  47.867   ; Ti-O6     [1063.32]
  474    TiA      1        H158      Ti474     474    2.24803  47.867   ; Ti-O6     [1065.57]
  475    TiA      1        H158      Ti475     475    2.24803  47.867   ; Ti-O6     [1067.81]
  476    TiA      1        H158      Ti476     476    2.24803  47.867   ; Ti-O6     [1070.06]
  477    TiA      1        H158      Ti477     477    2.24803  47.867   ; Ti-O6     [1072.31]
  478    TiA      1        H158      Ti478     478    2.24803  47.867   ; Ti-O6     [1074.56]
  479    TiA      1        H158      Ti479     479    2.24803  47.867   ; Ti-O6     [1076.81]
  480    TiA      1        H158      Ti480     480    2.24803  47.867   ; Ti-O6     [1079.05]
  481    TiA      1        H158      Ti481     481    2.24803  47.867   ; Ti-O6      [1081.3]
  482    TiA      1        H158      Ti482     482    2.24803  47.867   ; Ti-O6     [1083.55]
  483    TiA      1        H158      Ti483     483    2.24803  47.867   ; Ti-O6      [1085.8]
  484    TiA      1        H158      Ti484     484    2.24803  47.867   ; Ti-O6     [1088.05]
  485    TiA      1        H158      Ti485     485    2.24803  47.867   ; Ti-O6     [1090.29]
  486    TiA      1        H158      Ti486     486    2.24803  47.867   ; Ti-O6     [1092.54]
  487    TiA      1        H158      Ti487     487    2.24803  47.867   ; Ti-O6     [1094.79]
  488    TiA      1        H158      Ti488     488    2.24803  47.867   ; Ti-O6     [1097.04]
  489    TiA      1        H158      Ti489     489    2.24803  47.867   ; Ti-O6     [1099.29]
  490    TiA      1        H158      Ti490     490    2.24804  47.867   ; Ti-O6     [1101.53]
  491    TiA      1        H158      Ti491     491    2.24803  47.867   ; Ti-O6     [1103.78]
  492    TiA      1        H158      Ti492     492    2.24803  47.867   ; Ti-O6     [1106.03]
  493    TiA      1        H158      Ti493     493    2.24803  47.867   ; Ti-O6     [1108.28]
  494    TiA      1        H158      Ti494     494    2.24803  47.867   ; Ti-O6     [1110.53]
  495    TiA      1        H158      Ti495     495    2.24803  47.867   ; Ti-O6     [1112.78]
  496    TiA      1        H158      Ti496     496    2.24803  47.867   ; Ti-O6     [1115.02]
  497    TiA      1        H158      Ti497     497    2.24803  47.867   ; Ti-O6     [1117.27]
  498    TiA      1        H158      Ti498     498    2.24803  47.867   ; Ti-O6     [1119.52]
  499    TiA      1        H158      Ti499     499    2.24803  47.867   ; Ti-O6     [1121.77]
  500    TiA      1        H158      Ti500     500    2.24803  47.867   ; Ti-O6     [1124.02]
  501    TiA      1        H158      Ti501     501    2.24803  47.867   ; Ti-O6     [1126.26]
  502    TiA      1        H158      Ti502     502    2.24803  47.867   ; Ti-O6     [1128.51]
  503    TiA      1        H158      Ti503     503    2.24803  47.867   ; Ti-O6     [1130.76]
  504    TiA      1        H158      Ti504     504    2.24803  47.867   ; Ti-O6     [1133.01]
  505    TiA      1        H158      Ti505     505    2.24803  47.867   ; Ti-O6     [1135.26]
  506    TiA      1        H158      Ti506     506    2.24803  47.867   ; Ti-O6      [1137.5]
  507    TiA      1        H158      Ti507     507    2.24803  47.867   ; Ti-O6     [1139.75]
  508    TiA      1        H158      Ti508     508    2.24803  47.867   ; Ti-O6        [1142]
  509    TiA      1        H158      Ti509     509    2.24803  47.867   ; Ti-O6     [1144.25]
  510    TiA      1        H158      Ti510     510    2.24803  47.867   ; Ti-O6      [1146.5]
  511    TiA      1        H158      Ti511     511    2.24803  47.867   ; Ti-O6     [1148.74]
  512    TiA      1        H158      Ti512     512    2.24803  47.867   ; Ti-O6     [1150.99]
  513    TiA      1        H158      Ti513     513    2.24803  47.867   ; Ti-O6     [1153.24]
  514    TiA      1        H158      Ti514     514    2.24803  47.867   ; Ti-O6     [1155.49]
  515    TiA      1        H158      Ti515     515    2.24803  47.867   ; Ti-O6     [1157.74]
  516    TiA      1        H158      Ti516     516    2.24804  47.867   ; Ti-O6     [1159.98]
  517    TiA      1        H158      Ti517     517    2.24803  47.867   ; Ti-O6     [1162.23]
  518    TiA      1        H158      Ti518     518    2.24803  47.867   ; Ti-O6     [1164.48]
  519    TiA      1        H158      Ti519     519    2.24803  47.867   ; Ti-O6     [1166.73]
  520    TiA      1        H158      Ti520     520    2.24803  47.867   ; Ti-O6     [1168.98]
  521    TiA      1        H158      Ti521     521    2.24803  47.867   ; Ti-O6     [1171.22]
  522    TiA      1        H158      Ti522     522    2.24803  47.867   ; Ti-O6     [1173.47]
  523    TiA      1        H158      Ti523     523    2.24803  47.867   ; Ti-O6     [1175.72]
  524    TiA      1        H158      Ti524     524    2.24803  47.867   ; Ti-O6     [1177.97]
  525    TiA      1        H158      Ti525     525    2.24803  47.867   ; Ti-O6     [1180.22]
  526    TiA      1        H158      Ti526     526    2.24803  47.867   ; Ti-O6     [1182.46]
  527    TiA      1        H158      Ti527     527    2.24803  47.867   ; Ti-O6     [1184.71]
  528    TiA      1        H158      Ti528     528    2.24803  47.867   ; Ti-O6     [1186.96]
  529    TiA      1        H158      Ti529     529    2.24803  47.867   ; Ti-O6     [1189.21]
  530    TiA      1        H158      Ti530     530    2.24803  47.867   ; Ti-O6     [1191.46]
  531    TiA      1        H158      Ti531     531    2.24803  47.867   ; Ti-O6      [1193.7]
  532    TiA      1        H158      Ti532     532    2.24803  47.867   ; Ti-O6     [1195.95]
  533    TiA      1        H158      Ti533     533    2.24803  47.867   ; Ti-O6      [1198.2]
  534    TiA      1        H158      Ti534     534    2.24803  47.867   ; Ti-O6     [1200.45]
  535    TiA      1        H158      Ti535     535    2.24803  47.867   ; Ti-O6      [1202.7]
  536    TiA      1        H158      Ti536     536    2.24803  47.867   ; Ti-O6     [1204.94]
  537    TiA      1        H158      Ti537     537    2.24803  47.867   ; Ti-O6     [1207.19]
  538    TiA      1        H158      Ti538     538    2.24803  47.867   ; Ti-O6     [1209.44]
  539    TiA      1        H158      Ti539     539    2.24803  47.867   ; Ti-O6     [1211.69]
  540    TiA      1        H158      Ti540     540    2.24803  47.867   ; Ti-O6     [1213.94]
  541    TiA      1        H158      Ti541     541    2.24803  47.867   ; Ti-O6     [1216.18]
  542    TiA      1        H158      Ti542     542    2.24803  47.867   ; Ti-O6     [1218.43]
  543    TiA      1        H158      Ti543     543    2.24804  47.867   ; Ti-O6     [1220.68]
  544    TiA      1        H158      Ti544     544    2.24803  47.867   ; Ti-O6     [1222.93]
  545    TiA      1        H158      Ti545     545    2.24803  47.867   ; Ti-O6     [1225.18]
  546    TiA      1        H158      Ti546     546    2.24803  47.867   ; Ti-O6     [1227.42]
  547    TiA      1        H158      Ti547     547    2.24803  47.867   ; Ti-O6     [1229.67]
  548    TiA      1        H158      Ti548     548    2.24803  47.867   ; Ti-O6     [1231.92]
  549    TiA      1        H158      Ti549     549    2.24803  47.867   ; Ti-O6     [1234.17]
  550    TiA      1        H158      Ti550     550    2.24803  47.867   ; Ti-O6     [1236.42]
  551    TiA      1        H158      Ti551     551    2.24803  47.867   ; Ti-O6     [1238.66]
  552    TiA      1        H158      Ti552     552    2.24803  47.867   ; Ti-O6     [1240.91]
  553    TiA      1        H158      Ti553     553    2.24803  47.867   ; Ti-O6     [1243.16]
  554    TiA      1        H158      Ti554     554    2.24803  47.867   ; Ti-O6     [1245.41]
  555    TiA      1        H158      Ti555     555    2.24803  47.867   ; Ti-O6     [1247.66]
  556    TiA      1        H158      Ti556     556    2.24803  47.867   ; Ti-O6      [1249.9]
  557    TiA      1        H158      Ti557     557    2.24803  47.867   ; Ti-O6     [1252.15]
  558    TiA      1        H158      Ti558     558    2.24803  47.867   ; Ti-O6      [1254.4]
  559    TiA      1        H158      Ti559     559    2.24803  47.867   ; Ti-O6     [1256.65]
  560    TiA      1        H158      Ti560     560    2.24803  47.867   ; Ti-O6      [1258.9]
  561    TiA      1        H158      Ti561     561    2.24803  47.867   ; Ti-O6     [1261.15]
  562    TiA      1        H158      Ti562     562    2.24803  47.867   ; Ti-O6     [1263.39]
  563    TiA      1        H158      Ti563     563    2.24803  47.867   ; Ti-O6     [1265.64]
  564    TiA      1        H158      Ti564     564    2.24803  47.867   ; Ti-O6     [1267.89]
  565    TiA      1        H158      Ti565     565    2.24803  47.867   ; Ti-O6     [1270.14]
  566    TiA      1        H158      Ti566     566    2.24803  47.867   ; Ti-O6     [1272.39]
  567    TiA      1        H158      Ti567     567    2.24803  47.867   ; Ti-O6     [1274.63]
  568    TiA      1        H158      Ti568     568    2.24803  47.867   ; Ti-O6     [1276.88]
  569    TiA      1        H158      Ti569     569    2.24804  47.867   ; Ti-O6     [1279.13]
  570    TiA      1        H158      Ti570     570    2.24803  47.867   ; Ti-O6     [1281.38]
  571    TiA      1        H158      Ti571     571    2.24803  47.867   ; Ti-O6     [1283.63]
  572    TiA      1        H158      Ti572     572    2.24803  47.867   ; Ti-O6     [1285.87]
  573    TiA      1        H158      Ti573     573    2.24803  47.867   ; Ti-O6     [1288.12]
  574    TiA      1        H158      Ti574     574    2.24803  47.867   ; Ti-O6     [1290.37]
  575    TiA      1        H158      Ti575     575    2.24803  47.867   ; Ti-O6     [1292.62]
  576    TiA      1        H158      Ti576     576    2.24803  47.867   ; Ti-O6     [1294.87]
  577    TiA      1        H158      Ti577     577    2.24803  47.867   ; Ti-O6     [1297.11]
  578    TiA      1        H158      Ti578     578    2.24803  47.867   ; Ti-O6     [1299.36]
  579    TiA      1        H158      Ti579     579    2.24803  47.867   ; Ti-O6     [1301.61]
  580    TiA      1        H158      Ti580     580    2.24803  47.867   ; Ti-O6     [1303.86]
  581    TiA      1        H158      Ti581     581    2.24803  47.867   ; Ti-O6     [1306.11]
  582    TiA      1        H158      Ti582     582    2.24803  47.867   ; Ti-O6     [1308.35]
  583    TiA      1        H158      Ti583     583    2.24803  47.867   ; Ti-O6      [1310.6]
  584    TiA      1        H158      Ti584     584    2.24803  47.867   ; Ti-O6     [1312.85]
  585    TiA      1        H158      Ti585     585    2.24803  47.867   ; Ti-O6      [1315.1]
  586    TiA      1        H158      Ti586     586    2.24803  47.867   ; Ti-O6     [1317.35]
  587    TiA      1        H158      Ti587     587    2.24803  47.867   ; Ti-O6     [1319.59]
  588    TiA      1        H158      Ti588     588    2.24803  47.867   ; Ti-O6     [1321.84]
  589    TiA      1        H158      Ti589     589    2.24803  47.867   ; Ti-O6     [1324.09]
  590    TiA      1        H158      Ti590     590    2.24803  47.867   ; Ti-O6     [1326.34]
  591    TiA      1        H158      Ti591     591    2.24803  47.867   ; Ti-O6     [1328.59]
  592    TiA      1        H158      Ti592     592    2.24803  47.867   ; Ti-O6     [1330.83]
  593    TiA      1        H158      Ti593     593    2.24803  47.867   ; Ti-O6     [1333.08]
  594    TiA      1        H158      Ti594     594    2.24803  47.867   ; Ti-O6     [1335.33]
  595    TiA      1        H158      Ti595     595    2.24803  47.867   ; Ti-O6     [1337.58]
  596    TiA      1        H158      Ti596     596    2.24804  47.867   ; Ti-O6     [1339.83]
  597    TiA      1        H158      Ti597     597    2.24803  47.867   ; Ti-O6     [1342.07]
  598    TiA      1        H158      Ti598     598    2.24803  47.867   ; Ti-O6     [1344.32]
  599    TiA      1        H158      Ti599     599    2.24803  47.867   ; Ti-O6     [1346.57]
  600    TiA      1        H158      Ti600     600    2.24803  47.867   ; Ti-O6     [1348.82]
  601    TiA      1        H158      Ti601     601    2.24803  47.867   ; Ti-O6     [1351.07]
  602    TiA      1        H158      Ti602     602    2.24803  47.867   ; Ti-O6     [1353.31]
  603    TiA      1        H158      Ti603     603    2.24803  47.867   ; Ti-O6     [1355.56]
  604    TiA      1        H158      Ti604     604    2.24803  47.867   ; Ti-O6     [1357.81]
  605    TiA      1        H158      Ti605     605    2.24803  47.867   ; Ti-O6     [1360.06]
  606    TiA      1        H158      Ti606     606    2.24803  47.867   ; Ti-O6     [1362.31]
  607    TiA      1        H158      Ti607     607    2.24803  47.867   ; Ti-O6     [1364.55]
  608    TiA      1        H158      Ti608     608    2.24803  47.867   ; Ti-O6      [1366.8]
  609    TiA      1        H158      Ti609     609    2.24803  47.867   ; Ti-O6     [1369.05]
  610    TiA      1        H158      Ti610     610    2.24803  47.867   ; Ti-O6      [1371.3]
  611    TiA      1        H158      Ti611     611    2.24803  47.867   ; Ti-O6     [1373.55]
  612    TiA      1        H158      Ti612     612    2.24803  47.867   ; Ti-O6     [1375.79]
  613    TiA      1        H158      Ti613     613    2.24803  47.867   ; Ti-O6     [1378.04]
  614    TiA      1        H158      Ti614     614    2.24803  47.867   ; Ti-O6     [1380.29]
  615    TiA      1        H158      Ti615     615    2.24803  47.867   ; Ti-O6     [1382.54]
  616    TiA      1        H158      Ti616     616    2.24803  47.867   ; Ti-O6     [1384.79]
  617    TiA      1        H158      Ti617     617    2.24803  47.867   ; Ti-O6     [1387.03]
  618    TiA      1        H158      Ti618     618    2.24803  47.867   ; Ti-O6     [1389.28]
  619    TiA      1        H158      Ti619     619    2.24803  47.867   ; Ti-O6     [1391.53]
  620    TiA      1        H158      Ti620     620    2.24803  47.867   ; Ti-O6     [1393.78]
  621    TiA      1        H158      Ti621     621    2.24803  47.867   ; Ti-O6     [1396.03]
  622    TiA      1        H158      Ti622     622    2.24804  47.867   ; Ti-O6     [1398.27]
  623    TiA      1        H158      Ti623     623    2.24803  47.867   ; Ti-O6     [1400.52]
  624    TiA      1        H158      Ti624     624    2.24803  47.867   ; Ti-O6     [1402.77]
  625    TiA      1        H158      Ti625     625    2.24803  47.867   ; Ti-O6     [1405.02]
  626    TiA      1        H158      Ti626     626    2.24803  47.867   ; Ti-O6     [1407.27]
  627    TiA      1        H158      Ti627     627    2.24803  47.867   ; Ti-O6     [1409.52]
  628    TiA      1        H158      Ti628     628    2.24803  47.867   ; Ti-O6     [1411.76]
  629    TiA      1        H158      Ti629     629    2.24803  47.867   ; Ti-O6     [1414.01]
  630    TiA      1        H158      Ti630     630    2.24803  47.867   ; Ti-O6     [1416.26]
  631    TiA      1        H158      Ti631     631    2.24803  47.867   ; Ti-O6     [1418.51]
  632    TiA      1        H158      Ti632     632    2.24803  47.867   ; Ti-O6     [1420.76]
  633    TiA      1        H158      Ti633     633    2.24803  47.867   ; Ti-O6        [1423]
  634    TiA      1        H158      Ti634     634    2.24803  47.867   ; Ti-O6     [1425.25]
  635    TiA      1        H158      Ti635     635    2.24803  47.867   ; Ti-O6      [1427.5]
  636    TiA      1        H158      Ti636     636    2.24803  47.867   ; Ti-O6     [1429.75]
  637    TiA      1        H158      Ti637     637    2.24803  47.867   ; Ti-O6        [1432]
  638    TiA      1        H158      Ti638     638    2.24803  47.867   ; Ti-O6     [1434.24]
  639    TiA      1        H158      Ti639     639    2.24803  47.867   ; Ti-O6     [1436.49]
  640    TiA      1        H158      Ti640     640    2.24803  47.867   ; Ti-O6     [1438.74]
  641    TiA      1        H158      Ti641     641    2.24803  47.867   ; Ti-O6     [1440.99]
  642    TiA      1        H158      Ti642     642    2.24803  47.867   ; Ti-O6     [1443.24]
  643    TiA      1        H158      Ti643     643    2.24803  47.867   ; Ti-O6     [1445.48]
  644    TiA      1        H158      Ti644     644    2.24803  47.867   ; Ti-O6     [1447.73]
  645    TiA      1        H158      Ti645     645    2.24803  47.867   ; Ti-O6     [1449.98]
  646    TiA      1        H158      Ti646     646    2.24803  47.867   ; Ti-O6     [1452.23]
  647    TiA      1        H158      Ti647     647    2.24803  47.867   ; Ti-O6     [1454.48]
  648    TiA      1        H158      Ti648     648    2.24803  47.867   ; Ti-O6     [1456.72]
  649    TiA      1        H158      Ti649     649    2.24804  47.867   ; Ti-O6     [1458.97]
  650    TiA      1        H158      Ti650     650    2.24803  47.867   ; Ti-O6     [1461.22]
  651    TiA      1        H158      Ti651     651    2.24803  47.867   ; Ti-O6     [1463.47]
  652    TiA      1        H158      Ti652     652    2.24803  47.867   ; Ti-O6     [1465.72]
  653    TiA      1        H158      Ti653     653    2.24803  47.867   ; Ti-O6     [1467.96]
  654    TiA      1        H158      Ti654     654    2.24803  47.867   ; Ti-O6     [1470.21]
  655    TiA      1        H158      Ti655     655    2.24803  47.867   ; Ti-O6     [1472.46]
  656    TiA      1        H158      Ti656     656    2.24803  47.867   ; Ti-O6     [1474.71]
  657    TiA      1        H158      Ti657     657    2.24803  47.867   ; Ti-O6     [1476.96]
  658    TiA      1        H158      Ti658     658    2.24803  47.867   ; Ti-O6      [1479.2]
  659    TiA      1        H158      Ti659     659    2.24803  47.867   ; Ti-O6     [1481.45]
  660    TiA      1        H158      Ti660     660    2.24803  47.867   ; Ti-O6      [1483.7]
  661    TiA      1        H158      Ti661     661    2.24803  47.867   ; Ti-O6     [1485.95]
  662    TiA      1        H158      Ti662     662    2.24803  47.867   ; Ti-O6      [1488.2]
  663    TiA      1        H158      Ti663     663    2.24803  47.867   ; Ti-O6     [1490.44]
  664    TiA      1        H158      Ti664     664    2.24803  47.867   ; Ti-O6     [1492.69]
  665    TiA      1        H158      Ti665     665    2.24803  47.867   ; Ti-O6     [1494.94]
  666    TiA      1        H158      Ti666     666    2.24803  47.867   ; Ti-O6     [1497.19]
  667    TiA      1        H158      Ti667     667    2.24803  47.867   ; Ti-O6     [1499.44]
  668    TiA      1        H158      Ti668     668    2.24803  47.867   ; Ti-O6     [1501.68]
  669    TiA      1        H158      Ti669     669    2.24803  47.867   ; Ti-O6     [1503.93]
  670    TiA      1        H158      Ti670     670    2.24803  47.867   ; Ti-O6     [1506.18]
  671    TiA      1        H158      Ti671     671    2.24803  47.867   ; Ti-O6     [1508.43]
  672    TiA      1        H158      Ti672     672    2.24803  47.867   ; Ti-O6     [1510.68]
  673    TiA      1        H158      Ti673     673    2.24803  47.867   ; Ti-O6     [1512.92]
  674    TiA      1        H158      Ti674     674    2.24803  47.867   ; Ti-O6     [1515.17]
  675    TiA      1        H158      Ti675     675    2.24804  47.867   ; Ti-O6     [1517.42]
  676    TiA      1        H158      Ti676     676    2.24803  47.867   ; Ti-O6     [1519.67]
  677    TiA      1        H158      Ti677     677    2.24803  47.867   ; Ti-O6     [1521.92]
  678    TiA      1        H158      Ti678     678    2.24803  47.867   ; Ti-O6     [1524.16]
  679    TiA      1        H158      Ti679     679    2.24803  47.867   ; Ti-O6     [1526.41]
  680    TiA      1        H158      Ti680     680    2.24803  47.867   ; Ti-O6     [1528.66]
  681    TiA      1        H158      Ti681     681    2.24803  47.867   ; Ti-O6     [1530.91]
  682    TiA      1        H158      Ti682     682    2.24803  47.867   ; Ti-O6     [1533.16]
  683    TiA      1        H158      Ti683     683    2.24803  47.867   ; Ti-O6      [1535.4]
  684    TiA      1        H158      Ti684     684    2.24803  47.867   ; Ti-O6     [1537.65]
  685    TiA      1        H158      Ti685     685    2.24803  47.867   ; Ti-O6      [1539.9]
  686    TiA      1        H158      Ti686     686    2.24803  47.867   ; Ti-O6     [1542.15]
  687    TiA      1        H158      Ti687     687    2.24803  47.867   ; Ti-O6      [1544.4]
  688    TiA      1        H158      Ti688     688    2.24803  47.867   ; Ti-O6     [1546.64]
  689    TiA      1        H158      Ti689     689    2.24803  47.867   ; Ti-O6     [1548.89]
  690    TiA      1        H158      Ti690     690    2.24803  47.867   ; Ti-O6     [1551.14]
  691    TiA      1        H158      Ti691     691    2.24803  47.867   ; Ti-O6     [1553.39]
  692    TiA      1        H158      Ti692     692    2.24803  47.867   ; Ti-O6     [1555.64]
  693    TiA      1        H158      Ti693     693    2.24803  47.867   ; Ti-O6     [1557.89]
  694    TiA      1        H158      Ti694     694    2.24803  47.867   ; Ti-O6     [1560.13]
  695    TiA      1        H158      Ti695     695    2.24803  47.867   ; Ti-O6     [1562.38]
  696    TiA      1        H158      Ti696     696    2.24803  47.867   ; Ti-O6     [1564.63]
  697    TiA      1        H158      Ti697     697    2.24803  47.867   ; Ti-O6     [1566.88]
  698    TiA      1        H158      Ti698     698    2.24803  47.867   ; Ti-O6     [1569.13]
  699    TiA      1        H158      Ti699     699    2.24803  47.867   ; Ti-O6     [1571.37]
  700    TiA      1        H158      Ti700     700    2.24803  47.867   ; Ti-O6     [1573.62]
  701    TiA      1        H158      Ti701     701    2.24804  47.867   ; Ti-O6     [1575.87]
  702    TiA      1        H158      Ti702     702    2.24803  47.867   ; Ti-O6     [1578.12]
  703    TiA      1        H158      Ti703     703    2.24803  47.867   ; Ti-O6     [1580.37]
  704    TiA      1        H158      Ti704     704    2.24803  47.867   ; Ti-O6     [1582.61]
  705    TiA      1        H158      Ti705     705    2.24803  47.867   ; Ti-O6     [1584.86]
  706    TiA      1        H158      Ti706     706    2.24803  47.867   ; Ti-O6     [1587.11]
  707    TiA      1        H158      Ti707     707    2.24803  47.867   ; Ti-O6     [1589.36]
  708    TiA      1        H158      Ti708     708    2.24803  47.867   ; Ti-O6     [1591.61]
  709    TiA      1        H158      Ti709     709    2.24803  47.867   ; Ti-O6     [1593.85]
  710    TiA      1        H158      Ti710     710    2.24803  47.867   ; Ti-O6      [1596.1]
  711    TiA      1        H158      Ti711     711    2.24803  47.867   ; Ti-O6     [1598.35]
  712    TiA      1        H158      Ti712     712    2.24803  47.867   ; Ti-O6      [1600.6]
  713    TiA      1        H158      Ti713     713    2.24803  47.867   ; Ti-O6     [1602.85]
  714    TiA      1        H158      Ti714     714    2.24803  47.867   ; Ti-O6     [1605.09]
  715    TiA      1        H158      Ti715     715    2.24803  47.867   ; Ti-O6     [1607.34]
  716    TiA      1        H158      Ti716     716    2.24803  47.867   ; Ti-O6     [1609.59]
  717    TiA      1        H158      Ti717     717    2.24803  47.867   ; Ti-O6     [1611.84]
  718    TiA      1        H158      Ti718     718    2.24803  47.867   ; Ti-O6     [1614.09]
  719    TiA      1        H158      Ti719     719    2.24803  47.867   ; Ti-O6     [1616.33]
  720    TiA      1        H158      Ti720     720    2.24803  47.867   ; Ti-O6     [1618.58]
  721    TiA      1        H158      Ti721     721    2.24803  47.867   ; Ti-O6     [1620.83]
  722    TiA      1        H158      Ti722     722    2.24803  47.867   ; Ti-O6     [1623.08]
  723    TiA      1        H158      Ti723     723    2.24803  47.867   ; Ti-O6     [1625.33]
  724    TiA      1        H158      Ti724     724    2.24803  47.867   ; Ti-O6     [1627.57]
  725    TiA      1        H158      Ti725     725    2.24803  47.867   ; Ti-O6     [1629.82]
  726    TiA      1        H158      Ti726     726    2.24803  47.867   ; Ti-O6     [1632.07]
  727    TiA      1        H158      Ti727     727    2.24803  47.867   ; Ti-O6     [1634.32]
  728    TiA      1        H158      Ti728     728    2.24804  47.867   ; Ti-O6     [1636.57]
  729    TiA      1        H158      Ti729     729    2.24803  47.867   ; Ti-O6     [1638.81]
  730    TiA      1        H158      Ti730     730    2.24803  47.867   ; Ti-O6     [1641.06]
  731    TiA      1        H158      Ti731     731    2.24803  47.867   ; Ti-O6     [1643.31]
  732    TiA      1        H158      Ti732     732    2.24803  47.867   ; Ti-O6     [1645.56]
  733    TiA      1        H158      Ti733     733    2.24803  47.867   ; Ti-O6     [1647.81]
  734    TiA      1        H158      Ti734     734    2.24803  47.867   ; Ti-O6     [1650.05]
  735    TiA      1        H158      Ti735     735    2.24803  47.867   ; Ti-O6      [1652.3]
  736    TiA      1        H158      Ti736     736    2.24803  47.867   ; Ti-O6     [1654.55]
  737    TiA      1        H158      Ti737     737    2.24803  47.867   ; Ti-O6      [1656.8]
  738    TiA      1        H158      Ti738     738    2.24803  47.867   ; Ti-O6     [1659.05]
  739    TiA      1        H158      Ti739     739    2.24803  47.867   ; Ti-O6     [1661.29]
  740    TiA      1        H158      Ti740     740    2.24803  47.867   ; Ti-O6     [1663.54]
  741    TiA      1        H158      Ti741     741    2.24803  47.867   ; Ti-O6     [1665.79]
  742    TiA      1        H158      Ti742     742    2.24803  47.867   ; Ti-O6     [1668.04]
  743    TiA      1        H158      Ti743     743    2.24803  47.867   ; Ti-O6     [1670.29]
  744    TiA      1        H158      Ti744     744    2.24803  47.867   ; Ti-O6     [1672.53]
  745    TiA      1        H158      Ti745     745    2.24803  47.867   ; Ti-O6     [1674.78]
  746    TiA      1        H158      Ti746     746    2.24803  47.867   ; Ti-O6     [1677.03]
  747    TiA      1        H158      Ti747     747    2.24803  47.867   ; Ti-O6     [1679.28]
  748    TiA      1        H158      Ti748     748    2.24803  47.867   ; Ti-O6     [1681.53]
  749    TiA      1        H158      Ti749     749    2.24803  47.867   ; Ti-O6     [1683.77]
  750    TiA      1        H158      Ti750     750    2.24803  47.867   ; Ti-O6     [1686.02]
  751    TiA      1        H158      Ti751     751    2.24803  47.867   ; Ti-O6     [1688.27]
  752    TiA      1        H158      Ti752     752    2.24803  47.867   ; Ti-O6     [1690.52]
  753    TiA      1        H158      Ti753     753    2.24803  47.867   ; Ti-O6     [1692.77]
  754    TiA      1        H158      Ti754     754    2.24804  47.867   ; Ti-O6     [1695.01]
  755    TiA      1        H158      Ti755     755    2.24803  47.867   ; Ti-O6     [1697.26]
  756    TiA      1        H158      Ti756     756    2.24803  47.867   ; Ti-O6     [1699.51]
  757    TiA      1        H158      Ti757     757    2.24803  47.867   ; Ti-O6     [1701.76]
  758    TiA      1        H158      Ti758     758    2.24803  47.867   ; Ti-O6     [1704.01]
  759    TiA      1        H158      Ti759     759    2.24803  47.867   ; Ti-O6     [1706.26]
  760    TiA      1        H158      Ti760     760    2.24803  47.867   ; Ti-O6      [1708.5]
  761    TiA      1        H158      Ti761     761    2.24803  47.867   ; Ti-O6     [1710.75]
  762    TiA      1        H158      Ti762     762    2.24803  47.867   ; Ti-O6        [1713]
  763    TiA      1        H158      Ti763     763    2.24803  47.867   ; Ti-O6     [1715.25]
  764    TiA      1        H158      Ti764     764    2.24803  47.867   ; Ti-O6      [1717.5]
  765    TiA      1        H158      Ti765     765    2.24803  47.867   ; Ti-O6     [1719.74]
  766    TiA      1        H158      Ti766     766    2.24803  47.867   ; Ti-O6     [1721.99]
  767    TiA      1        H158      Ti767     767    2.24803  47.867   ; Ti-O6     [1724.24]
  768    TiA      1        H158      Ti768     768    2.24803  47.867   ; Ti-O6     [1726.49]
  769    TiA      1        H158      Ti769     769    2.24803  47.867   ; Ti-O6     [1728.74]
  770    TiA      1        H158      Ti770     770    2.24803  47.867   ; Ti-O6     [1730.98]
  771    TiA      1        H158      Ti771     771    2.24803  47.867   ; Ti-O6     [1733.23]
  772    TiA      1        H158      Ti772     772    2.24803  47.867   ; Ti-O6     [1735.48]
  773    TiA      1        H158      Ti773     773    2.24803  47.867   ; Ti-O6     [1737.73]
  774    TiA      1        H158      Ti774     774    2.24803  47.867   ; Ti-O6     [1739.98]
  775    TiA      1        H158      Ti775     775    2.24803  47.867   ; Ti-O6     [1742.22]
  776    TiA      1        H158      Ti776     776    2.24803  47.867   ; Ti-O6     [1744.47]
  777    TiA      1        H158      Ti777     777    2.24803  47.867   ; Ti-O6     [1746.72]
  778    TiA      1        H158      Ti778     778    2.24803  47.867   ; Ti-O6     [1748.97]
  779    TiA      1        H158      Ti779     779    2.24803  47.867   ; Ti-O6     [1751.22]
  780    TiA      1        H158      Ti780     780    2.24803  47.867   ; Ti-O6     [1753.46]
  781    TiA      1        H158      Ti781     781    2.24804  47.867   ; Ti-O6     [1755.71]
  782    TiA      1        H158      Ti782     782    2.24803  47.867   ; Ti-O6     [1757.96]
  783    TiA      1        H158      Ti783     783    2.24803  47.867   ; Ti-O6     [1760.21]
  784    TiA      1        H158      Ti784     784    2.24803  47.867   ; Ti-O6     [1762.46]
  785    TiA      1        H158      Ti785     785    2.24803  47.867   ; Ti-O6      [1764.7]
  786    TiA      1        H158      Ti786     786    2.24803  47.867   ; Ti-O6     [1766.95]
  787    TiA      1        H158      Ti787     787    2.24803  47.867   ; Ti-O6      [1769.2]
  788    TiA      1        H158      Ti788     788    2.24803  47.867   ; Ti-O6     [1771.45]
  789    TiA      1        H158      Ti789     789    2.24803  47.867   ; Ti-O6      [1773.7]
  790    TiA      1        H158      Ti790     790    2.24803  47.867   ; Ti-O6     [1775.94]
  791    TiA      1        H158      Ti791     791    2.24803  47.867   ; Ti-O6     [1778.19]
  792    TiA      1        H158      Ti792     792    2.24803  47.867   ; Ti-O6     [1780.44]
  793    TiA      1        H158      Ti793     793    2.24803  47.867   ; Ti-O6     [1782.69]
  794    TiA      1        H158      Ti794     794    2.24803  47.867   ; Ti-O6     [1784.94]
  795    TiA      1        H158      Ti795     795    2.24803  47.867   ; Ti-O6     [1787.18]
  796    TiA      1        H158      Ti796     796    2.24803  47.867   ; Ti-O6     [1789.43]
  797    TiA      1        H158      Ti797     797    2.24803  47.867   ; Ti-O6     [1791.68]
  798    TiA      1        H158      Ti798     798    2.24803  47.867   ; Ti-O6     [1793.93]
  799    TiA      1        H158      Ti799     799    2.24803  47.867   ; Ti-O6     [1796.18]
  800    TiA      1        H158      Ti800     800    2.24803  47.867   ; Ti-O6     [1798.42]
  801    TiA      1        H158      Ti801     801    2.24803  47.867   ; Ti-O6     [1800.67]
  802    TiA      1        H158      Ti802     802    2.24803  47.867   ; Ti-O6     [1802.92]
  803    TiA      1        H158      Ti803     803    2.24803  47.867   ; Ti-O6     [1805.17]
  804    TiA      1        H158      Ti804     804    2.24803  47.867   ; Ti-O6     [1807.42]
  805    TiA      1        H158      Ti805     805    2.24803  47.867   ; Ti-O6     [1809.66]
  806    TiA      1        H158      Ti806     806    2.24803  47.867   ; Ti-O6     [1811.91]
  807    TiA      1        H158      Ti807     807    2.24804  47.867   ; Ti-O6     [1814.16]
  808    TiA      1        H158      Ti808     808    2.24803  47.867   ; Ti-O6     [1816.41]
  809    TiA      1        H158      Ti809     809    2.24803  47.867   ; Ti-O6     [1818.66]
  810    TiA      1        H158      Ti810     810    2.24803  47.867   ; Ti-O6      [1820.9]
  811    TiA      1        H158      Ti811     811    2.24803  47.867   ; Ti-O6     [1823.15]
  812    TiA      1        H158      Ti812     812    2.24803  47.867   ; Ti-O6      [1825.4]
  813    TiA      1        H158      Ti813     813    2.24803  47.867   ; Ti-O6     [1827.65]
  814    TiA      1        H158      Ti814     814    2.24803  47.867   ; Ti-O6      [1829.9]
  815    TiA      1        H158      Ti815     815    2.24803  47.867   ; Ti-O6     [1832.14]
  816    TiA      1        H158      Ti816     816    2.24803  47.867   ; Ti-O6     [1834.39]
  817    TiA      1        H158      Ti817     817    2.24803  47.867   ; Ti-O6     [1836.64]
  818    TiA      1        H158      Ti818     818    2.24803  47.867   ; Ti-O6     [1838.89]
  819    TiA      1        H158      Ti819     819    2.24803  47.867   ; Ti-O6     [1841.14]
  820    TiA      1        H158      Ti820     820    2.24803  47.867   ; Ti-O6     [1843.38]
  821    TiA      1        H158      Ti821     821    2.24803  47.867   ; Ti-O6     [1845.63]
  822    TiA      1        H158      Ti822     822    2.24803  47.867   ; Ti-O6     [1847.88]
  823    TiA      1        H158      Ti823     823    2.24803  47.867   ; Ti-O6     [1850.13]
  824    TiA      1        H158      Ti824     824    2.24803  47.867   ; Ti-O6     [1852.38]
  825    TiA      1        H158      Ti825     825    2.24803  47.867   ; Ti-O6     [1854.63]
  826    TiA      1        H158      Ti826     826    2.24803  47.867   ; Ti-O6     [1856.87]
  827    TiA      1        H158      Ti827     827    2.24803  47.867   ; Ti-O6     [1859.12]
  828    TiA      1        H158      Ti828     828    2.24803  47.867   ; Ti-O6     [1861.37]
  829    TiA      1        H158      Ti829     829    2.24803  47.867   ; Ti-O6     [1863.62]
  830    TiA      1        H158      Ti830     830    2.24803  47.867   ; Ti-O6     [1865.87]
  831    TiA      1        H158      Ti831     831    2.24803  47.867   ; Ti-O6     [1868.11]
  832    TiA      1        H158      Ti832     832    2.24803  47.867   ; Ti-O6     [1870.36]
  833    TiA      1        H158      Ti833     833    2.24803  47.867   ; Ti-O6     [1872.61]
  834    TiA      1        H158      Ti834     834    2.24804  47.867   ; Ti-O6     [1874.86]
  835    TiA      1        H158      Ti835     835    2.24803  47.867   ; Ti-O6     [1877.11]
  836    TiA      1        H158      Ti836     836    2.24803  47.867   ; Ti-O6     [1879.35]
  837    TiA      1        H158      Ti837     837    2.24803  47.867   ; Ti-O6      [1881.6]
  838    TiA      1        H158      Ti838     838    2.24803  47.867   ; Ti-O6     [1883.85]
  839    TiA      1        H158      Ti839     839    2.24803  47.867   ; Ti-O6      [1886.1]
  840    TiA      1        H158      Ti840     840    2.24803  47.867   ; Ti-O6     [1888.35]
  841    TiA      1        H158      Ti841     841    2.24803  47.867   ; Ti-O6     [1890.59]
  842    TiA      1        H158      Ti842     842    2.24803  47.867   ; Ti-O6     [1892.84]
  843    TiA      1        H158      Ti843     843    2.24803  47.867   ; Ti-O6     [1895.09]
  844    TiA      1        H158      Ti844     844    2.24803  47.867   ; Ti-O6     [1897.34]
  845    TiA      1        H158      Ti845     845    2.24803  47.867   ; Ti-O6     [1899.59]
  846    TiA      1        H158      Ti846     846    2.24803  47.867   ; Ti-O6     [1901.83]
  847    TiA      1        H158      Ti847     847    2.24803  47.867   ; Ti-O6     [1904.08]
  848    TiA      1        H158      Ti848     848    2.24803  47.867   ; Ti-O6     [1906.33]
  849    TiA      1        H158      Ti849     849    2.24803  47.867   ; Ti-O6     [1908.58]
  850    TiA      1        H158      Ti850     850    2.24803  47.867   ; Ti-O6     [1910.83]
  851    TiA      1        H158      Ti851     851    2.24803  47.867   ; Ti-O6     [1913.07]
  852    TiA      1        H158      Ti852     852    2.24803  47.867   ; Ti-O6     [1915.32]
  853    TiA      1        H158      Ti853     853    2.24803  47.867   ; Ti-O6     [1917.57]
  854    TiA      1        H158      Ti854     854    2.24803  47.867   ; Ti-O6     [1919.82]
  855    TiA      1        H158      Ti855     855    2.24803  47.867   ; Ti-O6     [1922.07]
  856    TiA      1        H158      Ti856     856    2.24803  47.867   ; Ti-O6     [1924.31]
  857    TiA      1        H158      Ti857     857    2.24803  47.867   ; Ti-O6     [1926.56]
  858    TiA      1        H158      Ti858     858    2.24803  47.867   ; Ti-O6     [1928.81]
  859    TiA      1        H158      Ti859     859    2.24803  47.867   ; Ti-O6     [1931.06]
  860    TiA      1        H158      Ti860     860    2.24804  47.867   ; Ti-O6     [1933.31]
  861    TiA      1        H158      Ti861     861    2.24803  47.867   ; Ti-O6     [1935.55]
  862    TiA      1        H158      Ti862     862    2.24803  47.867   ; Ti-O6      [1937.8]
  863    TiA      1        H158      Ti863     863    2.24803  47.867   ; Ti-O6     [1940.05]
  864    TiA      1        H158      Ti864     864    2.24803  47.867   ; Ti-O6      [1942.3]
  865    TiA      1        H158      Ti865     865    2.24803  47.867   ; Ti-O6     [1944.55]
  866    TiA      1        H158      Ti866     866    2.24803  47.867   ; Ti-O6     [1946.79]
  867    TiA      1        H158      Ti867     867    2.24803  47.867   ; Ti-O6     [1949.04]
  868    TiA      1        H158      Ti868     868    2.24803  47.867   ; Ti-O6     [1951.29]
  869    TiA      1        H158      Ti869     869    2.24803  47.867   ; Ti-O6     [1953.54]
  870    TiA      1        H158      Ti870     870    2.24803  47.867   ; Ti-O6     [1955.79]
  871    TiA      1        H158      Ti871     871    2.24803  47.867   ; Ti-O6     [1958.03]
  872    TiA      1        H158      Ti872     872    2.24803  47.867   ; Ti-O6     [1960.28]
  873    TiA      1        H158      Ti873     873    2.24803  47.867   ; Ti-O6     [1962.53]
  874    TiA      1        H158      Ti874     874    2.24803  47.867   ; Ti-O6     [1964.78]
  875    TiA      1        H158      Ti875     875    2.24803  47.867   ; Ti-O6     [1967.03]
  876    TiA      1        H158      Ti876     876    2.24803  47.867   ; Ti-O6     [1969.27]
  877    TiA      1        H158      Ti877     877    2.24803  47.867   ; Ti-O6     [1971.52]
  878    TiA      1        H158      Ti878     878    2.24803  47.867   ; Ti-O6     [1973.77]
  879    TiA      1        H158      Ti879     879    2.24803  47.867   ; Ti-O6     [1976.02]
  880    TiA      1        H158      Ti880     880    2.24803  47.867   ; Ti-O6     [1978.27]
  881    TiA      1        H158      Ti881     881    2.24803  47.867   ; Ti-O6     [1980.51]
  882    TiA      1        H158      Ti882     882    2.24803  47.867   ; Ti-O6     [1982.76]
  883    TiA      1        H158      Ti883     883    2.24803  47.867   ; Ti-O6     [1985.01]
  884    TiA      1        H158      Ti884     884    2.24803  47.867   ; Ti-O6     [1987.26]
  885    TiA      1        H158      Ti885     885    2.24803  47.867   ; Ti-O6     [1989.51]
  886    TiA      1        H158      Ti886     886    2.24803  47.867   ; Ti-O6     [1991.75]
  887    TiA      1        H158      Ti887     887    2.24804  47.867   ; Ti-O6        [1994]
  888    TiA      1        H158      Ti888     888    2.24803  47.867   ; Ti-O6     [1996.25]
  889    TiA      1        H158      Ti889     889    2.24803  47.867   ; Ti-O6      [1998.5]
  890    TiA      1        H158      Ti890     890    2.24803  47.867   ; Ti-O6     [2000.75]
  891    TiA      1        H158      Ti891     891    2.24803  47.867   ; Ti-O6        [2003]
  892    TiA      1        H158      Ti892     892    2.24803  47.867   ; Ti-O6     [2005.24]
  893    TiA      1        H158      Ti893     893    2.24803  47.867   ; Ti-O6     [2007.49]
  894    TiA      1        H158      Ti894     894    2.24803  47.867   ; Ti-O6     [2009.74]
  895    TiA      1        H158      Ti895     895    2.24803  47.867   ; Ti-O6     [2011.99]
  896    TiA      1        H158      Ti896     896    2.24803  47.867   ; Ti-O6     [2014.24]
  897    TiA      1        H158      Ti897     897    2.24803  47.867   ; Ti-O6     [2016.48]
  898    TiA      1        H158      Ti898     898    2.24803  47.867   ; Ti-O6     [2018.73]
  899    TiA      1        H158      Ti899     899    2.24803  47.867   ; Ti-O6     [2020.98]
  900    TiA      1        H158      Ti900     900    2.24803  47.867   ; Ti-O6     [2023.23]
  901    TiA      1        H158      Ti901     901    2.24803  47.867   ; Ti-O6     [2025.48]
  902    TiA      1        H158      Ti902     902    2.24803  47.867   ; Ti-O6     [2027.72]
  903    TiA      1        H158      Ti903     903    2.24803  47.867   ; Ti-O6     [2029.97]
  904    TiA      1        H158      Ti904     904    2.24803  47.867   ; Ti-O6     [2032.22]
  905    TiA      1        H158      Ti905     905    2.24803  47.867   ; Ti-O6     [2034.47]
  906    TiA      1        H158      Ti906     906    2.24803  47.867   ; Ti-O6     [2036.72]
  907    TiA      1        H158      Ti907     907    2.24803  47.867   ; Ti-O6     [2038.96]
  908    TiA      1        H158      Ti908     908    2.24803  47.867   ; Ti-O6     [2041.21]
  909    TiA      1        H158      Ti909     909    2.24803  47.867   ; Ti-O6     [2043.46]
  910    TiA      1        H158      Ti910     910    2.24803  47.867   ; Ti-O6     [2045.71]
  911    TiA      1        H158      Ti911     911    2.24803  47.867   ; Ti-O6     [2047.96]
  912    TiA      1        H158      Ti912     912    2.24803  47.867   ; Ti-O6      [2050.2]
  913    TiA      1        H158      Ti913     913    2.24804  47.867   ; Ti-O6     [2052.45]
  914    TiA      1        H158      Ti914     914    2.24803  47.867   ; Ti-O6      [2054.7]
  915    TiA      1        H158      Ti915     915    2.24803  47.867   ; Ti-O6     [2056.95]
  916    TiA      1        H158      Ti916     916    2.24803  47.867   ; Ti-O6      [2059.2]
  917    TiA      1        H158      Ti917     917    2.24803  47.867   ; Ti-O6     [2061.44]
  918    TiA      1        H158      Ti918     918    2.24803  47.867   ; Ti-O6     [2063.69]
  919    TiA      1        H158      Ti919     919    2.24803  47.867   ; Ti-O6     [2065.94]
  920    TiA      1        H158      Ti920     920    2.24803  47.867   ; Ti-O6     [2068.19]
  921    TiA      1        H158      Ti921     921    2.24803  47.867   ; Ti-O6     [2070.44]
  922    TiA      1        H158      Ti922     922    2.24803  47.867   ; Ti-O6     [2072.68]
  923    TiA      1        H158      Ti923     923    2.24803  47.867   ; Ti-O6     [2074.93]
  924    TiA      1        H158      Ti924     924    2.24803  47.867   ; Ti-O6     [2077.18]
  925    TiA      1        H158      Ti925     925    2.24803  47.867   ; Ti-O6     [2079.43]
  926    TiA      1        H158      Ti926     926    2.24803  47.867   ; Ti-O6     [2081.68]
  927    TiA      1        H158      Ti927     927    2.24803  47.867   ; Ti-O6     [2083.92]
  928    TiA      1        H158      Ti928     928    2.24803  47.867   ; Ti-O6     [2086.17]
  929    TiA      1        H158      Ti929     929    2.24803  47.867   ; Ti-O6     [2088.42]
  930    TiA      1        H158      Ti930     930    2.24803  47.867   ; Ti-O6     [2090.67]
  931    TiA      1        H158      Ti931     931    2.24803  47.867   ; Ti-O6     [2092.92]
  932    TiA      1        H158      Ti932     932    2.24803  47.867   ; Ti-O6     [2095.16]
  933    TiA      1        H158      Ti933     933    2.24803  47.867   ; Ti-O6     [2097.41]
  934    TiA      1        H158      Ti934     934    2.24803  47.867   ; Ti-O6     [2099.66]
  935    TiA      1        H158      Ti935     935    2.24803  47.867   ; Ti-O6     [2101.91]
  936    TiA      1        H158      Ti936     936    2.24803  47.867   ; Ti-O6     [2104.16]
  937    TiA      1        H158      Ti937     937    2.24803  47.867   ; Ti-O6      [2106.4]
  938    TiA      1        H158      Ti938     938    2.24803  47.867   ; Ti-O6     [2108.65]
  939    TiA      1        H158      Ti939     939    2.24804  47.867   ; Ti-O6      [2110.9]
  940    TiA      1        H158      Ti940     940    2.24803  47.867   ; Ti-O6     [2113.15]
  941    TiA      1        H158      Ti941     941    2.24803  47.867   ; Ti-O6      [2115.4]
  942    TiA      1        H158      Ti942     942    2.24803  47.867   ; Ti-O6     [2117.64]
  943    TiA      1        H158      Ti943     943    2.24803  47.867   ; Ti-O6     [2119.89]
  944    TiA      1        H158      Ti944     944    2.24803  47.867   ; Ti-O6     [2122.14]
  945    TiA      1        H158      Ti945     945    2.24803  47.867   ; Ti-O6     [2124.39]
  946    TiA      1        H158      Ti946     946    2.24803  47.867   ; Ti-O6     [2126.64]
  947    TiA      1        H158      Ti947     947    2.24803  47.867   ; Ti-O6     [2128.88]
  948    TiA      1        H158      Ti948     948    2.24803  47.867   ; Ti-O6     [2131.13]
  949    TiA      1        H158      Ti949     949    2.24803  47.867   ; Ti-O6     [2133.38]
  950    TiA      1        H158      Ti950     950    2.24803  47.867   ; Ti-O6     [2135.63]
  951    TiA      1        H158      Ti951     951    2.24803  47.867   ; Ti-O6     [2137.88]
  952    TiA      1        H158      Ti952     952    2.24803  47.867   ; Ti-O6     [2140.12]
  953    TiA      1        H158      Ti953     953    2.24803  47.867   ; Ti-O6     [2142.37]
  954    TiA      1        H158      Ti954     954    2.24803  47.867   ; Ti-O6     [2144.62]
  955    TiA      1        H158      Ti955     955    2.24803  47.867   ; Ti-O6     [2146.87]
  956    TiA      1        H158      Ti956     956    2.24803  47.867   ; Ti-O6     [2149.12]
  957    TiA      1        H158      Ti957     957    2.24803  47.867   ; Ti-O6     [2151.37]
  958    TiA      1        H158      Ti958     958    2.24803  47.867   ; Ti-O6     [2153.61]
  959    TiA      1        H158      Ti959     959    2.24803  47.867   ; Ti-O6     [2155.86]
  960    TiA      1        H158      Ti960     960    2.24803  47.867   ; Ti-O6     [2158.11]
  961    TiA      1        H158      Ti961     961    2.24803  47.867   ; Ti-O6     [2160.36]
  962    TiA      1        H158      Ti962     962    2.24803  47.867   ; Ti-O6     [2162.61]
  963    TiA      1        H158      Ti963     963    2.24803  47.867   ; Ti-O6     [2164.85]
  964    TiA      1        H158      Ti964     964    2.24803  47.867   ; Ti-O6      [2167.1]
  965    TiA      1        H158      Ti965     965    2.24803  47.867   ; Ti-O6     [2169.35]
  966    TiA      1        H158      Ti966     966    2.24804  47.867   ; Ti-O6      [2171.6]
  967    TiA      1        H158      Ti967     967    2.24803  47.867   ; Ti-O6     [2173.85]
  968    TiA      1        H158      Ti968     968    2.24803  47.867   ; Ti-O6     [2176.09]
  969    TiA      1        H158      Ti969     969    2.24803  47.867   ; Ti-O6     [2178.34]
  970    TiA      1        H158      Ti970     970    2.24803  47.867   ; Ti-O6     [2180.59]
  971    TiA      1        H158      Ti971     971    2.24803  47.867   ; Ti-O6     [2182.84]
  972    TiA      1        H158      Ti972     972    2.24803  47.867   ; Ti-O6     [2185.09]
  973    TiA      1        H158      Ti973     973    2.24803  47.867   ; Ti-O6     [2187.33]
  974    TiA      1        H158      Ti974     974    2.24803  47.867   ; Ti-O6     [2189.58]
  975    TiA      1        H158      Ti975     975    2.24803  47.867   ; Ti-O6     [2191.83]
  976    TiA      1        H158      Ti976     976    2.24803  47.867   ; Ti-O6     [2194.08]
  977    TiA      1        H158      Ti977     977    2.24803  47.867   ; Ti-O6     [2196.33]
  978    TiA      1        H158      Ti978     978    2.24803  47.867   ; Ti-O6     [2198.57]
  979    TiA      1        H158      Ti979     979    2.24803  47.867   ; Ti-O6     [2200.82]
  980    TiA      1        H158      Ti980     980    2.24803  47.867   ; Ti-O6     [2203.07]
  981    TiA      1        H158      Ti981     981    2.24803  47.867   ; Ti-O6     [2205.32]
  982    TiA      1        H158      Ti982     982    2.24803  47.867   ; Ti-O6     [2207.57]
  983    TiA      1        H158      Ti983     983    2.24803  47.867   ; Ti-O6     [2209.81]
  984    TiA      1        H158      Ti984     984    2.24803  47.867   ; Ti-O6     [2212.06]
  985    TiA      1        H158      Ti985     985    2.24803  47.867   ; Ti-O6     [2214.31]
  986    TiA      1        H158      Ti986     986    2.24803  47.867   ; Ti-O6     [2216.56]
  987    TiA      1        H158      Ti987     987    2.24803  47.867   ; Ti-O6     [2218.81]
  988    TiA      1        H158      Ti988     988    2.24803  47.867   ; Ti-O6     [2221.05]
  989    TiA      1        H158      Ti989     989    2.24803  47.867   ; Ti-O6      [2223.3]
  990    TiA      1        H158      Ti990     990    2.24803  47.867   ; Ti-O6     [2225.55]
  991    TiA      1        H158      Ti991     991    2.24803  47.867   ; Ti-O6      [2227.8]
  992    TiA      1        H158      Ti992     992    2.24804  47.867   ; Ti-O6     [2230.05]
  993    TiA      1        H158      Ti993     993    2.24803  47.867   ; Ti-O6     [2232.29]
  994    TiA      1        H158      Ti994     994    2.24803  47.867   ; Ti-O6     [2234.54]
  995    TiA      1        H158      Ti995     995    2.24803  47.867   ; Ti-O6     [2236.79]
  996    TiA      1        H158      Ti996     996    2.24803  47.867   ; Ti-O6     [2239.04]
  997    TiA      1        H158      Ti997     997    2.24803  47.867   ; Ti-O6     [2241.29]
  998    TiA      1        H158      Ti998     998    2.24803  47.867   ; Ti-O6     [2243.53]
  999    TiA      1        H158      Ti999     999    2.24803  47.867   ; Ti-O6     [2245.78]
 1000    TiA      1        H158     Ti1000    1000    2.24803  47.867   ; Ti-O6     [2248.03]
 1001    TiA      1        H158     Ti1001    1001    2.24803  47.867   ; Ti-O6     [2250.28]
 1002    TiA      1        H158     Ti1002    1002    2.24803  47.867   ; Ti-O6     [2252.53]
 1003    TiA      1        H158     Ti1003    1003    2.24803  47.867   ; Ti-O6     [2254.77]
 1004    TiA      1        H158     Ti1004    1004    2.24803  47.867   ; Ti-O6     [2257.02]
 1005    TiA      1        H158     Ti1005    1005    2.24803  47.867   ; Ti-O6     [2259.27]
 1006    TiA      1        H158     Ti1006    1006    2.24803  47.867   ; Ti-O6     [2261.52]
 1007    TiA      1        H158     Ti1007    1007    2.24803  47.867   ; Ti-O6     [2263.77]
 1008    TiA      1        H158     Ti1008    1008    2.24803  47.867   ; Ti-O6     [2266.01]
 1009    TiA      1        H158     Ti1009    1009    2.24803  47.867   ; Ti-O6     [2268.26]
 1010    TiA      1        H158     Ti1010    1010    2.24803  47.867   ; Ti-O6     [2270.51]
 1011    TiA      1        H158     Ti1011    1011    2.24803  47.867   ; Ti-O6     [2272.76]
 1012    TiA      1        H158     Ti1012    1012    2.24803  47.867   ; Ti-O6     [2275.01]
 1013    TiA      1        H158     Ti1013    1013    2.24803  47.867   ; Ti-O6     [2277.25]
 1014    TiA      1        H158     Ti1014    1014    2.24803  47.867   ; Ti-O6      [2279.5]
 1015    TiA      1        H158     Ti1015    1015    2.24803  47.867   ; Ti-O6     [2281.75]
 1016    TiA      1        H158     Ti1016    1016    2.24803  47.867   ; Ti-O6        [2284]
 1017    TiA      1        H158     Ti1017    1017    2.24803  47.867   ; Ti-O6     [2286.25]
 1018    TiA      1        H158     Ti1018    1018    2.24803  47.867   ; Ti-O6     [2288.49]
 1019    TiA      1        H158     Ti1019    1019    2.24804  47.867   ; Ti-O6     [2290.74]
 1020    TiA      1        H158     Ti1020    1020    2.24803  47.867   ; Ti-O6     [2292.99]
 1021    TiA      1        H158     Ti1021    1021    2.24803  47.867   ; Ti-O6     [2295.24]
 1022    TiA      1        H158     Ti1022    1022    2.24803  47.867   ; Ti-O6     [2297.49]
 1023    TiA      1        H158     Ti1023    1023    2.24803  47.867   ; Ti-O6     [2299.74]
 1024    TiA      1        H158     Ti1024    1024    2.24803  47.867   ; Ti-O6     [2301.98]
 1025    TiA      1        H158     Ti1025    1025    2.24803  47.867   ; Ti-O6     [2304.23]
 1026    TiA      1        H158     Ti1026    1026    2.24803  47.867   ; Ti-O6     [2306.48]
 1027    TiA      1        H158     Ti1027    1027    2.24803  47.867   ; Ti-O6     [2308.73]
 1028    TiA      1        H158     Ti1028    1028    2.24803  47.867   ; Ti-O6     [2310.98]
 1029    TiA      1        H158     Ti1029    1029    2.24803  47.867   ; Ti-O6     [2313.22]
 1030    TiA      1        H158     Ti1030    1030    2.24803  47.867   ; Ti-O6     [2315.47]
 1031    TiA      1        H158     Ti1031    1031    2.24803  47.867   ; Ti-O6     [2317.72]
 1032    TiA      1        H158     Ti1032    1032    2.24803  47.867   ; Ti-O6     [2319.97]
 1033    TiA      1        H158     Ti1033    1033    2.24803  47.867   ; Ti-O6     [2322.22]
 1034    TiA      1        H158     Ti1034    1034    2.24803  47.867   ; Ti-O6     [2324.46]
 1035    TiA      1        H158     Ti1035    1035    2.24803  47.867   ; Ti-O6     [2326.71]
 1036    TiA      1        H158     Ti1036    1036    2.24803  47.867   ; Ti-O6     [2328.96]
 1037    TiA      1        H158     Ti1037    1037    2.24803  47.867   ; Ti-O6     [2331.21]
 1038    TiA      1        H158     Ti1038    1038    2.24803  47.867   ; Ti-O6     [2333.46]
 1039    TiA      1        H158     Ti1039    1039    2.24803  47.867   ; Ti-O6      [2335.7]
 1040    TiA      1        H158     Ti1040    1040    2.24803  47.867   ; Ti-O6     [2337.95]
 1041    TiA      1        H158     Ti1041    1041    2.24803  47.867   ; Ti-O6      [2340.2]
 1042    TiA      1        H158     Ti1042    1042    2.24803  47.867   ; Ti-O6     [2342.45]
 1043    TiA      1        H158     Ti1043    1043    2.24803  47.867   ; Ti-O6      [2344.7]
 1044    TiA      1        H158     Ti1044    1044    2.24803  47.867   ; Ti-O6     [2346.94]
 1045    TiA      1        H158     Ti1045    1045    2.24804  47.867   ; Ti-O6     [2349.19]
 1046    TiA      1        H158     Ti1046    1046    2.24803  47.867   ; Ti-O6     [2351.44]
 1047    TiA      1        H158     Ti1047    1047    2.24803  47.867   ; Ti-O6     [2353.69]
 1048    TiA      1        H158     Ti1048    1048    2.24803  47.867   ; Ti-O6     [2355.94]
 1049    TiA      1        H158     Ti1049    1049    2.24803  47.867   ; Ti-O6     [2358.18]
 1050    TiA      1        H158     Ti1050    1050    2.24803  47.867   ; Ti-O6     [2360.43]
 1051    TiA      1        H158     Ti1051    1051    2.24803  47.867   ; Ti-O6     [2362.68]
 1052    TiA      1        H158     Ti1052    1052    2.24803  47.867   ; Ti-O6     [2364.93]
 1053    TiA      1        H158     Ti1053    1053    2.24803  47.867   ; Ti-O6     [2367.18]
 1054    TiA      1        H158     Ti1054    1054    2.24803  47.867   ; Ti-O6     [2369.42]
 1055    TiA      1        H158     Ti1055    1055    2.24803  47.867   ; Ti-O6     [2371.67]
 1056    TiA      1        H158     Ti1056    1056    2.24803  47.867   ; Ti-O6     [2373.92]
 1057    TiA      1        H158     Ti1057    1057    2.24803  47.867   ; Ti-O6     [2376.17]
 1058    TiA      1        H158     Ti1058    1058    2.24803  47.867   ; Ti-O6     [2378.42]
 1059    TiA      1        H158     Ti1059    1059    2.24803  47.867   ; Ti-O6     [2380.66]
 1060    TiA      1        H158     Ti1060    1060    2.24803  47.867   ; Ti-O6     [2382.91]
 1061    TiA      1        H158     Ti1061    1061    2.24803  47.867   ; Ti-O6     [2385.16]
 1062    TiA      1        H158     Ti1062    1062    2.24803  47.867   ; Ti-O6     [2387.41]
 1063    TiA      1        H158     Ti1063    1063    2.24803  47.867   ; Ti-O6     [2389.66]
 1064    TiA      1        H158     Ti1064    1064    2.24803  47.867   ; Ti-O6      [2391.9]
 1065    TiA      1        H158     Ti1065    1065    2.24803  47.867   ; Ti-O6     [2394.15]
 1066    TiA      1        H158     Ti1066    1066    2.24803  47.867   ; Ti-O6      [2396.4]
 1067    TiA      1        H158     Ti1067    1067    2.24803  47.867   ; Ti-O6     [2398.65]
 1068    TiA      1        H158     Ti1068    1068    2.24803  47.867   ; Ti-O6      [2400.9]
 1069    TiA      1        H158     Ti1069    1069    2.24803  47.867   ; Ti-O6     [2403.14]
 1070    TiA      1        H158     Ti1070    1070    2.24803  47.867   ; Ti-O6     [2405.39]
 1071    TiA      1        H158     Ti1071    1071    2.24803  47.867   ; Ti-O6     [2407.64]
 1072    TiA      1        H158     Ti1072    1072    2.24804  47.867   ; Ti-O6     [2409.89]
 1073    TiA      1        H158     Ti1073    1073    2.24803  47.867   ; Ti-O6     [2412.14]
 1074    TiA      1        H158     Ti1074    1074    2.24803  47.867   ; Ti-O6     [2414.38]
 1075    TiA      1        H158     Ti1075    1075    2.24803  47.867   ; Ti-O6     [2416.63]
 1076    TiA      1        H158     Ti1076    1076    2.24803  47.867   ; Ti-O6     [2418.88]
 1077    TiA      1        H158     Ti1077    1077    2.24803  47.867   ; Ti-O6     [2421.13]
 1078    TiA      1        H158     Ti1078    1078    2.24803  47.867   ; Ti-O6     [2423.38]
 1079    TiA      1        H158     Ti1079    1079    2.24803  47.867   ; Ti-O6     [2425.62]
 1080    TiA      1        H158     Ti1080    1080    2.24803  47.867   ; Ti-O6     [2427.87]
 1081    TiA      1        H158     Ti1081    1081    2.24803  47.867   ; Ti-O6     [2430.12]
 1082    TiA      1        H158     Ti1082    1082    2.24803  47.867   ; Ti-O6     [2432.37]
 1083    TiA      1        H158     Ti1083    1083    2.24803  47.867   ; Ti-O6     [2434.62]
 1084    TiA      1        H158     Ti1084    1084    2.24803  47.867   ; Ti-O6     [2436.86]
 1085    TiA      1        H158     Ti1085    1085    2.24803  47.867   ; Ti-O6     [2439.11]
 1086    TiA      1        H158     Ti1086    1086    2.24803  47.867   ; Ti-O6     [2441.36]
 1087    TiA      1        H158     Ti1087    1087    2.24803  47.867   ; Ti-O6     [2443.61]
 1088    TiA      1        H158     Ti1088    1088    2.24803  47.867   ; Ti-O6     [2445.86]
 1089    TiA      1        H158     Ti1089    1089    2.24803  47.867   ; Ti-O6     [2448.11]
 1090    TiA      1        H158     Ti1090    1090    2.24803  47.867   ; Ti-O6     [2450.35]
 1091    TiA      1        H158     Ti1091    1091    2.24803  47.867   ; Ti-O6      [2452.6]
 1092    TiA      1        H158     Ti1092    1092    2.24803  47.867   ; Ti-O6     [2454.85]
 1093    TiA      1        H158     Ti1093    1093    2.24803  47.867   ; Ti-O6      [2457.1]
 1094    TiA      1        H158     Ti1094    1094    2.24803  47.867   ; Ti-O6     [2459.35]
 1095    TiA      1        H158     Ti1095    1095    2.24803  47.867   ; Ti-O6     [2461.59]
 1096    TiA      1        H158     Ti1096    1096    2.24803  47.867   ; Ti-O6     [2463.84]
 1097    TiA      1        H158     Ti1097    1097    2.24803  47.867   ; Ti-O6     [2466.09]
 1098    TiA      1        H158     Ti1098    1098    2.24804  47.867   ; Ti-O6     [2468.34]
 1099    TiA      1        H158     Ti1099    1099    2.24803  47.867   ; Ti-O6     [2470.59]
 1100    TiA      1        H158     Ti1100    1100    2.24803  47.867   ; Ti-O6     [2472.83]
 1101    TiA      1        H158     Ti1101    1101    2.24803  47.867   ; Ti-O6     [2475.08]
 1102    TiA      1        H158     Ti1102    1102    2.24803  47.867   ; Ti-O6     [2477.33]
 1103    TiA      1        H158     Ti1103    1103    2.24803  47.867   ; Ti-O6     [2479.58]
 1104    TiA      1        H158     Ti1104    1104    2.24803  47.867   ; Ti-O6     [2481.83]
 1105    TiA      1        H158     Ti1105    1105    2.24803  47.867   ; Ti-O6     [2484.07]
 1106    TiA      1        H158     Ti1106    1106    2.24803  47.867   ; Ti-O6     [2486.32]
 1107    TiA      1        H158     Ti1107    1107    2.24803  47.867   ; Ti-O6     [2488.57]
 1108    TiA      1        H158     Ti1108    1108    2.24803  47.867   ; Ti-O6     [2490.82]
 1109    TiA      1        H158     Ti1109    1109    2.24803  47.867   ; Ti-O6     [2493.07]
 1110    TiA      1        H158     Ti1110    1110    2.24803  47.867   ; Ti-O6     [2495.31]
 1111    TiA      1        H158     Ti1111    1111    2.24803  47.867   ; Ti-O6     [2497.56]
 1112    TiA      1        H158     Ti1112    1112    2.24803  47.867   ; Ti-O6     [2499.81]
 1113    TiA      1        H158     Ti1113    1113    2.24803  47.867   ; Ti-O6     [2502.06]
 1114    TiA      1        H158     Ti1114    1114    2.24803  47.867   ; Ti-O6     [2504.31]
 1115    TiA      1        H158     Ti1115    1115    2.24803  47.867   ; Ti-O6     [2506.55]
 1116    TiA      1        H158     Ti1116    1116    2.24803  47.867   ; Ti-O6      [2508.8]
 1117    TiA      1        H158     Ti1117    1117    2.24803  47.867   ; Ti-O6     [2511.05]
 1118    TiA      1        H158     Ti1118    1118    2.24803  47.867   ; Ti-O6      [2513.3]
 1119    TiA      1        H158     Ti1119    1119    2.24803  47.867   ; Ti-O6     [2515.55]
 1120    TiA      1        H158     Ti1120    1120    2.24803  47.867   ; Ti-O6     [2517.79]
 1121    TiA      1        H158     Ti1121    1121    2.24803  47.867   ; Ti-O6     [2520.04]
 1122    TiA      1        H158     Ti1122    1122    2.24803  47.867   ; Ti-O6     [2522.29]
 1123    TiA      1        H158     Ti1123    1123    2.24803  47.867   ; Ti-O6     [2524.54]
 1124    TiA      1        H158     Ti1124    1124    2.24803  47.867   ; Ti-O6     [2526.79]
 1125    TiA      1        H158     Ti1125    1125    2.24804  47.867   ; Ti-O6     [2529.03]
 1126    TiA      1        H158     Ti1126    1126    2.24803  47.867   ; Ti-O6     [2531.28]
 1127    TiA      1        H158     Ti1127    1127    2.24803  47.867   ; Ti-O6     [2533.53]
 1128    TiA      1        H158     Ti1128    1128    2.24803  47.867   ; Ti-O6     [2535.78]
 1129    TiA      1        H158     Ti1129    1129    2.24803  47.867   ; Ti-O6     [2538.03]
 1130    TiA      1        H158     Ti1130    1130    2.24803  47.867   ; Ti-O6     [2540.27]
 1131    TiA      1        H158     Ti1131    1131    2.24803  47.867   ; Ti-O6     [2542.52]
 1132    TiA      1        H158     Ti1132    1132    2.24803  47.867   ; Ti-O6     [2544.77]
 1133    TiA      1        H158     Ti1133    1133    2.24803  47.867   ; Ti-O6     [2547.02]
 1134    TiA      1        H158     Ti1134    1134    2.24803  47.867   ; Ti-O6     [2549.27]
 1135    TiA      1        H158     Ti1135    1135    2.24803  47.867   ; Ti-O6     [2551.51]
 1136    TiA      1        H158     Ti1136    1136    2.24803  47.867   ; Ti-O6     [2553.76]
 1137    TiA      1        H158     Ti1137    1137    2.24803  47.867   ; Ti-O6     [2556.01]
 1138    TiA      1        H158     Ti1138    1138    2.24803  47.867   ; Ti-O6     [2558.26]
 1139    TiA      1        H158     Ti1139    1139    2.24803  47.867   ; Ti-O6     [2560.51]
 1140    TiA      1        H158     Ti1140    1140    2.24803  47.867   ; Ti-O6     [2562.75]
 1141    TiA      1        H158     Ti1141    1141    2.24803  47.867   ; Ti-O6        [2565]
 1142    TiA      1        H158     Ti1142    1142    2.24803  47.867   ; Ti-O6     [2567.25]
 1143    TiA      1        H158     Ti1143    1143    2.24803  47.867   ; Ti-O6      [2569.5]
 1144    TiA      1        H158     Ti1144    1144    2.24803  47.867   ; Ti-O6     [2571.75]
 1145    TiA      1        H158     Ti1145    1145    2.24803  47.867   ; Ti-O6     [2573.99]
 1146    TiA      1        H158     Ti1146    1146    2.24803  47.867   ; Ti-O6     [2576.24]
 1147    TiA      1        H158     Ti1147    1147    2.24803  47.867   ; Ti-O6     [2578.49]
 1148    TiA      1        H158     Ti1148    1148    2.24803  47.867   ; Ti-O6     [2580.74]
 1149    TiA      1        H158     Ti1149    1149    2.24803  47.867   ; Ti-O6     [2582.99]
 1150    TiA      1        H158     Ti1150    1150    2.24803  47.867   ; Ti-O6     [2585.23]
 1151    TiA      1        H158     Ti1151    1151    2.24804  47.867   ; Ti-O6     [2587.48]
 1152    TiA      1        H158     Ti1152    1152    2.24803  47.867   ; Ti-O6     [2589.73]
 1153    TiA      1        H158     Ti1153    1153    2.24803  47.867   ; Ti-O6     [2591.98]
 1154    TiA      1        H158     Ti1154    1154    2.24803  47.867   ; Ti-O6     [2594.23]
 1155    TiA      1        H158     Ti1155    1155    2.24803  47.867   ; Ti-O6     [2596.48]
 1156    TiA      1        H158     Ti1156    1156    2.24803  47.867   ; Ti-O6     [2598.72]
 1157    TiA      1        H158     Ti1157    1157    2.24803  47.867   ; Ti-O6     [2600.97]
 1158    TiA      1        H158     Ti1158    1158    2.24803  47.867   ; Ti-O6     [2603.22]
 1159    TiA      1        H158     Ti1159    1159    2.24803  47.867   ; Ti-O6     [2605.47]
 1160    TiA      1        H158     Ti1160    1160    2.24803  47.867   ; Ti-O6     [2607.72]
 1161    TiA      1        H158     Ti1161    1161    2.24803  47.867   ; Ti-O6     [2609.96]
 1162    TiA      1        H158     Ti1162    1162    2.24803  47.867   ; Ti-O6     [2612.21]
 1163    TiA      1        H158     Ti1163    1163    2.24803  47.867   ; Ti-O6     [2614.46]
 1164    TiA      1        H158     Ti1164    1164    2.24803  47.867   ; Ti-O6     [2616.71]
 1165    TiA      1        H158     Ti1165    1165    2.24803  47.867   ; Ti-O6     [2618.96]
 1166    TiA      1        H158     Ti1166    1166    2.24803  47.867   ; Ti-O6      [2621.2]
 1167    TiA      1        H158     Ti1167    1167    2.24803  47.867   ; Ti-O6     [2623.45]
 1168    TiA      1        H158     Ti1168    1168    2.24803  47.867   ; Ti-O6      [2625.7]
 1169    TiA      1        H158     Ti1169    1169    2.24803  47.867   ; Ti-O6     [2627.95]
 1170    TiA      1        H158     Ti1170    1170    2.24803  47.867   ; Ti-O6      [2630.2]
 1171    TiA      1        H158     Ti1171    1171    2.24803  47.867   ; Ti-O6     [2632.44]
 1172    TiA      1        H158     Ti1172    1172    2.24803  47.867   ; Ti-O6     [2634.69]
 1173    TiA      1        H158     Ti1173    1173    2.24803  47.867   ; Ti-O6     [2636.94]
 1174    TiA      1        H158     Ti1174    1174    2.24803  47.867   ; Ti-O6     [2639.19]
 1175    TiA      1        H158     Ti1175    1175    2.24803  47.867   ; Ti-O6     [2641.44]
 1176    TiA      1        H158     Ti1176    1176    2.24803  47.867   ; Ti-O6     [2643.68]
 1177    TiA      1        H158     Ti1177    1177    2.24803  47.867   ; Ti-O6     [2645.93]
 1178    TiA      1        H158     Ti1178    1178    2.24804  47.867   ; Ti-O6     [2648.18]
 1179    TiA      1        H158     Ti1179    1179    2.24803  47.867   ; Ti-O6     [2650.43]
 1180    TiA      1        H158     Ti1180    1180    2.24803  47.867   ; Ti-O6     [2652.68]
 1181    TiA      1        H158     Ti1181    1181    2.24803  47.867   ; Ti-O6     [2654.92]
 1182    TiA      1        H158     Ti1182    1182    2.24803  47.867   ; Ti-O6     [2657.17]
 1183    TiA      1        H158     Ti1183    1183    2.24803  47.867   ; Ti-O6     [2659.42]
 1184    TiA      1        H158     Ti1184    1184    2.24803  47.867   ; Ti-O6     [2661.67]
 1185    TiA      1        H158     Ti1185    1185    2.24803  47.867   ; Ti-O6     [2663.92]
 1186    TiA      1        H158     Ti1186    1186    2.24803  47.867   ; Ti-O6     [2666.16]
 1187    TiA      1        H158     Ti1187    1187    2.24803  47.867   ; Ti-O6     [2668.41]
 1188    TiA      1        H158     Ti1188    1188    2.24803  47.867   ; Ti-O6     [2670.66]
 1189    TiA      1        H158     Ti1189    1189    2.24803  47.867   ; Ti-O6     [2672.91]
 1190    TiA      1        H158     Ti1190    1190    2.24803  47.867   ; Ti-O6     [2675.16]
 1191    TiA      1        H158     Ti1191    1191    2.24803  47.867   ; Ti-O6      [2677.4]
 1192    TiA      1        H158     Ti1192    1192    2.24803  47.867   ; Ti-O6     [2679.65]
 1193    TiA      1        H158     Ti1193    1193    2.24803  47.867   ; Ti-O6      [2681.9]
 1194    TiA      1        H158     Ti1194    1194    2.24803  47.867   ; Ti-O6     [2684.15]
 1195    TiA      1        H158     Ti1195    1195    2.24803  47.867   ; Ti-O6      [2686.4]
 1196    TiA      1        H158     Ti1196    1196    2.24803  47.867   ; Ti-O6     [2688.64]
 1197    TiA      1        H158     Ti1197    1197    2.24803  47.867   ; Ti-O6     [2690.89]
 1198    TiA      1        H158     Ti1198    1198    2.24803  47.867   ; Ti-O6     [2693.14]
 1199    TiA      1        H158     Ti1199    1199    2.24803  47.867   ; Ti-O6     [2695.39]
 1200    TiA      1        H158     Ti1200    1200    2.24803  47.867   ; Ti-O6     [2697.64]
 1201    TiA      1        H158     Ti1201    1201    2.24803  47.867   ; Ti-O6     [2699.88]
 1202    TiA      1        H158     Ti1202    1202    2.24803  47.867   ; Ti-O6     [2702.13]
 1203    TiA      1        H158     Ti1203    1203    2.24803  47.867   ; Ti-O6     [2704.38]
 1204    TiA      1        H158     Ti1204    1204    2.24804  47.867   ; Ti-O6     [2706.63]
 1205    TiA      1        H158     Ti1205    1205    2.24803  47.867   ; Ti-O6     [2708.88]
 1206    TiA      1        H158     Ti1206    1206    2.24803  47.867   ; Ti-O6     [2711.12]
 1207    TiA      1        H158     Ti1207    1207    2.24803  47.867   ; Ti-O6     [2713.37]
 1208    TiA      1        H158     Ti1208    1208    2.24803  47.867   ; Ti-O6     [2715.62]
 1209    TiA      1        H158     Ti1209    1209    2.24803  47.867   ; Ti-O6     [2717.87]
 1210    TiA      1        H158     Ti1210    1210    2.24803  47.867   ; Ti-O6     [2720.12]
 1211    TiA      1        H158     Ti1211    1211    2.24803  47.867   ; Ti-O6     [2722.36]
 1212    TiA      1        H158     Ti1212    1212    2.24803  47.867   ; Ti-O6     [2724.61]
 1213    TiA      1        H158     Ti1213    1213    2.24803  47.867   ; Ti-O6     [2726.86]
 1214    TiA      1        H158     Ti1214    1214    2.24803  47.867   ; Ti-O6     [2729.11]
 1215    TiA      1        H158     Ti1215    1215    2.24803  47.867   ; Ti-O6     [2731.36]
 1216    TiA      1        H158     Ti1216    1216    2.24803  47.867   ; Ti-O6      [2733.6]
 1217    TiA      1        H158     Ti1217    1217    2.24803  47.867   ; Ti-O6     [2735.85]
 1218    TiA      1        H158     Ti1218    1218    2.24803  47.867   ; Ti-O6      [2738.1]
 1219    TiA      1        H158     Ti1219    1219    2.24803  47.867   ; Ti-O6     [2740.35]
 1220    TiA      1        H158     Ti1220    1220    2.24803  47.867   ; Ti-O6      [2742.6]
 1221    TiA      1        H158     Ti1221    1221    2.24803  47.867   ; Ti-O6     [2744.85]
 1222    TiA      1        H158     Ti1222    1222    2.24803  47.867   ; Ti-O6     [2747.09]
 1223    TiA      1        H158     Ti1223    1223    2.24803  47.867   ; Ti-O6     [2749.34]
 1224    TiA      1        H158     Ti1224    1224    2.24803  47.867   ; Ti-O6     [2751.59]
 1225    TiA      1        H158     Ti1225    1225    2.24803  47.867   ; Ti-O6     [2753.84]
 1226    TiA      1        H158     Ti1226    1226    2.24803  47.867   ; Ti-O6     [2756.09]
 1227    TiA      1        H158     Ti1227    1227    2.24803  47.867   ; Ti-O6     [2758.33]
 1228    TiA      1        H158     Ti1228    1228    2.24803  47.867   ; Ti-O6     [2760.58]
 1229    TiA      1        H158     Ti1229    1229    2.24803  47.867   ; Ti-O6     [2762.83]
 1230    TiA      1        H158     Ti1230    1230    2.24804  47.867   ; Ti-O6     [2765.08]
 1231    TiA      1        H158     Ti1231    1231    2.24803  47.867   ; Ti-O6     [2767.33]
 1232    TiA      1        H158     Ti1232    1232    2.24803  47.867   ; Ti-O6     [2769.57]
 1233    TiA      1        H158     Ti1233    1233    2.24803  47.867   ; Ti-O6     [2771.82]
 1234    TiA      1        H158     Ti1234    1234    2.24803  47.867   ; Ti-O6     [2774.07]
 1235    TiA      1        H158     Ti1235    1235    2.24803  47.867   ; Ti-O6     [2776.32]
 1236    TiA      1        H158     Ti1236    1236    2.24803  47.867   ; Ti-O6     [2778.57]
 1237    TiA      1        H158     Ti1237    1237    2.24803  47.867   ; Ti-O6     [2780.81]
 1238    TiA      1        H158     Ti1238    1238    2.24803  47.867   ; Ti-O6     [2783.06]
 1239    TiA      1        H158     Ti1239    1239    2.24803  47.867   ; Ti-O6     [2785.31]
 1240    TiA      1        H158     Ti1240    1240    2.24803  47.867   ; Ti-O6     [2787.56]
 1241    TiA      1        H158     Ti1241    1241    2.24803  47.867   ; Ti-O6     [2789.81]
 1242    TiA      1        H158     Ti1242    1242    2.24803  47.867   ; Ti-O6     [2792.05]
 1243    TiA      1        H158     Ti1243    1243    2.24803  47.867   ; Ti-O6      [2794.3]
 1244    TiA      1        H158     Ti1244    1244    2.24803  47.867   ; Ti-O6     [2796.55]
 1245    TiA      1        H158     Ti1245    1245    2.24803  47.867   ; Ti-O6      [2798.8]
 1246    TiA      1        H158     Ti1246    1246    2.24803  47.867   ; Ti-O6     [2801.05]
 1247    TiA      1        H158     Ti1247    1247    2.24803  47.867   ; Ti-O6     [2803.29]
 1248    TiA      1        H158     Ti1248    1248    2.24803  47.867   ; Ti-O6     [2805.54]
 1249    TiA      1        H158     Ti1249    1249    2.24803  47.867   ; Ti-O6     [2807.79]
 1250    TiA      1        H158     Ti1250    1250    2.24803  47.867   ; Ti-O6     [2810.04]
 1251    TiA      1        H158     Ti1251    1251    2.24803  47.867   ; Ti-O6     [2812.29]
 1252    TiA      1        H158     Ti1252    1252    2.24803  47.867   ; Ti-O6     [2814.53]
 1253    TiA      1        H158     Ti1253    1253    2.24803  47.867   ; Ti-O6     [2816.78]
 1254    TiA      1        H158     Ti1254    1254    2.24803  47.867   ; Ti-O6     [2819.03]
 1255    TiA      1        H158     Ti1255    1255    2.24803  47.867   ; Ti-O6     [2821.28]
 1256    TiA      1        H158     Ti1256    1256    2.24803  47.867   ; Ti-O6     [2823.53]
 1257    TiA      1        H158     Ti1257    1257    2.24804  47.867   ; Ti-O6     [2825.77]
 1258    TiA      1        H158     Ti1258    1258    2.24803  47.867   ; Ti-O6     [2828.02]
 1259    TiA      1        H158     Ti1259    1259    2.24803  47.867   ; Ti-O6     [2830.27]
 1260    TiA      1        H158     Ti1260    1260    2.24803  47.867   ; Ti-O6     [2832.52]
 1261    TiA      1        H158     Ti1261    1261    2.24803  47.867   ; Ti-O6     [2834.77]
 1262    TiA      1        H158     Ti1262    1262    2.24803  47.867   ; Ti-O6     [2837.01]
 1263    TiA      1        H158     Ti1263    1263    2.24803  47.867   ; Ti-O6     [2839.26]
 1264    TiA      1        H158     Ti1264    1264    2.24803  47.867   ; Ti-O6     [2841.51]
 1265    TiA      1        H158     Ti1265    1265    2.24803  47.867   ; Ti-O6     [2843.76]
 1266    TiA      1        H158     Ti1266    1266    2.24803  47.867   ; Ti-O6     [2846.01]
 1267    TiA      1        H158     Ti1267    1267    2.24803  47.867   ; Ti-O6     [2848.25]
 1268    TiA      1        H158     Ti1268    1268    2.24803  47.867   ; Ti-O6      [2850.5]
 1269    TiA      1        H158     Ti1269    1269    2.24803  47.867   ; Ti-O6     [2852.75]
 1270    TiA      1        H158     Ti1270    1270    2.24803  47.867   ; Ti-O6        [2855]
 1271    TiA      1        H158     Ti1271    1271    2.24803  47.867   ; Ti-O6     [2857.25]
 1272    TiA      1        H158     Ti1272    1272    2.24803  47.867   ; Ti-O6     [2859.49]
 1273    TiA      1        H158     Ti1273    1273    2.24803  47.867   ; Ti-O6     [2861.74]
 1274    TiA      1        H158     Ti1274    1274    2.24803  47.867   ; Ti-O6     [2863.99]
 1275    TiA      1        H158     Ti1275    1275    2.24803  47.867   ; Ti-O6     [2866.24]
 1276    TiA      1        H158     Ti1276    1276    2.24803  47.867   ; Ti-O6     [2868.49]
 1277    TiA      1        H158     Ti1277    1277    2.24803  47.867   ; Ti-O6     [2870.73]
 1278    TiA      1        H158     Ti1278    1278    2.24803  47.867   ; Ti-O6     [2872.98]
 1279    TiA      1        H158     Ti1279    1279    2.24803  47.867   ; Ti-O6     [2875.23]
 1280    TiA      1        H158     Ti1280    1280    2.24803  47.867   ; Ti-O6     [2877.48]
 1281    TiA      1        H158     Ti1281    1281    2.24803  47.867   ; Ti-O6     [2879.73]
 1282    TiA      1        H158     Ti1282    1282    2.24803  47.867   ; Ti-O6     [2881.97]
 1283    TiA      1        H158     Ti1283    1283    2.24804  47.867   ; Ti-O6     [2884.22]
 1284    TiA      1        H158     Ti1284    1284    2.24803  47.867   ; Ti-O6     [2886.47]
 1285    TiA      1        H158     Ti1285    1285    2.24803  47.867   ; Ti-O6     [2888.72]
 1286    TiA      1        H158     Ti1286    1286    2.24803  47.867   ; Ti-O6     [2890.97]
 1287    TiA      1        H158     Ti1287    1287    2.24803  47.867   ; Ti-O6     [2893.22]
 1288    TiA      1        H158     Ti1288    1288    2.24803  47.867   ; Ti-O6     [2895.46]
 1289    TiA      1        H158     Ti1289    1289    2.24803  47.867   ; Ti-O6     [2897.71]
 1290    TiA      1        H158     Ti1290    1290    2.24803  47.867   ; Ti-O6     [2899.96]
 1291    TiA      1        H158     Ti1291    1291    2.24803  47.867   ; Ti-O6     [2902.21]
 1292    TiA      1        H158     Ti1292    1292    2.24803  47.867   ; Ti-O6     [2904.46]
 1293    TiA      1        H158     Ti1293    1293    2.24803  47.867   ; Ti-O6      [2906.7]
 1294    TiA      1        H158     Ti1294    1294    2.24803  47.867   ; Ti-O6     [2908.95]
 1295    TiA      1        H158     Ti1295    1295    2.24803  47.867   ; Ti-O6      [2911.2]
 1296    TiA      1        H158     Ti1296    1296    2.24803  47.867   ; Ti-O6     [2913.45]
 1297    TiA      1        H158     Ti1297    1297    2.24803  47.867   ; Ti-O6      [2915.7]
 1298    TiA      1        H158     Ti1298    1298    2.24803  47.867   ; Ti-O6     [2917.94]
 1299    TiA      1        H158     Ti1299    1299    2.24803  47.867   ; Ti-O6     [2920.19]
 1300    TiA      1        H158     Ti1300    1300    2.24803  47.867   ; Ti-O6     [2922.44]
 1301    TiA      1        H158     Ti1301    1301    2.24803  47.867   ; Ti-O6     [2924.69]
 1302    TiA      1        H158     Ti1302    1302    2.24803  47.867   ; Ti-O6     [2926.94]
 1303    TiA      1        H158     Ti1303    1303    2.24803  47.867   ; Ti-O6     [2929.18]
 1304    TiA      1        H158     Ti1304    1304    2.24803  47.867   ; Ti-O6     [2931.43]
 1305    TiA      1        H158     Ti1305    1305    2.24803  47.867   ; Ti-O6     [2933.68]
 1306    TiA      1        H158     Ti1306    1306    2.24803  47.867   ; Ti-O6     [2935.93]
 1307    TiA      1        H158     Ti1307    1307    2.24803  47.867   ; Ti-O6     [2938.18]
 1308    TiA      1        H158     Ti1308    1308    2.24803  47.867   ; Ti-O6     [2940.42]
 1309    TiA      1        H158     Ti1309    1309    2.24803  47.867   ; Ti-O6     [2942.67]
 1310    TiA      1        H158     Ti1310    1310    2.24804  47.867   ; Ti-O6     [2944.92]
 1311    TiA      1        H158     Ti1311    1311    2.24803  47.867   ; Ti-O6     [2947.17]
 1312    TiA      1        H158     Ti1312    1312    2.24803  47.867   ; Ti-O6     [2949.42]
 1313    TiA      1        H158     Ti1313    1313    2.24803  47.867   ; Ti-O6     [2951.66]
 1314    TiA      1        H158     Ti1314    1314    2.24803  47.867   ; Ti-O6     [2953.91]
 1315    TiA      1        H158     Ti1315    1315    2.24803  47.867   ; Ti-O6     [2956.16]
 1316    TiA      1        H158     Ti1316    1316    2.24803  47.867   ; Ti-O6     [2958.41]
 1317    TiA      1        H158     Ti1317    1317    2.24803  47.867   ; Ti-O6     [2960.66]
 1318    TiA      1        H158     Ti1318    1318    2.24803  47.867   ; Ti-O6      [2962.9]
 1319    TiA      1        H158     Ti1319    1319    2.24803  47.867   ; Ti-O6     [2965.15]
 1320    TiA      1        H158     Ti1320    1320    2.24803  47.867   ; Ti-O6      [2967.4]
 1321    TiA      1        H158     Ti1321    1321    2.24803  47.867   ; Ti-O6     [2969.65]
 1322    TiA      1        H158     Ti1322    1322    2.24803  47.867   ; Ti-O6      [2971.9]
 1323    TiA      1        H158     Ti1323    1323    2.24803  47.867   ; Ti-O6     [2974.14]
 1324    TiA      1        H158     Ti1324    1324    2.24803  47.867   ; Ti-O6     [2976.39]
 1325    TiA      1        H158     Ti1325    1325    2.24803  47.867   ; Ti-O6     [2978.64]
 1326    TiA      1        H158     Ti1326    1326    2.24803  47.867   ; Ti-O6     [2980.89]
 1327    TiA      1        H158     Ti1327    1327    2.24803  47.867   ; Ti-O6     [2983.14]
 1328    TiA      1        H158     Ti1328    1328    2.24803  47.867   ; Ti-O6     [2985.38]
 1329    TiA      1        H158     Ti1329    1329    2.24803  47.867   ; Ti-O6     [2987.63]
 1330    TiA      1        H158     Ti1330    1330    2.24803  47.867   ; Ti-O6     [2989.88]
 1331    TiA      1        H158     Ti1331    1331    2.24803  47.867   ; Ti-O6     [2992.13]
 1332    TiA      1        H158     Ti1332    1332    2.24803  47.867   ; Ti-O6     [2994.38]
 1333    TiA      1        H158     Ti1333    1333    2.24803  47.867   ; Ti-O6     [2996.62]
 1334    TiA      1        H158     Ti1334    1334    2.24803  47.867   ; Ti-O6     [2998.87]
 1335    TiA      1        H158     Ti1335    1335    2.24803  47.867   ; Ti-O6     [3001.12]
 1336    TiA      1        H158     Ti1336    1336    2.24804  47.867   ; Ti-O6     [3003.37]
 1337    TiA      1        H158     Ti1337    1337    2.24803  47.867   ; Ti-O6     [3005.62]
 1338    TiA      1        H158     Ti1338    1338    2.24803  47.867   ; Ti-O6     [3007.86]
 1339    TiA      1        H158     Ti1339    1339    2.24803  47.867   ; Ti-O6     [3010.11]
 1340    TiA      1        H158     Ti1340    1340    2.24803  47.867   ; Ti-O6     [3012.36]
 1341    TiA      1        H158     Ti1341    1341    2.24803  47.867   ; Ti-O6     [3014.61]
 1342    TiA      1        H158     Ti1342    1342    2.24803  47.867   ; Ti-O6     [3016.86]
 1343    TiA      1        H158     Ti1343    1343    2.24803  47.867   ; Ti-O6      [3019.1]
 1344    TiA      1        H158     Ti1344    1344    2.24803  47.867   ; Ti-O6     [3021.35]
 1345    TiA      1        H158     Ti1345    1345    2.24803  47.867   ; Ti-O6      [3023.6]
 1346    TiA      1        H158     Ti1346    1346    2.24803  47.867   ; Ti-O6     [3025.85]
 1347    TiA      1        H158     Ti1347    1347    2.24803  47.867   ; Ti-O6      [3028.1]
 1348    TiA      1        H158     Ti1348    1348    2.24803  47.867   ; Ti-O6     [3030.34]
 1349    TiA      1        H158     Ti1349    1349    2.24803  47.867   ; Ti-O6     [3032.59]
 1350    TiA      1        H158     Ti1350    1350    2.24803  47.867   ; Ti-O6     [3034.84]
 1351    TiA      1        H158     Ti1351    1351    2.24803  47.867   ; Ti-O6     [3037.09]
 1352    TiA      1        H158     Ti1352    1352    2.24803  47.867   ; Ti-O6     [3039.34]
 1353    TiA      1        H158     Ti1353    1353    2.24803  47.867   ; Ti-O6     [3041.59]
 1354    TiA      1        H158     Ti1354    1354    2.24803  47.867   ; Ti-O6     [3043.83]
 1355    TiA      1        H158     Ti1355    1355    2.24803  47.867   ; Ti-O6     [3046.08]
 1356    TiA      1        H158     Ti1356    1356    2.24803  47.867   ; Ti-O6     [3048.33]
 1357    TiA      1        H158     Ti1357    1357    2.24803  47.867   ; Ti-O6     [3050.58]
 1358    TiA      1        H158     Ti1358    1358    2.24803  47.867   ; Ti-O6     [3052.83]
 1359    TiA      1        H158     Ti1359    1359    2.24803  47.867   ; Ti-O6     [3055.07]
 1360    TiA      1        H158     Ti1360    1360    2.24803  47.867   ; Ti-O6     [3057.32]
 1361    TiA      1        H158     Ti1361    1361    2.24803  47.867   ; Ti-O6     [3059.57]
 1362    TiA      1        H158     Ti1362    1362    2.24803  47.867   ; Ti-O6     [3061.82]
 1363    TiA      1        H158     Ti1363    1363    2.24804  47.867   ; Ti-O6     [3064.07]
 1364    TiA      1        H158     Ti1364    1364    2.24803  47.867   ; Ti-O6     [3066.31]
 1365    TiA      1        H158     Ti1365    1365    2.24803  47.867   ; Ti-O6     [3068.56]
 1366    TiA      1        H158     Ti1366    1366    2.24803  47.867   ; Ti-O6     [3070.81]
 1367    TiA      1        H158     Ti1367    1367    2.24803  47.867   ; Ti-O6     [3073.06]
 1368    TiA      1        H158     Ti1368    1368    2.24803  47.867   ; Ti-O6     [3075.31]
 1369    TiA      1        H158     Ti1369    1369    2.24803  47.867   ; Ti-O6     [3077.55]
 1370    TiA      1        H158     Ti1370    1370    2.24803  47.867   ; Ti-O6      [3079.8]
 1371    TiA      1        H158     Ti1371    1371    2.24803  47.867   ; Ti-O6     [3082.05]
 1372    TiA      1        H158     Ti1372    1372    2.24803  47.867   ; Ti-O6      [3084.3]
 1373    TiA      1        H158     Ti1373    1373    2.24803  47.867   ; Ti-O6     [3086.55]
 1374    TiA      1        H158     Ti1374    1374    2.24803  47.867   ; Ti-O6     [3088.79]
 1375    TiA      1        H158     Ti1375    1375    2.24803  47.867   ; Ti-O6     [3091.04]
 1376    TiA      1        H158     Ti1376    1376    2.24803  47.867   ; Ti-O6     [3093.29]
 1377    TiA      1        H158     Ti1377    1377    2.24803  47.867   ; Ti-O6     [3095.54]
 1378    TiA      1        H158     Ti1378    1378    2.24803  47.867   ; Ti-O6     [3097.79]
 1379    TiA      1        H158     Ti1379    1379    2.24803  47.867   ; Ti-O6     [3100.03]
 1380    TiA      1        H158     Ti1380    1380    2.24803  47.867   ; Ti-O6     [3102.28]
 1381    TiA      1        H158     Ti1381    1381    2.24803  47.867   ; Ti-O6     [3104.53]
 1382    TiA      1        H158     Ti1382    1382    2.24803  47.867   ; Ti-O6     [3106.78]
 1383    TiA      1        H158     Ti1383    1383    2.24803  47.867   ; Ti-O6     [3109.03]
 1384    TiA      1        H158     Ti1384    1384    2.24803  47.867   ; Ti-O6     [3111.27]
 1385    TiA      1        H158     Ti1385    1385    2.24803  47.867   ; Ti-O6     [3113.52]
 1386    TiA      1        H158     Ti1386    1386    2.24803  47.867   ; Ti-O6     [3115.77]
 1387    TiA      1        H158     Ti1387    1387    2.24803  47.867   ; Ti-O6     [3118.02]
 1388    TiA      1        H158     Ti1388    1388    2.24803  47.867   ; Ti-O6     [3120.27]
 1389    TiA      1        H158     Ti1389    1389    2.24804  47.867   ; Ti-O6     [3122.51]
 1390    TiA      1        H158     Ti1390    1390    2.24803  47.867   ; Ti-O6     [3124.76]
 1391    TiA      1        H158     Ti1391    1391    2.24803  47.867   ; Ti-O6     [3127.01]
 1392    TiA      1        H158     Ti1392    1392    2.24803  47.867   ; Ti-O6     [3129.26]
 1393    TiA      1        H158     Ti1393    1393    2.24803  47.867   ; Ti-O6     [3131.51]
 1394    TiA      1        H158     Ti1394    1394    2.24803  47.867   ; Ti-O6     [3133.75]
 1395    TiA      1        H158     Ti1395    1395    2.24803  47.867   ; Ti-O6        [3136]
 1396    TiA      1        H158     Ti1396    1396    2.24803  47.867   ; Ti-O6     [3138.25]
 1397    TiA      1        H158     Ti1397    1397    2.24803  47.867   ; Ti-O6      [3140.5]
 1398    TiA      1        H158     Ti1398    1398    2.24803  47.867   ; Ti-O6     [3142.75]
 1399    TiA      1        H158     Ti1399    1399    2.24803  47.867   ; Ti-O6     [3144.99]
 1400    TiA      1        H158     Ti1400    1400    2.24803  47.867   ; Ti-O6     [3147.24]
 1401    TiA      1        H158     Ti1401    1401    2.24803  47.867   ; Ti-O6     [3149.49]
 1402    TiA      1        H158     Ti1402    1402    2.24803  47.867   ; Ti-O6     [3151.74]
 1403    TiA      1        H158     Ti1403    1403    2.24803  47.867   ; Ti-O6     [3153.99]
 1404    TiA      1        H158     Ti1404    1404    2.24803  47.867   ; Ti-O6     [3156.23]
 1405    TiA      1        H158     Ti1405    1405    2.24803  47.867   ; Ti-O6     [3158.48]
 1406    TiA      1        H158     Ti1406    1406    2.24803  47.867   ; Ti-O6     [3160.73]
 1407    TiA      1        H158     Ti1407    1407    2.24803  47.867   ; Ti-O6     [3162.98]
 1408    TiA      1        H158     Ti1408    1408    2.24803  47.867   ; Ti-O6     [3165.23]
 1409    TiA      1        H158     Ti1409    1409    2.24803  47.867   ; Ti-O6     [3167.47]
 1410    TiA      1        H158     Ti1410    1410    2.24803  47.867   ; Ti-O6     [3169.72]
 1411    TiA      1        H158     Ti1411    1411    2.24803  47.867   ; Ti-O6     [3171.97]
 1412    TiA      1        H158     Ti1412    1412    2.24803  47.867   ; Ti-O6     [3174.22]
 1413    TiA      1        H158     Ti1413    1413    2.24803  47.867   ; Ti-O6     [3176.47]
 1414    TiA      1        H158     Ti1414    1414    2.24803  47.867   ; Ti-O6     [3178.71]
 1415    TiA      1        H158     Ti1415    1415    2.24803  47.867   ; Ti-O6     [3180.96]
 1416    TiA      1        H158     Ti1416    1416    2.24804  47.867   ; Ti-O6     [3183.21]
 1417    TiA      1        H158     Ti1417    1417    2.24803  47.867   ; Ti-O6     [3185.46]
 1418    TiA      1        H158     Ti1418    1418    2.24803  47.867   ; Ti-O6     [3187.71]
 1419    TiA      1        H158     Ti1419    1419    2.24803  47.867   ; Ti-O6     [3189.96]
 1420    TiA      1        H158     Ti1420    1420    2.24803  47.867   ; Ti-O6      [3192.2]
 1421    TiA      1        H158     Ti1421    1421    2.24803  47.867   ; Ti-O6     [3194.45]
 1422    TiA      1        H158     Ti1422    1422    2.24803  47.867   ; Ti-O6      [3196.7]
 1423    TiA      1        H158     Ti1423    1423    2.24803  47.867   ; Ti-O6     [3198.95]
 1424    TiA      1        H158     Ti1424    1424    2.24803  47.867   ; Ti-O6      [3201.2]
 1425    TiA      1        H158     Ti1425    1425    2.24803  47.867   ; Ti-O6     [3203.44]
 1426    TiA      1        H158     Ti1426    1426    2.24803  47.867   ; Ti-O6     [3205.69]
 1427    TiA      1        H158     Ti1427    1427    2.24803  47.867   ; Ti-O6     [3207.94]
 1428    TiA      1        H158     Ti1428    1428    2.24803  47.867   ; Ti-O6     [3210.19]
 1429    TiA      1        H158     Ti1429    1429    2.24803  47.867   ; Ti-O6     [3212.44]
 1430    TiA      1        H158     Ti1430    1430    2.24803  47.867   ; Ti-O6     [3214.68]
 1431    TiA      1        H158     Ti1431    1431    2.24803  47.867   ; Ti-O6     [3216.93]
 1432    TiA      1        H158     Ti1432    1432    2.24803  47.867   ; Ti-O6     [3219.18]
 1433    TiA      1        H158     Ti1433    1433    2.24803  47.867   ; Ti-O6     [3221.43]
 1434    TiA      1        H158     Ti1434    1434    2.24803  47.867   ; Ti-O6     [3223.68]
 1435    TiA      1        H158     Ti1435    1435    2.24803  47.867   ; Ti-O6     [3225.92]
 1436    TiA      1        H158     Ti1436    1436    2.24803  47.867   ; Ti-O6     [3228.17]
 1437    TiA      1        H158     Ti1437    1437    2.24803  47.867   ; Ti-O6     [3230.42]
 1438    TiA      1        H158     Ti1438    1438    2.24803  47.867   ; Ti-O6     [3232.67]
 1439    TiA      1        H158     Ti1439    1439    2.24803  47.867   ; Ti-O6     [3234.92]
 1440    TiA      1        H158     Ti1440    1440    2.24803  47.867   ; Ti-O6     [3237.16]
 1441    TiA      1        H158     Ti1441    1441    2.24803  47.867   ; Ti-O6     [3239.41]
 1442    TiA      1        H158     Ti1442    1442    2.24804  47.867   ; Ti-O6     [3241.66]
 1443    TiA      1        H158     Ti1443    1443    2.24803  47.867   ; Ti-O6     [3243.91]
 1444    TiA      1        H158     Ti1444    1444    2.24803  47.867   ; Ti-O6     [3246.16]
 1445    TiA      1        H158     Ti1445    1445    2.24803  47.867   ; Ti-O6      [3248.4]
 1446    TiA      1        H158     Ti1446    1446    2.24803  47.867   ; Ti-O6     [3250.65]
 1447    TiA      1        H158     Ti1447    1447    2.24803  47.867   ; Ti-O6      [3252.9]
 1448    TiA      1        H158     Ti1448    1448    2.24803  47.867   ; Ti-O6     [3255.15]
 1449    TiA      1        H158     Ti1449    1449    2.24803  47.867   ; Ti-O6      [3257.4]
 1450    TiA      1        H158     Ti1450    1450    2.24803  47.867   ; Ti-O6     [3259.64]
 1451    TiA      1        H158     Ti1451    1451    2.24803  47.867   ; Ti-O6     [3261.89]
 1452    TiA      1        H158     Ti1452    1452    2.24803  47.867   ; Ti-O6     [3264.14]
 1453    TiA      1        H158     Ti1453    1453    2.24803  47.867   ; Ti-O6     [3266.39]
 1454    TiA      1        H158     Ti1454    1454    2.24803  47.867   ; Ti-O6     [3268.64]
 1455    TiA      1        H158     Ti1455    1455    2.24803  47.867   ; Ti-O6     [3270.88]
 1456    TiA      1        H158     Ti1456    1456    2.24803  47.867   ; Ti-O6     [3273.13]
 1457    TiA      1        H158     Ti1457    1457    2.24803  47.867   ; Ti-O6     [3275.38]
 1458    TiA      1        H158     Ti1458    1458    2.24803  47.867   ; Ti-O6     [3277.63]
 1459    TiA      1        H158     Ti1459    1459    2.24803  47.867   ; Ti-O6     [3279.88]
 1460    TiA      1        H158     Ti1460    1460    2.24803  47.867   ; Ti-O6     [3282.12]
 1461    TiA      1        H158     Ti1461    1461    2.24803  47.867   ; Ti-O6     [3284.37]
 1462    TiA      1        H158     Ti1462    1462    2.24803  47.867   ; Ti-O6     [3286.62]
 1463    TiA      1        H158     Ti1463    1463    2.24803  47.867   ; Ti-O6     [3288.87]
 1464    TiA      1        H158     Ti1464    1464    2.24803  47.867   ; Ti-O6     [3291.12]
 1465    TiA      1        H158     Ti1465    1465    2.24803  47.867   ; Ti-O6     [3293.36]
 1466    TiA      1        H158     Ti1466    1466    2.24803  47.867   ; Ti-O6     [3295.61]
 1467    TiA      1        H158     Ti1467    1467    2.24803  47.867   ; Ti-O6     [3297.86]
 1468    TiA      1        H158     Ti1468    1468    2.24804  47.867   ; Ti-O6     [3300.11]
 1469    TiA      1        H158     Ti1469    1469    2.24803  47.867   ; Ti-O6     [3302.36]
 1470    TiA      1        H158     Ti1470    1470    2.24803  47.867   ; Ti-O6      [3304.6]
 1471    TiA      1        H158     Ti1471    1471    2.24803  47.867   ; Ti-O6     [3306.85]
 1472    TiA      1        H158     Ti1472    1472    2.24803  47.867   ; Ti-O6      [3309.1]
 1473    TiA      1        H158     Ti1473    1473    2.24803  47.867   ; Ti-O6     [3311.35]
 1474    TiA      1        H158     Ti1474    1474    2.24803  47.867   ; Ti-O6      [3313.6]
 1475    TiA      1        H158     Ti1475    1475    2.24803  47.867   ; Ti-O6     [3315.84]
 1476    TiA      1        H158     Ti1476    1476    2.24803  47.867   ; Ti-O6     [3318.09]
 1477    TiA      1        H158     Ti1477    1477    2.24803  47.867   ; Ti-O6     [3320.34]
 1478    TiA      1        H158     Ti1478    1478    2.24803  47.867   ; Ti-O6     [3322.59]
 1479    TiA      1        H158     Ti1479    1479    2.24803  47.867   ; Ti-O6     [3324.84]
 1480    TiA      1        H158     Ti1480    1480    2.24803  47.867   ; Ti-O6     [3327.08]
 1481    TiA      1        H158     Ti1481    1481    2.24803  47.867   ; Ti-O6     [3329.33]
 1482    TiA      1        H158     Ti1482    1482    2.24803  47.867   ; Ti-O6     [3331.58]
 1483    TiA      1        H158     Ti1483    1483    2.24803  47.867   ; Ti-O6     [3333.83]
 1484    TiA      1        H158     Ti1484    1484    2.24803  47.867   ; Ti-O6     [3336.08]
 1485    TiA      1        H158     Ti1485    1485    2.24803  47.867   ; Ti-O6     [3338.33]
 1486    TiA      1        H158     Ti1486    1486    2.24803  47.867   ; Ti-O6     [3340.57]
 1487    TiA      1        H158     Ti1487    1487    2.24803  47.867   ; Ti-O6     [3342.82]
 1488    TiA      1        H158     Ti1488    1488    2.24803  47.867   ; Ti-O6     [3345.07]
 1489    TiA      1        H158     Ti1489    1489    2.24803  47.867   ; Ti-O6     [3347.32]
 1490    TiA      1        H158     Ti1490    1490    2.24803  47.867   ; Ti-O6     [3349.57]
 1491    TiA      1        H158     Ti1491    1491    2.24803  47.867   ; Ti-O6     [3351.81]
 1492    TiA      1        H158     Ti1492    1492    2.24803  47.867   ; Ti-O6     [3354.06]
 1493    TiA      1        H158     Ti1493    1493    2.24803  47.867   ; Ti-O6     [3356.31]
 1494    TiA      1        H158     Ti1494    1494    2.24803  47.867   ; Ti-O6     [3358.56]
 1495    TiA      1        H158     Ti1495    1495    2.24804  47.867   ; Ti-O6     [3360.81]
 1496    TiA      1        H158     Ti1496    1496    2.24803  47.867   ; Ti-O6     [3363.05]
 1497    TiA      1        H158     Ti1497    1497    2.24803  47.867   ; Ti-O6      [3365.3]
 1498    TiA      1        H158     Ti1498    1498    2.24803  47.867   ; Ti-O6     [3367.55]
 1499    TiA      1        H158     Ti1499    1499    2.24803  47.867   ; Ti-O6      [3369.8]
 1500    TiA      1        H158     Ti1500    1500    2.24803  47.867   ; Ti-O6     [3372.05]
 1501    TiA      1        H158     Ti1501    1501    2.24803  47.867   ; Ti-O6     [3374.29]
 1502    TiA      1        H158     Ti1502    1502    2.24803  47.867   ; Ti-O6     [3376.54]
 1503    TiA      1        H158     Ti1503    1503    2.24803  47.867   ; Ti-O6     [3378.79]
 1504    TiA      1        H158     Ti1504    1504    2.24803  47.867   ; Ti-O6     [3381.04]
 1505    TiA      1        H158     Ti1505    1505    2.24803  47.867   ; Ti-O6     [3383.29]
 1506    TiA      1        H158     Ti1506    1506    2.24803  47.867   ; Ti-O6     [3385.53]
 1507    TiA      1        H158     Ti1507    1507    2.24803  47.867   ; Ti-O6     [3387.78]
 1508    TiA      1        H158     Ti1508    1508    2.24803  47.867   ; Ti-O6     [3390.03]
 1509    TiA      1        H158     Ti1509    1509    2.24803  47.867   ; Ti-O6     [3392.28]
 1510    TiA      1        H158     Ti1510    1510    2.24803  47.867   ; Ti-O6     [3394.53]
 1511    TiA      1        H158     Ti1511    1511    2.24803  47.867   ; Ti-O6     [3396.77]
 1512    TiA      1        H158     Ti1512    1512    2.24803  47.867   ; Ti-O6     [3399.02]
 1513    TiA      1        H158     Ti1513    1513    2.24803  47.867   ; Ti-O6     [3401.27]
 1514    TiA      1        H158     Ti1514    1514    2.24803  47.867   ; Ti-O6     [3403.52]
 1515    TiA      1        H158     Ti1515    1515    2.24803  47.867   ; Ti-O6     [3405.77]
 1516    TiA      1        H158     Ti1516    1516    2.24803  47.867   ; Ti-O6     [3408.01]
 1517    TiA      1        H158     Ti1517    1517    2.24803  47.867   ; Ti-O6     [3410.26]
 1518    TiA      1        H158     Ti1518    1518    2.24803  47.867   ; Ti-O6     [3412.51]
 1519    TiA      1        H158     Ti1519    1519    2.24803  47.867   ; Ti-O6     [3414.76]
 1520    TiA      1        H158     Ti1520    1520    2.24803  47.867   ; Ti-O6     [3417.01]
 1521    TiA      1        H158     Ti1521    1521    2.24804  47.867   ; Ti-O6     [3419.25]
 1522    TiA      1        H158     Ti1522    1522    2.24803  47.867   ; Ti-O6      [3421.5]
 1523    TiA      1        H158     Ti1523    1523    2.24803  47.867   ; Ti-O6     [3423.75]
 1524    TiA      1        H158     Ti1524    1524    2.24803  47.867   ; Ti-O6        [3426]
 1525    TiA      1        H158     Ti1525    1525    2.24803  47.867   ; Ti-O6     [3428.25]
 1526    TiA      1        H158     Ti1526    1526    2.24803  47.867   ; Ti-O6     [3430.49]
 1527    TiA      1        H158     Ti1527    1527    2.24803  47.867   ; Ti-O6     [3432.74]
 1528    TiA      1        H158     Ti1528    1528    2.24803  47.867   ; Ti-O6     [3434.99]
 1529    TiA      1        H158     Ti1529    1529    2.24803  47.867   ; Ti-O6     [3437.24]
 1530    TiA      1        H158     Ti1530    1530    2.24803  47.867   ; Ti-O6     [3439.49]
 1531    TiA      1        H158     Ti1531    1531    2.24803  47.867   ; Ti-O6     [3441.73]
 1532    TiA      1        H158     Ti1532    1532    2.24803  47.867   ; Ti-O6     [3443.98]
 1533    TiA      1        H158     Ti1533    1533    2.24803  47.867   ; Ti-O6     [3446.23]
 1534    TiA      1        H158     Ti1534    1534    2.24803  47.867   ; Ti-O6     [3448.48]
 1535    TiA      1        H158     Ti1535    1535    2.24803  47.867   ; Ti-O6     [3450.73]
 1536    TiA      1        H158     Ti1536    1536    2.24803  47.867   ; Ti-O6     [3452.97]
 1537    TiA      1        H158     Ti1537    1537    2.24803  47.867   ; Ti-O6     [3455.22]
 1538    TiA      1        H158     Ti1538    1538    2.24803  47.867   ; Ti-O6     [3457.47]
 1539    TiA      1        H158     Ti1539    1539    2.24803  47.867   ; Ti-O6     [3459.72]
 1540    TiA      1        H158     Ti1540    1540    2.24803  47.867   ; Ti-O6     [3461.97]
 1541    TiA      1        H158     Ti1541    1541    2.24803  47.867   ; Ti-O6     [3464.21]
 1542    TiA      1        H158     Ti1542    1542    2.24803  47.867   ; Ti-O6     [3466.46]
 1543    TiA      1        H158     Ti1543    1543    2.24803  47.867   ; Ti-O6     [3468.71]
 1544    TiA      1        H158     Ti1544    1544    2.24803  47.867   ; Ti-O6     [3470.96]
 1545    TiA      1        H158     Ti1545    1545    2.24803  47.867   ; Ti-O6     [3473.21]
 1546    TiA      1        H158     Ti1546    1546    2.24803  47.867   ; Ti-O6     [3475.45]
 1547    TiA      1        H158     Ti1547    1547    2.24803  47.867   ; Ti-O6      [3477.7]
 1548    TiA      1        H158     Ti1548    1548    2.24804  47.867   ; Ti-O6     [3479.95]
 1549    TiA      1        H158     Ti1549    1549    2.24803  47.867   ; Ti-O6      [3482.2]
 1550    TiA      1        H158     Ti1550    1550    2.24803  47.867   ; Ti-O6     [3484.45]
 1551    TiA      1        H158     Ti1551    1551    2.24803  47.867   ; Ti-O6      [3486.7]
 1552    TiA      1        H158     Ti1552    1552    2.24803  47.867   ; Ti-O6     [3488.94]
 1553    TiA      1        H158     Ti1553    1553    2.24803  47.867   ; Ti-O6     [3491.19]
 1554    TiA      1        H158     Ti1554    1554    2.24803  47.867   ; Ti-O6     [3493.44]
 1555    TiA      1        H158     Ti1555    1555    2.24803  47.867   ; Ti-O6     [3495.69]
 1556    TiA      1        H158     Ti1556    1556    2.24803  47.867   ; Ti-O6     [3497.94]
 1557    TiA      1        H158     Ti1557    1557    2.24803  47.867   ; Ti-O6     [3500.18]
 1558    TiA      1        H158     Ti1558    1558    2.24803  47.867   ; Ti-O6     [3502.43]
 1559    TiA      1        H158     Ti1559    1559    2.24803  47.867   ; Ti-O6     [3504.68]
 1560    TiA      1        H158     Ti1560    1560    2.24803  47.867   ; Ti-O6     [3506.93]
 1561    TiA      1        H158     Ti1561    1561    2.24803  47.867   ; Ti-O6     [3509.18]
 1562    TiA      1        H158     Ti1562    1562    2.24803  47.867   ; Ti-O6     [3511.42]
 1563    TiA      1        H158     Ti1563    1563    2.24803  47.867   ; Ti-O6     [3513.67]
 1564    TiA      1        H158     Ti1564    1564    2.24803  47.867   ; Ti-O6     [3515.92]
 1565    TiA      1        H158     Ti1565    1565    2.24803  47.867   ; Ti-O6     [3518.17]
 1566    TiA      1        H158     Ti1566    1566    2.24803  47.867   ; Ti-O6     [3520.42]
 1567    TiA      1        H158     Ti1567    1567    2.24803  47.867   ; Ti-O6     [3522.66]
 1568    TiA      1        H158     Ti1568    1568    2.24803  47.867   ; Ti-O6     [3524.91]
 1569    TiA      1        H158     Ti1569    1569    2.24803  47.867   ; Ti-O6     [3527.16]
 1570    TiA      1        H158     Ti1570    1570    2.24803  47.867   ; Ti-O6     [3529.41]
 1571    TiA      1        H158     Ti1571    1571    2.24803  47.867   ; Ti-O6     [3531.66]
 1572    TiA      1        H158     Ti1572    1572    2.24803  47.867   ; Ti-O6      [3533.9]
 1573    TiA      1        H158     Ti1573    1573    2.24803  47.867   ; Ti-O6     [3536.15]
 1574    TiA      1        H158     Ti1574    1574    2.24804  47.867   ; Ti-O6      [3538.4]
 1575    TiA      1        H158     Ti1575    1575    2.24803  47.867   ; Ti-O6     [3540.65]
 1576    TiA      1        H158     Ti1576    1576    2.24803  47.867   ; Ti-O6      [3542.9]
 1577    TiA      1        H158     Ti1577    1577    2.24803  47.867   ; Ti-O6     [3545.14]
 1578    TiA      1        H158     Ti1578    1578    2.24803  47.867   ; Ti-O6     [3547.39]
 1579    TiA      1        H158     Ti1579    1579    2.24803  47.867   ; Ti-O6     [3549.64]
 1580    TiA      1        H158     Ti1580    1580    2.24803  47.867   ; Ti-O6     [3551.89]
 1581    TiA      1        H158     Ti1581    1581    2.24803  47.867   ; Ti-O6     [3554.14]
 1582    TiA      1        H158     Ti1582    1582    2.24803  47.867   ; Ti-O6     [3556.38]
 1583    TiA      1        H158     Ti1583    1583    2.24803  47.867   ; Ti-O6     [3558.63]
 1584    TiA      1        H158     Ti1584    1584    2.24803  47.867   ; Ti-O6     [3560.88]
 1585    TiA      1        H158     Ti1585    1585    2.24803  47.867   ; Ti-O6     [3563.13]
 1586    TiA      1        H158     Ti1586    1586    2.24803  47.867   ; Ti-O6     [3565.38]
 1587    TiA      1        H158     Ti1587    1587    2.24803  47.867   ; Ti-O6     [3567.62]
 1588    TiA      1        H158     Ti1588    1588    2.24803  47.867   ; Ti-O6     [3569.87]
 1589    TiA      1        H158     Ti1589    1589    2.24803  47.867   ; Ti-O6     [3572.12]
 1590    TiA      1        H158     Ti1590    1590    2.24803  47.867   ; Ti-O6     [3574.37]
 1591    TiA      1        H158     Ti1591    1591    2.24803  47.867   ; Ti-O6     [3576.62]
 1592    TiA      1        H158     Ti1592    1592    2.24803  47.867   ; Ti-O6     [3578.86]
 1593    TiA      1        H158     Ti1593    1593    2.24803  47.867   ; Ti-O6     [3581.11]
 1594    TiA      1        H158     Ti1594    1594    2.24803  47.867   ; Ti-O6     [3583.36]
 1595    TiA      1        H158     Ti1595    1595    2.24803  47.867   ; Ti-O6     [3585.61]
 1596    TiA      1        H158     Ti1596    1596    2.24803  47.867   ; Ti-O6     [3587.86]
 1597    TiA      1        H158     Ti1597    1597    2.24803  47.867   ; Ti-O6      [3590.1]
 1598    TiA      1        H158     Ti1598    1598    2.24803  47.867   ; Ti-O6     [3592.35]
 1599    TiA      1        H158     Ti1599    1599    2.24803  47.867   ; Ti-O6      [3594.6]
 1600    TiA      1        H158     Ti1600    1600    2.24803  47.867   ; Ti-O6     [3596.85]
 1601    TiA      1        H158     Ti1601    1601    2.24804  47.867   ; Ti-O6      [3599.1]
 1602    TiA      1        H158     Ti1602    1602    2.24803  47.867   ; Ti-O6     [3601.34]
 1603    TiA      1        H158     Ti1603    1603    2.24803  47.867   ; Ti-O6     [3603.59]
 1604    TiA      1        H158     Ti1604    1604    2.24803  47.867   ; Ti-O6     [3605.84]
 1605    TiA      1        H158     Ti1605    1605    2.24803  47.867   ; Ti-O6     [3608.09]
 1606    TiA      1        H158     Ti1606    1606    2.24803  47.867   ; Ti-O6     [3610.34]
 1607    TiA      1        H158     Ti1607    1607    2.24803  47.867   ; Ti-O6     [3612.58]
 1608    TiA      1        H158     Ti1608    1608    2.24803  47.867   ; Ti-O6     [3614.83]
 1609    TiA      1        H158     Ti1609    1609    2.24803  47.867   ; Ti-O6     [3617.08]
 1610    TiA      1        H158     Ti1610    1610    2.24803  47.867   ; Ti-O6     [3619.33]
 1611    TiA      1        H158     Ti1611    1611    2.24803  47.867   ; Ti-O6     [3621.58]
 1612    TiA      1        H158     Ti1612    1612    2.24803  47.867   ; Ti-O6     [3623.82]
 1613    TiA      1        H158     Ti1613    1613    2.24803  47.867   ; Ti-O6     [3626.07]
 1614    TiA      1        H158     Ti1614    1614    2.24803  47.867   ; Ti-O6     [3628.32]
 1615    TiA      1        H158     Ti1615    1615    2.24803  47.867   ; Ti-O6     [3630.57]
 1616    TiA      1        H158     Ti1616    1616    2.24803  47.867   ; Ti-O6     [3632.82]
 1617    TiA      1        H158     Ti1617    1617    2.24803  47.867   ; Ti-O6     [3635.07]
 1618    TiA      1        H158     Ti1618    1618    2.24803  47.867   ; Ti-O6     [3637.31]
 1619    TiA      1        H158     Ti1619    1619    2.24803  47.867   ; Ti-O6     [3639.56]
 1620    TiA      1        H158     Ti1620    1620    2.24803  47.867   ; Ti-O6     [3641.81]
 1621    TiA      1        H158     Ti1621    1621    2.24803  47.867   ; Ti-O6     [3644.06]
 1622    TiA      1        H158     Ti1622    1622    2.24803  47.867   ; Ti-O6     [3646.31]
 1623    TiA      1        H158     Ti1623    1623    2.24803  47.867   ; Ti-O6     [3648.55]
 1624    TiA      1        H158     Ti1624    1624    2.24803  47.867   ; Ti-O6      [3650.8]
 1625    TiA      1        H158     Ti1625    1625    2.24803  47.867   ; Ti-O6     [3653.05]
 1626    TiA      1        H158     Ti1626    1626    2.24803  47.867   ; Ti-O6      [3655.3]
 1627    TiA      1        H158     Ti1627    1627    2.24804  47.867   ; Ti-O6     [3657.55]
 1628    TiA      1        H158     Ti1628    1628    2.24803  47.867   ; Ti-O6     [3659.79]
 1629    TiA      1        H158     Ti1629    1629    2.24803  47.867   ; Ti-O6     [3662.04]
 1630    TiA      1        H158     Ti1630    1630    2.24803  47.867   ; Ti-O6     [3664.29]
 1631    TiA      1        H158     Ti1631    1631    2.24803  47.867   ; Ti-O6     [3666.54]
 1632    TiA      1        H158     Ti1632    1632    2.24803  47.867   ; Ti-O6     [3668.79]
 1633    TiA      1        H158     Ti1633    1633    2.24803  47.867   ; Ti-O6     [3671.03]
 1634    TiA      1        H158     Ti1634    1634    2.24803  47.867   ; Ti-O6     [3673.28]
 1635    TiA      1        H158     Ti1635    1635    2.24803  47.867   ; Ti-O6     [3675.53]
 1636    TiA      1        H158     Ti1636    1636    2.24803  47.867   ; Ti-O6     [3677.78]
 1637    TiA      1        H158     Ti1637    1637    2.24803  47.867   ; Ti-O6     [3680.03]
 1638    TiA      1        H158     Ti1638    1638    2.24803  47.867   ; Ti-O6     [3682.27]
 1639    TiA      1        H158     Ti1639    1639    2.24803  47.867   ; Ti-O6     [3684.52]
 1640    TiA      1        H158     Ti1640    1640    2.24803  47.867   ; Ti-O6     [3686.77]
 1641    TiA      1        H158     Ti1641    1641    2.24803  47.867   ; Ti-O6     [3689.02]
 1642    TiA      1        H158     Ti1642    1642    2.24803  47.867   ; Ti-O6     [3691.27]
 1643    TiA      1        H158     Ti1643    1643    2.24803  47.867   ; Ti-O6     [3693.51]
 1644    TiA      1        H158     Ti1644    1644    2.24803  47.867   ; Ti-O6     [3695.76]
 1645    TiA      1        H158     Ti1645    1645    2.24803  47.867   ; Ti-O6     [3698.01]
 1646    TiA      1        H158     Ti1646    1646    2.24803  47.867   ; Ti-O6     [3700.26]
 1647    TiA      1        H158     Ti1647    1647    2.24803  47.867   ; Ti-O6     [3702.51]
 1648    TiA      1        H158     Ti1648    1648    2.24803  47.867   ; Ti-O6     [3704.75]
 1649    TiA      1        H158     Ti1649    1649    2.24803  47.867   ; Ti-O6        [3707]
 1650    TiA      1        H158     Ti1650    1650    2.24803  47.867   ; Ti-O6     [3709.25]
 1651    TiA      1        H158     Ti1651    1651    2.24803  47.867   ; Ti-O6      [3711.5]
 1652    TiA      1        H158     Ti1652    1652    2.24803  47.867   ; Ti-O6     [3713.75]
 1653    TiA      1        H158     Ti1653    1653    2.24803  47.867   ; Ti-O6     [3715.99]
 1654    TiA      1        H158     Ti1654    1654    2.24804  47.867   ; Ti-O6     [3718.24]
 1655    TiA      1        H158     Ti1655    1655    2.24803  47.867   ; Ti-O6     [3720.49]
 1656    TiA      1        H158     Ti1656    1656    2.24803  47.867   ; Ti-O6     [3722.74]
 1657    TiA      1        H158     Ti1657    1657    2.24803  47.867   ; Ti-O6     [3724.99]
 1658    TiA      1        H158     Ti1658    1658    2.24803  47.867   ; Ti-O6     [3727.23]
 1659    TiA      1        H158     Ti1659    1659    2.24803  47.867   ; Ti-O6     [3729.48]
 1660    TiA      1        H158     Ti1660    1660    2.24803  47.867   ; Ti-O6     [3731.73]
 1661    TiA      1        H158     Ti1661    1661    2.24803  47.867   ; Ti-O6     [3733.98]
 1662    TiA      1        H158     Ti1662    1662    2.24803  47.867   ; Ti-O6     [3736.23]
 1663    TiA      1        H158     Ti1663    1663    2.24803  47.867   ; Ti-O6     [3738.47]
 1664    TiA      1        H158     Ti1664    1664    2.24803  47.867   ; Ti-O6     [3740.72]
 1665    TiA      1        H158     Ti1665    1665    2.24803  47.867   ; Ti-O6     [3742.97]
 1666    TiA      1        H158     Ti1666    1666    2.24803  47.867   ; Ti-O6     [3745.22]
 1667    TiA      1        H158     Ti1667    1667    2.24803  47.867   ; Ti-O6     [3747.47]
 1668    TiA      1        H158     Ti1668    1668    2.24803  47.867   ; Ti-O6     [3749.71]
 1669    TiA      1        H158     Ti1669    1669    2.24803  47.867   ; Ti-O6     [3751.96]
 1670    TiA      1        H158     Ti1670    1670    2.24803  47.867   ; Ti-O6     [3754.21]
 1671    TiA      1        H158     Ti1671    1671    2.24803  47.867   ; Ti-O6     [3756.46]
 1672    TiA      1        H158     Ti1672    1672    2.24803  47.867   ; Ti-O6     [3758.71]
 1673    TiA      1        H158     Ti1673    1673    2.24803  47.867   ; Ti-O6     [3760.95]
 1674    TiA      1        H158     Ti1674    1674    2.24803  47.867   ; Ti-O6      [3763.2]
 1675    TiA      1        H158     Ti1675    1675    2.24803  47.867   ; Ti-O6     [3765.45]
 1676    TiA      1        H158     Ti1676    1676    2.24803  47.867   ; Ti-O6      [3767.7]
 1677    TiA      1        H158     Ti1677    1677    2.24803  47.867   ; Ti-O6     [3769.95]
 1678    TiA      1        H158     Ti1678    1678    2.24803  47.867   ; Ti-O6     [3772.19]
 1679    TiA      1        H158     Ti1679    1679    2.24803  47.867   ; Ti-O6     [3774.44]
 1680    TiA      1        H158     Ti1680    1680    2.24804  47.867   ; Ti-O6     [3776.69]
 1681    TiA      1        H158     Ti1681    1681    2.24803  47.867   ; Ti-O6     [3778.94]
 1682    TiA      1        H158     Ti1682    1682    2.24803  47.867   ; Ti-O6     [3781.19]
 1683    TiA      1        H158     Ti1683    1683    2.24803  47.867   ; Ti-O6     [3783.44]
 1684    TiA      1        H158     Ti1684    1684    2.24803  47.867   ; Ti-O6     [3785.68]
 1685    TiA      1        H158     Ti1685    1685    2.24803  47.867   ; Ti-O6     [3787.93]
 1686    TiA      1        H158     Ti1686    1686    2.24803  47.867   ; Ti-O6     [3790.18]
 1687    TiA      1        H158     Ti1687    1687    2.24803  47.867   ; Ti-O6     [3792.43]
 1688    TiA      1        H158     Ti1688    1688    2.24803  47.867   ; Ti-O6     [3794.68]
 1689    TiA      1        H158     Ti1689    1689    2.24803  47.867   ; Ti-O6     [3796.92]
 1690    TiA      1        H158     Ti1690    1690    2.24803  47.867   ; Ti-O6     [3799.17]
 1691    TiA      1        H158     Ti1691    1691    2.24803  47.867   ; Ti-O6     [3801.42]
 1692    TiA      1        H158     Ti1692    1692    2.24803  47.867   ; Ti-O6     [3803.67]
 1693    TiA      1        H158     Ti1693    1693    2.24803  47.867   ; Ti-O6     [3805.92]
 1694    TiA      1        H158     Ti1694    1694    2.24803  47.867   ; Ti-O6     [3808.16]
 1695    TiA      1        H158     Ti1695    1695    2.24803  47.867   ; Ti-O6     [3810.41]
 1696    TiA      1        H158     Ti1696    1696    2.24803  47.867   ; Ti-O6     [3812.66]
 1697    TiA      1        H158     Ti1697    1697    2.24803  47.867   ; Ti-O6     [3814.91]
 1698    TiA      1        H158     Ti1698    1698    2.24803  47.867   ; Ti-O6     [3817.16]
 1699    TiA      1        H158     Ti1699    1699    2.24803  47.867   ; Ti-O6      [3819.4]
 1700    TiA      1        H158     Ti1700    1700    2.24803  47.867   ; Ti-O6     [3821.65]
 1701    TiA      1        H158     Ti1701    1701    2.24803  47.867   ; Ti-O6      [3823.9]
 1702    TiA      1        H158     Ti1702    1702    2.24803  47.867   ; Ti-O6     [3826.15]
 1703    TiA      1        H158     Ti1703    1703    2.24803  47.867   ; Ti-O6      [3828.4]
 1704    TiA      1        H158     Ti1704    1704    2.24803  47.867   ; Ti-O6     [3830.64]
 1705    TiA      1        H158     Ti1705    1705    2.24803  47.867   ; Ti-O6     [3832.89]
 1706    TiA      1        H158     Ti1706    1706    2.24803  47.867   ; Ti-O6     [3835.14]
 1707    TiA      1        H158     Ti1707    1707    2.24804  47.867   ; Ti-O6     [3837.39]
 1708    TiA      1        H158     Ti1708    1708    2.24803  47.867   ; Ti-O6     [3839.64]
 1709    TiA      1        H158     Ti1709    1709    2.24803  47.867   ; Ti-O6     [3841.88]
 1710    TiA      1        H158     Ti1710    1710    2.24803  47.867   ; Ti-O6     [3844.13]
 1711    TiA      1        H158     Ti1711    1711    2.24803  47.867   ; Ti-O6     [3846.38]
 1712    TiA      1        H158     Ti1712    1712    2.24803  47.867   ; Ti-O6     [3848.63]
 1713    TiA      1        H158     Ti1713    1713    2.24803  47.867   ; Ti-O6     [3850.88]
 1714    TiA      1        H158     Ti1714    1714    2.24803  47.867   ; Ti-O6     [3853.12]
 1715    TiA      1        H158     Ti1715    1715    2.24803  47.867   ; Ti-O6     [3855.37]
 1716    TiA      1        H158     Ti1716    1716    2.24803  47.867   ; Ti-O6     [3857.62]
 1717    TiA      1        H158     Ti1717    1717    2.24803  47.867   ; Ti-O6     [3859.87]
 1718    TiA      1        H158     Ti1718    1718    2.24803  47.867   ; Ti-O6     [3862.12]
 1719    TiA      1        H158     Ti1719    1719    2.24803  47.867   ; Ti-O6     [3864.36]
 1720    TiA      1        H158     Ti1720    1720    2.24803  47.867   ; Ti-O6     [3866.61]
 1721    TiA      1        H158     Ti1721    1721    2.24803  47.867   ; Ti-O6     [3868.86]
 1722    TiA      1        H158     Ti1722    1722    2.24803  47.867   ; Ti-O6     [3871.11]
 1723    TiA      1        H158     Ti1723    1723    2.24803  47.867   ; Ti-O6     [3873.36]
 1724    TiA      1        H158     Ti1724    1724    2.24803  47.867   ; Ti-O6      [3875.6]
 1725    TiA      1        H158     Ti1725    1725    2.24803  47.867   ; Ti-O6     [3877.85]
 1726    TiA      1        H158     Ti1726    1726    2.24803  47.867   ; Ti-O6      [3880.1]
 1727    TiA      1        H158     Ti1727    1727    2.24803  47.867   ; Ti-O6     [3882.35]
 1728    TiA      1        H158     Ti1728    1728    2.24803  47.867   ; Ti-O6      [3884.6]
 1729    TiA      1        H158     Ti1729    1729    2.24803  47.867   ; Ti-O6     [3886.84]
 1730    TiA      1        H158     Ti1730    1730    2.24803  47.867   ; Ti-O6     [3889.09]
 1731    TiA      1        H158     Ti1731    1731    2.24803  47.867   ; Ti-O6     [3891.34]
 1732    TiA      1        H158     Ti1732    1732    2.24803  47.867   ; Ti-O6     [3893.59]
 1733    TiA      1        H158     Ti1733    1733    2.24804  47.867   ; Ti-O6     [3895.84]
 1734    TiA      1        H158     Ti1734    1734    2.24803  47.867   ; Ti-O6     [3898.08]
 1735    TiA      1        H158     Ti1735    1735    2.24803  47.867   ; Ti-O6     [3900.33]
 1736    TiA      1        H158     Ti1736    1736    2.24803  47.867   ; Ti-O6     [3902.58]
 1737    TiA      1        H158     Ti1737    1737    2.24803  47.867   ; Ti-O6     [3904.83]
 1738    TiA      1        H158     Ti1738    1738    2.24803  47.867   ; Ti-O6     [3907.08]
 1739    TiA      1        H158     Ti1739    1739    2.24803  47.867   ; Ti-O6     [3909.32]
 1740    TiA      1        H158     Ti1740    1740    2.24803  47.867   ; Ti-O6     [3911.57]
 1741    TiA      1        H158     Ti1741    1741    2.24803  47.867   ; Ti-O6     [3913.82]
 1742    TiA      1        H158     Ti1742    1742    2.24803  47.867   ; Ti-O6     [3916.07]
 1743    TiA      1        H158     Ti1743    1743    2.24803  47.867   ; Ti-O6     [3918.32]
 1744    TiA      1        H158     Ti1744    1744    2.24803  47.867   ; Ti-O6     [3920.56]
 1745    TiA      1        H158     Ti1745    1745    2.24803  47.867   ; Ti-O6     [3922.81]
 1746    TiA      1        H158     Ti1746    1746    2.24803  47.867   ; Ti-O6     [3925.06]
 1747    TiA      1        H158     Ti1747    1747    2.24803  47.867   ; Ti-O6     [3927.31]
 1748    TiA      1        H158     Ti1748    1748    2.24803  47.867   ; Ti-O6     [3929.56]
 1749    TiA      1        H158     Ti1749    1749    2.24803  47.867   ; Ti-O6     [3931.81]
 1750    TiA      1        H158     Ti1750    1750    2.24803  47.867   ; Ti-O6     [3934.05]
 1751    TiA      1        H158     Ti1751    1751    2.24803  47.867   ; Ti-O6      [3936.3]
 1752    TiA      1        H158     Ti1752    1752    2.24803  47.867   ; Ti-O6     [3938.55]
 1753    TiA      1        H158     Ti1753    1753    2.24803  47.867   ; Ti-O6      [3940.8]
 1754    TiA      1        H158     Ti1754    1754    2.24803  47.867   ; Ti-O6     [3943.05]
 1755    TiA      1        H158     Ti1755    1755    2.24803  47.867   ; Ti-O6     [3945.29]
 1756    TiA      1        H158     Ti1756    1756    2.24803  47.867   ; Ti-O6     [3947.54]
 1757    TiA      1        H158     Ti1757    1757    2.24803  47.867   ; Ti-O6     [3949.79]
 1758    TiA      1        H158     Ti1758    1758    2.24803  47.867   ; Ti-O6     [3952.04]
 1759    TiA      1        H158     Ti1759    1759    2.24804  47.867   ; Ti-O6     [3954.29]
 1760    TiA      1        H158     Ti1760    1760    2.24803  47.867   ; Ti-O6     [3956.53]
 1761    TiA      1        H158     Ti1761    1761    2.24803  47.867   ; Ti-O6     [3958.78]
 1762    TiA      1        H158     Ti1762    1762    2.24803  47.867   ; Ti-O6     [3961.03]
 1763    TiA      1        H158     Ti1763    1763    2.24803  47.867   ; Ti-O6     [3963.28]
 1764    TiA      1        H158     Ti1764    1764    2.24803  47.867   ; Ti-O6     [3965.53]
 1765    TiA      1        H158     Ti1765    1765    2.24803  47.867   ; Ti-O6     [3967.77]
 1766    TiA      1        H158     Ti1766    1766    2.24803  47.867   ; Ti-O6     [3970.02]
 1767    TiA      1        H158     Ti1767    1767    2.24803  47.867   ; Ti-O6     [3972.27]
 1768    TiA      1        H158     Ti1768    1768    2.24803  47.867   ; Ti-O6     [3974.52]
 1769    TiA      1        H158     Ti1769    1769    2.24803  47.867   ; Ti-O6     [3976.77]
 1770    TiA      1        H158     Ti1770    1770    2.24803  47.867   ; Ti-O6     [3979.01]
 1771    TiA      1        H158     Ti1771    1771    2.24803  47.867   ; Ti-O6     [3981.26]
 1772    TiA      1        H158     Ti1772    1772    2.24803  47.867   ; Ti-O6     [3983.51]
 1773    TiA      1        H158     Ti1773    1773    2.24803  47.867   ; Ti-O6     [3985.76]
 1774    TiA      1        H158     Ti1774    1774    2.24803  47.867   ; Ti-O6     [3988.01]
 1775    TiA      1        H158     Ti1775    1775    2.24803  47.867   ; Ti-O6     [3990.25]
 1776    TiA      1        H158     Ti1776    1776    2.24803  47.867   ; Ti-O6      [3992.5]
 1777    TiA      1        H158     Ti1777    1777    2.24803  47.867   ; Ti-O6     [3994.75]
 1778    TiA      1        H158     Ti1778    1778    2.24803  47.867   ; Ti-O6        [3997]
 1779    TiA      1        H158     Ti1779    1779    2.24803  47.867   ; Ti-O6     [3999.25]
 1780    TiA      1        H158     Ti1780    1780    2.24803  47.867   ; Ti-O6     [4001.49]
 1781    TiA      1        H158     Ti1781    1781    2.24803  47.867   ; Ti-O6     [4003.74]
 1782    TiA      1        H158     Ti1782    1782    2.24803  47.867   ; Ti-O6     [4005.99]
 1783    TiA      1        H158     Ti1783    1783    2.24803  47.867   ; Ti-O6     [4008.24]
 1784    TiA      1        H158     Ti1784    1784    2.24803  47.867   ; Ti-O6     [4010.49]
 1785    TiA      1        H158     Ti1785    1785    2.24803  47.867   ; Ti-O6     [4012.73]
 1786    TiA      1        H158     Ti1786    1786    2.24804  47.867   ; Ti-O6     [4014.98]
 1787    TiA      1        H158     Ti1787    1787    2.24803  47.867   ; Ti-O6     [4017.23]
 1788    TiA      1        H158     Ti1788    1788    2.24803  47.867   ; Ti-O6     [4019.48]
 1789    TiA      1        H158     Ti1789    1789    2.24803  47.867   ; Ti-O6     [4021.73]
 1790    TiA      1        H158     Ti1790    1790    2.24803  47.867   ; Ti-O6     [4023.97]
 1791    TiA      1        H158     Ti1791    1791    2.24803  47.867   ; Ti-O6     [4026.22]
 1792    TiA      1        H158     Ti1792    1792    2.24803  47.867   ; Ti-O6     [4028.47]
 1793    TiA      1        H158     Ti1793    1793    2.24803  47.867   ; Ti-O6     [4030.72]
 1794    TiA      1        H158     Ti1794    1794    2.24803  47.867   ; Ti-O6     [4032.97]
 1795    TiA      1        H158     Ti1795    1795    2.24803  47.867   ; Ti-O6     [4035.21]
 1796    TiA      1        H158     Ti1796    1796    2.24803  47.867   ; Ti-O6     [4037.46]
 1797    TiA      1        H158     Ti1797    1797    2.24803  47.867   ; Ti-O6     [4039.71]
 1798    TiA      1        H158     Ti1798    1798    2.24803  47.867   ; Ti-O6     [4041.96]
 1799    TiA      1        H158     Ti1799    1799    2.24803  47.867   ; Ti-O6     [4044.21]
 1800    TiA      1        H158     Ti1800    1800    2.24803  47.867   ; Ti-O6     [4046.45]
 1801    TiA      1        H158     Ti1801    1801    2.24803  47.867   ; Ti-O6      [4048.7]
 1802    TiA      1        H158     Ti1802    1802    2.24803  47.867   ; Ti-O6     [4050.95]
 1803    TiA      1        H158     Ti1803    1803    2.24803  47.867   ; Ti-O6      [4053.2]
 1804    TiA      1        H158     Ti1804    1804    2.24803  47.867   ; Ti-O6     [4055.45]
 1805    TiA      1        H158     Ti1805    1805    2.24803  47.867   ; Ti-O6     [4057.69]
 1806    TiA      1        H158     Ti1806    1806    2.24803  47.867   ; Ti-O6     [4059.94]
 1807    TiA      1        H158     Ti1807    1807    2.24803  47.867   ; Ti-O6     [4062.19]
 1808    TiA      1        H158     Ti1808    1808    2.24803  47.867   ; Ti-O6     [4064.44]
 1809    TiA      1        H158     Ti1809    1809    2.24803  47.867   ; Ti-O6     [4066.69]
 1810    TiA      1        H158     Ti1810    1810    2.24803  47.867   ; Ti-O6     [4068.93]
 1811    TiA      1        H158     Ti1811    1811    2.24803  47.867   ; Ti-O6     [4071.18]
 1812    TiA      1        H158     Ti1812    1812    2.24804  47.867   ; Ti-O6     [4073.43]
 1813    TiA      1        H158     Ti1813    1813    2.24803  47.867   ; Ti-O6     [4075.68]
 1814    TiA      1        H158     Ti1814    1814    2.24803  47.867   ; Ti-O6     [4077.93]
 1815    TiA      1        H158     Ti1815    1815    2.24803  47.867   ; Ti-O6     [4080.18]
 1816    TiA      1        H158     Ti1816    1816    2.24803  47.867   ; Ti-O6     [4082.42]
 1817    TiA      1        H158     Ti1817    1817    2.24803  47.867   ; Ti-O6     [4084.67]
 1818    TiA      1        H158     Ti1818    1818    2.24803  47.867   ; Ti-O6     [4086.92]
 1819    TiA      1        H158     Ti1819    1819    2.24803  47.867   ; Ti-O6     [4089.17]
 1820    TiA      1        H158     Ti1820    1820    2.24803  47.867   ; Ti-O6     [4091.42]
 1821    TiA      1        H158     Ti1821    1821    2.24803  47.867   ; Ti-O6     [4093.66]
 1822    TiA      1        H158     Ti1822    1822    2.24803  47.867   ; Ti-O6     [4095.91]
 1823    TiA      1        H158     Ti1823    1823    2.24803  47.867   ; Ti-O6     [4098.16]
 1824    TiA      1        H158     Ti1824    1824    2.24803  47.867   ; Ti-O6     [4100.41]
 1825    TiA      1        H158     Ti1825    1825    2.24803  47.867   ; Ti-O6     [4102.66]
 1826    TiA      1        H158     Ti1826    1826    2.24803  47.867   ; Ti-O6      [4104.9]
 1827    TiA      1        H158     Ti1827    1827    2.24803  47.867   ; Ti-O6     [4107.15]
 1828    TiA      1        H158     Ti1828    1828    2.24803  47.867   ; Ti-O6      [4109.4]
 1829    TiA      1        H158     Ti1829    1829    2.24803  47.867   ; Ti-O6     [4111.65]
 1830    TiA      1        H158     Ti1830    1830    2.24803  47.867   ; Ti-O6      [4113.9]
 1831    TiA      1        H158     Ti1831    1831    2.24803  47.867   ; Ti-O6     [4116.14]
 1832    TiA      1        H158     Ti1832    1832    2.24803  47.867   ; Ti-O6     [4118.39]
 1833    TiA      1        H158     Ti1833    1833    2.24803  47.867   ; Ti-O6     [4120.64]
 1834    TiA      1        H158     Ti1834    1834    2.24803  47.867   ; Ti-O6     [4122.89]
 1835    TiA      1        H158     Ti1835    1835    2.24803  47.867   ; Ti-O6     [4125.14]
 1836    TiA      1        H158     Ti1836    1836    2.24803  47.867   ; Ti-O6     [4127.38]
 1837    TiA      1        H158     Ti1837    1837    2.24803  47.867   ; Ti-O6     [4129.63]
 1838    TiA      1        H158     Ti1838    1838    2.24803  47.867   ; Ti-O6     [4131.88]
 1839    TiA      1        H158     Ti1839    1839    2.24804  47.867   ; Ti-O6     [4134.13]
 1840    TiA      1        H158     Ti1840    1840    2.24803  47.867   ; Ti-O6     [4136.38]
 1841    TiA      1        H158     Ti1841    1841    2.24803  47.867   ; Ti-O6     [4138.62]
 1842    TiA      1        H158     Ti1842    1842    2.24803  47.867   ; Ti-O6     [4140.87]
 1843    TiA      1        H158     Ti1843    1843    2.24803  47.867   ; Ti-O6     [4143.12]
 1844    TiA      1        H158     Ti1844    1844    2.24803  47.867   ; Ti-O6     [4145.37]
 1845    TiA      1        H158     Ti1845    1845    2.24803  47.867   ; Ti-O6     [4147.62]
 1846    TiA      1        H158     Ti1846    1846    2.24803  47.867   ; Ti-O6     [4149.86]
 1847    TiA      1        H158     Ti1847    1847    2.24803  47.867   ; Ti-O6     [4152.11]
 1848    TiA      1        H158     Ti1848    1848    2.24803  47.867   ; Ti-O6     [4154.36]
 1849    TiA      1        H158     Ti1849    1849    2.24803  47.867   ; Ti-O6     [4156.61]
 1850    TiA      1        H158     Ti1850    1850    2.24803  47.867   ; Ti-O6     [4158.86]
 1851    TiA      1        H158     Ti1851    1851    2.24803  47.867   ; Ti-O6      [4161.1]
 1852    TiA      1        H158     Ti1852    1852    2.24803  47.867   ; Ti-O6     [4163.35]
 1853    TiA      1        H158     Ti1853    1853    2.24803  47.867   ; Ti-O6      [4165.6]
 1854    TiA      1        H158     Ti1854    1854    2.24803  47.867   ; Ti-O6     [4167.85]
 1855    TiA      1        H158     Ti1855    1855    2.24803  47.867   ; Ti-O6      [4170.1]
 1856    TiA      1        H158     Ti1856    1856    2.24803  47.867   ; Ti-O6     [4172.34]
 1857    TiA      1        H158     Ti1857    1857    2.24803  47.867   ; Ti-O6     [4174.59]
 1858    TiA      1        H158     Ti1858    1858    2.24803  47.867   ; Ti-O6     [4176.84]
 1859    TiA      1        H158     Ti1859    1859    2.24803  47.867   ; Ti-O6     [4179.09]
 1860    TiA      1        H158     Ti1860    1860    2.24803  47.867   ; Ti-O6     [4181.34]
 1861    TiA      1        H158     Ti1861    1861    2.24803  47.867   ; Ti-O6     [4183.58]
 1862    TiA      1        H158     Ti1862    1862    2.24803  47.867   ; Ti-O6     [4185.83]
 1863    TiA      1        H158     Ti1863    1863    2.24803  47.867   ; Ti-O6     [4188.08]
 1864    TiA      1        H158     Ti1864    1864    2.24803  47.867   ; Ti-O6     [4190.33]
 1865    TiA      1        H158     Ti1865    1865    2.24804  47.867   ; Ti-O6     [4192.58]
 1866    TiA      1        H158     Ti1866    1866    2.24803  47.867   ; Ti-O6     [4194.82]
 1867    TiA      1        H158     Ti1867    1867    2.24803  47.867   ; Ti-O6     [4197.07]
 1868    TiA      1        H158     Ti1868    1868    2.24803  47.867   ; Ti-O6     [4199.32]
 1869    TiA      1        H158     Ti1869    1869    2.24803  47.867   ; Ti-O6     [4201.57]
 1870    TiA      1        H158     Ti1870    1870    2.24803  47.867   ; Ti-O6     [4203.82]
 1871    TiA      1        H158     Ti1871    1871    2.24803  47.867   ; Ti-O6     [4206.06]
 1872    TiA      1        H158     Ti1872    1872    2.24803  47.867   ; Ti-O6     [4208.31]
 1873    TiA      1        H158     Ti1873    1873    2.24803  47.867   ; Ti-O6     [4210.56]
 1874    TiA      1        H158     Ti1874    1874    2.24803  47.867   ; Ti-O6     [4212.81]
 1875    TiA      1        H158     Ti1875    1875    2.24803  47.867   ; Ti-O6     [4215.06]
 1876    TiA      1        H158     Ti1876    1876    2.24803  47.867   ; Ti-O6      [4217.3]
 1877    TiA      1        H158     Ti1877    1877    2.24803  47.867   ; Ti-O6     [4219.55]
 1878    TiA      1        H158     Ti1878    1878    2.24803  47.867   ; Ti-O6      [4221.8]
 1879    TiA      1        H158     Ti1879    1879    2.24803  47.867   ; Ti-O6     [4224.05]
 1880    TiA      1        H158     Ti1880    1880    2.24803  47.867   ; Ti-O6      [4226.3]
 1881    TiA      1        H158     Ti1881    1881    2.24803  47.867   ; Ti-O6     [4228.55]
 1882    TiA      1        H158     Ti1882    1882    2.24803  47.867   ; Ti-O6     [4230.79]
 1883    TiA      1        H158     Ti1883    1883    2.24803  47.867   ; Ti-O6     [4233.04]
 1884    TiA      1        H158     Ti1884    1884    2.24803  47.867   ; Ti-O6     [4235.29]
 1885    TiA      1        H158     Ti1885    1885    2.24803  47.867   ; Ti-O6     [4237.54]
 1886    TiA      1        H158     Ti1886    1886    2.24803  47.867   ; Ti-O6     [4239.79]
 1887    TiA      1        H158     Ti1887    1887    2.24803  47.867   ; Ti-O6     [4242.03]
 1888    TiA      1        H158     Ti1888    1888    2.24803  47.867   ; Ti-O6     [4244.28]
 1889    TiA      1        H158     Ti1889    1889    2.24803  47.867   ; Ti-O6     [4246.53]
 1890    TiA      1        H158     Ti1890    1890    2.24803  47.867   ; Ti-O6     [4248.78]
 1891    TiA      1        H158     Ti1891    1891    2.24803  47.867   ; Ti-O6     [4251.03]
 1892    TiA      1        H158     Ti1892    1892    2.24804  47.867   ; Ti-O6     [4253.27]
 1893    TiA      1        H158     Ti1893    1893    2.24803  47.867   ; Ti-O6     [4255.52]
 1894    TiA      1        H158     Ti1894    1894    2.24803  47.867   ; Ti-O6     [4257.77]
 1895    TiA      1        H158     Ti1895    1895    2.24803  47.867   ; Ti-O6     [4260.02]
 1896    TiA      1        H158     Ti1896    1896    2.24803  47.867   ; Ti-O6     [4262.27]
 1897    TiA      1        H158     Ti1897    1897    2.24803  47.867   ; Ti-O6     [4264.51]
 1898    TiA      1        H158     Ti1898    1898    2.24803  47.867   ; Ti-O6     [4266.76]
 1899    TiA      1        H158     Ti1899    1899    2.24803  47.867   ; Ti-O6     [4269.01]
 1900    TiA      1        H158     Ti1900    1900    2.24803  47.867   ; Ti-O6     [4271.26]
 1901    TiA      1        H158     Ti1901    1901    2.24803  47.867   ; Ti-O6     [4273.51]
 1902    TiA      1        H158     Ti1902    1902    2.24803  47.867   ; Ti-O6     [4275.75]
 1903    TiA      1        H158     Ti1903    1903    2.24803  47.867   ; Ti-O6        [4278]
 1904    TiA      1        H158     Ti1904    1904    2.24803  47.867   ; Ti-O6     [4280.25]
 1905    TiA      1        H158     Ti1905    1905    2.24803  47.867   ; Ti-O6      [4282.5]
 1906    TiA      1        H158     Ti1906    1906    2.24803  47.867   ; Ti-O6     [4284.75]
 1907    TiA      1        H158     Ti1907    1907    2.24803  47.867   ; Ti-O6     [4286.99]
 1908    TiA      1        H158     Ti1908    1908    2.24803  47.867   ; Ti-O6     [4289.24]
 1909    TiA      1        H158     Ti1909    1909    2.24803  47.867   ; Ti-O6     [4291.49]
 1910    TiA      1        H158     Ti1910    1910    2.24803  47.867   ; Ti-O6     [4293.74]
 1911    TiA      1        H158     Ti1911    1911    2.24803  47.867   ; Ti-O6     [4295.99]
 1912    TiA      1        H158     Ti1912    1912    2.24803  47.867   ; Ti-O6     [4298.23]
 1913    TiA      1        H158     Ti1913    1913    2.24803  47.867   ; Ti-O6     [4300.48]
 1914    TiA      1        H158     Ti1914    1914    2.24803  47.867   ; Ti-O6     [4302.73]
 1915    TiA      1        H158     Ti1915    1915    2.24803  47.867   ; Ti-O6     [4304.98]
 1916    TiA      1        H158     Ti1916    1916    2.24803  47.867   ; Ti-O6     [4307.23]
 1917    TiA      1        H158     Ti1917    1917    2.24803  47.867   ; Ti-O6     [4309.47]
 1918    TiA      1        H158     Ti1918    1918    2.24804  47.867   ; Ti-O6     [4311.72]
 1919    TiA      1        H158     Ti1919    1919    2.24803  47.867   ; Ti-O6     [4313.97]
 1920    TiA      1        H158     Ti1920    1920    2.24803  47.867   ; Ti-O6     [4316.22]
 1921    TiA      1        H158     Ti1921    1921    2.24803  47.867   ; Ti-O6     [4318.47]
 1922    TiA      1        H158     Ti1922    1922    2.24803  47.867   ; Ti-O6     [4320.71]
 1923    TiA      1        H158     Ti1923    1923    2.24803  47.867   ; Ti-O6     [4322.96]
 1924    TiA      1        H158     Ti1924    1924    2.24803  47.867   ; Ti-O6     [4325.21]
 1925    TiA      1        H158     Ti1925    1925    2.24803  47.867   ; Ti-O6     [4327.46]
 1926    TiA      1        H158     Ti1926    1926    2.24803  47.867   ; Ti-O6     [4329.71]
 1927    TiA      1        H158     Ti1927    1927    2.24803  47.867   ; Ti-O6     [4331.95]
 1928    TiA      1        H158     Ti1928    1928    2.24803  47.867   ; Ti-O6      [4334.2]
 1929    TiA      1        H158     Ti1929    1929    2.24803  47.867   ; Ti-O6     [4336.45]
 1930    TiA      1        H158     Ti1930    1930    2.24803  47.867   ; Ti-O6      [4338.7]
 1931    TiA      1        H158     Ti1931    1931    2.24803  47.867   ; Ti-O6     [4340.95]
 1932    TiA      1        H158     Ti1932    1932    2.24803  47.867   ; Ti-O6     [4343.19]
 1933    TiA      1        H158     Ti1933    1933    2.24803  47.867   ; Ti-O6     [4345.44]
 1934    TiA      1        H158     Ti1934    1934    2.24803  47.867   ; Ti-O6     [4347.69]
 1935    TiA      1        H158     Ti1935    1935    2.24803  47.867   ; Ti-O6     [4349.94]
 1936    TiA      1        H158     Ti1936    1936    2.24803  47.867   ; Ti-O6     [4352.19]
 1937    TiA      1        H158     Ti1937    1937    2.24803  47.867   ; Ti-O6     [4354.43]
 1938    TiA      1        H158     Ti1938    1938    2.24803  47.867   ; Ti-O6     [4356.68]
 1939    TiA      1        H158     Ti1939    1939    2.24803  47.867   ; Ti-O6     [4358.93]
 1940    TiA      1        H158     Ti1940    1940    2.24803  47.867   ; Ti-O6     [4361.18]
 1941    TiA      1        H158     Ti1941    1941    2.24803  47.867   ; Ti-O6     [4363.43]
 1942    TiA      1        H158     Ti1942    1942    2.24803  47.867   ; Ti-O6     [4365.67]
 1943    TiA      1        H158     Ti1943    1943    2.24803  47.867   ; Ti-O6     [4367.92]
 1944    TiA      1        H158     Ti1944    1944    2.24803  47.867   ; Ti-O6     [4370.17]
 1945    TiA      1        H158     Ti1945    1945    2.24804  47.867   ; Ti-O6     [4372.42]
 1946    TiA      1        H158     Ti1946    1946    2.24803  47.867   ; Ti-O6     [4374.67]
 1947    TiA      1        H158     Ti1947    1947    2.24803  47.867   ; Ti-O6     [4376.92]
 1948    TiA      1        H158     Ti1948    1948    2.24803  47.867   ; Ti-O6     [4379.16]
 1949    TiA      1        H158     Ti1949    1949    2.24803  47.867   ; Ti-O6     [4381.41]
 1950    TiA      1        H158     Ti1950    1950    2.24803  47.867   ; Ti-O6     [4383.66]
 1951    TiA      1        H158     Ti1951    1951    2.24803  47.867   ; Ti-O6     [4385.91]
 1952    TiA      1        H158     Ti1952    1952    2.24803  47.867   ; Ti-O6     [4388.16]
 1953    TiA      1        H158     Ti1953    1953    2.24803  47.867   ; Ti-O6      [4390.4]
 1954    TiA      1        H158     Ti1954    1954    2.24803  47.867   ; Ti-O6     [4392.65]
 1955    TiA      1        H158     Ti1955    1955    2.24803  47.867   ; Ti-O6      [4394.9]
 1956    TiA      1        H158     Ti1956    1956    2.24803  47.867   ; Ti-O6     [4397.15]
 1957    TiA      1        H158     Ti1957    1957    2.24803  47.867   ; Ti-O6      [4399.4]
 1958    TiA      1        H158     Ti1958    1958    2.24803  47.867   ; Ti-O6     [4401.64]
 1959    TiA      1        H158     Ti1959    1959    2.24803  47.867   ; Ti-O6     [4403.89]
 1960    TiA      1        H158     Ti1960    1960    2.24803  47.867   ; Ti-O6     [4406.14]
 1961    TiA      1        H158     Ti1961    1961    2.24803  47.867   ; Ti-O6     [4408.39]
 1962    TiA      1        H158     Ti1962    1962    2.24803  47.867   ; Ti-O6     [4410.64]
 1963    TiA      1        H158     Ti1963    1963    2.24803  47.867   ; Ti-O6     [4412.88]
 1964    TiA      1        H158     Ti1964    1964    2.24803  47.867   ; Ti-O6     [4415.13]
 1965    TiA      1        H158     Ti1965    1965    2.24803  47.867   ; Ti-O6     [4417.38]
 1966    TiA      1        H158     Ti1966    1966    2.24803  47.867   ; Ti-O6     [4419.63]
 1967    TiA      1        H158     Ti1967    1967    2.24803  47.867   ; Ti-O6     [4421.88]
 1968    TiA      1        H158     Ti1968    1968    2.24803  47.867   ; Ti-O6     [4424.12]
 1969    TiA      1        H158     Ti1969    1969    2.24803  47.867   ; Ti-O6     [4426.37]
 1970    TiA      1        H158     Ti1970    1970    2.24803  47.867   ; Ti-O6     [4428.62]
 1971    TiA      1        H158     Ti1971    1971    2.24804  47.867   ; Ti-O6     [4430.87]
 1972    TiA      1        H158     Ti1972    1972    2.24803  47.867   ; Ti-O6     [4433.12]
 1973    TiA      1        H158     Ti1973    1973    2.24803  47.867   ; Ti-O6     [4435.36]
 1974    TiA      1        H158     Ti1974    1974    2.24803  47.867   ; Ti-O6     [4437.61]
 1975    TiA      1        H158     Ti1975    1975    2.24803  47.867   ; Ti-O6     [4439.86]
 1976    TiA      1        H158     Ti1976    1976    2.24803  47.867   ; Ti-O6     [4442.11]
 1977    TiA      1        H158     Ti1977    1977    2.24803  47.867   ; Ti-O6     [4444.36]
 1978    TiA      1        H158     Ti1978    1978    2.24803  47.867   ; Ti-O6      [4446.6]
 1979    TiA      1        H158     Ti1979    1979    2.24803  47.867   ; Ti-O6     [4448.85]
 1980    TiA      1        H158     Ti1980    1980    2.24803  47.867   ; Ti-O6      [4451.1]
 1981    TiA      1        H158     Ti1981    1981    2.24803  47.867   ; Ti-O6     [4453.35]
 1982    TiA      1        H158     Ti1982    1982    2.24803  47.867   ; Ti-O6      [4455.6]
 1983    TiA      1        H158     Ti1983    1983    2.24803  47.867   ; Ti-O6     [4457.84]
 1984    TiA      1        H158     Ti1984    1984    2.24803  47.867   ; Ti-O6     [4460.09]
 1985    TiA      1        H158     Ti1985    1985    2.24803  47.867   ; Ti-O6     [4462.34]
 1986    TiA      1        H158     Ti1986    1986    2.24803  47.867   ; Ti-O6     [4464.59]
 1987    TiA      1        H158     Ti1987    1987    2.24803  47.867   ; Ti-O6     [4466.84]
 1988    TiA      1        H158     Ti1988    1988    2.24803  47.867   ; Ti-O6     [4469.08]
 1989    TiA      1        H158     Ti1989    1989    2.24803  47.867   ; Ti-O6     [4471.33]
 1990    TiA      1        H158     Ti1990    1990    2.24803  47.867   ; Ti-O6     [4473.58]
 1991    TiA      1        H158     Ti1991    1991    2.24803  47.867   ; Ti-O6     [4475.83]
 1992    TiA      1        H158     Ti1992    1992    2.24803  47.867   ; Ti-O6     [4478.08]
 1993    TiA      1        H158     Ti1993    1993    2.24803  47.867   ; Ti-O6     [4480.32]
 1994    TiA      1        H158     Ti1994    1994    2.24803  47.867   ; Ti-O6     [4482.57]
 1995    TiA      1        H158     Ti1995    1995    2.24803  47.867   ; Ti-O6     [4484.82]
 1996    TiA      1        H158     Ti1996    1996    2.24803  47.867   ; Ti-O6     [4487.07]
 1997    TiA      1        H158     Ti1997    1997    2.24804  47.867   ; Ti-O6     [4489.32]
 1998    TiA      1        H158     Ti1998    1998    2.24803  47.867   ; Ti-O6     [4491.56]
 1999    TiA      1        H158     Ti1999    1999    2.24803  47.867   ; Ti-O6     [4493.81]
 2000    TiA      1        H158     Ti2000    2000    2.24803  47.867   ; Ti-O6     [4496.06]
 2001    TiA      1        H158     Ti2001    2001    2.24803  47.867   ; Ti-O6     [4498.31]
 2002    TiA      1        H158     Ti2002    2002    2.24803  47.867   ; Ti-O6     [4500.56]
 2003    TiA      1        H158     Ti2003    2003    2.24803  47.867   ; Ti-O6      [4502.8]
 2004    TiA      1        H158     Ti2004    2004    2.24803  47.867   ; Ti-O6     [4505.05]
 2005    TiA      1        H158     Ti2005    2005    2.24803  47.867   ; Ti-O6      [4507.3]
 2006    TiA      1        H158     Ti2006    2006    2.24803  47.867   ; Ti-O6     [4509.55]
 2007    TiA      1        H158     Ti2007    2007    2.24803  47.867   ; Ti-O6      [4511.8]
 2008    TiA      1        H158     Ti2008    2008    2.24803  47.867   ; Ti-O6     [4514.04]
 2009    TiA      1        H158     Ti2009    2009    2.24803  47.867   ; Ti-O6     [4516.29]
 2010    TiA      1        H158     Ti2010    2010    2.24803  47.867   ; Ti-O6     [4518.54]
 2011    TiA      1        H158     Ti2011    2011    2.24803  47.867   ; Ti-O6     [4520.79]
 2012    TiA      1        H158     Ti2012    2012    2.24803  47.867   ; Ti-O6     [4523.04]
 2013    TiA      1        H158     Ti2013    2013    2.24803  47.867   ; Ti-O6     [4525.29]
 2014    TiA      1        H158     Ti2014    2014    2.24803  47.867   ; Ti-O6     [4527.53]
 2015    TiA      1        H158     Ti2015    2015    2.24803  47.867   ; Ti-O6     [4529.78]
 2016    TiA      1        H158     Ti2016    2016    2.24803  47.867   ; Ti-O6     [4532.03]
 2017    TiA      1        H158     Ti2017    2017    2.24803  47.867   ; Ti-O6     [4534.28]
 2018    TiA      1        H158     Ti2018    2018    2.24803  47.867   ; Ti-O6     [4536.53]
 2019    TiA      1        H158     Ti2019    2019    2.24803  47.867   ; Ti-O6     [4538.77]
 2020    TiA      1        H158     Ti2020    2020    2.24803  47.867   ; Ti-O6     [4541.02]
 2021    TiA      1        H158     Ti2021    2021    2.24803  47.867   ; Ti-O6     [4543.27]
 2022    TiA      1        H158     Ti2022    2022    2.24803  47.867   ; Ti-O6     [4545.52]
 2023    TiA      1        H158     Ti2023    2023    2.24803  47.867   ; Ti-O6     [4547.77]
 2024    TiA      1        H158     Ti2024    2024    2.24804  47.867   ; Ti-O6     [4550.01]
 2025    TiA      1        H158     Ti2025    2025    2.24803  47.867   ; Ti-O6     [4552.26]
 2026    TiA      1        H158     Ti2026    2026    2.24803  47.867   ; Ti-O6     [4554.51]
 2027    TiA      1        H158     Ti2027    2027    2.24803  47.867   ; Ti-O6     [4556.76]
 2028    TiA      1        H158     Ti2028    2028    2.24803  47.867   ; Ti-O6     [4559.01]
 2029    TiA      1        H158     Ti2029    2029    2.24803  47.867   ; Ti-O6     [4561.25]
 2030    TiA      1        H158     Ti2030    2030    2.24803  47.867   ; Ti-O6      [4563.5]
 2031    TiA      1        H158     Ti2031    2031    2.24803  47.867   ; Ti-O6     [4565.75]
 2032    TiA      1        H158     Ti2032    2032    2.24803  47.867   ; Ti-O6        [4568]
 2033    TiA      1        H158     Ti2033    2033    2.24803  47.867   ; Ti-O6     [4570.25]
 2034    TiA      1        H158     Ti2034    2034    2.24803  47.867   ; Ti-O6     [4572.49]
 2035    TiA      1        H158     Ti2035    2035    2.24803  47.867   ; Ti-O6     [4574.74]
 2036    TiA      1        H158     Ti2036    2036    2.24803  47.867   ; Ti-O6     [4576.99]
 2037    TiA      1        H158     Ti2037    2037    2.24803  47.867   ; Ti-O6     [4579.24]
 2038    TiA      1        H158     Ti2038    2038    2.24803  47.867   ; Ti-O6     [4581.49]
 2039    TiA      1        H158     Ti2039    2039    2.24803  47.867   ; Ti-O6     [4583.73]
 2040    TiA      1        H158     Ti2040    2040    2.24803  47.867   ; Ti-O6     [4585.98]
 2041    TiA      1        H158     Ti2041    2041    2.24803  47.867   ; Ti-O6     [4588.23]
 2042    TiA      1        H158     Ti2042    2042    2.24803  47.867   ; Ti-O6     [4590.48]
 2043    TiA      1        H158     Ti2043    2043    2.24803  47.867   ; Ti-O6     [4592.73]
 2044    TiA      1        H158     Ti2044    2044    2.24803  47.867   ; Ti-O6     [4594.97]
 2045    TiA      1        H158     Ti2045    2045    2.24803  47.867   ; Ti-O6     [4597.22]
 2046    TiA      1        H158     Ti2046    2046    2.24803  47.867   ; Ti-O6     [4599.47]
 2047    TiA      1        H158     Ti2047    2047    2.24803  47.867   ; Ti-O6     [4601.72]
 2048    TiA      1        H158     Ti2048    2048    2.24803  47.867   ; Ti-O6     [4603.97]
 2049    TiA      1        H158     Ti2049    2049    2.24803  47.867   ; Ti-O6     [4606.21]
 2050    TiA      1        H158     Ti2050    2050    2.24804  47.867   ; Ti-O6     [4608.46]
 2051    TiA      1        H158     Ti2051    2051    2.24803  47.867   ; Ti-O6     [4610.71]
 2052    TiA      1        H158     Ti2052    2052    2.24803  47.867   ; Ti-O6     [4612.96]
 2053    TiA      1        H158     Ti2053    2053    2.24803  47.867   ; Ti-O6     [4615.21]
 2054    TiA      1        H158     Ti2054    2054    2.24803  47.867   ; Ti-O6     [4617.45]
 2055    TiA      1        H158     Ti2055    2055    2.24803  47.867   ; Ti-O6      [4619.7]
 2056    TiA      1        H158     Ti2056    2056    2.24803  47.867   ; Ti-O6     [4621.95]
 2057    TiA      1        H158     Ti2057    2057    2.24803  47.867   ; Ti-O6      [4624.2]
 2058    TiA      1        H158     Ti2058    2058    2.24803  47.867   ; Ti-O6     [4626.45]
 2059    TiA      1        H158     Ti2059    2059    2.24803  47.867   ; Ti-O6     [4628.69]
 2060    TiA      1        H158     Ti2060    2060    2.24803  47.867   ; Ti-O6     [4630.94]
 2061    TiA      1        H158     Ti2061    2061    2.24803  47.867   ; Ti-O6     [4633.19]
 2062    TiA      1        H158     Ti2062    2062    2.24803  47.867   ; Ti-O6     [4635.44]
 2063    TiA      1        H158     Ti2063    2063    2.24803  47.867   ; Ti-O6     [4637.69]
 2064    TiA      1        H158     Ti2064    2064    2.24803  47.867   ; Ti-O6     [4639.93]
 2065    TiA      1        H158     Ti2065    2065    2.24803  47.867   ; Ti-O6     [4642.18]
 2066    TiA      1        H158     Ti2066    2066    2.24803  47.867   ; Ti-O6     [4644.43]
 2067    TiA      1        H158     Ti2067    2067    2.24803  47.867   ; Ti-O6     [4646.68]
 2068    TiA      1        H158     Ti2068    2068    2.24803  47.867   ; Ti-O6     [4648.93]
 2069    TiA      1        H158     Ti2069    2069    2.24803  47.867   ; Ti-O6     [4651.17]
 2070    TiA      1        H158     Ti2070    2070    2.24803  47.867   ; Ti-O6     [4653.42]
 2071    TiA      1        H158     Ti2071    2071    2.24803  47.867   ; Ti-O6     [4655.67]
 2072    TiA      1        H158     Ti2072    2072    2.24803  47.867   ; Ti-O6     [4657.92]
 2073    TiA      1        H158     Ti2073    2073    2.24803  47.867   ; Ti-O6     [4660.17]
 2074    TiA      1        H158     Ti2074    2074    2.24803  47.867   ; Ti-O6     [4662.42]
 2075    TiA      1        H158     Ti2075    2075    2.24803  47.867   ; Ti-O6     [4664.66]
 2076    TiA      1        H158     Ti2076    2076    2.24803  47.867   ; Ti-O6     [4666.91]
 2077    TiA      1        H158     Ti2077    2077    2.24804  47.867   ; Ti-O6     [4669.16]
 2078    TiA      1        H158     Ti2078    2078    2.24803  47.867   ; Ti-O6     [4671.41]
 2079    TiA      1        H158     Ti2079    2079    2.24803  47.867   ; Ti-O6     [4673.66]
 2080    TiA      1        H158     Ti2080    2080    2.24803  47.867   ; Ti-O6      [4675.9]
 2081    TiA      1        H158     Ti2081    2081    2.24803  47.867   ; Ti-O6     [4678.15]
 2082    TiA      1        H158     Ti2082    2082    2.24803  47.867   ; Ti-O6      [4680.4]
 2083    TiA      1        H158     Ti2083    2083    2.24803  47.867   ; Ti-O6     [4682.65]
 2084    TiA      1        H158     Ti2084    2084    2.24803  47.867   ; Ti-O6      [4684.9]
 2085    TiA      1        H158     Ti2085    2085    2.24803  47.867   ; Ti-O6     [4687.14]
 2086    TiA      1        H158     Ti2086    2086    2.24803  47.867   ; Ti-O6     [4689.39]
 2087    TiA      1        H158     Ti2087    2087    2.24803  47.867   ; Ti-O6     [4691.64]
 2088    TiA      1        H158     Ti2088    2088    2.24803  47.867   ; Ti-O6     [4693.89]
 2089    TiA      1        H158     Ti2089    2089    2.24803  47.867   ; Ti-O6     [4696.14]
 2090    TiA      1        H158     Ti2090    2090    2.24803  47.867   ; Ti-O6     [4698.38]
 2091    TiA      1        H158     Ti2091    2091    2.24803  47.867   ; Ti-O6     [4700.63]
 2092    TiA      1        H158     Ti2092    2092    2.24803  47.867   ; Ti-O6     [4702.88]
 2093    TiA      1        H158     Ti2093    2093    2.24803  47.867   ; Ti-O6     [4705.13]
 2094    TiA      1        H158     Ti2094    2094    2.24803  47.867   ; Ti-O6     [4707.38]
 2095    TiA      1        H158     Ti2095    2095    2.24803  47.867   ; Ti-O6     [4709.62]
 2096    TiA      1        H158     Ti2096    2096    2.24803  47.867   ; Ti-O6     [4711.87]
 2097    TiA      1        H158     Ti2097    2097    2.24803  47.867   ; Ti-O6     [4714.12]
 2098    TiA      1        H158     Ti2098    2098    2.24803  47.867   ; Ti-O6     [4716.37]
 2099    TiA      1        H158     Ti2099    2099    2.24803  47.867   ; Ti-O6     [4718.62]
 2100    TiA      1        H158     Ti2100    2100    2.24803  47.867   ; Ti-O6     [4720.86]
 2101    TiA      1        H158     Ti2101    2101    2.24803  47.867   ; Ti-O6     [4723.11]
 2102    TiA      1        H158     Ti2102    2102    2.24803  47.867   ; Ti-O6     [4725.36]
 2103    TiA      1        H158     Ti2103    2103    2.24804  47.867   ; Ti-O6     [4727.61]
 2104    TiA      1        H158     Ti2104    2104    2.24803  47.867   ; Ti-O6     [4729.86]
 2105    TiA      1        H158     Ti2105    2105    2.24803  47.867   ; Ti-O6      [4732.1]
 2106    TiA      1        H158     Ti2106    2106    2.24803  47.867   ; Ti-O6     [4734.35]
 2107    TiA      1        H158     Ti2107    2107    2.24803  47.867   ; Ti-O6      [4736.6]
 2108    TiA      1        H158     Ti2108    2108    2.24803  47.867   ; Ti-O6     [4738.85]
 2109    TiA      1        H158     Ti2109    2109    2.24803  47.867   ; Ti-O6      [4741.1]
 2110    TiA      1        H158     Ti2110    2110    2.24803  47.867   ; Ti-O6     [4743.34]
 2111    TiA      1        H158     Ti2111    2111    2.24803  47.867   ; Ti-O6     [4745.59]
 2112    TiA      1        H158     Ti2112    2112    2.24803  47.867   ; Ti-O6     [4747.84]
 2113    TiA      1        H158     Ti2113    2113    2.24803  47.867   ; Ti-O6     [4750.09]
 2114    TiA      1        H158     Ti2114    2114    2.24803  47.867   ; Ti-O6     [4752.34]
 2115    TiA      1        H158     Ti2115    2115    2.24803  47.867   ; Ti-O6     [4754.58]
 2116    TiA      1        H158     Ti2116    2116    2.24803  47.867   ; Ti-O6     [4756.83]
 2117    TiA      1        H158     Ti2117    2117    2.24803  47.867   ; Ti-O6     [4759.08]
 2118    TiA      1        H158     Ti2118    2118    2.24803  47.867   ; Ti-O6     [4761.33]
 2119    TiA      1        H158     Ti2119    2119    2.24803  47.867   ; Ti-O6     [4763.58]
 2120    TiA      1        H158     Ti2120    2120    2.24803  47.867   ; Ti-O6     [4765.82]
 2121    TiA      1        H158     Ti2121    2121    2.24803  47.867   ; Ti-O6     [4768.07]
 2122    TiA      1        H158     Ti2122    2122    2.24803  47.867   ; Ti-O6     [4770.32]
 2123    TiA      1        H158     Ti2123    2123    2.24803  47.867   ; Ti-O6     [4772.57]
 2124    TiA      1        H158     Ti2124    2124    2.24803  47.867   ; Ti-O6     [4774.82]
 2125    TiA      1        H158     Ti2125    2125    2.24803  47.867   ; Ti-O6     [4777.06]
 2126    TiA      1        H158     Ti2126    2126    2.24803  47.867   ; Ti-O6     [4779.31]
 2127    TiA      1        H158     Ti2127    2127    2.24803  47.867   ; Ti-O6     [4781.56]
 2128    TiA      1        H158     Ti2128    2128    2.24803  47.867   ; Ti-O6     [4783.81]
 2129    TiA      1        H158     Ti2129    2129    2.24803  47.867   ; Ti-O6     [4786.06]
 2130    TiA      1        H158     Ti2130    2130    2.24804  47.867   ; Ti-O6      [4788.3]
 2131    TiA      1        H158     Ti2131    2131    2.24803  47.867   ; Ti-O6     [4790.55]
 2132    TiA      1        H158     Ti2132    2132    2.24803  47.867   ; Ti-O6      [4792.8]
 2133    TiA      1        H158     Ti2133    2133    2.24803  47.867   ; Ti-O6     [4795.05]
 2134    TiA      1        H158     Ti2134    2134    2.24803  47.867   ; Ti-O6      [4797.3]
 2135    TiA      1        H158     Ti2135    2135    2.24803  47.867   ; Ti-O6     [4799.54]
 2136    TiA      1        H158     Ti2136    2136    2.24803  47.867   ; Ti-O6     [4801.79]
 2137    TiA      1        H158     Ti2137    2137    2.24803  47.867   ; Ti-O6     [4804.04]
 2138    TiA      1        H158     Ti2138    2138    2.24803  47.867   ; Ti-O6     [4806.29]
 2139    TiA      1        H158     Ti2139    2139    2.24803  47.867   ; Ti-O6     [4808.54]
 2140    TiA      1        H158     Ti2140    2140    2.24803  47.867   ; Ti-O6     [4810.79]
 2141    TiA      1        H158     Ti2141    2141    2.24803  47.867   ; Ti-O6     [4813.03]
 2142    TiA      1        H158     Ti2142    2142    2.24803  47.867   ; Ti-O6     [4815.28]
 2143    TiA      1        H158     Ti2143    2143    2.24803  47.867   ; Ti-O6     [4817.53]
 2144    TiA      1        H158     Ti2144    2144    2.24803  47.867   ; Ti-O6     [4819.78]
 2145    TiA      1        H158     Ti2145    2145    2.24803  47.867   ; Ti-O6     [4822.03]
 2146    TiA      1        H158     Ti2146    2146    2.24803  47.867   ; Ti-O6     [4824.27]
 2147    TiA      1        H158     Ti2147    2147    2.24803  47.867   ; Ti-O6     [4826.52]
 2148    TiA      1        H158     Ti2148    2148    2.24803  47.867   ; Ti-O6     [4828.77]
 2149    TiA      1        H158     Ti2149    2149    2.24803  47.867   ; Ti-O6     [4831.02]
 2150    TiA      1        H158     Ti2150    2150    2.24803  47.867   ; Ti-O6     [4833.27]
 2151    TiA      1        H158     Ti2151    2151    2.24803  47.867   ; Ti-O6     [4835.51]
 2152    TiA      1        H158     Ti2152    2152    2.24803  47.867   ; Ti-O6     [4837.76]
 2153    TiA      1        H158     Ti2153    2153    2.24803  47.867   ; Ti-O6     [4840.01]
 2154    TiA      1        H158     Ti2154    2154    2.24803  47.867   ; Ti-O6     [4842.26]
 2155    TiA      1        H158     Ti2155    2155    2.24803  47.867   ; Ti-O6     [4844.51]
 2156    TiA      1        H158     Ti2156    2156    2.24804  47.867   ; Ti-O6     [4846.75]
 2157    TiA      1        H158     Ti2157    2157    2.24803  47.867   ; Ti-O6        [4849]
 2158    TiA      1        H158     Ti2158    2158    2.24803  47.867   ; Ti-O6     [4851.25]
 2159    TiA      1        H158     Ti2159    2159    2.24803  47.867   ; Ti-O6      [4853.5]
 2160    TiA      1        H158     Ti2160    2160    2.24803  47.867   ; Ti-O6     [4855.75]
 2161    TiA      1        H158     Ti2161    2161    2.24803  47.867   ; Ti-O6     [4857.99]
 2162    TiA      1        H158     Ti2162    2162    2.24803  47.867   ; Ti-O6     [4860.24]
 2163    TiA      1        H158     Ti2163    2163    2.24803  47.867   ; Ti-O6     [4862.49]
 2164    TiA      1        H158     Ti2164    2164    2.24803  47.867   ; Ti-O6     [4864.74]
 2165    TiA      1        H158     Ti2165    2165    2.24803  47.867   ; Ti-O6     [4866.99]
 2166    TiA      1        H158     Ti2166    2166    2.24803  47.867   ; Ti-O6     [4869.23]
 2167    TiA      1        H158     Ti2167    2167    2.24803  47.867   ; Ti-O6     [4871.48]
 2168    TiA      1        H158     Ti2168    2168    2.24803  47.867   ; Ti-O6     [4873.73]
 2169    TiA      1        H158     Ti2169    2169    2.24803  47.867   ; Ti-O6     [4875.98]
 2170    TiA      1        H158     Ti2170    2170    2.24803  47.867   ; Ti-O6     [4878.23]
 2171    TiA      1        H158     Ti2171    2171    2.24803  47.867   ; Ti-O6     [4880.47]
 2172    TiA      1        H158     Ti2172    2172    2.24803  47.867   ; Ti-O6     [4882.72]
 2173    TiA      1        H158     Ti2173    2173    2.24803  47.867   ; Ti-O6     [4884.97]
 2174    TiA      1        H158     Ti2174    2174    2.24803  47.867   ; Ti-O6     [4887.22]
 2175    TiA      1        H158     Ti2175    2175    2.24803  47.867   ; Ti-O6     [4889.47]
 2176    TiA      1        H158     Ti2176    2176    2.24803  47.867   ; Ti-O6     [4891.71]
 2177    TiA      1        H158     Ti2177    2177    2.24803  47.867   ; Ti-O6     [4893.96]
 2178    TiA      1        H158     Ti2178    2178    2.24803  47.867   ; Ti-O6     [4896.21]
 2179    TiA      1        H158     Ti2179    2179    2.24803  47.867   ; Ti-O6     [4898.46]
 2180    TiA      1        H158     Ti2180    2180    2.24803  47.867   ; Ti-O6     [4900.71]
 2181    TiA      1        H158     Ti2181    2181    2.24803  47.867   ; Ti-O6     [4902.95]
 2182    TiA      1        H158     Ti2182    2182    2.24803  47.867   ; Ti-O6      [4905.2]
 2183    TiA      1        H158     Ti2183    2183    2.24804  47.867   ; Ti-O6     [4907.45]
 2184    TiA      1        H158     Ti2184    2184    2.24803  47.867   ; Ti-O6      [4909.7]
 2185    TiA      1        H158     Ti2185    2185    2.24803  47.867   ; Ti-O6     [4911.95]
 2186    TiA      1        H158     Ti2186    2186    2.24803  47.867   ; Ti-O6     [4914.19]
 2187    TiA      1        H158     Ti2187    2187    2.24803  47.867   ; Ti-O6     [4916.44]
 2188    TiA      1        H158     Ti2188    2188    2.24803  47.867   ; Ti-O6     [4918.69]
 2189    TiA      1        H158     Ti2189    2189    2.24803  47.867   ; Ti-O6     [4920.94]
 2190    TiA      1        H158     Ti2190    2190    2.24803  47.867   ; Ti-O6     [4923.19]
 2191    TiA      1        H158     Ti2191    2191    2.24803  47.867   ; Ti-O6     [4925.43]
 2192    TiA      1        H158     Ti2192    2192    2.24803  47.867   ; Ti-O6     [4927.68]
 2193    TiA      1        H158     Ti2193    2193    2.24803  47.867   ; Ti-O6     [4929.93]
 2194    TiA      1        H158     Ti2194    2194    2.24803  47.867   ; Ti-O6     [4932.18]
 2195    TiA      1        H158     Ti2195    2195    2.24803  47.867   ; Ti-O6     [4934.43]
 2196    TiA      1        H158     Ti2196    2196    2.24803  47.867   ; Ti-O6     [4936.67]
 2197    TiA      1        H158     Ti2197    2197    2.24803  47.867   ; Ti-O6     [4938.92]
 2198    TiA      1        H158     Ti2198    2198    2.24803  47.867   ; Ti-O6     [4941.17]
 2199    TiA      1        H158     Ti2199    2199    2.24803  47.867   ; Ti-O6     [4943.42]
 2200    TiA      1        H158     Ti2200    2200    2.24803  47.867   ; Ti-O6     [4945.67]
 2201    TiA      1        H158     Ti2201    2201    2.24803  47.867   ; Ti-O6     [4947.91]
 2202    TiA      1        H158     Ti2202    2202    2.24803  47.867   ; Ti-O6     [4950.16]
 2203    TiA      1        H158     Ti2203    2203    2.24803  47.867   ; Ti-O6     [4952.41]
 2204    TiA      1        H158     Ti2204    2204    2.24803  47.867   ; Ti-O6     [4954.66]
 2205    TiA      1        H158     Ti2205    2205    2.24803  47.867   ; Ti-O6     [4956.91]
 2206    TiA      1        H158     Ti2206    2206    2.24803  47.867   ; Ti-O6     [4959.16]
 2207    TiA      1        H158     Ti2207    2207    2.24803  47.867   ; Ti-O6      [4961.4]
 2208    TiA      1        H158     Ti2208    2208    2.24803  47.867   ; Ti-O6     [4963.65]
 2209    TiA      1        H158     Ti2209    2209    2.24804  47.867   ; Ti-O6      [4965.9]
 2210    TiA      1        H158     Ti2210    2210    2.24803  47.867   ; Ti-O6     [4968.15]
 2211    TiA      1        H158     Ti2211    2211    2.24803  47.867   ; Ti-O6      [4970.4]
 2212    TiA      1        H158     Ti2212    2212    2.24803  47.867   ; Ti-O6     [4972.64]
 2213    TiA      1        H158     Ti2213    2213    2.24803  47.867   ; Ti-O6     [4974.89]
 2214    TiA      1        H158     Ti2214    2214    2.24803  47.867   ; Ti-O6     [4977.14]
 2215    TiA      1        H158     Ti2215    2215    2.24803  47.867   ; Ti-O6     [4979.39]
 2216    TiA      1        H158     Ti2216    2216    2.24803  47.867   ; Ti-O6     [4981.64]
 2217    TiA      1        H158     Ti2217    2217    2.24803  47.867   ; Ti-O6     [4983.88]
 2218    TiA      1        H158     Ti2218    2218    2.24803  47.867   ; Ti-O6     [4986.13]
 2219    TiA      1        H158     Ti2219    2219    2.24803  47.867   ; Ti-O6     [4988.38]
 2220    TiA      1        H158     Ti2220    2220    2.24803  47.867   ; Ti-O6     [4990.63]
 2221    TiA      1        H158     Ti2221    2221    2.24803  47.867   ; Ti-O6     [4992.88]
 2222    TiA      1        H158     Ti2222    2222    2.24803  47.867   ; Ti-O6     [4995.12]
 2223    TiA      1        H158     Ti2223    2223    2.24803  47.867   ; Ti-O6     [4997.37]
 2224    TiA      1        H158     Ti2224    2224    2.24803  47.867   ; Ti-O6     [4999.62]
 2225    TiA      1        H158     Ti2225    2225    2.24803  47.867   ; Ti-O6     [5001.87]
 2226    TiA      1        H158     Ti2226    2226    2.24803  47.867   ; Ti-O6     [5004.12]
 2227    TiA      1        H158     Ti2227    2227    2.24803  47.867   ; Ti-O6     [5006.36]
 2228    TiA      1        H158     Ti2228    2228    2.24803  47.867   ; Ti-O6     [5008.61]
 2229    TiA      1        H158     Ti2229    2229    2.24803  47.867   ; Ti-O6     [5010.86]
 2230    TiA      1        H158     Ti2230    2230    2.24803  47.867   ; Ti-O6     [5013.11]
 2231    TiA      1        H158     Ti2231    2231    2.24803  47.867   ; Ti-O6     [5015.36]
 2232    TiA      1        H158     Ti2232    2232    2.24803  47.867   ; Ti-O6      [5017.6]
 2233    TiA      1        H158     Ti2233    2233    2.24803  47.867   ; Ti-O6     [5019.85]
 2234    TiA      1        H158     Ti2234    2234    2.24803  47.867   ; Ti-O6      [5022.1]
 2235    TiA      1        H158     Ti2235    2235    2.24803  47.867   ; Ti-O6     [5024.35]
 2236    TiA      1        H158     Ti2236    2236    2.24804  47.867   ; Ti-O6      [5026.6]
 2237    TiA      1        H158     Ti2237    2237    2.24803  47.867   ; Ti-O6     [5028.84]
 2238    TiA      1        H158     Ti2238    2238    2.24803  47.867   ; Ti-O6     [5031.09]
 2239    TiA      1        H158     Ti2239    2239    2.24803  47.867   ; Ti-O6     [5033.34]
 2240    TiA      1        H158     Ti2240    2240    2.24803  47.867   ; Ti-O6     [5035.59]
 2241    TiA      1        H158     Ti2241    2241    2.24803  47.867   ; Ti-O6     [5037.84]
 2242    TiA      1        H158     Ti2242    2242    2.24803  47.867   ; Ti-O6     [5040.08]
 2243    TiA      1        H158     Ti2243    2243    2.24803  47.867   ; Ti-O6     [5042.33]
 2244    TiA      1        H158     Ti2244    2244    2.24803  47.867   ; Ti-O6     [5044.58]
 2245    TiA      1        H158     Ti2245    2245    2.24803  47.867   ; Ti-O6     [5046.83]
 2246    TiA      1        H158     Ti2246    2246    2.24803  47.867   ; Ti-O6     [5049.08]
 2247    TiA      1        H158     Ti2247    2247    2.24803  47.867   ; Ti-O6     [5051.32]
 2248    TiA      1        H158     Ti2248    2248    2.24803  47.867   ; Ti-O6     [5053.57]
 2249    TiA      1        H158     Ti2249    2249    2.24803  47.867   ; Ti-O6     [5055.82]
 2250    TiA      1        H158     Ti2250    2250    2.24803  47.867   ; Ti-O6     [5058.07]
 2251    TiA      1        H158     Ti2251    2251    2.24803  47.867   ; Ti-O6     [5060.32]
 2252    TiA      1        H158     Ti2252    2252    2.24803  47.867   ; Ti-O6     [5062.56]
 2253    TiA      1        H158     Ti2253    2253    2.24803  47.867   ; Ti-O6     [5064.81]
 2254    TiA      1        H158     Ti2254    2254    2.24803  47.867   ; Ti-O6     [5067.06]
 2255    TiA      1        H158     Ti2255    2255    2.24803  47.867   ; Ti-O6     [5069.31]
 2256    TiA      1        H158     Ti2256    2256    2.24803  47.867   ; Ti-O6     [5071.56]
 2257    TiA      1        H158     Ti2257    2257    2.24803  47.867   ; Ti-O6      [5073.8]
 2258    TiA      1        H158     Ti2258    2258    2.24803  47.867   ; Ti-O6     [5076.05]
 2259    TiA      1        H158     Ti2259    2259    2.24803  47.867   ; Ti-O6      [5078.3]
 2260    TiA      1        H158     Ti2260    2260    2.24803  47.867   ; Ti-O6     [5080.55]
 2261    TiA      1        H158     Ti2261    2261    2.24803  47.867   ; Ti-O6      [5082.8]
 2262    TiA      1        H158     Ti2262    2262    2.24804  47.867   ; Ti-O6     [5085.04]
 2263    TiA      1        H158     Ti2263    2263    2.24803  47.867   ; Ti-O6     [5087.29]
 2264    TiA      1        H158     Ti2264    2264    2.24803  47.867   ; Ti-O6     [5089.54]
 2265    TiA      1        H158     Ti2265    2265    2.24803  47.867   ; Ti-O6     [5091.79]
 2266    TiA      1        H158     Ti2266    2266    2.24803  47.867   ; Ti-O6     [5094.04]
 2267    TiA      1        H158     Ti2267    2267    2.24803  47.867   ; Ti-O6     [5096.28]
 2268    TiA      1        H158     Ti2268    2268    2.24803  47.867   ; Ti-O6     [5098.53]
 2269    TiA      1        H158     Ti2269    2269    2.24803  47.867   ; Ti-O6     [5100.78]
 2270    TiA      1        H158     Ti2270    2270    2.24803  47.867   ; Ti-O6     [5103.03]
 2271    TiA      1        H158     Ti2271    2271    2.24803  47.867   ; Ti-O6     [5105.28]
 2272    TiA      1        H158     Ti2272    2272    2.24803  47.867   ; Ti-O6     [5107.53]
 2273    TiA      1        H158     Ti2273    2273    2.24803  47.867   ; Ti-O6     [5109.77]
 2274    TiA      1        H158     Ti2274    2274    2.24803  47.867   ; Ti-O6     [5112.02]
 2275    TiA      1        H158     Ti2275    2275    2.24803  47.867   ; Ti-O6     [5114.27]
 2276    TiA      1        H158     Ti2276    2276    2.24803  47.867   ; Ti-O6     [5116.52]
 2277    TiA      1        H158     Ti2277    2277    2.24803  47.867   ; Ti-O6     [5118.77]
 2278    TiA      1        H158     Ti2278    2278    2.24803  47.867   ; Ti-O6     [5121.01]
 2279    TiA      1        H158     Ti2279    2279    2.24803  47.867   ; Ti-O6     [5123.26]
 2280    TiA      1        H158     Ti2280    2280    2.24803  47.867   ; Ti-O6     [5125.51]
 2281    TiA      1        H158     Ti2281    2281    2.24803  47.867   ; Ti-O6     [5127.76]
 2282    TiA      1        H158     Ti2282    2282    2.24803  47.867   ; Ti-O6     [5130.01]
 2283    TiA      1        H158     Ti2283    2283    2.24803  47.867   ; Ti-O6     [5132.25]
 2284    TiA      1        H158     Ti2284    2284    2.24803  47.867   ; Ti-O6      [5134.5]
 2285    TiA      1        H158     Ti2285    2285    2.24803  47.867   ; Ti-O6     [5136.75]
 2286    TiA      1        H158     Ti2286    2286    2.24803  47.867   ; Ti-O6        [5139]
 2287    TiA      1        H158     Ti2287    2287    2.24803  47.867   ; Ti-O6     [5141.25]
 2288    TiA      1        H158     Ti2288    2288    2.24804  47.867   ; Ti-O6     [5143.49]
 2289    TiA      1        H158     Ti2289    2289    2.24803  47.867   ; Ti-O6     [5145.74]
 2290    TiA      1        H158     Ti2290    2290    2.24803  47.867   ; Ti-O6     [5147.99]
 2291    TiA      1        H158     Ti2291    2291    2.24803  47.867   ; Ti-O6     [5150.24]
 2292    TiA      1        H158     Ti2292    2292    2.24803  47.867   ; Ti-O6     [5152.49]
 2293    TiA      1        H158     Ti2293    2293    2.24803  47.867   ; Ti-O6     [5154.73]
 2294    TiA      1        H158     Ti2294    2294    2.24803  47.867   ; Ti-O6     [5156.98]
 2295    TiA      1        H158     Ti2295    2295    2.24803  47.867   ; Ti-O6     [5159.23]
 2296    TiA      1        H158     Ti2296    2296    2.24803  47.867   ; Ti-O6     [5161.48]
 2297    TiA      1        H158     Ti2297    2297    2.24803  47.867   ; Ti-O6     [5163.73]
 2298    TiA      1        H158     Ti2298    2298    2.24803  47.867   ; Ti-O6     [5165.97]
 2299    TiA      1        H158     Ti2299    2299    2.24803  47.867   ; Ti-O6     [5168.22]
 2300    TiA      1        H158     Ti2300    2300    2.24803  47.867   ; Ti-O6     [5170.47]
 2301    TiA      1        H158     Ti2301    2301    2.24803  47.867   ; Ti-O6     [5172.72]
 2302    TiA      1        H158     Ti2302    2302    2.24803  47.867   ; Ti-O6     [5174.97]
 2303    TiA      1        H158     Ti2303    2303    2.24803  47.867   ; Ti-O6     [5177.21]
 2304    TiA      1        H158     Ti2304    2304    2.24803  47.867   ; Ti-O6     [5179.46]
 2305    TiA      1        H158     Ti2305    2305    2.24803  47.867   ; Ti-O6     [5181.71]
 2306    TiA      1        H158     Ti2306    2306    2.24803  47.867   ; Ti-O6     [5183.96]
 2307    TiA      1        H158     Ti2307    2307    2.24803  47.867   ; Ti-O6     [5186.21]
 2308    TiA      1        H158     Ti2308    2308    2.24803  47.867   ; Ti-O6     [5188.45]
 2309    TiA      1        H158     Ti2309    2309    2.24803  47.867   ; Ti-O6      [5190.7]
 2310    TiA      1        H158     Ti2310    2310    2.24803  47.867   ; Ti-O6     [5192.95]
 2311    TiA      1        H158     Ti2311    2311    2.24803  47.867   ; Ti-O6      [5195.2]
 2312    TiA      1        H158     Ti2312    2312    2.24803  47.867   ; Ti-O6     [5197.45]
 2313    TiA      1        H158     Ti2313    2313    2.24803  47.867   ; Ti-O6     [5199.69]
 2314    TiA      1        H158     Ti2314    2314    2.24803  47.867   ; Ti-O6     [5201.94]
 2315    TiA      1        H158     Ti2315    2315    2.24804  47.867   ; Ti-O6     [5204.19]
 2316    TiA      1        H158     Ti2316    2316    2.24803  47.867   ; Ti-O6     [5206.44]
 2317    TiA      1        H158     Ti2317    2317    2.24803  47.867   ; Ti-O6     [5208.69]
 2318    TiA      1        H158     Ti2318    2318    2.24803  47.867   ; Ti-O6     [5210.93]
 2319    TiA      1        H158     Ti2319    2319    2.24803  47.867   ; Ti-O6     [5213.18]
 2320    TiA      1        H158     Ti2320    2320    2.24803  47.867   ; Ti-O6     [5215.43]
 2321    TiA      1        H158     Ti2321    2321    2.24803  47.867   ; Ti-O6     [5217.68]
 2322    TiA      1        H158     Ti2322    2322    2.24803  47.867   ; Ti-O6     [5219.93]
 2323    TiA      1        H158     Ti2323    2323    2.24803  47.867   ; Ti-O6     [5222.17]
 2324    TiA      1        H158     Ti2324    2324    2.24803  47.867   ; Ti-O6     [5224.42]
 2325    TiA      1        H158     Ti2325    2325    2.24803  47.867   ; Ti-O6     [5226.67]
 2326    TiA      1        H158     Ti2326    2326    2.24803  47.867   ; Ti-O6     [5228.92]
 2327    TiA      1        H158     Ti2327    2327    2.24803  47.867   ; Ti-O6     [5231.17]
 2328    TiA      1        H158     Ti2328    2328    2.24803  47.867   ; Ti-O6     [5233.41]
 2329    TiA      1        H158     Ti2329    2329    2.24803  47.867   ; Ti-O6     [5235.66]
 2330    TiA      1        H158     Ti2330    2330    2.24803  47.867   ; Ti-O6     [5237.91]
 2331    TiA      1        H158     Ti2331    2331    2.24803  47.867   ; Ti-O6     [5240.16]
 2332    TiA      1        H158     Ti2332    2332    2.24803  47.867   ; Ti-O6     [5242.41]
 2333    TiA      1        H158     Ti2333    2333    2.24803  47.867   ; Ti-O6     [5244.65]
 2334    TiA      1        H158     Ti2334    2334    2.24803  47.867   ; Ti-O6      [5246.9]
 2335    TiA      1        H158     Ti2335    2335    2.24803  47.867   ; Ti-O6     [5249.15]
 2336    TiA      1        H158     Ti2336    2336    2.24803  47.867   ; Ti-O6      [5251.4]
 2337    TiA      1        H158     Ti2337    2337    2.24803  47.867   ; Ti-O6     [5253.65]
 2338    TiA      1        H158     Ti2338    2338    2.24803  47.867   ; Ti-O6      [5255.9]
 2339    TiA      1        H158     Ti2339    2339    2.24803  47.867   ; Ti-O6     [5258.14]
 2340    TiA      1        H158     Ti2340    2340    2.24803  47.867   ; Ti-O6     [5260.39]
 2341    TiA      1        H158     Ti2341    2341    2.24804  47.867   ; Ti-O6     [5262.64]
 2342    TiA      1        H158     Ti2342    2342    2.24803  47.867   ; Ti-O6     [5264.89]
 2343    TiA      1        H158     Ti2343    2343    2.24803  47.867   ; Ti-O6     [5267.14]
 2344    TiA      1        H158     Ti2344    2344    2.24803  47.867   ; Ti-O6     [5269.38]
 2345    TiA      1        H158     Ti2345    2345    2.24803  47.867   ; Ti-O6     [5271.63]
 2346    TiA      1        H158     Ti2346    2346    2.24803  47.867   ; Ti-O6     [5273.88]
 2347    TiA      1        H158     Ti2347    2347    2.24803  47.867   ; Ti-O6     [5276.13]
 2348    TiA      1        H158     Ti2348    2348    2.24803  47.867   ; Ti-O6     [5278.38]
 2349    TiA      1        H158     Ti2349    2349    2.24803  47.867   ; Ti-O6     [5280.62]
 2350    TiA      1        H158     Ti2350    2350    2.24803  47.867   ; Ti-O6     [5282.87]
 2351    TiA      1        H158     Ti2351    2351    2.24803  47.867   ; Ti-O6     [5285.12]
 2352    TiA      1        H158     Ti2352    2352    2.24803  47.867   ; Ti-O6     [5287.37]
 2353    TiA      1        H158     Ti2353    2353    2.24803  47.867   ; Ti-O6     [5289.62]
 2354    TiA      1        H158     Ti2354    2354    2.24803  47.867   ; Ti-O6     [5291.86]
 2355    TiA      1        H158     Ti2355    2355    2.24803  47.867   ; Ti-O6     [5294.11]
 2356    TiA      1        H158     Ti2356    2356    2.24803  47.867   ; Ti-O6     [5296.36]
 2357    TiA      1        H158     Ti2357    2357    2.24803  47.867   ; Ti-O6     [5298.61]
 2358    TiA      1        H158     Ti2358    2358    2.24803  47.867   ; Ti-O6     [5300.86]
 2359    TiA      1        H158     Ti2359    2359    2.24803  47.867   ; Ti-O6      [5303.1]
 2360    TiA      1        H158     Ti2360    2360    2.24803  47.867   ; Ti-O6     [5305.35]
 2361    TiA      1        H158     Ti2361    2361    2.24803  47.867   ; Ti-O6      [5307.6]
 2362    TiA      1        H158     Ti2362    2362    2.24803  47.867   ; Ti-O6     [5309.85]
 2363    TiA      1        H158     Ti2363    2363    2.24803  47.867   ; Ti-O6      [5312.1]
 2364    TiA      1        H158     Ti2364    2364    2.24803  47.867   ; Ti-O6     [5314.34]
 2365    TiA      1        H158     Ti2365    2365    2.24803  47.867   ; Ti-O6     [5316.59]
 2366    TiA      1        H158     Ti2366    2366    2.24803  47.867   ; Ti-O6     [5318.84]
 2367    TiA      1        H158     Ti2367    2367    2.24803  47.867   ; Ti-O6     [5321.09]
 2368    TiA      1        H158     Ti2368    2368    2.24804  47.867   ; Ti-O6     [5323.34]
 2369    TiA      1        H158     Ti2369    2369    2.24803  47.867   ; Ti-O6     [5325.58]
 2370    TiA      1        H158     Ti2370    2370    2.24803  47.867   ; Ti-O6     [5327.83]
 2371    TiA      1        H158     Ti2371    2371    2.24803  47.867   ; Ti-O6     [5330.08]
 2372    TiA      1        H158     Ti2372    2372    2.24803  47.867   ; Ti-O6     [5332.33]
 2373    TiA      1        H158     Ti2373    2373    2.24803  47.867   ; Ti-O6     [5334.58]
 2374    TiA      1        H158     Ti2374    2374    2.24803  47.867   ; Ti-O6     [5336.82]
 2375    TiA      1        H158     Ti2375    2375    2.24803  47.867   ; Ti-O6     [5339.07]
 2376    TiA      1        H158     Ti2376    2376    2.24803  47.867   ; Ti-O6     [5341.32]
 2377    TiA      1        H158     Ti2377    2377    2.24803  47.867   ; Ti-O6     [5343.57]
 2378    TiA      1        H158     Ti2378    2378    2.24803  47.867   ; Ti-O6     [5345.82]
 2379    TiA      1        H158     Ti2379    2379    2.24803  47.867   ; Ti-O6     [5348.06]
 2380    TiA      1        H158     Ti2380    2380    2.24803  47.867   ; Ti-O6     [5350.31]
 2381    TiA      1        H158     Ti2381    2381    2.24803  47.867   ; Ti-O6     [5352.56]
 2382    TiA      1        H158     Ti2382    2382    2.24803  47.867   ; Ti-O6     [5354.81]
 2383    TiA      1        H158     Ti2383    2383    2.24803  47.867   ; Ti-O6     [5357.06]
 2384    TiA      1        H158     Ti2384    2384    2.24803  47.867   ; Ti-O6      [5359.3]
 2385    TiA      1        H158     Ti2385    2385    2.24803  47.867   ; Ti-O6     [5361.55]
 2386    TiA      1        H158     Ti2386    2386    2.24803  47.867   ; Ti-O6      [5363.8]
 2387    TiA      1        H158     Ti2387    2387    2.24803  47.867   ; Ti-O6     [5366.05]
 2388    TiA      1        H158     Ti2388    2388    2.24803  47.867   ; Ti-O6      [5368.3]
 2389    TiA      1        H158     Ti2389    2389    2.24803  47.867   ; Ti-O6     [5370.54]
 2390    TiA      1        H158     Ti2390    2390    2.24803  47.867   ; Ti-O6     [5372.79]
 2391    TiA      1        H158     Ti2391    2391    2.24803  47.867   ; Ti-O6     [5375.04]
 2392    TiA      1        H158     Ti2392    2392    2.24803  47.867   ; Ti-O6     [5377.29]
 2393    TiA      1        H158     Ti2393    2393    2.24803  47.867   ; Ti-O6     [5379.54]
 2394    TiA      1        H158     Ti2394    2394    2.24804  47.867   ; Ti-O6     [5381.78]
 2395    TiA      1        H158     Ti2395    2395    2.24803  47.867   ; Ti-O6     [5384.03]
 2396    TiA      1        H158     Ti2396    2396    2.24803  47.867   ; Ti-O6     [5386.28]
 2397    TiA      1        H158     Ti2397    2397    2.24803  47.867   ; Ti-O6     [5388.53]
 2398    TiA      1        H158     Ti2398    2398    2.24803  47.867   ; Ti-O6     [5390.78]
 2399    TiA      1        H158     Ti2399    2399    2.24803  47.867   ; Ti-O6     [5393.02]
 2400    TiA      1        H158     Ti2400    2400    2.24803  47.867   ; Ti-O6     [5395.27]
 2401    TiA      1        H158     Ti2401    2401    2.24803  47.867   ; Ti-O6     [5397.52]
 2402    TiA      1        H158     Ti2402    2402    2.24803  47.867   ; Ti-O6     [5399.77]
 2403    TiA      1        H158     Ti2403    2403    2.24803  47.867   ; Ti-O6     [5402.02]
 2404    TiA      1        H158     Ti2404    2404    2.24803  47.867   ; Ti-O6     [5404.27]
 2405    TiA      1        H158     Ti2405    2405    2.24803  47.867   ; Ti-O6     [5406.51]
 2406    TiA      1        H158     Ti2406    2406    2.24803  47.867   ; Ti-O6     [5408.76]
 2407    TiA      1        H158     Ti2407    2407    2.24803  47.867   ; Ti-O6     [5411.01]
 2408    TiA      1        H158     Ti2408    2408    2.24803  47.867   ; Ti-O6     [5413.26]
 2409    TiA      1        H158     Ti2409    2409    2.24803  47.867   ; Ti-O6     [5415.51]
 2410    TiA      1        H158     Ti2410    2410    2.24803  47.867   ; Ti-O6     [5417.75]
 2411    TiA      1        H158     Ti2411    2411    2.24803  47.867   ; Ti-O6        [5420]
 2412    TiA      1        H158     Ti2412    2412    2.24803  47.867   ; Ti-O6     [5422.25]
 2413    TiA      1        H158     Ti2413    2413    2.24803  47.867   ; Ti-O6      [5424.5]
 2414    TiA      1        H158     Ti2414    2414    2.24803  47.867   ; Ti-O6     [5426.75]
 2415    TiA      1        H158     Ti2415    2415    2.24803  47.867   ; Ti-O6     [5428.99]
 2416    TiA      1        H158     Ti2416    2416    2.24803  47.867   ; Ti-O6     [5431.24]
 2417    TiA      1        H158     Ti2417    2417    2.24803  47.867   ; Ti-O6     [5433.49]
 2418    TiA      1        H158     Ti2418    2418    2.24803  47.867   ; Ti-O6     [5435.74]
 2419    TiA      1        H158     Ti2419    2419    2.24803  47.867   ; Ti-O6     [5437.99]
 2420    TiA      1        H158     Ti2420    2420    2.24803  47.867   ; Ti-O6     [5440.23]
 2421    TiA      1        H158     Ti2421    2421    2.24804  47.867   ; Ti-O6     [5442.48]
 2422    TiA      1        H158     Ti2422    2422    2.24803  47.867   ; Ti-O6     [5444.73]
 2423    TiA      1        H158     Ti2423    2423    2.24803  47.867   ; Ti-O6     [5446.98]
 2424    TiA      1        H158     Ti2424    2424    2.24803  47.867   ; Ti-O6     [5449.23]
 2425    TiA      1        H158     Ti2425    2425    2.24803  47.867   ; Ti-O6     [5451.47]
 2426    TiA      1        H158     Ti2426    2426    2.24803  47.867   ; Ti-O6     [5453.72]
 2427    TiA      1        H158     Ti2427    2427    2.24803  47.867   ; Ti-O6     [5455.97]
 2428    TiA      1        H158     Ti2428    2428    2.24803  47.867   ; Ti-O6     [5458.22]
 2429    TiA      1        H158     Ti2429    2429    2.24803  47.867   ; Ti-O6     [5460.47]
 2430    TiA      1        H158     Ti2430    2430    2.24803  47.867   ; Ti-O6     [5462.71]
 2431    TiA      1        H158     Ti2431    2431    2.24803  47.867   ; Ti-O6     [5464.96]
 2432    TiA      1        H158     Ti2432    2432    2.24803  47.867   ; Ti-O6     [5467.21]
 2433    TiA      1        H158     Ti2433    2433    2.24803  47.867   ; Ti-O6     [5469.46]
 2434    TiA      1        H158     Ti2434    2434    2.24803  47.867   ; Ti-O6     [5471.71]
 2435    TiA      1        H158     Ti2435    2435    2.24803  47.867   ; Ti-O6     [5473.95]
 2436    TiA      1        H158     Ti2436    2436    2.24803  47.867   ; Ti-O6      [5476.2]
 2437    TiA      1        H158     Ti2437    2437    2.24803  47.867   ; Ti-O6     [5478.45]
 2438    TiA      1        H158     Ti2438    2438    2.24803  47.867   ; Ti-O6      [5480.7]
 2439    TiA      1        H158     Ti2439    2439    2.24803  47.867   ; Ti-O6     [5482.95]
 2440    TiA      1        H158     Ti2440    2440    2.24803  47.867   ; Ti-O6     [5485.19]
 2441    TiA      1        H158     Ti2441    2441    2.24803  47.867   ; Ti-O6     [5487.44]
 2442    TiA      1        H158     Ti2442    2442    2.24803  47.867   ; Ti-O6     [5489.69]
 2443    TiA      1        H158     Ti2443    2443    2.24803  47.867   ; Ti-O6     [5491.94]
 2444    TiA      1        H158     Ti2444    2444    2.24803  47.867   ; Ti-O6     [5494.19]
 2445    TiA      1        H158     Ti2445    2445    2.24803  47.867   ; Ti-O6     [5496.43]
 2446    TiA      1        H158     Ti2446    2446    2.24803  47.867   ; Ti-O6     [5498.68]
 2447    TiA      1        H158     Ti2447    2447    2.24804  47.867   ; Ti-O6     [5500.93]
 2448    TiA      1        H158     Ti2448    2448    2.24803  47.867   ; Ti-O6     [5503.18]
 2449    TiA      1        H158     Ti2449    2449    2.24803  47.867   ; Ti-O6     [5505.43]
 2450    TiA      1        H158     Ti2450    2450    2.24803  47.867   ; Ti-O6     [5507.67]
 2451    TiA      1        H158     Ti2451    2451    2.24803  47.867   ; Ti-O6     [5509.92]
 2452    TiA      1        H158     Ti2452    2452    2.24803  47.867   ; Ti-O6     [5512.17]
 2453    TiA      1        H158     Ti2453    2453    2.24803  47.867   ; Ti-O6     [5514.42]
 2454    TiA      1        H158     Ti2454    2454    2.24803  47.867   ; Ti-O6     [5516.67]
 2455    TiA      1        H158     Ti2455    2455    2.24803  47.867   ; Ti-O6     [5518.91]
 2456    TiA      1        H158     Ti2456    2456    2.24803  47.867   ; Ti-O6     [5521.16]
 2457    TiA      1        H158     Ti2457    2457    2.24803  47.867   ; Ti-O6     [5523.41]
 2458    TiA      1        H158     Ti2458    2458    2.24803  47.867   ; Ti-O6     [5525.66]
 2459    TiA      1        H158     Ti2459    2459    2.24803  47.867   ; Ti-O6     [5527.91]
 2460    TiA      1        H158     Ti2460    2460    2.24803  47.867   ; Ti-O6     [5530.15]
 2461    TiA      1        H158     Ti2461    2461    2.24803  47.867   ; Ti-O6      [5532.4]
 2462    TiA      1        H158     Ti2462    2462    2.24803  47.867   ; Ti-O6     [5534.65]
 2463    TiA      1        H158     Ti2463    2463    2.24803  47.867   ; Ti-O6      [5536.9]
 2464    TiA      1        H158     Ti2464    2464    2.24803  47.867   ; Ti-O6     [5539.15]
 2465    TiA      1        H158     Ti2465    2465    2.24803  47.867   ; Ti-O6     [5541.39]
 2466    TiA      1        H158     Ti2466    2466    2.24803  47.867   ; Ti-O6     [5543.64]
 2467    TiA      1        H158     Ti2467    2467    2.24803  47.867   ; Ti-O6     [5545.89]
 2468    TiA      1        H158     Ti2468    2468    2.24803  47.867   ; Ti-O6     [5548.14]
 2469    TiA      1        H158     Ti2469    2469    2.24803  47.867   ; Ti-O6     [5550.39]
 2470    TiA      1        H158     Ti2470    2470    2.24803  47.867   ; Ti-O6     [5552.64]
 2471    TiA      1        H158     Ti2471    2471    2.24803  47.867   ; Ti-O6     [5554.88]
 2472    TiA      1        H158     Ti2472    2472    2.24803  47.867   ; Ti-O6     [5557.13]
 2473    TiA      1        H158     Ti2473    2473    2.24803  47.867   ; Ti-O6     [5559.38]
 2474    TiA      1        H158     Ti2474    2474    2.24804  47.867   ; Ti-O6     [5561.63]
 2475    TiA      1        H158     Ti2475    2475    2.24803  47.867   ; Ti-O6     [5563.88]
 2476    TiA      1        H158     Ti2476    2476    2.24803  47.867   ; Ti-O6     [5566.12]
 2477    TiA      1        H158     Ti2477    2477    2.24803  47.867   ; Ti-O6     [5568.37]
 2478    TiA      1        H158     Ti2478    2478    2.24803  47.867   ; Ti-O6     [5570.62]
 2479    TiA      1        H158     Ti2479    2479    2.24803  47.867   ; Ti-O6     [5572.87]
 2480    TiA      1        H158     Ti2480    2480    2.24803  47.867   ; Ti-O6     [5575.12]
 2481    TiA      1        H158     Ti2481    2481    2.24803  47.867   ; Ti-O6     [5577.36]
 2482    TiA      1        H158     Ti2482    2482    2.24803  47.867   ; Ti-O6     [5579.61]
 2483    TiA      1        H158     Ti2483    2483    2.24803  47.867   ; Ti-O6     [5581.86]
 2484    TiA      1        H158     Ti2484    2484    2.24803  47.867   ; Ti-O6     [5584.11]
 2485    TiA      1        H158     Ti2485    2485    2.24803  47.867   ; Ti-O6     [5586.36]
 2486    TiA      1        H158     Ti2486    2486    2.24803  47.867   ; Ti-O6      [5588.6]
 2487    TiA      1        H158     Ti2487    2487    2.24803  47.867   ; Ti-O6     [5590.85]
 2488    TiA      1        H158     Ti2488    2488    2.24803  47.867   ; Ti-O6      [5593.1]
 2489    TiA      1        H158     Ti2489    2489    2.24803  47.867   ; Ti-O6     [5595.35]
 2490    TiA      1        H158     Ti2490    2490    2.24803  47.867   ; Ti-O6      [5597.6]
 2491    TiA      1        H158     Ti2491    2491    2.24803  47.867   ; Ti-O6     [5599.84]
 2492    TiA      1        H158     Ti2492    2492    2.24803  47.867   ; Ti-O6     [5602.09]
 2493    TiA      1        H158     Ti2493    2493    2.24803  47.867   ; Ti-O6     [5604.34]
 2494    TiA      1        H158     Ti2494    2494    2.24803  47.867   ; Ti-O6     [5606.59]
 2495    TiA      1        H158     Ti2495    2495    2.24803  47.867   ; Ti-O6     [5608.84]
 2496    TiA      1        H158     Ti2496    2496    2.24803  47.867   ; Ti-O6     [5611.08]
 2497    TiA      1        H158     Ti2497    2497    2.24803  47.867   ; Ti-O6     [5613.33]
 2498    TiA      1        H158     Ti2498    2498    2.24803  47.867   ; Ti-O6     [5615.58]
 2499    TiA      1        H158     Ti2499    2499    2.24803  47.867   ; Ti-O6     [5617.83]
 2500    TiA      1        H158     Ti2500    2500    2.24804  47.867   ; Ti-O6     [5620.08]
 2501    TiA      1        H158     Ti2501    2501    2.24803  47.867   ; Ti-O6     [5622.32]
 2502    TiA      1        H158     Ti2502    2502    2.24803  47.867   ; Ti-O6     [5624.57]
 2503    TiA      1        H158     Ti2503    2503    2.24803  47.867   ; Ti-O6     [5626.82]
 2504    TiA      1        H158     Ti2504    2504    2.24803  47.867   ; Ti-O6     [5629.07]
 2505    TiA      1        H158     Ti2505    2505    2.24803  47.867   ; Ti-O6     [5631.32]
 2506    TiA      1        H158     Ti2506    2506    2.24803  47.867   ; Ti-O6     [5633.56]
 2507    TiA      1        H158     Ti2507    2507    2.24803  47.867   ; Ti-O6     [5635.81]
 2508    TiA      1        H158     Ti2508    2508    2.24803  47.867   ; Ti-O6     [5638.06]
 2509    TiA      1        H158     Ti2509    2509    2.24803  47.867   ; Ti-O6     [5640.31]
 2510    TiA      1        H158     Ti2510    2510    2.24803  47.867   ; Ti-O6     [5642.56]
 2511    TiA      1        H158     Ti2511    2511    2.24803  47.867   ; Ti-O6      [5644.8]
 2512    TiA      1        H158     Ti2512    2512    2.24803  47.867   ; Ti-O6     [5647.05]
 2513    TiA      1        H158     Ti2513    2513    2.24803  47.867   ; Ti-O6      [5649.3]
 2514    TiA      1        H158     Ti2514    2514    2.24803  47.867   ; Ti-O6     [5651.55]
 2515    TiA      1        H158     Ti2515    2515    2.24803  47.867   ; Ti-O6      [5653.8]
 2516    TiA      1        H158     Ti2516    2516    2.24803  47.867   ; Ti-O6     [5656.04]
 2517    TiA      1        H158     Ti2517    2517    2.24803  47.867   ; Ti-O6     [5658.29]
 2518    TiA      1        H158     Ti2518    2518    2.24803  47.867   ; Ti-O6     [5660.54]
 2519    TiA      1        H158     Ti2519    2519    2.24803  47.867   ; Ti-O6     [5662.79]
 2520    TiA      1        H158     Ti2520    2520    2.24803  47.867   ; Ti-O6     [5665.04]
 2521    TiA      1        H158     Ti2521    2521    2.24803  47.867   ; Ti-O6     [5667.28]
 2522    TiA      1        H158     Ti2522    2522    2.24803  47.867   ; Ti-O6     [5669.53]
 2523    TiA      1        H158     Ti2523    2523    2.24803  47.867   ; Ti-O6     [5671.78]
 2524    TiA      1        H158     Ti2524    2524    2.24803  47.867   ; Ti-O6     [5674.03]
 2525    TiA      1        H158     Ti2525    2525    2.24803  47.867   ; Ti-O6     [5676.28]
 2526    TiA      1        H158     Ti2526    2526    2.24804  47.867   ; Ti-O6     [5678.52]
 2527    TiA      1        H158     Ti2527    2527    2.24803  47.867   ; Ti-O6     [5680.77]
 2528    TiA      1        H158     Ti2528    2528    2.24803  47.867   ; Ti-O6     [5683.02]
 2529    TiA      1        H158     Ti2529    2529    2.24803  47.867   ; Ti-O6     [5685.27]
 2530    TiA      1        H158     Ti2530    2530    2.24803  47.867   ; Ti-O6     [5687.52]
 2531    TiA      1        H158     Ti2531    2531    2.24803  47.867   ; Ti-O6     [5689.76]
 2532    TiA      1        H158     Ti2532    2532    2.24803  47.867   ; Ti-O6     [5692.01]
 2533    TiA      1        H158     Ti2533    2533    2.24803  47.867   ; Ti-O6     [5694.26]
 2534    TiA      1        H158     Ti2534    2534    2.24803  47.867   ; Ti-O6     [5696.51]
 2535    TiA      1        H158     Ti2535    2535    2.24803  47.867   ; Ti-O6     [5698.76]
 2536    TiA      1        H158     Ti2536    2536    2.24803  47.867   ; Ti-O6     [5701.01]
 2537    TiA      1        H158     Ti2537    2537    2.24803  47.867   ; Ti-O6     [5703.25]
 2538    TiA      1        H158     Ti2538    2538    2.24803  47.867   ; Ti-O6      [5705.5]
 2539    TiA      1        H158     Ti2539    2539    2.24803  47.867   ; Ti-O6     [5707.75]
 2540    TiA      1        H158     Ti2540    2540    2.24803  47.867   ; Ti-O6        [5710]
 2541    TiA      1        H158     Ti2541    2541    2.24803  47.867   ; Ti-O6     [5712.25]
 2542    TiA      1        H158     Ti2542    2542    2.24803  47.867   ; Ti-O6     [5714.49]
 2543    TiA      1        H158     Ti2543    2543    2.24803  47.867   ; Ti-O6     [5716.74]
 2544    TiA      1        H158     Ti2544    2544    2.24803  47.867   ; Ti-O6     [5718.99]
 2545    TiA      1        H158     Ti2545    2545    2.24803  47.867   ; Ti-O6     [5721.24]
 2546    TiA      1        H158     Ti2546    2546    2.24803  47.867   ; Ti-O6     [5723.49]
 2547    TiA      1        H158     Ti2547    2547    2.24803  47.867   ; Ti-O6     [5725.73]
 2548    TiA      1        H158     Ti2548    2548    2.24803  47.867   ; Ti-O6     [5727.98]
 2549    TiA      1        H158     Ti2549    2549    2.24803  47.867   ; Ti-O6     [5730.23]
 2550    TiA      1        H158     Ti2550    2550    2.24803  47.867   ; Ti-O6     [5732.48]
 2551    TiA      1        H158     Ti2551    2551    2.24803  47.867   ; Ti-O6     [5734.73]
 2552    TiA      1        H158     Ti2552    2552    2.24803  47.867   ; Ti-O6     [5736.97]
 2553    TiA      1        H158     Ti2553    2553    2.24804  47.867   ; Ti-O6     [5739.22]
 2554    TiA      1        H158     Ti2554    2554    2.24803  47.867   ; Ti-O6     [5741.47]
 2555    TiA      1        H158     Ti2555    2555    2.24803  47.867   ; Ti-O6     [5743.72]
 2556    TiA      1        H158     Ti2556    2556    2.24803  47.867   ; Ti-O6     [5745.97]
 2557    TiA      1        H158     Ti2557    2557    2.24803  47.867   ; Ti-O6     [5748.21]
 2558    TiA      1        H158     Ti2558    2558    2.24803  47.867   ; Ti-O6     [5750.46]
 2559    TiA      1        H158     Ti2559    2559    2.24803  47.867   ; Ti-O6     [5752.71]
 2560    TiA      1        H158     Ti2560    2560    2.24803  47.867   ; Ti-O6     [5754.96]
 2561    TiA      1        H158     Ti2561    2561    2.24803  47.867   ; Ti-O6     [5757.21]
 2562    TiA      1        H158     Ti2562    2562    2.24803  47.867   ; Ti-O6     [5759.45]
 2563    TiA      1        H158     Ti2563    2563    2.24803  47.867   ; Ti-O6      [5761.7]
 2564    TiA      1        H158     Ti2564    2564    2.24803  47.867   ; Ti-O6     [5763.95]
 2565    TiA      1        H158     Ti2565    2565    2.24803  47.867   ; Ti-O6      [5766.2]
 2566    TiA      1        H158     Ti2566    2566    2.24803  47.867   ; Ti-O6     [5768.45]
 2567    TiA      1        H158     Ti2567    2567    2.24803  47.867   ; Ti-O6     [5770.69]
 2568    TiA      1        H158     Ti2568    2568    2.24803  47.867   ; Ti-O6     [5772.94]
 2569    TiA      1        H158     Ti2569    2569    2.24803  47.867   ; Ti-O6     [5775.19]
 2570    TiA      1        H158     Ti2570    2570    2.24803  47.867   ; Ti-O6     [5777.44]
 2571    TiA      1        H158     Ti2571    2571    2.24803  47.867   ; Ti-O6     [5779.69]
 2572    TiA      1        H158     Ti2572    2572    2.24803  47.867   ; Ti-O6     [5781.93]
 2573    TiA      1        H158     Ti2573    2573    2.24803  47.867   ; Ti-O6     [5784.18]
 2574    TiA      1        H158     Ti2574    2574    2.24803  47.867   ; Ti-O6     [5786.43]
 2575    TiA      1        H158     Ti2575    2575    2.24803  47.867   ; Ti-O6     [5788.68]
 2576    TiA      1        H158     Ti2576    2576    2.24803  47.867   ; Ti-O6     [5790.93]
 2577    TiA      1        H158     Ti2577    2577    2.24803  47.867   ; Ti-O6     [5793.17]
 2578    TiA      1        H158     Ti2578    2578    2.24803  47.867   ; Ti-O6     [5795.42]
 2579    TiA      1        H158     Ti2579    2579    2.24804  47.867   ; Ti-O6     [5797.67]
 2580    TiA      1        H158     Ti2580    2580    2.24803  47.867   ; Ti-O6     [5799.92]
 2581    TiA      1        H158     Ti2581    2581    2.24803  47.867   ; Ti-O6     [5802.17]
 2582    TiA      1        H158     Ti2582    2582    2.24803  47.867   ; Ti-O6     [5804.41]
 2583    TiA      1        H158     Ti2583    2583    2.24803  47.867   ; Ti-O6     [5806.66]
 2584    TiA      1        H158     Ti2584    2584    2.24803  47.867   ; Ti-O6     [5808.91]
 2585    TiA      1        H158     Ti2585    2585    2.24803  47.867   ; Ti-O6     [5811.16]
 2586    TiA      1        H158     Ti2586    2586    2.24803  47.867   ; Ti-O6     [5813.41]
 2587    TiA      1        H158     Ti2587    2587    2.24803  47.867   ; Ti-O6     [5815.65]
 2588    TiA      1        H158     Ti2588    2588    2.24803  47.867   ; Ti-O6      [5817.9]
 2589    TiA      1        H158     Ti2589    2589    2.24803  47.867   ; Ti-O6     [5820.15]
 2590    TiA      1        H158     Ti2590    2590    2.24803  47.867   ; Ti-O6      [5822.4]
 2591    TiA      1        H158     Ti2591    2591    2.24803  47.867   ; Ti-O6     [5824.65]
 2592    TiA      1        H158     Ti2592    2592    2.24803  47.867   ; Ti-O6     [5826.89]
 2593    TiA      1        H158     Ti2593    2593    2.24803  47.867   ; Ti-O6     [5829.14]
 2594    TiA      1        H158     Ti2594    2594    2.24803  47.867   ; Ti-O6     [5831.39]
 2595    TiA      1        H158     Ti2595    2595    2.24803  47.867   ; Ti-O6     [5833.64]
 2596    TiA      1        H158     Ti2596    2596    2.24803  47.867   ; Ti-O6     [5835.89]
 2597    TiA      1        H158     Ti2597    2597    2.24803  47.867   ; Ti-O6     [5838.13]
 2598    TiA      1        H158     Ti2598    2598    2.24803  47.867   ; Ti-O6     [5840.38]
 2599    TiA      1        H158     Ti2599    2599    2.24803  47.867   ; Ti-O6     [5842.63]
 2600    TiA      1        H158     Ti2600    2600    2.24803  47.867   ; Ti-O6     [5844.88]
 2601    TiA      1        H158     Ti2601    2601    2.24803  47.867   ; Ti-O6     [5847.13]
 2602    TiA      1        H158     Ti2602    2602    2.24803  47.867   ; Ti-O6     [5849.38]
 2603    TiA      1        H158     Ti2603    2603    2.24803  47.867   ; Ti-O6     [5851.62]
 2604    TiA      1        H158     Ti2604    2604    2.24803  47.867   ; Ti-O6     [5853.87]
 2605    TiA      1        H158     Ti2605    2605    2.24803  47.867   ; Ti-O6     [5856.12]
 2606    TiA      1        H158     Ti2606    2606    2.24804  47.867   ; Ti-O6     [5858.37]
 2607    TiA      1        H158     Ti2607    2607    2.24803  47.867   ; Ti-O6     [5860.62]
 2608    TiA      1        H158     Ti2608    2608    2.24803  47.867   ; Ti-O6     [5862.86]
 2609    TiA      1        H158     Ti2609    2609    2.24803  47.867   ; Ti-O6     [5865.11]
 2610    TiA      1        H158     Ti2610    2610    2.24803  47.867   ; Ti-O6     [5867.36]
 2611    TiA      1        H158     Ti2611    2611    2.24803  47.867   ; Ti-O6     [5869.61]
 2612    TiA      1        H158     Ti2612    2612    2.24803  47.867   ; Ti-O6     [5871.86]
 2613    TiA      1        H158     Ti2613    2613    2.24803  47.867   ; Ti-O6      [5874.1]
 2614    TiA      1        H158     Ti2614    2614    2.24803  47.867   ; Ti-O6     [5876.35]
 2615    TiA      1        H158     Ti2615    2615    2.24803  47.867   ; Ti-O6      [5878.6]
 2616    TiA      1        H158     Ti2616    2616    2.24803  47.867   ; Ti-O6     [5880.85]
 2617    TiA      1        H158     Ti2617    2617    2.24803  47.867   ; Ti-O6      [5883.1]
 2618    TiA      1        H158     Ti2618    2618    2.24803  47.867   ; Ti-O6     [5885.34]
 2619    TiA      1        H158     Ti2619    2619    2.24803  47.867   ; Ti-O6     [5887.59]
 2620    TiA      1        H158     Ti2620    2620    2.24803  47.867   ; Ti-O6     [5889.84]
 2621    TiA      1        H158     Ti2621    2621    2.24803  47.867   ; Ti-O6     [5892.09]
 2622    TiA      1        H158     Ti2622    2622    2.24803  47.867   ; Ti-O6     [5894.34]
 2623    TiA      1        H158     Ti2623    2623    2.24803  47.867   ; Ti-O6     [5896.58]
 2624    TiA      1        H158     Ti2624    2624    2.24803  47.867   ; Ti-O6     [5898.83]
 2625    TiA      1        H158     Ti2625    2625    2.24803  47.867   ; Ti-O6     [5901.08]
 2626    TiA      1        H158     Ti2626    2626    2.24803  47.867   ; Ti-O6     [5903.33]
 2627    TiA      1        H158     Ti2627    2627    2.24803  47.867   ; Ti-O6     [5905.58]
 2628    TiA      1        H158     Ti2628    2628    2.24803  47.867   ; Ti-O6     [5907.82]
 2629    TiA      1        H158     Ti2629    2629    2.24803  47.867   ; Ti-O6     [5910.07]
 2630    TiA      1        H158     Ti2630    2630    2.24803  47.867   ; Ti-O6     [5912.32]
 2631    TiA      1        H158     Ti2631    2631    2.24803  47.867   ; Ti-O6     [5914.57]
 2632    TiA      1        H158     Ti2632    2632    2.24804  47.867   ; Ti-O6     [5916.82]
 2633    TiA      1        H158     Ti2633    2633    2.24803  47.867   ; Ti-O6     [5919.06]
 2634    TiA      1        H158     Ti2634    2634    2.24803  47.867   ; Ti-O6     [5921.31]
 2635    TiA      1        H158     Ti2635    2635    2.24803  47.867   ; Ti-O6     [5923.56]
 2636    TiA      1        H158     Ti2636    2636    2.24803  47.867   ; Ti-O6     [5925.81]
 2637    TiA      1        H158     Ti2637    2637    2.24803  47.867   ; Ti-O6     [5928.06]
 2638    TiA      1        H158     Ti2638    2638    2.24803  47.867   ; Ti-O6      [5930.3]
 2639    TiA      1        H158     Ti2639    2639    2.24803  47.867   ; Ti-O6     [5932.55]
 2640    TiA      1        H158     Ti2640    2640    2.24803  47.867   ; Ti-O6      [5934.8]
 2641    TiA      1        H158     Ti2641    2641    2.24803  47.867   ; Ti-O6     [5937.05]
 2642    TiA      1        H158     Ti2642    2642    2.24803  47.867   ; Ti-O6      [5939.3]
 2643    TiA      1        H158     Ti2643    2643    2.24803  47.867   ; Ti-O6     [5941.54]
 2644    TiA      1        H158     Ti2644    2644    2.24803  47.867   ; Ti-O6     [5943.79]
 2645    TiA      1        H158     Ti2645    2645    2.24803  47.867   ; Ti-O6     [5946.04]
 2646    TiA      1        H158     Ti2646    2646    2.24803  47.867   ; Ti-O6     [5948.29]
 2647    TiA      1        H158     Ti2647    2647    2.24803  47.867   ; Ti-O6     [5950.54]
 2648    TiA      1        H158     Ti2648    2648    2.24803  47.867   ; Ti-O6     [5952.78]
 2649    TiA      1        H158     Ti2649    2649    2.24803  47.867   ; Ti-O6     [5955.03]
 2650    TiA      1        H158     Ti2650    2650    2.24803  47.867   ; Ti-O6     [5957.28]
 2651    TiA      1        H158     Ti2651    2651    2.24803  47.867   ; Ti-O6     [5959.53]
 2652    TiA      1        H158     Ti2652    2652    2.24803  47.867   ; Ti-O6     [5961.78]
 2653    TiA      1        H158     Ti2653    2653    2.24803  47.867   ; Ti-O6     [5964.02]
 2654    TiA      1        H158     Ti2654    2654    2.24803  47.867   ; Ti-O6     [5966.27]
 2655    TiA      1        H158     Ti2655    2655    2.24803  47.867   ; Ti-O6     [5968.52]
 2656    TiA      1        H158     Ti2656    2656    2.24803  47.867   ; Ti-O6     [5970.77]
 2657    TiA      1        H158     Ti2657    2657    2.24803  47.867   ; Ti-O6     [5973.02]
 2658    TiA      1        H158     Ti2658    2658    2.24803  47.867   ; Ti-O6     [5975.26]
 2659    TiA      1        H158     Ti2659    2659    2.24804  47.867   ; Ti-O6     [5977.51]
 2660    TiA      1        H158     Ti2660    2660    2.24803  47.867   ; Ti-O6     [5979.76]
 2661    TiA      1        H158     Ti2661    2661    2.24803  47.867   ; Ti-O6     [5982.01]
 2662    TiA      1        H158     Ti2662    2662    2.24803  47.867   ; Ti-O6     [5984.26]
 2663    TiA      1        H158     Ti2663    2663    2.24803  47.867   ; Ti-O6      [5986.5]
 2664    TiA      1        H158     Ti2664    2664    2.24803  47.867   ; Ti-O6     [5988.75]
 2665    TiA      1        H158     Ti2665    2665    2.24803  47.867   ; Ti-O6        [5991]
 2666    TiA      1        H158     Ti2666    2666    2.24803  47.867   ; Ti-O6     [5993.25]
 2667    TiA      1        H158     Ti2667    2667    2.24803  47.867   ; Ti-O6      [5995.5]
 2668    TiA      1        H158     Ti2668    2668    2.24803  47.867   ; Ti-O6     [5997.75]
 2669    TiA      1        H158     Ti2669    2669    2.24803  47.867   ; Ti-O6     [5999.99]
 2670    TiA      1        H158     Ti2670    2670    2.24803  47.867   ; Ti-O6     [6002.24]
 2671    TiA      1        H158     Ti2671    2671    2.24803  47.867   ; Ti-O6     [6004.49]
 2672    TiA      1        H158     Ti2672    2672    2.24803  47.867   ; Ti-O6     [6006.74]
 2673    TiA      1        H158     Ti2673    2673    2.24803  47.867   ; Ti-O6     [6008.99]
 2674    TiA      1        H158     Ti2674    2674    2.24803  47.867   ; Ti-O6     [6011.23]
 2675    TiA      1        H158     Ti2675    2675    2.24803  47.867   ; Ti-O6     [6013.48]
 2676    TiA      1        H158     Ti2676    2676    2.24803  47.867   ; Ti-O6     [6015.73]
 2677    TiA      1        H158     Ti2677    2677    2.24803  47.867   ; Ti-O6     [6017.98]
 2678    TiA      1        H158     Ti2678    2678    2.24803  47.867   ; Ti-O6     [6020.23]
 2679    TiA      1        H158     Ti2679    2679    2.24803  47.867   ; Ti-O6     [6022.47]
 2680    TiA      1        H158     Ti2680    2680    2.24803  47.867   ; Ti-O6     [6024.72]
 2681    TiA      1        H158     Ti2681    2681    2.24803  47.867   ; Ti-O6     [6026.97]
 2682    TiA      1        H158     Ti2682    2682    2.24803  47.867   ; Ti-O6     [6029.22]
 2683    TiA      1        H158     Ti2683    2683    2.24803  47.867   ; Ti-O6     [6031.47]
 2684    TiA      1        H158     Ti2684    2684    2.24803  47.867   ; Ti-O6     [6033.71]
 2685    TiA      1        H158     Ti2685    2685    2.24804  47.867   ; Ti-O6     [6035.96]
 2686    TiA      1        H158     Ti2686    2686    2.24803  47.867   ; Ti-O6     [6038.21]
 2687    TiA      1        H158     Ti2687    2687    2.24803  47.867   ; Ti-O6     [6040.46]
 2688    TiA      1        H158     Ti2688    2688    2.24803  47.867   ; Ti-O6     [6042.71]
 2689    TiA      1        H158     Ti2689    2689    2.24803  47.867   ; Ti-O6     [6044.95]
 2690    TiA      1        H158     Ti2690    2690    2.24803  47.867   ; Ti-O6      [6047.2]
 2691    TiA      1        H158     Ti2691    2691    2.24803  47.867   ; Ti-O6     [6049.45]
 2692    TiA      1        H158     Ti2692    2692    2.24803  47.867   ; Ti-O6      [6051.7]
 2693    TiA      1        H158     Ti2693    2693    2.24803  47.867   ; Ti-O6     [6053.95]
 2694    TiA      1        H158     Ti2694    2694    2.24803  47.867   ; Ti-O6     [6056.19]
 2695    TiA      1        H158     Ti2695    2695    2.24803  47.867   ; Ti-O6     [6058.44]
 2696    TiA      1        H158     Ti2696    2696    2.24803  47.867   ; Ti-O6     [6060.69]
 2697    TiA      1        H158     Ti2697    2697    2.24803  47.867   ; Ti-O6     [6062.94]
 2698    TiA      1        H158     Ti2698    2698    2.24803  47.867   ; Ti-O6     [6065.19]
 2699    TiA      1        H158     Ti2699    2699    2.24803  47.867   ; Ti-O6     [6067.43]
 2700    TiA      1        H158     Ti2700    2700    2.24803  47.867   ; Ti-O6     [6069.68]
 2701    TiA      1        H158     Ti2701    2701    2.24803  47.867   ; Ti-O6     [6071.93]
 2702    TiA      1        H158     Ti2702    2702    2.24803  47.867   ; Ti-O6     [6074.18]
 2703    TiA      1        H158     Ti2703    2703    2.24803  47.867   ; Ti-O6     [6076.43]
 2704    TiA      1        H158     Ti2704    2704    2.24803  47.867   ; Ti-O6     [6078.67]
 2705    TiA      1        H158     Ti2705    2705    2.24803  47.867   ; Ti-O6     [6080.92]
 2706    TiA      1        H158     Ti2706    2706    2.24803  47.867   ; Ti-O6     [6083.17]
 2707    TiA      1        H158     Ti2707    2707    2.24803  47.867   ; Ti-O6     [6085.42]
 2708    TiA      1        H158     Ti2708    2708    2.24803  47.867   ; Ti-O6     [6087.67]
 2709    TiA      1        H158     Ti2709    2709    2.24803  47.867   ; Ti-O6     [6089.91]
 2710    TiA      1        H158     Ti2710    2710    2.24803  47.867   ; Ti-O6     [6092.16]
 2711    TiA      1        H158     Ti2711    2711    2.24803  47.867   ; Ti-O6     [6094.41]
 2712    TiA      1        H158     Ti2712    2712    2.24804  47.867   ; Ti-O6     [6096.66]
 2713    TiA      1        H158     Ti2713    2713    2.24803  47.867   ; Ti-O6     [6098.91]
 2714    TiA      1        H158     Ti2714    2714    2.24803  47.867   ; Ti-O6     [6101.15]
 2715    TiA      1        H158     Ti2715    2715    2.24803  47.867   ; Ti-O6      [6103.4]
 2716    TiA      1        H158     Ti2716    2716    2.24803  47.867   ; Ti-O6     [6105.65]
 2717    TiA      1        H158     Ti2717    2717    2.24803  47.867   ; Ti-O6      [6107.9]
 2718    TiA      1        H158     Ti2718    2718    2.24803  47.867   ; Ti-O6     [6110.15]
 2719    TiA      1        H158     Ti2719    2719    2.24803  47.867   ; Ti-O6     [6112.39]
 2720    TiA      1        H158     Ti2720    2720    2.24803  47.867   ; Ti-O6     [6114.64]
 2721    TiA      1        H158     Ti2721    2721    2.24803  47.867   ; Ti-O6     [6116.89]
 2722    TiA      1        H158     Ti2722    2722    2.24803  47.867   ; Ti-O6     [6119.14]
 2723    TiA      1        H158     Ti2723    2723    2.24803  47.867   ; Ti-O6     [6121.39]
 2724    TiA      1        H158     Ti2724    2724    2.24803  47.867   ; Ti-O6     [6123.63]
 2725    TiA      1        H158     Ti2725    2725    2.24803  47.867   ; Ti-O6     [6125.88]
 2726    TiA      1        H158     Ti2726    2726    2.24803  47.867   ; Ti-O6     [6128.13]
 2727    TiA      1        H158     Ti2727    2727    2.24803  47.867   ; Ti-O6     [6130.38]
 2728    TiA      1        H158     Ti2728    2728    2.24803  47.867   ; Ti-O6     [6132.63]
 2729    TiA      1        H158     Ti2729    2729    2.24803  47.867   ; Ti-O6     [6134.87]
 2730    TiA      1        H158     Ti2730    2730    2.24803  47.867   ; Ti-O6     [6137.12]
 2731    TiA      1        H158     Ti2731    2731    2.24803  47.867   ; Ti-O6     [6139.37]
 2732    TiA      1        H158     Ti2732    2732    2.24803  47.867   ; Ti-O6     [6141.62]
 2733    TiA      1        H158     Ti2733    2733    2.24803  47.867   ; Ti-O6     [6143.87]
 2734    TiA      1        H158     Ti2734    2734    2.24803  47.867   ; Ti-O6     [6146.12]
 2735    TiA      1        H158     Ti2735    2735    2.24803  47.867   ; Ti-O6     [6148.36]
 2736    TiA      1        H158     Ti2736    2736    2.24803  47.867   ; Ti-O6     [6150.61]
 2737    TiA      1        H158     Ti2737    2737    2.24803  47.867   ; Ti-O6     [6152.86]
 2738    TiA      1        H158     Ti2738    2738    2.24804  47.867   ; Ti-O6     [6155.11]
 2739    TiA      1        H158     Ti2739    2739    2.24803  47.867   ; Ti-O6     [6157.36]
 2740    TiA      1        H158     Ti2740    2740    2.24803  47.867   ; Ti-O6      [6159.6]
 2741    TiA      1        H158     Ti2741    2741    2.24803  47.867   ; Ti-O6     [6161.85]
 2742    TiA      1        H158     Ti2742    2742    2.24803  47.867   ; Ti-O6      [6164.1]
 2743    TiA      1        H158     Ti2743    2743    2.24803  47.867   ; Ti-O6     [6166.35]
 2744    TiA      1        H158     Ti2744    2744    2.24803  47.867   ; Ti-O6      [6168.6]
 2745    TiA      1        H158     Ti2745    2745    2.24803  47.867   ; Ti-O6     [6170.84]
 2746    TiA      1        H158     Ti2746    2746    2.24803  47.867   ; Ti-O6     [6173.09]
 2747    TiA      1        H158     Ti2747    2747    2.24803  47.867   ; Ti-O6     [6175.34]
 2748    TiA      1        H158     Ti2748    2748    2.24803  47.867   ; Ti-O6     [6177.59]
 2749    TiA      1        H158     Ti2749    2749    2.24803  47.867   ; Ti-O6     [6179.84]
 2750    TiA      1        H158     Ti2750    2750    2.24803  47.867   ; Ti-O6     [6182.08]
 2751    TiA      1        H158     Ti2751    2751    2.24803  47.867   ; Ti-O6     [6184.33]
 2752    TiA      1        H158     Ti2752    2752    2.24803  47.867   ; Ti-O6     [6186.58]
 2753    TiA      1        H158     Ti2753    2753    2.24803  47.867   ; Ti-O6     [6188.83]
 2754    TiA      1        H158     Ti2754    2754    2.24803  47.867   ; Ti-O6     [6191.08]
 2755    TiA      1        H158     Ti2755    2755    2.24803  47.867   ; Ti-O6     [6193.32]
 2756    TiA      1        H158     Ti2756    2756    2.24803  47.867   ; Ti-O6     [6195.57]
 2757    TiA      1        H158     Ti2757    2757    2.24803  47.867   ; Ti-O6     [6197.82]
 2758    TiA      1        H158     Ti2758    2758    2.24803  47.867   ; Ti-O6     [6200.07]
 2759    TiA      1        H158     Ti2759    2759    2.24803  47.867   ; Ti-O6     [6202.32]
 2760    TiA      1        H158     Ti2760    2760    2.24803  47.867   ; Ti-O6     [6204.56]
 2761    TiA      1        H158     Ti2761    2761    2.24803  47.867   ; Ti-O6     [6206.81]
 2762    TiA      1        H158     Ti2762    2762    2.24803  47.867   ; Ti-O6     [6209.06]
 2763    TiA      1        H158     Ti2763    2763    2.24803  47.867   ; Ti-O6     [6211.31]
 2764    TiA      1        H158     Ti2764    2764    2.24803  47.867   ; Ti-O6     [6213.56]
 2765    TiA      1        H158     Ti2765    2765    2.24804  47.867   ; Ti-O6      [6215.8]
 2766    TiA      1        H158     Ti2766    2766    2.24803  47.867   ; Ti-O6     [6218.05]
 2767    TiA      1        H158     Ti2767    2767    2.24803  47.867   ; Ti-O6      [6220.3]
 2768    TiA      1        H158     Ti2768    2768    2.24803  47.867   ; Ti-O6     [6222.55]
 2769    TiA      1        H158     Ti2769    2769    2.24803  47.867   ; Ti-O6      [6224.8]
 2770    TiA      1        H158     Ti2770    2770    2.24803  47.867   ; Ti-O6     [6227.04]
 2771    TiA      1        H158     Ti2771    2771    2.24803  47.867   ; Ti-O6     [6229.29]
 2772    TiA      1        H158     Ti2772    2772    2.24803  47.867   ; Ti-O6     [6231.54]
 2773    TiA      1        H158     Ti2773    2773    2.24803  47.867   ; Ti-O6     [6233.79]
 2774    TiA      1        H158     Ti2774    2774    2.24803  47.867   ; Ti-O6     [6236.04]
 2775    TiA      1        H158     Ti2775    2775    2.24803  47.867   ; Ti-O6     [6238.28]
 2776    TiA      1        H158     Ti2776    2776    2.24803  47.867   ; Ti-O6     [6240.53]
 2777    TiA      1        H158     Ti2777    2777    2.24803  47.867   ; Ti-O6     [6242.78]
 2778    TiA      1        H158     Ti2778    2778    2.24803  47.867   ; Ti-O6     [6245.03]
 2779    TiA      1        H158     Ti2779    2779    2.24803  47.867   ; Ti-O6     [6247.28]
 2780    TiA      1        H158     Ti2780    2780    2.24803  47.867   ; Ti-O6     [6249.52]
 2781    TiA      1        H158     Ti2781    2781    2.24803  47.867   ; Ti-O6     [6251.77]
 2782    TiA      1        H158     Ti2782    2782    2.24803  47.867   ; Ti-O6     [6254.02]
 2783    TiA      1        H158     Ti2783    2783    2.24803  47.867   ; Ti-O6     [6256.27]
 2784    TiA      1        H158     Ti2784    2784    2.24803  47.867   ; Ti-O6     [6258.52]
 2785    TiA      1        H158     Ti2785    2785    2.24803  47.867   ; Ti-O6     [6260.76]
 2786    TiA      1        H158     Ti2786    2786    2.24803  47.867   ; Ti-O6     [6263.01]
 2787    TiA      1        H158     Ti2787    2787    2.24803  47.867   ; Ti-O6     [6265.26]
 2788    TiA      1        H158     Ti2788    2788    2.24803  47.867   ; Ti-O6     [6267.51]
 2789    TiA      1        H158     Ti2789    2789    2.24803  47.867   ; Ti-O6     [6269.76]
 2790    TiA      1        H158     Ti2790    2790    2.24803  47.867   ; Ti-O6        [6272]
 2791    TiA      1        H158     Ti2791    2791    2.24804  47.867   ; Ti-O6     [6274.25]
 2792    TiA      1        H158     Ti2792    2792    2.24803  47.867   ; Ti-O6      [6276.5]
 2793    TiA      1        H158     Ti2793    2793    2.24803  47.867   ; Ti-O6     [6278.75]
 2794    TiA      1        H158     Ti2794    2794    2.24803  47.867   ; Ti-O6        [6281]
 2795    TiA      1        H158     Ti2795    2795    2.24803  47.867   ; Ti-O6     [6283.24]
 2796    TiA      1        H158     Ti2796    2796    2.24803  47.867   ; Ti-O6     [6285.49]
 2797    TiA      1        H158     Ti2797    2797    2.24803  47.867   ; Ti-O6     [6287.74]
 2798    TiA      1        H158     Ti2798    2798    2.24803  47.867   ; Ti-O6     [6289.99]
 2799    TiA      1        H158     Ti2799    2799    2.24803  47.867   ; Ti-O6     [6292.24]
 2800    TiA      1        H158     Ti2800    2800    2.24803  47.867   ; Ti-O6     [6294.49]
 2801    TiA      1        H158     Ti2801    2801    2.24803  47.867   ; Ti-O6     [6296.73]
 2802    TiA      1        H158     Ti2802    2802    2.24803  47.867   ; Ti-O6     [6298.98]
 2803    TiA      1        H158     Ti2803    2803    2.24803  47.867   ; Ti-O6     [6301.23]
 2804    TiA      1        H158     Ti2804    2804    2.24803  47.867   ; Ti-O6     [6303.48]
 2805    TiA      1        H158     Ti2805    2805    2.24803  47.867   ; Ti-O6     [6305.73]
 2806    TiA      1        H158     Ti2806    2806    2.24803  47.867   ; Ti-O6     [6307.97]
 2807    TiA      1        H158     Ti2807    2807    2.24803  47.867   ; Ti-O6     [6310.22]
 2808    TiA      1        H158     Ti2808    2808    2.24803  47.867   ; Ti-O6     [6312.47]
 2809    TiA      1        H158     Ti2809    2809    2.24803  47.867   ; Ti-O6     [6314.72]
 2810    TiA      1        H158     Ti2810    2810    2.24803  47.867   ; Ti-O6     [6316.97]
 2811    TiA      1        H158     Ti2811    2811    2.24803  47.867   ; Ti-O6     [6319.21]
 2812    TiA      1        H158     Ti2812    2812    2.24803  47.867   ; Ti-O6     [6321.46]
 2813    TiA      1        H158     Ti2813    2813    2.24803  47.867   ; Ti-O6     [6323.71]
 2814    TiA      1        H158     Ti2814    2814    2.24803  47.867   ; Ti-O6     [6325.96]
 2815    TiA      1        H158     Ti2815    2815    2.24803  47.867   ; Ti-O6     [6328.21]
 2816    TiA      1        H158     Ti2816    2816    2.24803  47.867   ; Ti-O6     [6330.45]
 2817    TiA      1        H158     Ti2817    2817    2.24804  47.867   ; Ti-O6      [6332.7]
 2818    TiA      1        H158     Ti2818    2818    2.24803  47.867   ; Ti-O6     [6334.95]
 2819    TiA      1        H158     Ti2819    2819    2.24803  47.867   ; Ti-O6      [6337.2]
 2820    TiA      1        H158     Ti2820    2820    2.24803  47.867   ; Ti-O6     [6339.45]
 2821    TiA      1        H158     Ti2821    2821    2.24803  47.867   ; Ti-O6     [6341.69]
 2822    TiA      1        H158     Ti2822    2822    2.24803  47.867   ; Ti-O6     [6343.94]
 2823    TiA      1        H158     Ti2823    2823    2.24803  47.867   ; Ti-O6     [6346.19]
 2824    TiA      1        H158     Ti2824    2824    2.24803  47.867   ; Ti-O6     [6348.44]
 2825    TiA      1        H158     Ti2825    2825    2.24803  47.867   ; Ti-O6     [6350.69]
 2826    TiA      1        H158     Ti2826    2826    2.24803  47.867   ; Ti-O6     [6352.93]
 2827    TiA      1        H158     Ti2827    2827    2.24803  47.867   ; Ti-O6     [6355.18]
 2828    TiA      1        H158     Ti2828    2828    2.24803  47.867   ; Ti-O6     [6357.43]
 2829    TiA      1        H158     Ti2829    2829    2.24803  47.867   ; Ti-O6     [6359.68]
 2830    TiA      1        H158     Ti2830    2830    2.24803  47.867   ; Ti-O6     [6361.93]
 2831    TiA      1        H158     Ti2831    2831    2.24803  47.867   ; Ti-O6     [6364.17]
 2832    TiA      1        H158     Ti2832    2832    2.24803  47.867   ; Ti-O6     [6366.42]
 2833    TiA      1        H158     Ti2833    2833    2.24803  47.867   ; Ti-O6     [6368.67]
 2834    TiA      1        H158     Ti2834    2834    2.24803  47.867   ; Ti-O6     [6370.92]
 2835    TiA      1        H158     Ti2835    2835    2.24803  47.867   ; Ti-O6     [6373.17]
 2836    TiA      1        H158     Ti2836    2836    2.24803  47.867   ; Ti-O6     [6375.41]
 2837    TiA      1        H158     Ti2837    2837    2.24803  47.867   ; Ti-O6     [6377.66]
 2838    TiA      1        H158     Ti2838    2838    2.24803  47.867   ; Ti-O6     [6379.91]
 2839    TiA      1        H158     Ti2839    2839    2.24803  47.867   ; Ti-O6     [6382.16]
 2840    TiA      1        H158     Ti2840    2840    2.24803  47.867   ; Ti-O6     [6384.41]
 2841    TiA      1        H158     Ti2841    2841    2.24803  47.867   ; Ti-O6     [6386.65]
 2842    TiA      1        H158     Ti2842    2842    2.24803  47.867   ; Ti-O6      [6388.9]
 2843    TiA      1        H158     Ti2843    2843    2.24803  47.867   ; Ti-O6     [6391.15]
 2844    TiA      1        H158     Ti2844    2844    2.24804  47.867   ; Ti-O6      [6393.4]
 2845    TiA      1        H158     Ti2845    2845    2.24803  47.867   ; Ti-O6     [6395.65]
 2846    TiA      1        H158     Ti2846    2846    2.24803  47.867   ; Ti-O6     [6397.89]
 2847    TiA      1        H158     Ti2847    2847    2.24803  47.867   ; Ti-O6     [6400.14]
 2848    TiA      1        H158     Ti2848    2848    2.24803  47.867   ; Ti-O6     [6402.39]
 2849    TiA      1        H158     Ti2849    2849    2.24803  47.867   ; Ti-O6     [6404.64]
 2850    TiA      1        H158     Ti2850    2850    2.24803  47.867   ; Ti-O6     [6406.89]
 2851    TiA      1        H158     Ti2851    2851    2.24803  47.867   ; Ti-O6     [6409.13]
 2852    TiA      1        H158     Ti2852    2852    2.24803  47.867   ; Ti-O6     [6411.38]
 2853    TiA      1        H158     Ti2853    2853    2.24803  47.867   ; Ti-O6     [6413.63]
 2854    TiA      1        H158     Ti2854    2854    2.24803  47.867   ; Ti-O6     [6415.88]
 2855    TiA      1        H158     Ti2855    2855    2.24803  47.867   ; Ti-O6     [6418.13]
 2856    TiA      1        H158     Ti2856    2856    2.24803  47.867   ; Ti-O6     [6420.37]
 2857    TiA      1        H158     Ti2857    2857    2.24803  47.867   ; Ti-O6     [6422.62]
 2858    TiA      1        H158     Ti2858    2858    2.24803  47.867   ; Ti-O6     [6424.87]
 2859    TiA      1        H158     Ti2859    2859    2.24803  47.867   ; Ti-O6     [6427.12]
 2860    TiA      1        H158     Ti2860    2860    2.24803  47.867   ; Ti-O6     [6429.37]
 2861    TiA      1        H158     Ti2861    2861    2.24803  47.867   ; Ti-O6     [6431.61]
 2862    TiA      1        H158     Ti2862    2862    2.24803  47.867   ; Ti-O6     [6433.86]
 2863    TiA      1        H158     Ti2863    2863    2.24803  47.867   ; Ti-O6     [6436.11]
 2864    TiA      1        H158     Ti2864    2864    2.24803  47.867   ; Ti-O6     [6438.36]
 2865    TiA      1        H158     Ti2865    2865    2.24803  47.867   ; Ti-O6     [6440.61]
 2866    TiA      1        H158     Ti2866    2866    2.24803  47.867   ; Ti-O6     [6442.86]
 2867    TiA      1        H158     Ti2867    2867    2.24803  47.867   ; Ti-O6      [6445.1]
 2868    TiA      1        H158     Ti2868    2868    2.24803  47.867   ; Ti-O6     [6447.35]
 2869    TiA      1        H158     Ti2869    2869    2.24803  47.867   ; Ti-O6      [6449.6]
 2870    TiA      1        H158     Ti2870    2870    2.24804  47.867   ; Ti-O6     [6451.85]
 2871    TiA      1        H158     Ti2871    2871    2.24803  47.867   ; Ti-O6      [6454.1]
 2872    TiA      1        H158     Ti2872    2872    2.24803  47.867   ; Ti-O6     [6456.34]
 2873    TiA      1        H158     Ti2873    2873    2.24803  47.867   ; Ti-O6     [6458.59]
 2874    TiA      1        H158     Ti2874    2874    2.24803  47.867   ; Ti-O6     [6460.84]
 2875    TiA      1        H158     Ti2875    2875    2.24803  47.867   ; Ti-O6     [6463.09]
 2876    TiA      1        H158     Ti2876    2876    2.24803  47.867   ; Ti-O6     [6465.34]
 2877    TiA      1        H158     Ti2877    2877    2.24803  47.867   ; Ti-O6     [6467.58]
 2878    TiA      1        H158     Ti2878    2878    2.24803  47.867   ; Ti-O6     [6469.83]
 2879    TiA      1        H158     Ti2879    2879    2.24803  47.867   ; Ti-O6     [6472.08]
 2880    TiA      1        H158     Ti2880    2880    2.24803  47.867   ; Ti-O6     [6474.33]
 2881    TiA      1        H158     Ti2881    2881    2.24803  47.867   ; Ti-O6     [6476.58]
 2882    TiA      1        H158     Ti2882    2882    2.24803  47.867   ; Ti-O6     [6478.82]
 2883    TiA      1        H158     Ti2883    2883    2.24803  47.867   ; Ti-O6     [6481.07]
 2884    TiA      1        H158     Ti2884    2884    2.24803  47.867   ; Ti-O6     [6483.32]
 2885    TiA      1        H158     Ti2885    2885    2.24803  47.867   ; Ti-O6     [6485.57]
 2886    TiA      1        H158     Ti2886    2886    2.24803  47.867   ; Ti-O6     [6487.82]
 2887    TiA      1        H158     Ti2887    2887    2.24803  47.867   ; Ti-O6     [6490.06]
 2888    TiA      1        H158     Ti2888    2888    2.24803  47.867   ; Ti-O6     [6492.31]
 2889    TiA      1        H158     Ti2889    2889    2.24803  47.867   ; Ti-O6     [6494.56]
 2890    TiA      1        H158     Ti2890    2890    2.24803  47.867   ; Ti-O6     [6496.81]
 2891    TiA      1        H158     Ti2891    2891    2.24803  47.867   ; Ti-O6     [6499.06]
 2892    TiA      1        H158     Ti2892    2892    2.24803  47.867   ; Ti-O6      [6501.3]
 2893    TiA      1        H158     Ti2893    2893    2.24803  47.867   ; Ti-O6     [6503.55]
 2894    TiA      1        H158     Ti2894    2894    2.24803  47.867   ; Ti-O6      [6505.8]
 2895    TiA      1        H158     Ti2895    2895    2.24803  47.867   ; Ti-O6     [6508.05]
 2896    TiA      1        H158     Ti2896    2896    2.24803  47.867   ; Ti-O6      [6510.3]
 2897    TiA      1        H158     Ti2897    2897    2.24804  47.867   ; Ti-O6     [6512.54]
 2898    TiA      1        H158     Ti2898    2898    2.24803  47.867   ; Ti-O6     [6514.79]
 2899    TiA      1        H158     Ti2899    2899    2.24803  47.867   ; Ti-O6     [6517.04]
 2900    TiA      1        H158     Ti2900    2900    2.24803  47.867   ; Ti-O6     [6519.29]
 2901    TiA      1        H158     Ti2901    2901    2.24803  47.867   ; Ti-O6     [6521.54]
 2902    TiA      1        H158     Ti2902    2902    2.24803  47.867   ; Ti-O6     [6523.78]
 2903    TiA      1        H158     Ti2903    2903    2.24803  47.867   ; Ti-O6     [6526.03]
 2904    TiA      1        H158     Ti2904    2904    2.24803  47.867   ; Ti-O6     [6528.28]
 2905    TiA      1        H158     Ti2905    2905    2.24803  47.867   ; Ti-O6     [6530.53]
 2906    TiA      1        H158     Ti2906    2906    2.24803  47.867   ; Ti-O6     [6532.78]
 2907    TiA      1        H158     Ti2907    2907    2.24803  47.867   ; Ti-O6     [6535.02]
 2908    TiA      1        H158     Ti2908    2908    2.24803  47.867   ; Ti-O6     [6537.27]
 2909    TiA      1        H158     Ti2909    2909    2.24803  47.867   ; Ti-O6     [6539.52]
 2910    TiA      1        H158     Ti2910    2910    2.24803  47.867   ; Ti-O6     [6541.77]
 2911    TiA      1        H158     Ti2911    2911    2.24803  47.867   ; Ti-O6     [6544.02]
 2912    TiA      1        H158     Ti2912    2912    2.24803  47.867   ; Ti-O6     [6546.26]
 2913    TiA      1        H158     Ti2913    2913    2.24803  47.867   ; Ti-O6     [6548.51]
 2914    TiA      1        H158     Ti2914    2914    2.24803  47.867   ; Ti-O6     [6550.76]
 2915    TiA      1        H158     Ti2915    2915    2.24803  47.867   ; Ti-O6     [6553.01]
 2916    TiA      1        H158     Ti2916    2916    2.24803  47.867   ; Ti-O6     [6555.26]
 2917    TiA      1        H158     Ti2917    2917    2.24803  47.867   ; Ti-O6      [6557.5]
 2918    TiA      1        H158     Ti2918    2918    2.24803  47.867   ; Ti-O6     [6559.75]
 2919    TiA      1        H158     Ti2919    2919    2.24803  47.867   ; Ti-O6        [6562]
 2920    TiA      1        H158     Ti2920    2920    2.24803  47.867   ; Ti-O6     [6564.25]
 2921    TiA      1        H158     Ti2921    2921    2.24803  47.867   ; Ti-O6      [6566.5]
 2922    TiA      1        H158     Ti2922    2922    2.24803  47.867   ; Ti-O6     [6568.74]
 2923    TiA      1        H158     Ti2923    2923    2.24804  47.867   ; Ti-O6     [6570.99]
 2924    TiA      1        H158     Ti2924    2924    2.24803  47.867   ; Ti-O6     [6573.24]
 2925    TiA      1        H158     Ti2925    2925    2.24803  47.867   ; Ti-O6     [6575.49]
 2926    TiA      1        H158     Ti2926    2926    2.24803  47.867   ; Ti-O6     [6577.74]
 2927    TiA      1        H158     Ti2927    2927    2.24803  47.867   ; Ti-O6     [6579.98]
 2928    TiA      1        H158     Ti2928    2928    2.24803  47.867   ; Ti-O6     [6582.23]
 2929    TiA      1        H158     Ti2929    2929    2.24803  47.867   ; Ti-O6     [6584.48]
 2930    TiA      1        H158     Ti2930    2930    2.24803  47.867   ; Ti-O6     [6586.73]
 2931    TiA      1        H158     Ti2931    2931    2.24803  47.867   ; Ti-O6     [6588.98]
 2932    TiA      1        H158     Ti2932    2932    2.24803  47.867   ; Ti-O6     [6591.23]
 2933    TiA      1        H158     Ti2933    2933    2.24803  47.867   ; Ti-O6     [6593.47]
 2934    TiA      1        H158     Ti2934    2934    2.24803  47.867   ; Ti-O6     [6595.72]
 2935    TiA      1        H158     Ti2935    2935    2.24803  47.867   ; Ti-O6     [6597.97]
 2936    TiA      1        H158     Ti2936    2936    2.24803  47.867   ; Ti-O6     [6600.22]
 2937    TiA      1        H158     Ti2937    2937    2.24803  47.867   ; Ti-O6     [6602.47]
 2938    TiA      1        H158     Ti2938    2938    2.24803  47.867   ; Ti-O6     [6604.71]
 2939    TiA      1        H158     Ti2939    2939    2.24803  47.867   ; Ti-O6     [6606.96]
 2940    TiA      1        H158     Ti2940    2940    2.24803  47.867   ; Ti-O6     [6609.21]
 2941    TiA      1        H158     Ti2941    2941    2.24803  47.867   ; Ti-O6     [6611.46]
 2942    TiA      1        H158     Ti2942    2942    2.24803  47.867   ; Ti-O6     [6613.71]
 2943    TiA      1        H158     Ti2943    2943    2.24803  47.867   ; Ti-O6     [6615.95]
 2944    TiA      1        H158     Ti2944    2944    2.24803  47.867   ; Ti-O6      [6618.2]
 2945    TiA      1        H158     Ti2945    2945    2.24803  47.867   ; Ti-O6     [6620.45]
 2946    TiA      1        H158     Ti2946    2946    2.24803  47.867   ; Ti-O6      [6622.7]
 2947    TiA      1        H158     Ti2947    2947    2.24803  47.867   ; Ti-O6     [6624.95]
 2948    TiA      1        H158     Ti2948    2948    2.24803  47.867   ; Ti-O6     [6627.19]
 2949    TiA      1        H158     Ti2949    2949    2.24803  47.867   ; Ti-O6     [6629.44]
 2950    TiA      1        H158     Ti2950    2950    2.24804  47.867   ; Ti-O6     [6631.69]
 2951    TiA      1        H158     Ti2951    2951    2.24803  47.867   ; Ti-O6     [6633.94]
 2952    TiA      1        H158     Ti2952    2952    2.24803  47.867   ; Ti-O6     [6636.19]
 2953    TiA      1        H158     Ti2953    2953    2.24803  47.867   ; Ti-O6     [6638.43]
 2954    TiA      1        H158     Ti2954    2954    2.24803  47.867   ; Ti-O6     [6640.68]
 2955    TiA      1        H158     Ti2955    2955    2.24803  47.867   ; Ti-O6     [6642.93]
 2956    TiA      1        H158     Ti2956    2956    2.24803  47.867   ; Ti-O6     [6645.18]
 2957    TiA      1        H158     Ti2957    2957    2.24803  47.867   ; Ti-O6     [6647.43]
 2958    TiA      1        H158     Ti2958    2958    2.24803  47.867   ; Ti-O6     [6649.67]
 2959    TiA      1        H158     Ti2959    2959    2.24803  47.867   ; Ti-O6     [6651.92]
 2960    TiA      1        H158     Ti2960    2960    2.24803  47.867   ; Ti-O6     [6654.17]
 2961    TiA      1        H158     Ti2961    2961    2.24803  47.867   ; Ti-O6     [6656.42]
 2962    TiA      1        H158     Ti2962    2962    2.24803  47.867   ; Ti-O6     [6658.67]
 2963    TiA      1        H158     Ti2963    2963    2.24803  47.867   ; Ti-O6     [6660.91]
 2964    TiA      1        H158     Ti2964    2964    2.24803  47.867   ; Ti-O6     [6663.16]
 2965    TiA      1        H158     Ti2965    2965    2.24803  47.867   ; Ti-O6     [6665.41]
 2966    TiA      1        H158     Ti2966    2966    2.24803  47.867   ; Ti-O6     [6667.66]
 2967    TiA      1        H158     Ti2967    2967    2.24803  47.867   ; Ti-O6     [6669.91]
 2968    TiA      1        H158     Ti2968    2968    2.24803  47.867   ; Ti-O6     [6672.15]
 2969    TiA      1        H158     Ti2969    2969    2.24803  47.867   ; Ti-O6      [6674.4]
 2970    TiA      1        H158     Ti2970    2970    2.24803  47.867   ; Ti-O6     [6676.65]
 2971    TiA      1        H158     Ti2971    2971    2.24803  47.867   ; Ti-O6      [6678.9]
 2972    TiA      1        H158     Ti2972    2972    2.24803  47.867   ; Ti-O6     [6681.15]
 2973    TiA      1        H158     Ti2973    2973    2.24803  47.867   ; Ti-O6     [6683.39]
 2974    TiA      1        H158     Ti2974    2974    2.24803  47.867   ; Ti-O6     [6685.64]
 2975    TiA      1        H158     Ti2975    2975    2.24803  47.867   ; Ti-O6     [6687.89]
 2976    TiA      1        H158     Ti2976    2976    2.24804  47.867   ; Ti-O6     [6690.14]
 2977    TiA      1        H158     Ti2977    2977    2.24803  47.867   ; Ti-O6     [6692.39]
 2978    TiA      1        H158     Ti2978    2978    2.24803  47.867   ; Ti-O6     [6694.63]
 2979    TiA      1        H158     Ti2979    2979    2.24803  47.867   ; Ti-O6     [6696.88]
 2980    TiA      1        H158     Ti2980    2980    2.24803  47.867   ; Ti-O6     [6699.13]
 2981    TiA      1        H158     Ti2981    2981    2.24803  47.867   ; Ti-O6     [6701.38]
 2982    TiA      1        H158     Ti2982    2982    2.24803  47.867   ; Ti-O6     [6703.63]
 2983    TiA      1        H158     Ti2983    2983    2.24803  47.867   ; Ti-O6     [6705.87]
 2984    TiA      1        H158     Ti2984    2984    2.24803  47.867   ; Ti-O6     [6708.12]
 2985    TiA      1        H158     Ti2985    2985    2.24803  47.867   ; Ti-O6     [6710.37]
 2986    TiA      1        H158     Ti2986    2986    2.24803  47.867   ; Ti-O6     [6712.62]
 2987    TiA      1        H158     Ti2987    2987    2.24803  47.867   ; Ti-O6     [6714.87]
 2988    TiA      1        H158     Ti2988    2988    2.24803  47.867   ; Ti-O6     [6717.11]
 2989    TiA      1        H158     Ti2989    2989    2.24803  47.867   ; Ti-O6     [6719.36]
 2990    TiA      1        H158     Ti2990    2990    2.24803  47.867   ; Ti-O6     [6721.61]
 2991    TiA      1        H158     Ti2991    2991    2.24803  47.867   ; Ti-O6     [6723.86]
 2992    TiA      1        H158     Ti2992    2992    2.24803  47.867   ; Ti-O6     [6726.11]
 2993    TiA      1        H158     Ti2993    2993    2.24803  47.867   ; Ti-O6     [6728.35]
 2994    TiA      1        H158     Ti2994    2994    2.24803  47.867   ; Ti-O6      [6730.6]
 2995    TiA      1        H158     Ti2995    2995    2.24803  47.867   ; Ti-O6     [6732.85]
 2996    TiA      1        H158     Ti2996    2996    2.24803  47.867   ; Ti-O6      [6735.1]
 2997    TiA      1        H158     Ti2997    2997    2.24803  47.867   ; Ti-O6     [6737.35]
 2998    TiA      1        H158     Ti2998    2998    2.24803  47.867   ; Ti-O6      [6739.6]
 2999    TiA      1        H158     Ti2999    2999    2.24803  47.867   ; Ti-O6     [6741.84]
 3000    TiA      1        H158     Ti3000    3000    2.24803  47.867   ; Ti-O6     [6744.09]
 3001    TiA      1        H158     Ti3001    3001    2.24803  47.867   ; Ti-O6     [6746.34]
 3002    TiA      1        H158     Ti3002    3002    2.24803  47.867   ; Ti-O6     [6748.59]
 3003    TiA      1        H158     Ti3003    3003    2.24804  47.867   ; Ti-O6     [6750.84]
 3004    TiA      1        H158     Ti3004    3004    2.24803  47.867   ; Ti-O6     [6753.08]
 3005    TiA      1        H158     Ti3005    3005    2.24803  47.867   ; Ti-O6     [6755.33]
 3006    TiA      1        H158     Ti3006    3006    2.24803  47.867   ; Ti-O6     [6757.58]
 3007    TiA      1        H158     Ti3007    3007    2.24803  47.867   ; Ti-O6     [6759.83]
 3008    TiA      1        H158     Ti3008    3008    2.24803  47.867   ; Ti-O6     [6762.08]
 3009    TiA      1        H158     Ti3009    3009    2.24803  47.867   ; Ti-O6     [6764.32]
 3010    TiA      1        H158     Ti3010    3010    2.24803  47.867   ; Ti-O6     [6766.57]
 3011    TiA      1        H158     Ti3011    3011    2.24803  47.867   ; Ti-O6     [6768.82]
 3012    TiA      1        H158     Ti3012    3012    2.24803  47.867   ; Ti-O6     [6771.07]
 3013    TiA      1        H158     Ti3013    3013    2.24803  47.867   ; Ti-O6     [6773.32]
 3014    TiA      1        H158     Ti3014    3014    2.24803  47.867   ; Ti-O6     [6775.56]
 3015    TiA      1        H158     Ti3015    3015    2.24803  47.867   ; Ti-O6     [6777.81]
 3016    TiA      1        H158     Ti3016    3016    2.24803  47.867   ; Ti-O6     [6780.06]
 3017    TiA      1        H158     Ti3017    3017    2.24803  47.867   ; Ti-O6     [6782.31]
 3018    TiA      1        H158     Ti3018    3018    2.24803  47.867   ; Ti-O6     [6784.56]
 3019    TiA      1        H158     Ti3019    3019    2.24803  47.867   ; Ti-O6      [6786.8]
 3020    TiA      1        H158     Ti3020    3020    2.24803  47.867   ; Ti-O6     [6789.05]
 3021    TiA      1        H158     Ti3021    3021    2.24803  47.867   ; Ti-O6      [6791.3]
 3022    TiA      1        H158     Ti3022    3022    2.24803  47.867   ; Ti-O6     [6793.55]
 3023    TiA      1        H158     Ti3023    3023    2.24803  47.867   ; Ti-O6      [6795.8]
 3024    TiA      1        H158     Ti3024    3024    2.24803  47.867   ; Ti-O6     [6798.04]
 3025    TiA      1        H158     Ti3025    3025    2.24803  47.867   ; Ti-O6     [6800.29]
 3026    TiA      1        H158     Ti3026    3026    2.24803  47.867   ; Ti-O6     [6802.54]
 3027    TiA      1        H158     Ti3027    3027    2.24803  47.867   ; Ti-O6     [6804.79]
 3028    TiA      1        H158     Ti3028    3028    2.24803  47.867   ; Ti-O6     [6807.04]
 3029    TiA      1        H158     Ti3029    3029    2.24804  47.867   ; Ti-O6     [6809.28]
 3030    TiA      1        H158     Ti3030    3030    2.24803  47.867   ; Ti-O6     [6811.53]
 3031    TiA      1        H158     Ti3031    3031    2.24803  47.867   ; Ti-O6     [6813.78]
 3032    TiA      1        H158     Ti3032    3032    2.24803  47.867   ; Ti-O6     [6816.03]
 3033    TiA      1        H158     Ti3033    3033    2.24803  47.867   ; Ti-O6     [6818.28]
 3034    TiA      1        H158     Ti3034    3034    2.24803  47.867   ; Ti-O6     [6820.52]
 3035    TiA      1        H158     Ti3035    3035    2.24803  47.867   ; Ti-O6     [6822.77]
 3036    TiA      1        H158     Ti3036    3036    2.24803  47.867   ; Ti-O6     [6825.02]
 3037    TiA      1        H158     Ti3037    3037    2.24803  47.867   ; Ti-O6     [6827.27]
 3038    TiA      1        H158     Ti3038    3038    2.24803  47.867   ; Ti-O6     [6829.52]
 3039    TiA      1        H158     Ti3039    3039    2.24803  47.867   ; Ti-O6     [6831.76]
 3040    TiA      1        H158     Ti3040    3040    2.24803  47.867   ; Ti-O6     [6834.01]
 3041    TiA      1        H158     Ti3041    3041    2.24803  47.867   ; Ti-O6     [6836.26]
 3042    TiA      1        H158     Ti3042    3042    2.24803  47.867   ; Ti-O6     [6838.51]
 3043    TiA      1        H158     Ti3043    3043    2.24803  47.867   ; Ti-O6     [6840.76]
 3044    TiA      1        H158     Ti3044    3044    2.24803  47.867   ; Ti-O6        [6843]
 3045    TiA      1        H158     Ti3045    3045    2.24803  47.867   ; Ti-O6     [6845.25]
 3046    TiA      1        H158     Ti3046    3046    2.24803  47.867   ; Ti-O6      [6847.5]
 3047    TiA      1        H158     Ti3047    3047    2.24803  47.867   ; Ti-O6     [6849.75]
 3048    TiA      1        H158     Ti3048    3048    2.24803  47.867   ; Ti-O6        [6852]
 3049    TiA      1        H158     Ti3049    3049    2.24803  47.867   ; Ti-O6     [6854.24]
 3050    TiA      1        H158     Ti3050    3050    2.24803  47.867   ; Ti-O6     [6856.49]
 3051    TiA      1        H158     Ti3051    3051    2.24803  47.867   ; Ti-O6     [6858.74]
 3052    TiA      1        H158     Ti3052    3052    2.24803  47.867   ; Ti-O6     [6860.99]
 3053    TiA      1        H158     Ti3053    3053    2.24803  47.867   ; Ti-O6     [6863.24]
 3054    TiA      1        H158     Ti3054    3054    2.24803  47.867   ; Ti-O6     [6865.48]
 3055    TiA      1        H158     Ti3055    3055    2.24804  47.867   ; Ti-O6     [6867.73]
 3056    TiA      1        H158     Ti3056    3056    2.24803  47.867   ; Ti-O6     [6869.98]
 3057    TiA      1        H158     Ti3057    3057    2.24803  47.867   ; Ti-O6     [6872.23]
 3058    TiA      1        H158     Ti3058    3058    2.24803  47.867   ; Ti-O6     [6874.48]
 3059    TiA      1        H158     Ti3059    3059    2.24803  47.867   ; Ti-O6     [6876.72]
 3060    TiA      1        H158     Ti3060    3060    2.24803  47.867   ; Ti-O6     [6878.97]
 3061    TiA      1        H158     Ti3061    3061    2.24803  47.867   ; Ti-O6     [6881.22]
 3062    TiA      1        H158     Ti3062    3062    2.24803  47.867   ; Ti-O6     [6883.47]
 3063    TiA      1        H158     Ti3063    3063    2.24803  47.867   ; Ti-O6     [6885.72]
 3064    TiA      1        H158     Ti3064    3064    2.24803  47.867   ; Ti-O6     [6887.97]
 3065    TiA      1        H158     Ti3065    3065    2.24803  47.867   ; Ti-O6     [6890.21]
 3066    TiA      1        H158     Ti3066    3066    2.24803  47.867   ; Ti-O6     [6892.46]
 3067    TiA      1        H158     Ti3067    3067    2.24803  47.867   ; Ti-O6     [6894.71]
 3068    TiA      1        H158     Ti3068    3068    2.24803  47.867   ; Ti-O6     [6896.96]
 3069    TiA      1        H158     Ti3069    3069    2.24803  47.867   ; Ti-O6     [6899.21]
 3070    TiA      1        H158     Ti3070    3070    2.24803  47.867   ; Ti-O6     [6901.45]
 3071    TiA      1        H158     Ti3071    3071    2.24803  47.867   ; Ti-O6      [6903.7]
 3072    TiA      1        H158     Ti3072    3072    2.24803  47.867   ; Ti-O6     [6905.95]
 3073    TiA      1        H158     Ti3073    3073    2.24803  47.867   ; Ti-O6      [6908.2]
 3074    TiA      1        H158     Ti3074    3074    2.24803  47.867   ; Ti-O6     [6910.45]
 3075    TiA      1        H158     Ti3075    3075    2.24803  47.867   ; Ti-O6     [6912.69]
 3076    TiA      1        H158     Ti3076    3076    2.24803  47.867   ; Ti-O6     [6914.94]
 3077    TiA      1        H158     Ti3077    3077    2.24803  47.867   ; Ti-O6     [6917.19]
 3078    TiA      1        H158     Ti3078    3078    2.24803  47.867   ; Ti-O6     [6919.44]
 3079    TiA      1        H158     Ti3079    3079    2.24803  47.867   ; Ti-O6     [6921.69]
 3080    TiA      1        H158     Ti3080    3080    2.24803  47.867   ; Ti-O6     [6923.93]
 3081    TiA      1        H158     Ti3081    3081    2.24803  47.867   ; Ti-O6     [6926.18]
 3082    TiA      1        H158     Ti3082    3082    2.24804  47.867   ; Ti-O6     [6928.43]
 3083    TiA      1        H158     Ti3083    3083    2.24803  47.867   ; Ti-O6     [6930.68]
 3084    TiA      1        H158     Ti3084    3084    2.24803  47.867   ; Ti-O6     [6932.93]
 3085    TiA      1        H158     Ti3085    3085    2.24803  47.867   ; Ti-O6     [6935.17]
 3086    TiA      1        H158     Ti3086    3086    2.24803  47.867   ; Ti-O6     [6937.42]
 3087    TiA      1        H158     Ti3087    3087    2.24803  47.867   ; Ti-O6     [6939.67]
 3088    TiA      1        H158     Ti3088    3088    2.24803  47.867   ; Ti-O6     [6941.92]
 3089    TiA      1        H158     Ti3089    3089    2.24803  47.867   ; Ti-O6     [6944.17]
 3090    TiA      1        H158     Ti3090    3090    2.24803  47.867   ; Ti-O6     [6946.41]
 3091    TiA      1        H158     Ti3091    3091    2.24803  47.867   ; Ti-O6     [6948.66]
 3092    TiA      1        H158     Ti3092    3092    2.24803  47.867   ; Ti-O6     [6950.91]
 3093    TiA      1        H158     Ti3093    3093    2.24803  47.867   ; Ti-O6     [6953.16]
 3094    TiA      1        H158     Ti3094    3094    2.24803  47.867   ; Ti-O6     [6955.41]
 3095    TiA      1        H158     Ti3095    3095    2.24803  47.867   ; Ti-O6     [6957.65]
 3096    TiA      1        H158     Ti3096    3096    2.24803  47.867   ; Ti-O6      [6959.9]
 3097    TiA      1        H158     Ti3097    3097    2.24803  47.867   ; Ti-O6     [6962.15]
 3098    TiA      1        H158     Ti3098    3098    2.24803  47.867   ; Ti-O6      [6964.4]
 3099    TiA      1        H158     Ti3099    3099    2.24803  47.867   ; Ti-O6     [6966.65]
 3100    TiA      1        H158     Ti3100    3100    2.24803  47.867   ; Ti-O6     [6968.89]
 3101    TiA      1        H158     Ti3101    3101    2.24803  47.867   ; Ti-O6     [6971.14]
 3102    TiA      1        H158     Ti3102    3102    2.24803  47.867   ; Ti-O6     [6973.39]
 3103    TiA      1        H158     Ti3103    3103    2.24803  47.867   ; Ti-O6     [6975.64]
 3104    TiA      1        H158     Ti3104    3104    2.24803  47.867   ; Ti-O6     [6977.89]
 3105    TiA      1        H158     Ti3105    3105    2.24803  47.867   ; Ti-O6     [6980.13]
 3106    TiA      1        H158     Ti3106    3106    2.24803  47.867   ; Ti-O6     [6982.38]
 3107    TiA      1        H158     Ti3107    3107    2.24803  47.867   ; Ti-O6     [6984.63]
 3108    TiA      1        H158     Ti3108    3108    2.24804  47.867   ; Ti-O6     [6986.88]
 3109    TiA      1        H158     Ti3109    3109    2.24803  47.867   ; Ti-O6     [6989.13]
 3110    TiA      1        H158     Ti3110    3110    2.24803  47.867   ; Ti-O6     [6991.37]
 3111    TiA      1        H158     Ti3111    3111    2.24803  47.867   ; Ti-O6     [6993.62]
 3112    TiA      1        H158     Ti3112    3112    2.24803  47.867   ; Ti-O6     [6995.87]
 3113    TiA      1        H158     Ti3113    3113    2.24803  47.867   ; Ti-O6     [6998.12]
 3114    TiA      1        H158     Ti3114    3114    2.24803  47.867   ; Ti-O6     [7000.37]
 3115    TiA      1        H158     Ti3115    3115    2.24803  47.867   ; Ti-O6     [7002.61]
 3116    TiA      1        H158     Ti3116    3116    2.24803  47.867   ; Ti-O6     [7004.86]
 3117    TiA      1        H158     Ti3117    3117    2.24803  47.867   ; Ti-O6     [7007.11]
 3118    TiA      1        H158     Ti3118    3118    2.24803  47.867   ; Ti-O6     [7009.36]
 3119    TiA      1        H158     Ti3119    3119    2.24803  47.867   ; Ti-O6     [7011.61]
 3120    TiA      1        H158     Ti3120    3120    2.24803  47.867   ; Ti-O6     [7013.85]
 3121    TiA      1        H158     Ti3121    3121    2.24803  47.867   ; Ti-O6      [7016.1]
 3122    TiA      1        H158     Ti3122    3122    2.24803  47.867   ; Ti-O6     [7018.35]
 3123    TiA      1        H158     Ti3123    3123    2.24803  47.867   ; Ti-O6      [7020.6]
 3124    TiA      1        H158     Ti3124    3124    2.24803  47.867   ; Ti-O6     [7022.85]
 3125    TiA      1        H158     Ti3125    3125    2.24803  47.867   ; Ti-O6     [7025.09]
 3126    TiA      1        H158     Ti3126    3126    2.24803  47.867   ; Ti-O6     [7027.34]
 3127    TiA      1        H158     Ti3127    3127    2.24803  47.867   ; Ti-O6     [7029.59]
 3128    TiA      1        H158     Ti3128    3128    2.24803  47.867   ; Ti-O6     [7031.84]
 3129    TiA      1        H158     Ti3129    3129    2.24803  47.867   ; Ti-O6     [7034.09]
 3130    TiA      1        H158     Ti3130    3130    2.24803  47.867   ; Ti-O6     [7036.34]
 3131    TiA      1        H158     Ti3131    3131    2.24803  47.867   ; Ti-O6     [7038.58]
 3132    TiA      1        H158     Ti3132    3132    2.24803  47.867   ; Ti-O6     [7040.83]
 3133    TiA      1        H158     Ti3133    3133    2.24803  47.867   ; Ti-O6     [7043.08]
 3134    TiA      1        H158     Ti3134    3134    2.24803  47.867   ; Ti-O6     [7045.33]
 3135    TiA      1        H158     Ti3135    3135    2.24804  47.867   ; Ti-O6     [7047.58]
 3136    TiA      1        H158     Ti3136    3136    2.24803  47.867   ; Ti-O6     [7049.82]
 3137    TiA      1        H158     Ti3137    3137    2.24803  47.867   ; Ti-O6     [7052.07]
 3138    TiA      1        H158     Ti3138    3138    2.24803  47.867   ; Ti-O6     [7054.32]
 3139    TiA      1        H158     Ti3139    3139    2.24803  47.867   ; Ti-O6     [7056.57]
 3140    TiA      1        H158     Ti3140    3140    2.24803  47.867   ; Ti-O6     [7058.82]
 3141    TiA      1        H158     Ti3141    3141    2.24803  47.867   ; Ti-O6     [7061.06]
 3142    TiA      1        H158     Ti3142    3142    2.24803  47.867   ; Ti-O6     [7063.31]
 3143    TiA      1        H158     Ti3143    3143    2.24803  47.867   ; Ti-O6     [7065.56]
 3144    TiA      1        H158     Ti3144    3144    2.24803  47.867   ; Ti-O6     [7067.81]
 3145    TiA      1        H158     Ti3145    3145    2.24803  47.867   ; Ti-O6     [7070.06]
 3146    TiA      1        H158     Ti3146    3146    2.24803  47.867   ; Ti-O6      [7072.3]
 3147    TiA      1        H158     Ti3147    3147    2.24803  47.867   ; Ti-O6     [7074.55]
 3148    TiA      1        H158     Ti3148    3148    2.24803  47.867   ; Ti-O6      [7076.8]
 3149    TiA      1        H158     Ti3149    3149    2.24803  47.867   ; Ti-O6     [7079.05]
 3150    TiA      1        H158     Ti3150    3150    2.24803  47.867   ; Ti-O6      [7081.3]
 3151    TiA      1        H158     Ti3151    3151    2.24803  47.867   ; Ti-O6     [7083.54]
 3152    TiA      1        H158     Ti3152    3152    2.24803  47.867   ; Ti-O6     [7085.79]
 3153    TiA      1        H158     Ti3153    3153    2.24803  47.867   ; Ti-O6     [7088.04]
 3154    TiA      1        H158     Ti3154    3154    2.24803  47.867   ; Ti-O6     [7090.29]
 3155    TiA      1        H158     Ti3155    3155    2.24803  47.867   ; Ti-O6     [7092.54]
 3156    TiA      1        H158     Ti3156    3156    2.24803  47.867   ; Ti-O6     [7094.78]
 3157    TiA      1        H158     Ti3157    3157    2.24803  47.867   ; Ti-O6     [7097.03]
 3158    TiA      1        H158     Ti3158    3158    2.24803  47.867   ; Ti-O6     [7099.28]
 3159    TiA      1        H158     Ti3159    3159    2.24803  47.867   ; Ti-O6     [7101.53]
 3160    TiA      1        H158     Ti3160    3160    2.24803  47.867   ; Ti-O6     [7103.78]
 3161    TiA      1        H158     Ti3161    3161    2.24804  47.867   ; Ti-O6     [7106.02]
 3162    TiA      1        H158     Ti3162    3162    2.24803  47.867   ; Ti-O6     [7108.27]
 3163    TiA      1        H158     Ti3163    3163    2.24803  47.867   ; Ti-O6     [7110.52]
 3164    TiA      1        H158     Ti3164    3164    2.24803  47.867   ; Ti-O6     [7112.77]
 3165    TiA      1        H158     Ti3165    3165    2.24803  47.867   ; Ti-O6     [7115.02]
 3166    TiA      1        H158     Ti3166    3166    2.24803  47.867   ; Ti-O6     [7117.26]
 3167    TiA      1        H158     Ti3167    3167    2.24803  47.867   ; Ti-O6     [7119.51]
 3168    TiA      1        H158     Ti3168    3168    2.24803  47.867   ; Ti-O6     [7121.76]
 3169    TiA      1        H158     Ti3169    3169    2.24803  47.867   ; Ti-O6     [7124.01]
 3170    TiA      1        H158     Ti3170    3170    2.24803  47.867   ; Ti-O6     [7126.26]
 3171    TiA      1        H158     Ti3171    3171    2.24803  47.867   ; Ti-O6      [7128.5]
 3172    TiA      1        H158     Ti3172    3172    2.24803  47.867   ; Ti-O6     [7130.75]
 3173    TiA      1        H158     Ti3173    3173    2.24803  47.867   ; Ti-O6        [7133]
 3174    TiA      1        H158     Ti3174    3174    2.24803  47.867   ; Ti-O6     [7135.25]
 3175    TiA      1        H158     Ti3175    3175    2.24803  47.867   ; Ti-O6      [7137.5]
 3176    TiA      1        H158     Ti3176    3176    2.24803  47.867   ; Ti-O6     [7139.74]
 3177    TiA      1        H158     Ti3177    3177    2.24803  47.867   ; Ti-O6     [7141.99]
 3178    TiA      1        H158     Ti3178    3178    2.24803  47.867   ; Ti-O6     [7144.24]
 3179    TiA      1        H158     Ti3179    3179    2.24803  47.867   ; Ti-O6     [7146.49]
 3180    TiA      1        H158     Ti3180    3180    2.24803  47.867   ; Ti-O6     [7148.74]
 3181    TiA      1        H158     Ti3181    3181    2.24803  47.867   ; Ti-O6     [7150.98]
 3182    TiA      1        H158     Ti3182    3182    2.24803  47.867   ; Ti-O6     [7153.23]
 3183    TiA      1        H158     Ti3183    3183    2.24803  47.867   ; Ti-O6     [7155.48]
 3184    TiA      1        H158     Ti3184    3184    2.24803  47.867   ; Ti-O6     [7157.73]
 3185    TiA      1        H158     Ti3185    3185    2.24803  47.867   ; Ti-O6     [7159.98]
 3186    TiA      1        H158     Ti3186    3186    2.24803  47.867   ; Ti-O6     [7162.22]
 3187    TiA      1        H158     Ti3187    3187    2.24803  47.867   ; Ti-O6     [7164.47]
 3188    TiA      1        H158     Ti3188    3188    2.24804  47.867   ; Ti-O6     [7166.72]
 3189    TiA      1        H158     Ti3189    3189    2.24803  47.867   ; Ti-O6     [7168.97]
 3190    TiA      1        H158     Ti3190    3190    2.24803  47.867   ; Ti-O6     [7171.22]
 3191    TiA      1        H158     Ti3191    3191    2.24803  47.867   ; Ti-O6     [7173.46]
 3192    TiA      1        H158     Ti3192    3192    2.24803  47.867   ; Ti-O6     [7175.71]
 3193    TiA      1        H158     Ti3193    3193    2.24803  47.867   ; Ti-O6     [7177.96]
 3194    TiA      1        H158     Ti3194    3194    2.24803  47.867   ; Ti-O6     [7180.21]
 3195    TiA      1        H158     Ti3195    3195    2.24803  47.867   ; Ti-O6     [7182.46]
 3196    TiA      1        H158     Ti3196    3196    2.24803  47.867   ; Ti-O6     [7184.71]
 3197    TiA      1        H158     Ti3197    3197    2.24803  47.867   ; Ti-O6     [7186.95]
 3198    TiA      1        H158     Ti3198    3198    2.24803  47.867   ; Ti-O6      [7189.2]
 3199    TiA      1        H158     Ti3199    3199    2.24803  47.867   ; Ti-O6     [7191.45]
 3200    TiA      1        H158     Ti3200    3200    2.24803  47.867   ; Ti-O6      [7193.7]
 3201    TiA      1        H158     Ti3201    3201    2.24803  47.867   ; Ti-O6     [7195.95]
 3202    TiA      1        H158     Ti3202    3202    2.24803  47.867   ; Ti-O6     [7198.19]
 3203    TiA      1        H158     Ti3203    3203    2.24803  47.867   ; Ti-O6     [7200.44]
 3204    TiA      1        H158     Ti3204    3204    2.24803  47.867   ; Ti-O6     [7202.69]
 3205    TiA      1        H158     Ti3205    3205    2.24803  47.867   ; Ti-O6     [7204.94]
 3206    TiA      1        H158     Ti3206    3206    2.24803  47.867   ; Ti-O6     [7207.19]
 3207    TiA      1        H158     Ti3207    3207    2.24803  47.867   ; Ti-O6     [7209.43]
 3208    TiA      1        H158     Ti3208    3208    2.24803  47.867   ; Ti-O6     [7211.68]
 3209    TiA      1        H158     Ti3209    3209    2.24803  47.867   ; Ti-O6     [7213.93]
 3210    TiA      1        H158     Ti3210    3210    2.24803  47.867   ; Ti-O6     [7216.18]
 3211    TiA      1        H158     Ti3211    3211    2.24803  47.867   ; Ti-O6     [7218.43]
 3212    TiA      1        H158     Ti3212    3212    2.24803  47.867   ; Ti-O6     [7220.67]
 3213    TiA      1        H158     Ti3213    3213    2.24803  47.867   ; Ti-O6     [7222.92]
 3214    TiA      1        H158     Ti3214    3214    2.24804  47.867   ; Ti-O6     [7225.17]
 3215    TiA      1        H158     Ti3215    3215    2.24803  47.867   ; Ti-O6     [7227.42]
 3216    TiA      1        H158     Ti3216    3216    2.24803  47.867   ; Ti-O6     [7229.67]
 3217    TiA      1        H158     Ti3217    3217    2.24803  47.867   ; Ti-O6     [7231.91]
 3218    TiA      1        H158     Ti3218    3218    2.24803  47.867   ; Ti-O6     [7234.16]
 3219    TiA      1        H158     Ti3219    3219    2.24803  47.867   ; Ti-O6     [7236.41]
 3220    TiA      1        H158     Ti3220    3220    2.24803  47.867   ; Ti-O6     [7238.66]
 3221    TiA      1        H158     Ti3221    3221    2.24803  47.867   ; Ti-O6     [7240.91]
 3222    TiA      1        H158     Ti3222    3222    2.24803  47.867   ; Ti-O6     [7243.15]
 3223    TiA      1        H158     Ti3223    3223    2.24803  47.867   ; Ti-O6      [7245.4]
 3224    TiA      1        H158     Ti3224    3224    2.24803  47.867   ; Ti-O6     [7247.65]
 3225    TiA      1        H158     Ti3225    3225    2.24803  47.867   ; Ti-O6      [7249.9]
 3226    TiA      1        H158     Ti3226    3226    2.24803  47.867   ; Ti-O6     [7252.15]
 3227    TiA      1        H158     Ti3227    3227    2.24803  47.867   ; Ti-O6     [7254.39]
 3228    TiA      1        H158     Ti3228    3228    2.24803  47.867   ; Ti-O6     [7256.64]
 3229    TiA      1        H158     Ti3229    3229    2.24803  47.867   ; Ti-O6     [7258.89]
 3230    TiA      1        H158     Ti3230    3230    2.24803  47.867   ; Ti-O6     [7261.14]
 3231    TiA      1        H158     Ti3231    3231    2.24803  47.867   ; Ti-O6     [7263.39]
 3232    TiA      1        H158     Ti3232    3232    2.24803  47.867   ; Ti-O6     [7265.63]
 3233    TiA      1        H158     Ti3233    3233    2.24803  47.867   ; Ti-O6     [7267.88]
 3234    TiA      1        H158     Ti3234    3234    2.24803  47.867   ; Ti-O6     [7270.13]
 3235    TiA      1        H158     Ti3235    3235    2.24803  47.867   ; Ti-O6     [7272.38]
 3236    TiA      1        H158     Ti3236    3236    2.24803  47.867   ; Ti-O6     [7274.63]
 3237    TiA      1        H158     Ti3237    3237    2.24803  47.867   ; Ti-O6     [7276.87]
 3238    TiA      1        H158     Ti3238    3238    2.24803  47.867   ; Ti-O6     [7279.12]
 3239    TiA      1        H158     Ti3239    3239    2.24803  47.867   ; Ti-O6     [7281.37]
 3240    TiA      1        H158     Ti3240    3240    2.24803  47.867   ; Ti-O6     [7283.62]
 3241    TiA      1        H158     Ti3241    3241    2.24804  47.867   ; Ti-O6     [7285.87]
 3242    TiA      1        H158     Ti3242    3242    2.24803  47.867   ; Ti-O6     [7288.11]
 3243    TiA      1        H158     Ti3243    3243    2.24803  47.867   ; Ti-O6     [7290.36]
 3244    TiA      1        H158     Ti3244    3244    2.24803  47.867   ; Ti-O6     [7292.61]
 3245    TiA      1        H158     Ti3245    3245    2.24803  47.867   ; Ti-O6     [7294.86]
 3246    TiA      1        H158     Ti3246    3246    2.24803  47.867   ; Ti-O6     [7297.11]
 3247    TiA      1        H158     Ti3247    3247    2.24803  47.867   ; Ti-O6     [7299.35]
 3248    TiA      1        H158     Ti3248    3248    2.24803  47.867   ; Ti-O6      [7301.6]
 3249    TiA      1        H158     Ti3249    3249    2.24803  47.867   ; Ti-O6     [7303.85]
 3250    TiA      1        H158     Ti3250    3250    2.24803  47.867   ; Ti-O6      [7306.1]
 3251    TiA      1        H158     Ti3251    3251    2.24803  47.867   ; Ti-O6     [7308.35]
 3252    TiA      1        H158     Ti3252    3252    2.24803  47.867   ; Ti-O6     [7310.59]
 3253    TiA      1        H158     Ti3253    3253    2.24803  47.867   ; Ti-O6     [7312.84]
 3254    TiA      1        H158     Ti3254    3254    2.24803  47.867   ; Ti-O6     [7315.09]
 3255    TiA      1        H158     Ti3255    3255    2.24803  47.867   ; Ti-O6     [7317.34]
 3256    TiA      1        H158     Ti3256    3256    2.24803  47.867   ; Ti-O6     [7319.59]
 3257    TiA      1        H158     Ti3257    3257    2.24803  47.867   ; Ti-O6     [7321.83]
 3258    TiA      1        H158     Ti3258    3258    2.24803  47.867   ; Ti-O6     [7324.08]
 3259    TiA      1        H158     Ti3259    3259    2.24803  47.867   ; Ti-O6     [7326.33]
 3260    TiA      1        H158     Ti3260    3260    2.24803  47.867   ; Ti-O6     [7328.58]
 3261    TiA      1        H158     Ti3261    3261    2.24803  47.867   ; Ti-O6     [7330.83]
 3262    TiA      1        H158     Ti3262    3262    2.24803  47.867   ; Ti-O6     [7333.08]
 3263    TiA      1        H158     Ti3263    3263    2.24803  47.867   ; Ti-O6     [7335.32]
 3264    TiA      1        H158     Ti3264    3264    2.24803  47.867   ; Ti-O6     [7337.57]
 3265    TiA      1        H158     Ti3265    3265    2.24803  47.867   ; Ti-O6     [7339.82]
 3266    TiA      1        H158     Ti3266    3266    2.24803  47.867   ; Ti-O6     [7342.07]
 3267    TiA      1        H158     Ti3267    3267    2.24804  47.867   ; Ti-O6     [7344.32]
 3268    TiA      1        H158     Ti3268    3268    2.24803  47.867   ; Ti-O6     [7346.56]
 3269    TiA      1        H158     Ti3269    3269    2.24803  47.867   ; Ti-O6     [7348.81]
 3270    TiA      1        H158     Ti3270    3270    2.24803  47.867   ; Ti-O6     [7351.06]
 3271    TiA      1        H158     Ti3271    3271    2.24803  47.867   ; Ti-O6     [7353.31]
 3272    TiA      1        H158     Ti3272    3272    2.24803  47.867   ; Ti-O6     [7355.56]
 3273    TiA      1        H158     Ti3273    3273    2.24803  47.867   ; Ti-O6      [7357.8]
 3274    TiA      1        H158     Ti3274    3274    2.24803  47.867   ; Ti-O6     [7360.05]
 3275    TiA      1        H158     Ti3275    3275    2.24803  47.867   ; Ti-O6      [7362.3]
 3276    TiA      1        H158     Ti3276    3276    2.24803  47.867   ; Ti-O6     [7364.55]
 3277    TiA      1        H158     Ti3277    3277    2.24803  47.867   ; Ti-O6      [7366.8]
 3278    TiA      1        H158     Ti3278    3278    2.24803  47.867   ; Ti-O6     [7369.04]
 3279    TiA      1        H158     Ti3279    3279    2.24803  47.867   ; Ti-O6     [7371.29]
 3280    TiA      1        H158     Ti3280    3280    2.24803  47.867   ; Ti-O6     [7373.54]
 3281    TiA      1        H158     Ti3281    3281    2.24803  47.867   ; Ti-O6     [7375.79]
 3282    TiA      1        H158     Ti3282    3282    2.24803  47.867   ; Ti-O6     [7378.04]
 3283    TiA      1        H158     Ti3283    3283    2.24803  47.867   ; Ti-O6     [7380.28]
 3284    TiA      1        H158     Ti3284    3284    2.24803  47.867   ; Ti-O6     [7382.53]
 3285    TiA      1        H158     Ti3285    3285    2.24803  47.867   ; Ti-O6     [7384.78]
 3286    TiA      1        H158     Ti3286    3286    2.24803  47.867   ; Ti-O6     [7387.03]
 3287    TiA      1        H158     Ti3287    3287    2.24803  47.867   ; Ti-O6     [7389.28]
 3288    TiA      1        H158     Ti3288    3288    2.24803  47.867   ; Ti-O6     [7391.52]
 3289    TiA      1        H158     Ti3289    3289    2.24803  47.867   ; Ti-O6     [7393.77]
 3290    TiA      1        H158     Ti3290    3290    2.24803  47.867   ; Ti-O6     [7396.02]
 3291    TiA      1        H158     Ti3291    3291    2.24803  47.867   ; Ti-O6     [7398.27]
 3292    TiA      1        H158     Ti3292    3292    2.24803  47.867   ; Ti-O6     [7400.52]
 3293    TiA      1        H158     Ti3293    3293    2.24803  47.867   ; Ti-O6     [7402.76]
 3294    TiA      1        H158     Ti3294    3294    2.24804  47.867   ; Ti-O6     [7405.01]
 3295    TiA      1        H158     Ti3295    3295    2.24803  47.867   ; Ti-O6     [7407.26]
 3296    TiA      1        H158     Ti3296    3296    2.24803  47.867   ; Ti-O6     [7409.51]
 3297    TiA      1        H158     Ti3297    3297    2.24803  47.867   ; Ti-O6     [7411.76]
 3298    TiA      1        H158     Ti3298    3298    2.24803  47.867   ; Ti-O6        [7414]
 3299    TiA      1        H158     Ti3299    3299    2.24803  47.867   ; Ti-O6     [7416.25]
 3300    TiA      1        H158     Ti3300    3300    2.24803  47.867   ; Ti-O6      [7418.5]
 3301    TiA      1        H158     Ti3301    3301    2.24803  47.867   ; Ti-O6     [7420.75]
 3302    TiA      1        H158     Ti3302    3302    2.24803  47.867   ; Ti-O6        [7423]
 3303    TiA      1        H158     Ti3303    3303    2.24803  47.867   ; Ti-O6     [7425.24]
 3304    TiA      1        H158     Ti3304    3304    2.24803  47.867   ; Ti-O6     [7427.49]
 3305    TiA      1        H158     Ti3305    3305    2.24803  47.867   ; Ti-O6     [7429.74]
 3306    TiA      1        H158     Ti3306    3306    2.24803  47.867   ; Ti-O6     [7431.99]
 3307    TiA      1        H158     Ti3307    3307    2.24803  47.867   ; Ti-O6     [7434.24]
 3308    TiA      1        H158     Ti3308    3308    2.24803  47.867   ; Ti-O6     [7436.48]
 3309    TiA      1        H158     Ti3309    3309    2.24803  47.867   ; Ti-O6     [7438.73]
 3310    TiA      1        H158     Ti3310    3310    2.24803  47.867   ; Ti-O6     [7440.98]
 3311    TiA      1        H158     Ti3311    3311    2.24803  47.867   ; Ti-O6     [7443.23]
 3312    TiA      1        H158     Ti3312    3312    2.24803  47.867   ; Ti-O6     [7445.48]
 3313    TiA      1        H158     Ti3313    3313    2.24803  47.867   ; Ti-O6     [7447.72]
 3314    TiA      1        H158     Ti3314    3314    2.24803  47.867   ; Ti-O6     [7449.97]
 3315    TiA      1        H158     Ti3315    3315    2.24803  47.867   ; Ti-O6     [7452.22]
 3316    TiA      1        H158     Ti3316    3316    2.24803  47.867   ; Ti-O6     [7454.47]
 3317    TiA      1        H158     Ti3317    3317    2.24803  47.867   ; Ti-O6     [7456.72]
 3318    TiA      1        H158     Ti3318    3318    2.24803  47.867   ; Ti-O6     [7458.96]
 3319    TiA      1        H158     Ti3319    3319    2.24803  47.867   ; Ti-O6     [7461.21]
 3320    TiA      1        H158     Ti3320    3320    2.24804  47.867   ; Ti-O6     [7463.46]
 3321    TiA      1        H158     Ti3321    3321    2.24803  47.867   ; Ti-O6     [7465.71]
 3322    TiA      1        H158     Ti3322    3322    2.24803  47.867   ; Ti-O6     [7467.96]
 3323    TiA      1        H158     Ti3323    3323    2.24803  47.867   ; Ti-O6      [7470.2]
 3324    TiA      1        H158     Ti3324    3324    2.24803  47.867   ; Ti-O6     [7472.45]
 3325    TiA      1        H158     Ti3325    3325    2.24803  47.867   ; Ti-O6      [7474.7]
 3326    TiA      1        H158     Ti3326    3326    2.24803  47.867   ; Ti-O6     [7476.95]
 3327    TiA      1        H158     Ti3327    3327    2.24803  47.867   ; Ti-O6      [7479.2]
 3328    TiA      1        H158     Ti3328    3328    2.24803  47.867   ; Ti-O6     [7481.45]
 3329    TiA      1        H158     Ti3329    3329    2.24803  47.867   ; Ti-O6     [7483.69]
 3330    TiA      1        H158     Ti3330    3330    2.24803  47.867   ; Ti-O6     [7485.94]
 3331    TiA      1        H158     Ti3331    3331    2.24803  47.867   ; Ti-O6     [7488.19]
 3332    TiA      1        H158     Ti3332    3332    2.24803  47.867   ; Ti-O6     [7490.44]
 3333    TiA      1        H158     Ti3333    3333    2.24803  47.867   ; Ti-O6     [7492.69]
 3334    TiA      1        H158     Ti3334    3334    2.24803  47.867   ; Ti-O6     [7494.93]
 3335    TiA      1        H158     Ti3335    3335    2.24803  47.867   ; Ti-O6     [7497.18]
 3336    TiA      1        H158     Ti3336    3336    2.24803  47.867   ; Ti-O6     [7499.43]
 3337    TiA      1        H158     Ti3337    3337    2.24803  47.867   ; Ti-O6     [7501.68]
 3338    TiA      1        H158     Ti3338    3338    2.24803  47.867   ; Ti-O6     [7503.93]
 3339    TiA      1        H158     Ti3339    3339    2.24803  47.867   ; Ti-O6     [7506.17]
 3340    TiA      1        H158     Ti3340    3340    2.24803  47.867   ; Ti-O6     [7508.42]
 3341    TiA      1        H158     Ti3341    3341    2.24803  47.867   ; Ti-O6     [7510.67]
 3342    TiA      1        H158     Ti3342    3342    2.24803  47.867   ; Ti-O6     [7512.92]
 3343    TiA      1        H158     Ti3343    3343    2.24803  47.867   ; Ti-O6     [7515.17]
 3344    TiA      1        H158     Ti3344    3344    2.24803  47.867   ; Ti-O6     [7517.41]
 3345    TiA      1        H158     Ti3345    3345    2.24803  47.867   ; Ti-O6     [7519.66]
 3346    TiA      1        H158     Ti3346    3346    2.24804  47.867   ; Ti-O6     [7521.91]
 3347    TiA      1        H158     Ti3347    3347    2.24803  47.867   ; Ti-O6     [7524.16]
 3348    TiA      1        H158     Ti3348    3348    2.24803  47.867   ; Ti-O6     [7526.41]
 3349    TiA      1        H158     Ti3349    3349    2.24803  47.867   ; Ti-O6     [7528.65]
 3350    TiA      1        H158     Ti3350    3350    2.24803  47.867   ; Ti-O6      [7530.9]
 3351    TiA      1        H158     Ti3351    3351    2.24803  47.867   ; Ti-O6     [7533.15]
 3352    TiA      1        H158     Ti3352    3352    2.24803  47.867   ; Ti-O6      [7535.4]
 3353    TiA      1        H158     Ti3353    3353    2.24803  47.867   ; Ti-O6     [7537.65]
 3354    TiA      1        H158     Ti3354    3354    2.24803  47.867   ; Ti-O6     [7539.89]
 3355    TiA      1        H158     Ti3355    3355    2.24803  47.867   ; Ti-O6     [7542.14]
 3356    TiA      1        H158     Ti3356    3356    2.24803  47.867   ; Ti-O6     [7544.39]
 3357    TiA      1        H158     Ti3357    3357    2.24803  47.867   ; Ti-O6     [7546.64]
 3358    TiA      1        H158     Ti3358    3358    2.24803  47.867   ; Ti-O6     [7548.89]
 3359    TiA      1        H158     Ti3359    3359    2.24803  47.867   ; Ti-O6     [7551.13]
 3360    TiA      1        H158     Ti3360    3360    2.24803  47.867   ; Ti-O6     [7553.38]
 3361    TiA      1        H158     Ti3361    3361    2.24803  47.867   ; Ti-O6     [7555.63]
 3362    TiA      1        H158     Ti3362    3362    2.24803  47.867   ; Ti-O6     [7557.88]
 3363    TiA      1        H158     Ti3363    3363    2.24803  47.867   ; Ti-O6     [7560.13]
 3364    TiA      1        H158     Ti3364    3364    2.24803  47.867   ; Ti-O6     [7562.37]
 3365    TiA      1        H158     Ti3365    3365    2.24803  47.867   ; Ti-O6     [7564.62]
 3366    TiA      1        H158     Ti3366    3366    2.24803  47.867   ; Ti-O6     [7566.87]
 3367    TiA      1        H158     Ti3367    3367    2.24803  47.867   ; Ti-O6     [7569.12]
 3368    TiA      1        H158     Ti3368    3368    2.24803  47.867   ; Ti-O6     [7571.37]
 3369    TiA      1        H158     Ti3369    3369    2.24803  47.867   ; Ti-O6     [7573.61]
 3370    TiA      1        H158     Ti3370    3370    2.24803  47.867   ; Ti-O6     [7575.86]
 3371    TiA      1        H158     Ti3371    3371    2.24803  47.867   ; Ti-O6     [7578.11]
 3372    TiA      1        H158     Ti3372    3372    2.24803  47.867   ; Ti-O6     [7580.36]
 3373    TiA      1        H158     Ti3373    3373    2.24804  47.867   ; Ti-O6     [7582.61]
 3374    TiA      1        H158     Ti3374    3374    2.24803  47.867   ; Ti-O6     [7584.85]
 3375    TiA      1        H158     Ti3375    3375    2.24803  47.867   ; Ti-O6      [7587.1]
 3376    TiA      1        H158     Ti3376    3376    2.24803  47.867   ; Ti-O6     [7589.35]
 3377    TiA      1        H158     Ti3377    3377    2.24803  47.867   ; Ti-O6      [7591.6]
 3378    TiA      1        H158     Ti3378    3378    2.24803  47.867   ; Ti-O6     [7593.85]
 3379    TiA      1        H158     Ti3379    3379    2.24803  47.867   ; Ti-O6     [7596.09]
 3380    TiA      1        H158     Ti3380    3380    2.24803  47.867   ; Ti-O6     [7598.34]
 3381    TiA      1        H158     Ti3381    3381    2.24803  47.867   ; Ti-O6     [7600.59]
 3382    TiA      1        H158     Ti3382    3382    2.24803  47.867   ; Ti-O6     [7602.84]
 3383    TiA      1        H158     Ti3383    3383    2.24803  47.867   ; Ti-O6     [7605.09]
 3384    TiA      1        H158     Ti3384    3384    2.24803  47.867   ; Ti-O6     [7607.33]
 3385    TiA      1        H158     Ti3385    3385    2.24803  47.867   ; Ti-O6     [7609.58]
 3386    TiA      1        H158     Ti3386    3386    2.24803  47.867   ; Ti-O6     [7611.83]
 3387    TiA      1        H158     Ti3387    3387    2.24803  47.867   ; Ti-O6     [7614.08]
 3388    TiA      1        H158     Ti3388    3388    2.24803  47.867   ; Ti-O6     [7616.33]
 3389    TiA      1        H158     Ti3389    3389    2.24803  47.867   ; Ti-O6     [7618.57]
 3390    TiA      1        H158     Ti3390    3390    2.24803  47.867   ; Ti-O6     [7620.82]
 3391    TiA      1        H158     Ti3391    3391    2.24803  47.867   ; Ti-O6     [7623.07]
 3392    TiA      1        H158     Ti3392    3392    2.24803  47.867   ; Ti-O6     [7625.32]
 3393    TiA      1        H158     Ti3393    3393    2.24803  47.867   ; Ti-O6     [7627.57]
 3394    TiA      1        H158     Ti3394    3394    2.24803  47.867   ; Ti-O6     [7629.82]
 3395    TiA      1        H158     Ti3395    3395    2.24803  47.867   ; Ti-O6     [7632.06]
 3396    TiA      1        H158     Ti3396    3396    2.24803  47.867   ; Ti-O6     [7634.31]
 3397    TiA      1        H158     Ti3397    3397    2.24803  47.867   ; Ti-O6     [7636.56]
 3398    TiA      1        H158     Ti3398    3398    2.24803  47.867   ; Ti-O6     [7638.81]
 3399    TiA      1        H158     Ti3399    3399    2.24804  47.867   ; Ti-O6     [7641.06]
 3400    TiA      1        H158     Ti3400    3400    2.24803  47.867   ; Ti-O6      [7643.3]
 3401    TiA      1        H158     Ti3401    3401    2.24803  47.867   ; Ti-O6     [7645.55]
 3402    TiA      1        H158     Ti3402    3402    2.24803  47.867   ; Ti-O6      [7647.8]
 3403    TiA      1        H158     Ti3403    3403    2.24803  47.867   ; Ti-O6     [7650.05]
 3404    TiA      1        H158     Ti3404    3404    2.24803  47.867   ; Ti-O6      [7652.3]
 3405    TiA      1        H158     Ti3405    3405    2.24803  47.867   ; Ti-O6     [7654.54]
 3406    TiA      1        H158     Ti3406    3406    2.24803  47.867   ; Ti-O6     [7656.79]
 3407    TiA      1        H158     Ti3407    3407    2.24803  47.867   ; Ti-O6     [7659.04]
 3408    TiA      1        H158     Ti3408    3408    2.24803  47.867   ; Ti-O6     [7661.29]
 3409    TiA      1        H158     Ti3409    3409    2.24803  47.867   ; Ti-O6     [7663.54]
 3410    TiA      1        H158     Ti3410    3410    2.24803  47.867   ; Ti-O6     [7665.78]
 3411    TiA      1        H158     Ti3411    3411    2.24803  47.867   ; Ti-O6     [7668.03]
 3412    TiA      1        H158     Ti3412    3412    2.24803  47.867   ; Ti-O6     [7670.28]
 3413    TiA      1        H158     Ti3413    3413    2.24803  47.867   ; Ti-O6     [7672.53]
 3414    TiA      1        H158     Ti3414    3414    2.24803  47.867   ; Ti-O6     [7674.78]
 3415    TiA      1        H158     Ti3415    3415    2.24803  47.867   ; Ti-O6     [7677.02]
 3416    TiA      1        H158     Ti3416    3416    2.24803  47.867   ; Ti-O6     [7679.27]
 3417    TiA      1        H158     Ti3417    3417    2.24803  47.867   ; Ti-O6     [7681.52]
 3418    TiA      1        H158     Ti3418    3418    2.24803  47.867   ; Ti-O6     [7683.77]
 3419    TiA      1        H158     Ti3419    3419    2.24803  47.867   ; Ti-O6     [7686.02]
 3420    TiA      1        H158     Ti3420    3420    2.24803  47.867   ; Ti-O6     [7688.26]
 3421    TiA      1        H158     Ti3421    3421    2.24803  47.867   ; Ti-O6     [7690.51]
 3422    TiA      1        H158     Ti3422    3422    2.24803  47.867   ; Ti-O6     [7692.76]
 3423    TiA      1        H158     Ti3423    3423    2.24803  47.867   ; Ti-O6     [7695.01]
 3424    TiA      1        H158     Ti3424    3424    2.24803  47.867   ; Ti-O6     [7697.26]
 3425    TiA      1        H158     Ti3425    3425    2.24803  47.867   ; Ti-O6      [7699.5]
 3426    TiA      1        H158     Ti3426    3426    2.24804  47.867   ; Ti-O6     [7701.75]
 3427    TiA      1        H158     Ti3427    3427    2.24803  47.867   ; Ti-O6        [7704]
 3428    TiA      1        H158     Ti3428    3428    2.24803  47.867   ; Ti-O6     [7706.25]
 3429    TiA      1        H158     Ti3429    3429    2.24803  47.867   ; Ti-O6      [7708.5]
 3430    TiA      1        H158     Ti3430    3430    2.24803  47.867   ; Ti-O6     [7710.74]
 3431    TiA      1        H158     Ti3431    3431    2.24803  47.867   ; Ti-O6     [7712.99]
 3432    TiA      1        H158     Ti3432    3432    2.24803  47.867   ; Ti-O6     [7715.24]
 3433    TiA      1        H158     Ti3433    3433    2.24803  47.867   ; Ti-O6     [7717.49]
 3434    TiA      1        H158     Ti3434    3434    2.24803  47.867   ; Ti-O6     [7719.74]
 3435    TiA      1        H158     Ti3435    3435    2.24803  47.867   ; Ti-O6     [7721.98]
 3436    TiA      1        H158     Ti3436    3436    2.24803  47.867   ; Ti-O6     [7724.23]
 3437    TiA      1        H158     Ti3437    3437    2.24803  47.867   ; Ti-O6     [7726.48]
 3438    TiA      1        H158     Ti3438    3438    2.24803  47.867   ; Ti-O6     [7728.73]
 3439    TiA      1        H158     Ti3439    3439    2.24803  47.867   ; Ti-O6     [7730.98]
 3440    TiA      1        H158     Ti3440    3440    2.24803  47.867   ; Ti-O6     [7733.22]
 3441    TiA      1        H158     Ti3441    3441    2.24803  47.867   ; Ti-O6     [7735.47]
 3442    TiA      1        H158     Ti3442    3442    2.24803  47.867   ; Ti-O6     [7737.72]
 3443    TiA      1        H158     Ti3443    3443    2.24803  47.867   ; Ti-O6     [7739.97]
 3444    TiA      1        H158     Ti3444    3444    2.24803  47.867   ; Ti-O6     [7742.22]
 3445    TiA      1        H158     Ti3445    3445    2.24803  47.867   ; Ti-O6     [7744.46]
 3446    TiA      1        H158     Ti3446    3446    2.24803  47.867   ; Ti-O6     [7746.71]
 3447    TiA      1        H158     Ti3447    3447    2.24803  47.867   ; Ti-O6     [7748.96]
 3448    TiA      1        H158     Ti3448    3448    2.24803  47.867   ; Ti-O6     [7751.21]
 3449    TiA      1        H158     Ti3449    3449    2.24803  47.867   ; Ti-O6     [7753.46]
 3450    TiA      1        H158     Ti3450    3450    2.24803  47.867   ; Ti-O6      [7755.7]
 3451    TiA      1        H158     Ti3451    3451    2.24803  47.867   ; Ti-O6     [7757.95]
 3452    TiA      1        H158     Ti3452    3452    2.24804  47.867   ; Ti-O6      [7760.2]
 3453    TiA      1        H158     Ti3453    3453    2.24803  47.867   ; Ti-O6     [7762.45]
 3454    TiA      1        H158     Ti3454    3454    2.24803  47.867   ; Ti-O6      [7764.7]
 3455    TiA      1        H158     Ti3455    3455    2.24803  47.867   ; Ti-O6     [7766.94]
 3456    TiA      1        H158     Ti3456    3456    2.24803  47.867   ; Ti-O6     [7769.19]
 3457    TiA      1        H158     Ti3457    3457    2.24803  47.867   ; Ti-O6     [7771.44]
 3458    TiA      1        H158     Ti3458    3458    2.24803  47.867   ; Ti-O6     [7773.69]
 3459    TiA      1        H158     Ti3459    3459    2.24803  47.867   ; Ti-O6     [7775.94]
 3460    TiA      1        H158     Ti3460    3460    2.24803  47.867   ; Ti-O6     [7778.19]
 3461    TiA      1        H158     Ti3461    3461    2.24803  47.867   ; Ti-O6     [7780.43]
 3462    TiA      1        H158     Ti3462    3462    2.24803  47.867   ; Ti-O6     [7782.68]
 3463    TiA      1        H158     Ti3463    3463    2.24803  47.867   ; Ti-O6     [7784.93]
 3464    TiA      1        H158     Ti3464    3464    2.24803  47.867   ; Ti-O6     [7787.18]
 3465    TiA      1        H158     Ti3465    3465    2.24803  47.867   ; Ti-O6     [7789.43]
 3466    TiA      1        H158     Ti3466    3466    2.24803  47.867   ; Ti-O6     [7791.67]
 3467    TiA      1        H158     Ti3467    3467    2.24803  47.867   ; Ti-O6     [7793.92]
 3468    TiA      1        H158     Ti3468    3468    2.24803  47.867   ; Ti-O6     [7796.17]
 3469    TiA      1        H158     Ti3469    3469    2.24803  47.867   ; Ti-O6     [7798.42]
 3470    TiA      1        H158     Ti3470    3470    2.24803  47.867   ; Ti-O6     [7800.67]
 3471    TiA      1        H158     Ti3471    3471    2.24803  47.867   ; Ti-O6     [7802.91]
 3472    TiA      1        H158     Ti3472    3472    2.24803  47.867   ; Ti-O6     [7805.16]
 3473    TiA      1        H158     Ti3473    3473    2.24803  47.867   ; Ti-O6     [7807.41]
 3474    TiA      1        H158     Ti3474    3474    2.24803  47.867   ; Ti-O6     [7809.66]
 3475    TiA      1        H158     Ti3475    3475    2.24803  47.867   ; Ti-O6     [7811.91]
 3476    TiA      1        H158     Ti3476    3476    2.24803  47.867   ; Ti-O6     [7814.15]
 3477    TiA      1        H158     Ti3477    3477    2.24803  47.867   ; Ti-O6      [7816.4]
 3478    TiA      1        H158     Ti3478    3478    2.24803  47.867   ; Ti-O6     [7818.65]
 3479    TiA      1        H158     Ti3479    3479    2.24804  47.867   ; Ti-O6      [7820.9]
 3480    TiA      1        H158     Ti3480    3480    2.24803  47.867   ; Ti-O6     [7823.15]
 3481    TiA      1        H158     Ti3481    3481    2.24803  47.867   ; Ti-O6     [7825.39]
 3482    TiA      1        H158     Ti3482    3482    2.24803  47.867   ; Ti-O6     [7827.64]
 3483    TiA      1        H158     Ti3483    3483    2.24803  47.867   ; Ti-O6     [7829.89]
 3484    TiA      1        H158     Ti3484    3484    2.24803  47.867   ; Ti-O6     [7832.14]
 3485    TiA      1        H158     Ti3485    3485    2.24803  47.867   ; Ti-O6     [7834.39]
 3486    TiA      1        H158     Ti3486    3486    2.24803  47.867   ; Ti-O6     [7836.63]
 3487    TiA      1        H158     Ti3487    3487    2.24803  47.867   ; Ti-O6     [7838.88]
 3488    TiA      1        H158     Ti3488    3488    2.24803  47.867   ; Ti-O6     [7841.13]
 3489    TiA      1        H158     Ti3489    3489    2.24803  47.867   ; Ti-O6     [7843.38]
 3490    TiA      1        H158     Ti3490    3490    2.24803  47.867   ; Ti-O6     [7845.63]
 3491    TiA      1        H158     Ti3491    3491    2.24803  47.867   ; Ti-O6     [7847.87]
 3492    TiA      1        H158     Ti3492    3492    2.24803  47.867   ; Ti-O6     [7850.12]
 3493    TiA      1        H158     Ti3493    3493    2.24803  47.867   ; Ti-O6     [7852.37]
 3494    TiA      1        H158     Ti3494    3494    2.24803  47.867   ; Ti-O6     [7854.62]
 3495    TiA      1        H158     Ti3495    3495    2.24803  47.867   ; Ti-O6     [7856.87]
 3496    TiA      1        H158     Ti3496    3496    2.24803  47.867   ; Ti-O6     [7859.11]
 3497    TiA      1        H158     Ti3497    3497    2.24803  47.867   ; Ti-O6     [7861.36]
 3498    TiA      1        H158     Ti3498    3498    2.24803  47.867   ; Ti-O6     [7863.61]
 3499    TiA      1        H158     Ti3499    3499    2.24803  47.867   ; Ti-O6     [7865.86]
 3500    TiA      1        H158     Ti3500    3500    2.24803  47.867   ; Ti-O6     [7868.11]
 3501    TiA      1        H158     Ti3501    3501    2.24803  47.867   ; Ti-O6     [7870.35]
 3502    TiA      1        H158     Ti3502    3502    2.24803  47.867   ; Ti-O6      [7872.6]
 3503    TiA      1        H158     Ti3503    3503    2.24803  47.867   ; Ti-O6     [7874.85]
 3504    TiA      1        H158     Ti3504    3504    2.24803  47.867   ; Ti-O6      [7877.1]
 3505    TiA      1        H158     Ti3505    3505    2.24804  47.867   ; Ti-O6     [7879.35]
 3506    TiA      1        H158     Ti3506    3506    2.24803  47.867   ; Ti-O6     [7881.59]
 3507    TiA      1        H158     Ti3507    3507    2.24803  47.867   ; Ti-O6     [7883.84]
 3508    TiA      1        H158     Ti3508    3508    2.24803  47.867   ; Ti-O6     [7886.09]
 3509    TiA      1        H158     Ti3509    3509    2.24803  47.867   ; Ti-O6     [7888.34]
 3510    TiA      1        H158     Ti3510    3510    2.24803  47.867   ; Ti-O6     [7890.59]
 3511    TiA      1        H158     Ti3511    3511    2.24803  47.867   ; Ti-O6     [7892.83]
 3512    TiA      1        H158     Ti3512    3512    2.24803  47.867   ; Ti-O6     [7895.08]
 3513    TiA      1        H158     Ti3513    3513    2.24803  47.867   ; Ti-O6     [7897.33]
 3514    TiA      1        H158     Ti3514    3514    2.24803  47.867   ; Ti-O6     [7899.58]
 3515    TiA      1        H158     Ti3515    3515    2.24803  47.867   ; Ti-O6     [7901.83]
 3516    TiA      1        H158     Ti3516    3516    2.24803  47.867   ; Ti-O6     [7904.07]
 3517    TiA      1        H158     Ti3517    3517    2.24803  47.867   ; Ti-O6     [7906.32]
 3518    TiA      1        H158     Ti3518    3518    2.24803  47.867   ; Ti-O6     [7908.57]
 3519    TiA      1        H158     Ti3519    3519    2.24803  47.867   ; Ti-O6     [7910.82]
 3520    TiA      1        H158     Ti3520    3520    2.24803  47.867   ; Ti-O6     [7913.07]
 3521    TiA      1        H158     Ti3521    3521    2.24803  47.867   ; Ti-O6     [7915.31]
 3522    TiA      1        H158     Ti3522    3522    2.24803  47.867   ; Ti-O6     [7917.56]
 3523    TiA      1        H158     Ti3523    3523    2.24803  47.867   ; Ti-O6     [7919.81]
 3524    TiA      1        H158     Ti3524    3524    2.24803  47.867   ; Ti-O6     [7922.06]
 3525    TiA      1        H158     Ti3525    3525    2.24803  47.867   ; Ti-O6     [7924.31]
 3526    TiA      1        H158     Ti3526    3526    2.24803  47.867   ; Ti-O6     [7926.56]
 3527    TiA      1        H158     Ti3527    3527    2.24803  47.867   ; Ti-O6      [7928.8]
 3528    TiA      1        H158     Ti3528    3528    2.24803  47.867   ; Ti-O6     [7931.05]
 3529    TiA      1        H158     Ti3529    3529    2.24803  47.867   ; Ti-O6      [7933.3]
 3530    TiA      1        H158     Ti3530    3530    2.24803  47.867   ; Ti-O6     [7935.55]
 3531    TiA      1        H158     Ti3531    3531    2.24803  47.867   ; Ti-O6      [7937.8]
 3532    TiA      1        H158     Ti3532    3532    2.24804  47.867   ; Ti-O6     [7940.04]
 3533    TiA      1        H158     Ti3533    3533    2.24803  47.867   ; Ti-O6     [7942.29]
 3534    TiA      1        H158     Ti3534    3534    2.24803  47.867   ; Ti-O6     [7944.54]
 3535    TiA      1        H158     Ti3535    3535    2.24803  47.867   ; Ti-O6     [7946.79]
 3536    TiA      1        H158     Ti3536    3536    2.24803  47.867   ; Ti-O6     [7949.04]
 3537    TiA      1        H158     Ti3537    3537    2.24803  47.867   ; Ti-O6     [7951.28]
 3538    TiA      1        H158     Ti3538    3538    2.24803  47.867   ; Ti-O6     [7953.53]
 3539    TiA      1        H158     Ti3539    3539    2.24803  47.867   ; Ti-O6     [7955.78]
 3540    TiA      1        H158     Ti3540    3540    2.24803  47.867   ; Ti-O6     [7958.03]
 3541    TiA      1        H158     Ti3541    3541    2.24803  47.867   ; Ti-O6     [7960.28]
 3542    TiA      1        H158     Ti3542    3542    2.24803  47.867   ; Ti-O6     [7962.52]
 3543    TiA      1        H158     Ti3543    3543    2.24803  47.867   ; Ti-O6     [7964.77]
 3544    TiA      1        H158     Ti3544    3544    2.24803  47.867   ; Ti-O6     [7967.02]
 3545    TiA      1        H158     Ti3545    3545    2.24803  47.867   ; Ti-O6     [7969.27]
 3546    TiA      1        H158     Ti3546    3546    2.24803  47.867   ; Ti-O6     [7971.52]
 3547    TiA      1        H158     Ti3547    3547    2.24803  47.867   ; Ti-O6     [7973.76]
 3548    TiA      1        H158     Ti3548    3548    2.24803  47.867   ; Ti-O6     [7976.01]
 3549    TiA      1        H158     Ti3549    3549    2.24803  47.867   ; Ti-O6     [7978.26]
 3550    TiA      1        H158     Ti3550    3550    2.24803  47.867   ; Ti-O6     [7980.51]
 3551    TiA      1        H158     Ti3551    3551    2.24803  47.867   ; Ti-O6     [7982.76]
 3552    TiA      1        H158     Ti3552    3552    2.24803  47.867   ; Ti-O6        [7985]
 3553    TiA      1        H158     Ti3553    3553    2.24803  47.867   ; Ti-O6     [7987.25]
 3554    TiA      1        H158     Ti3554    3554    2.24803  47.867   ; Ti-O6      [7989.5]
 3555    TiA      1        H158     Ti3555    3555    2.24803  47.867   ; Ti-O6     [7991.75]
 3556    TiA      1        H158     Ti3556    3556    2.24803  47.867   ; Ti-O6        [7994]
 3557    TiA      1        H158     Ti3557    3557    2.24803  47.867   ; Ti-O6     [7996.24]
 3558    TiA      1        H158     Ti3558    3558    2.24804  47.867   ; Ti-O6     [7998.49]
 3559    TiA      1        H158     Ti3559    3559    2.24803  47.867   ; Ti-O6     [8000.74]
 3560    TiA      1        H158     Ti3560    3560    2.24803  47.867   ; Ti-O6     [8002.99]
 3561    TiA      1        H158     Ti3561    3561    2.24803  47.867   ; Ti-O6     [8005.24]
 3562    TiA      1        H158     Ti3562    3562    2.24803  47.867   ; Ti-O6     [8007.48]
 3563    TiA      1        H158     Ti3563    3563    2.24803  47.867   ; Ti-O6     [8009.73]
 3564    TiA      1        H158     Ti3564    3564    2.24803  47.867   ; Ti-O6     [8011.98]
 3565    TiA      1        H158     Ti3565    3565    2.24803  47.867   ; Ti-O6     [8014.23]
 3566    TiA      1        H158     Ti3566    3566    2.24803  47.867   ; Ti-O6     [8016.48]
 3567    TiA      1        H158     Ti3567    3567    2.24803  47.867   ; Ti-O6     [8018.72]
 3568    TiA      1        H158     Ti3568    3568    2.24803  47.867   ; Ti-O6     [8020.97]
 3569    TiA      1        H158     Ti3569    3569    2.24803  47.867   ; Ti-O6     [8023.22]
 3570    TiA      1        H158     Ti3570    3570    2.24803  47.867   ; Ti-O6     [8025.47]
 3571    TiA      1        H158     Ti3571    3571    2.24803  47.867   ; Ti-O6     [8027.72]
 3572    TiA      1        H158     Ti3572    3572    2.24803  47.867   ; Ti-O6     [8029.96]
 3573    TiA      1        H158     Ti3573    3573    2.24803  47.867   ; Ti-O6     [8032.21]
 3574    TiA      1        H158     Ti3574    3574    2.24803  47.867   ; Ti-O6     [8034.46]
 3575    TiA      1        H158     Ti3575    3575    2.24803  47.867   ; Ti-O6     [8036.71]
 3576    TiA      1        H158     Ti3576    3576    2.24803  47.867   ; Ti-O6     [8038.96]
 3577    TiA      1        H158     Ti3577    3577    2.24803  47.867   ; Ti-O6      [8041.2]
 3578    TiA      1        H158     Ti3578    3578    2.24803  47.867   ; Ti-O6     [8043.45]
 3579    TiA      1        H158     Ti3579    3579    2.24803  47.867   ; Ti-O6      [8045.7]
 3580    TiA      1        H158     Ti3580    3580    2.24803  47.867   ; Ti-O6     [8047.95]
 3581    TiA      1        H158     Ti3581    3581    2.24803  47.867   ; Ti-O6      [8050.2]
 3582    TiA      1        H158     Ti3582    3582    2.24803  47.867   ; Ti-O6     [8052.44]
 3583    TiA      1        H158     Ti3583    3583    2.24803  47.867   ; Ti-O6     [8054.69]
 3584    TiA      1        H158     Ti3584    3584    2.24804  47.867   ; Ti-O6     [8056.94]
 3585    TiA      1        H158     Ti3585    3585    2.24803  47.867   ; Ti-O6     [8059.19]
 3586    TiA      1        H158     Ti3586    3586    2.24803  47.867   ; Ti-O6     [8061.44]
 3587    TiA      1        H158     Ti3587    3587    2.24803  47.867   ; Ti-O6     [8063.68]
 3588    TiA      1        H158     Ti3588    3588    2.24803  47.867   ; Ti-O6     [8065.93]
 3589    TiA      1        H158     Ti3589    3589    2.24803  47.867   ; Ti-O6     [8068.18]
 3590    TiA      1        H158     Ti3590    3590    2.24803  47.867   ; Ti-O6     [8070.43]
 3591    TiA      1        H158     Ti3591    3591    2.24803  47.867   ; Ti-O6     [8072.68]
 3592    TiA      1        H158     Ti3592    3592    2.24803  47.867   ; Ti-O6     [8074.93]
 3593    TiA      1        H158     Ti3593    3593    2.24803  47.867   ; Ti-O6     [8077.17]
 3594    TiA      1        H158     Ti3594    3594    2.24803  47.867   ; Ti-O6     [8079.42]
 3595    TiA      1        H158     Ti3595    3595    2.24803  47.867   ; Ti-O6     [8081.67]
 3596    TiA      1        H158     Ti3596    3596    2.24803  47.867   ; Ti-O6     [8083.92]
 3597    TiA      1        H158     Ti3597    3597    2.24803  47.867   ; Ti-O6     [8086.17]
 3598    TiA      1        H158     Ti3598    3598    2.24803  47.867   ; Ti-O6     [8088.41]
 3599    TiA      1        H158     Ti3599    3599    2.24803  47.867   ; Ti-O6     [8090.66]
 3600    TiA      1        H158     Ti3600    3600    2.24803  47.867   ; Ti-O6     [8092.91]
 3601    TiA      1        H158     Ti3601    3601    2.24803  47.867   ; Ti-O6     [8095.16]
 3602    TiA      1        H158     Ti3602    3602    2.24803  47.867   ; Ti-O6     [8097.41]
 3603    TiA      1        H158     Ti3603    3603    2.24803  47.867   ; Ti-O6     [8099.65]
 3604    TiA      1        H158     Ti3604    3604    2.24803  47.867   ; Ti-O6      [8101.9]
 3605    TiA      1        H158     Ti3605    3605    2.24803  47.867   ; Ti-O6     [8104.15]
 3606    TiA      1        H158     Ti3606    3606    2.24803  47.867   ; Ti-O6      [8106.4]
 3607    TiA      1        H158     Ti3607    3607    2.24803  47.867   ; Ti-O6     [8108.65]
 3608    TiA      1        H158     Ti3608    3608    2.24803  47.867   ; Ti-O6     [8110.89]
 3609    TiA      1        H158     Ti3609    3609    2.24803  47.867   ; Ti-O6     [8113.14]
 3610    TiA      1        H158     Ti3610    3610    2.24803  47.867   ; Ti-O6     [8115.39]
 3611    TiA      1        H158     Ti3611    3611    2.24804  47.867   ; Ti-O6     [8117.64]
 3612    TiA      1        H158     Ti3612    3612    2.24803  47.867   ; Ti-O6     [8119.89]
 3613    TiA      1        H158     Ti3613    3613    2.24803  47.867   ; Ti-O6     [8122.13]
 3614    TiA      1        H158     Ti3614    3614    2.24803  47.867   ; Ti-O6     [8124.38]
 3615    TiA      1        H158     Ti3615    3615    2.24803  47.867   ; Ti-O6     [8126.63]
 3616    TiA      1        H158     Ti3616    3616    2.24803  47.867   ; Ti-O6     [8128.88]
 3617    TiA      1        H158     Ti3617    3617    2.24803  47.867   ; Ti-O6     [8131.13]
 3618    TiA      1        H158     Ti3618    3618    2.24803  47.867   ; Ti-O6     [8133.37]
 3619    TiA      1        H158     Ti3619    3619    2.24803  47.867   ; Ti-O6     [8135.62]
 3620    TiA      1        H158     Ti3620    3620    2.24803  47.867   ; Ti-O6     [8137.87]
 3621    TiA      1        H158     Ti3621    3621    2.24803  47.867   ; Ti-O6     [8140.12]
 3622    TiA      1        H158     Ti3622    3622    2.24803  47.867   ; Ti-O6     [8142.37]
 3623    TiA      1        H158     Ti3623    3623    2.24803  47.867   ; Ti-O6     [8144.61]
 3624    TiA      1        H158     Ti3624    3624    2.24803  47.867   ; Ti-O6     [8146.86]
 3625    TiA      1        H158     Ti3625    3625    2.24803  47.867   ; Ti-O6     [8149.11]
 3626    TiA      1        H158     Ti3626    3626    2.24803  47.867   ; Ti-O6     [8151.36]
 3627    TiA      1        H158     Ti3627    3627    2.24803  47.867   ; Ti-O6     [8153.61]
 3628    TiA      1        H158     Ti3628    3628    2.24803  47.867   ; Ti-O6     [8155.85]
 3629    TiA      1        H158     Ti3629    3629    2.24803  47.867   ; Ti-O6      [8158.1]
 3630    TiA      1        H158     Ti3630    3630    2.24803  47.867   ; Ti-O6     [8160.35]
 3631    TiA      1        H158     Ti3631    3631    2.24803  47.867   ; Ti-O6      [8162.6]
 3632    TiA      1        H158     Ti3632    3632    2.24803  47.867   ; Ti-O6     [8164.85]
 3633    TiA      1        H158     Ti3633    3633    2.24803  47.867   ; Ti-O6     [8167.09]
 3634    TiA      1        H158     Ti3634    3634    2.24803  47.867   ; Ti-O6     [8169.34]
 3635    TiA      1        H158     Ti3635    3635    2.24803  47.867   ; Ti-O6     [8171.59]
 3636    TiA      1        H158     Ti3636    3636    2.24803  47.867   ; Ti-O6     [8173.84]
 3637    TiA      1        H158     Ti3637    3637    2.24804  47.867   ; Ti-O6     [8176.09]
 3638    TiA      1        H158     Ti3638    3638    2.24803  47.867   ; Ti-O6     [8178.33]
 3639    TiA      1        H158     Ti3639    3639    2.24803  47.867   ; Ti-O6     [8180.58]
 3640    TiA      1        H158     Ti3640    3640    2.24803  47.867   ; Ti-O6     [8182.83]
 3641    TiA      1        H158     Ti3641    3641    2.24803  47.867   ; Ti-O6     [8185.08]
 3642    TiA      1        H158     Ti3642    3642    2.24803  47.867   ; Ti-O6     [8187.33]
 3643    TiA      1        H158     Ti3643    3643    2.24803  47.867   ; Ti-O6     [8189.57]
 3644    TiA      1        H158     Ti3644    3644    2.24803  47.867   ; Ti-O6     [8191.82]
 3645    TiA      1        H158     Ti3645    3645    2.24803  47.867   ; Ti-O6     [8194.07]
 3646    TiA      1        H158     Ti3646    3646    2.24803  47.867   ; Ti-O6     [8196.32]
 3647    TiA      1        H158     Ti3647    3647    2.24803  47.867   ; Ti-O6     [8198.57]
 3648    TiA      1        H158     Ti3648    3648    2.24803  47.867   ; Ti-O6     [8200.81]
 3649    TiA      1        H158     Ti3649    3649    2.24803  47.867   ; Ti-O6     [8203.06]
 3650    TiA      1        H158     Ti3650    3650    2.24803  47.867   ; Ti-O6     [8205.31]
 3651    TiA      1        H158     Ti3651    3651    2.24803  47.867   ; Ti-O6     [8207.56]
 3652    TiA      1        H158     Ti3652    3652    2.24803  47.867   ; Ti-O6     [8209.81]
 3653    TiA      1        H158     Ti3653    3653    2.24803  47.867   ; Ti-O6     [8212.05]
 3654    TiA      1        H158     Ti3654    3654    2.24803  47.867   ; Ti-O6      [8214.3]
 3655    TiA      1        H158     Ti3655    3655    2.24803  47.867   ; Ti-O6     [8216.55]
 3656    TiA      1        H158     Ti3656    3656    2.24803  47.867   ; Ti-O6      [8218.8]
 3657    TiA      1        H158     Ti3657    3657    2.24803  47.867   ; Ti-O6     [8221.05]
 3658    TiA      1        H158     Ti3658    3658    2.24803  47.867   ; Ti-O6      [8223.3]
 3659    TiA      1        H158     Ti3659    3659    2.24803  47.867   ; Ti-O6     [8225.54]
 3660    TiA      1        H158     Ti3660    3660    2.24803  47.867   ; Ti-O6     [8227.79]
 3661    TiA      1        H158     Ti3661    3661    2.24803  47.867   ; Ti-O6     [8230.04]
 3662    TiA      1        H158     Ti3662    3662    2.24803  47.867   ; Ti-O6     [8232.29]
 3663    TiA      1        H158     Ti3663    3663    2.24803  47.867   ; Ti-O6     [8234.54]
 3664    TiA      1        H158     Ti3664    3664    2.24804  47.867   ; Ti-O6     [8236.78]
 3665    TiA      1        H158     Ti3665    3665    2.24803  47.867   ; Ti-O6     [8239.03]
 3666    TiA      1        H158     Ti3666    3666    2.24803  47.867   ; Ti-O6     [8241.28]
 3667    TiA      1        H158     Ti3667    3667    2.24803  47.867   ; Ti-O6     [8243.53]
 3668    TiA      1        H158     Ti3668    3668    2.24803  47.867   ; Ti-O6     [8245.78]
 3669    TiA      1        H158     Ti3669    3669    2.24803  47.867   ; Ti-O6     [8248.02]
 3670    TiA      1        H158     Ti3670    3670    2.24803  47.867   ; Ti-O6     [8250.27]
 3671    TiA      1        H158     Ti3671    3671    2.24803  47.867   ; Ti-O6     [8252.52]
 3672    TiA      1        H158     Ti3672    3672    2.24803  47.867   ; Ti-O6     [8254.77]
 3673    TiA      1        H158     Ti3673    3673    2.24803  47.867   ; Ti-O6     [8257.02]
 3674    TiA      1        H158     Ti3674    3674    2.24803  47.867   ; Ti-O6     [8259.26]
 3675    TiA      1        H158     Ti3675    3675    2.24803  47.867   ; Ti-O6     [8261.51]
 3676    TiA      1        H158     Ti3676    3676    2.24803  47.867   ; Ti-O6     [8263.76]
 3677    TiA      1        H158     Ti3677    3677    2.24803  47.867   ; Ti-O6     [8266.01]
 3678    TiA      1        H158     Ti3678    3678    2.24803  47.867   ; Ti-O6     [8268.26]
 3679    TiA      1        H158     Ti3679    3679    2.24803  47.867   ; Ti-O6      [8270.5]
 3680    TiA      1        H158     Ti3680    3680    2.24803  47.867   ; Ti-O6     [8272.75]
 3681    TiA      1        H158     Ti3681    3681    2.24803  47.867   ; Ti-O6        [8275]
 3682    TiA      1        H158     Ti3682    3682    2.24803  47.867   ; Ti-O6     [8277.25]
 3683    TiA      1        H158     Ti3683    3683    2.24803  47.867   ; Ti-O6      [8279.5]
 3684    TiA      1        H158     Ti3684    3684    2.24803  47.867   ; Ti-O6     [8281.74]
 3685    TiA      1        H158     Ti3685    3685    2.24803  47.867   ; Ti-O6     [8283.99]
 3686    TiA      1        H158     Ti3686    3686    2.24803  47.867   ; Ti-O6     [8286.24]
 3687    TiA      1        H158     Ti3687    3687    2.24803  47.867   ; Ti-O6     [8288.49]
 3688    TiA      1        H158     Ti3688    3688    2.24803  47.867   ; Ti-O6     [8290.74]
 3689    TiA      1        H158     Ti3689    3689    2.24803  47.867   ; Ti-O6     [8292.98]
 3690    TiA      1        H158     Ti3690    3690    2.24804  47.867   ; Ti-O6     [8295.23]
 3691    TiA      1        H158     Ti3691    3691    2.24803  47.867   ; Ti-O6     [8297.48]
 3692    TiA      1        H158     Ti3692    3692    2.24803  47.867   ; Ti-O6     [8299.73]
 3693    TiA      1        H158     Ti3693    3693    2.24803  47.867   ; Ti-O6     [8301.98]
 3694    TiA      1        H158     Ti3694    3694    2.24803  47.867   ; Ti-O6     [8304.22]
 3695    TiA      1        H158     Ti3695    3695    2.24803  47.867   ; Ti-O6     [8306.47]
 3696    TiA      1        H158     Ti3696    3696    2.24803  47.867   ; Ti-O6     [8308.72]
 3697    TiA      1        H158     Ti3697    3697    2.24803  47.867   ; Ti-O6     [8310.97]
 3698    TiA      1        H158     Ti3698    3698    2.24803  47.867   ; Ti-O6     [8313.22]
 3699    TiA      1        H158     Ti3699    3699    2.24803  47.867   ; Ti-O6     [8315.46]
 3700    TiA      1        H158     Ti3700    3700    2.24803  47.867   ; Ti-O6     [8317.71]
 3701    TiA      1        H158     Ti3701    3701    2.24803  47.867   ; Ti-O6     [8319.96]
 3702    TiA      1        H158     Ti3702    3702    2.24803  47.867   ; Ti-O6     [8322.21]
 3703    TiA      1        H158     Ti3703    3703    2.24803  47.867   ; Ti-O6     [8324.46]
 3704    TiA      1        H158     Ti3704    3704    2.24803  47.867   ; Ti-O6      [8326.7]
 3705    TiA      1        H158     Ti3705    3705    2.24803  47.867   ; Ti-O6     [8328.95]
 3706    TiA      1        H158     Ti3706    3706    2.24803  47.867   ; Ti-O6      [8331.2]
 3707    TiA      1        H158     Ti3707    3707    2.24803  47.867   ; Ti-O6     [8333.45]
 3708    TiA      1        H158     Ti3708    3708    2.24803  47.867   ; Ti-O6      [8335.7]
 3709    TiA      1        H158     Ti3709    3709    2.24803  47.867   ; Ti-O6     [8337.94]
 3710    TiA      1        H158     Ti3710    3710    2.24803  47.867   ; Ti-O6     [8340.19]
 3711    TiA      1        H158     Ti3711    3711    2.24803  47.867   ; Ti-O6     [8342.44]
 3712    TiA      1        H158     Ti3712    3712    2.24803  47.867   ; Ti-O6     [8344.69]
 3713    TiA      1        H158     Ti3713    3713    2.24803  47.867   ; Ti-O6     [8346.94]
 3714    TiA      1        H158     Ti3714    3714    2.24803  47.867   ; Ti-O6     [8349.18]
 3715    TiA      1        H158     Ti3715    3715    2.24803  47.867   ; Ti-O6     [8351.43]
 3716    TiA      1        H158     Ti3716    3716    2.24803  47.867   ; Ti-O6     [8353.68]
 3717    TiA      1        H158     Ti3717    3717    2.24804  47.867   ; Ti-O6     [8355.93]
 3718    TiA      1        H158     Ti3718    3718    2.24803  47.867   ; Ti-O6     [8358.18]
 3719    TiA      1        H158     Ti3719    3719    2.24803  47.867   ; Ti-O6     [8360.42]
 3720    TiA      1        H158     Ti3720    3720    2.24803  47.867   ; Ti-O6     [8362.67]
 3721    TiA      1        H158     Ti3721    3721    2.24803  47.867   ; Ti-O6     [8364.92]
 3722    TiA      1        H158     Ti3722    3722    2.24803  47.867   ; Ti-O6     [8367.17]
 3723    TiA      1        H158     Ti3723    3723    2.24803  47.867   ; Ti-O6     [8369.42]
 3724    TiA      1        H158     Ti3724    3724    2.24803  47.867   ; Ti-O6     [8371.67]
 3725    TiA      1        H158     Ti3725    3725    2.24803  47.867   ; Ti-O6     [8373.91]
 3726    TiA      1        H158     Ti3726    3726    2.24803  47.867   ; Ti-O6     [8376.16]
 3727    TiA      1        H158     Ti3727    3727    2.24803  47.867   ; Ti-O6     [8378.41]
 3728    TiA      1        H158     Ti3728    3728    2.24803  47.867   ; Ti-O6     [8380.66]
 3729    TiA      1        H158     Ti3729    3729    2.24803  47.867   ; Ti-O6     [8382.91]
 3730    TiA      1        H158     Ti3730    3730    2.24803  47.867   ; Ti-O6     [8385.15]
 3731    TiA      1        H158     Ti3731    3731    2.24803  47.867   ; Ti-O6      [8387.4]
 3732    TiA      1        H158     Ti3732    3732    2.24803  47.867   ; Ti-O6     [8389.65]
 3733    TiA      1        H158     Ti3733    3733    2.24803  47.867   ; Ti-O6      [8391.9]
 3734    TiA      1        H158     Ti3734    3734    2.24803  47.867   ; Ti-O6     [8394.15]
 3735    TiA      1        H158     Ti3735    3735    2.24803  47.867   ; Ti-O6     [8396.39]
 3736    TiA      1        H158     Ti3736    3736    2.24803  47.867   ; Ti-O6     [8398.64]
 3737    TiA      1        H158     Ti3737    3737    2.24803  47.867   ; Ti-O6     [8400.89]
 3738    TiA      1        H158     Ti3738    3738    2.24803  47.867   ; Ti-O6     [8403.14]
 3739    TiA      1        H158     Ti3739    3739    2.24803  47.867   ; Ti-O6     [8405.39]
 3740    TiA      1        H158     Ti3740    3740    2.24803  47.867   ; Ti-O6     [8407.63]
 3741    TiA      1        H158     Ti3741    3741    2.24803  47.867   ; Ti-O6     [8409.88]
 3742    TiA      1        H158     Ti3742    3742    2.24803  47.867   ; Ti-O6     [8412.13]
 3743    TiA      1        H158     Ti3743    3743    2.24804  47.867   ; Ti-O6     [8414.38]
 3744    TiA      1        H158     Ti3744    3744    2.24803  47.867   ; Ti-O6     [8416.63]
 3745    TiA      1        H158     Ti3745    3745    2.24803  47.867   ; Ti-O6     [8418.87]
 3746    TiA      1        H158     Ti3746    3746    2.24803  47.867   ; Ti-O6     [8421.12]
 3747    TiA      1        H158     Ti3747    3747    2.24803  47.867   ; Ti-O6     [8423.37]
 3748    TiA      1        H158     Ti3748    3748    2.24803  47.867   ; Ti-O6     [8425.62]
 3749    TiA      1        H158     Ti3749    3749    2.24803  47.867   ; Ti-O6     [8427.87]
 3750    TiA      1        H158     Ti3750    3750    2.24803  47.867   ; Ti-O6     [8430.11]
 3751    TiA      1        H158     Ti3751    3751    2.24803  47.867   ; Ti-O6     [8432.36]
 3752    TiA      1        H158     Ti3752    3752    2.24803  47.867   ; Ti-O6     [8434.61]
 3753    TiA      1        H158     Ti3753    3753    2.24803  47.867   ; Ti-O6     [8436.86]
 3754    TiA      1        H158     Ti3754    3754    2.24803  47.867   ; Ti-O6     [8439.11]
 3755    TiA      1        H158     Ti3755    3755    2.24803  47.867   ; Ti-O6     [8441.35]
 3756    TiA      1        H158     Ti3756    3756    2.24803  47.867   ; Ti-O6      [8443.6]
 3757    TiA      1        H158     Ti3757    3757    2.24803  47.867   ; Ti-O6     [8445.85]
 3758    TiA      1        H158     Ti3758    3758    2.24803  47.867   ; Ti-O6      [8448.1]
 3759    TiA      1        H158     Ti3759    3759    2.24803  47.867   ; Ti-O6     [8450.35]
 3760    TiA      1        H158     Ti3760    3760    2.24803  47.867   ; Ti-O6     [8452.59]
 3761    TiA      1        H158     Ti3761    3761    2.24803  47.867   ; Ti-O6     [8454.84]
 3762    TiA      1        H158     Ti3762    3762    2.24803  47.867   ; Ti-O6     [8457.09]
 3763    TiA      1        H158     Ti3763    3763    2.24803  47.867   ; Ti-O6     [8459.34]
 3764    TiA      1        H158     Ti3764    3764    2.24803  47.867   ; Ti-O6     [8461.59]
 3765    TiA      1        H158     Ti3765    3765    2.24803  47.867   ; Ti-O6     [8463.83]
 3766    TiA      1        H158     Ti3766    3766    2.24803  47.867   ; Ti-O6     [8466.08]
 3767    TiA      1        H158     Ti3767    3767    2.24803  47.867   ; Ti-O6     [8468.33]
 3768    TiA      1        H158     Ti3768    3768    2.24803  47.867   ; Ti-O6     [8470.58]
 3769    TiA      1        H158     Ti3769    3769    2.24803  47.867   ; Ti-O6     [8472.83]
 3770    TiA      1        H158     Ti3770    3770    2.24804  47.867   ; Ti-O6     [8475.07]
 3771    TiA      1        H158     Ti3771    3771    2.24803  47.867   ; Ti-O6     [8477.32]
 3772    TiA      1        H158     Ti3772    3772    2.24803  47.867   ; Ti-O6     [8479.57]
 3773    TiA      1        H158     Ti3773    3773    2.24803  47.867   ; Ti-O6     [8481.82]
 3774    TiA      1        H158     Ti3774    3774    2.24803  47.867   ; Ti-O6     [8484.07]
 3775    TiA      1        H158     Ti3775    3775    2.24803  47.867   ; Ti-O6     [8486.31]
 3776    TiA      1        H158     Ti3776    3776    2.24803  47.867   ; Ti-O6     [8488.56]
 3777    TiA      1        H158     Ti3777    3777    2.24803  47.867   ; Ti-O6     [8490.81]
 3778    TiA      1        H158     Ti3778    3778    2.24803  47.867   ; Ti-O6     [8493.06]
 3779    TiA      1        H158     Ti3779    3779    2.24803  47.867   ; Ti-O6     [8495.31]
 3780    TiA      1        H158     Ti3780    3780    2.24803  47.867   ; Ti-O6     [8497.55]
 3781    TiA      1        H158     Ti3781    3781    2.24803  47.867   ; Ti-O6      [8499.8]
 3782    TiA      1        H158     Ti3782    3782    2.24803  47.867   ; Ti-O6     [8502.05]
 3783    TiA      1        H158     Ti3783    3783    2.24803  47.867   ; Ti-O6      [8504.3]
 3784    TiA      1        H158     Ti3784    3784    2.24803  47.867   ; Ti-O6     [8506.55]
 3785    TiA      1        H158     Ti3785    3785    2.24803  47.867   ; Ti-O6     [8508.79]
 3786    TiA      1        H158     Ti3786    3786    2.24803  47.867   ; Ti-O6     [8511.04]
 3787    TiA      1        H158     Ti3787    3787    2.24803  47.867   ; Ti-O6     [8513.29]
 3788    TiA      1        H158     Ti3788    3788    2.24803  47.867   ; Ti-O6     [8515.54]
 3789    TiA      1        H158     Ti3789    3789    2.24803  47.867   ; Ti-O6     [8517.79]
 3790    TiA      1        H158     Ti3790    3790    2.24803  47.867   ; Ti-O6     [8520.04]
 3791    TiA      1        H158     Ti3791    3791    2.24803  47.867   ; Ti-O6     [8522.28]
 3792    TiA      1        H158     Ti3792    3792    2.24803  47.867   ; Ti-O6     [8524.53]
 3793    TiA      1        H158     Ti3793    3793    2.24803  47.867   ; Ti-O6     [8526.78]
 3794    TiA      1        H158     Ti3794    3794    2.24803  47.867   ; Ti-O6     [8529.03]
 3795    TiA      1        H158     Ti3795    3795    2.24803  47.867   ; Ti-O6     [8531.28]
 3796    TiA      1        H158     Ti3796    3796    2.24804  47.867   ; Ti-O6     [8533.52]
 3797    TiA      1        H158     Ti3797    3797    2.24803  47.867   ; Ti-O6     [8535.77]
 3798    TiA      1        H158     Ti3798    3798    2.24803  47.867   ; Ti-O6     [8538.02]
 3799    TiA      1        H158     Ti3799    3799    2.24803  47.867   ; Ti-O6     [8540.27]
 3800    TiA      1        H158     Ti3800    3800    2.24803  47.867   ; Ti-O6     [8542.52]
 3801    TiA      1        H158     Ti3801    3801    2.24803  47.867   ; Ti-O6     [8544.76]
 3802    TiA      1        H158     Ti3802    3802    2.24803  47.867   ; Ti-O6     [8547.01]
 3803    TiA      1        H158     Ti3803    3803    2.24803  47.867   ; Ti-O6     [8549.26]
 3804    TiA      1        H158     Ti3804    3804    2.24803  47.867   ; Ti-O6     [8551.51]
 3805    TiA      1        H158     Ti3805    3805    2.24803  47.867   ; Ti-O6     [8553.76]
 3806    TiA      1        H158     Ti3806    3806    2.24803  47.867   ; Ti-O6        [8556]
 3807    TiA      1        H158     Ti3807    3807    2.24803  47.867   ; Ti-O6     [8558.25]
 3808    TiA      1        H158     Ti3808    3808    2.24803  47.867   ; Ti-O6      [8560.5]
 3809    TiA      1        H158     Ti3809    3809    2.24803  47.867   ; Ti-O6     [8562.75]
 3810    TiA      1        H158     Ti3810    3810    2.24803  47.867   ; Ti-O6        [8565]
 3811    TiA      1        H158     Ti3811    3811    2.24803  47.867   ; Ti-O6     [8567.24]
 3812    TiA      1        H158     Ti3812    3812    2.24803  47.867   ; Ti-O6     [8569.49]
 3813    TiA      1        H158     Ti3813    3813    2.24803  47.867   ; Ti-O6     [8571.74]
 3814    TiA      1        H158     Ti3814    3814    2.24803  47.867   ; Ti-O6     [8573.99]
 3815    TiA      1        H158     Ti3815    3815    2.24803  47.867   ; Ti-O6     [8576.24]
 3816    TiA      1        H158     Ti3816    3816    2.24803  47.867   ; Ti-O6     [8578.48]
 3817    TiA      1        H158     Ti3817    3817    2.24803  47.867   ; Ti-O6     [8580.73]
 3818    TiA      1        H158     Ti3818    3818    2.24803  47.867   ; Ti-O6     [8582.98]
 3819    TiA      1        H158     Ti3819    3819    2.24803  47.867   ; Ti-O6     [8585.23]
 3820    TiA      1        H158     Ti3820    3820    2.24803  47.867   ; Ti-O6     [8587.48]
 3821    TiA      1        H158     Ti3821    3821    2.24803  47.867   ; Ti-O6     [8589.72]
 3822    TiA      1        H158     Ti3822    3822    2.24803  47.867   ; Ti-O6     [8591.97]
 3823    TiA      1        H158     Ti3823    3823    2.24804  47.867   ; Ti-O6     [8594.22]
 3824    TiA      1        H158     Ti3824    3824    2.24803  47.867   ; Ti-O6     [8596.47]
 3825    TiA      1        H158     Ti3825    3825    2.24803  47.867   ; Ti-O6     [8598.72]
 3826    TiA      1        H158     Ti3826    3826    2.24803  47.867   ; Ti-O6     [8600.96]
 3827    TiA      1        H158     Ti3827    3827    2.24803  47.867   ; Ti-O6     [8603.21]
 3828    TiA      1        H158     Ti3828    3828    2.24803  47.867   ; Ti-O6     [8605.46]
 3829    TiA      1        H158     Ti3829    3829    2.24803  47.867   ; Ti-O6     [8607.71]
 3830    TiA      1        H158     Ti3830    3830    2.24803  47.867   ; Ti-O6     [8609.96]
 3831    TiA      1        H158     Ti3831    3831    2.24803  47.867   ; Ti-O6      [8612.2]
 3832    TiA      1        H158     Ti3832    3832    2.24803  47.867   ; Ti-O6     [8614.45]
 3833    TiA      1        H158     Ti3833    3833    2.24803  47.867   ; Ti-O6      [8616.7]
 3834    TiA      1        H158     Ti3834    3834    2.24803  47.867   ; Ti-O6     [8618.95]
 3835    TiA      1        H158     Ti3835    3835    2.24803  47.867   ; Ti-O6      [8621.2]
 3836    TiA      1        H158     Ti3836    3836    2.24803  47.867   ; Ti-O6     [8623.44]
 3837    TiA      1        H158     Ti3837    3837    2.24803  47.867   ; Ti-O6     [8625.69]
 3838    TiA      1        H158     Ti3838    3838    2.24803  47.867   ; Ti-O6     [8627.94]
 3839    TiA      1        H158     Ti3839    3839    2.24803  47.867   ; Ti-O6     [8630.19]
 3840    TiA      1        H158     Ti3840    3840    2.24803  47.867   ; Ti-O6     [8632.44]
 3841    TiA      1        H158     Ti3841    3841    2.24803  47.867   ; Ti-O6     [8634.68]
 3842    TiA      1        H158     Ti3842    3842    2.24803  47.867   ; Ti-O6     [8636.93]
 3843    TiA      1        H158     Ti3843    3843    2.24803  47.867   ; Ti-O6     [8639.18]
 3844    TiA      1        H158     Ti3844    3844    2.24803  47.867   ; Ti-O6     [8641.43]
 3845    TiA      1        H158     Ti3845    3845    2.24803  47.867   ; Ti-O6     [8643.68]
 3846    TiA      1        H158     Ti3846    3846    2.24803  47.867   ; Ti-O6     [8645.92]
 3847    TiA      1        H158     Ti3847    3847    2.24803  47.867   ; Ti-O6     [8648.17]
 3848    TiA      1        H158     Ti3848    3848    2.24803  47.867   ; Ti-O6     [8650.42]
 3849    TiA      1        H158     Ti3849    3849    2.24804  47.867   ; Ti-O6     [8652.67]
 3850    TiA      1        H158     Ti3850    3850    2.24803  47.867   ; Ti-O6     [8654.92]
 3851    TiA      1        H158     Ti3851    3851    2.24803  47.867   ; Ti-O6     [8657.16]
 3852    TiA      1        H158     Ti3852    3852    2.24803  47.867   ; Ti-O6     [8659.41]
 3853    TiA      1        H158     Ti3853    3853    2.24803  47.867   ; Ti-O6     [8661.66]
 3854    TiA      1        H158     Ti3854    3854    2.24803  47.867   ; Ti-O6     [8663.91]
 3855    TiA      1        H158     Ti3855    3855    2.24803  47.867   ; Ti-O6     [8666.16]
 3856    TiA      1        H158     Ti3856    3856    2.24803  47.867   ; Ti-O6     [8668.41]
 3857    TiA      1        H158     Ti3857    3857    2.24803  47.867   ; Ti-O6     [8670.65]
 3858    TiA      1        H158     Ti3858    3858    2.24803  47.867   ; Ti-O6      [8672.9]
 3859    TiA      1        H158     Ti3859    3859    2.24803  47.867   ; Ti-O6     [8675.15]
 3860    TiA      1        H158     Ti3860    3860    2.24803  47.867   ; Ti-O6      [8677.4]
 3861    TiA      1        H158     Ti3861    3861    2.24803  47.867   ; Ti-O6     [8679.65]
 3862    TiA      1        H158     Ti3862    3862    2.24803  47.867   ; Ti-O6     [8681.89]
 3863    TiA      1        H158     Ti3863    3863    2.24803  47.867   ; Ti-O6     [8684.14]
 3864    TiA      1        H158     Ti3864    3864    2.24803  47.867   ; Ti-O6     [8686.39]
 3865    TiA      1        H158     Ti3865    3865    2.24803  47.867   ; Ti-O6     [8688.64]
 3866    TiA      1        H158     Ti3866    3866    2.24803  47.867   ; Ti-O6     [8690.89]
 3867    TiA      1        H158     Ti3867    3867    2.24803  47.867   ; Ti-O6     [8693.13]
 3868    TiA      1        H158     Ti3868    3868    2.24803  47.867   ; Ti-O6     [8695.38]
 3869    TiA      1        H158     Ti3869    3869    2.24803  47.867   ; Ti-O6     [8697.63]
 3870    TiA      1        H158     Ti3870    3870    2.24803  47.867   ; Ti-O6     [8699.88]
 3871    TiA      1        H158     Ti3871    3871    2.24803  47.867   ; Ti-O6     [8702.13]
 3872    TiA      1        H158     Ti3872    3872    2.24803  47.867   ; Ti-O6     [8704.37]
 3873    TiA      1        H158     Ti3873    3873    2.24803  47.867   ; Ti-O6     [8706.62]
 3874    TiA      1        H158     Ti3874    3874    2.24803  47.867   ; Ti-O6     [8708.87]
 3875    TiA      1        H158     Ti3875    3875    2.24804  47.867   ; Ti-O6     [8711.12]
 3876    TiA      1        H158     Ti3876    3876    2.24803  47.867   ; Ti-O6     [8713.37]
 3877    TiA      1        H158     Ti3877    3877    2.24803  47.867   ; Ti-O6     [8715.61]
 3878    TiA      1        H158     Ti3878    3878    2.24803  47.867   ; Ti-O6     [8717.86]
 3879    TiA      1        H158     Ti3879    3879    2.24803  47.867   ; Ti-O6     [8720.11]
 3880    TiA      1        H158     Ti3880    3880    2.24803  47.867   ; Ti-O6     [8722.36]
 3881    TiA      1        H158     Ti3881    3881    2.24803  47.867   ; Ti-O6     [8724.61]
 3882    TiA      1        H158     Ti3882    3882    2.24803  47.867   ; Ti-O6     [8726.85]
 3883    TiA      1        H158     Ti3883    3883    2.24803  47.867   ; Ti-O6      [8729.1]
 3884    TiA      1        H158     Ti3884    3884    2.24803  47.867   ; Ti-O6     [8731.35]
 3885    TiA      1        H158     Ti3885    3885    2.24803  47.867   ; Ti-O6      [8733.6]
 3886    TiA      1        H158     Ti3886    3886    2.24803  47.867   ; Ti-O6     [8735.85]
 3887    TiA      1        H158     Ti3887    3887    2.24803  47.867   ; Ti-O6     [8738.09]
 3888    TiA      1        H158     Ti3888    3888    2.24803  47.867   ; Ti-O6     [8740.34]
 3889    TiA      1        H158     Ti3889    3889    2.24803  47.867   ; Ti-O6     [8742.59]
 3890    TiA      1        H158     Ti3890    3890    2.24803  47.867   ; Ti-O6     [8744.84]
 3891    TiA      1        H158     Ti3891    3891    2.24803  47.867   ; Ti-O6     [8747.09]
 3892    TiA      1        H158     Ti3892    3892    2.24803  47.867   ; Ti-O6     [8749.33]
 3893    TiA      1        H158     Ti3893    3893    2.24803  47.867   ; Ti-O6     [8751.58]
 3894    TiA      1        H158     Ti3894    3894    2.24803  47.867   ; Ti-O6     [8753.83]
 3895    TiA      1        H158     Ti3895    3895    2.24803  47.867   ; Ti-O6     [8756.08]
 3896    TiA      1        H158     Ti3896    3896    2.24803  47.867   ; Ti-O6     [8758.33]
 3897    TiA      1        H158     Ti3897    3897    2.24803  47.867   ; Ti-O6     [8760.57]
 3898    TiA      1        H158     Ti3898    3898    2.24803  47.867   ; Ti-O6     [8762.82]
 3899    TiA      1        H158     Ti3899    3899    2.24803  47.867   ; Ti-O6     [8765.07]
 3900    TiA      1        H158     Ti3900    3900    2.24803  47.867   ; Ti-O6     [8767.32]
 3901    TiA      1        H158     Ti3901    3901    2.24803  47.867   ; Ti-O6     [8769.57]
 3902    TiA      1        H158     Ti3902    3902    2.24804  47.867   ; Ti-O6     [8771.81]
 3903    TiA      1        H158     Ti3903    3903    2.24803  47.867   ; Ti-O6     [8774.06]
 3904    TiA      1        H158     Ti3904    3904    2.24803  47.867   ; Ti-O6     [8776.31]
 3905    TiA      1        H158     Ti3905    3905    2.24803  47.867   ; Ti-O6     [8778.56]
 3906    TiA      1        H158     Ti3906    3906    2.24803  47.867   ; Ti-O6     [8780.81]
 3907    TiA      1        H158     Ti3907    3907    2.24803  47.867   ; Ti-O6     [8783.05]
 3908    TiA      1        H158     Ti3908    3908    2.24803  47.867   ; Ti-O6      [8785.3]
 3909    TiA      1        H158     Ti3909    3909    2.24803  47.867   ; Ti-O6     [8787.55]
 3910    TiA      1        H158     Ti3910    3910    2.24803  47.867   ; Ti-O6      [8789.8]
 3911    TiA      1        H158     Ti3911    3911    2.24803  47.867   ; Ti-O6     [8792.05]
 3912    TiA      1        H158     Ti3912    3912    2.24803  47.867   ; Ti-O6     [8794.29]
 3913    TiA      1        H158     Ti3913    3913    2.24803  47.867   ; Ti-O6     [8796.54]
 3914    TiA      1        H158     Ti3914    3914    2.24803  47.867   ; Ti-O6     [8798.79]
 3915    TiA      1        H158     Ti3915    3915    2.24803  47.867   ; Ti-O6     [8801.04]
 3916    TiA      1        H158     Ti3916    3916    2.24803  47.867   ; Ti-O6     [8803.29]
 3917    TiA      1        H158     Ti3917    3917    2.24803  47.867   ; Ti-O6     [8805.53]
 3918    TiA      1        H158     Ti3918    3918    2.24803  47.867   ; Ti-O6     [8807.78]
 3919    TiA      1        H158     Ti3919    3919    2.24803  47.867   ; Ti-O6     [8810.03]
 3920    TiA      1        H158     Ti3920    3920    2.24803  47.867   ; Ti-O6     [8812.28]
 3921    TiA      1        H158     Ti3921    3921    2.24803  47.867   ; Ti-O6     [8814.53]
 3922    TiA      1        H158     Ti3922    3922    2.24803  47.867   ; Ti-O6     [8816.78]
 3923    TiA      1        H158     Ti3923    3923    2.24803  47.867   ; Ti-O6     [8819.02]
 3924    TiA      1        H158     Ti3924    3924    2.24803  47.867   ; Ti-O6     [8821.27]
 3925    TiA      1        H158     Ti3925    3925    2.24803  47.867   ; Ti-O6     [8823.52]
 3926    TiA      1        H158     Ti3926    3926    2.24803  47.867   ; Ti-O6     [8825.77]
 3927    TiA      1        H158     Ti3927    3927    2.24803  47.867   ; Ti-O6     [8828.02]
 3928    TiA      1        H158     Ti3928    3928    2.24804  47.867   ; Ti-O6     [8830.26]
 3929    TiA      1        H158     Ti3929    3929    2.24803  47.867   ; Ti-O6     [8832.51]
 3930    TiA      1        H158     Ti3930    3930    2.24803  47.867   ; Ti-O6     [8834.76]
 3931    TiA      1        H158     Ti3931    3931    2.24803  47.867   ; Ti-O6     [8837.01]
 3932    TiA      1        H158     Ti3932    3932    2.24803  47.867   ; Ti-O6     [8839.26]
 3933    TiA      1        H158     Ti3933    3933    2.24803  47.867   ; Ti-O6      [8841.5]
 3934    TiA      1        H158     Ti3934    3934    2.24803  47.867   ; Ti-O6     [8843.75]
 3935    TiA      1        H158     Ti3935    3935    2.24803  47.867   ; Ti-O6        [8846]
 3936    TiA      1        H158     Ti3936    3936    2.24803  47.867   ; Ti-O6     [8848.25]
 3937    TiA      1        H158     Ti3937    3937    2.24803  47.867   ; Ti-O6      [8850.5]
 3938    TiA      1        H158     Ti3938    3938    2.24803  47.867   ; Ti-O6     [8852.74]
 3939    TiA      1        H158     Ti3939    3939    2.24803  47.867   ; Ti-O6     [8854.99]
 3940    TiA      1        H158     Ti3940    3940    2.24803  47.867   ; Ti-O6     [8857.24]
 3941    TiA      1        H158     Ti3941    3941    2.24803  47.867   ; Ti-O6     [8859.49]
 3942    TiA      1        H158     Ti3942    3942    2.24803  47.867   ; Ti-O6     [8861.74]
 3943    TiA      1        H158     Ti3943    3943    2.24803  47.867   ; Ti-O6     [8863.98]
 3944    TiA      1        H158     Ti3944    3944    2.24803  47.867   ; Ti-O6     [8866.23]
 3945    TiA      1        H158     Ti3945    3945    2.24803  47.867   ; Ti-O6     [8868.48]
 3946    TiA      1        H158     Ti3946    3946    2.24803  47.867   ; Ti-O6     [8870.73]
 3947    TiA      1        H158     Ti3947    3947    2.24803  47.867   ; Ti-O6     [8872.98]
 3948    TiA      1        H158     Ti3948    3948    2.24803  47.867   ; Ti-O6     [8875.22]
 3949    TiA      1        H158     Ti3949    3949    2.24803  47.867   ; Ti-O6     [8877.47]
 3950    TiA      1        H158     Ti3950    3950    2.24803  47.867   ; Ti-O6     [8879.72]
 3951    TiA      1        H158     Ti3951    3951    2.24803  47.867   ; Ti-O6     [8881.97]
 3952    TiA      1        H158     Ti3952    3952    2.24803  47.867   ; Ti-O6     [8884.22]
 3953    TiA      1        H158     Ti3953    3953    2.24803  47.867   ; Ti-O6     [8886.46]
 3954    TiA      1        H158     Ti3954    3954    2.24803  47.867   ; Ti-O6     [8888.71]
 3955    TiA      1        H158     Ti3955    3955    2.24804  47.867   ; Ti-O6     [8890.96]
 3956    TiA      1        H158     Ti3956    3956    2.24803  47.867   ; Ti-O6     [8893.21]
 3957    TiA      1        H158     Ti3957    3957    2.24803  47.867   ; Ti-O6     [8895.46]
 3958    TiA      1        H158     Ti3958    3958    2.24803  47.867   ; Ti-O6      [8897.7]
 3959    TiA      1        H158     Ti3959    3959    2.24803  47.867   ; Ti-O6     [8899.95]
 3960    TiA      1        H158     Ti3960    3960    2.24803  47.867   ; Ti-O6      [8902.2]
 3961    TiA      1        H158     Ti3961    3961    2.24803  47.867   ; Ti-O6     [8904.45]
 3962    TiA      1        H158     Ti3962    3962    2.24803  47.867   ; Ti-O6      [8906.7]
 3963    TiA      1        H158     Ti3963    3963    2.24803  47.867   ; Ti-O6     [8908.94]
 3964    TiA      1        H158     Ti3964    3964    2.24803  47.867   ; Ti-O6     [8911.19]
 3965    TiA      1        H158     Ti3965    3965    2.24803  47.867   ; Ti-O6     [8913.44]
 3966    TiA      1        H158     Ti3966    3966    2.24803  47.867   ; Ti-O6     [8915.69]
 3967    TiA      1        H158     Ti3967    3967    2.24803  47.867   ; Ti-O6     [8917.94]
 3968    TiA      1        H158     Ti3968    3968    2.24803  47.867   ; Ti-O6     [8920.18]
 3969    TiA      1        H158     Ti3969    3969    2.24803  47.867   ; Ti-O6     [8922.43]
 3970    TiA      1        H158     Ti3970    3970    2.24803  47.867   ; Ti-O6     [8924.68]
 3971    TiA      1        H158     Ti3971    3971    2.24803  47.867   ; Ti-O6     [8926.93]
 3972    TiA      1        H158     Ti3972    3972    2.24803  47.867   ; Ti-O6     [8929.18]
 3973    TiA      1        H158     Ti3973    3973    2.24803  47.867   ; Ti-O6     [8931.42]
 3974    TiA      1        H158     Ti3974    3974    2.24803  47.867   ; Ti-O6     [8933.67]
 3975    TiA      1        H158     Ti3975    3975    2.24803  47.867   ; Ti-O6     [8935.92]
 3976    TiA      1        H158     Ti3976    3976    2.24803  47.867   ; Ti-O6     [8938.17]
 3977    TiA      1        H158     Ti3977    3977    2.24803  47.867   ; Ti-O6     [8940.42]
 3978    TiA      1        H158     Ti3978    3978    2.24803  47.867   ; Ti-O6     [8942.66]
 3979    TiA      1        H158     Ti3979    3979    2.24803  47.867   ; Ti-O6     [8944.91]
 3980    TiA      1        H158     Ti3980    3980    2.24803  47.867   ; Ti-O6     [8947.16]
 3981    TiA      1        H158     Ti3981    3981    2.24804  47.867   ; Ti-O6     [8949.41]
 3982    TiA      1        H158     Ti3982    3982    2.24803  47.867   ; Ti-O6     [8951.66]
 3983    TiA      1        H158     Ti3983    3983    2.24803  47.867   ; Ti-O6      [8953.9]
 3984    TiA      1        H158     Ti3984    3984    2.24803  47.867   ; Ti-O6     [8956.15]
 3985    TiA      1        H158     Ti3985    3985    2.24803  47.867   ; Ti-O6      [8958.4]
 3986    TiA      1        H158     Ti3986    3986    2.24803  47.867   ; Ti-O6     [8960.65]
 3987    TiA      1        H158     Ti3987    3987    2.24803  47.867   ; Ti-O6      [8962.9]
 3988    TiA      1        H158     Ti3988    3988    2.24803  47.867   ; Ti-O6     [8965.15]
 3989    TiA      1        H158     Ti3989    3989    2.24803  47.867   ; Ti-O6     [8967.39]
 3990    TiA      1        H158     Ti3990    3990    2.24803  47.867   ; Ti-O6     [8969.64]
 3991    TiA      1        H158     Ti3991    3991    2.24803  47.867   ; Ti-O6     [8971.89]
 3992    TiA      1        H158     Ti3992    3992    2.24803  47.867   ; Ti-O6     [8974.14]
 3993    TiA      1        H158     Ti3993    3993    2.24803  47.867   ; Ti-O6     [8976.39]
 3994    TiA      1        H158     Ti3994    3994    2.24803  47.867   ; Ti-O6     [8978.63]
 3995    TiA      1        H158     Ti3995    3995    2.24803  47.867   ; Ti-O6     [8980.88]
 3996    TiA      1        H158     Ti3996    3996    2.24803  47.867   ; Ti-O6     [8983.13]
 3997    TiA      1        H158     Ti3997    3997    2.24803  47.867   ; Ti-O6     [8985.38]
 3998    TiA      1        H158     Ti3998    3998    2.24803  47.867   ; Ti-O6     [8987.63]
 3999    TiA      1        H158     Ti3999    3999    2.24803  47.867   ; Ti-O6     [8989.87]
 4000    TiA      1        H158     Ti4000    4000    2.24803  47.867   ; Ti-O6     [8992.12]
 4001    TiA      1        H158     Ti4001    4001    2.24803  47.867   ; Ti-O6     [8994.37]
 4002    TiA      1        H158     Ti4002    4002    2.24803  47.867   ; Ti-O6     [8996.62]
 4003    TiA      1        H158     Ti4003    4003    2.24803  47.867   ; Ti-O6     [8998.87]
 4004    TiA      1        H158     Ti4004    4004    2.24803  47.867   ; Ti-O6     [9001.11]
 4005    TiA      1        H158     Ti4005    4005    2.24803  47.867   ; Ti-O6     [9003.36]
 4006    TiA      1        H158     Ti4006    4006    2.24803  47.867   ; Ti-O6     [9005.61]
 4007    TiA      1        H158     Ti4007    4007    2.24803  47.867   ; Ti-O6     [9007.86]
 4008    TiA      1        H158     Ti4008    4008    2.24804  47.867   ; Ti-O6     [9010.11]
 4009    TiA      1        H158     Ti4009    4009    2.24803  47.867   ; Ti-O6     [9012.35]
 4010    TiA      1        H158     Ti4010    4010    2.24803  47.867   ; Ti-O6      [9014.6]
 4011    TiA      1        H158     Ti4011    4011    2.24803  47.867   ; Ti-O6     [9016.85]
 4012    TiA      1        H158     Ti4012    4012    2.24803  47.867   ; Ti-O6      [9019.1]
 4013    TiA      1        H158     Ti4013    4013    2.24803  47.867   ; Ti-O6     [9021.35]
 4014    TiA      1        H158     Ti4014    4014    2.24803  47.867   ; Ti-O6     [9023.59]
 4015    TiA      1        H158     Ti4015    4015    2.24803  47.867   ; Ti-O6     [9025.84]
 4016    TiA      1        H158     Ti4016    4016    2.24803  47.867   ; Ti-O6     [9028.09]
 4017    TiA      1        H158     Ti4017    4017    2.24803  47.867   ; Ti-O6     [9030.34]
 4018    TiA      1        H158     Ti4018    4018    2.24803  47.867   ; Ti-O6     [9032.59]
 4019    TiA      1        H158     Ti4019    4019    2.24803  47.867   ; Ti-O6     [9034.83]
 4020    TiA      1        H158     Ti4020    4020    2.24803  47.867   ; Ti-O6     [9037.08]
 4021    TiA      1        H158     Ti4021    4021    2.24803  47.867   ; Ti-O6     [9039.33]
 4022    TiA      1        H158     Ti4022    4022    2.24803  47.867   ; Ti-O6     [9041.58]
 4023    TiA      1        H158     Ti4023    4023    2.24803  47.867   ; Ti-O6     [9043.83]
 4024    TiA      1        H158     Ti4024    4024    2.24803  47.867   ; Ti-O6     [9046.07]
 4025    TiA      1        H158     Ti4025    4025    2.24803  47.867   ; Ti-O6     [9048.32]
 4026    TiA      1        H158     Ti4026    4026    2.24803  47.867   ; Ti-O6     [9050.57]
 4027    TiA      1        H158     Ti4027    4027    2.24803  47.867   ; Ti-O6     [9052.82]
 4028    TiA      1        H158     Ti4028    4028    2.24803  47.867   ; Ti-O6     [9055.07]
 4029    TiA      1        H158     Ti4029    4029    2.24803  47.867   ; Ti-O6     [9057.31]
 4030    TiA      1        H158     Ti4030    4030    2.24803  47.867   ; Ti-O6     [9059.56]
 4031    TiA      1        H158     Ti4031    4031    2.24803  47.867   ; Ti-O6     [9061.81]
 4032    TiA      1        H158     Ti4032    4032    2.24803  47.867   ; Ti-O6     [9064.06]
 4033    TiA      1        H158     Ti4033    4033    2.24803  47.867   ; Ti-O6     [9066.31]
 4034    TiA      1        H158     Ti4034    4034    2.24804  47.867   ; Ti-O6     [9068.55]
 4035    TiA      1        H158     Ti4035    4035    2.24803  47.867   ; Ti-O6      [9070.8]
 4036    TiA      1        H158     Ti4036    4036    2.24803  47.867   ; Ti-O6     [9073.05]
 4037    TiA      1        H158     Ti4037    4037    2.24803  47.867   ; Ti-O6      [9075.3]
 4038    TiA      1        H158     Ti4038    4038    2.24803  47.867   ; Ti-O6     [9077.55]
 4039    TiA      1        H158     Ti4039    4039    2.24803  47.867   ; Ti-O6     [9079.79]
 4040    TiA      1        H158     Ti4040    4040    2.24803  47.867   ; Ti-O6     [9082.04]
 4041    TiA      1        H158     Ti4041    4041    2.24803  47.867   ; Ti-O6     [9084.29]
 4042    TiA      1        H158     Ti4042    4042    2.24803  47.867   ; Ti-O6     [9086.54]
 4043    TiA      1        H158     Ti4043    4043    2.24803  47.867   ; Ti-O6     [9088.79]
 4044    TiA      1        H158     Ti4044    4044    2.24803  47.867   ; Ti-O6     [9091.03]
 4045    TiA      1        H158     Ti4045    4045    2.24803  47.867   ; Ti-O6     [9093.28]
 4046    TiA      1        H158     Ti4046    4046    2.24803  47.867   ; Ti-O6     [9095.53]
 4047    TiA      1        H158     Ti4047    4047    2.24803  47.867   ; Ti-O6     [9097.78]
 4048    TiA      1        H158     Ti4048    4048    2.24803  47.867   ; Ti-O6     [9100.03]
 4049    TiA      1        H158     Ti4049    4049    2.24803  47.867   ; Ti-O6     [9102.28]
 4050    TiA      1        H158     Ti4050    4050    2.24803  47.867   ; Ti-O6     [9104.52]
 4051    TiA      1        H158     Ti4051    4051    2.24803  47.867   ; Ti-O6     [9106.77]
 4052    TiA      1        H158     Ti4052    4052    2.24803  47.867   ; Ti-O6     [9109.02]
 4053    TiA      1        H158     Ti4053    4053    2.24803  47.867   ; Ti-O6     [9111.27]
 4054    TiA      1        H158     Ti4054    4054    2.24803  47.867   ; Ti-O6     [9113.52]
 4055    TiA      1        H158     Ti4055    4055    2.24803  47.867   ; Ti-O6     [9115.76]
 4056    TiA      1        H158     Ti4056    4056    2.24803  47.867   ; Ti-O6     [9118.01]
 4057    TiA      1        H158     Ti4057    4057    2.24803  47.867   ; Ti-O6     [9120.26]
 4058    TiA      1        H158     Ti4058    4058    2.24803  47.867   ; Ti-O6     [9122.51]
 4059    TiA      1        H158     Ti4059    4059    2.24803  47.867   ; Ti-O6     [9124.76]
 4060    TiA      1        H158     Ti4060    4060    2.24803  47.867   ; Ti-O6        [9127]
 4061    TiA      1        H158     Ti4061    4061    2.24804  47.867   ; Ti-O6     [9129.25]
 4062    TiA      1        H158     Ti4062    4062    2.24803  47.867   ; Ti-O6      [9131.5]
 4063    TiA      1        H158     Ti4063    4063    2.24803  47.867   ; Ti-O6     [9133.75]
 4064    TiA      1        H158     Ti4064    4064    2.24803  47.867   ; Ti-O6        [9136]
 4065    TiA      1        H158     Ti4065    4065    2.24803  47.867   ; Ti-O6     [9138.24]
 4066    TiA      1        H158     Ti4066    4066    2.24803  47.867   ; Ti-O6     [9140.49]
 4067    TiA      1        H158     Ti4067    4067    2.24803  47.867   ; Ti-O6     [9142.74]
 4068    TiA      1        H158     Ti4068    4068    2.24803  47.867   ; Ti-O6     [9144.99]
 4069    TiA      1        H158     Ti4069    4069    2.24803  47.867   ; Ti-O6     [9147.24]
 4070    TiA      1        H158     Ti4070    4070    2.24803  47.867   ; Ti-O6     [9149.48]
 4071    TiA      1        H158     Ti4071    4071    2.24803  47.867   ; Ti-O6     [9151.73]
 4072    TiA      1        H158     Ti4072    4072    2.24803  47.867   ; Ti-O6     [9153.98]
 4073    TiA      1        H158     Ti4073    4073    2.24803  47.867   ; Ti-O6     [9156.23]
 4074    TiA      1        H158     Ti4074    4074    2.24803  47.867   ; Ti-O6     [9158.48]
 4075    TiA      1        H158     Ti4075    4075    2.24803  47.867   ; Ti-O6     [9160.72]
 4076    TiA      1        H158     Ti4076    4076    2.24803  47.867   ; Ti-O6     [9162.97]
 4077    TiA      1        H158     Ti4077    4077    2.24803  47.867   ; Ti-O6     [9165.22]
 4078    TiA      1        H158     Ti4078    4078    2.24803  47.867   ; Ti-O6     [9167.47]
 4079    TiA      1        H158     Ti4079    4079    2.24803  47.867   ; Ti-O6     [9169.72]
 4080    TiA      1        H158     Ti4080    4080    2.24803  47.867   ; Ti-O6     [9171.96]
 4081    TiA      1        H158     Ti4081    4081    2.24803  47.867   ; Ti-O6     [9174.21]
 4082    TiA      1        H158     Ti4082    4082    2.24803  47.867   ; Ti-O6     [9176.46]
 4083    TiA      1        H158     Ti4083    4083    2.24803  47.867   ; Ti-O6     [9178.71]
 4084    TiA      1        H158     Ti4084    4084    2.24803  47.867   ; Ti-O6     [9180.96]
 4085    TiA      1        H158     Ti4085    4085    2.24803  47.867   ; Ti-O6      [9183.2]
 4086    TiA      1        H158     Ti4086    4086    2.24803  47.867   ; Ti-O6     [9185.45]
 4087    TiA      1        H158     Ti4087    4087    2.24804  47.867   ; Ti-O6      [9187.7]
 4088    TiA      1        H158     Ti4088    4088    2.24803  47.867   ; Ti-O6     [9189.95]
 4089    TiA      1        H158     Ti4089    4089    2.24803  47.867   ; Ti-O6      [9192.2]
 4090    TiA      1        H158     Ti4090    4090    2.24803  47.867   ; Ti-O6     [9194.44]
 4091    TiA      1        H158     Ti4091    4091    2.24803  47.867   ; Ti-O6     [9196.69]
 4092    TiA      1        H158     Ti4092    4092    2.24803  47.867   ; Ti-O6     [9198.94]
 4093    TiA      1        H158     Ti4093    4093    2.24803  47.867   ; Ti-O6     [9201.19]
 4094    TiA      1        H158     Ti4094    4094    2.24803  47.867   ; Ti-O6     [9203.44]
 4095    TiA      1        H158     Ti4095    4095    2.24803  47.867   ; Ti-O6     [9205.68]
 4096    TiA      1        H158     Ti4096    4096    2.24803  47.867   ; Ti-O6     [9207.93]
 4097    TiA      1        H158     Ti4097    4097    2.24803  47.867   ; Ti-O6     [9210.18]
 4098    TiA      1        H158     Ti4098    4098    2.24803  47.867   ; Ti-O6     [9212.43]
 4099    TiA      1        H158     Ti4099    4099    2.24803  47.867   ; Ti-O6     [9214.68]
 4100    TiA      1        H158     Ti4100    4100    2.24803  47.867   ; Ti-O6     [9216.92]
 4101    TiA      1        H158     Ti4101    4101    2.24803  47.867   ; Ti-O6     [9219.17]
 4102    TiA      1        H158     Ti4102    4102    2.24803  47.867   ; Ti-O6     [9221.42]
 4103    TiA      1        H158     Ti4103    4103    2.24803  47.867   ; Ti-O6     [9223.67]
 4104    TiA      1        H158     Ti4104    4104    2.24803  47.867   ; Ti-O6     [9225.92]
 4105    TiA      1        H158     Ti4105    4105    2.24803  47.867   ; Ti-O6     [9228.16]
 4106    TiA      1        H158     Ti4106    4106    2.24803  47.867   ; Ti-O6     [9230.41]
 4107    TiA      1        H158     Ti4107    4107    2.24803  47.867   ; Ti-O6     [9232.66]
 4108    TiA      1        H158     Ti4108    4108    2.24803  47.867   ; Ti-O6     [9234.91]
 4109    TiA      1        H158     Ti4109    4109    2.24803  47.867   ; Ti-O6     [9237.16]
 4110    TiA      1        H158     Ti4110    4110    2.24803  47.867   ; Ti-O6      [9239.4]
 4111    TiA      1        H158     Ti4111    4111    2.24803  47.867   ; Ti-O6     [9241.65]
 4112    TiA      1        H158     Ti4112    4112    2.24803  47.867   ; Ti-O6      [9243.9]
 4113    TiA      1        H158     Ti4113    4113    2.24804  47.867   ; Ti-O6     [9246.15]
 4114    TiA      1        H158     Ti4114    4114    2.24803  47.867   ; Ti-O6      [9248.4]
 4115    TiA      1        H158     Ti4115    4115    2.24803  47.867   ; Ti-O6     [9250.65]
 4116    TiA      1        H158     Ti4116    4116    2.24803  47.867   ; Ti-O6     [9252.89]
 4117    TiA      1        H158     Ti4117    4117    2.24803  47.867   ; Ti-O6     [9255.14]
 4118    TiA      1        H158     Ti4118    4118    2.24803  47.867   ; Ti-O6     [9257.39]
 4119    TiA      1        H158     Ti4119    4119    2.24803  47.867   ; Ti-O6     [9259.64]
 4120    TiA      1        H158     Ti4120    4120    2.24803  47.867   ; Ti-O6     [9261.89]
 4121    TiA      1        H158     Ti4121    4121    2.24803  47.867   ; Ti-O6     [9264.13]
 4122    TiA      1        H158     Ti4122    4122    2.24803  47.867   ; Ti-O6     [9266.38]
 4123    TiA      1        H158     Ti4123    4123    2.24803  47.867   ; Ti-O6     [9268.63]
 4124    TiA      1        H158     Ti4124    4124    2.24803  47.867   ; Ti-O6     [9270.88]
 4125    TiA      1        H158     Ti4125    4125    2.24803  47.867   ; Ti-O6     [9273.13]
 4126    TiA      1        H158     Ti4126    4126    2.24803  47.867   ; Ti-O6     [9275.37]
 4127    TiA      1        H158     Ti4127    4127    2.24803  47.867   ; Ti-O6     [9277.62]
 4128    TiA      1        H158     Ti4128    4128    2.24803  47.867   ; Ti-O6     [9279.87]
 4129    TiA      1        H158     Ti4129    4129    2.24803  47.867   ; Ti-O6     [9282.12]
 4130    TiA      1        H158     Ti4130    4130    2.24803  47.867   ; Ti-O6     [9284.37]
 4131    TiA      1        H158     Ti4131    4131    2.24803  47.867   ; Ti-O6     [9286.61]
 4132    TiA      1        H158     Ti4132    4132    2.24803  47.867   ; Ti-O6     [9288.86]
 4133    TiA      1        H158     Ti4133    4133    2.24803  47.867   ; Ti-O6     [9291.11]
 4134    TiA      1        H158     Ti4134    4134    2.24803  47.867   ; Ti-O6     [9293.36]
 4135    TiA      1        H158     Ti4135    4135    2.24803  47.867   ; Ti-O6     [9295.61]
 4136    TiA      1        H158     Ti4136    4136    2.24803  47.867   ; Ti-O6     [9297.85]
 4137    TiA      1        H158     Ti4137    4137    2.24803  47.867   ; Ti-O6      [9300.1]
 4138    TiA      1        H158     Ti4138    4138    2.24803  47.867   ; Ti-O6     [9302.35]
 4139    TiA      1        H158     Ti4139    4139    2.24803  47.867   ; Ti-O6      [9304.6]
 4140    TiA      1        H158     Ti4140    4140    2.24804  47.867   ; Ti-O6     [9306.85]
 4141    TiA      1        H158     Ti4141    4141    2.24803  47.867   ; Ti-O6     [9309.09]
 4142    TiA      1        H158     Ti4142    4142    2.24803  47.867   ; Ti-O6     [9311.34]
 4143    TiA      1        H158     Ti4143    4143    2.24803  47.867   ; Ti-O6     [9313.59]
 4144    TiA      1        H158     Ti4144    4144    2.24803  47.867   ; Ti-O6     [9315.84]
 4145    TiA      1        H158     Ti4145    4145    2.24803  47.867   ; Ti-O6     [9318.09]
 4146    TiA      1        H158     Ti4146    4146    2.24803  47.867   ; Ti-O6     [9320.33]
 4147    TiA      1        H158     Ti4147    4147    2.24803  47.867   ; Ti-O6     [9322.58]
 4148    TiA      1        H158     Ti4148    4148    2.24803  47.867   ; Ti-O6     [9324.83]
 4149    TiA      1        H158     Ti4149    4149    2.24803  47.867   ; Ti-O6     [9327.08]
 4150    TiA      1        H158     Ti4150    4150    2.24803  47.867   ; Ti-O6     [9329.33]
 4151    TiA      1        H158     Ti4151    4151    2.24803  47.867   ; Ti-O6     [9331.57]
 4152    TiA      1        H158     Ti4152    4152    2.24803  47.867   ; Ti-O6     [9333.82]
 4153    TiA      1        H158     Ti4153    4153    2.24803  47.867   ; Ti-O6     [9336.07]
 4154    TiA      1        H158     Ti4154    4154    2.24803  47.867   ; Ti-O6     [9338.32]
 4155    TiA      1        H158     Ti4155    4155    2.24803  47.867   ; Ti-O6     [9340.57]
 4156    TiA      1        H158     Ti4156    4156    2.24803  47.867   ; Ti-O6     [9342.81]
 4157    TiA      1        H158     Ti4157    4157    2.24803  47.867   ; Ti-O6     [9345.06]
 4158    TiA      1        H158     Ti4158    4158    2.24803  47.867   ; Ti-O6     [9347.31]
 4159    TiA      1        H158     Ti4159    4159    2.24803  47.867   ; Ti-O6     [9349.56]
 4160    TiA      1        H158     Ti4160    4160    2.24803  47.867   ; Ti-O6     [9351.81]
 4161    TiA      1        H158     Ti4161    4161    2.24803  47.867   ; Ti-O6     [9354.05]
 4162    TiA      1        H158     Ti4162    4162    2.24803  47.867   ; Ti-O6      [9356.3]
 4163    TiA      1        H158     Ti4163    4163    2.24803  47.867   ; Ti-O6     [9358.55]
 4164    TiA      1        H158     Ti4164    4164    2.24803  47.867   ; Ti-O6      [9360.8]
 4165    TiA      1        H158     Ti4165    4165    2.24803  47.867   ; Ti-O6     [9363.05]
 4166    TiA      1        H158     Ti4166    4166    2.24804  47.867   ; Ti-O6     [9365.29]
 4167    TiA      1        H158     Ti4167    4167    2.24803  47.867   ; Ti-O6     [9367.54]
 4168    TiA      1        H158     Ti4168    4168    2.24803  47.867   ; Ti-O6     [9369.79]
 4169    TiA      1        H158     Ti4169    4169    2.24803  47.867   ; Ti-O6     [9372.04]
 4170    TiA      1        H158     Ti4170    4170    2.24803  47.867   ; Ti-O6     [9374.29]
 4171    TiA      1        H158     Ti4171    4171    2.24803  47.867   ; Ti-O6     [9376.53]
 4172    TiA      1        H158     Ti4172    4172    2.24803  47.867   ; Ti-O6     [9378.78]
 4173    TiA      1        H158     Ti4173    4173    2.24803  47.867   ; Ti-O6     [9381.03]
 4174    TiA      1        H158     Ti4174    4174    2.24803  47.867   ; Ti-O6     [9383.28]
 4175    TiA      1        H158     Ti4175    4175    2.24803  47.867   ; Ti-O6     [9385.53]
 4176    TiA      1        H158     Ti4176    4176    2.24803  47.867   ; Ti-O6     [9387.77]
 4177    TiA      1        H158     Ti4177    4177    2.24803  47.867   ; Ti-O6     [9390.02]
 4178    TiA      1        H158     Ti4178    4178    2.24803  47.867   ; Ti-O6     [9392.27]
 4179    TiA      1        H158     Ti4179    4179    2.24803  47.867   ; Ti-O6     [9394.52]
 4180    TiA      1        H158     Ti4180    4180    2.24803  47.867   ; Ti-O6     [9396.77]
 4181    TiA      1        H158     Ti4181    4181    2.24803  47.867   ; Ti-O6     [9399.02]
 4182    TiA      1        H158     Ti4182    4182    2.24803  47.867   ; Ti-O6     [9401.26]
 4183    TiA      1        H158     Ti4183    4183    2.24803  47.867   ; Ti-O6     [9403.51]
 4184    TiA      1        H158     Ti4184    4184    2.24803  47.867   ; Ti-O6     [9405.76]
 4185    TiA      1        H158     Ti4185    4185    2.24803  47.867   ; Ti-O6     [9408.01]
 4186    TiA      1        H158     Ti4186    4186    2.24803  47.867   ; Ti-O6     [9410.26]
 4187    TiA      1        H158     Ti4187    4187    2.24803  47.867   ; Ti-O6      [9412.5]
 4188    TiA      1        H158     Ti4188    4188    2.24803  47.867   ; Ti-O6     [9414.75]
 4189    TiA      1        H158     Ti4189    4189    2.24803  47.867   ; Ti-O6        [9417]
 4190    TiA      1        H158     Ti4190    4190    2.24803  47.867   ; Ti-O6     [9419.25]
 4191    TiA      1        H158     Ti4191    4191    2.24803  47.867   ; Ti-O6      [9421.5]
 4192    TiA      1        H158     Ti4192    4192    2.24803  47.867   ; Ti-O6     [9423.74]
 4193    TiA      1        H158     Ti4193    4193    2.24804  47.867   ; Ti-O6     [9425.99]
 4194    TiA      1        H158     Ti4194    4194    2.24803  47.867   ; Ti-O6     [9428.24]
 4195    TiA      1        H158     Ti4195    4195    2.24803  47.867   ; Ti-O6     [9430.49]
 4196    TiA      1        H158     Ti4196    4196    2.24803  47.867   ; Ti-O6     [9432.74]
 4197    TiA      1        H158     Ti4197    4197    2.24803  47.867   ; Ti-O6     [9434.98]
 4198    TiA      1        H158     Ti4198    4198    2.24803  47.867   ; Ti-O6     [9437.23]
 4199    TiA      1        H158     Ti4199    4199    2.24803  47.867   ; Ti-O6     [9439.48]
 4200    TiA      1        H158     Ti4200    4200    2.24803  47.867   ; Ti-O6     [9441.73]
 4201    TiA      1        H158     Ti4201    4201    2.24803  47.867   ; Ti-O6     [9443.98]
 4202    TiA      1        H158     Ti4202    4202    2.24803  47.867   ; Ti-O6     [9446.22]
 4203    TiA      1        H158     Ti4203    4203    2.24803  47.867   ; Ti-O6     [9448.47]
 4204    TiA      1        H158     Ti4204    4204    2.24803  47.867   ; Ti-O6     [9450.72]
 4205    TiA      1        H158     Ti4205    4205    2.24803  47.867   ; Ti-O6     [9452.97]
 4206    TiA      1        H158     Ti4206    4206    2.24803  47.867   ; Ti-O6     [9455.22]
 4207    TiA      1        H158     Ti4207    4207    2.24803  47.867   ; Ti-O6     [9457.46]
 4208    TiA      1        H158     Ti4208    4208    2.24803  47.867   ; Ti-O6     [9459.71]
 4209    TiA      1        H158     Ti4209    4209    2.24803  47.867   ; Ti-O6     [9461.96]
 4210    TiA      1        H158     Ti4210    4210    2.24803  47.867   ; Ti-O6     [9464.21]
 4211    TiA      1        H158     Ti4211    4211    2.24803  47.867   ; Ti-O6     [9466.46]
 4212    TiA      1        H158     Ti4212    4212    2.24803  47.867   ; Ti-O6      [9468.7]
 4213    TiA      1        H158     Ti4213    4213    2.24803  47.867   ; Ti-O6     [9470.95]
 4214    TiA      1        H158     Ti4214    4214    2.24803  47.867   ; Ti-O6      [9473.2]
 4215    TiA      1        H158     Ti4215    4215    2.24803  47.867   ; Ti-O6     [9475.45]
 4216    TiA      1        H158     Ti4216    4216    2.24803  47.867   ; Ti-O6      [9477.7]
 4217    TiA      1        H158     Ti4217    4217    2.24803  47.867   ; Ti-O6     [9479.94]
 4218    TiA      1        H158     Ti4218    4218    2.24803  47.867   ; Ti-O6     [9482.19]
 4219    TiA      1        H158     Ti4219    4219    2.24804  47.867   ; Ti-O6     [9484.44]
 4220    TiA      1        H158     Ti4220    4220    2.24803  47.867   ; Ti-O6     [9486.69]
 4221    TiA      1        H158     Ti4221    4221    2.24803  47.867   ; Ti-O6     [9488.94]
 4222    TiA      1        H158     Ti4222    4222    2.24803  47.867   ; Ti-O6     [9491.18]
 4223    TiA      1        H158     Ti4223    4223    2.24803  47.867   ; Ti-O6     [9493.43]
 4224    TiA      1        H158     Ti4224    4224    2.24803  47.867   ; Ti-O6     [9495.68]
 4225    TiA      1        H158     Ti4225    4225    2.24803  47.867   ; Ti-O6     [9497.93]
 4226    TiA      1        H158     Ti4226    4226    2.24803  47.867   ; Ti-O6     [9500.18]
 4227    TiA      1        H158     Ti4227    4227    2.24803  47.867   ; Ti-O6     [9502.42]
 4228    TiA      1        H158     Ti4228    4228    2.24803  47.867   ; Ti-O6     [9504.67]
 4229    TiA      1        H158     Ti4229    4229    2.24803  47.867   ; Ti-O6     [9506.92]
 4230    TiA      1        H158     Ti4230    4230    2.24803  47.867   ; Ti-O6     [9509.17]
 4231    TiA      1        H158     Ti4231    4231    2.24803  47.867   ; Ti-O6     [9511.42]
 4232    TiA      1        H158     Ti4232    4232    2.24803  47.867   ; Ti-O6     [9513.66]
 4233    TiA      1        H158     Ti4233    4233    2.24803  47.867   ; Ti-O6     [9515.91]
 4234    TiA      1        H158     Ti4234    4234    2.24803  47.867   ; Ti-O6     [9518.16]
 4235    TiA      1        H158     Ti4235    4235    2.24803  47.867   ; Ti-O6     [9520.41]
 4236    TiA      1        H158     Ti4236    4236    2.24803  47.867   ; Ti-O6     [9522.66]
 4237    TiA      1        H158     Ti4237    4237    2.24803  47.867   ; Ti-O6      [9524.9]
 4238    TiA      1        H158     Ti4238    4238    2.24803  47.867   ; Ti-O6     [9527.15]
 4239    TiA      1        H158     Ti4239    4239    2.24803  47.867   ; Ti-O6      [9529.4]
 4240    TiA      1        H158     Ti4240    4240    2.24803  47.867   ; Ti-O6     [9531.65]
 4241    TiA      1        H158     Ti4241    4241    2.24803  47.867   ; Ti-O6      [9533.9]
 4242    TiA      1        H158     Ti4242    4242    2.24803  47.867   ; Ti-O6     [9536.14]
 4243    TiA      1        H158     Ti4243    4243    2.24803  47.867   ; Ti-O6     [9538.39]
 4244    TiA      1        H158     Ti4244    4244    2.24803  47.867   ; Ti-O6     [9540.64]
 4245    TiA      1        H158     Ti4245    4245    2.24803  47.867   ; Ti-O6     [9542.89]
 4246    TiA      1        H158     Ti4246    4246    2.24804  47.867   ; Ti-O6     [9545.14]
 4247    TiA      1        H158     Ti4247    4247    2.24803  47.867   ; Ti-O6     [9547.39]
 4248    TiA      1        H158     Ti4248    4248    2.24803  47.867   ; Ti-O6     [9549.63]
 4249    TiA      1        H158     Ti4249    4249    2.24803  47.867   ; Ti-O6     [9551.88]
 4250    TiA      1        H158     Ti4250    4250    2.24803  47.867   ; Ti-O6     [9554.13]
 4251    TiA      1        H158     Ti4251    4251    2.24803  47.867   ; Ti-O6     [9556.38]
 4252    TiA      1        H158     Ti4252    4252    2.24803  47.867   ; Ti-O6     [9558.63]
 4253    TiA      1        H158     Ti4253    4253    2.24803  47.867   ; Ti-O6     [9560.87]
[truncated: 2,234,438 more chars]
