# Supplementary material for: Atomistic Molecular Dynamics Simulations of Lipids Near TiO2 Nanosurfaces
Source: J Phys Chem B. 2021 Jul 16;125(29):8048–59. doi: 10.1021/acs.jpcb.1c04547 (PMC8389913; doi:10.1021/acs.jpcb.1c04547)
Supplement: Supplementary file 2 — jp1c04547_si_002.zip [file jp1c04547_si_002.zip › MD_setup/rutile-101-82POPE/rutile-101-POPE.gro]

Ti5070-O10140-OH234 (30%) rutile(101) + Na+ counterions + 82 POPE in 0.15 M NaCl
60329
    1H234   Ti1    1   5.238   6.773   7.987
    1H234   Ti2    2   5.008   6.500   7.987
    1H234   Ti3    3   5.238   4.041   7.987
    1H234   Ti4    4   5.697   6.773   7.987
    1H234   Ti5    5   5.008   7.046   7.987
    1H234   Ti6    6   6.156   4.851   5.003
    1H234   Ti7    7   5.927   4.578   5.003
    1H234   Ti8    8   5.927   6.500   7.987
    1H234   Ti9    9   4.549   2.129   7.987
    1H234  Ti10   10   5.467   6.500   7.987
    1H234  Ti11   11   6.386   5.124   5.003
    1H234  Ti12   12   5.697   4.851   5.003
    1H234  Ti13   13   3.400   6.226   7.987
    1H234  Ti14   14   5.467   7.046   7.987
    1H234  Ti15   15   4.778   2.402   7.987
    1H234  Ti16   16   2.941   5.944   5.003
    1H234  Ti17   17   4.319   2.402   7.987
    1H234  Ti18   18   3.400   4.305   5.003
    1H234  Ti19   19   5.008   2.129   7.987
    1H234  Ti20   20   3.400   5.944   5.003
    1H234  Ti21   21   5.467   4.578   5.003
    1H234  Ti22   22   3.171   5.671   5.003
    1H234  Ti23   23   2.022   4.041   7.987
    1H234  Ti24   24   6.386   6.500   7.987
    1H234  Ti25   25   2.941   3.758   5.003
    1H234  Ti26   26   3.171   5.953   7.987
    1H234  Ti27   27   6.156   6.773   7.987
    1H234  Ti28   28   5.238   2.402   7.987
    1H234  Ti29   29   5.238   4.851   5.003
    1H234  Ti30   30   5.238   6.226   7.987
    1H234  Ti31   31   5.008   4.314   7.987
    1H234  Ti32   32   0.414   1.036   7.987
    1H234  Ti33   33   6.156   5.397   5.003
    1H234  Ti34   34   3.171   4.031   5.003
    1H234  Ti35   35   2.252   0.207   5.003
    1H234  Ti36   36   5.467   3.768   7.987
    1H234  Ti37   37   5.238   0.216   7.987
    1H234  Ti38   38   2.711   4.031   5.003
    1H234  Ti39   39   4.089   0.490   7.987
    1H234  Ti40   40   5.697   4.305   5.003
    1H234  Ti41   41   3.171   6.217   5.003
    1H234  Ti42   42   3.171   6.500   7.987
    1H234  Ti43   43   6.156   6.226   7.987
    1H234  Ti44   44   1.103   3.495   7.987
    1H234  Ti45   45   3.630   4.031   5.003
    1H234  Ti46   46   6.156   4.041   7.987
    1H234  Ti47   47   2.022   2.665   5.003
    1H234  Ti48   48   5.467   5.124   5.003
    1H234  Ti49   49   5.467   4.314   7.987
    1H234  Ti50   50   4.778   6.773   7.987
    1H234  Ti51   51   5.238   4.587   7.987
    1H234  Ti52   52   4.778   1.855   7.987
    1H234  Ti53   53   3.630   4.578   5.003
    1H234  Ti54   54   3.860   0.763   7.987
    1H234  Ti55   55   5.008   2.675   7.987
    1H234  Ti56   56   2.022   7.037   5.003
    1H234  Ti57   57   4.089   5.407   7.987
    1H234  Ti58   58   4.319   0.763   7.987
    1H234  Ti59   59   3.400   1.573   5.003
    1H234  Ti60   60   2.022   2.402   7.987
    1H234  Ti61   61   0.874   3.221   7.987
    1H234  Ti62   62   6.846   7.046   7.987
    1H234  Ti63   63   1.563   0.763   7.987
    1H234  Ti64   64   2.941   2.948   7.987
    1H234  Ti65   65   1.792   1.036   7.987
    1H234  Ti66   66   2.022   0.480   5.003
    1H234  Ti67   67   0.874   3.768   7.987
    1H234  Ti68   68   1.333   6.763   5.003
    1H234  Ti69   69   3.171   3.221   7.987
    1H234  Ti70   70   2.941   6.226   7.987
    1H234  Ti71   71   1.103   7.037   5.003
    1H234  Ti72   72   0.185   4.305   5.003
    1H234  Ti73   73   1.792   0.207   5.003
    1H234  Ti74   74   2.252   2.392   5.003
    1H234  Ti75   75   3.630   1.846   5.003
    1H234  Ti76   76   6.616   2.948   7.987
    1H234  Ti77   77   2.482   4.305   5.003
    1H234  Ti78   78   3.400   4.587   7.987
    1H234  Ti79   79   1.103   5.680   7.987
    1H234  Ti80   80   1.103   1.026   5.003
    1H234  Ti81   81   2.252   2.675   7.987
    1H234  Ti82   82   6.386   4.578   5.003
    1H234  Ti83   83   2.022   6.226   7.987
    1H234  Ti84   84   6.386   3.768   7.987
    1H234  Ti85   85   1.792   4.314   7.987
    1H234  Ti86   86   3.630   6.500   7.987
    1H234  Ti87   87   6.616   4.587   7.987
    1H234  Ti88   88   6.616   6.226   7.987
    1H234  Ti89   89   5.927   4.314   7.987
    1H234  Ti90   90   5.008   3.768   7.987
    1H234  Ti91   91   0.185   0.216   7.987
    1H234  Ti92   92   5.697   3.495   7.987
    1H234  Ti93   93   3.630   7.046   7.987
    1H234  Ti94   94   4.778   6.226   7.987
    1H234  Ti95   95   3.630   6.217   5.003
    1H234  Ti96   96   1.792   4.861   7.987
    1H234  Ti97   97   2.711   2.675   7.987
    1H234  Ti98   98   6.616   0.216   7.987
    1H234  Ti99   99   1.333   0.753   5.003
    1H234 Ti100  100   1.792   2.129   7.987
    1H234 Ti101  101   4.089   2.129   7.987
    1H234 Ti102  102   3.860   1.573   5.003
    1H234 Ti103  103   4.319   2.119   5.003
    1H234 Ti104  104   0.874   0.753   5.003
    1H234 Ti105  105   6.616   5.944   5.003
    1H234 Ti106  106   0.874   5.407   7.987
    1H234 Ti107  107   0.644   1.309   7.987
    1H234 Ti108  108   4.319   5.680   7.987
    1H234 Ti109  109   3.400   5.397   5.003
    1H234 Ti110  110   1.792   3.768   7.987
    1H234 Ti111  111   4.549   2.392   5.003
    1H234 Ti112  112   6.616   5.397   5.003
    1H234 Ti113  113   2.022   5.134   7.987
    1H234 Ti114  114   2.022   0.763   7.987
    1H234 Ti115  115   6.386   2.675   7.987
    1H234 Ti116  116   0.874   4.861   7.987
    1H234 Ti117  117   4.089   2.675   7.987
    1H234 Ti118  118   2.252   2.939   5.003
    1H234 Ti119  119   1.333   1.036   7.987
    1H234 Ti120  120   6.156   3.495   7.987
    1H234 Ti121  121   6.846   4.578   5.003
    1H234 Ti122  122   3.171   4.861   7.987
    1H234 Ti123  123   0.185   0.763   7.987
    1H234 Ti124  124   3.630   4.861   7.987
    1H234 Ti125  125   4.549   0.490   7.987
    1H234 Ti126  126   2.252   4.314   7.987
    1H234 Ti127  127   3.860   4.851   5.003
    1H234 Ti128  128   1.103   4.587   7.987
    1H234 Ti129  129   3.400   3.495   7.987
    1H234 Ti130  130   2.711   3.485   5.003
    1H234 Ti131  131   1.333   5.407   7.987
    1H234 Ti132  132   0.414   4.031   5.003
    1H234 Ti133  133   2.941   5.680   7.987
    1H234 Ti134  134   0.874   0.207   5.003
    1H234 Ti135  135   3.860   5.680   7.987
    1H234 Ti136  136   3.860   3.758   5.003
    1H234 Ti137  137   3.400   0.216   7.987
    1H234 Ti138  138   1.333   2.129   7.987
    1H234 Ti139  139   3.630   1.036   7.987
    1H234 Ti140  140   5.238   2.119   5.003
    1H234 Ti141  141   2.482   3.495   7.987
    1H234 Ti142  142   0.644   4.851   5.003
    1H234 Ti143  143   2.022   2.948   7.987
    1H234 Ti144  144   6.846   2.675   7.987
    1H234 Ti145  145   0.185   1.309   7.987
    1H234 Ti146  146   6.846   6.217   5.003
    1H234 Ti147  147   2.711   5.671   5.003
    1H234 Ti148  148   2.252   5.953   7.987
    1H234 Ti149  149   6.846   4.314   7.987
    1H234 Ti150  150   5.467   1.846   5.003
    1H234 Ti151  151   5.008   2.939   5.003
    1H234 Ti152  152   5.927   5.671   5.003
    1H234 Ti153  153   0.874   1.846   5.003
    1H234 Ti154  154   2.252   4.031   5.003
    1H234 Ti155  155   2.711   3.768   7.987
    1H234 Ti156  156   1.563   6.490   5.003
    1H234 Ti157  157   2.252   6.500   7.987
    1H234 Ti158  158   0.644   4.041   7.987
    1H234 Ti159  159   4.778   4.305   5.003
    1H234 Ti160  160   0.414   5.124   5.003
    1H234 Ti161  161   3.171   1.300   5.003
    1H234 Ti162  162   4.089   7.046   7.987
    1H234 Ti163  163   6.846   4.861   7.987
    1H234 Ti164  164   0.644   2.948   7.987
    1H234 Ti165  165   4.549   4.578   5.003
    1H234 Ti166  166   1.103   1.855   7.987
    1H234 Ti167  167   0.414   1.300   5.003
    1H234 Ti168  168   6.616   0.480   5.003
    1H234 Ti169  169   1.563   3.212   5.003
    1H234 Ti170  170   2.482   1.309   7.987
    1H234 Ti171  171   5.238   3.212   5.003
    1H234 Ti172  172   6.156   0.216   7.987
    1H234 Ti173  173   6.386   0.753   5.003
    1H234 Ti174  174   1.333   2.939   5.003
    1H234 Ti175  175   2.482   2.119   5.003
    1H234 Ti176  176   3.860   5.397   5.003
    1H234 Ti177  177   4.319   1.573   5.003
    1H234 Ti178  178   2.711   1.036   7.987
    1H234 Ti179  179   1.103   2.119   5.003
    1H234 Ti180  180   0.414   1.846   5.003
    1H234 Ti181  181   4.089   6.500   7.987
    1H234 Ti182  182   6.846   1.300   5.003
    1H234 Ti183  183   0.414   0.753   5.003
    1H234 Ti184  184   1.563   6.226   7.987
    1H234 Ti185  185   5.238   5.680   7.987
    1H234 Ti186  186   4.778   1.573   5.003
    1H234 Ti187  187   4.319   5.397   5.003
    1H234 Ti188  188   1.333   2.675   7.987
    1H234 Ti189  189   6.846   1.846   5.003
    1H234 Ti190  190   4.089   4.861   7.987
    1H234 Ti191  191   4.549   0.207   5.003
    1H234 Ti192  192   4.549   2.939   5.003
    1H234 Ti193  193   5.238   5.134   7.987
    1H234 Ti194  194   3.860   1.026   5.003
    1H234 Ti195  195   2.482   5.134   7.987
    1H234 Ti196  196   1.103   4.851   5.003
    1H234 Ti197  197   5.467   1.582   7.987
    1H234 Ti198  198   4.319   3.758   5.003
    1H234 Ti199  199   1.563   6.773   7.987
    1H234 Ti200  200   4.549   0.753   5.003
    1H234 Ti201  201   5.697   3.758   5.003
    1H234 Ti202  202   0.185   6.226   7.987
    1H234 Ti203  203   4.778   5.397   5.003
    1H234 Ti204  204   5.697   2.402   7.987
    1H234 Ti205  205   6.156   0.763   7.987
    1H234 Ti206  206   0.185   3.212   5.003
    1H234 Ti207  207   6.616   2.665   5.003
    1H234 Ti208  208   6.846   2.129   7.987
    1H234 Ti209  209   5.238   0.763   7.987
    1H234 Ti210  210   6.156   6.490   5.003
    1H234 Ti211  211   3.860   4.041   7.987
    1H234 Ti212  212   5.008   0.207   5.003
    1H234 Ti213  213   0.644   6.773   7.987
    1H234 Ti214  214   1.103   0.216   7.987
    1H234 Ti215  215   2.941   0.216   7.987
    1H234 Ti216  216   1.103   4.305   5.003
    1H234 Ti217  217   2.711   6.763   5.003
    1H234 Ti218  218   6.156   7.037   5.003
    1H234 Ti219  219   5.927   1.582   7.987
    1H234 Ti220  220   0.644   3.212   5.003
    1H234 Ti221  221   3.400   3.212   5.003
    1H234 Ti222  222   6.156   2.665   5.003
    1H234 Ti223  223   2.711   0.753   5.003
    1H234 Ti224  224   4.089   6.763   5.003
    1H234 Ti225  225   4.319   3.495   7.987
    1H234 Ti226  226   5.238   1.026   5.003
    1H234 Ti227  227   2.022   5.944   5.003
    1H234 Ti228  228   6.386   3.485   5.003
    1H234 Ti229  229   5.927   5.407   7.987
    1H234 Ti230  230   3.171   2.129   7.987
    1H234 Ti231  231   3.400   7.037   5.003
    1H234 Ti232  232   0.644   5.944   5.003
    1H234 Ti233  233   1.792   5.124   5.003
    1H234 Ti234  234   5.238   6.490   5.003
    1H234 Ti235  235   5.238   6.613   7.738
    1H234 Ti236  236   5.467   6.886   7.738
    1H234 Ti237  237   5.697   6.613   7.738
    1H234 Ti238  238   5.008   6.886   7.738
    1H234 Ti239  239   5.927   4.738   5.251
    1H234 Ti240  240   4.778   2.242   7.738
    1H234 Ti241  241   5.008   6.340   7.738
    1H234 Ti242  242   3.171   5.831   5.251
    1H234 Ti243  243   5.467   4.738   5.251
    1H234 Ti244  244   6.156   6.613   7.738
    1H234 Ti245  245   5.238   0.056   7.738
    1H234 Ti246  246   5.238   3.881   7.738
    1H234 Ti247  247   5.697   4.465   5.251
    1H234 Ti248  248   4.319   2.242   7.738
    1H234 Ti249  249   2.941   3.918   5.251
    1H234 Ti250  250   6.386   5.284   5.251
    1H234 Ti251  251   3.400   6.104   5.251
    1H234 Ti252  252   5.008   2.515   7.738
    1H234 Ti253  253   3.171   6.340   7.738
    1H234 Ti254  254   6.386   6.340   7.738
    1H234 Ti255  255   5.238   4.427   7.738
    1H234 Ti256  256   2.022   0.094   5.251
    1H234 Ti257  257   6.156   5.011   5.251
    1H234 Ti258  258   4.319   0.603   7.738
    1H234 Ti259  259   5.697   5.011   5.251
    1H234 Ti260  260   1.792   0.876   7.738
    1H234 Ti261  261   5.467   6.340   7.738
    1H234 Ti262  262   5.467   4.154   7.738
    1H234 Ti263  263   5.927   6.340   7.738
    1H234 Ti264  264   1.103   5.520   7.738
    1H234 Ti265  265   4.778   6.613   7.738
    1H234 Ti266  266   3.400   6.066   7.738
    1H234 Ti267  267   6.616   2.788   7.738
    1H234 Ti268  268   4.549   1.969   7.738
    1H234 Ti269  269   5.008   1.969   7.738
    1H234 Ti270  270   5.008   4.154   7.738
    1H234 Ti271  271   5.238   2.242   7.738
    1H234 Ti272  272   3.171   4.192   5.251
    1H234 Ti273  273   6.386   4.738   5.251
    1H234 Ti274  274   6.156   3.881   7.738
    1H234 Ti275  275   2.941   6.104   5.251
    1H234 Ti276  276   3.630   4.192   5.251
    1H234 Ti277  277   2.941   6.066   7.738
    1H234 Ti278  278   3.400   4.465   5.251
    1H234 Ti279  279   5.238   5.011   5.251
    1H234 Ti280  280   2.022   3.881   7.738
    1H234 Ti281  281   3.400   5.558   5.251
    1H234 Ti282  282   6.156   5.558   5.251
    1H234 Ti283  283   3.630   6.340   7.738
    1H234 Ti284  284   5.927   4.154   7.738
    1H234 Ti285  285   3.860   0.603   7.738
    1H234 Ti286  286   2.711   4.192   5.251
    1H234 Ti287  287   3.171   5.793   7.738
    1H234 Ti288  288   5.467   3.608   7.738
    1H234 Ti289  289   2.711   3.645   5.251
    1H234 Ti290  290   6.616   0.056   7.738
    1H234 Ti291  291   2.252   0.367   5.251
    1H234 Ti292  292   1.792   0.367   5.251
    1H234 Ti293  293   1.333   6.923   5.251
    1H234 Ti294  294   1.792   4.154   7.738
    1H234 Ti295  295   5.927   6.886   7.738
    1H234 Ti296  296   0.874   3.608   7.738
    1H234 Ti297  297   2.252   2.515   7.738
    1H234 Ti298  298   0.414   0.876   7.738
    1H234 Ti299  299   3.860   1.733   5.251
    1H234 Ti300  300   0.874   0.913   5.251
    1H234 Ti301  301   2.252   4.154   7.738
    1H234 Ti302  302   1.103   3.334   7.738
    1H234 Ti303  303   2.252   2.552   5.251
    1H234 Ti304  304   2.022   2.826   5.251
    1H234 Ti305  305   0.185   4.465   5.251
    1H234 Ti306  306   4.089   2.515   7.738
    1H234 Ti307  307   3.630   4.738   5.251
    1H234 Ti308  308   3.171   3.061   7.738
    1H234 Ti309  309   2.022   2.788   7.738
    1H234 Ti310  310   0.185   0.056   7.738
    1H234 Ti311  311   0.874   3.061   7.738
    1H234 Ti312  312   2.022   6.066   7.738
    1H234 Ti313  313   1.103   0.094   5.251
    1H234 Ti314  314   0.185   1.149   7.738
    1H234 Ti315  315   3.860   3.918   5.251
    1H234 Ti316  316   6.616   4.427   7.738
    1H234 Ti317  317   3.400   1.733   5.251
    1H234 Ti318  318   2.711   5.831   5.251
    1H234 Ti319  319   2.941   2.788   7.738
    1H234 Ti320  320   3.630   4.700   7.738
    1H234 Ti321  321   2.022   2.242   7.738
    1H234 Ti322  322   6.386   3.608   7.738
    1H234 Ti323  323   3.400   0.056   7.738
    1H234 Ti324  324   2.252   6.340   7.738
    1H234 Ti325  325   0.644   1.149   7.738
    1H234 Ti326  326   3.860   5.520   7.738
    1H234 Ti327  327   2.022   4.974   7.738
    1H234 Ti328  328   1.563   6.650   5.251
    1H234 Ti329  329   4.549   2.515   7.738
    1H234 Ti330  330   4.319   5.520   7.738
    1H234 Ti331  331   6.616   6.104   5.251
    1H234 Ti332  332   2.711   3.608   7.738
    1H234 Ti333  333   4.089   0.329   7.738
    1H234 Ti334  334   1.333   0.876   7.738
    1H234 Ti335  335   6.846   4.700   7.738
    1H234 Ti336  336   1.333   0.913   5.251
    1H234 Ti337  337   0.414   4.192   5.251
    1H234 Ti338  338   3.630   0.876   7.738
    1H234 Ti339  339   1.333   1.969   7.738
    1H234 Ti340  340   0.644   3.881   7.738
    1H234 Ti341  341   4.778   4.465   5.251
    1H234 Ti342  342   0.644   5.011   5.251
    1H234 Ti343  343   3.171   4.700   7.738
    1H234 Ti344  344   3.400   3.334   7.738
    1H234 Ti345  345   4.319   2.279   5.251
    1H234 Ti346  346   5.238   6.066   7.738
    1H234 Ti347  347   3.400   6.613   7.738
    1H234 Ti348  348   2.252   4.192   5.251
    1H234 Ti349  349   3.171   1.460   5.251
    1H234 Ti350  350   5.008   3.099   5.251
    1H234 Ti351  351   0.874   4.700   7.738
    1H234 Ti352  352   3.630   6.886   7.738
    1H234 Ti353  353   0.874   2.006   5.251
    1H234 Ti354  354   3.860   6.613   7.738
    1H234 Ti355  355   6.156   4.465   5.251
    1H234 Ti356  356   5.927   3.608   7.738
    1H234 Ti357  357   3.400   3.918   5.251
    1H234 Ti358  358   2.482   1.149   7.738
    1H234 Ti359  359   2.482   2.279   5.251
    1H234 Ti360  360   2.482   3.918   5.251
    1H234 Ti361  361   6.616   0.640   5.251
    1H234 Ti362  362   2.022   4.427   7.738
    1H234 Ti363  363   3.630   1.460   5.251
    1H234 Ti364  364   6.846   0.329   7.738
    1H234 Ti365  365   5.467   2.006   5.251
    1H234 Ti366  366   1.333   3.099   5.251
    1H234 Ti367  367   4.089   5.247   7.738
    1H234 Ti368  368   3.171   6.377   5.251
    1H234 Ti369  369   3.860   0.056   7.738
    1H234 Ti370  370   1.103   0.640   5.251
    1H234 Ti371  371   1.563   2.242   7.738
    1H234 Ti372  372   6.156   0.056   7.738
    1H234 Ti373  373   4.549   0.329   7.738
    1H234 Ti374  374   4.778   6.066   7.738
    1H234 Ti375  375   5.697   4.427   7.738
    1H234 Ti376  376   6.846   6.886   7.738
    1H234 Ti377  377   3.860   5.011   5.251
    1H234 Ti378  378   2.941   5.558   5.251
    1H234 Ti379  379   0.874   0.367   5.251
    1H234 Ti380  380   4.089   6.886   7.738
    1H234 Ti381  381   2.482   2.788   7.738
    1H234 Ti382  382   6.616   5.558   5.251
    1H234 Ti383  383   6.846   4.738   5.251
    1H234 Ti384  384   6.156   6.066   7.738
    1H234 Ti385  385   4.089   0.876   7.738
    1H234 Ti386  386   5.467   5.284   5.251
    1H234 Ti387  387   0.185   1.733   5.251
    1H234 Ti388  388   4.089   1.460   5.251
    1H234 Ti389  389   0.414   1.460   5.251
    1H234 Ti390  390   1.792   4.700   7.738
    1H234 Ti391  391   3.630   5.284   5.251
    1H234 Ti392  392   0.644   0.640   5.251
    1H234 Ti393  393   1.792   6.340   7.738
    1H234 Ti394  394   6.386   0.329   7.738
    1H234 Ti395  395   5.697   3.881   7.738
    1H234 Ti396  396   1.333   5.247   7.738
    1H234 Ti397  397   1.563   0.603   7.738
    1H234 Ti398  398   0.185   0.603   7.738
    1H234 Ti399  399   3.860   4.974   7.738
    1H234 Ti400  400   4.319   1.733   5.251
    1H234 Ti401  401   0.185   1.186   5.251
    1H234 Ti402  402   6.616   4.465   5.251
    1H234 Ti403  403   0.874   5.247   7.738
    1H234 Ti404  404   0.644   1.733   5.251
    1H234 Ti405  405   4.089   5.284   5.251
    1H234 Ti406  406   4.549   2.552   5.251
    1H234 Ti407  407   1.563   1.149   7.738
    1H234 Ti408  408   2.482   3.334   7.738
    1H234 Ti409  409   0.414   0.913   5.251
    1H234 Ti410  410   4.089   5.793   7.738
    1H234 Ti411  411   6.156   3.334   7.738
    1H234 Ti412  412   4.778   2.826   5.251
    1H234 Ti413  413   6.846   2.515   7.738
    1H234 Ti414  414   3.630   6.377   5.251
    1H234 Ti415  415   0.874   4.738   5.251
    1H234 Ti416  416   5.467   2.515   7.738
    1H234 Ti417  417   4.778   1.695   7.738
    1H234 Ti418  418   3.400   4.427   7.738
    1H234 Ti419  419   3.860   5.558   5.251
    1H234 Ti420  420   6.616   6.066   7.738
    1H234 Ti421  421   6.846   1.460   5.251
    1H234 Ti422  422   5.927   5.284   5.251
    1H234 Ti423  423   3.400   4.974   7.738
    1H234 Ti424  424   2.711   2.515   7.738
    1H234 Ti425  425   3.860   1.186   5.251
    1H234 Ti426  426   6.386   6.886   7.738
    1H234 Ti427  427   5.697   3.334   7.738
    1H234 Ti428  428   6.846   6.340   7.738
    1H234 Ti429  429   0.414   1.422   7.738
    1H234 Ti430  430   1.103   1.186   5.251
    1H234 Ti431  431   2.022   0.640   5.251
    1H234 Ti432  432   5.008   3.608   7.738
    1H234 Ti433  433   4.778   1.733   5.251
    1H234 Ti434  434   6.616   5.011   5.251
    1H234 Ti435  435   6.386   2.515   7.738
    1H234 Ti436  436   1.792   1.969   7.738
    1H234 Ti437  437   1.333   2.515   7.738
    1H234 Ti438  438   3.630   2.006   5.251
    1H234 Ti439  439   2.941   5.520   7.738
    1H234 Ti440  440   2.252   5.247   7.738
    1H234 Ti441  441   1.103   4.427   7.738
    1H234 Ti442  442   2.482   4.465   5.251
    1H234 Ti443  443   4.089   1.969   7.738
    1H234 Ti444  444   2.252   3.099   5.251
    1H234 Ti445  445   4.089   6.340   7.738
    1H234 Ti446  446   6.846   4.154   7.738
    1H234 Ti447  447   5.697   0.056   7.738
    1H234 Ti448  448   1.792   3.608   7.738
    1H234 Ti449  449   3.630   5.831   5.251
    1H234 Ti450  450   3.171   0.329   7.738
    1H234 Ti451  451   6.156   0.603   7.738
    1H234 Ti452  452   4.549   1.460   5.251
    1H234 Ti453  453   1.563   6.613   7.738
    1H234 Ti454  454   1.563   6.066   7.738
    1H234 Ti455  455   4.549   0.367   5.251
    1H234 Ti456  456   4.089   3.645   5.251
    1H234 Ti457  457   6.616   6.613   7.738
    1H234 Ti458  458   2.252   5.793   7.738
    1H234 Ti459  459   2.022   0.603   7.738
    1H234 Ti460  460   4.778   0.056   7.738
    1H234 Ti461  461   0.414   2.006   5.251
    1H234 Ti462  462   5.238   4.974   7.738
    1H234 Ti463  463   1.103   1.695   7.738
    1H234 Ti464  464   5.238   0.603   7.738
    1H234 Ti465  465   1.103   4.465   5.251
    1H234 Ti466  466   5.697   3.918   5.251
    1H234 Ti467  467   4.549   4.738   5.251
    1H234 Ti468  468   1.792   2.515   7.738
    1H234 Ti469  469   4.549   5.284   5.251
    1H234 Ti470  470   4.319   3.918   5.251
    1H234 Ti471  471   5.238   5.520   7.738
    1H234 Ti472  472   3.400   3.372   5.251
    1H234 Ti473  473   5.927   5.831   5.251
    1H234 Ti474  474   3.171   3.645   5.251
    1H234 Ti475  475   4.319   5.558   5.251
    1H234 Ti476  476   5.008   0.329   7.738
    1H234 Ti477  477   5.697   1.695   7.738
    1H234 Ti478  478   5.238   2.279   5.251
    1H234 Ti479  479   0.414   5.284   5.251
    1H234 Ti480  480   6.386   0.913   5.251
    1H234 Ti481  481   0.644   2.788   7.738
    1H234 Ti482  482   5.238   3.372   5.251
    1H234 Ti483  483   5.927   4.192   5.251
    1H234 Ti484  484   2.482   4.974   7.738
    1H234 Ti485  485   4.319   0.056   7.738
    1H234 Ti486  486   6.616   2.826   5.251
    1H234 Ti487  487   4.089   4.700   7.738
    1H234 Ti488  488   5.697   2.242   7.738
    1H234 Ti489  489   4.778   0.094   5.251
    1H234 Ti490  490   4.549   3.099   5.251
    1H234 Ti491  491   2.711   3.061   7.738
    1H234 Ti492  492   6.846   6.377   5.251
    1H234 Ti493  493   6.846   2.006   5.251
    1H234 Ti494  494   2.941   0.056   7.738
    1H234 Ti495  495   1.103   0.056   7.738
    1H234 Ti496  496   3.860   3.881   7.738
    1H234 Ti497  497   3.630   0.329   7.738
    1H234 Ti498  498   6.386   4.154   7.738
    1H234 Ti499  499   2.711   0.876   7.738
    1H234 Ti500  500   6.156   6.650   5.251
    1H234 Ti501  501   1.103   5.011   5.251
    1H234 Ti502  502   5.008   0.367   5.251
    1H234 Ti503  503   6.386   2.552   5.251
    1H234 Ti504  504   0.414   3.099   5.251
    1H234 Ti505  505   2.941   3.334   7.738
    1H234 Ti506  506   1.792   6.923   5.251
    1H234 Ti507  507   4.549   6.886   7.738
    1H234 Ti508  508   1.103   2.279   5.251
    1H234 Ti509  509   1.563   0.094   5.251
    1H234 Ti510  510   5.467   1.422   7.738
    1H234 Ti511  511   1.563   3.372   5.251
    1H234 Ti512  512   1.103   4.974   7.738
    1H234 Ti513  513   5.238   4.465   5.251
    1H234 Ti514  514   6.386   5.831   5.251
    1H234 Ti515  515   4.549   0.913   5.251
    1H234 Ti516  516   2.711   6.923   5.251
    1H234 Ti517  517   0.185   3.372   5.251
    1H234 Ti518  518   4.549   6.340   7.738
    1H234 Ti519  519   4.549   2.006   5.251
    1H234 Ti520  520   0.644   3.372   5.251
    1H234 Ti521  521   4.778   5.558   5.251
    1H234 Ti522  522   2.482   6.066   7.738
    1H234 Ti523  523   5.927   1.422   7.738
    1H234 Ti524  524   5.008   4.738   5.251
    1H234 Ti525  525   0.185   6.066   7.738
    1H234 Ti526  526   0.644   6.613   7.738
    1H234 Ti527  527   5.238   1.186   5.251
    1H234 Ti528  528   4.319   6.613   7.738
    1H234 Ti529  529   5.467   4.700   7.738
    1H234 Ti530  530   4.089   6.923   5.251
    1H234 Ti531  531   2.022   6.104   5.251
    1H234 Ti532  532   5.467   0.329   7.738
    1H234 Ti533  533   4.089   2.006   5.251
    1H234 Ti534  534   6.156   0.094   5.251
    1H234 Ti535  535   6.156   2.826   5.251
    1H234 Ti536  536   2.711   0.913   5.251
    1H234 Ti537  537   3.860   4.465   5.251
    1H234 Ti538  538   0.644   1.186   5.251
    1H234 Ti539  539   2.252   3.061   7.738
    1H234 Ti540  540   2.711   5.793   7.738
    1H234 Ti541  541   0.414   4.738   5.251
    1H234 Ti542  542   3.630   5.793   7.738
    1H234 Ti543  543   5.467   4.192   5.251
    1H234 Ti544  544   6.846   1.969   7.738
    1H234 Ti545  545   3.630   3.645   5.251
    1H234 Ti546  546   2.482   3.881   7.738
    1H234 Ti547  547   2.711   6.340   7.738
    1H234 Ti548  548   2.252   3.608   7.738
    1H234 Ti549  549   6.386   3.645   5.251
    1H234 Ti550  550   4.319   3.334   7.738
    1H234 Ti551  551   5.008   4.700   7.738
    1H234 Ti552  552   5.008   5.793   7.738
    1H234 Ti553  553   5.927   5.247   7.738
    1H234 Ti554  554   6.386   3.061   7.738
    1H234 Ti555  555   1.563   4.974   7.738
    1H234 Ti556  556   0.644   3.334   7.738
    1H234 Ti557  557   0.185   5.011   5.251
    1H234 Ti558  558   1.333   5.793   7.738
    1H234 Ti559  559   5.927   0.329   7.738
    1H234 Ti560  560   4.778   2.788   7.738
    1H234 Ti561  561   6.846   5.831   5.251
    1H234 Ti562  562   1.563   0.640   5.251
    1H234 Ti563  563   1.563   4.427   7.738
    1H234 Ti564  564   3.400   0.094   5.251
    1H234 Ti565  565   0.644   6.104   5.251
    1H234 Ti566  566   1.792   5.284   5.251
    1H234 Ti567  567   3.171   1.969   7.738
    1H234 Ti568  568   5.238   2.788   7.738
    1H234 Ti569  569   2.252   6.923   5.251
    1H234 Ti570  570   5.238   6.650   5.251
    1H234 Ti571  571   6.156   4.427   7.738
    1H234 Ti572  572   2.022   1.149   7.738
    1H234 Ti573  573   4.778   0.603   7.738
    1H234 Ti574  574   0.185   4.427   7.738
    1H234 Ti575  575   2.482   0.094   5.251
    1H234 Ti576  576   1.563   3.881   7.738
    1H234 Ti577  577   2.941   6.613   7.738
    1H234 Ti578  578   0.874   4.154   7.738
    1H234 Ti579  579   4.319   2.788   7.738
    1H234 Ti580  580   6.616   3.881   7.738
    1H234 Ti581  581   5.008   2.006   5.251
    1H234 Ti582  582   6.846   5.284   5.251
    1H234 Ti583  583   2.252   0.876   7.738
    1H234 Ti584  584   6.846   4.192   5.251
    1H234 Ti585  585   1.792   3.099   5.251
    1H234 Ti586  586   6.846   0.876   7.738
    1H234 Ti587  587   1.792   5.247   7.738
    1H234 Ti588  588   1.103   3.881   7.738
    1H234 Ti589  589   0.874   1.422   7.738
    1H234 Ti590  590   1.333   4.700   7.738
    1H234 Ti591  591   4.778   0.640   5.251
    1H234 Ti592  592   4.549   5.793   7.738
    1H234 Ti593  593   5.238   1.695   7.738
    1H234 Ti594  594   5.697   5.558   5.251
    1H234 Ti595  595   4.778   3.881   7.738
    1H234 Ti596  596   4.549   4.192   5.251
    1H234 Ti597  597   4.089   4.738   5.251
    1H234 Ti598  598   3.171   3.608   7.738
    1H234 Ti599  599   5.467   5.793   7.738
    1H234 Ti600  600   5.008   5.284   5.251
    1H234 Ti601  601   1.333   3.608   7.738
    1H234 Ti602  602   3.400   1.186   5.251
    1H234 Ti603  603   1.563   2.788   7.738
    1H234 Ti604  604   3.171   5.284   5.251
    1H234 Ti605  605   2.022   6.613   7.738
    1H234 Ti606  606   1.563   5.520   7.738
    1H234 Ti607  607   0.414   6.886   7.738
    1H234 Ti608  608   1.103   2.788   7.738
    1H234 Ti609  609   0.414   0.329   7.738
    1H234 Ti610  610   6.616   2.242   7.738
    1H234 Ti611  611   1.103   2.242   7.738
    1H234 Ti612  612   2.941   3.372   5.251
    1H234 Ti613  613   5.238   1.733   5.251
    1H234 Ti614  614   2.482   3.372   5.251
    1H234 Ti615  615   5.008   1.460   5.251
    1H234 Ti616  616   2.711   5.247   7.738
    1H234 Ti617  617   6.386   4.700   7.738
    1H234 Ti618  618   2.941   6.650   5.251
    1H234 Ti619  619   4.778   2.279   5.251
    1H234 Ti620  620   6.386   6.377   5.251
    1H234 Ti621  621   4.319   4.465   5.251
    1H234 Ti622  622   1.103   6.650   5.251
    1H234 Ti623  623   6.386   0.367   5.251
    1H234 Ti624  624   4.549   0.876   7.738
    1H234 Ti625  625   2.482   0.640   5.251
    1H234 Ti626  626   3.860   1.149   7.738
    1H234 Ti627  627   1.792   3.061   7.738
    1H234 Ti628  628   4.319   0.640   5.251
    1H234 Ti629  629   1.792   2.552   5.251
    1H234 Ti630  630   6.846   3.061   7.738
    1H234 Ti631  631   1.563   2.826   5.251
    1H234 Ti632  632   2.482   2.826   5.251
    1H234 Ti633  633   1.333   4.738   5.251
    1H234 Ti634  634   2.022   2.279   5.251
    1H234 Ti635  635   0.185   2.788   7.738
    1H234 Ti636  636   3.860   6.650   5.251
    1H234 Ti637  637   0.644   4.974   7.738
    1H234 Ti638  638   4.319   4.974   7.738
    1H234 Ti639  639   3.860   2.242   7.738
    1H234 Ti640  640   3.630   3.608   7.738
    1H234 Ti641  641   0.414   4.154   7.738
    1H234 Ti642  642   5.008   4.192   5.251
    1H234 Ti643  643   0.185   3.918   5.251
    1H234 Ti644  644   0.874   6.923   5.251
    1H234 Ti645  645   4.778   4.427   7.738
    1H234 Ti646  646   0.874   5.793   7.738
    1H234 Ti647  647   1.103   1.149   7.738
    1H234 Ti648  648   2.482   6.613   7.738
    1H234 Ti649  649   1.792   6.377   5.251
    1H234 Ti650  650   5.467   5.247   7.738
    1H234 Ti651  651   3.630   4.154   7.738
    1H234 Ti652  652   0.414   3.061   7.738
    1H234 Ti653  653   6.156   2.788   7.738
    1H234 Ti654  654   1.333   6.340   7.738
    1H234 Ti655  655   6.846   3.099   5.251
    1H234 Ti656  656   2.941   3.881   7.738
    1H234 Ti657  657   6.616   1.186   5.251
    1H234 Ti658  658   1.333   0.329   7.738
    1H234 Ti659  659   5.008   5.247   7.738
    1H234 Ti660  660   4.319   2.826   5.251
    1H234 Ti661  661   2.941   4.974   7.738
    1H234 Ti662  662   0.185   0.640   5.251
    1H234 Ti663  663   2.482   4.427   7.738
    1H234 Ti664  664   0.185   2.242   7.738
    1H234 Ti665  665   2.252   1.422   7.738
    1H234 Ti666  666   3.860   6.104   5.251
    1H234 Ti667  667   2.941   1.186   5.251
    1H234 Ti668  668   4.089   0.913   5.251
    1H234 Ti669  669   6.616   1.733   5.251
    1H234 Ti670  670   6.386   6.923   5.251
    1H234 Ti671  671   2.482   5.558   5.251
    1H234 Ti672  672   5.467   3.645   5.251
    1H234 Ti673  673   5.238   2.826   5.251
    1H234 Ti674  674   1.333   6.886   7.738
    1H234 Ti675  675   5.697   5.520   7.738
    1H234 Ti676  676   1.103   1.733   5.251
    1H234 Ti677  677   0.414   6.340   7.738
    1H234 Ti678  678   1.103   2.826   5.251
    1H234 Ti679  679   0.644   3.918   5.251
    1H234 Ti680  680   0.874   6.886   7.738
    1H234 Ti681  681   3.860   6.066   7.738
    1H234 Ti682  682   2.482   6.650   5.251
    1H234 Ti683  683   0.185   6.104   5.251
    1H234 Ti684  684   2.941   2.242   7.738
    1H234 Ti685  685   4.319   0.094   5.251
    1H234 Ti686  686   1.333   6.377   5.251
    1H234 Ti687  687   5.697   6.066   7.738
    1H234 Ti688  688   6.846   0.367   5.251
    1H234 Ti689  689   5.008   0.876   7.738
    1H234 Ti690  690   6.616   4.974   7.738
    1H234 Ti691  691   0.644   0.094   5.251
    1H234 Ti692  692   3.630   6.923   5.251
    1H234 Ti693  693   5.927   3.645   5.251
    1H234 Ti694  694   4.089   3.608   7.738
    1H234 Ti695  695   1.333   0.367   5.251
    1H234 Ti696  696   6.846   1.422   7.738
    1H234 Ti697  697   2.252   5.831   5.251
    1H234 Ti698  698   0.874   1.969   7.738
    1H234 Ti699  699   3.171   6.886   7.738
    1H234 Ti700  700   3.860   2.788   7.738
    1H234 Ti701  701   0.874   3.099   5.251
    1H234 Ti702  702   0.874   4.192   5.251
    1H234 Ti703  703   5.467   1.969   7.738
    1H234 Ti704  704   5.008   0.913   5.251
    1H234 Ti705  705   2.252   4.700   7.738
    1H234 Ti706  706   2.711   1.422   7.738
    1H234 Ti707  707   0.644   5.520   7.738
    1H234 Ti708  708   6.156   3.372   5.251
    1H234 Ti709  709   2.252   2.006   5.251
    1H234 Ti710  710   3.171   6.923   5.251
    1H234 Ti711  711   6.616   3.372   5.251
    1H234 Ti712  712   5.927   2.515   7.738
    1H234 Ti713  713   0.874   0.329   7.738
    1H234 Ti714  714   0.185   4.974   7.738
    1H234 Ti715  715   2.022   3.918   5.251
    1H234 Ti716  716   5.467   3.099   5.251
    1H234 Ti717  717   5.927   0.876   7.738
    1H234 Ti718  718   4.549   3.645   5.251
    1H234 Ti719  719   5.927   6.923   5.251
    1H234 Ti720  720   1.563   5.011   5.251
    1H234 Ti721  721   0.414   5.831   5.251
    1H234 Ti722  722   6.156   0.640   5.251
    1H234 Ti723  723   1.792   6.886   7.738
    1H234 Ti724  724   3.630   0.913   5.251
    1H234 Ti725  725   4.549   3.608   7.738
    1H234 Ti726  726   2.941   1.149   7.738
    1H234 Ti727  727   3.630   5.247   7.738
    1H234 Ti728  728   6.846   2.552   5.251
    1H234 Ti729  729   6.386   0.876   7.738
    1H234 Ti730  730   1.333   2.006   5.251
    1H234 Ti731  731   5.467   0.876   7.738
    1H234 Ti732  732   2.711   2.006   5.251
    1H234 Ti733  733   3.400   1.149   7.738
    1H234 Ti734  734   4.089   4.192   5.251
    1H234 Ti735  735   4.319   5.011   5.251
    1H234 Ti736  736   3.171   3.099   5.251
    1H234 Ti737  737   6.156   5.520   7.738
    1H234 Ti738  738   2.711   0.329   7.738
    1H234 Ti739  739   6.846   0.913   5.251
    1H234 Ti740  740   4.089   4.154   7.738
    1H234 Ti741  741   4.319   1.186   5.251
    1H234 Ti742  742   5.927   6.377   5.251
    1H234 Ti743  743   0.644   4.465   5.251
    1H234 Ti744  744   4.319   6.066   7.738
    1H234 Ti745  745   3.400   2.242   7.738
    1H234 Ti746  746   5.697   1.733   5.251
    1H234 Ti747  747   6.156   1.695   7.738
    1H234 Ti748  748   2.941   4.465   5.251
    1H234 Ti749  749   3.630   3.099   5.251
    1H234 Ti750  750   6.616   0.603   7.738
    1H234 Ti751  751   0.185   6.613   7.738
    1H234 Ti752  752   2.482   5.520   7.738
    1H234 Ti753  753   3.400   5.011   5.251
    1H234 Ti754  754   1.333   4.192   5.251
    1H234 Ti755  755   5.467   6.377   5.251
    1H234 Ti756  756   2.941   0.640   5.251
    1H234 Ti757  757   1.792   5.831   5.251
    1H234 Ti758  758   1.792   5.793   7.738
    1H234 Ti759  759   5.238   0.094   5.251
    1H234 Ti760  760   0.874   5.831   5.251
    1H234 Ti761  761   5.927   2.552   5.251
    1H234 Ti762  762   3.860   4.427   7.738
    1H234 Ti763  763   5.467   0.913   5.251
    1H234 Ti764  764   4.778   5.011   5.251
    1H234 Ti765  765   0.874   1.460   5.251
    1H234 Ti766  766   4.319   6.650   5.251
    1H234 Ti767  767   3.400   6.650   5.251
    1H234 Ti768  768   3.400   0.603   7.738
    1H234 Ti769  769   2.022   3.334   7.738
    1H234 Ti770  770   2.022   5.011   5.251
    1H234 Ti771  771   3.400   5.520   7.738
    1H234 Ti772  772   5.008   2.552   5.251
    1H234 Ti773  773   1.333   4.154   7.738
    1H234 Ti774  774   5.008   6.377   5.251
    1H234 Ti775  775   1.333   3.061   7.738
    1H234 Ti776  776   2.711   6.377   5.251
    1H234 Ti777  777   2.022   5.520   7.738
    1H234 Ti778  778   4.778   1.186   5.251
    1H234 Ti779  779   0.185   5.558   5.251
    1H234 Ti780  780   5.238   3.334   7.738
    1H234 Ti781  781   0.644   0.603   7.738
    1H234 Ti782  782   6.616   3.334   7.738
    1H234 Ti783  783   4.319   1.695   7.738
    1H234 Ti784  784   0.414   3.645   5.251
    1H234 Ti785  785   3.171   5.247   7.738
    1H234 Ti786  786   4.778   3.372   5.251
    1H234 Ti787  787   5.927   3.061   7.738
    1H234 Ti788  788   1.563   1.695   7.738
    1H234 Ti789  789   1.333   1.422   7.738
    1H234 Ti790  790   0.644   4.427   7.738
    1H234 Ti791  791   6.386   3.099   5.251
    1H234 Ti792  792   2.482   2.242   7.738
    1H234 Ti793  793   6.156   6.104   5.251
    1H234 Ti794  794   6.386   4.192   5.251
    1H234 Ti795  795   5.927   5.793   7.738
    1H234 Ti796  796   5.697   1.149   7.738
    1H234 Ti797  797   1.103   0.603   7.738
    1H234 Ti798  798   6.386   5.793   7.738
    1H234 Ti799  799   2.252   3.645   5.251
    1H234 Ti800  800   6.156   3.918   5.251
    1H234 Ti801  801   2.941   0.603   7.738
    1H234 Ti802  802   3.171   2.515   7.738
    1H234 Ti803  803   0.874   0.876   7.738
    1H234 Ti804  804   0.185   1.695   7.738
    1H234 Ti805  805   4.319   3.372   5.251
    1H234 Ti806  806   2.482   6.104   5.251
    1H234 Ti807  807   4.089   5.831   5.251
    1H234 Ti808  808   1.563   3.334   7.738
    1H234 Ti809  809   5.697   0.603   7.738
    1H234 Ti810  810   0.644   2.279   5.251
    1H234 Ti811  811   0.874   5.284   5.251
    1H234 Ti812  812   6.616   2.279   5.251
    1H234 Ti813  813   0.644   0.056   7.738
    1H234 Ti814  814   0.414   3.608   7.738
    1H234 Ti815  815   5.927   1.969   7.738
    1H234 Ti816  816   0.185   2.279   5.251
    1H234 Ti817  817   2.022   6.650   5.251
    1H234 Ti818  818   0.414   0.367   5.251
    1H234 Ti819  819   4.549   5.247   7.738
    1H234 Ti820  820   3.171   4.738   5.251
    1H234 Ti821  821   0.414   2.515   7.738
    1H234 Ti822  822   0.644   1.695   7.738
    1H234 Ti823  823   5.467   3.061   7.738
    1H234 Ti824  824   4.778   5.520   7.738
    1H234 Ti825  825   2.711   6.886   7.738
    1H234 Ti826  826   5.927   4.700   7.738
    1H234 Ti827  827   1.792   1.422   7.738
    1H234 Ti828  828   1.792   0.329   7.738
    1H234 Ti829  829   5.697   4.974   7.738
    1H234 Ti830  830   4.549   3.061   7.738
    1H234 Ti831  831   3.860   3.372   5.251
    1H234 Ti832  832   1.333   2.552   5.251
    1H234 Ti833  833   6.616   6.650   5.251
    1H234 Ti834  834   2.022   3.372   5.251
    1H234 Ti835  835   2.711   4.700   7.738
    1H234 Ti836  836   4.089   3.061   7.738
    1H234 Ti837  837   0.414   4.700   7.738
    1H234 Ti838  838   0.874   2.515   7.738
    1H234 Ti839  839   2.711   4.154   7.738
    1H234 Ti840  840   3.400   2.788   7.738
    1H234 Ti841  841   3.630   3.061   7.738
    1H234 Ti842  842   3.171   4.154   7.738
    1H234 Ti843  843   3.400   3.881   7.738
    1H234 Ti844  844   1.103   3.372   5.251
    1H234 Ti845  845   2.941   1.733   5.251
    1H234 Ti846  846   4.089   2.552   5.251
    1H234 Ti847  847   0.185   3.881   7.738
    1H234 Ti848  848   6.846   3.645   5.251
    1H234 Ti849  849   5.238   5.558   5.251
    1H234 Ti850  850   2.482   0.603   7.738
    1H234 Ti851  851   2.022   1.695   7.738
    1H234 Ti852  852   5.697   2.788   7.738
    1H234 Ti853  853   1.103   6.066   7.738
    1H234 Ti854  854   5.467   1.460   5.251
    1H234 Ti855  855   0.644   5.558   5.251
    1H234 Ti856  856   5.238   3.918   5.251
    1H234 Ti857  857   0.185   2.826   5.251
    1H234 Ti858  858   2.711   2.552   5.251
    1H234 Ti859  859   5.008   6.923   5.251
    1H234 Ti860  860   2.252   6.377   5.251
    1H234 Ti861  861   5.238   1.149   7.738
    1H234 Ti862  862   5.697   6.104   5.251
    1H234 Ti863  863   6.156   1.149   7.738
    1H234 Ti864  864   4.778   3.918   5.251
    1H234 Ti865  865   2.252   1.969   7.738
    1H234 Ti866  866   4.319   1.149   7.738
    1H234 Ti867  867   2.711   3.099   5.251
    1H234 Ti868  868   2.941   4.427   7.738
    1H234 Ti869  869   4.549   6.923   5.251
    1H234 Ti870  870   5.008   1.422   7.738
    1H234 Ti871  871   6.846   5.793   7.738
    1H234 Ti872  872   2.711   0.367   5.251
    1H234 Ti873  873   1.103   6.613   7.738
    1H234 Ti874  874   3.860   2.279   5.251
    1H234 Ti875  875   5.008   3.061   7.738
    1H234 Ti876  876   6.616   3.918   5.251
    1H234 Ti877  877   6.156   4.974   7.738
    1H234 Ti878  878   1.563   0.056   7.738
    1H234 Ti879  879   6.616   1.149   7.738
    1H234 Ti880  880   2.711   5.284   5.251
    1H234 Ti881  881   2.252   0.913   5.251
    1H234 Ti882  882   4.778   3.334   7.738
    1H234 Ti883  883   4.549   5.831   5.251
    1H234 Ti884  884   6.156   2.242   7.738
    1H234 Ti885  885   5.697   3.372   5.251
    1H234 Ti886  886   5.697   2.279   5.251
    1H234 Ti887  887   5.467   2.552   5.251
    1H234 Ti888  888   3.630   2.515   7.738
    1H234 Ti889  889   5.238   0.640   5.251
    1H234 Ti890  890   4.778   4.974   7.738
    1H234 Ti891  891   0.874   2.552   5.251
    1H234 Ti892  892   6.616   0.094   5.251
    1H234 Ti893  893   1.333   1.460   5.251
    1H234 Ti894  894   1.792   0.913   5.251
    1H234 Ti895  895   2.022   5.558   5.251
    1H234 Ti896  896   0.874   3.645   5.251
    1H234 Ti897  897   1.792   3.645   5.251
    1H234 Ti898  898   3.171   2.006   5.251
    1H234 Ti899  899   3.860   0.094   5.251
    1H234 Ti900  900   3.171   0.913   5.251
    1H234 Ti901  901   4.549   1.422   7.738
    1H234 Ti902  902   4.319   4.427   7.738
    1H234 Ti903  903   1.333   5.284   5.251
    1H234 Ti904  904   0.644   2.826   5.251
    1H234 Ti905  905   4.319   3.881   7.738
    1H234 Ti906  906   3.171   0.876   7.738
    1H234 Ti907  907   0.874   6.377   5.251
    1H234 Ti908  908   2.022   4.465   5.251
    1H234 Ti909  909   3.860   3.334   7.738
    1H234 Ti910  910   0.414   5.247   7.738
    1H234 Ti911  911   2.941   0.094   5.251
    1H234 Ti912  912   4.089   6.377   5.251
    1H234 Ti913  913   5.927   3.099   5.251
    1H234 Ti914  914   1.563   1.186   5.251
    1H234 Ti915  915   0.185   3.334   7.738
    1H234 Ti916  916   4.549   4.154   7.738
    1H234 Ti917  917   1.563   6.104   5.251
    1H234 Ti918  918   4.549   4.700   7.738
    1H234 Ti919  919   5.008   3.645   5.251
    1H234 Ti920  920   5.697   6.650   5.251
    1H234 Ti921  921   2.711   4.738   5.251
    1H234 Ti922  922   4.089   0.367   5.251
    1H234 Ti923  923   6.616   1.695   7.738
    1H234 Ti924  924   4.778   1.149   7.738
    1H234 Ti925  925   6.386   1.969   7.738
    1H234 Ti926  926   5.467   6.923   5.251
    1H234 Ti927  927   2.252   4.738   5.251
    1H234 Ti928  928   0.644   6.066   7.738
    1H234 Ti929  929   1.563   2.279   5.251
    1H234 Ti930  930   6.846   3.608   7.738
    1H234 Ti931  931   0.414   5.793   7.738
    1H234 Ti932  932   6.156   2.279   5.251
    1H234 Ti933  933   2.252   6.886   7.738
    1H234 Ti934  934   1.563   5.558   5.251
    1H234 Ti935  935   5.927   0.367   5.251
    1H234 Ti936  936   0.414   6.377   5.251
    1H234 Ti937  937   2.482   1.695   7.738
    1H234 Ti938  938   2.941   1.695   7.738
    1H234 Ti939  939   6.386   1.460   5.251
    1H234 Ti940  940   3.630   1.969   7.738
    1H234 Ti941  941   0.874   6.340   7.738
    1H234 Ti942  942   3.171   0.367   5.251
    1H234 Ti943  943   5.697   2.826   5.251
    1H234 Ti944  944   1.563   4.465   5.251
    1H234 Ti945  945   3.860   0.640   5.251
    1H234 Ti946  946   3.630   1.422   7.738
    1H234 Ti947  947   4.089   1.422   7.738
    1H234 Ti948  948   1.103   3.918   5.251
    1H234 Ti949  949   2.252   0.329   7.738
    1H234 Ti950  950   5.008   5.831   5.251
    1H234 Ti951  951   6.386   5.247   7.738
    1H234 Ti952  952   0.414   1.969   7.738
    1H234 Ti953  953   3.860   1.695   7.738
    1H234 Ti954  954   3.171   1.422   7.738
    1H234 Ti955  955   3.400   2.279   5.251
    1H234 Ti956  956   5.467   5.831   5.251
    1H234 Ti957  957   1.792   4.738   5.251
    1H234 Ti958  958   4.089   3.099   5.251
    1H234 Ti959  959   2.252   5.284   5.251
    1H234 Ti960  960   3.630   0.367   5.251
    1H234 Ti961  961   6.156   1.186   5.251
    1H234 Ti962  962   1.333   3.645   5.251
    1H234 Ti963  963   2.941   5.011   5.251
    1H234 Ti964  964   3.400   1.695   7.738
    1H234 Ti965  965   0.644   2.242   7.738
    1H234 Ti966  966   1.103   6.104   5.251
    1H234 Ti967  967   2.482   1.186   5.251
    1H234 Ti968  968   6.846   5.247   7.738
    1H234 Ti969  969   2.711   1.969   7.738
    1H234 Ti970  970   2.482   1.733   5.251
    1H234 Ti971  971   6.386   1.422   7.738
    1H234 Ti972  972   2.711   1.460   5.251
    1H234 Ti973  973   5.238   6.104   5.251
    1H234 Ti974  974   0.185   6.650   5.251
    1H234 Ti975  975   2.482   0.056   7.738
    1H234 Ti976  976   6.386   2.006   5.251
    1H234 Ti977  977   2.022   0.056   7.738
    1H234 Ti978  978   2.941   2.279   5.251
    1H234 Ti979  979   1.792   4.192   5.251
    1H234 Ti980  980   0.644   6.650   5.251
    1H234 Ti981  981   3.400   2.826   5.251
    1H234 Ti982  982   0.185   0.094   5.251
    1H234 Ti983  983   1.103   5.558   5.251
    1H234 Ti984  984   0.414   2.552   5.251
    1H234 Ti985  985   3.400   0.640   5.251
    1H234 Ti986  986   1.792   2.006   5.251
    1H234 Ti987  987   2.941   2.826   5.251
    1H234 Ti988  988   4.778   6.650   5.251
    1H234 Ti989  989   1.563   3.918   5.251
    1H234 Ti990  990   5.697   0.094   5.251
    1H234 Ti991  991   3.860   2.826   5.251
    1H234 Ti992  992   0.414   6.923   5.251
    1H234 Ti993  993   5.927   2.006   5.251
    1H234 Ti994  994   5.697   1.186   5.251
    1H234 Ti995  995   5.927   0.913   5.251
    1H234 Ti996  996   1.563   1.733   5.251
    1H234 Ti997  997   5.467   0.367   5.251
    1H234 Ti998  998   5.697   0.640   5.251
    1H234 Ti999  999   6.616   5.520   7.738
    1H234 Ti100 1000   4.778   6.104   5.251
    1H234 Ti100 1001   4.319   6.104   5.251
    1H234 Ti100 1002   0.185   5.520   7.738
    1H234 Ti100 1003   2.482   5.011   5.251
    1H234 Ti100 1004   5.927   1.460   5.251
    1H234 Ti100 1005   6.846   6.923   5.251
    1H234 Ti100 1006   4.549   6.377   5.251
    1H234 Ti100 1007   2.022   1.733   5.251
    1H234 Ti100 1008   1.333   5.831   5.251
    1H234 Ti100 1009   3.630   2.552   5.251
    1H234 Ti101 1010   2.022   1.186   5.251
    1H234 Ti101 1011   6.156   1.733   5.251
    1H234 Ti101 1012   3.171   2.552   5.251
    1H234 Ti101 1013   1.792   1.460   5.251
    1H234 Ti101 1014   2.252   1.460   5.251
    1H234 Ti101 1015   5.467   6.726   7.490
    1H234 Ti101 1016   5.238   6.453   7.490
    1H234 Ti101 1017   5.238   6.999   7.490
    1H234 Ti101 1018   5.008   6.726   7.490
    1H234 Ti101 1019   5.697   4.625   5.500
    1H234 Ti102 1020   5.927   4.898   5.500
    1H234 Ti102 1021   5.697   6.453   7.490
    1H234 Ti102 1022   6.156   6.453   7.490
    1H234 Ti102 1023   3.171   5.991   5.500
    1H234 Ti102 1024   4.778   2.082   7.490
    1H234 Ti102 1025   5.008   2.355   7.490
    1H234 Ti102 1026   5.927   6.726   7.490
    1H234 Ti102 1027   5.467   4.898   5.500
    1H234 Ti102 1028   3.171   6.179   7.490
    1H234 Ti102 1029   5.238   4.267   7.490
    1H234 Ti103 1030   2.941   4.079   5.500
    1H234 Ti103 1031   6.156   5.171   5.500
    1H234 Ti103 1032   4.549   2.355   7.490
    1H234 Ti103 1033   5.467   3.994   7.490
    1H234 Ti103 1034   5.008   6.179   7.490
    1H234 Ti103 1035   6.386   5.445   5.500
    1H234 Ti103 1036   4.778   6.453   7.490
    1H234 Ti103 1037   5.238   3.721   7.490
    1H234 Ti103 1038   4.319   2.082   7.490
    1H234 Ti103 1039   6.156   4.625   5.500
    1H234 Ti104 1040   2.022   0.254   5.500
    1H234 Ti104 1041   6.386   4.898   5.500
    1H234 Ti104 1042   3.400   5.718   5.500
    1H234 Ti104 1043   2.711   3.805   5.500
    1H234 Ti104 1044   3.400   6.453   7.490
    1H234 Ti104 1045   5.697   6.999   7.490
    1H234 Ti104 1046   3.400   6.264   5.500
    1H234 Ti104 1047   5.697   5.171   5.500
    1H234 Ti104 1048   4.319   0.442   7.490
    1H234 Ti104 1049   6.386   6.179   7.490
    1H234 Ti105 1050   5.008   3.994   7.490
    1H234 Ti105 1051   5.927   3.994   7.490
    1H234 Ti105 1052   3.400   4.079   5.500
    1H234 Ti105 1053   3.400   5.906   7.490
    1H234 Ti105 1054   6.156   3.721   7.490
    1H234 Ti105 1055   2.941   5.718   5.500
    1H234 Ti105 1056   5.467   6.179   7.490
    1H234 Ti105 1057   5.697   4.267   7.490
    1H234 Ti105 1058   3.630   4.352   5.500
    1H234 Ti105 1059   4.089   0.716   7.490
    1H234 Ti106 1060   5.238   2.082   7.490
    1H234 Ti106 1061   2.941   5.906   7.490
    1H234 Ti106 1062   3.630   6.179   7.490
    1H234 Ti106 1063   6.386   6.726   7.490
    1H234 Ti106 1064   5.927   6.179   7.490
    1H234 Ti106 1065   3.860   0.442   7.490
    1H234 Ti106 1066   1.103   5.360   7.490
    1H234 Ti106 1067   6.616   6.999   7.490
    1H234 Ti106 1068   2.022   4.267   7.490
    1H234 Ti106 1069   4.778   6.999   7.490
    1H234 Ti107 1070   5.697   3.721   7.490
    1H234 Ti107 1071   3.630   6.726   7.490
    1H234 Ti107 1072   3.171   4.352   5.500
    1H234 Ti107 1073   1.792   0.716   7.490
    1H234 Ti107 1074   6.846   0.169   7.490
    1H234 Ti107 1075   4.089   2.355   7.490
    1H234 Ti107 1076   3.171   3.805   5.500
    1H234 Ti107 1077   5.927   4.352   5.500
    1H234 Ti107 1078   2.482   4.079   5.500
    1H234 Ti107 1079   6.156   6.999   7.490
    1H234 Ti108 1080   3.630   1.620   5.500
    1H234 Ti108 1081   2.252   3.994   7.490
    1H234 Ti108 1082   1.333   7.084   5.500
    1H234 Ti108 1083   1.792   3.994   7.490
    1H234 Ti108 1084   2.022   2.628   7.490
    1H234 Ti108 1085   3.860   6.453   7.490
    1H234 Ti108 1086   5.008   0.169   7.490
    1H234 Ti108 1087   6.616   2.628   7.490
    1H234 Ti108 1088   5.008   1.808   7.490
    1H234 Ti108 1089   1.103   0.800   5.500
    1H234 Ti109 1090   6.616   6.453   7.490
    1H234 Ti109 1091   6.616   4.625   5.500
    1H234 Ti109 1092   0.874   3.447   7.490
    1H234 Ti109 1093   1.563   0.989   7.490
    1H234 Ti109 1094   4.089   0.169   7.490
    1H234 Ti109 1095   3.860   6.999   7.490
    1H234 Ti109 1096   6.386   0.169   7.490
    1H234 Ti109 1097   6.616   5.171   5.500
    1H234 Ti109 1098   5.467   0.169   7.490
    1H234 Ti109 1099   5.238   5.171   5.500
    1H234 Ti110 1100   1.563   6.810   5.500
    1H234 Ti110 1101   3.630   5.445   5.500
    1H234 Ti110 1102   4.778   2.628   7.490
    1H234 Ti110 1103   6.156   5.718   5.500
    1H234 Ti110 1104   3.860   4.079   5.500
    1H234 Ti110 1105   2.252   6.179   7.490
    1H234 Ti110 1106   2.022   3.721   7.490
    1H234 Ti110 1107   4.089   1.620   5.500
    1H234 Ti110 1108   0.185   4.625   5.500
    1H234 Ti110 1109   0.185   0.989   7.490
    1H234 Ti111 1110   5.238   4.625   5.500
    1H234 Ti111 1111   2.482   2.628   7.490
    1H234 Ti111 1112   5.467   4.540   7.490
    1H234 Ti111 1113   3.400   4.625   5.500
    1H234 Ti111 1114   2.941   6.264   5.500
    1H234 Ti111 1115   4.549   1.808   7.490
    1H234 Ti111 1116   0.644   0.800   5.500
    1H234 Ti111 1117   2.252   2.713   5.500
    1H234 Ti111 1118   4.089   5.633   7.490
    1H234 Ti111 1119   0.874   1.074   5.500
    1H234 Ti112 1120   1.792   0.527   5.500
    1H234 Ti112 1121   5.927   3.447   7.490
    1H234 Ti112 1122   3.860   1.893   5.500
    1H234 Ti112 1123   0.874   0.527   5.500
    1H234 Ti112 1124   5.927   5.445   5.500
    1H234 Ti112 1125   0.414   1.262   7.490
    1H234 Ti112 1126   5.467   4.352   5.500
    1H234 Ti112 1127   3.400   6.999   7.490
    1H234 Ti112 1128   3.400   4.813   7.490
    1H234 Ti112 1129   3.630   5.991   5.500
    1H234 Ti113 1130   3.860   5.171   5.500
    1H234 Ti113 1131   6.616   4.267   7.490
    1H234 Ti113 1132   1.563   2.082   7.490
    1H234 Ti113 1133   0.185   6.999   7.490
    1H234 Ti113 1134   4.089   6.726   7.490
    1H234 Ti113 1135   2.711   5.991   5.500
    1H234 Ti113 1136   2.252   2.355   7.490
    1H234 Ti113 1137   4.549   6.726   7.490
    1H234 Ti113 1138   1.792   7.084   5.500
    1H234 Ti113 1139   5.467   2.355   7.490
    1H234 Ti114 1140   2.711   3.447   7.490
    1H234 Ti114 1141   0.414   1.620   5.500
    1H234 Ti114 1142   6.846   4.540   7.490
    1H234 Ti114 1143   1.792   2.355   7.490
    1H234 Ti114 1144   1.103   3.174   7.490
    1H234 Ti114 1145   1.792   6.179   7.490
    1H234 Ti114 1146   1.103   0.254   5.500
    1H234 Ti114 1147   2.252   0.527   5.500
    1H234 Ti114 1148   2.711   4.352   5.500
    1H234 Ti114 1149   3.630   0.169   7.490
    1H234 Ti115 1150   4.549   0.169   7.490
    1H234 Ti115 1151   3.630   4.898   5.500
    1H234 Ti115 1152   5.238   2.628   7.490
    1H234 Ti115 1153   3.171   5.633   7.490
    1H234 Ti115 1154   3.860   1.347   5.500
    1H234 Ti115 1155   5.467   3.447   7.490
    1H234 Ti115 1156   3.630   0.716   7.490
    1H234 Ti115 1157   3.860   5.360   7.490
    1H234 Ti115 1158   2.711   2.901   7.490
    1H234 Ti115 1159   2.022   2.986   5.500
    1H234 Ti116 1160   3.860   4.813   7.490
    1H234 Ti116 1161   0.185   1.347   5.500
    1H234 Ti116 1162   0.414   4.352   5.500
    1H234 Ti116 1163   0.644   0.989   7.490
    1H234 Ti116 1164   0.414   0.716   7.490
    1H234 Ti116 1165   2.022   4.813   7.490
    1H234 Ti116 1166   1.792   4.540   7.490
    1H234 Ti116 1167   3.630   3.805   5.500
    1H234 Ti116 1168   6.846   4.898   5.500
    1H234 Ti116 1169   3.171   2.901   7.490
    1H234 Ti117 1170   2.252   2.901   7.490
    1H234 Ti117 1171   5.238   5.906   7.490
    1H234 Ti117 1172   2.941   6.453   7.490
    1H234 Ti117 1173   4.319   2.628   7.490
    1H234 Ti117 1174   4.778   4.625   5.500
    1H234 Ti117 1175   0.644   1.893   5.500
    1H234 Ti117 1176   6.386   3.994   7.490
    1H234 Ti117 1177   0.874   2.901   7.490
    1H234 Ti117 1178   0.644   3.721   7.490
    1H234 Ti117 1179   2.941   3.174   7.490
    1H234 Ti118 1180   0.185   0.442   7.490
    1H234 Ti118 1181   3.630   4.540   7.490
    1H234 Ti118 1182   2.022   5.906   7.490
    1H234 Ti118 1183   2.711   6.179   7.490
    1H234 Ti118 1184   3.171   5.445   5.500
    1H234 Ti118 1185   4.089   5.087   7.490
    1H234 Ti118 1186   6.386   3.447   7.490
    1H234 Ti118 1187   0.414   1.074   5.500
    1H234 Ti118 1188   4.319   6.999   7.490
    1H234 Ti118 1189   4.778   2.986   5.500
    1H234 Ti119 1190   0.874   4.898   5.500
    1H234 Ti119 1191   4.089   3.805   5.500
    1H234 Ti119 1192   4.089   5.445   5.500
    1H234 Ti119 1193   2.252   5.087   7.490
    1H234 Ti119 1194   5.008   4.540   7.490
    1H234 Ti119 1195   6.616   5.718   5.500
    1H234 Ti119 1196   4.319   5.360   7.490
    1H234 Ti119 1197   2.941   2.628   7.490
    1H234 Ti119 1198   0.185   1.893   5.500
    1H234 Ti119 1199   3.171   0.169   7.490
    1H234 Ti120 1200   3.400   3.174   7.490
    1H234 Ti120 1201   2.482   3.174   7.490
    1H234 Ti120 1202   2.252   7.084   5.500
    1H234 Ti120 1203   6.156   4.267   7.490
    1H234 Ti120 1204   1.563   0.254   5.500
    1H234 Ti120 1205   4.549   1.620   5.500
    1H234 Ti120 1206   1.333   5.087   7.490
    1H234 Ti120 1207   6.846   6.726   7.490
    1H234 Ti120 1208   6.846   4.352   5.500
    1H234 Ti120 1209   4.319   1.893   5.500
    1H234 Ti121 1210   1.333   0.716   7.490
    1H234 Ti121 1211   4.778   5.906   7.490
    1H234 Ti121 1212   6.616   6.264   5.500
    1H234 Ti121 1213   3.171   1.620   5.500
    1H234 Ti121 1214   5.927   0.169   7.490
    1H234 Ti121 1215   2.941   3.532   5.500
    1H234 Ti121 1216   3.860   4.625   5.500
    1H234 Ti121 1217   2.482   2.439   5.500
    1H234 Ti121 1218   2.022   2.082   7.490
    1H234 Ti121 1219   2.022   0.989   7.490
    1H234 Ti122 1220   1.333   2.355   7.490
    1H234 Ti122 1221   1.333   5.633   7.490
    1H234 Ti122 1222   5.008   4.898   5.500
    1H234 Ti122 1223   6.846   6.179   7.490
    1H234 Ti122 1224   2.482   0.989   7.490
    1H234 Ti122 1225   2.022   6.453   7.490
    1H234 Ti122 1226   3.400   1.347   5.500
    1H234 Ti122 1227   3.400   1.893   5.500
    1H234 Ti122 1228   6.156   0.442   7.490
    1H234 Ti122 1229   2.482   3.721   7.490
    1H234 Ti123 1230   4.549   0.716   7.490
    1H234 Ti123 1231   6.386   2.901   7.490
    1H234 Ti123 1232   1.333   1.808   7.490
    1H234 Ti123 1233   1.103   4.813   7.490
    1H234 Ti123 1234   6.846   1.620   5.500
    1H234 Ti123 1235   4.549   2.713   5.500
    1H234 Ti123 1236   0.414   4.898   5.500
    1H234 Ti123 1237   5.238   0.442   7.490
    1H234 Ti123 1238   4.319   2.439   5.500
    1H234 Ti123 1239   4.778   0.442   7.490
    1H234 Ti124 1240   0.874   4.540   7.490
    1H234 Ti124 1241   0.874   5.087   7.490
    1H234 Ti124 1242   4.319   6.453   7.490
    1H234 Ti124 1243   3.171   4.540   7.490
    1H234 Ti124 1244   4.549   2.166   5.500
    1H234 Ti124 1245   5.697   4.079   5.500
    1H234 Ti124 1246   1.333   1.074   5.500
    1H234 Ti124 1247   3.860   0.989   7.490
    1H234 Ti124 1248   3.400   3.532   5.500
    1H234 Ti124 1249   4.778   1.893   5.500
    1H234 Ti125 1250   0.644   5.171   5.500
    1H234 Ti125 1251   1.103   3.721   7.490
    1H234 Ti125 1252   4.549   6.179   7.490
    1H234 Ti125 1253   6.616   0.800   5.500
    1H234 Ti125 1254   2.482   5.906   7.490
    1H234 Ti125 1255   3.171   6.537   5.500
    1H234 Ti125 1256   5.008   3.259   5.500
    1H234 Ti125 1257   1.792   5.087   7.490
    1H234 Ti125 1258   0.644   3.174   7.490
    1H234 Ti125 1259   3.630   5.633   7.490
    1H234 Ti126 1260   1.563   6.453   7.490
    1H234 Ti126 1261   3.171   3.447   7.490
    1H234 Ti126 1262   3.860   5.718   5.500
    1H234 Ti126 1263   1.563   4.813   7.490
    1H234 Ti126 1264   5.238   4.813   7.490
    1H234 Ti126 1265   1.563   4.267   7.490
    1H234 Ti126 1266   6.386   5.991   5.500
    1H234 Ti126 1267   2.252   4.352   5.500
    1H234 Ti126 1268   6.846   2.901   7.490
    1H234 Ti126 1269   0.874   3.994   7.490
    1H234 Ti127 1270   6.386   4.540   7.490
    1H234 Ti127 1271   0.874   2.166   5.500
    1H234 Ti127 1272   3.171   6.726   7.490
    1H234 Ti127 1273   0.644   1.347   5.500
    1H234 Ti127 1274   1.103   4.625   5.500
    1H234 Ti127 1275   6.616   0.442   7.490
    1H234 Ti127 1276   4.549   5.445   5.500
    1H234 Ti127 1277   1.563   2.628   7.490
    1H234 Ti127 1278   5.008   4.352   5.500
    1H234 Ti127 1279   1.792   2.901   7.490
    1H234 Ti128 1280   2.482   6.453   7.490
    1H234 Ti128 1281   0.874   1.262   7.490
    1H234 Ti128 1282   6.156   3.174   7.490
    1H234 Ti128 1283   3.630   5.087   7.490
    1H234 Ti128 1284   1.103   6.810   5.500
    1H234 Ti128 1285   3.860   5.906   7.490
    1H234 Ti128 1286   5.467   5.445   5.500
    1H234 Ti128 1287   6.846   5.991   5.500
    1H234 Ti128 1288   4.778   0.254   5.500
    1H234 Ti128 1289   6.846   2.355   7.490
    1H234 Ti129 1290   1.333   0.527   5.500
    1H234 Ti129 1291   4.549   4.352   5.500
    1H234 Ti129 1292   1.792   2.713   5.500
    1H234 Ti129 1293   0.874   5.633   7.490
    1H234 Ti129 1294   5.697   1.535   7.490
    1H234 Ti129 1295   1.563   5.360   7.490
    1H234 Ti129 1296   1.333   4.540   7.490
    1H234 Ti129 1297   2.252   3.447   7.490
    1H234 Ti129 1298   0.185   5.171   5.500
    1H234 Ti129 1299   2.022   2.439   5.500
    1H234 Ti130 1300   6.386   4.352   5.500
    1H234 Ti130 1301   2.711   5.633   7.490
    1H234 Ti130 1302   4.089   6.179   7.490
    1H234 Ti130 1303   1.563   3.721   7.490
    1H234 Ti130 1304   2.482   3.532   5.500
    1H234 Ti130 1305   0.185   4.079   5.500
    1H234 Ti130 1306   3.630   6.537   5.500
    1H234 Ti130 1307   5.467   2.166   5.500
    1H234 Ti130 1308   4.089   4.898   5.500
    1H234 Ti130 1309   4.089   2.166   5.500
    1H234 Ti131 1310   1.333   3.259   5.500
    1H234 Ti131 1311   4.319   1.347   5.500
    1H234 Ti131 1312   1.333   3.447   7.490
    1H234 Ti131 1313   2.941   3.721   7.490
    1H234 Ti131 1314   1.563   5.906   7.490
    1H234 Ti131 1315   2.482   0.254   5.500
    1H234 Ti131 1316   4.549   0.527   5.500
    1H234 Ti131 1317   1.103   4.267   7.490
    1H234 Ti131 1318   5.238   1.893   5.500
    1H234 Ti131 1319   6.846   5.445   5.500
    1H234 Ti132 1320   6.386   2.713   5.500
    1H234 Ti132 1321   1.103   2.082   7.490
    1H234 Ti132 1322   1.563   0.442   7.490
    1H234 Ti132 1323   6.156   5.906   7.490
    1H234 Ti132 1324   6.846   0.716   7.490
    1H234 Ti132 1325   0.874   7.084   5.500
    1H234 Ti132 1326   4.319   5.171   5.500
    1H234 Ti132 1327   0.414   3.259   5.500
    1H234 Ti132 1328   2.252   4.540   7.490
    1H234 Ti132 1329   0.414   0.169   7.490
    1H234 Ti133 1330   2.941   5.360   7.490
    1H234 Ti133 1331   1.563   2.986   5.500
    1H234 Ti133 1332   0.185   4.267   7.490
    1H234 Ti133 1333   4.319   4.079   5.500
    1H234 Ti133 1334   4.549   5.633   7.490
    1H234 Ti133 1335   4.778   4.267   7.490
    1H234 Ti133 1336   2.252   1.262   7.490
    1H234 Ti133 1337   1.563   0.800   5.500
    1H234 Ti133 1338   5.008   2.166   5.500
    1H234 Ti133 1339   1.333   6.537   5.500
    1H234 Ti134 1340   0.644   4.625   5.500
    1H234 Ti134 1341   2.711   2.355   7.490
    1H234 Ti134 1342   5.238   5.360   7.490
    1H234 Ti134 1343   5.008   1.620   5.500
    1H234 Ti134 1344   4.319   4.625   5.500
    1H234 Ti134 1345   6.616   3.721   7.490
    1H234 Ti134 1346   1.103   1.535   7.490
    1H234 Ti134 1347   3.400   4.267   7.490
    1H234 Ti134 1348   6.846   3.994   7.490
    1H234 Ti134 1349   6.616   4.813   7.490
    1H234 Ti135 1350   5.467   5.633   7.490
    1H234 Ti135 1351   4.778   3.721   7.490
    1H234 Ti135 1352   4.319   5.906   7.490
    1H234 Ti135 1353   2.482   5.718   5.500
    1H234 Ti135 1354   3.400   5.171   5.500
    1H234 Ti135 1355   4.549   4.898   5.500
    1H234 Ti135 1356   2.482   4.267   7.490
    1H234 Ti135 1357   4.778   2.439   5.500
    1H234 Ti135 1358   2.252   3.259   5.500
    1H234 Ti135 1359   3.400   0.442   7.490
    1H234 Ti136 1360   1.103   0.989   7.490
    1H234 Ti136 1361   5.467   1.808   7.490
    1H234 Ti136 1362   5.008   5.633   7.490
    1H234 Ti136 1363   6.386   2.355   7.490
    1H234 Ti136 1364   2.252   5.633   7.490
    1H234 Ti136 1365   0.644   4.079   5.500
    1H234 Ti136 1366   6.386   0.527   5.500
    1H234 Ti136 1367   1.792   6.537   5.500
    1H234 Ti136 1368   2.711   5.087   7.490
    1H234 Ti136 1369   0.185   0.800   5.500
    1H234 Ti137 1370   5.697   3.174   7.490
    1H234 Ti137 1371   6.846   1.074   5.500
    1H234 Ti137 1372   5.238   2.986   5.500
    1H234 Ti137 1373   6.846   0.527   5.500
    1H234 Ti137 1374   1.792   3.447   7.490
    1H234 Ti137 1375   0.644   4.813   7.490
    1H234 Ti137 1376   5.008   0.716   7.490
    1H234 Ti137 1377   0.414   3.994   7.490
    1H234 Ti137 1378   3.860   3.721   7.490
    1H234 Ti137 1379   4.778   0.800   5.500
    1H234 Ti138 1380   1.103   1.347   5.500
    1H234 Ti138 1381   4.089   4.352   5.500
    1H234 Ti138 1382   1.103   1.893   5.500
    1H234 Ti138 1383   1.103   6.999   7.490
    1H234 Ti138 1384   2.941   4.813   7.490
    1H234 Ti138 1385   2.252   2.166   5.500
    1H234 Ti138 1386   6.156   2.628   7.490
    1H234 Ti138 1387   4.089   1.074   5.500
    1H234 Ti138 1388   0.414   2.901   7.490
    1H234 Ti138 1389   6.616   5.906   7.490
    1H234 Ti139 1390   3.630   1.074   5.500
    1H234 Ti139 1391   2.482   5.360   7.490
    1H234 Ti139 1392   5.008   3.447   7.490
    1H234 Ti139 1393   1.103   2.628   7.490
    1H234 Ti139 1394   2.482   6.810   5.500
    1H234 Ti139 1395   0.874   1.620   5.500
    1H234 Ti139 1396   0.414   6.726   7.490
    1H234 Ti139 1397   1.103   2.986   5.500
    1H234 Ti139 1398   5.697   2.082   7.490
    1H234 Ti139 1399   1.792   1.808   7.490
    1H234 Ti140 1400   2.252   0.716   7.490
    1H234 Ti140 1401   2.482   4.813   7.490
    1H234 Ti140 1402   2.941   6.810   5.500
    1H234 Ti140 1403   4.319   0.800   5.500
    1H234 Ti140 1404   3.630   3.447   7.490
    1H234 Ti140 1405   0.185   6.453   7.490
    1H234 Ti140 1406   3.860   2.628   7.490
    1H234 Ti140 1407   5.927   4.540   7.490
    1H234 Ti140 1408   6.616   2.986   5.500
    1H234 Ti140 1409   4.778   5.171   5.500
    1H234 Ti141 1410   0.185   2.628   7.490
    1H234 Ti141 1411   2.941   6.999   7.490
    1H234 Ti141 1412   6.156   6.810   5.500
    1H234 Ti141 1413   4.778   1.535   7.490
    1H234 Ti141 1414   2.022   5.360   7.490
    1H234 Ti141 1415   6.846   1.262   7.490
    1H234 Ti141 1416   2.711   1.262   7.490
    1H234 Ti141 1417   1.792   6.726   7.490
    1H234 Ti141 1418   4.549   1.074   5.500
    1H234 Ti141 1419   0.644   0.254   5.500
    1H234 Ti142 1420   5.697   5.906   7.490
    1H234 Ti142 1421   1.792   3.259   5.500
    1H234 Ti142 1422   1.333   1.262   7.490
    1H234 Ti142 1423   5.238   1.535   7.490
    1H234 Ti142 1424   5.008   2.713   5.500
    1H234 Ti142 1425   5.008   0.527   5.500
    1H234 Ti142 1426   2.022   3.174   7.490
    1H234 Ti142 1427   3.171   5.087   7.490
    1H234 Ti142 1428   2.711   7.084   5.500
    1H234 Ti142 1429   2.482   2.986   5.500
    1H234 Ti143 1430   2.252   3.805   5.500
    1H234 Ti143 1431   0.414   2.166   5.500
    1H234 Ti143 1432   0.185   4.813   7.490
    1H234 Ti143 1433   5.697   5.718   5.500
    1H234 Ti143 1434   5.467   5.087   7.490
    1H234 Ti143 1435   3.860   6.810   5.500
    1H234 Ti143 1436   0.874   4.352   5.500
    1H234 Ti143 1437   1.333   4.898   5.500
    1H234 Ti143 1438   3.171   3.259   5.500
    1H234 Ti143 1439   1.792   1.262   7.490
    1H234 Ti144 1440   4.778   1.347   5.500
    1H234 Ti144 1441   4.089   1.808   7.490
    1H234 Ti144 1442   6.846   3.259   5.500
    1H234 Ti144 1443   5.008   5.445   5.500
    1H234 Ti144 1444   5.697   5.360   7.490
    1H234 Ti144 1445   5.927   5.991   5.500
    1H234 Ti144 1446   2.022   0.800   5.500
    1H234 Ti144 1447   1.333   3.994   7.490
    1H234 Ti144 1448   0.414   5.445   5.500
    1H234 Ti144 1449   3.860   6.264   5.500
    1H234 Ti145 1450   5.238   3.532   5.500
    1H234 Ti145 1451   5.697   0.442   7.490
    1H234 Ti145 1452   6.386   0.716   7.490
    1H234 Ti145 1453   4.549   3.259   5.500
    1H234 Ti145 1454   1.333   6.179   7.490
    1H234 Ti145 1455   5.238   1.347   5.500
    1H234 Ti145 1456   6.386   6.537   5.500
    1H234 Ti145 1457   5.238   2.439   5.500
    1H234 Ti145 1458   3.860   3.532   5.500
    1H234 Ti145 1459   2.022   6.810   5.500
    1H234 Ti146 1460   0.414   0.527   5.500
    1H234 Ti146 1461   2.941   1.347   5.500
    1H234 Ti146 1462   0.644   1.535   7.490
    1H234 Ti146 1463   4.089   4.540   7.490
    1H234 Ti146 1464   6.616   1.347   5.500
    1H234 Ti146 1465   6.386   1.074   5.500
    1H234 Ti146 1466   3.860   2.082   7.490
    1H234 Ti146 1467   4.319   0.989   7.490
    1H234 Ti146 1468   2.022   6.264   5.500
    1H234 Ti146 1469   5.008   5.087   7.490
    1H234 Ti147 1470   3.630   3.994   7.490
    1H234 Ti147 1471   5.927   3.805   5.500
    1H234 Ti147 1472   0.644   2.628   7.490
    1H234 Ti147 1473   3.400   0.989   7.490
    1H234 Ti147 1474   6.616   3.174   7.490
    1H234 Ti147 1475   1.333   2.901   7.490
    1H234 Ti147 1476   5.467   3.805   5.500
    1H234 Ti147 1477   4.319   5.718   5.500
    1H234 Ti147 1478   0.644   5.360   7.490
    1H234 Ti147 1479   3.630   2.166   5.500
    1H234 Ti148 1480   6.846   2.166   5.500
    1H234 Ti148 1481   4.319   4.813   7.490
    1H234 Ti148 1482   1.333   6.726   7.490
    1H234 Ti148 1483   0.874   1.808   7.490
    1H234 Ti148 1484   2.022   0.442   7.490
    1H234 Ti148 1485   5.927   0.716   7.490
    1H234 Ti148 1486   1.333   0.169   7.490
    1H234 Ti148 1487   2.711   0.716   7.490
    1H234 Ti148 1488   0.185   3.532   5.500
    1H234 Ti148 1489   2.482   4.625   5.500
    1H234 Ti149 1490   6.156   0.254   5.500
    1H234 Ti149 1491   6.616   2.082   7.490
    1H234 Ti149 1492   5.467   1.262   7.490
    1H234 Ti149 1493   2.482   0.800   5.500
    1H234 Ti149 1494   0.185   1.535   7.490
    1H234 Ti149 1495   5.467   0.716   7.490
    1H234 Ti149 1496   4.549   2.901   7.490
    1H234 Ti149 1497   2.022   4.079   5.500
    1H234 Ti149 1498   5.008   1.074   5.500
    1H234 Ti149 1499   0.644   4.267   7.490
    1H234 Ti150 1500   0.644   6.453   7.490
    1H234 Ti150 1501   4.089   7.084   5.500
    1H234 Ti150 1502   6.156   3.532   5.500
    1H234 Ti150 1503   2.711   5.445   5.500
    1H234 Ti150 1504   1.792   5.633   7.490
    1H234 Ti150 1505   4.319   0.254   5.500
    1H234 Ti150 1506   0.874   0.169   7.490
    1H234 Ti150 1507   0.414   5.991   5.500
    1H234 Ti150 1508   0.644   3.532   5.500
    1H234 Ti150 1509   6.156   4.079   5.500
    1H234 Ti151 1510   2.711   6.537   5.500
    1H234 Ti151 1511   5.927   1.262   7.490
    1H234 Ti151 1512   5.697   2.628   7.490
    1H234 Ti151 1513   1.103   5.171   5.500
    1H234 Ti151 1514   0.185   5.718   5.500
    1H234 Ti151 1515   4.549   3.805   5.500
    1H234 Ti151 1516   4.319   2.986   5.500
    1H234 Ti151 1517   2.252   5.991   5.500
    1H234 Ti151 1518   5.008   2.901   7.490
    1H234 Ti151 1519   4.319   3.532   5.500
    1H234 Ti152 1520   1.103   2.439   5.500
    1H234 Ti152 1521   0.874   6.726   7.490
    1H234 Ti152 1522   2.711   1.074   5.500
    1H234 Ti152 1523   5.927   2.355   7.490
    1H234 Ti152 1524   2.941   0.442   7.490
    1H234 Ti152 1525   0.644   0.442   7.490
    1H234 Ti152 1526   2.711   2.166   5.500
    1H234 Ti152 1527   0.185   6.264   5.500
    1H234 Ti152 1528   2.711   3.994   7.490
    1H234 Ti152 1529   5.238   4.079   5.500
    1H234 Ti153 1530   3.860   4.267   7.490
    1H234 Ti153 1531   6.386   7.084   5.500
    1H234 Ti153 1532   2.711   6.726   7.490
    1H234 Ti153 1533   5.467   3.259   5.500
    1H234 Ti153 1534   0.414   6.179   7.490
    1H234 Ti153 1535   0.874   3.259   5.500
    1H234 Ti153 1536   6.156   2.986   5.500
    1H234 Ti153 1537   3.400   5.360   7.490
    1H234 Ti153 1538   6.386   3.805   5.500
    1H234 Ti153 1539   0.414   3.805   5.500
    1H234 Ti154 1540   3.400   6.810   5.500
    1H234 Ti154 1541   6.846   2.713   5.500
    1H234 Ti154 1542   4.319   3.174   7.490
    1H234 Ti154 1543   6.616   1.893   5.500
    1H234 Ti154 1544   3.630   3.259   5.500
    1H234 Ti154 1545   0.185   2.082   7.490
    1H234 Ti154 1546   6.846   6.537   5.500
    1H234 Ti154 1547   6.616   3.532   5.500
    1H234 Ti154 1548   1.103   5.906   7.490
    1H234 Ti154 1549   2.941   0.989   7.490
    1H234 Ti155 1550   6.846   1.808   7.490
    1H234 Ti155 1551   0.644   6.999   7.490
    1H234 Ti155 1552   5.927   1.808   7.490
    1H234 Ti155 1553   5.927   5.087   7.490
    1H234 Ti155 1554   4.089   3.447   7.490
    1H234 Ti155 1555   2.711   3.259   5.500
    1H234 Ti155 1556   3.400   3.721   7.490
    1H234 Ti155 1557   0.185   5.906   7.490
    1H234 Ti155 1558   6.156   6.264   5.500
    1H234 Ti155 1559   5.697   1.893   5.500
    1H234 Ti156 1560   0.185   2.986   5.500
    1H234 Ti156 1561   4.549   3.447   7.490
    1H234 Ti156 1562   4.089   3.994   7.490
    1H234 Ti156 1563   6.616   2.439   5.500
    1H234 Ti156 1564   1.563   3.532   5.500
    1H234 Ti156 1565   5.697   4.813   7.490
    1H234 Ti156 1566   1.103   0.442   7.490
    1H234 Ti156 1567   3.630   7.084   5.500
    1H234 Ti156 1568   1.563   3.174   7.490
    1H234 Ti156 1569   4.089   2.901   7.490
    1H234 Ti157 1570   4.778   4.079   5.500
    1H234 Ti157 1571   4.778   5.718   5.500
    1H234 Ti157 1572   1.333   2.166   5.500
    1H234 Ti157 1573   3.171   7.084   5.500
    1H234 Ti157 1574   5.927   6.537   5.500
    1H234 Ti157 1575   4.549   7.084   5.500
    1H234 Ti157 1576   2.941   2.082   7.490
    1H234 Ti157 1577   5.927   5.633   7.490
    1H234 Ti157 1578   1.333   2.713   5.500
    1H234 Ti157 1579   6.156   0.800   5.500
    1H234 Ti158 1580   0.414   4.540   7.490
    1H234 Ti158 1581   2.711   0.169   7.490
    1H234 Ti158 1582   5.927   2.901   7.490
    1H234 Ti158 1583   1.333   4.352   5.500
    1H234 Ti158 1584   6.386   3.259   5.500
    1H234 Ti158 1585   5.467   2.901   7.490
    1H234 Ti158 1586   1.563   5.171   5.500
    1H234 Ti158 1587   5.927   7.084   5.500
    1H234 Ti158 1588   5.697   0.989   7.490
    1H234 Ti158 1589   0.414   3.447   7.490
    1H234 Ti159 1590   2.941   0.800   5.500
    1H234 Ti159 1591   3.171   1.074   5.500
    1H234 Ti159 1592   3.171   2.355   7.490
    1H234 Ti159 1593   5.008   7.084   5.500
    1H234 Ti159 1594   4.319   6.810   5.500
    1H234 Ti159 1595   6.616   4.079   5.500
    1H234 Ti159 1596   6.616   0.989   7.490
    1H234 Ti159 1597   0.644   2.986   5.500
    1H234 Ti159 1598   6.156   5.360   7.490
    1H234 Ti159 1599   0.185   3.174   7.490
    1H234 Ti160 1600   1.792   5.991   5.500
    1H234 Ti160 1601   6.156   1.535   7.490
    1H234 Ti160 1602   2.252   6.726   7.490
    1H234 Ti160 1603   2.941   4.625   5.500
    1H234 Ti160 1604   5.238   6.810   5.500
    1H234 Ti160 1605   5.927   2.713   5.500
    1H234 Ti160 1606   6.616   0.254   5.500
    1H234 Ti160 1607   4.778   5.360   7.490
    1H234 Ti160 1608   1.563   1.535   7.490
    1H234 Ti160 1609   0.644   6.264   5.500
    1H234 Ti161 1610   0.874   0.716   7.490
    1H234 Ti161 1611   1.792   5.445   5.500
    1H234 Ti161 1612   5.467   1.620   5.500
    1H234 Ti161 1613   3.400   2.082   7.490
    1H234 Ti161 1614   4.778   0.989   7.490
    1H234 Ti161 1615   5.238   0.254   5.500
    1H234 Ti161 1616   5.238   0.989   7.490
    1H234 Ti161 1617   5.697   3.532   5.500
    1H234 Ti161 1618   4.549   5.087   7.490
    1H234 Ti161 1619   5.467   6.537   5.500
    1H234 Ti162 1620   1.563   6.999   7.490
    1H234 Ti162 1621   2.711   0.527   5.500
    1H234 Ti162 1622   0.414   5.087   7.490
    1H234 Ti162 1623   1.563   6.264   5.500
    1H234 Ti162 1624   3.630   2.355   7.490
    1H234 Ti162 1625   3.400   0.254   5.500
    1H234 Ti162 1626   2.711   4.540   7.490
    1H234 Ti162 1627   4.778   3.532   5.500
    1H234 Ti162 1628   3.171   3.994   7.490
    1H234 Ti162 1629   3.171   1.808   7.490
    1H234 Ti163 1630   5.238   3.174   7.490
    1H234 Ti163 1631   6.156   4.813   7.490
    1H234 Ti163 1632   4.778   4.813   7.490
    1H234 Ti163 1633   5.467   1.074   5.500
    1H234 Ti163 1634   2.022   1.535   7.490
    1H234 Ti163 1635   6.156   0.989   7.490
    1H234 Ti163 1636   6.846   3.805   5.500
    1H234 Ti163 1637   0.874   5.991   5.500
    1H234 Ti163 1638   2.482   6.264   5.500
    1H234 Ti163 1639   6.156   2.439   5.500
    1H234 Ti164 1640   2.252   6.537   5.500
    1H234 Ti164 1641   0.874   2.355   7.490
    1H234 Ti164 1642   3.630   2.901   7.490
    1H234 Ti164 1643   2.022   5.171   5.500
    1H234 Ti164 1644   4.319   3.721   7.490
    1H234 Ti164 1645   0.644   5.718   5.500
    1H234 Ti164 1646   2.482   1.535   7.490
    1H234 Ti164 1647   3.171   4.898   5.500
    1H234 Ti164 1648   4.089   6.537   5.500
    1H234 Ti164 1649   3.630   1.262   7.490
    1H234 Ti165 1650   4.089   5.991   5.500
    1H234 Ti165 1651   4.549   3.994   7.490
    1H234 Ti165 1652   3.860   0.800   5.500
    1H234 Ti165 1653   0.414   2.355   7.490
    1H234 Ti165 1654   5.238   0.800   5.500
    1H234 Ti165 1655   5.697   6.264   5.500
    1H234 Ti165 1656   2.022   5.718   5.500
    1H234 Ti165 1657   1.563   2.439   5.500
    1H234 Ti165 1658   3.171   0.716   7.490
    1H234 Ti165 1659   5.008   6.537   5.500
    1H234 Ti166 1660   4.549   4.540   7.490
    1H234 Ti166 1661   1.103   6.453   7.490
    1H234 Ti166 1662   6.386   5.633   7.490
    1H234 Ti166 1663   2.711   2.713   5.500
    1H234 Ti166 1664   2.022   3.532   5.500
    1H234 Ti166 1665   4.319   1.535   7.490
    1H234 Ti166 1666   2.941   5.171   5.500
    1H234 Ti166 1667   2.941   1.893   5.500
    1H234 Ti166 1668   6.846   5.087   7.490
    1H234 Ti166 1669   3.400   2.628   7.490
    1H234 Ti167 1670   0.874   2.713   5.500
    1H234 Ti167 1671   0.185   2.439   5.500
    1H234 Ti167 1672   4.089   2.713   5.500
    1H234 Ti167 1673   2.482   2.082   7.490
    1H234 Ti167 1674   4.089   1.262   7.490
    1H234 Ti167 1675   5.467   2.713   5.500
    1H234 Ti167 1676   3.171   1.262   7.490
    1H234 Ti167 1677   1.103   4.079   5.500
    1H234 Ti167 1678   6.616   6.810   5.500
    1H234 Ti167 1679   2.941   4.267   7.490
    1H234 Ti168 1680   2.482   0.442   7.490
    1H234 Ti168 1681   4.089   0.527   5.500
    1H234 Ti168 1682   0.874   3.805   5.500
    1H234 Ti168 1683   0.874   6.537   5.500
    1H234 Ti168 1684   0.185   3.721   7.490
    1H234 Ti168 1685   5.927   3.259   5.500
    1H234 Ti168 1686   0.644   5.906   7.490
    1H234 Ti168 1687   4.778   3.174   7.490
    1H234 Ti168 1688   2.482   1.893   5.500
    1H234 Ti168 1689   4.319   4.267   7.490
    1H234 Ti169 1690   5.697   2.439   5.500
    1H234 Ti169 1691   1.333   1.620   5.500
    1H234 Ti169 1692   1.792   4.898   5.500
    1H234 Ti169 1693   6.386   5.087   7.490
    1H234 Ti169 1694   3.860   3.174   7.490
    1H234 Ti169 1695   5.008   1.262   7.490
    1H234 Ti169 1696   0.874   5.445   5.500
    1H234 Ti169 1697   6.846   3.447   7.490
    1H234 Ti169 1698   2.252   5.445   5.500
    1H234 Ti169 1699   6.156   2.082   7.490
    1H234 Ti170 1700   0.185   0.254   5.500
    1H234 Ti170 1701   0.644   2.439   5.500
    1H234 Ti170 1702   1.563   4.625   5.500
    1H234 Ti170 1703   2.252   1.808   7.490
    1H234 Ti170 1704   5.697   6.810   5.500
    1H234 Ti170 1705   6.616   1.535   7.490
    1H234 Ti170 1706   1.792   0.169   7.490
    1H234 Ti170 1707   1.792   3.805   5.500
    1H234 Ti170 1708   5.008   3.805   5.500
    1H234 Ti170 1709   5.697   2.986   5.500
    1H234 Ti171 1710   3.400   2.986   5.500
    1H234 Ti171 1711   0.414   1.808   7.490
    1H234 Ti171 1712   1.103   6.264   5.500
    1H234 Ti171 1713   6.386   1.808   7.490
    1H234 Ti171 1714   4.089   3.259   5.500
    1H234 Ti171 1715   4.549   1.262   7.490
    1H234 Ti171 1716   2.941   1.535   7.490
    1H234 Ti171 1717   0.644   2.082   7.490
    1H234 Ti171 1718   1.792   2.166   5.500
    1H234 Ti171 1719   1.103   3.532   5.500
    1H234 Ti172 1720   0.414   5.633   7.490
    1H234 Ti172 1721   2.941   2.986   5.500
    1H234 Ti172 1722   5.238   6.264   5.500
    1H234 Ti172 1723   5.238   5.718   5.500
    1H234 Ti172 1724   3.400   0.800   5.500
    1H234 Ti172 1725   0.644   6.810   5.500
    1H234 Ti172 1726   2.022   6.999   7.490
    1H234 Ti172 1727   2.941   0.254   5.500
    1H234 Ti172 1728   3.860   2.439   5.500
    1H234 Ti172 1729   6.386   1.620   5.500
    1H234 Ti173 1730   5.927   0.527   5.500
    1H234 Ti173 1731   0.874   6.179   7.490
    1H234 Ti173 1732   5.467   7.084   5.500
    1H234 Ti173 1733   3.171   0.527   5.500
    1H234 Ti173 1734   3.860   0.254   5.500
    1H234 Ti173 1735   0.414   7.084   5.500
    1H234 Ti173 1736   6.386   1.262   7.490
    1H234 Ti173 1737   2.252   4.898   5.500
    1H234 Ti173 1738   2.022   4.625   5.500
    1H234 Ti173 1739   2.482   6.999   7.490
    1H234 Ti174 1740   1.563   5.718   5.500
    1H234 Ti174 1741   6.386   2.166   5.500
    1H234 Ti174 1742   1.792   1.074   5.500
    1H234 Ti174 1743   3.171   2.166   5.500
    1H234 Ti174 1744   0.414   2.713   5.500
    1H234 Ti174 1745   3.860   2.986   5.500
    1H234 Ti174 1746   5.467   5.991   5.500
    1H234 Ti174 1747   4.778   6.810   5.500
    1H234 Ti174 1748   1.333   5.445   5.500
    1H234 Ti174 1749   1.563   1.893   5.500
    1H234 Ti175 1750   1.563   1.347   5.500
    1H234 Ti175 1751   3.860   1.535   7.490
    1H234 Ti175 1752   1.563   4.079   5.500
    1H234 Ti175 1753   6.846   5.633   7.490
    1H234 Ti175 1754   2.711   1.620   5.500
    1H234 Ti175 1755   2.711   4.898   5.500
    1H234 Ti175 1756   2.711   1.808   7.490
    1H234 Ti175 1757   3.630   1.808   7.490
    1H234 Ti175 1758   2.022   1.893   5.500
    1H234 Ti175 1759   2.252   1.074   5.500
    1H234 Ti176 1760   4.549   5.991   5.500
    1H234 Ti176 1761   1.103   5.718   5.500
    1H234 Ti176 1762   1.792   4.352   5.500
    1H234 Ti176 1763   3.400   1.535   7.490
    1H234 Ti176 1764   0.414   6.537   5.500
    1H234 Ti176 1765   5.927   2.166   5.500
    1H234 Ti176 1766   2.252   0.169   7.490
    1H234 Ti176 1767   5.697   0.800   5.500
    1H234 Ti176 1768   3.630   0.527   5.500
    1H234 Ti176 1769   1.333   3.805   5.500
    1H234 Ti177 1770   4.549   6.537   5.500
    1H234 Ti177 1771   2.482   5.171   5.500
    1H234 Ti177 1772   5.927   1.620   5.500
    1H234 Ti177 1773   2.941   2.439   5.500
    1H234 Ti177 1774   6.156   1.347   5.500
    1H234 Ti177 1775   5.008   5.991   5.500
    1H234 Ti177 1776   0.185   5.360   7.490
    1H234 Ti177 1777   4.778   6.264   5.500
    1H234 Ti177 1778   5.697   1.347   5.500
    1H234 Ti177 1779   6.846   7.084   5.500
    1H234 Ti178 1780   5.467   0.527   5.500
    1H234 Ti178 1781   6.616   5.360   7.490
    1H234 Ti178 1782   5.697   0.254   5.500
    1H234 Ti178 1783   1.333   5.991   5.500
    1H234 Ti178 1784   4.319   6.264   5.500
    1H234 Ti178 1785   0.185   6.810   5.500
    1H234 Ti178 1786   2.482   1.347   5.500
    1H234 Ti178 1787   5.927   1.074   5.500
    1H234 Ti178 1788   3.400   2.439   5.500
    1H234 Ti178 1789   3.630   2.713   5.500
    1H234 Ti179 1790   6.156   1.893   5.500
    1H234 Ti179 1791   3.171   2.713   5.500
    1H234 Ti179 1792   2.252   1.620   5.500
    1H234 Ti179 1793   1.792   1.620   5.500
    1H234 Ti179 1794   2.022   1.347   5.500
    1H234 Ti179 1795   5.467   6.566   7.241
    1H234 Ti179 1796   5.238   6.839   7.241
    1H234 Ti179 1797   5.008   6.566   7.241
    1H234 Ti179 1798   5.697   4.785   5.749
    1H234 Ti179 1799   5.927   6.566   7.241
    1H234 Ti180 1800   5.238   6.292   7.241
    1H234 Ti180 1801   5.697   6.839   7.241
    1H234 Ti180 1802   5.927   5.058   5.749
    1H234 Ti180 1803   5.697   6.292   7.241
    1H234 Ti180 1804   6.156   4.785   5.749
    1H234 Ti180 1805   5.008   2.195   7.241
    1H234 Ti180 1806   4.549   2.195   7.241
    1H234 Ti180 1807   6.156   6.292   7.241
    1H234 Ti180 1808   5.238   4.107   7.241
    1H234 Ti180 1809   5.467   5.058   5.749
    1H234 Ti181 1810   5.467   3.834   7.241
    1H234 Ti181 1811   6.156   5.331   5.749
    1H234 Ti181 1812   5.467   0.009   7.241
    1H234 Ti181 1813   5.927   4.512   5.749
    1H234 Ti181 1814   3.171   6.151   5.749
    1H234 Ti181 1815   3.171   6.019   7.241
    1H234 Ti181 1816   6.386   5.058   5.749
    1H234 Ti181 1817   5.008   0.009   7.241
    1H234 Ti181 1818   3.400   6.292   7.241
    1H234 Ti181 1819   4.778   6.839   7.241
    1H234 Ti182 1820   4.778   1.921   7.241
    1H234 Ti182 1821   3.400   5.878   5.749
    1H234 Ti182 1822   6.156   6.839   7.241
    1H234 Ti182 1823   6.386   6.566   7.241
    1H234 Ti182 1824   5.697   4.107   7.241
    1H234 Ti182 1825   4.778   2.468   7.241
    1H234 Ti182 1826   4.778   6.292   7.241
    1H234 Ti182 1827   2.711   3.966   5.749
    1H234 Ti182 1828   2.941   4.239   5.749
    1H234 Ti182 1829   3.171   3.966   5.749
    1H234 Ti183 1830   5.927   3.834   7.241
    1H234 Ti183 1831   2.941   5.878   5.749
    1H234 Ti183 1832   5.467   4.512   5.749
    1H234 Ti183 1833   3.400   4.239   5.749
    1H234 Ti183 1834   3.630   6.566   7.241
    1H234 Ti183 1835   5.467   4.380   7.241
    1H234 Ti183 1836   5.008   6.019   7.241
    1H234 Ti183 1837   4.089   0.555   7.241
    1H234 Ti183 1838   6.386   5.605   5.749
    1H234 Ti183 1839   4.319   0.282   7.241
    1H234 Ti184 1840   5.238   4.785   5.749
    1H234 Ti184 1841   2.022   0.414   5.749
    1H234 Ti184 1842   6.616   4.785   5.749
    1H234 Ti184 1843   6.386   0.009   7.241
    1H234 Ti184 1844   5.008   3.834   7.241
    1H234 Ti184 1845   5.697   5.331   5.749
    1H234 Ti184 1846   6.616   6.839   7.241
    1H234 Ti184 1847   2.022   4.107   7.241
    1H234 Ti184 1848   3.630   6.019   7.241
    1H234 Ti184 1849   3.860   0.282   7.241
    1H234 Ti185 1850   5.238   2.468   7.241
    1H234 Ti185 1851   3.860   6.839   7.241
    1H234 Ti185 1852   4.319   2.468   7.241
    1H234 Ti185 1853   6.846   0.009   7.241
    1H234 Ti185 1854   5.927   0.009   7.241
    1H234 Ti185 1855   5.697   3.560   7.241
    1H234 Ti185 1856   6.156   3.560   7.241
    1H234 Ti185 1857   4.549   6.566   7.241
    1H234 Ti185 1858   3.171   5.605   5.749
    1H234 Ti185 1859   6.616   5.331   5.749
    1H234 Ti186 1860   4.089   0.009   7.241
    1H234 Ti186 1861   3.630   4.512   5.749
    1H234 Ti186 1862   2.941   6.292   7.241
    1H234 Ti186 1863   3.400   5.746   7.241
    1H234 Ti186 1864   6.616   6.292   7.241
    1H234 Ti186 1865   5.238   3.560   7.241
    1H234 Ti186 1866   4.319   1.921   7.241
    1H234 Ti186 1867   3.630   5.605   5.749
    1H234 Ti186 1868   1.792   0.141   5.749
    1H234 Ti186 1869   4.549   0.009   7.241
    1H234 Ti187 1870   3.860   6.292   7.241
    1H234 Ti187 1871   3.630   3.966   5.749
    1H234 Ti187 1872   5.467   6.019   7.241
    1H234 Ti187 1873   1.563   6.971   5.749
    1H234 Ti187 1874   2.941   3.692   5.749
    1H234 Ti187 1875   5.238   1.921   7.241
    1H234 Ti187 1876   2.022   2.468   7.241
    1H234 Ti187 1877   3.630   0.009   7.241
    1H234 Ti187 1878   0.874   0.687   5.749
    1H234 Ti187 1879   2.941   5.746   7.241
    1H234 Ti188 1880   1.333   0.141   5.749
    1H234 Ti188 1881   2.252   3.834   7.241
    1H234 Ti188 1882   3.400   6.424   5.749
    1H234 Ti188 1883   4.089   2.195   7.241
    1H234 Ti188 1884   3.400   6.839   7.241
    1H234 Ti188 1885   4.089   6.566   7.241
    1H234 Ti188 1886   3.860   1.507   5.749
    1H234 Ti188 1887   6.156   4.107   7.241
    1H234 Ti188 1888   6.386   4.512   5.749
    1H234 Ti188 1889   2.252   2.741   7.241
    1H234 Ti189 1890   4.319   6.839   7.241
    1H234 Ti189 1891   1.563   0.829   7.241
    1H234 Ti189 1892   3.630   1.780   5.749
    1H234 Ti189 1893   5.238   0.282   7.241
    1H234 Ti189 1894   1.792   3.834   7.241
    1H234 Ti189 1895   3.860   4.239   5.749
    1H234 Ti189 1896   0.644   0.960   5.749
    1H234 Ti189 1897   3.860   5.331   5.749
    1H234 Ti189 1898   4.089   1.780   5.749
    1H234 Ti189 1899   5.008   4.380   7.241
    1H234 Ti190 1900   1.103   0.960   5.749
    1H234 Ti190 1901   3.171   6.566   7.241
    1H234 Ti190 1902   4.778   0.282   7.241
    1H234 Ti190 1903   1.103   5.200   7.241
    1H234 Ti190 1904   2.482   4.239   5.749
    1H234 Ti190 1905   0.185   4.785   5.749
    1H234 Ti190 1906   6.846   4.512   5.749
    1H234 Ti190 1907   3.630   6.151   5.749
    1H234 Ti190 1908   2.711   6.019   7.241
    1H234 Ti190 1909   0.414   1.102   7.241
    1H234 Ti191 1910   1.792   4.380   7.241
    1H234 Ti191 1911   0.874   3.287   7.241
    1H234 Ti191 1912   2.711   2.741   7.241
    1H234 Ti191 1913   6.386   6.019   7.241
    1H234 Ti191 1914   4.089   5.473   7.241
    1H234 Ti191 1915   5.697   4.239   5.749
    1H234 Ti191 1916   6.846   5.058   5.749
    1H234 Ti191 1917   6.616   0.282   7.241
    1H234 Ti191 1918   6.386   3.834   7.241
    1H234 Ti191 1919   5.927   6.019   7.241
    1H234 Ti192 1920   2.711   3.287   7.241
    1H234 Ti192 1921   1.792   2.195   7.241
    1H234 Ti192 1922   4.549   0.555   7.241
    1H234 Ti192 1923   3.171   4.512   5.749
    1H234 Ti192 1924   1.103   0.414   5.749
    1H234 Ti192 1925   5.927   5.605   5.749
    1H234 Ti192 1926   2.252   6.019   7.241
    1H234 Ti192 1927   2.252   0.141   5.749
    1H234 Ti192 1928   2.482   3.014   7.241
    1H234 Ti192 1929   2.941   3.014   7.241
    1H234 Ti193 1930   5.467   2.195   7.241
    1H234 Ti193 1931   3.630   0.555   7.241
    1H234 Ti193 1932   3.400   3.692   5.749
    1H234 Ti193 1933   0.414   1.780   5.749
    1H234 Ti193 1934   2.482   2.468   7.241
    1H234 Ti193 1935   0.185   0.829   7.241
    1H234 Ti193 1936   0.185   1.507   5.749
    1H234 Ti193 1937   6.156   0.282   7.241
    1H234 Ti193 1938   3.860   0.829   7.241
    1H234 Ti193 1939   0.185   0.282   7.241
    1H234 Ti194 1940   3.630   5.058   5.749
    1H234 Ti194 1941   1.563   0.414   5.749
    1H234 Ti194 1942   2.022   6.292   7.241
    1H234 Ti194 1943   3.860   5.200   7.241
    1H234 Ti194 1944   3.400   4.653   7.241
    1H234 Ti194 1945   0.414   4.512   5.749
    1H234 Ti194 1946   2.022   4.653   7.241
    1H234 Ti194 1947   6.616   4.107   7.241
    1H234 Ti194 1948   0.414   1.234   5.749
    1H234 Ti194 1949   6.846   6.566   7.241
    1H234 Ti195 1950   3.400   1.507   5.749
    1H234 Ti195 1951   6.846   4.380   7.241
    1H234 Ti195 1952   1.792   6.019   7.241
    1H234 Ti195 1953   1.333   5.473   7.241
    1H234 Ti195 1954   5.238   4.653   7.241
    1H234 Ti195 1955   5.008   4.512   5.749
    1H234 Ti195 1956   2.022   3.560   7.241
    1H234 Ti195 1957   5.927   3.287   7.241
    1H234 Ti195 1958   3.860   4.785   5.749
    1H234 Ti195 1959   0.185   6.839   7.241
    1H234 Ti196 1960   6.156   5.878   5.749
    1H234 Ti196 1961   5.238   5.331   5.749
    1H234 Ti196 1962   4.089   3.966   5.749
    1H234 Ti196 1963   3.630   4.927   7.241
    1H234 Ti196 1964   2.482   6.292   7.241
    1H234 Ti196 1965   0.874   1.234   5.749
    1H234 Ti196 1966   2.252   2.873   5.749
    1H234 Ti196 1967   5.008   5.058   5.749
    1H234 Ti196 1968   3.860   5.746   7.241
    1H234 Ti196 1969   2.482   3.560   7.241
    1H234 Ti197 1970   6.616   2.468   7.241
    1H234 Ti197 1971   2.941   6.424   5.749
    1H234 Ti197 1972   3.400   4.785   5.749
    1H234 Ti197 1973   1.333   4.927   7.241
    1H234 Ti197 1974   6.386   4.380   7.241
    1H234 Ti197 1975   4.549   1.780   5.749
    1H234 Ti197 1976   5.927   4.380   7.241
    1H234 Ti197 1977   3.400   5.331   5.749
    1H234 Ti197 1978   1.103   3.560   7.241
    1H234 Ti197 1979   5.008   1.648   7.241
    1H234 Ti198 1980   1.103   3.014   7.241
    1H234 Ti198 1981   1.792   2.741   7.241
    1H234 Ti198 1982   1.563   2.468   7.241
    1H234 Ti198 1983   2.711   6.151   5.749
    1H234 Ti198 1984   4.778   4.785   5.749
    1H234 Ti198 1985   1.563   1.921   7.241
    1H234 Ti198 1986   1.792   0.555   7.241
    1H234 Ti198 1987   4.319   1.507   5.749
    1H234 Ti198 1988   1.792   4.927   7.241
    1H234 Ti198 1989   6.616   5.878   5.749
    1H234 Ti199 1990   1.333   0.687   5.749
    1H234 Ti199 1991   2.022   0.829   7.241
    1H234 Ti199 1992   4.319   6.292   7.241
    1H234 Ti199 1993   1.333   2.195   7.241
    1H234 Ti199 1994   1.563   4.653   7.241
    1H234 Ti199 1995   3.171   3.287   7.241
    1H234 Ti199 1996   2.482   3.692   5.749
    1H234 Ti199 1997   3.171   0.009   7.241
    1H234 Ti199 1998   0.414   0.555   7.241
    1H234 Ti199 1999   4.549   6.019   7.241
    1H234 Ti200 2000   1.563   4.107   7.241
    1H234 Ti200 2001   4.319   2.053   5.749
    1H234 Ti200 2002   6.386   2.741   7.241
    1H234 Ti200 2003   5.238   5.746   7.241
    1H234 Ti200 2004   3.860   4.653   7.241
    1H234 Ti200 2005   2.252   4.927   7.241
    1H234 Ti200 2006   2.252   4.380   7.241
    1H234 Ti200 2007   1.792   0.687   5.749
    1H234 Ti200 2008   0.644   3.560   7.241
    1H234 Ti200 2009   4.089   4.927   7.241
    1H234 Ti201 2010   5.697   0.282   7.241
    1H234 Ti201 2011   1.103   6.971   5.749
    1H234 Ti201 2012   0.644   0.829   7.241
    1H234 Ti201 2013   3.400   0.282   7.241
    1H234 Ti201 2014   1.103   4.653   7.241
    1H234 Ti201 2015   3.860   2.053   5.749
    1H234 Ti201 2016   0.874   3.834   7.241
    1H234 Ti201 2017   0.185   4.239   5.749
    1H234 Ti201 2018   0.644   1.507   5.749
    1H234 Ti201 2019   4.089   5.058   5.749
    1H234 Ti202 2020   3.171   5.473   7.241
    1H234 Ti202 2021   0.414   5.058   5.749
    1H234 Ti202 2022   1.563   5.200   7.241
    1H234 Ti202 2023   4.778   5.746   7.241
    1H234 Ti202 2024   6.846   0.555   7.241
    1H234 Ti202 2025   2.941   3.560   7.241
    1H234 Ti202 2026   3.630   5.473   7.241
    1H234 Ti202 2027   6.846   2.741   7.241
    1H234 Ti202 2028   6.386   3.287   7.241
    1H234 Ti202 2029   4.319   5.746   7.241
    1H234 Ti203 2030   0.644   4.785   5.749
    1H234 Ti203 2031   2.022   2.600   5.749
    1H234 Ti203 2032   4.549   2.741   7.241
    1H234 Ti203 2033   4.319   0.829   7.241
    1H234 Ti203 2034   5.008   2.741   7.241
    1H234 Ti203 2035   4.549   2.326   5.749
    1H234 Ti203 2036   4.778   2.053   5.749
    1H234 Ti203 2037   2.252   2.195   7.241
    1H234 Ti203 2038   1.333   6.697   5.749
    1H234 Ti203 2039   4.089   5.605   5.749
    1H234 Ti204 2040   0.874   4.927   7.241
    1H234 Ti204 2041   0.874   1.102   7.241
    1H234 Ti204 2042   2.482   5.746   7.241
    1H234 Ti204 2043   0.644   2.053   5.749
    1H234 Ti204 2044   0.644   3.014   7.241
    1H234 Ti204 2045   2.022   3.146   5.749
    1H234 Ti204 2046   2.252   3.287   7.241
    1H234 Ti204 2047   4.549   4.512   5.749
    1H234 Ti204 2048   2.022   6.971   5.749
    1H234 Ti204 2049   4.089   6.019   7.241
    1H234 Ti205 2050   1.792   1.102   7.241
    1H234 Ti205 2051   4.549   1.648   7.241
    1H234 Ti205 2052   1.792   2.873   5.749
    1H234 Ti205 2053   4.319   5.200   7.241
    1H234 Ti205 2054   4.319   5.331   5.749
    1H234 Ti205 2055   1.563   6.292   7.241
    1H234 Ti205 2056   2.022   5.746   7.241
    1H234 Ti205 2057   1.333   4.380   7.241
    1H234 Ti205 2058   0.874   5.473   7.241
    1H234 Ti205 2059   6.156   4.239   5.749
    1H234 Ti206 2060   5.467   3.287   7.241
    1H234 Ti206 2061   4.778   3.146   5.749
    1H234 Ti206 2062   3.171   2.741   7.241
    1H234 Ti206 2063   4.778   4.107   7.241
    1H234 Ti206 2064   3.860   5.878   5.749
    1H234 Ti206 2065   6.616   4.653   7.241
    1H234 Ti206 2066   3.630   1.234   5.749
    1H234 Ti206 2067   2.022   3.014   7.241
    1H234 Ti206 2068   3.400   3.014   7.241
    1H234 Ti206 2069   0.874   5.058   5.749
    1H234 Ti207 2070   5.008   0.555   7.241
    1H234 Ti207 2071   3.860   3.692   5.749
    1H234 Ti207 2072   2.252   0.687   5.749
    1H234 Ti207 2073   4.549   2.873   5.749
    1H234 Ti207 2074   2.252   1.102   7.241
    1H234 Ti207 2075   3.630   4.380   7.241
    1H234 Ti207 2076   0.874   2.741   7.241
    1H234 Ti207 2077   0.874   0.141   5.749
    1H234 Ti207 2078   4.089   1.234   5.749
    1H234 Ti207 2079   2.482   4.107   7.241
    1H234 Ti208 2080   4.089   4.512   5.749
    1H234 Ti208 2081   6.846   1.780   5.749
    1H234 Ti208 2082   2.022   5.200   7.241
    1H234 Ti208 2083   1.333   3.287   7.241
    1H234 Ti208 2084   6.846   5.605   5.749
    1H234 Ti208 2085   2.711   4.512   5.749
    1H234 Ti208 2086   1.333   1.102   7.241
    1H234 Ti208 2087   1.792   6.697   5.749
    1H234 Ti208 2088   2.482   2.600   5.749
    1H234 Ti208 2089   6.386   6.151   5.749
    1H234 Ti209 2090   2.711   5.473   7.241
    1H234 Ti209 2091   2.711   5.605   5.749
    1H234 Ti209 2092   0.414   0.009   7.241
    1H234 Ti209 2093   0.185   0.960   5.749
    1H234 Ti209 2094   1.563   3.560   7.241
    1H234 Ti209 2095   0.874   4.380   7.241
    1H234 Ti209 2096   1.333   0.555   7.241
    1H234 Ti209 2097   1.563   5.746   7.241
    1H234 Ti209 2098   1.103   4.785   5.749
    1H234 Ti209 2099   0.644   1.375   7.241
    1H234 Ti210 2100   5.238   4.239   5.749
    1H234 Ti210 2101   6.156   3.014   7.241
    1H234 Ti210 2102   5.008   1.780   5.749
    1H234 Ti210 2103   2.941   2.468   7.241
    1H234 Ti210 2104   1.103   4.107   7.241
    1H234 Ti210 2105   4.319   4.785   5.749
    1H234 Ti210 2106   0.185   5.331   5.749
    1H234 Ti210 2107   0.185   2.053   5.749
    1H234 Ti210 2108   4.319   4.239   5.749
    1H234 Ti210 2109   3.171   4.927   7.241
    1H234 Ti211 2110   0.414   0.687   5.749
    1H234 Ti211 2111   6.846   1.234   5.749
    1H234 Ti211 2112   3.171   3.419   5.749
    1H234 Ti211 2113   2.482   5.200   7.241
    1H234 Ti211 2114   1.333   3.834   7.241
    1H234 Ti211 2115   2.252   3.966   5.749
    1H234 Ti211 2116   6.386   0.555   7.241
    1H234 Ti211 2117   0.874   1.780   5.749
    1H234 Ti211 2118   6.846   6.151   5.749
    1H234 Ti211 2119   0.644   4.239   5.749
    1H234 Ti212 2120   4.778   2.600   5.749
    1H234 Ti212 2121   0.644   0.414   5.749
    1H234 Ti212 2122   2.482   0.414   5.749
    1H234 Ti212 2123   3.171   1.780   5.749
    1H234 Ti212 2124   1.792   6.566   7.241
    1H234 Ti212 2125   2.482   5.878   5.749
    1H234 Ti212 2126   1.333   1.648   7.241
    1H234 Ti212 2127   3.171   6.697   5.749
    1H234 Ti212 2128   2.711   6.566   7.241
    1H234 Ti212 2129   6.616   3.014   7.241
    1H234 Ti213 2130   4.319   2.600   5.749
    1H234 Ti213 2131   1.103   1.921   7.241
    1H234 Ti213 2132   5.238   2.053   5.749
    1H234 Ti213 2133   4.778   1.507   5.749
    1H234 Ti213 2134   4.549   5.058   5.749
    1H234 Ti213 2135   1.103   1.375   7.241
    1H234 Ti213 2136   4.549   5.473   7.241
    1H234 Ti213 2137   6.846   6.019   7.241
    1H234 Ti213 2138   2.482   0.829   7.241
    1H234 Ti213 2139   6.616   0.960   5.749
    1H234 Ti214 2140   2.941   5.200   7.241
    1H234 Ti214 2141   5.697   4.653   7.241
    1H234 Ti214 2142   0.185   4.107   7.241
    1H234 Ti214 2143   2.252   2.326   5.749
    1H234 Ti214 2144   5.008   2.873   5.749
    1H234 Ti214 2145   3.860   2.468   7.241
    1H234 Ti214 2146   5.467   1.648   7.241
    1H234 Ti214 2147   2.482   6.971   5.749
    1H234 Ti214 2148   6.616   6.424   5.749
    1H234 Ti214 2149   2.252   5.473   7.241
    1H234 Ti215 2150   4.778   0.414   5.749
    1H234 Ti215 2151   6.846   0.687   5.749
    1H234 Ti215 2152   1.103   0.829   7.241
    1H234 Ti215 2153   5.008   2.326   5.749
    1H234 Ti215 2154   1.563   3.146   5.749
    1H234 Ti215 2155   6.846   1.102   7.241
    1H234 Ti215 2156   2.711   3.834   7.241
    1H234 Ti215 2157   0.185   1.375   7.241
    1H234 Ti215 2158   0.874   4.512   5.749
    1H234 Ti215 2159   5.467   5.473   7.241
    1H234 Ti216 2160   6.616   3.560   7.241
    1H234 Ti216 2161   2.022   1.921   7.241
    1H234 Ti216 2162   2.711   3.419   5.749
    1H234 Ti216 2163   3.171   4.380   7.241
    1H234 Ti216 2164   4.549   0.687   5.749
    1H234 Ti216 2165   1.333   2.741   7.241
    1H234 Ti216 2166   2.941   6.839   7.241
    1H234 Ti216 2167   4.778   5.331   5.749
    1H234 Ti216 2168   6.616   4.239   5.749
    1H234 Ti216 2169   0.185   6.292   7.241
    1H234 Ti217 2170   2.711   4.927   7.241
    1H234 Ti217 2171   4.549   1.234   5.749
    1H234 Ti217 2172   0.185   4.653   7.241
    1H234 Ti217 2173   1.103   5.746   7.241
    1H234 Ti217 2174   0.644   4.653   7.241
    1H234 Ti217 2175   5.927   0.555   7.241
    1H234 Ti217 2176   5.467   0.555   7.241
    1H234 Ti217 2177   1.792   5.473   7.241
    1H234 Ti217 2178   3.400   5.200   7.241
    1H234 Ti217 2179   5.697   2.468   7.241
    1H234 Ti218 2180   4.089   2.326   5.749
    1H234 Ti218 2181   3.630   6.697   5.749
    1H234 Ti218 2182   0.644   4.107   7.241
    1H234 Ti218 2183   1.103   2.468   7.241
    1H234 Ti218 2184   5.697   5.746   7.241
    1H234 Ti218 2185   4.089   2.741   7.241
    1H234 Ti218 2186   5.238   5.200   7.241
    1H234 Ti218 2187   5.927   3.966   5.749
    1H234 Ti218 2188   0.414   3.834   7.241
    1H234 Ti218 2189   5.467   4.927   7.241
    1H234 Ti219 2190   5.008   3.419   5.749
    1H234 Ti219 2191   5.008   5.473   7.241
    1H234 Ti219 2192   1.792   3.287   7.241
    1H234 Ti219 2193   4.778   4.239   5.749
    1H234 Ti219 2194   5.238   3.146   5.749
    1H234 Ti219 2195   2.941   4.653   7.241
    1H234 Ti219 2196   5.467   3.966   5.749
    1H234 Ti219 2197   6.846   2.195   7.241
    1H234 Ti219 2198   4.778   3.560   7.241
    1H234 Ti219 2199   5.467   2.741   7.241
    1H234 Ti220 2200   2.252   6.566   7.241
    1H234 Ti220 2201   4.319   0.960   5.749
    1H234 Ti220 2202   4.549   5.605   5.749
    1H234 Ti220 2203   0.644   5.331   5.749
    1H234 Ti220 2204   2.252   3.419   5.749
    1H234 Ti220 2205   5.467   5.605   5.749
    1H234 Ti220 2206   2.482   4.653   7.241
    1H234 Ti220 2207   5.697   1.921   7.241
    1H234 Ti220 2208   6.386   0.687   5.749
    1H234 Ti220 2209   5.697   1.375   7.241
    1H234 Ti221 2210   1.333   1.234   5.749
    1H234 Ti221 2211   6.156   2.468   7.241
    1H234 Ti221 2212   1.563   0.960   5.749
    1H234 Ti221 2213   0.414   2.741   7.241
    1H234 Ti221 2214   4.319   3.692   5.749
    1H234 Ti221 2215   6.846   3.834   7.241
    1H234 Ti221 2216   0.414   6.566   7.241
    1H234 Ti221 2217   2.711   1.102   7.241
    1H234 Ti221 2218   3.400   0.829   7.241
    1H234 Ti221 2219   1.563   3.014   7.241
    1H234 Ti222 2220   4.778   0.960   5.749
    1H234 Ti222 2221   3.400   2.053   5.749
    1H234 Ti222 2222   1.103   2.053   5.749
    1H234 Ti222 2223   0.414   3.966   5.749
    1H234 Ti222 2224   3.400   3.560   7.241
    1H234 Ti222 2225   1.333   6.019   7.241
    1H234 Ti222 2226   3.630   3.287   7.241
    1H234 Ti222 2227   6.386   2.873   5.749
    1H234 Ti222 2228   2.482   3.146   5.749
    1H234 Ti222 2229   0.874   1.648   7.241
    1H234 Ti223 2230   3.630   3.419   5.749
    1H234 Ti223 2231   0.414   3.419   5.749
    1H234 Ti223 2232   0.185   2.468   7.241
    1H234 Ti223 2233   3.400   4.107   7.241
    1H234 Ti223 2234   5.008   4.927   7.241
    1H234 Ti223 2235   2.711   6.697   5.749
    1H234 Ti223 2236   4.778   0.829   7.241
    1H234 Ti223 2237   6.156   5.746   7.241
    1H234 Ti223 2238   1.103   3.146   5.749
    1H234 Ti223 2239   0.185   5.878   5.749
    1H234 Ti224 2240   5.697   3.014   7.241
    1H234 Ti224 2241   0.644   5.200   7.241
    1H234 Ti224 2242   0.644   0.282   7.241
    1H234 Ti224 2243   2.941   0.282   7.241
    1H234 Ti224 2244   0.185   3.014   7.241
    1H234 Ti224 2245   3.860   3.560   7.241
    1H234 Ti224 2246   0.874   2.326   5.749
    1H234 Ti224 2247   1.563   0.282   7.241
    1H234 Ti224 2248   3.860   6.424   5.749
    1H234 Ti224 2249   6.156   4.653   7.241
    1H234 Ti225 2250   1.103   1.507   5.749
    1H234 Ti225 2251   2.941   6.971   5.749
    1H234 Ti225 2252   2.252   4.512   5.749
    1H234 Ti225 2253   3.171   1.234   5.749
    1H234 Ti225 2254   1.103   6.839   7.241
    1H234 Ti225 2255   0.414   4.380   7.241
    1H234 Ti225 2256   4.549   3.966   5.749
    1H234 Ti225 2257   5.467   2.326   5.749
    1H234 Ti225 2258   3.630   3.834   7.241
    1H234 Ti225 2259   5.697   5.200   7.241
    1H234 Ti226 2260   6.616   0.829   7.241
    1H234 Ti226 2261   1.333   6.566   7.241
    1H234 Ti226 2262   5.008   1.234   5.749
    1H234 Ti226 2263   1.333   2.873   5.749
    1H234 Ti226 2264   2.941   5.331   5.749
    1H234 Ti226 2265   6.616   3.146   5.749
    1H234 Ti226 2266   2.711   2.195   7.241
    1H234 Ti226 2267   5.238   1.507   5.749
    1H234 Ti226 2268   0.414   3.287   7.241
    1H234 Ti226 2269   6.616   1.507   5.749
    1H234 Ti227 2270   1.563   1.375   7.241
    1H234 Ti227 2271   6.386   2.195   7.241
    1H234 Ti227 2272   2.711   0.141   5.749
    1H234 Ti227 2273   1.792   1.648   7.241
    1H234 Ti227 2274   0.185   3.146   5.749
    1H234 Ti227 2275   5.927   2.741   7.241
    1H234 Ti227 2276   0.874   0.009   7.241
    1H234 Ti227 2277   2.022   6.424   5.749
    1H234 Ti227 2278   6.846   3.419   5.749
    1H234 Ti227 2279   1.563   6.424   5.749
    1H234 Ti228 2280   0.644   6.839   7.241
    1H234 Ti228 2281   2.252   0.555   7.241
    1H234 Ti228 2282   2.022   1.375   7.241
    1H234 Ti228 2283   5.008   0.687   5.749
    1H234 Ti228 2284   2.941   1.507   5.749
    1H234 Ti228 2285   4.549   0.141   5.749
    1H234 Ti228 2286   4.778   4.653   7.241
    1H234 Ti228 2287   5.008   3.287   7.241
    1H234 Ti228 2288   1.333   0.009   7.241
    1H234 Ti228 2289   5.238   1.375   7.241
    1H234 Ti229 2290   5.238   2.600   5.749
    1H234 Ti229 2291   4.089   1.102   7.241
    1H234 Ti229 2292   1.333   3.419   5.749
    1H234 Ti229 2293   0.414   5.605   5.749
    1H234 Ti229 2294   4.549   3.419   5.749
    1H234 Ti229 2295   3.860   6.971   5.749
    1H234 Ti229 2296   6.616   0.414   5.749
    1H234 Ti229 2297   3.630   1.102   7.241
    1H234 Ti229 2298   3.860   4.107   7.241
    1H234 Ti229 2299   3.171   3.834   7.241
    1H234 Ti230 2300   6.156   3.692   5.749
    1H234 Ti230 2301   5.927   1.648   7.241
    1H234 Ti230 2302   6.616   2.600   5.749
    1H234 Ti230 2303   2.252   6.697   5.749
    1H234 Ti230 2304   1.103   0.282   7.241
    1H234 Ti230 2305   4.319   0.414   5.749
    1H234 Ti230 2306   6.156   6.971   5.749
    1H234 Ti230 2307   4.319   4.653   7.241
    1H234 Ti230 2308   5.697   5.878   5.749
    1H234 Ti230 2309   4.319   3.014   7.241
    1H234 Ti231 2310   5.927   6.151   5.749
    1H234 Ti231 2311   0.414   4.927   7.241
    1H234 Ti231 2312   6.386   6.697   5.749
    1H234 Ti231 2313   1.333   5.058   5.749
    1H234 Ti231 2314   1.792   3.419   5.749
    1H234 Ti231 2315   6.386   3.966   5.749
    1H234 Ti231 2316   6.846   3.966   5.749
    1H234 Ti231 2317   5.238   0.829   7.241
    1H234 Ti231 2318   6.846   2.873   5.749
    1H234 Ti231 2319   5.238   3.692   5.749
    1H234 Ti232 2320   6.156   6.424   5.749
    1H234 Ti232 2321   2.482   1.375   7.241
    1H234 Ti232 2322   3.860   0.960   5.749
    1H234 Ti232 2323   0.185   3.692   5.749
    1H234 Ti232 2324   5.697   0.829   7.241
    1H234 Ti232 2325   3.171   0.555   7.241
    1H234 Ti232 2326   4.089   4.380   7.241
    1H234 Ti232 2327   2.252   6.151   5.749
    1H234 Ti232 2328   5.927   2.195   7.241
    1H234 Ti232 2329   0.644   3.146   5.749
    1H234 Ti233 2330   0.874   0.555   7.241
    1H234 Ti233 2331   1.563   6.839   7.241
    1H234 Ti233 2332   5.927   5.473   7.241
    1H234 Ti233 2333   2.022   4.239   5.749
    1H234 Ti233 2334   5.467   1.780   5.749
    1H234 Ti233 2335   3.171   5.058   5.749
    1H234 Ti233 2336   5.467   3.419   5.749
    1H234 Ti233 2337   5.238   3.014   7.241
    1H234 Ti233 2338   5.467   1.102   7.241
    1H234 Ti233 2339   5.697   3.692   5.749
    1H234 Ti234 2340   1.563   2.600   5.749
    1H234 Ti234 2341   3.860   1.921   7.241
    1H234 Ti234 2342   3.400   6.971   5.749
    1H234 Ti234 2343   6.156   0.829   7.241
    1H234 Ti234 2344   2.711   2.326   5.749
    1H234 Ti234 2345   2.711   0.555   7.241
    1H234 Ti234 2346   5.008   0.141   5.749
    1H234 Ti234 2347   4.778   1.375   7.241
    1H234 Ti234 2348   4.089   3.834   7.241
    1H234 Ti234 2349   2.711   4.380   7.241
    1H234 Ti235 2350   5.008   5.605   5.749
    1H234 Ti235 2351   0.644   2.468   7.241
    1H234 Ti235 2352   6.846   4.927   7.241
    1H234 Ti235 2353   4.778   5.200   7.241
    1H234 Ti235 2354   4.319   3.146   5.749
    1H234 Ti235 2355   6.846   2.326   5.749
    1H234 Ti235 2356   6.386   3.419   5.749
    1H234 Ti235 2357   6.386   0.141   5.749
    1H234 Ti235 2358   6.156   0.414   5.749
    1H234 Ti235 2359   5.927   4.927   7.241
    1H234 Ti236 2360   0.874   6.566   7.241
    1H234 Ti236 2361   0.414   6.151   5.749
    1H234 Ti236 2362   1.333   4.512   5.749
    1H234 Ti236 2363   6.616   3.692   5.749
    1H234 Ti236 2364   2.941   0.829   7.241
    1H234 Ti236 2365   0.644   3.692   5.749
    1H234 Ti236 2366   0.414   2.326   5.749
    1H234 Ti236 2367   6.616   5.746   7.241
    1H234 Ti236 2368   4.778   3.014   7.241
    1H234 Ti236 2369   5.927   1.102   7.241
    1H234 Ti237 2370   4.549   3.834   7.241
    1H234 Ti237 2371   4.549   4.927   7.241
    1H234 Ti237 2372   2.482   6.424   5.749
    1H234 Ti237 2373   6.616   1.921   7.241
    1H234 Ti237 2374   1.103   2.600   5.749
    1H234 Ti237 2375   0.874   2.195   7.241
    1H234 Ti237 2376   0.185   0.414   5.749
    1H234 Ti237 2377   6.386   1.234   5.749
    1H234 Ti237 2378   3.630   2.741   7.241
    1H234 Ti237 2379   4.089   1.648   7.241
    1H234 Ti238 2380   0.644   6.292   7.241
    1H234 Ti238 2381   4.549   3.287   7.241
    1H234 Ti238 2382   4.549   4.380   7.241
    1H234 Ti238 2383   6.156   2.600   5.749
    1H234 Ti238 2384   6.846   1.648   7.241
    1H234 Ti238 2385   3.630   2.195   7.241
    1H234 Ti238 2386   0.414   6.019   7.241
    1H234 Ti238 2387   4.319   6.971   5.749
    1H234 Ti238 2388   0.874   3.419   5.749
    1H234 Ti238 2389   4.089   0.141   5.749
    1H234 Ti239 2390   0.414   1.648   7.241
    1H234 Ti239 2391   1.333   2.326   5.749
    1H234 Ti239 2392   2.711   0.687   5.749
    1H234 Ti239 2393   5.927   6.697   5.749
    1H234 Ti239 2394   1.792   6.151   5.749
    1H234 Ti239 2395   4.089   3.287   7.241
    1H234 Ti239 2396   2.711   0.009   7.241
    1H234 Ti239 2397   2.941   0.960   5.749
    1H234 Ti239 2398   6.156   3.146   5.749
    1H234 Ti239 2399   0.185   1.921   7.241
    1H234 Ti240 2400   5.697   2.053   5.749
    1H234 Ti240 2401   2.482   0.960   5.749
    1H234 Ti240 2402   6.616   2.053   5.749
    1H234 Ti240 2403   4.089   3.419   5.749
    1H234 Ti240 2404   3.171   2.195   7.241
    1H234 Ti240 2405   6.846   3.287   7.241
    1H234 Ti240 2406   0.874   2.873   5.749
    1H234 Ti240 2407   4.089   6.697   5.749
    1H234 Ti240 2408   6.386   4.927   7.241
    1H234 Ti240 2409   4.319   5.878   5.749
    1H234 Ti241 2410   4.319   3.560   7.241
    1H234 Ti241 2411   2.941   4.107   7.241
    1H234 Ti241 2412   4.778   3.692   5.749
    1H234 Ti241 2413   5.008   3.966   5.749
    1H234 Ti241 2414   2.482   2.053   5.749
    1H234 Ti241 2415   0.874   6.697   5.749
    1H234 Ti241 2416   1.103   4.239   5.749
    1H234 Ti241 2417   2.022   3.692   5.749
    1H234 Ti241 2418   0.644   5.746   7.241
    1H234 Ti241 2419   0.185   6.424   5.749
    1H234 Ti242 2420   3.171   1.102   7.241
    1H234 Ti242 2421   1.792   2.326   5.749
    1H234 Ti242 2422   4.549   1.102   7.241
    1H234 Ti242 2423   4.089   0.687   5.749
    1H234 Ti242 2424   0.874   3.966   5.749
    1H234 Ti242 2425   2.941   3.146   5.749
    1H234 Ti242 2426   2.711   1.234   5.749
    1H234 Ti242 2427   2.022   5.878   5.749
    1H234 Ti242 2428   2.941   4.785   5.749
    1H234 Ti242 2429   6.156   5.200   7.241
    1H234 Ti243 2430   2.022   0.960   5.749
    1H234 Ti243 2431   2.022   0.282   7.241
    1H234 Ti243 2432   2.252   5.605   5.749
    1H234 Ti243 2433   3.400   3.146   5.749
    1H234 Ti243 2434   3.400   2.468   7.241
    1H234 Ti243 2435   3.400   0.960   5.749
    1H234 Ti243 2436   5.467   2.873   5.749
    1H234 Ti243 2437   0.644   5.878   5.749
    1H234 Ti243 2438   5.238   0.960   5.749
    1H234 Ti243 2439   2.711   2.873   5.749
    1H234 Ti244 2440   1.103   6.424   5.749
    1H234 Ti244 2441   2.022   6.839   7.241
    1H234 Ti244 2442   5.927   3.419   5.749
    1H234 Ti244 2443   1.103   6.292   7.241
    1H234 Ti244 2444   6.156   1.375   7.241
    1H234 Ti244 2445   3.860   3.014   7.241
    1H234 Ti244 2446   5.927   2.873   5.749
    1H234 Ti244 2447   1.103   5.331   5.749
    1H234 Ti244 2448   3.171   0.141   5.749
    1H234 Ti244 2449   2.482   4.785   5.749
    1H234 Ti245 2450   4.089   6.151   5.749
    1H234 Ti245 2451   0.414   2.195   7.241
    1H234 Ti245 2452   0.185   3.560   7.241
    1H234 Ti245 2453   5.008   1.102   7.241
    1H234 Ti245 2454   5.697   6.424   5.749
    1H234 Ti245 2455   6.156   0.960   5.749
    1H234 Ti245 2456   4.319   4.107   7.241
    1H234 Ti245 2457   3.630   0.141   5.749
    1H234 Ti245 2458   3.630   2.326   5.749
    1H234 Ti245 2459   5.238   0.414   5.749
    1H234 Ti246 2460   5.927   0.141   5.749
    1H234 Ti246 2461   2.482   6.839   7.241
    1H234 Ti246 2462   0.644   6.971   5.749
    1H234 Ti246 2463   2.941   1.921   7.241
    1H234 Ti246 2464   2.941   1.375   7.241
    1H234 Ti246 2465   6.616   1.375   7.241
    1H234 Ti246 2466   0.644   1.921   7.241
    1H234 Ti246 2467   2.252   1.648   7.241
    1H234 Ti246 2468   1.333   1.780   5.749
    1H234 Ti246 2469   4.319   1.375   7.241
    1H234 Ti247 2470   1.563   4.785   5.749
    1H234 Ti247 2471   4.089   2.873   5.749
    1H234 Ti247 2472   0.185   2.600   5.749
    1H234 Ti247 2473   6.156   1.921   7.241
    1H234 Ti247 2474   5.238   6.971   5.749
    1H234 Ti247 2475   5.467   1.234   5.749
    1H234 Ti247 2476   0.185   5.746   7.241
    1H234 Ti247 2477   1.563   5.331   5.749
    1H234 Ti247 2478   6.846   6.697   5.749
    1H234 Ti247 2479   5.467   6.697   5.749
    1H234 Ti248 2480   2.941   2.053   5.749
    1H234 Ti248 2481   5.697   3.146   5.749
    1H234 Ti248 2482   1.563   3.692   5.749
    1H234 Ti248 2483   0.414   0.141   5.749
    1H234 Ti248 2484   0.874   6.019   7.241
    1H234 Ti248 2485   0.874   6.151   5.749
    1H234 Ti248 2486   0.414   2.873   5.749
    1H234 Ti248 2487   2.022   5.331   5.749
    1H234 Ti248 2488   5.697   2.600   5.749
    1H234 Ti248 2489   3.400   1.921   7.241
    1H234 Ti249 2490   6.386   1.102   7.241
    1H234 Ti249 2491   1.792   5.058   5.749
    1H234 Ti249 2492   1.792   5.605   5.749
    1H234 Ti249 2493   1.792   0.009   7.241
    1H234 Ti249 2494   2.482   0.282   7.241
    1H234 Ti249 2495   4.778   6.971   5.749
    1H234 Ti249 2496   6.616   6.971   5.749
    1H234 Ti249 2497   6.386   5.473   7.241
    1H234 Ti249 2498   1.792   3.966   5.749
    1H234 Ti249 2499   2.482   1.921   7.241
    1H234 Ti250 2500   6.386   2.326   5.749
    1H234 Ti250 2501   0.644   6.424   5.749
    1H234 Ti250 2502   6.386   1.648   7.241
    1H234 Ti250 2503   0.414   5.473   7.241
    1H234 Ti250 2504   4.778   5.878   5.749
    1H234 Ti250 2505   2.022   2.053   5.749
    1H234 Ti250 2506   0.644   2.600   5.749
    1H234 Ti250 2507   5.697   6.971   5.749
    1H234 Ti250 2508   3.860   3.146   5.749
    1H234 Ti250 2509   5.008   6.697   5.749
    1H234 Ti251 2510   2.482   5.331   5.749
    1H234 Ti251 2511   2.941   0.414   5.749
    1H234 Ti251 2512   3.171   1.648   7.241
    1H234 Ti251 2513   0.874   5.605   5.749
    1H234 Ti251 2514   3.860   1.375   7.241
    1H234 Ti251 2515   3.171   0.687   5.749
    1H234 Ti251 2516   5.238   6.424   5.749
    1H234 Ti251 2517   3.400   0.414   5.749
    1H234 Ti251 2518   1.563   2.053   5.749
    1H234 Ti251 2519   1.103   3.692   5.749
    1H234 Ti252 2520   2.711   1.648   7.241
    1H234 Ti252 2521   0.185   5.200   7.241
    1H234 Ti252 2522   3.400   1.375   7.241
    1H234 Ti252 2523   5.927   0.687   5.749
    1H234 Ti252 2524   6.386   1.780   5.749
    1H234 Ti252 2525   2.711   1.780   5.749
    1H234 Ti252 2526   5.467   6.151   5.749
    1H234 Ti252 2527   5.927   2.326   5.749
    1H234 Ti252 2528   6.846   0.141   5.749
    1H234 Ti252 2529   1.563   4.239   5.749
    1H234 Ti253 2530   3.860   2.600   5.749
    1H234 Ti253 2531   3.860   0.414   5.749
    1H234 Ti253 2532   3.630   0.687   5.749
    1H234 Ti253 2533   2.711   5.058   5.749
    1H234 Ti253 2534   2.022   4.785   5.749
    1H234 Ti253 2535   1.333   6.151   5.749
    1H234 Ti253 2536   5.467   0.141   5.749
    1H234 Ti253 2537   2.252   5.058   5.749
    1H234 Ti253 2538   1.563   5.878   5.749
    1H234 Ti253 2539   6.616   5.200   7.241
    1H234 Ti254 2540   5.238   5.878   5.749
    1H234 Ti254 2541   4.549   6.697   5.749
    1H234 Ti254 2542   1.792   4.512   5.749
    1H234 Ti254 2543   2.252   0.009   7.241
    1H234 Ti254 2544   1.333   3.966   5.749
    1H234 Ti254 2545   5.697   1.507   5.749
    1H234 Ti254 2546   1.103   5.878   5.749
    1H234 Ti254 2547   3.630   1.648   7.241
    1H234 Ti254 2548   5.927   1.780   5.749
    1H234 Ti254 2549   1.333   5.605   5.749
    1H234 Ti255 2550   4.319   6.424   5.749
    1H234 Ti255 2551   5.467   0.687   5.749
    1H234 Ti255 2552   5.697   0.960   5.749
    1H234 Ti255 2553   1.563   1.507   5.749
    1H234 Ti255 2554   0.414   6.697   5.749
    1H234 Ti255 2555   2.941   2.600   5.749
    1H234 Ti255 2556   6.846   5.473   7.241
    1H234 Ti255 2557   3.171   2.326   5.749
    1H234 Ti255 2558   4.778   6.424   5.749
    1H234 Ti255 2559   3.171   2.873   5.749
    1H234 Ti256 2560   1.792   1.234   5.749
    1H234 Ti256 2561   6.156   1.507   5.749
    1H234 Ti256 2562   5.008   6.151   5.749
    1H234 Ti256 2563   3.630   2.873   5.749
    1H234 Ti256 2564   5.697   0.414   5.749
    1H234 Ti256 2565   4.549   6.151   5.749
    1H234 Ti256 2566   0.185   6.971   5.749
    1H234 Ti256 2567   2.252   1.780   5.749
    1H234 Ti256 2568   6.156   2.053   5.749
    1H234 Ti256 2569   5.927   1.234   5.749
    1H234 Ti257 2570   2.252   1.234   5.749
    1H234 Ti257 2571   2.482   1.507   5.749
    1H234 Ti257 2572   1.792   1.780   5.749
    1H234 Ti257 2573   3.400   2.600   5.749
    1H234 Ti257 2574   2.022   1.507   5.749
    1H234 Ti257 2575   5.238   6.679   6.992
    1H234 Ti257 2576   5.467   6.405   6.992
    1H234 Ti257 2577   5.697   6.679   6.992
    1H234 Ti257 2578   5.008   6.405   6.992
    1H234 Ti257 2579   5.697   4.945   5.997
    1H234 Ti258 2580   5.927   6.405   6.992
    1H234 Ti258 2581   5.467   6.952   6.992
    1H234 Ti258 2582   5.008   6.952   6.992
    1H234 Ti258 2583   6.156   4.945   5.997
    1H234 Ti258 2584   5.927   4.672   5.997
    1H234 Ti258 2585   5.927   5.218   5.997
    1H234 Ti258 2586   6.156   6.679   6.992
    1H234 Ti258 2587   4.778   6.679   6.992
    1H234 Ti258 2588   5.238   6.132   6.992
    1H234 Ti258 2589   4.778   2.308   6.992
    1H234 Ti259 2590   5.467   4.672   5.997
    1H234 Ti259 2591   5.927   6.952   6.992
    1H234 Ti259 2592   5.238   3.947   6.992
    1H234 Ti259 2593   5.008   2.034   6.992
    1H234 Ti259 2594   5.697   3.947   6.992
    1H234 Ti259 2595   4.549   2.034   6.992
    1H234 Ti259 2596   6.386   5.218   5.997
    1H234 Ti259 2597   6.386   6.405   6.992
    1H234 Ti259 2598   3.400   6.132   6.992
    1H234 Ti259 2599   5.697   6.132   6.992
    1H234 Ti260 2600   5.467   4.220   6.992
    1H234 Ti260 2601   3.171   4.126   5.997
    1H234 Ti260 2602   5.467   3.674   6.992
    1H234 Ti260 2603   6.156   5.492   5.997
    1H234 Ti260 2604   3.400   6.038   5.997
    1H234 Ti260 2605   3.630   6.405   6.992
    1H234 Ti260 2606   5.238   0.122   6.992
    1H234 Ti260 2607   6.386   6.952   6.992
    1H234 Ti260 2608   6.156   6.132   6.992
    1H234 Ti260 2609   5.467   5.218   5.997
    1H234 Ti261 2610   3.171   5.859   6.992
    1H234 Ti261 2611   6.386   4.672   5.997
    1H234 Ti261 2612   4.778   6.132   6.992
    1H234 Ti261 2613   5.927   3.674   6.992
    1H234 Ti261 2614   3.171   5.765   5.997
    1H234 Ti261 2615   2.711   4.126   5.997
    1H234 Ti261 2616   6.616   4.945   5.997
    1H234 Ti261 2617   4.089   0.395   6.992
    1H234 Ti261 2618   4.549   6.952   6.992
    1H234 Ti261 2619   4.319   2.308   6.992
    1H234 Ti262 2620   5.238   4.945   5.997
    1H234 Ti262 2621   2.941   3.852   5.997
    1H234 Ti262 2622   2.941   6.038   5.997
    1H234 Ti262 2623   4.319   0.122   6.992
    1H234 Ti262 2624   5.238   2.308   6.992
    1H234 Ti262 2625   5.697   4.399   5.997
    1H234 Ti262 2626   6.616   6.679   6.992
    1H234 Ti262 2627   3.171   6.311   5.997
    1H234 Ti262 2628   3.860   6.679   6.992
    1H234 Ti262 2629   4.778   0.122   6.992
    1H234 Ti263 2630   2.941   6.132   6.992
    1H234 Ti263 2631   3.400   4.399   5.997
    1H234 Ti263 2632   4.549   6.405   6.992
    1H234 Ti263 2633   3.171   6.405   6.992
    1H234 Ti263 2634   3.860   0.122   6.992
    1H234 Ti263 2635   4.089   6.952   6.992
    1H234 Ti263 2636   3.630   4.126   5.997
    1H234 Ti263 2637   3.400   6.679   6.992
    1H234 Ti263 2638   3.630   6.952   6.992
    1H234 Ti263 2639   4.319   6.679   6.992
    1H234 Ti264 2640   3.630   5.859   6.992
    1H234 Ti264 2641   5.697   0.122   6.992
    1H234 Ti264 2642   6.156   3.947   6.992
    1H234 Ti264 2643   4.778   1.761   6.992
    1H234 Ti264 2644   6.846   6.952   6.992
    1H234 Ti264 2645   3.630   5.765   5.997
    1H234 Ti264 2646   2.022   3.947   6.992
    1H234 Ti264 2647   3.400   3.852   5.997
    1H234 Ti264 2648   6.616   0.122   6.992
    1H234 Ti264 2649   2.941   4.399   5.997
    1H234 Ti265 2650   6.156   0.122   6.992
    1H234 Ti265 2651   1.792   0.301   5.997
    1H234 Ti265 2652   6.616   5.492   5.997
    1H234 Ti265 2653   1.563   0.028   5.997
    1H234 Ti265 2654   3.860   6.132   6.992
    1H234 Ti265 2655   5.008   4.220   6.992
    1H234 Ti265 2656   5.008   5.859   6.992
    1H234 Ti265 2657   4.549   0.395   6.992
    1H234 Ti265 2658   5.927   4.220   6.992
    1H234 Ti265 2659   6.386   5.765   5.997
    1H234 Ti266 2660   6.846   4.672   5.997
    1H234 Ti266 2661   4.089   6.405   6.992
    1H234 Ti266 2662   6.156   4.399   5.997
    1H234 Ti266 2663   0.874   0.847   5.997
    1H234 Ti266 2664   5.008   2.581   6.992
    1H234 Ti266 2665   4.549   2.581   6.992
    1H234 Ti266 2666   5.238   4.493   6.992
    1H234 Ti266 2667   2.252   2.581   6.992
    1H234 Ti266 2668   3.630   4.672   5.997
    1H234 Ti266 2669   1.333   0.301   5.997
    1H234 Ti267 2670   3.860   1.667   5.997
    1H234 Ti267 2671   3.400   5.492   5.997
    1H234 Ti267 2672   1.792   4.220   6.992
    1H234 Ti267 2673   5.697   5.492   5.997
    1H234 Ti267 2674   5.697   3.400   6.992
    1H234 Ti267 2675   5.008   3.674   6.992
    1H234 Ti267 2676   3.860   0.668   6.992
    1H234 Ti267 2677   2.482   2.854   6.992
    1H234 Ti267 2678   6.156   3.400   6.992
    1H234 Ti267 2679   3.400   5.586   6.992
    1H234 Ti268 2680   3.860   4.399   5.997
    1H234 Ti268 2681   3.860   5.492   5.997
    1H234 Ti268 2682   3.630   0.395   6.992
    1H234 Ti268 2683   2.711   5.859   6.992
    1H234 Ti268 2684   6.846   5.218   5.997
    1H234 Ti268 2685   5.008   4.672   5.997
    1H234 Ti268 2686   2.711   3.127   6.992
    1H234 Ti268 2687   2.252   3.674   6.992
    1H234 Ti268 2688   1.103   0.574   5.997
    1H234 Ti268 2689   6.616   6.132   6.992
    1H234 Ti269 2690   2.022   2.308   6.992
    1H234 Ti269 2691   0.185   4.945   5.997
    1H234 Ti269 2692   2.022   0.574   5.997
    1H234 Ti269 2693   0.644   1.121   5.997
    1H234 Ti269 2694   5.467   5.859   6.992
    1H234 Ti269 2695   3.630   5.218   5.997
    1H234 Ti269 2696   4.319   0.668   6.992
    1H234 Ti269 2697   6.386   3.674   6.992
    1H234 Ti269 2698   0.185   0.122   6.992
    1H234 Ti269 2699   2.941   5.586   6.992
    1H234 Ti270 2700   2.482   6.132   6.992
    1H234 Ti270 2701   6.386   4.220   6.992
    1H234 Ti270 2702   2.252   0.301   5.997
    1H234 Ti270 2703   2.022   4.493   6.992
    1H234 Ti270 2704   5.238   1.761   6.992
    1H234 Ti270 2705   2.482   3.852   5.997
    1H234 Ti270 2706   1.792   3.674   6.992
    1H234 Ti270 2707   4.089   1.940   5.997
    1H234 Ti270 2708   0.414   0.942   6.992
    1H234 Ti270 2709   5.238   4.399   5.997
    1H234 Ti271 2710   2.022   6.132   6.992
    1H234 Ti271 2711   1.792   2.581   6.992
    1H234 Ti271 2712   3.860   5.586   6.992
    1H234 Ti271 2713   2.941   2.854   6.992
    1H234 Ti271 2714   4.089   5.313   6.992
    1H234 Ti271 2715   5.008   0.395   6.992
    1H234 Ti271 2716   0.414   4.672   5.997
    1H234 Ti271 2717   2.022   0.028   5.997
    1H234 Ti271 2718   3.860   4.945   5.997
    1H234 Ti271 2719   1.103   5.039   6.992
    1H234 Ti272 2720   6.846   6.405   6.992
    1H234 Ti272 2721   1.563   0.574   5.997
    1H234 Ti272 2722   3.400   0.122   6.992
    1H234 Ti272 2723   2.711   2.581   6.992
    1H234 Ti272 2724   0.414   1.394   5.997
    1H234 Ti272 2725   4.319   1.667   5.997
    1H234 Ti272 2726   2.252   4.220   6.992
    1H234 Ti272 2727   6.846   0.395   6.992
    1H234 Ti272 2728   3.630   6.311   5.997
    1H234 Ti272 2729   2.482   3.400   6.992
    1H234 Ti273 2730   5.467   2.034   6.992
    1H234 Ti273 2731   3.860   5.039   6.992
    1H234 Ti273 2732   1.333   5.313   6.992
    1H234 Ti273 2733   5.697   4.493   6.992
    1H234 Ti273 2734   0.874   3.127   6.992
    1H234 Ti273 2735   4.089   2.034   6.992
    1H234 Ti273 2736   0.185   4.399   5.997
    1H234 Ti273 2737   1.563   4.493   6.992
    1H234 Ti273 2738   1.563   2.308   6.992
    1H234 Ti273 2739   0.185   0.668   6.992
    1H234 Ti274 2740   4.319   6.132   6.992
    1H234 Ti274 2741   1.792   4.766   6.992
    1H234 Ti274 2742   5.238   3.400   6.992
    1H234 Ti274 2743   2.252   5.859   6.992
    1H234 Ti274 2744   1.563   0.668   6.992
    1H234 Ti274 2745   0.185   1.667   5.997
    1H234 Ti274 2746   3.630   4.766   6.992
    1H234 Ti274 2747   4.089   4.126   5.997
    1H234 Ti274 2748   1.563   3.947   6.992
    1H234 Ti274 2749   1.333   4.766   6.992
    1H234 Ti275 2750   2.022   2.854   6.992
    1H234 Ti275 2751   4.089   5.218   5.997
    1H234 Ti275 2752   3.860   3.852   5.997
    1H234 Ti275 2753   1.103   3.400   6.992
    1H234 Ti275 2754   1.103   1.121   5.997
    1H234 Ti275 2755   3.171   3.579   5.997
    1H234 Ti275 2756   4.549   5.859   6.992
    1H234 Ti275 2757   3.171   6.952   6.992
    1H234 Ti275 2758   2.941   3.400   6.992
    1H234 Ti275 2759   1.103   0.028   5.997
    1H234 Ti276 2760   2.711   6.405   6.992
    1H234 Ti276 2761   6.616   3.947   6.992
    1H234 Ti276 2762   6.616   4.399   5.997
    1H234 Ti276 2763   1.563   5.039   6.992
    1H234 Ti276 2764   1.792   2.034   6.992
    1H234 Ti276 2765   1.333   6.858   5.997
    1H234 Ti276 2766   3.400   1.667   5.997
    1H234 Ti276 2767   3.400   6.584   5.997
    1H234 Ti276 2768   4.089   5.859   6.992
    1H234 Ti276 2769   2.252   3.127   6.992
    1H234 Ti277 2770   4.319   1.761   6.992
    1H234 Ti277 2771   5.927   5.765   5.997
    1H234 Ti277 2772   4.549   1.940   5.997
    1H234 Ti277 2773   3.630   1.394   5.997
    1H234 Ti277 2774   4.089   1.394   5.997
    1H234 Ti277 2775   3.171   3.127   6.992
    1H234 Ti277 2776   6.386   0.395   6.992
    1H234 Ti277 2777   2.711   5.765   5.997
    1H234 Ti277 2778   3.630   1.940   5.997
    1H234 Ti277 2779   5.008   5.218   5.997
    1H234 Ti278 2780   1.792   0.942   6.992
    1H234 Ti278 2781   4.778   4.945   5.997
    1H234 Ti278 2782   6.846   4.220   6.992
    1H234 Ti278 2783   1.333   0.847   5.997
    1H234 Ti278 2784   1.792   6.858   5.997
    1H234 Ti278 2785   0.874   3.674   6.992
    1H234 Ti278 2786   0.185   6.679   6.992
    1H234 Ti278 2787   4.319   5.586   6.992
    1H234 Ti278 2788   0.414   1.940   5.997
    1H234 Ti278 2789   0.644   1.667   5.997
    1H234 Ti279 2790   5.927   5.859   6.992
    1H234 Ti279 2791   1.792   5.859   6.992
    1H234 Ti279 2792   3.630   5.313   6.992
    1H234 Ti279 2793   2.022   3.400   6.992
    1H234 Ti279 2794   3.171   4.672   5.997
    1H234 Ti279 2795   2.711   3.579   5.997
    1H234 Ti279 2796   3.400   4.945   5.997
    1H234 Ti279 2797   5.467   0.395   6.992
    1H234 Ti279 2798   6.616   4.493   6.992
    1H234 Ti279 2799   2.482   3.947   6.992
    1H234 Ti280 2800   0.414   0.395   6.992
    1H234 Ti280 2801   2.482   4.399   5.997
    1H234 Ti280 2802   4.089   4.672   5.997
    1H234 Ti280 2803   2.252   4.766   6.992
    1H234 Ti280 2804   1.333   2.034   6.992
    1H234 Ti280 2805   2.022   5.039   6.992
    1H234 Ti280 2806   1.333   4.220   6.992
    1H234 Ti280 2807   2.482   2.308   6.992
    1H234 Ti280 2808   3.400   4.493   6.992
    1H234 Ti280 2809   0.414   0.847   5.997
    1H234 Ti281 2810   1.103   4.493   6.992
    1H234 Ti281 2811   0.874   1.394   5.997
    1H234 Ti281 2812   0.644   1.215   6.992
    1H234 Ti281 2813   0.644   0.574   5.997
    1H234 Ti281 2814   0.874   0.301   5.997
    1H234 Ti281 2815   4.549   4.672   5.997
    1H234 Ti281 2816   5.927   3.127   6.992
    1H234 Ti281 2817   6.616   6.038   5.997
    1H234 Ti281 2818   0.644   3.400   6.992
    1H234 Ti281 2819   0.644   4.945   5.997
    1H234 Ti282 2820   2.022   2.760   5.997
    1H234 Ti282 2821   1.333   0.942   6.992
    1H234 Ti282 2822   5.927   0.395   6.992
    1H234 Ti282 2823   4.319   2.213   5.997
    1H234 Ti282 2824   1.103   2.854   6.992
    1H234 Ti282 2825   4.778   3.947   6.992
    1H234 Ti282 2826   0.185   1.121   5.997
    1H234 Ti282 2827   2.941   6.679   6.992
    1H234 Ti282 2828   5.927   4.126   5.997
    1H234 Ti282 2829   2.711   6.311   5.997
    1H234 Ti283 2830   1.333   3.674   6.992
    1H234 Ti283 2831   3.171   5.313   6.992
    1H234 Ti283 2832   2.482   5.586   6.992
    1H234 Ti283 2833   2.941   6.584   5.997
    1H234 Ti283 2834   6.386   2.581   6.992
    1H234 Ti283 2835   0.874   0.942   6.992
    1H234 Ti283 2836   2.252   3.033   5.997
    1H234 Ti283 2837   6.386   3.127   6.992
    1H234 Ti283 2838   5.238   5.586   6.992
    1H234 Ti283 2839   2.711   3.674   6.992
    1H234 Ti284 2840   4.089   2.581   6.992
    1H234 Ti284 2841   4.778   2.213   5.997
    1H234 Ti284 2842   0.874   4.766   6.992
    1H234 Ti284 2843   4.319   4.945   5.997
    1H234 Ti284 2844   1.563   5.586   6.992
    1H234 Ti284 2845   5.467   2.581   6.992
    1H234 Ti284 2846   6.156   6.038   5.997
    1H234 Ti284 2847   0.874   5.313   6.992
    1H234 Ti284 2848   1.792   6.405   6.992
    1H234 Ti284 2849   1.103   3.947   6.992
    1H234 Ti285 2850   2.252   6.405   6.992
    1H234 Ti285 2851   6.386   5.859   6.992
    1H234 Ti285 2852   4.778   5.586   6.992
    1H234 Ti285 2853   4.319   4.399   5.997
    1H234 Ti285 2854   0.644   0.668   6.992
    1H234 Ti285 2855   5.467   4.126   5.997
    1H234 Ti285 2856   2.022   0.668   6.992
    1H234 Ti285 2857   1.333   3.127   6.992
    1H234 Ti285 2858   1.563   6.132   6.992
    1H234 Ti285 2859   6.616   2.854   6.992
    1H234 Ti286 2860   6.846   5.765   5.997
    1H234 Ti286 2861   4.089   4.766   6.992
    1H234 Ti286 2862   3.400   5.039   6.992
    1H234 Ti286 2863   4.549   2.487   5.997
    1H234 Ti286 2864   4.778   1.667   5.997
    1H234 Ti286 2865   0.414   5.218   5.997
    1H234 Ti286 2866   6.846   2.581   6.992
    1H234 Ti286 2867   2.941   5.492   5.997
    1H234 Ti286 2868   3.171   4.766   6.992
    1H234 Ti286 2869   2.711   5.313   6.992
    1H234 Ti287 2870   4.778   4.399   5.997
    1H234 Ti287 2871   2.022   5.586   6.992
    1H234 Ti287 2872   0.644   4.399   5.997
    1H234 Ti287 2873   2.252   0.942   6.992
    1H234 Ti287 2874   3.860   6.038   5.997
    1H234 Ti287 2875   1.563   1.761   6.992
    1H234 Ti287 2876   6.156   4.493   6.992
    1H234 Ti287 2877   1.792   5.313   6.992
    1H234 Ti287 2878   4.319   5.492   5.997
    1H234 Ti287 2879   2.482   5.039   6.992
    1H234 Ti288 2880   1.563   3.400   6.992
    1H234 Ti288 2881   1.103   1.215   6.992
    1H234 Ti288 2882   4.778   0.668   6.992
    1H234 Ti288 2883   1.792   3.033   5.997
    1H234 Ti288 2884   5.467   4.766   6.992
    1H234 Ti288 2885   1.103   5.586   6.992
    1H234 Ti288 2886   0.185   1.215   6.992
    1H234 Ti288 2887   0.414   6.952   6.992
    1H234 Ti288 2888   5.008   1.940   5.997
    1H234 Ti288 2889   3.860   4.493   6.992
    1H234 Ti289 2890   0.644   2.854   6.992
    1H234 Ti289 2891   5.238   5.492   5.997
    1H234 Ti289 2892   6.846   1.394   5.997
    1H234 Ti289 2893   3.630   3.579   5.997
    1H234 Ti289 2894   2.252   5.313   6.992
    1H234 Ti289 2895   1.333   2.581   6.992
    1H234 Ti289 2896   4.549   1.394   5.997
    1H234 Ti289 2897   4.549   5.218   5.997
    1H234 Ti289 2898   6.156   2.854   6.992
    1H234 Ti289 2899   4.319   5.039   6.992
    1H234 Ti290 2900   0.874   4.220   6.992
    1H234 Ti290 2901   2.252   4.126   5.997
    1H234 Ti290 2902   4.778   2.760   5.997
    1H234 Ti290 2903   1.563   2.854   6.992
    1H234 Ti290 2904   2.482   0.028   5.997
    1H234 Ti290 2905   6.616   2.308   6.992
    1H234 Ti290 2906   0.874   4.672   5.997
    1H234 Ti290 2907   6.846   0.942   6.992
    1H234 Ti290 2908   2.941   5.039   6.992
    1H234 Ti290 2909   4.089   5.765   5.997
    1H234 Ti291 2910   5.008   1.488   6.992
    1H234 Ti291 2911   3.860   2.308   6.992
    1H234 Ti291 2912   0.185   5.492   5.997
    1H234 Ti291 2913   4.089   0.942   6.992
    1H234 Ti291 2914   2.252   2.487   5.997
    1H234 Ti291 2915   0.644   3.947   6.992
    1H234 Ti291 2916   1.792   3.127   6.992
    1H234 Ti291 2917   0.874   1.940   5.997
    1H234 Ti291 2918   5.697   2.308   6.992
    1H234 Ti291 2919   5.467   3.127   6.992
    1H234 Ti292 2920   0.185   4.493   6.992
    1H234 Ti292 2921   2.482   6.038   5.997
    1H234 Ti292 2922   6.846   0.847   5.997
    1H234 Ti292 2923   0.414   4.126   5.997
    1H234 Ti292 2924   3.400   2.854   6.992
    1H234 Ti292 2925   5.008   3.033   5.997
    1H234 Ti292 2926   4.549   5.313   6.992
    1H234 Ti292 2927   6.616   0.668   6.992
    1H234 Ti292 2928   4.549   3.033   5.997
    1H234 Ti292 2929   1.333   1.488   6.992
    1H234 Ti293 2930   1.103   1.761   6.992
    1H234 Ti293 2931   1.563   1.215   6.992
    1H234 Ti293 2932   2.022   3.306   5.997
    1H234 Ti293 2933   1.792   0.847   5.997
    1H234 Ti293 2934   2.482   2.760   5.997
    1H234 Ti293 2935   3.400   0.668   6.992
    1H234 Ti293 2936   5.008   4.766   6.992
    1H234 Ti293 2937   4.319   1.121   5.997
    1H234 Ti293 2938   3.171   2.581   6.992
    1H234 Ti293 2939   3.400   3.400   6.992
    1H234 Ti294 2940   4.319   3.852   5.997
    1H234 Ti294 2941   6.386   6.311   5.997
    1H234 Ti294 2942   4.778   2.854   6.992
    1H234 Ti294 2943   3.860   2.213   5.997
    1H234 Ti294 2944   0.185   3.947   6.992
    1H234 Ti294 2945   1.792   0.395   6.992
    1H234 Ti294 2946   2.482   4.493   6.992
    1H234 Ti294 2947   4.778   3.306   5.997
    1H234 Ti294 2948   0.874   1.488   6.992
    1H234 Ti294 2949   0.874   2.581   6.992
    1H234 Ti295 2950   6.616   3.400   6.992
    1H234 Ti295 2951   3.630   4.220   6.992
    1H234 Ti295 2952   0.644   4.493   6.992
    1H234 Ti295 2953   1.103   0.668   6.992
    1H234 Ti295 2954   1.103   2.308   6.992
    1H234 Ti295 2955   1.103   4.945   5.997
    1H234 Ti295 2956   1.333   5.859   6.992
    1H234 Ti295 2957   5.008   2.487   5.997
    1H234 Ti295 2958   2.022   1.215   6.992
    1H234 Ti295 2959   2.711   4.766   6.992
    1H234 Ti296 2960   2.252   2.034   6.992
    1H234 Ti296 2961   1.563   6.584   5.997
    1H234 Ti296 2962   6.846   1.940   5.997
    1H234 Ti296 2963   6.386   4.126   5.997
    1H234 Ti296 2964   5.238   2.213   5.997
    1H234 Ti296 2965   2.482   0.574   5.997
    1H234 Ti296 2966   6.846   4.126   5.997
    1H234 Ti296 2967   1.333   0.395   6.992
    1H234 Ti296 2968   0.644   2.213   5.997
    1H234 Ti296 2969   4.778   4.493   6.992
    1H234 Ti297 2970   5.697   5.586   6.992
    1H234 Ti297 2971   5.467   5.313   6.992
    1H234 Ti297 2972   2.252   6.858   5.997
    1H234 Ti297 2973   0.185   2.854   6.992
    1H234 Ti297 2974   2.252   3.579   5.997
    1H234 Ti297 2975   3.171   5.218   5.997
    1H234 Ti297 2976   5.238   5.039   6.992
    1H234 Ti297 2977   5.238   2.854   6.992
    1H234 Ti297 2978   3.630   0.942   6.992
    1H234 Ti297 2979   2.482   3.306   5.997
    1H234 Ti298 2980   3.860   1.121   5.997
    1H234 Ti298 2981   0.414   4.220   6.992
    1H234 Ti298 2982   4.549   4.126   5.997
    1H234 Ti298 2983   4.319   2.854   6.992
    1H234 Ti298 2984   5.467   1.488   6.992
    1H234 Ti298 2985   0.414   3.674   6.992
    1H234 Ti298 2986   4.549   0.847   5.997
    1H234 Ti298 2987   0.414   3.127   6.992
    1H234 Ti298 2988   3.171   1.394   5.997
    1H234 Ti298 2989   6.616   1.121   5.997
    1H234 Ti299 2990   4.549   1.488   6.992
    1H234 Ti299 2991   3.171   3.674   6.992
    1H234 Ti299 2992   0.644   0.122   6.992
    1H234 Ti299 2993   5.238   0.668   6.992
    1H234 Ti299 2994   3.171   6.858   5.997
    1H234 Ti299 2995   0.644   5.039   6.992
    1H234 Ti299 2996   4.319   2.760   5.997
    1H234 Ti299 2997   3.171   0.395   6.992
    1H234 Ti299 2998   0.874   5.218   5.997
    1H234 Ti299 2999   5.008   5.313   6.992
    1H234 Ti300 3000   5.697   2.854   6.992
    1H234 Ti300 3001   2.711   6.858   5.997
    1H234 Ti300 3002   0.185   6.132   6.992
    1H234 Ti300 3003   5.697   1.761   6.992
    1H234 Ti300 3004   4.778   0.574   5.997
    1H234 Ti300 3005   2.941   0.122   6.992
    1H234 Ti300 3006   6.846   6.311   5.997
    1H234 Ti300 3007   2.941   4.493   6.992
    1H234 Ti300 3008   4.778   5.492   5.997
    1H234 Ti300 3009   4.778   1.121   5.997
    1H234 Ti301 3010   2.941   2.308   6.992
    1H234 Ti301 3011   5.927   2.581   6.992
    1H234 Ti301 3012   3.171   4.220   6.992
    1H234 Ti301 3013   6.156   0.668   6.992
    1H234 Ti301 3014   2.022   6.584   5.997
    1H234 Ti301 3015   0.185   2.213   5.997
    1H234 Ti301 3016   5.697   0.668   6.992
    1H234 Ti301 3017   2.482   0.668   6.992
    1H234 Ti301 3018   6.846   3.674   6.992
    1H234 Ti301 3019   2.711   4.672   5.997
    1H234 Ti302 3020   5.008   1.394   5.997
    1H234 Ti302 3021   3.630   3.127   6.992
    1H234 Ti302 3022   6.846   4.766   6.992
    1H234 Ti302 3023   0.414   6.405   6.992
    1H234 Ti302 3024   0.185   6.038   5.997
    1H234 Ti302 3025   0.414   4.766   6.992
    1H234 Ti302 3026   5.238   3.306   5.997
    1H234 Ti302 3027   1.563   3.306   5.997
    1H234 Ti302 3028   5.927   4.766   6.992
    1H234 Ti302 3029   5.008   4.126   5.997
    1H234 Ti303 3030   0.414   2.581   6.992
    1H234 Ti303 3031   2.252   0.847   5.997
    1H234 Ti303 3032   0.414   1.488   6.992
    1H234 Ti303 3033   1.333   3.033   5.997
    1H234 Ti303 3034   0.185   0.574   5.997
    1H234 Ti303 3035   3.400   3.947   6.992
    1H234 Ti303 3036   1.563   2.760   5.997
    1H234 Ti303 3037   2.482   1.215   6.992
    1H234 Ti303 3038   5.697   3.852   5.997
    1H234 Ti303 3039   3.171   1.940   5.997
    1H234 Ti304 3040   2.711   0.942   6.992
    1H234 Ti304 3041   3.630   3.674   6.992
    1H234 Ti304 3042   4.778   3.400   6.992
    1H234 Ti304 3043   4.549   0.942   6.992
    1H234 Ti304 3044   3.630   6.858   5.997
    1H234 Ti304 3045   2.022   1.761   6.992
    1H234 Ti304 3046   5.697   5.039   6.992
    1H234 Ti304 3047   6.156   2.308   6.992
    1H234 Ti304 3048   5.238   1.667   5.997
    1H234 Ti304 3049   1.333   6.405   6.992
    1H234 Ti305 3050   4.089   3.579   5.997
    1H234 Ti305 3051   1.792   1.488   6.992
    1H234 Ti305 3052   6.616   0.574   5.997
    1H234 Ti305 3053   2.711   4.220   6.992
    1H234 Ti305 3054   4.089   2.487   5.997
    1H234 Ti305 3055   2.941   3.306   5.997
    1H234 Ti305 3056   1.103   1.667   5.997
    1H234 Ti305 3057   3.860   6.584   5.997
    1H234 Ti305 3058   1.563   6.679   6.992
    1H234 Ti305 3059   6.386   4.766   6.992
    1H234 Ti306 3060   6.156   3.852   5.997
    1H234 Ti306 3061   6.846   3.127   6.992
    1H234 Ti306 3062   6.846   5.859   6.992
    1H234 Ti306 3063   0.874   0.395   6.992
    1H234 Ti306 3064   6.386   0.847   5.997
    1H234 Ti306 3065   5.008   3.579   5.997
    1H234 Ti306 3066   0.185   2.308   6.992
    1H234 Ti306 3067   0.874   6.952   6.992
    1H234 Ti306 3068   0.644   6.679   6.992
    1H234 Ti306 3069   5.008   3.127   6.992
    1H234 Ti307 3070   4.549   0.301   5.997
    1H234 Ti307 3071   6.616   6.584   5.997
    1H234 Ti307 3072   0.185   3.852   5.997
    1H234 Ti307 3073   1.103   2.213   5.997
    1H234 Ti307 3074   5.238   2.760   5.997
    1H234 Ti307 3075   2.941   3.947   6.992
    1H234 Ti307 3076   3.860   3.400   6.992
    1H234 Ti307 3077   5.697   1.215   6.992
    1H234 Ti307 3078   0.185   3.306   5.997
    1H234 Ti307 3079   2.482   6.584   5.997
    1H234 Ti308 3080   2.482   6.679   6.992
    1H234 Ti308 3081   2.022   6.679   6.992
    1H234 Ti308 3082   1.103   0.122   6.992
    1H234 Ti308 3083   1.103   6.679   6.992
    1H234 Ti308 3084   5.238   3.852   5.997
    1H234 Ti308 3085   3.400   1.121   5.997
    1H234 Ti308 3086   6.846   2.034   6.992
    1H234 Ti308 3087   4.778   5.039   6.992
    1H234 Ti308 3088   4.549   3.579   5.997
    1H234 Ti308 3089   0.414   3.579   5.997
    1H234 Ti309 3090   4.549   4.220   6.992
    1H234 Ti309 3091   1.333   6.952   6.992
    1H234 Ti309 3092   6.386   3.033   5.997
    1H234 Ti309 3093   2.711   0.301   5.997
    1H234 Ti309 3094   3.400   3.306   5.997
    1H234 Ti309 3095   1.792   2.487   5.997
    1H234 Ti309 3096   3.860   3.947   6.992
    1H234 Ti309 3097   6.156   5.586   6.992
    1H234 Ti309 3098   5.467   5.765   5.997
    1H234 Ti309 3099   6.616   3.306   5.997
    1H234 Ti310 3100   6.616   1.667   5.997
    1H234 Ti310 3101   4.319   0.574   5.997
    1H234 Ti310 3102   0.644   5.492   5.997
    1H234 Ti310 3103   4.549   4.766   6.992
    1H234 Ti310 3104   2.941   0.028   5.997
    1H234 Ti310 3105   6.616   2.760   5.997
    1H234 Ti310 3106   1.103   3.306   5.997
    1H234 Ti310 3107   6.846   3.033   5.997
    1H234 Ti310 3108   0.414   5.765   5.997
    1H234 Ti310 3109   3.630   2.581   6.992
    1H234 Ti311 3110   1.563   0.122   6.992
    1H234 Ti311 3111   5.467   1.940   5.997
    1H234 Ti311 3112   6.846   3.579   5.997
    1H234 Ti311 3113   2.252   6.311   5.997
    1H234 Ti311 3114   1.563   1.121   5.997
    1H234 Ti311 3115   4.319   4.493   6.992
    1H234 Ti311 3116   0.874   6.858   5.997
    1H234 Ti311 3117   5.008   0.847   5.997
    1H234 Ti311 3118   4.549   3.674   6.992
    1H234 Ti311 3119   5.467   0.942   6.992
    1H234 Ti312 3120   0.874   2.034   6.992
    1H234 Ti312 3121   6.616   3.852   5.997
    1H234 Ti312 3122   5.927   2.034   6.992
    1H234 Ti312 3123   1.333   1.394   5.997
    1H234 Ti312 3124   5.238   1.215   6.992
    1H234 Ti312 3125   5.927   5.313   6.992
    1H234 Ti312 3126   5.927   1.488   6.992
    1H234 Ti312 3127   1.103   6.584   5.997
    1H234 Ti312 3128   5.467   3.579   5.997
    1H234 Ti312 3129   2.711   6.952   6.992
    1H234 Ti313 3130   2.941   1.667   5.997
    1H234 Ti313 3131   4.089   0.847   5.997
    1H234 Ti313 3132   5.467   2.487   5.997
    1H234 Ti313 3133   6.156   6.584   5.997
    1H234 Ti313 3134   0.644   3.852   5.997
    1H234 Ti313 3135   0.644   3.306   5.997
    1H234 Ti313 3136   3.860   2.854   6.992
    1H234 Ti313 3137   4.549   5.765   5.997
    1H234 Ti313 3138   4.549   3.127   6.992
    1H234 Ti313 3139   4.089   4.220   6.992
    1H234 Ti314 3140   1.333   4.672   5.997
    1H234 Ti314 3141   5.008   0.942   6.992
    1H234 Ti314 3142   2.941   0.668   6.992
    1H234 Ti314 3143   1.103   4.399   5.997
    1H234 Ti314 3144   4.319   3.306   5.997
    1H234 Ti314 3145   5.927   6.311   5.997
    1H234 Ti314 3146   0.874   4.126   5.997
    1H234 Ti314 3147   5.927   0.942   6.992
    1H234 Ti314 3148   6.386   3.579   5.997
    1H234 Ti314 3149   4.089   3.674   6.992
    1H234 Ti315 3150   1.792   6.311   5.997
    1H234 Ti315 3151   6.846   1.488   6.992
    1H234 Ti315 3152   6.386   2.034   6.992
    1H234 Ti315 3153   4.778   3.852   5.997
    1H234 Ti315 3154   5.008   0.301   5.997
    1H234 Ti315 3155   2.022   3.852   5.997
    1H234 Ti315 3156   0.644   5.586   6.992
    1H234 Ti315 3157   0.874   2.487   5.997
    1H234 Ti315 3158   2.482   2.213   5.997
    1H234 Ti315 3159   1.103   2.760   5.997
    1H234 Ti316 3160   0.874   3.033   5.997
    1H234 Ti316 3161   0.414   0.301   5.997
    1H234 Ti316 3162   2.711   0.395   6.992
    1H234 Ti316 3163   2.252   5.765   5.997
    1H234 Ti316 3164   3.171   0.942   6.992
    1H234 Ti316 3165   4.778   1.215   6.992
    1H234 Ti316 3166   6.386   0.301   5.997
    1H234 Ti316 3167   0.185   3.400   6.992
    1H234 Ti316 3168   5.697   6.038   5.997
    1H234 Ti316 3169   2.711   3.033   5.997
    1H234 Ti317 3170   0.644   2.308   6.992
    1H234 Ti317 3171   0.644   0.028   5.997
    1H234 Ti317 3172   2.252   0.395   6.992
    1H234 Ti317 3173   2.711   2.487   5.997
    1H234 Ti317 3174   6.386   6.858   5.997
    1H234 Ti317 3175   0.644   1.761   6.992
    1H234 Ti317 3176   4.089   3.127   6.992
    1H234 Ti317 3177   2.711   2.034   6.992
    1H234 Ti317 3178   1.333   2.487   5.997
    1H234 Ti317 3179   1.792   3.579   5.997
    1H234 Ti318 3180   2.252   1.488   6.992
    1H234 Ti318 3181   6.846   2.487   5.997
    1H234 Ti318 3182   3.860   0.028   5.997
    1H234 Ti318 3183   5.927   3.579   5.997
    1H234 Ti318 3184   0.874   5.859   6.992
    1H234 Ti318 3185   6.156   0.028   5.997
    1H234 Ti318 3186   2.941   1.121   5.997
    1H234 Ti318 3187   1.103   6.132   6.992
    1H234 Ti318 3188   0.874   6.405   6.992
    1H234 Ti318 3189   4.319   0.028   5.997
    1H234 Ti319 3190   6.156   2.760   5.997
    1H234 Ti319 3191   4.319   1.215   6.992
    1H234 Ti319 3192   0.185   1.761   6.992
    1H234 Ti319 3193   6.386   0.942   6.992
    1H234 Ti319 3194   5.467   3.033   5.997
    1H234 Ti319 3195   4.089   6.858   5.997
    1H234 Ti319 3196   2.482   5.492   5.997
    1H234 Ti319 3197   3.400   2.213   5.997
    1H234 Ti319 3198   6.616   1.215   6.992
    1H234 Ti319 3199   2.252   4.672   5.997
    1H234 Ti320 3200   4.319   3.400   6.992
    1H234 Ti320 3201   2.022   4.399   5.997
    1H234 Ti320 3202   6.156   5.039   6.992
    1H234 Ti320 3203   4.319   3.947   6.992
    1H234 Ti320 3204   6.156   0.574   5.997
    1H234 Ti320 3205   6.156   3.306   5.997
    1H234 Ti320 3206   3.400   0.028   5.997
    1H234 Ti320 3207   2.941   4.945   5.997
    1H234 Ti320 3208   2.022   6.038   5.997
    1H234 Ti320 3209   3.400   2.308   6.992
    1H234 Ti321 3210   2.711   0.847   5.997
    1H234 Ti321 3211   3.630   2.034   6.992
    1H234 Ti321 3212   1.333   5.218   5.997
    1H234 Ti321 3213   0.414   3.033   5.997
    1H234 Ti321 3214   0.644   6.132   6.992
    1H234 Ti321 3215   2.941   1.215   6.992
    1H234 Ti321 3216   3.860   1.215   6.992
    1H234 Ti321 3217   3.860   1.761   6.992
    1H234 Ti321 3218   6.616   1.761   6.992
    1H234 Ti321 3219   2.022   2.213   5.997
    1H234 Ti322 3220   3.860   3.306   5.997
    1H234 Ti322 3221   5.238   1.121   5.997
    1H234 Ti322 3222   0.414   5.859   6.992
    1H234 Ti322 3223   4.089   1.488   6.992
    1H234 Ti322 3224   0.414   2.487   5.997
    1H234 Ti322 3225   5.927   6.858   5.997
    1H234 Ti322 3226   6.616   2.213   5.997
    1H234 Ti322 3227   1.333   3.579   5.997
    1H234 Ti322 3228   4.089   0.301   5.997
    1H234 Ti322 3229   0.874   3.579   5.997
    1H234 Ti323 3230   0.414   6.311   5.997
    1H234 Ti323 3231   5.697   2.213   5.997
    1H234 Ti323 3232   4.778   0.028   5.997
    1H234 Ti323 3233   0.414   2.034   6.992
    1H234 Ti323 3234   4.089   6.311   5.997
    1H234 Ti323 3235   1.792   6.952   6.992
    1H234 Ti323 3236   6.386   1.394   5.997
    1H234 Ti323 3237   5.697   3.306   5.997
    1H234 Ti323 3238   6.156   1.215   6.992
    1H234 Ti323 3239   1.333   1.940   5.997
    1H234 Ti324 3240   0.185   2.760   5.997
    1H234 Ti324 3241   6.156   1.761   6.992
    1H234 Ti324 3242   6.386   2.487   5.997
    1H234 Ti324 3243   0.185   5.039   6.992
    1H234 Ti324 3244   0.644   6.038   5.997
    1H234 Ti324 3245   5.008   5.765   5.997
    1H234 Ti324 3246   5.927   3.033   5.997
    1H234 Ti324 3247   3.171   2.034   6.992
    1H234 Ti324 3248   0.414   5.313   6.992
    1H234 Ti324 3249   4.089   3.033   5.997
    1H234 Ti325 3250   6.616   5.586   6.992
    1H234 Ti325 3251   6.846   0.301   5.997
    1H234 Ti325 3252   5.697   6.584   5.997
    1H234 Ti325 3253   1.563   4.945   5.997
    1H234 Ti325 3254   3.400   1.215   6.992
    1H234 Ti325 3255   5.697   2.760   5.997
    1H234 Ti325 3256   2.711   5.218   5.997
    1H234 Ti325 3257   4.319   6.038   5.997
    1H234 Ti325 3258   1.333   6.311   5.997
    1H234 Ti325 3259   3.630   0.847   5.997
    1H234 Ti326 3260   5.238   0.574   5.997
    1H234 Ti326 3261   2.022   0.122   6.992
    1H234 Ti326 3262   0.644   2.760   5.997
    1H234 Ti326 3263   6.616   5.039   6.992
    1H234 Ti326 3264   5.467   1.394   5.997
    1H234 Ti326 3265   2.711   1.394   5.997
    1H234 Ti326 3266   2.711   1.488   6.992
    1H234 Ti326 3267   1.563   2.213   5.997
    1H234 Ti326 3268   3.171   0.847   5.997
    1H234 Ti326 3269   6.386   1.488   6.992
    1H234 Ti327 3270   6.616   0.028   5.997
    1H234 Ti327 3271   2.482   1.121   5.997
    1H234 Ti327 3272   1.792   4.126   5.997
    1H234 Ti327 3273   2.482   0.122   6.992
    1H234 Ti327 3274   0.185   6.584   5.997
    1H234 Ti327 3275   2.482   1.761   6.992
    1H234 Ti327 3276   5.238   0.028   5.997
    1H234 Ti327 3277   0.874   6.311   5.997
    1H234 Ti327 3278   2.941   2.213   5.997
    1H234 Ti327 3279   3.171   0.301   5.997
    1H234 Ti328 3280   2.022   5.492   5.997
    1H234 Ti328 3281   6.386   5.313   6.992
    1H234 Ti328 3282   2.941   0.574   5.997
    1H234 Ti328 3283   5.927   0.301   5.997
    1H234 Ti328 3284   2.482   4.945   5.997
    1H234 Ti328 3285   5.467   6.858   5.997
    1H234 Ti328 3286   6.156   1.121   5.997
    1H234 Ti328 3287   2.252   6.952   6.992
    1H234 Ti328 3288   1.103   5.492   5.997
    1H234 Ti328 3289   5.927   2.487   5.997
    1H234 Ti329 3290   2.711   1.940   5.997
    1H234 Ti329 3291   2.941   1.761   6.992
    1H234 Ti329 3292   3.630   0.301   5.997
    1H234 Ti329 3293   1.792   5.218   5.997
    1H234 Ti329 3294   1.792   5.765   5.997
    1H234 Ti329 3295   0.644   6.584   5.997
    1H234 Ti329 3296   0.185   5.586   6.992
    1H234 Ti329 3297   1.563   3.852   5.997
    1H234 Ti329 3298   5.008   6.858   5.997
    1H234 Ti329 3299   1.103   3.852   5.997
    1H234 Ti330 3300   6.846   6.858   5.997
    1H234 Ti330 3301   4.549   6.858   5.997
    1H234 Ti330 3302   0.874   5.765   5.997
    1H234 Ti330 3303   3.171   1.488   6.992
    1H234 Ti330 3304   3.860   0.574   5.997
    1H234 Ti330 3305   5.697   0.028   5.997
    1H234 Ti330 3306   3.171   3.033   5.997
    1H234 Ti330 3307   5.467   6.311   5.997
    1H234 Ti330 3308   1.563   5.492   5.997
    1H234 Ti330 3309   1.563   4.399   5.997
    1H234 Ti331 3310   3.400   1.761   6.992
    1H234 Ti331 3311   2.022   1.121   5.997
    1H234 Ti331 3312   1.563   6.038   5.997
    1H234 Ti331 3313   5.238   6.584   5.997
    1H234 Ti331 3314   3.630   2.487   5.997
    1H234 Ti331 3315   2.252   5.218   5.997
    1H234 Ti331 3316   1.333   4.126   5.997
    1H234 Ti331 3317   3.400   0.574   5.997
    1H234 Ti331 3318   6.386   1.940   5.997
    1H234 Ti331 3319   5.697   1.667   5.997
    1H234 Ti332 3320   4.319   6.584   5.997
    1H234 Ti332 3321   3.860   2.760   5.997
    1H234 Ti332 3322   1.792   4.672   5.997
    1H234 Ti332 3323   2.022   4.945   5.997
    1H234 Ti332 3324   5.927   0.847   5.997
    1H234 Ti332 3325   3.630   3.033   5.997
    1H234 Ti332 3326   3.630   1.488   6.992
    1H234 Ti332 3327   5.467   0.301   5.997
    1H234 Ti332 3328   2.941   2.760   5.997
    1H234 Ti332 3329   1.103   6.038   5.997
    1H234 Ti333 3330   2.252   1.940   5.997
    1H234 Ti333 3331   0.185   0.028   5.997
    1H234 Ti333 3332   5.467   0.847   5.997
    1H234 Ti333 3333   4.778   6.038   5.997
    1H234 Ti333 3334   5.238   6.038   5.997
    1H234 Ti333 3335   0.414   6.858   5.997
    1H234 Ti333 3336   6.846   5.313   6.992
    1H234 Ti333 3337   5.927   1.940   5.997
    1H234 Ti333 3338   1.563   1.667   5.997
    1H234 Ti333 3339   6.156   2.213   5.997
    1H234 Ti334 3340   4.778   6.584   5.997
    1H234 Ti334 3341   1.333   5.765   5.997
    1H234 Ti334 3342   5.697   1.121   5.997
    1H234 Ti334 3343   1.792   1.940   5.997
    1H234 Ti334 3344   6.156   1.667   5.997
    1H234 Ti334 3345   5.697   0.574   5.997
    1H234 Ti334 3346   5.008   6.311   5.997
    1H234 Ti334 3347   4.549   6.311   5.997
    1H234 Ti334 3348   3.171   2.487   5.997
    1H234 Ti334 3349   2.482   1.667   5.997
    1H234 Ti335 3350   5.927   1.394   5.997
    1H234 Ti335 3351   1.792   1.394   5.997
    1H234 Ti335 3352   3.400   2.760   5.997
    1H234 Ti335 3353   2.252   1.394   5.997
    1H234 Ti335 3354   2.022   1.667   5.997
    1H234 Ti335 3355   5.238   6.519   6.744
    1H234 Ti335 3356   5.697   6.519   6.744
    1H234 Ti335 3357   5.467   6.792   6.744
    1H234 Ti335 3358   5.008   6.792   6.744
    1H234 Ti335 3359   5.467   6.245   6.744
    1H234 Ti336 3360   5.927   4.832   6.246
    1H234 Ti336 3361   5.927   6.792   6.744
    1H234 Ti336 3362   5.697   5.105   6.246
    1H234 Ti336 3363   5.008   6.245   6.744
    1H234 Ti336 3364   6.156   6.519   6.744
    1H234 Ti336 3365   6.156   5.105   6.246
    1H234 Ti336 3366   5.927   6.245   6.744
    1H234 Ti336 3367   4.778   6.519   6.744
    1H234 Ti336 3368   5.238   7.065   6.744
    1H234 Ti336 3369   5.467   4.832   6.246
    1H234 Ti337 3370   4.778   2.148   6.744
    1H234 Ti337 3371   5.467   4.060   6.744
    1H234 Ti337 3372   5.697   4.559   6.246
    1H234 Ti337 3373   5.927   5.379   6.246
    1H234 Ti337 3374   5.697   7.065   6.744
    1H234 Ti337 3375   6.386   4.832   6.246
    1H234 Ti337 3376   5.697   3.787   6.744
    1H234 Ti337 3377   6.386   6.792   6.744
    1H234 Ti337 3378   3.400   5.972   6.744
    1H234 Ti337 3379   4.778   7.065   6.744
    1H234 Ti338 3380   6.386   5.379   6.246
    1H234 Ti338 3381   3.630   6.245   6.744
    1H234 Ti338 3382   4.549   6.792   6.744
    1H234 Ti338 3383   5.238   5.972   6.744
    1H234 Ti338 3384   3.171   5.925   6.246
    1H234 Ti338 3385   3.171   6.245   6.744
    1H234 Ti338 3386   5.238   3.787   6.744
    1H234 Ti338 3387   6.386   6.245   6.744
    1H234 Ti338 3388   6.156   4.559   6.246
    1H234 Ti338 3389   2.941   4.013   6.246
    1H234 Ti339 3390   6.156   7.065   6.744
    1H234 Ti339 3391   3.171   4.286   6.246
    1H234 Ti339 3392   3.400   6.519   6.744
    1H234 Ti339 3393   4.319   7.065   6.744
    1H234 Ti339 3394   6.616   5.105   6.246
    1H234 Ti339 3395   3.860   6.519   6.744
    1H234 Ti339 3396   3.400   6.198   6.246
    1H234 Ti339 3397   5.008   1.874   6.744
    1H234 Ti339 3398   4.089   0.235   6.744
    1H234 Ti339 3399   4.549   1.874   6.744
    1H234 Ti340 3400   2.941   5.972   6.744
    1H234 Ti340 3401   4.549   2.421   6.744
    1H234 Ti340 3402   4.089   6.792   6.744
    1H234 Ti340 3403   5.927   4.060   6.744
    1H234 Ti340 3404   6.616   6.519   6.744
    1H234 Ti340 3405   5.008   2.421   6.744
    1H234 Ti340 3406   5.697   5.972   6.744
    1H234 Ti340 3407   4.319   2.148   6.744
    1H234 Ti340 3408   3.630   6.792   6.744
    1H234 Ti340 3409   3.860   7.065   6.744
    1H234 Ti341 3410   3.400   4.013   6.246
    1H234 Ti341 3411   3.171   5.699   6.744
    1H234 Ti341 3412   5.238   2.148   6.744
    1H234 Ti341 3413   6.156   5.652   6.246
    1H234 Ti341 3414   5.238   5.105   6.246
    1H234 Ti341 3415   4.549   0.235   6.744
    1H234 Ti341 3416   4.319   6.519   6.744
    1H234 Ti341 3417   4.549   6.245   6.744
    1H234 Ti341 3418   5.238   4.333   6.744
    1H234 Ti341 3419   6.616   7.065   6.744
    1H234 Ti342 3420   3.400   5.652   6.246
    1H234 Ti342 3421   5.467   3.513   6.744
    1H234 Ti342 3422   3.630   4.286   6.246
    1H234 Ti342 3423   5.927   3.513   6.744
    1H234 Ti342 3424   4.778   5.972   6.744
    1H234 Ti342 3425   2.941   6.198   6.246
    1H234 Ti342 3426   6.156   3.787   6.744
    1H234 Ti342 3427   3.630   5.925   6.246
    1H234 Ti342 3428   5.697   4.333   6.744
    1H234 Ti342 3429   3.630   5.699   6.744
    1H234 Ti343 3430   5.238   4.559   6.246
    1H234 Ti343 3431   5.467   5.379   6.246
    1H234 Ti343 3432   5.008   0.235   6.744
    1H234 Ti343 3433   6.846   4.832   6.246
    1H234 Ti343 3434   3.860   5.972   6.744
    1H234 Ti343 3435   2.711   4.286   6.246
    1H234 Ti343 3436   5.008   4.060   6.744
    1H234 Ti343 3437   3.400   4.559   6.246
    1H234 Ti343 3438   6.156   5.972   6.744
    1H234 Ti343 3439   1.563   0.188   6.246
    1H234 Ti344 3440   4.089   6.245   6.744
    1H234 Ti344 3441   6.846   6.792   6.744
    1H234 Ti344 3442   4.319   0.508   6.744
    1H234 Ti344 3443   3.171   6.471   6.246
    1H234 Ti344 3444   3.860   0.508   6.744
    1H234 Ti344 3445   6.616   4.559   6.246
    1H234 Ti344 3446   3.630   5.379   6.246
    1H234 Ti344 3447   2.022   3.787   6.744
    1H234 Ti344 3448   5.008   4.832   6.246
    1H234 Ti344 3449   5.467   0.235   6.744
    1H234 Ti345 3450   3.171   3.740   6.246
    1H234 Ti345 3451   1.792   0.461   6.246
    1H234 Ti345 3452   3.630   0.235   6.744
    1H234 Ti345 3453   6.616   5.652   6.246
    1H234 Ti345 3454   1.333   0.461   6.246
    1H234 Ti345 3455   5.927   4.286   6.246
    1H234 Ti345 3456   1.792   4.060   6.744
    1H234 Ti345 3457   2.711   6.245   6.744
    1H234 Ti345 3458   3.860   4.559   6.246
    1H234 Ti345 3459   3.630   4.832   6.246
    1H234 Ti346 3460   0.874   1.008   6.246
    1H234 Ti346 3461   2.482   2.694   6.744
    1H234 Ti346 3462   6.386   4.060   6.744
    1H234 Ti346 3463   3.860   5.652   6.246
    1H234 Ti346 3464   6.386   0.235   6.744
    1H234 Ti346 3465   1.103   0.734   6.246
    1H234 Ti346 3466   2.711   2.967   6.744
    1H234 Ti346 3467   3.400   7.065   6.744
    1H234 Ti346 3468   5.467   4.286   6.246
    1H234 Ti346 3469   2.711   3.740   6.246
    1H234 Ti347 3470   6.846   0.235   6.744
    1H234 Ti347 3471   3.860   5.105   6.246
    1H234 Ti347 3472   3.400   5.426   6.744
    1H234 Ti347 3473   5.927   0.235   6.744
    1H234 Ti347 3474   2.482   5.972   6.744
    1H234 Ti347 3475   2.711   5.699   6.744
    1H234 Ti347 3476   2.022   0.188   6.246
    1H234 Ti347 3477   2.482   4.013   6.246
    1H234 Ti347 3478   6.386   5.925   6.246
    1H234 Ti347 3479   2.022   4.333   6.744
    1H234 Ti348 3480   3.860   5.426   6.744
    1H234 Ti348 3481   0.185   4.559   6.246
    1H234 Ti348 3482   2.252   4.060   6.744
    1H234 Ti348 3483   2.252   3.513   6.744
    1H234 Ti348 3484   3.171   6.792   6.744
    1H234 Ti348 3485   3.860   4.013   6.246
    1H234 Ti348 3486   5.008   5.699   6.744
    1H234 Ti348 3487   6.846   5.379   6.246
    1H234 Ti348 3488   2.941   6.519   6.744
    1H234 Ti348 3489   2.252   2.421   6.744
    1H234 Ti349 3490   2.022   2.694   6.744
    1H234 Ti349 3491   3.860   1.827   6.246
    1H234 Ti349 3492   2.482   3.240   6.744
    1H234 Ti349 3493   2.252   2.967   6.744
    1H234 Ti349 3494   2.941   5.652   6.246
    1H234 Ti349 3495   4.319   1.827   6.246
    1H234 Ti349 3496   4.319   5.972   6.744
    1H234 Ti349 3497   0.644   1.281   6.246
    1H234 Ti349 3498   4.089   5.699   6.744
    1H234 Ti349 3499   0.185   5.105   6.246
    1H234 Ti350 3500   0.185   7.065   6.744
    1H234 Ti350 3501   1.792   2.421   6.744
    1H234 Ti350 3502   2.711   5.925   6.246
    1H234 Ti350 3503   6.156   4.333   6.744
    1H234 Ti350 3504   2.941   4.559   6.246
    1H234 Ti350 3505   1.792   7.018   6.246
    1H234 Ti350 3506   5.467   4.606   6.744
    1H234 Ti350 3507   4.089   1.554   6.246
    1H234 Ti350 3508   1.333   7.018   6.246
    1H234 Ti350 3509   1.563   4.333   6.744
    1H234 Ti351 3510   1.792   4.606   6.744
    1H234 Ti351 3511   0.414   4.832   6.246
    1H234 Ti351 3512   4.778   1.601   6.744
    1H234 Ti351 3513   4.089   5.379   6.246
    1H234 Ti351 3514   6.156   3.240   6.744
    1H234 Ti351 3515   4.089   4.286   6.246
    1H234 Ti351 3516   5.697   5.652   6.246
    1H234 Ti351 3517   4.089   5.152   6.744
    1H234 Ti351 3518   6.386   3.513   6.744
    1H234 Ti351 3519   1.103   0.188   6.246
    1H234 Ti352 3520   5.697   3.240   6.744
    1H234 Ti352 3521   5.467   5.699   6.744
    1H234 Ti352 3522   3.860   4.879   6.744
    1H234 Ti352 3523   2.941   5.426   6.744
    1H234 Ti352 3524   2.941   3.240   6.744
    1H234 Ti352 3525   1.333   5.152   6.744
    1H234 Ti352 3526   0.414   0.781   6.744
    1H234 Ti352 3527   3.630   5.152   6.744
    1H234 Ti352 3528   0.414   1.554   6.246
    1H234 Ti352 3529   0.185   0.508   6.744
    1H234 Ti353 3530   2.022   5.972   6.744
    1H234 Ti353 3531   0.644   0.734   6.246
    1H234 Ti353 3532   1.563   3.787   6.744
    1H234 Ti353 3533   4.778   0.508   6.744
    1H234 Ti353 3534   1.792   3.513   6.744
    1H234 Ti353 3535   2.482   3.787   6.744
    1H234 Ti353 3536   1.563   4.879   6.744
    1H234 Ti353 3537   4.778   2.694   6.744
    1H234 Ti353 3538   5.008   3.513   6.744
    1H234 Ti353 3539   1.103   4.879   6.744
    1H234 Ti354 3540   4.549   5.699   6.744
    1H234 Ti354 3541   4.089   4.832   6.246
    1H234 Ti354 3542   1.333   4.606   6.744
    1H234 Ti354 3543   6.616   4.333   6.744
    1H234 Ti354 3544   6.846   6.245   6.744
    1H234 Ti354 3545   4.549   2.100   6.246
    1H234 Ti354 3546   3.630   1.554   6.246
    1H234 Ti354 3547   0.874   0.461   6.246
    1H234 Ti354 3548   0.414   1.008   6.246
    1H234 Ti354 3549   4.089   2.421   6.744
    1H234 Ti355 3550   3.400   5.105   6.246
    1H234 Ti355 3551   3.630   3.740   6.246
    1H234 Ti355 3552   1.563   0.734   6.246
    1H234 Ti355 3553   3.630   4.606   6.744
    1H234 Ti355 3554   2.711   3.513   6.744
    1H234 Ti355 3555   3.630   6.471   6.246
    1H234 Ti355 3556   2.252   0.461   6.246
    1H234 Ti355 3557   5.467   2.421   6.744
    1H234 Ti355 3558   4.319   5.426   6.744
    1H234 Ti355 3559   1.103   3.240   6.744
    1H234 Ti356 3560   2.252   6.245   6.744
    1H234 Ti356 3561   1.563   2.148   6.744
    1H234 Ti356 3562   4.089   2.100   6.246
    1H234 Ti356 3563   6.386   4.286   6.246
    1H234 Ti356 3564   0.644   1.055   6.744
    1H234 Ti356 3565   4.778   5.105   6.246
    1H234 Ti356 3566   2.022   3.240   6.744
    1H234 Ti356 3567   4.778   4.559   6.246
    1H234 Ti356 3568   2.022   2.148   6.744
    1H234 Ti356 3569   6.616   5.972   6.744
    1H234 Ti357 3570   2.941   2.694   6.744
    1H234 Ti357 3571   2.252   5.699   6.744
    1H234 Ti357 3572   1.792   0.781   6.744
    1H234 Ti357 3573   5.467   1.874   6.744
    1H234 Ti357 3574   4.089   0.781   6.744
    1H234 Ti357 3575   0.874   3.513   6.744
    1H234 Ti357 3576   4.549   4.832   6.246
    1H234 Ti357 3577   2.022   4.879   6.744
    1H234 Ti357 3578   6.616   3.787   6.744
    1H234 Ti357 3579   3.400   4.879   6.744
    1H234 Ti358 3580   1.333   4.060   6.744
    1H234 Ti358 3581   4.319   5.105   6.246
    1H234 Ti358 3582   0.874   2.967   6.744
    1H234 Ti358 3583   2.252   4.606   6.744
    1H234 Ti358 3584   4.319   4.559   6.246
    1H234 Ti358 3585   0.185   1.281   6.246
    1H234 Ti358 3586   4.778   1.827   6.246
    1H234 Ti358 3587   3.171   5.379   6.246
    1H234 Ti358 3588   6.846   4.060   6.744
    1H234 Ti358 3589   1.333   3.513   6.744
    1H234 Ti359 3590   3.171   2.967   6.744
    1H234 Ti359 3591   0.414   0.235   6.744
    1H234 Ti359 3592   5.238   1.601   6.744
    1H234 Ti359 3593   1.333   0.781   6.744
    1H234 Ti359 3594   4.549   1.554   6.246
    1H234 Ti359 3595   3.171   5.152   6.744
    1H234 Ti359 3596   0.185   6.519   6.744
    1H234 Ti359 3597   0.644   1.827   6.246
    1H234 Ti359 3598   1.103   3.787   6.744
    1H234 Ti359 3599   0.185   1.827   6.246
    1H234 Ti360 3600   1.103   4.333   6.744
    1H234 Ti360 3601   2.711   2.421   6.744
    1H234 Ti360 3602   5.238   2.694   6.744
    1H234 Ti360 3603   5.927   5.925   6.246
    1H234 Ti360 3604   1.792   5.699   6.744
    1H234 Ti360 3605   1.792   5.152   6.744
    1H234 Ti360 3606   6.846   4.286   6.246
    1H234 Ti360 3607   1.563   5.426   6.744
    1H234 Ti360 3608   6.616   0.508   6.744
    1H234 Ti360 3609   5.008   4.606   6.744
    1H234 Ti361 3610   2.022   0.734   6.246
    1H234 Ti361 3611   5.008   5.379   6.246
    1H234 Ti361 3612   1.103   1.055   6.744
    1H234 Ti361 3613   1.563   2.694   6.744
    1H234 Ti361 3614   0.644   4.559   6.246
    1H234 Ti361 3615   4.089   1.874   6.744
    1H234 Ti361 3616   1.792   6.245   6.744
    1H234 Ti361 3617   1.563   0.508   6.744
    1H234 Ti361 3618   1.333   1.008   6.246
    1H234 Ti361 3619   1.792   2.967   6.744
    1H234 Ti362 3620   2.022   2.920   6.246
    1H234 Ti362 3621   0.185   1.055   6.744
    1H234 Ti362 3622   4.319   2.694   6.744
    1H234 Ti362 3623   4.778   2.374   6.246
    1H234 Ti362 3624   4.778   3.787   6.744
    1H234 Ti362 3625   2.482   5.426   6.744
    1H234 Ti362 3626   5.238   3.240   6.744
    1H234 Ti362 3627   5.927   5.699   6.744
    1H234 Ti362 3628   0.874   0.781   6.744
    1H234 Ti362 3629   1.103   1.281   6.246
    1H234 Ti363 3630   3.171   4.832   6.246
    1H234 Ti363 3631   1.333   2.967   6.744
    1H234 Ti363 3632   0.644   3.240   6.744
    1H234 Ti363 3633   5.927   4.606   6.744
    1H234 Ti363 3634   1.103   5.426   6.744
    1H234 Ti363 3635   0.874   4.606   6.744
    1H234 Ti363 3636   0.874   1.554   6.246
    1H234 Ti363 3637   3.400   6.744   6.246
    1H234 Ti363 3638   0.874   5.152   6.744
    1H234 Ti363 3639   1.563   3.240   6.744
    1H234 Ti364 3640   3.171   4.606   6.744
    1H234 Ti364 3641   0.414   4.286   6.246
    1H234 Ti364 3642   1.563   1.055   6.744
    1H234 Ti364 3643   6.386   2.967   6.744
    1H234 Ti364 3644   5.008   2.100   6.246
    1H234 Ti364 3645   5.238   0.508   6.744
    1H234 Ti364 3646   4.319   2.374   6.246
    1H234 Ti364 3647   2.711   6.471   6.246
    1H234 Ti364 3648   1.333   2.421   6.744
    1H234 Ti364 3649   6.846   0.781   6.744
    1H234 Ti365 3650   2.252   5.152   6.744
    1H234 Ti365 3651   3.400   4.333   6.744
    1H234 Ti365 3652   2.711   5.152   6.744
    1H234 Ti365 3653   5.008   4.286   6.246
    1H234 Ti365 3654   3.860   6.198   6.246
    1H234 Ti365 3655   1.333   1.874   6.744
    1H234 Ti365 3656   3.400   1.827   6.246
    1H234 Ti365 3657   2.022   5.426   6.744
    1H234 Ti365 3658   5.238   5.426   6.744
    1H234 Ti365 3659   6.616   6.198   6.246
    1H234 Ti366 3660   0.644   0.508   6.744
    1H234 Ti366 3661   1.103   2.694   6.744
    1H234 Ti366 3662   5.927   2.967   6.744
    1H234 Ti366 3663   2.482   4.879   6.744
    1H234 Ti366 3664   6.616   2.694   6.744
    1H234 Ti366 3665   1.563   6.744   6.246
    1H234 Ti366 3666   4.778   5.426   6.744
    1H234 Ti366 3667   6.846   5.925   6.246
    1H234 Ti366 3668   4.778   4.333   6.744
    1H234 Ti366 3669   0.644   5.105   6.246
    1H234 Ti367 3670   0.874   1.328   6.744
    1H234 Ti367 3671   2.482   4.333   6.744
    1H234 Ti367 3672   1.792   1.874   6.744
    1H234 Ti367 3673   4.319   1.281   6.246
    1H234 Ti367 3674   2.252   3.193   6.246
    1H234 Ti367 3675   5.697   4.013   6.246
    1H234 Ti367 3676   1.563   5.972   6.744
    1H234 Ti367 3677   0.874   4.060   6.744
    1H234 Ti367 3678   3.860   1.281   6.246
    1H234 Ti367 3679   0.185   4.333   6.744
    1H234 Ti368 3680   2.941   4.879   6.744
    1H234 Ti368 3681   2.941   3.466   6.246
    1H234 Ti368 3682   4.549   2.647   6.246
    1H234 Ti368 3683   5.238   4.879   6.744
    1H234 Ti368 3684   2.252   7.018   6.246
    1H234 Ti368 3685   2.941   6.744   6.246
    1H234 Ti368 3686   3.400   0.508   6.744
    1H234 Ti368 3687   6.156   6.198   6.246
    1H234 Ti368 3688   4.549   5.379   6.246
    1H234 Ti368 3689   4.549   0.781   6.744
    1H234 Ti369 3690   0.874   4.832   6.246
    1H234 Ti369 3691   2.482   3.466   6.246
    1H234 Ti369 3692   4.319   1.601   6.744
    1H234 Ti369 3693   0.644   3.787   6.744
    1H234 Ti369 3694   3.630   0.781   6.744
    1H234 Ti369 3695   2.252   2.647   6.246
    1H234 Ti369 3696   4.319   4.013   6.246
    1H234 Ti369 3697   4.089   4.606   6.744
    1H234 Ti369 3698   6.156   0.508   6.744
    1H234 Ti369 3699   4.549   4.286   6.246
    1H234 Ti370 3700   2.022   1.055   6.744
    1H234 Ti370 3701   3.171   3.513   6.744
    1H234 Ti370 3702   0.414   2.100   6.246
    1H234 Ti370 3703   6.386   4.606   6.744
    1H234 Ti370 3704   2.482   0.188   6.246
    1H234 Ti370 3705   4.319   4.879   6.744
    1H234 Ti370 3706   1.333   1.328   6.744
    1H234 Ti370 3707   0.414   6.792   6.744
    1H234 Ti370 3708   5.697   0.508   6.744
    1H234 Ti370 3709   2.252   3.740   6.246
    1H234 Ti371 3710   6.846   1.554   6.246
    1H234 Ti371 3711   4.778   2.920   6.246
    1H234 Ti371 3712   2.252   0.781   6.744
    1H234 Ti371 3713   6.156   2.694   6.744
    1H234 Ti371 3714   6.846   1.008   6.246
    1H234 Ti371 3715   2.482   6.519   6.744
    1H234 Ti371 3716   4.319   5.652   6.246
    1H234 Ti371 3717   3.171   0.235   6.744
    1H234 Ti371 3718   2.482   6.198   6.246
    1H234 Ti371 3719   1.333   5.699   6.744
    1H234 Ti372 3720   0.414   1.328   6.744
    1H234 Ti372 3721   1.792   3.193   6.246
    1H234 Ti372 3722   6.846   4.606   6.744
    1H234 Ti372 3723   5.697   4.879   6.744
    1H234 Ti372 3724   5.697   2.148   6.744
    1H234 Ti372 3725   4.549   5.152   6.744
    1H234 Ti372 3726   5.467   2.967   6.744
    1H234 Ti372 3727   0.644   4.333   6.744
    1H234 Ti372 3728   3.630   2.100   6.246
    1H234 Ti372 3729   6.156   4.013   6.246
    1H234 Ti373 3730   3.860   2.148   6.744
    1H234 Ti373 3731   3.860   4.333   6.744
    1H234 Ti373 3732   6.386   2.421   6.744
    1H234 Ti373 3733   5.467   5.152   6.744
    1H234 Ti373 3734   3.400   3.240   6.744
    1H234 Ti373 3735   1.103   1.601   6.744
    1H234 Ti373 3736   0.414   5.379   6.246
    1H234 Ti373 3737   2.252   4.286   6.246
    1H234 Ti373 3738   1.563   1.601   6.744
    1H234 Ti373 3739   2.711   4.606   6.744
    1H234 Ti374 3740   0.185   0.734   6.246
    1H234 Ti374 3741   0.185   5.652   6.246
    1H234 Ti374 3742   6.616   3.240   6.744
    1H234 Ti374 3743   2.482   4.559   6.246
    1H234 Ti374 3744   2.711   4.060   6.744
    1H234 Ti374 3745   2.022   0.508   6.744
    1H234 Ti374 3746   0.414   4.060   6.744
    1H234 Ti374 3747   6.846   2.421   6.744
    1H234 Ti374 3748   5.697   5.426   6.744
    1H234 Ti374 3749   4.089   3.740   6.246
    1H234 Ti375 3750   4.089   5.925   6.246
    1H234 Ti375 3751   2.022   6.744   6.246
    1H234 Ti375 3752   3.400   3.466   6.246
    1H234 Ti375 3753   0.644   2.694   6.744
    1H234 Ti375 3754   1.103   0.508   6.744
    1H234 Ti375 3755   2.941   3.787   6.744
    1H234 Ti375 3756   0.644   4.879   6.744
    1H234 Ti375 3757   2.482   2.148   6.744
    1H234 Ti375 3758   5.008   2.647   6.246
    1H234 Ti375 3759   5.697   2.694   6.744
    1H234 Ti376 3760   2.482   2.920   6.246
    1H234 Ti376 3761   5.238   4.013   6.246
    1H234 Ti376 3762   1.103   2.148   6.744
    1H234 Ti376 3763   2.941   7.065   6.744
    1H234 Ti376 3764   6.386   5.699   6.744
    1H234 Ti376 3765   0.414   2.967   6.744
    1H234 Ti376 3766   5.008   3.193   6.246
    1H234 Ti376 3767   0.414   4.606   6.744
    1H234 Ti376 3768   0.185   3.787   6.744
    1H234 Ti376 3769   2.022   6.519   6.744
    1H234 Ti377 3770   5.008   5.152   6.744
    1H234 Ti377 3771   2.941   4.333   6.744
    1H234 Ti377 3772   0.185   2.694   6.744
    1H234 Ti377 3773   5.008   1.554   6.246
    1H234 Ti377 3774   4.778   1.281   6.246
    1H234 Ti377 3775   5.008   2.967   6.744
    1H234 Ti377 3776   3.630   4.060   6.744
    1H234 Ti377 3777   2.022   3.466   6.246
    1H234 Ti377 3778   0.414   3.513   6.744
    1H234 Ti377 3779   0.644   7.065   6.744
    1H234 Ti378 3780   4.549   1.008   6.246
    1H234 Ti378 3781   5.238   5.652   6.246
    1H234 Ti378 3782   0.874   2.100   6.246
    1H234 Ti378 3783   6.386   6.471   6.246
    1H234 Ti378 3784   3.171   4.060   6.744
    1H234 Ti378 3785   5.238   2.374   6.246
    1H234 Ti378 3786   6.846   2.967   6.744
    1H234 Ti378 3787   0.185   4.013   6.246
    1H234 Ti378 3788   1.563   2.920   6.246
    1H234 Ti378 3789   3.400   3.787   6.744
    1H234 Ti379 3790   4.549   3.193   6.246
    1H234 Ti379 3791   3.400   2.694   6.744
    1H234 Ti379 3792   1.792   1.328   6.744
    1H234 Ti379 3793   2.711   7.018   6.246
    1H234 Ti379 3794   3.171   1.554   6.246
    1H234 Ti379 3795   6.616   4.013   6.246
    1H234 Ti379 3796   0.874   2.421   6.744
    1H234 Ti379 3797   1.792   2.647   6.246
    1H234 Ti379 3798   5.008   1.328   6.744
    1H234 Ti379 3799   1.333   0.235   6.744
    1H234 Ti380 3800   3.400   1.281   6.246
    1H234 Ti380 3801   5.238   1.827   6.246
    1H234 Ti380 3802   5.927   2.421   6.744
    1H234 Ti380 3803   4.778   3.466   6.246
    1H234 Ti380 3804   4.778   4.879   6.744
    1H234 Ti380 3805   1.563   6.519   6.744
    1H234 Ti380 3806   2.711   6.792   6.744
    1H234 Ti380 3807   0.414   0.461   6.246
    1H234 Ti380 3808   2.482   6.744   6.246
    1H234 Ti380 3809   6.846   3.513   6.744
    1H234 Ti381 3810   5.008   0.781   6.744
    1H234 Ti381 3811   4.549   2.967   6.744
    1H234 Ti381 3812   0.874   0.235   6.744
    1H234 Ti381 3813   4.549   4.060   6.744
    1H234 Ti381 3814   3.630   3.513   6.744
    1H234 Ti381 3815   2.482   1.055   6.744
    1H234 Ti381 3816   6.616   2.148   6.744
    1H234 Ti381 3817   0.874   7.018   6.246
    1H234 Ti381 3818   4.778   0.734   6.246
    1H234 Ti381 3819   1.103   5.105   6.246
    1H234 Ti382 3820   4.549   4.606   6.744
    1H234 Ti382 3821   1.103   6.744   6.246
    1H234 Ti382 3822   6.616   0.734   6.246
    1H234 Ti382 3823   6.616   1.281   6.246
    1H234 Ti382 3824   3.171   2.421   6.744
    1H234 Ti382 3825   4.549   1.328   6.744
    1H234 Ti382 3826   4.778   4.013   6.246
    1H234 Ti382 3827   1.792   0.235   6.744
    1H234 Ti382 3828   4.089   1.008   6.246
    1H234 Ti382 3829   5.238   3.466   6.246
    1H234 Ti383 3830   5.467   3.740   6.246
    1H234 Ti383 3831   3.630   2.967   6.744
    1H234 Ti383 3832   4.778   3.240   6.744
    1H234 Ti383 3833   3.860   6.744   6.246
    1H234 Ti383 3834   4.319   2.920   6.246
    1H234 Ti383 3835   5.697   1.601   6.744
    1H234 Ti383 3836   1.333   6.245   6.744
    1H234 Ti383 3837   5.927   5.152   6.744
    1H234 Ti383 3838   2.482   5.652   6.246
    1H234 Ti383 3839   3.860   2.694   6.744
    1H234 Ti384 3840   3.171   7.018   6.246
    1H234 Ti384 3841   6.156   4.879   6.744
    1H234 Ti384 3842   2.482   0.734   6.246
    1H234 Ti384 3843   4.319   1.055   6.744
    1H234 Ti384 3844   0.644   1.601   6.744
    1H234 Ti384 3845   1.333   3.193   6.246
    1H234 Ti384 3846   2.711   3.193   6.246
    1H234 Ti384 3847   6.846   2.100   6.246
    1H234 Ti384 3848   5.008   3.740   6.246
    1H234 Ti384 3849   4.549   3.740   6.246
    1H234 Ti385 3850   4.549   0.461   6.246
    1H234 Ti385 3851   5.467   1.328   6.744
    1H234 Ti385 3852   0.644   0.188   6.246
    1H234 Ti385 3853   5.238   2.920   6.246
    1H234 Ti385 3854   0.874   4.286   6.246
    1H234 Ti385 3855   1.103   1.827   6.246
    1H234 Ti385 3856   2.252   6.471   6.246
    1H234 Ti385 3857   5.927   3.740   6.246
    1H234 Ti385 3858   0.185   5.972   6.744
    1H234 Ti385 3859   3.860   2.374   6.246
    1H234 Ti386 3860   1.792   6.471   6.246
    1H234 Ti386 3861   5.467   0.781   6.744
    1H234 Ti386 3862   0.874   1.874   6.744
    1H234 Ti386 3863   4.778   5.652   6.246
    1H234 Ti386 3864   1.103   4.559   6.246
    1H234 Ti386 3865   4.319   0.734   6.246
    1H234 Ti386 3866   6.386   0.781   6.744
    1H234 Ti386 3867   1.792   1.008   6.246
    1H234 Ti386 3868   1.103   7.065   6.744
    1H234 Ti386 3869   3.860   1.055   6.744
    1H234 Ti387 3870   0.414   6.245   6.744
    1H234 Ti387 3871   0.185   6.198   6.246
    1H234 Ti387 3872   0.185   3.240   6.744
    1H234 Ti387 3873   0.644   4.013   6.246
    1H234 Ti387 3874   0.414   2.421   6.744
    1H234 Ti387 3875   6.846   6.471   6.246
    1H234 Ti387 3876   0.644   2.374   6.246
    1H234 Ti387 3877   2.252   1.874   6.744
    1H234 Ti387 3878   6.846   1.328   6.744
    1H234 Ti387 3879   4.319   4.333   6.744
    1H234 Ti388 3880   3.860   3.787   6.744
    1H234 Ti388 3881   1.333   6.792   6.744
    1H234 Ti388 3882   2.711   0.781   6.744
    1H234 Ti388 3883   6.386   3.740   6.246
    1H234 Ti388 3884   3.630   2.421   6.744
    1H234 Ti388 3885   3.860   3.466   6.246
    1H234 Ti388 3886   0.874   6.792   6.744
    1H234 Ti388 3887   3.630   7.018   6.246
    1H234 Ti388 3888   6.846   3.740   6.246
    1H234 Ti388 3889   6.156   5.426   6.744
    1H234 Ti389 3890   2.022   4.013   6.246
    1H234 Ti389 3891   5.927   0.781   6.744
    1H234 Ti389 3892   2.022   1.601   6.744
    1H234 Ti389 3893   2.482   0.508   6.744
    1H234 Ti389 3894   2.252   5.925   6.246
    1H234 Ti389 3895   0.414   3.740   6.246
    1H234 Ti389 3896   4.778   1.055   6.744
    1H234 Ti389 3897   0.644   5.426   6.744
    1H234 Ti389 3898   0.644   6.519   6.744
    1H234 Ti389 3899   0.185   3.466   6.246
    1H234 Ti390 3900   2.482   2.374   6.246
    1H234 Ti390 3901   5.467   2.100   6.246
    1H234 Ti390 3902   5.927   6.471   6.246
    1H234 Ti390 3903   4.319   3.466   6.246
    1H234 Ti390 3904   2.022   2.374   6.246
    1H234 Ti390 3905   3.860   3.240   6.744
    1H234 Ti390 3906   1.563   3.466   6.246
    1H234 Ti390 3907   0.874   5.699   6.744
    1H234 Ti390 3908   2.711   4.832   6.246
    1H234 Ti390 3909   4.549   3.513   6.744
    1H234 Ti391 3910   2.941   5.105   6.246
    1H234 Ti391 3911   2.252   1.328   6.744
    1H234 Ti391 3912   6.156   2.148   6.744
    1H234 Ti391 3913   6.616   3.466   6.246
    1H234 Ti391 3914   0.874   5.379   6.246
    1H234 Ti391 3915   4.089   2.967   6.744
    1H234 Ti391 3916   2.711   5.379   6.246
    1H234 Ti391 3917   0.185   4.879   6.744
    1H234 Ti391 3918   1.563   7.065   6.744
    1H234 Ti391 3919   6.616   1.055   6.744
    1H234 Ti392 3920   4.089   2.647   6.246
    1H234 Ti392 3921   2.941   0.508   6.744
    1H234 Ti392 3922   6.846   3.193   6.246
    1H234 Ti392 3923   0.185   2.374   6.246
    1H234 Ti392 3924   0.185   2.148   6.744
    1H234 Ti392 3925   3.171   0.781   6.744
    1H234 Ti392 3926   4.089   4.060   6.744
    1H234 Ti392 3927   6.616   2.920   6.246
    1H234 Ti392 3928   6.156   6.744   6.246
    1H234 Ti392 3929   1.103   6.519   6.744
    1H234 Ti393 3930   6.616   4.879   6.744
    1H234 Ti393 3931   1.103   2.920   6.246
    1H234 Ti393 3932   2.711   0.461   6.246
    1H234 Ti393 3933   0.185   1.601   6.744
    1H234 Ti393 3934   6.386   3.193   6.246
    1H234 Ti393 3935   1.103   2.374   6.246
    1H234 Ti393 3936   5.008   1.008   6.246
    1H234 Ti393 3937   5.238   1.055   6.744
    1H234 Ti393 3938   1.333   4.832   6.246
    1H234 Ti393 3939   1.333   2.647   6.246
    1H234 Ti394 3940   2.941   2.148   6.744
    1H234 Ti394 3941   5.467   5.925   6.246
    1H234 Ti394 3942   5.697   6.198   6.246
    1H234 Ti394 3943   5.697   1.055   6.744
    1H234 Ti394 3944   0.414   5.925   6.246
    1H234 Ti394 3945   1.103   5.972   6.744
    1H234 Ti394 3946   5.927   1.874   6.744
    1H234 Ti394 3947   6.616   6.744   6.246
    1H234 Ti394 3948   6.846   0.461   6.246
    1H234 Ti394 3949   1.792   6.792   6.744
    1H234 Ti395 3950   6.386   1.008   6.246
    1H234 Ti395 3951   0.874   3.193   6.246
    1H234 Ti395 3952   5.467   3.193   6.246
    1H234 Ti395 3953   4.319   0.188   6.246
    1H234 Ti395 3954   6.846   1.874   6.744
    1H234 Ti395 3955   4.089   3.513   6.744
    1H234 Ti395 3956   2.711   0.235   6.744
    1H234 Ti395 3957   5.467   2.647   6.246
    1H234 Ti395 3958   6.386   0.461   6.246
    1H234 Ti395 3959   5.008   0.461   6.246
    1H234 Ti396 3960   0.644   3.466   6.246
    1H234 Ti396 3961   6.156   3.466   6.246
    1H234 Ti396 3962   4.319   3.787   6.744
    1H234 Ti396 3963   4.778   0.188   6.246
    1H234 Ti396 3964   6.616   1.827   6.246
    1H234 Ti396 3965   0.644   2.148   6.744
    1H234 Ti396 3966   2.941   0.188   6.246
    1H234 Ti396 3967   6.846   5.699   6.744
    1H234 Ti396 3968   2.022   6.198   6.246
    1H234 Ti396 3969   4.089   7.018   6.246
    1H234 Ti397 3970   5.697   3.466   6.246
    1H234 Ti397 3971   3.630   1.008   6.246
    1H234 Ti397 3972   2.711   2.647   6.246
    1H234 Ti397 3973   1.103   3.466   6.246
    1H234 Ti397 3974   3.171   2.100   6.246
    1H234 Ti397 3975   0.414   3.193   6.246
    1H234 Ti397 3976   0.414   5.152   6.744
    1H234 Ti397 3977   1.333   6.471   6.246
    1H234 Ti397 3978   4.319   3.240   6.744
    1H234 Ti397 3979   1.333   1.554   6.246
    1H234 Ti398 3980   0.644   5.652   6.246
    1H234 Ti398 3981   0.874   2.647   6.246
    1H234 Ti398 3982   4.089   1.328   6.744
    1H234 Ti398 3983   6.386   7.018   6.246
    1H234 Ti398 3984   4.089   6.471   6.246
    1H234 Ti398 3985   1.792   3.740   6.246
    1H234 Ti398 3986   5.927   1.328   6.744
    1H234 Ti398 3987   6.846   2.647   6.246
    1H234 Ti398 3988   0.414   1.874   6.744
    1H234 Ti398 3989   2.941   1.055   6.744
    1H234 Ti399 3990   2.252   6.792   6.744
    1H234 Ti399 3991   3.400   1.055   6.744
    1H234 Ti399 3992   6.156   2.920   6.246
    1H234 Ti399 3993   2.252   1.008   6.246
    1H234 Ti399 3994   2.941   1.827   6.246
    1H234 Ti399 3995   2.941   1.281   6.246
    1H234 Ti399 3996   5.238   1.281   6.246
    1H234 Ti399 3997   3.171   3.193   6.246
    1H234 Ti399 3998   1.563   1.281   6.246
    1H234 Ti399 3999   6.156   0.188   6.246
    1H234 Ti400 4000   1.563   2.374   6.246
    1H234 Ti400 4001   4.089   0.461   6.246
    1H234 Ti400 4002   3.860   0.188   6.246
    1H234 Ti400 4003   0.185   2.920   6.246
    1H234 Ti400 4004   0.874   6.245   6.744
    1H234 Ti400 4005   6.386   1.874   6.744
    1H234 Ti400 4006   2.252   0.235   6.744
    1H234 Ti400 4007   4.549   5.925   6.246
    1H234 Ti400 4008   6.386   2.647   6.246
    1H234 Ti400 4009   6.386   5.152   6.744
    1H234 Ti401 4010   1.333   2.100   6.246
    1H234 Ti401 4011   5.697   6.744   6.246
    1H234 Ti401 4012   5.927   7.018   6.246
    1H234 Ti401 4013   0.644   5.972   6.744
    1H234 Ti401 4014   6.156   1.055   6.744
    1H234 Ti401 4015   5.927   3.193   6.246
    1H234 Ti401 4016   3.400   2.148   6.744
    1H234 Ti401 4017   4.089   3.193   6.246
    1H234 Ti401 4018   0.874   3.740   6.246
    1H234 Ti401 4019   6.616   1.601   6.744
    1H234 Ti402 4020   6.616   2.374   6.246
    1H234 Ti402 4021   0.644   2.920   6.246
    1H234 Ti402 4022   3.860   1.601   6.744
    1H234 Ti402 4023   2.022   4.559   6.246
    1H234 Ti402 4024   0.414   5.699   6.744
    1H234 Ti402 4025   6.616   0.188   6.246
    1H234 Ti402 4026   3.630   1.874   6.744
    1H234 Ti402 4027   0.414   2.647   6.246
    1H234 Ti402 4028   3.171   1.008   6.246
    1H234 Ti402 4029   2.711   1.328   6.744
    1H234 Ti403 4030   5.697   2.374   6.246
    1H234 Ti403 4031   5.697   2.920   6.246
    1H234 Ti403 4032   6.156   0.734   6.246
    1H234 Ti403 4033   2.482   7.065   6.744
    1H234 Ti403 4034   3.400   0.188   6.246
    1H234 Ti403 4035   2.711   1.008   6.246
    1H234 Ti403 4036   4.549   7.018   6.246
    1H234 Ti403 4037   2.022   7.065   6.744
    1H234 Ti403 4038   6.156   1.601   6.744
    1H234 Ti403 4039   2.711   1.874   6.744
    1H234 Ti404 4040   5.467   1.554   6.246
    1H234 Ti404 4041   6.616   5.426   6.744
    1H234 Ti404 4042   3.860   0.734   6.246
    1H234 Ti404 4043   2.252   4.832   6.246
    1H234 Ti404 4044   5.467   6.471   6.246
    1H234 Ti404 4045   6.386   1.328   6.744
    1H234 Ti404 4046   1.333   3.740   6.246
    1H234 Ti404 4047   1.563   5.105   6.246
    1H234 Ti404 4048   5.008   7.018   6.246
    1H234 Ti404 4049   1.792   4.286   6.246
    1H234 Ti405 4050   3.630   3.193   6.246
    1H234 Ti405 4051   4.319   6.198   6.246
    1H234 Ti405 4052   5.238   0.188   6.246
    1H234 Ti405 4053   2.022   5.652   6.246
    1H234 Ti405 4054   1.333   5.379   6.246
    1H234 Ti405 4055   0.414   6.471   6.246
    1H234 Ti405 4056   5.008   5.925   6.246
    1H234 Ti405 4057   2.482   1.601   6.744
    1H234 Ti405 4058   0.644   6.198   6.246
    1H234 Ti405 4059   0.185   0.188   6.246
    1H234 Ti406 4060   5.927   2.647   6.246
    1H234 Ti406 4061   0.874   6.471   6.246
    1H234 Ti406 4062   6.386   1.554   6.246
    1H234 Ti406 4063   1.103   4.013   6.246
    1H234 Ti406 4064   5.238   0.734   6.246
    1H234 Ti406 4065   4.319   6.744   6.246
    1H234 Ti406 4066   5.467   7.018   6.246
    1H234 Ti406 4067   2.941   0.734   6.246
    1H234 Ti406 4068   1.563   6.198   6.246
    1H234 Ti406 4069   2.711   2.100   6.246
    1H234 Ti407 4070   1.333   4.286   6.246
    1H234 Ti407 4071   1.563   4.559   6.246
    1H234 Ti407 4072   5.238   6.744   6.246
    1H234 Ti407 4073   2.482   5.105   6.246
    1H234 Ti407 4074   0.644   6.744   6.246
    1H234 Ti407 4075   6.846   5.152   6.744
    1H234 Ti407 4076   2.252   5.379   6.246
    1H234 Ti407 4077   2.252   2.100   6.246
    1H234 Ti407 4078   1.792   5.925   6.246
    1H234 Ti407 4079   2.941   2.920   6.246
    1H234 Ti408 4080   3.630   1.328   6.744
    1H234 Ti408 4081   3.171   1.874   6.744
    1H234 Ti408 4082   3.400   2.374   6.246
    1H234 Ti408 4083   0.185   5.426   6.744
    1H234 Ti408 4084   3.171   1.328   6.744
    1H234 Ti408 4085   1.563   4.013   6.246
    1H234 Ti408 4086   2.941   2.374   6.246
    1H234 Ti408 4087   6.846   7.018   6.246
    1H234 Ti408 4088   0.185   6.744   6.246
    1H234 Ti408 4089   3.171   0.461   6.246
    1H234 Ti409 4090   5.927   0.461   6.246
    1H234 Ti409 4091   3.630   0.461   6.246
    1H234 Ti409 4092   0.414   7.018   6.246
    1H234 Ti409 4093   3.400   0.734   6.246
    1H234 Ti409 4094   2.711   1.554   6.246
    1H234 Ti409 4095   5.697   1.827   6.246
    1H234 Ti409 4096   1.792   5.379   6.246
    1H234 Ti409 4097   5.697   0.188   6.246
    1H234 Ti409 4098   2.941   1.601   6.744
    1H234 Ti409 4099   5.238   6.198   6.246
    1H234 Ti410 4100   1.792   4.832   6.246
    1H234 Ti410 4101   1.792   2.100   6.246
    1H234 Ti410 4102   3.860   2.920   6.246
    1H234 Ti410 4103   4.778   6.744   6.246
    1H234 Ti410 4104   0.874   5.925   6.246
    1H234 Ti410 4105   6.386   2.100   6.246
    1H234 Ti410 4106   3.400   1.601   6.744
    1H234 Ti410 4107   1.103   5.652   6.246
    1H234 Ti410 4108   2.022   5.105   6.246
    1H234 Ti410 4109   1.103   6.198   6.246
    1H234 Ti411 4110   6.156   2.374   6.246
    1H234 Ti411 4111   6.156   1.281   6.246
    1H234 Ti411 4112   1.563   5.652   6.246
    1H234 Ti411 4113   5.008   6.471   6.246
    1H234 Ti411 4114   2.482   1.281   6.246
    1H234 Ti411 4115   1.563   1.827   6.246
    1H234 Ti411 4116   5.467   0.461   6.246
    1H234 Ti411 4117   5.467   1.008   6.246
    1H234 Ti411 4118   5.927   2.100   6.246
    1H234 Ti411 4119   4.778   6.198   6.246
    1H234 Ti412 4120   4.549   6.471   6.246
    1H234 Ti412 4121   3.630   2.647   6.246
    1H234 Ti412 4122   5.927   1.008   6.246
    1H234 Ti412 4123   1.333   5.925   6.246
    1H234 Ti412 4124   3.400   2.920   6.246
    1H234 Ti412 4125   5.697   1.281   6.246
    1H234 Ti412 4126   2.022   1.281   6.246
    1H234 Ti412 4127   5.697   0.734   6.246
    1H234 Ti412 4128   6.156   1.827   6.246
    1H234 Ti412 4129   2.482   1.827   6.246
    1H234 Ti413 4130   3.171   2.647   6.246
    1H234 Ti413 4131   5.927   1.554   6.246
    1H234 Ti413 4132   1.792   1.554   6.246
    1H234 Ti413 4133   2.022   1.827   6.246
    1H234 Ti413 4134   2.252   1.554   6.246
    1H234 Ti413 4135   3.171   6.085   6.495
    1H234 Ti413 4136   3.400   5.812   6.495
    1H234 Ti413 4137   3.400   6.358   6.495
    1H234 Ti413 4138   3.630   6.085   6.495
    1H234 Ti413 4139   5.697   4.719   6.495
    1H234 Ti414 4140   5.927   4.992   6.495
    1H234 Ti414 4141   2.941   5.812   6.495
    1H234 Ti414 4142   5.467   4.446   6.495
    1H234 Ti414 4143   5.697   6.358   6.495
    1H234 Ti414 4144   5.467   6.631   6.495
    1H234 Ti414 4145   3.630   5.539   6.495
    1H234 Ti414 4146   6.156   6.358   6.495
    1H234 Ti414 4147   4.778   1.987   6.495
    1H234 Ti414 4148   5.467   4.992   6.495
    1H234 Ti414 4149   5.927   4.446   6.495
    1H234 Ti415 4150   5.697   4.173   6.495
    1H234 Ti415 4151   5.927   6.631   6.495
    1H234 Ti415 4152   2.941   6.358   6.495
    1H234 Ti415 4153   4.549   2.260   6.495
    1H234 Ti415 4154   5.697   5.266   6.495
    1H234 Ti415 4155   5.927   6.085   6.495
    1H234 Ti415 4156   6.156   4.719   6.495
    1H234 Ti415 4157   3.860   5.812   6.495
    1H234 Ti415 4158   3.171   5.539   6.495
    1H234 Ti415 4159   5.238   6.358   6.495
    1H234 Ti416 4160   5.238   4.719   6.495
    1H234 Ti416 4161   3.630   6.631   6.495
    1H234 Ti416 4162   6.386   6.085   6.495
    1H234 Ti416 4163   4.319   1.987   6.495
    1H234 Ti416 4164   5.467   3.900   6.495
    1H234 Ti416 4165   2.711   6.085   6.495
    1H234 Ti416 4166   5.238   4.173   6.495
    1H234 Ti416 4167   5.008   2.260   6.495
    1H234 Ti416 4168   6.156   5.812   6.495
    1H234 Ti416 4169   6.156   5.266   6.495
    1H234 Ti417 4170   3.171   6.631   6.495
    1H234 Ti417 4171   3.860   5.266   6.495
    1H234 Ti417 4172   3.860   6.358   6.495
    1H234 Ti417 4173   5.927   5.539   6.495
    1H234 Ti417 4174   5.008   6.631   6.495
    1H234 Ti417 4175   6.386   6.631   6.495
    1H234 Ti417 4176   5.238   6.905   6.495
    1H234 Ti417 4177   5.467   6.085   6.495
    1H234 Ti417 4178   3.630   4.446   6.495
    1H234 Ti417 4179   5.697   6.905   6.495
    1H234 Ti418 4180   3.400   4.173   6.495
    1H234 Ti418 4181   3.630   4.992   6.495
    1H234 Ti418 4182   3.171   4.446   6.495
    1H234 Ti418 4183   5.927   3.900   6.495
    1H234 Ti418 4184   3.400   5.266   6.495
    1H234 Ti418 4185   4.549   1.714   6.495
    1H234 Ti418 4186   2.941   4.173   6.495
    1H234 Ti418 4187   6.156   4.173   6.495
    1H234 Ti418 4188   6.386   4.446   6.495
    1H234 Ti418 4189   6.386   4.992   6.495
    1H234 Ti419 4190   5.697   5.812   6.495
    1H234 Ti419 4191   3.400   4.719   6.495
    1H234 Ti419 4192   3.860   4.719   6.495
    1H234 Ti419 4193   4.089   5.539   6.495
    1H234 Ti419 4194   6.616   6.358   6.495
    1H234 Ti419 4195   6.156   6.905   6.495
    1H234 Ti419 4196   5.238   5.266   6.495
    1H234 Ti419 4197   4.778   2.534   6.495
    1H234 Ti419 4198   5.467   5.539   6.495
    1H234 Ti419 4199   2.711   3.900   6.495
    1H234 Ti420 4200   4.089   4.992   6.495
    1H234 Ti420 4201   6.386   5.539   6.495
    1H234 Ti420 4202   5.008   4.446   6.495
    1H234 Ti420 4203   3.171   3.900   6.495
    1H234 Ti420 4204   0.644   0.895   6.495
    1H234 Ti420 4205   5.697   3.626   6.495
    1H234 Ti420 4206   6.616   4.719   6.495
    1H234 Ti420 4207   1.333   0.621   6.495
    1H234 Ti420 4208   1.103   0.895   6.495
    1H234 Ti420 4209   1.563   0.348   6.495
    1H234 Ti421 4210   3.860   6.905   6.495
    1H234 Ti421 4211   2.482   4.173   6.495
    1H234 Ti421 4212   0.874   1.168   6.495
    1H234 Ti421 4213   4.778   6.905   6.495
    1H234 Ti421 4214   5.008   1.714   6.495
    1H234 Ti421 4215   5.238   3.626   6.495
    1H234 Ti421 4216   5.008   4.992   6.495
    1H234 Ti421 4217   1.792   0.621   6.495
    1H234 Ti421 4218   5.238   1.987   6.495
    1H234 Ti421 4219   3.400   6.905   6.495
    1H234 Ti422 4220   2.482   3.626   6.495
    1H234 Ti422 4221   4.089   6.085   6.495
    1H234 Ti422 4222   2.252   3.900   6.495
    1H234 Ti422 4223   5.008   6.085   6.495
    1H234 Ti422 4224   4.319   5.266   6.495
    1H234 Ti422 4225   2.252   2.807   6.495
    1H234 Ti422 4226   5.238   5.812   6.495
    1H234 Ti422 4227   0.874   0.621   6.495
    1H234 Ti422 4228   6.616   5.812   6.495
    1H234 Ti422 4229   6.846   4.446   6.495
    1H234 Ti423 4230   2.252   3.353   6.495
    1H234 Ti423 4231   4.089   6.631   6.495
    1H234 Ti423 4232   4.089   0.075   6.495
    1H234 Ti423 4233   5.008   3.900   6.495
    1H234 Ti423 4234   4.089   2.260   6.495
    1H234 Ti423 4235   4.778   6.358   6.495
    1H234 Ti423 4236   2.711   4.446   6.495
    1H234 Ti423 4237   4.549   0.075   6.495
    1H234 Ti423 4238   0.414   1.168   6.495
    1H234 Ti423 4239   6.616   4.173   6.495
    1H234 Ti424 4240   3.860   4.173   6.495
    1H234 Ti424 4241   5.008   0.075   6.495
    1H234 Ti424 4242   2.022   3.080   6.495
    1H234 Ti424 4243   2.482   3.080   6.495
    1H234 Ti424 4244   4.319   6.905   6.495
    1H234 Ti424 4245   2.941   3.626   6.495
    1H234 Ti424 4246   4.089   1.714   6.495
    1H234 Ti424 4247   4.319   2.534   6.495
    1H234 Ti424 4248   6.616   6.905   6.495
    1H234 Ti424 4249   2.022   3.626   6.495
    1H234 Ti425 4250   6.386   3.900   6.495
    1H234 Ti425 4251   4.319   0.348   6.495
    1H234 Ti425 4252   4.089   4.446   6.495
    1H234 Ti425 4253   2.482   5.812   6.495
    1H234 Ti425 4254   6.156   3.626   6.495
    1H234 Ti425 4255   3.630   3.900   6.495
    1H234 Ti425 4256   4.549   6.631   6.495
    1H234 Ti425 4257   5.008   5.539   6.495
    1H234 Ti425 4258   3.171   4.992   6.495
    1H234 Ti425 4259   4.319   5.812   6.495
    1H234 Ti426 4260   0.185   4.719   6.495
    1H234 Ti426 4261   1.103   0.348   6.495
    1H234 Ti426 4262   4.778   4.719   6.495
    1H234 Ti426 4263   1.563   0.895   6.495
    1H234 Ti426 4264   2.711   5.539   6.495
    1H234 Ti426 4265   6.616   5.266   6.495
    1H234 Ti426 4266   2.711   3.353   6.495
    1H234 Ti426 4267   0.414   0.621   6.495
    1H234 Ti426 4268   5.467   0.075   6.495
    1H234 Ti426 4269   4.319   4.719   6.495
    1H234 Ti427 4270   4.778   5.266   6.495
    1H234 Ti427 4271   4.549   5.539   6.495
    1H234 Ti427 4272   4.549   4.992   6.495
    1H234 Ti427 4273   2.941   4.719   6.495
    1H234 Ti427 4274   0.185   0.895   6.495
    1H234 Ti427 4275   2.022   0.348   6.495
    1H234 Ti427 4276   0.644   1.441   6.495
    1H234 Ti427 4277   2.022   2.534   6.495
    1H234 Ti427 4278   3.630   0.075   6.495
    1H234 Ti427 4279   1.333   0.075   6.495
    1H234 Ti428 4280   5.927   0.075   6.495
    1H234 Ti428 4281   5.238   2.534   6.495
    1H234 Ti428 4282   6.386   0.075   6.495
    1H234 Ti428 4283   6.846   4.992   6.495
    1H234 Ti428 4284   4.778   5.812   6.495
    1H234 Ti428 4285   0.414   4.446   6.495
    1H234 Ti428 4286   2.482   6.358   6.495
    1H234 Ti428 4287   4.319   6.358   6.495
    1H234 Ti428 4288   2.022   4.173   6.495
    1H234 Ti428 4289   6.846   6.631   6.495
    1H234 Ti429 4290   1.792   3.353   6.495
    1H234 Ti429 4291   4.778   0.348   6.495
    1H234 Ti429 4292   1.792   2.807   6.495
    1H234 Ti429 4293   5.467   3.353   6.495
    1H234 Ti429 4294   0.644   4.719   6.495
    1H234 Ti429 4295   6.846   6.085   6.495
    1H234 Ti429 4296   3.860   1.987   6.495
    1H234 Ti429 4297   1.792   0.075   6.495
    1H234 Ti429 4298   2.941   5.266   6.495
    1H234 Ti429 4299   4.778   4.173   6.495
    1H234 Ti430 4300   4.549   6.085   6.495
    1H234 Ti430 4301   2.482   2.534   6.495
    1H234 Ti430 4302   3.860   0.348   6.495
    1H234 Ti430 4303   5.927   3.353   6.495
    1H234 Ti430 4304   2.711   6.631   6.495
    1H234 Ti430 4305   2.252   4.446   6.495
    1H234 Ti430 4306   0.874   4.992   6.495
    1H234 Ti430 4307   0.185   4.173   6.495
    1H234 Ti430 4308   4.778   1.441   6.495
    1H234 Ti430 4309   3.400   3.626   6.495
    1H234 Ti431 4310   1.333   1.168   6.495
    1H234 Ti431 4311   2.252   6.085   6.495
    1H234 Ti431 4312   4.319   1.441   6.495
    1H234 Ti431 4313   1.103   4.719   6.495
    1H234 Ti431 4314   1.792   3.900   6.495
    1H234 Ti431 4315   2.711   2.807   6.495
    1H234 Ti431 4316   5.008   2.807   6.495
    1H234 Ti431 4317   4.549   4.446   6.495
    1H234 Ti431 4318   4.549   2.807   6.495
    1H234 Ti431 4319   1.103   1.441   6.495
    1H234 Ti432 4320   1.563   3.080   6.495
    1H234 Ti432 4321   4.549   0.621   6.495
    1H234 Ti432 4322   5.008   3.353   6.495
    1H234 Ti432 4323   2.252   0.621   6.495
    1H234 Ti432 4324   2.941   6.905   6.495
    1H234 Ti432 4325   0.414   4.992   6.495
    1H234 Ti432 4326   5.467   2.260   6.495
    1H234 Ti432 4327   0.644   0.348   6.495
    1H234 Ti432 4328   4.089   0.621   6.495
    1H234 Ti432 4329   0.874   4.446   6.495
    1H234 Ti433 4330   2.022   0.895   6.495
    1H234 Ti433 4331   6.846   3.900   6.495
    1H234 Ti433 4332   0.185   1.441   6.495
    1H234 Ti433 4333   6.846   0.621   6.495
    1H234 Ti433 4334   1.333   4.992   6.495
    1H234 Ti433 4335   6.846   0.075   6.495
    1H234 Ti433 4336   6.386   3.353   6.495
    1H234 Ti433 4337   0.185   0.348   6.495
    1H234 Ti433 4338   1.333   3.353   6.495
    1H234 Ti433 4339   1.563   6.905   6.495
    1H234 Ti434 4340   1.563   3.626   6.495
    1H234 Ti434 4341   0.414   1.714   6.495
    1H234 Ti434 4342   4.778   3.626   6.495
    1H234 Ti434 4343   1.103   3.080   6.495
    1H234 Ti434 4344   6.616   0.348   6.495
    1H234 Ti434 4345   3.171   3.353   6.495
    1H234 Ti434 4346   6.846   5.539   6.495
    1H234 Ti434 4347   6.616   3.626   6.495
    1H234 Ti434 4348   2.482   4.719   6.495
    1H234 Ti434 4349   4.319   4.173   6.495
    1H234 Ti435 4350   0.874   1.714   6.495
    1H234 Ti435 4351   2.941   3.080   6.495
    1H234 Ti435 4352   1.563   2.534   6.495
    1H234 Ti435 4353   5.238   3.080   6.495
    1H234 Ti435 4354   0.644   4.173   6.495
    1H234 Ti435 4355   1.333   2.807   6.495
    1H234 Ti435 4356   1.103   5.266   6.495
    1H234 Ti435 4357   1.792   4.446   6.495
    1H234 Ti435 4358   0.874   3.353   6.495
    1H234 Ti435 4359   6.846   1.168   6.495
    1H234 Ti436 4360   4.778   3.080   6.495
    1H234 Ti436 4361   5.238   0.348   6.495
    1H234 Ti436 4362   6.156   3.080   6.495
    1H234 Ti436 4363   4.089   3.900   6.495
    1H234 Ti436 4364   3.171   0.075   6.495
    1H234 Ti436 4365   4.319   0.895   6.495
    1H234 Ti436 4366   1.333   4.446   6.495
    1H234 Ti436 4367   0.874   0.075   6.495
    1H234 Ti436 4368   2.252   2.260   6.495
    1H234 Ti436 4369   6.156   0.348   6.495
    1H234 Ti437 4370   1.792   2.260   6.495
    1H234 Ti437 4371   1.563   4.719   6.495
    1H234 Ti437 4372   1.563   4.173   6.495
    1H234 Ti437 4373   2.711   4.992   6.495
    1H234 Ti437 4374   0.185   6.358   6.495
    1H234 Ti437 4375   4.549   1.168   6.495
    1H234 Ti437 4376   0.185   5.266   6.495
    1H234 Ti437 4377   2.022   6.358   6.495
    1H234 Ti437 4378   0.414   3.900   6.495
    1H234 Ti437 4379   5.697   3.080   6.495
    1H234 Ti438 4380   2.022   5.812   6.495
    1H234 Ti438 4381   1.103   3.626   6.495
    1H234 Ti438 4382   0.644   5.266   6.495
    1H234 Ti438 4383   4.549   3.900   6.495
    1H234 Ti438 4384   0.644   1.987   6.495
    1H234 Ti438 4385   0.185   6.905   6.495
    1H234 Ti438 4386   2.022   4.719   6.495
    1H234 Ti438 4387   0.874   2.807   6.495
    1H234 Ti438 4388   2.252   5.539   6.495
    1H234 Ti438 4389   3.630   1.714   6.495
    1H234 Ti439 4390   3.860   1.441   6.495
    1H234 Ti439 4391   1.103   2.534   6.495
    1H234 Ti439 4392   5.467   2.807   6.495
    1H234 Ti439 4393   1.103   6.905   6.495
    1H234 Ti439 4394   0.644   3.626   6.495
    1H234 Ti439 4395   1.103   4.173   6.495
    1H234 Ti439 4396   1.103   1.987   6.495
    1H234 Ti439 4397   2.252   0.075   6.495
    1H234 Ti439 4398   1.333   2.260   6.495
    1H234 Ti439 4399   0.185   1.987   6.495
    1H234 Ti440 4400   1.333   3.900   6.495
    1H234 Ti440 4401   3.860   3.626   6.495
    1H234 Ti440 4402   1.792   6.631   6.495
    1H234 Ti440 4403   6.616   3.080   6.495
    1H234 Ti440 4404   0.644   3.080   6.495
    1H234 Ti440 4405   0.414   0.075   6.495
    1H234 Ti440 4406   2.022   6.905   6.495
    1H234 Ti440 4407   0.874   3.900   6.495
    1H234 Ti440 4408   5.008   0.621   6.495
    1H234 Ti440 4409   2.482   0.348   6.495
    1H234 Ti441 4410   4.778   0.895   6.495
    1H234 Ti441 4411   6.386   2.807   6.495
    1H234 Ti441 4412   4.089   1.168   6.495
    1H234 Ti441 4413   2.482   5.266   6.495
    1H234 Ti441 4414   2.252   6.631   6.495
    1H234 Ti441 4415   5.467   1.714   6.495
    1H234 Ti441 4416   5.238   1.441   6.495
    1H234 Ti441 4417   0.874   2.260   6.495
    1H234 Ti441 4418   0.185   3.626   6.495
    1H234 Ti441 4419   6.616   0.895   6.495
    1H234 Ti442 4420   1.563   5.266   6.495
    1H234 Ti442 4421   1.792   6.085   6.495
    1H234 Ti442 4422   1.333   1.714   6.495
    1H234 Ti442 4423   0.185   5.812   6.495
    1H234 Ti442 4424   5.697   0.348   6.495
    1H234 Ti442 4425   3.400   0.348   6.495
    1H234 Ti442 4426   0.414   2.260   6.495
    1H234 Ti442 4427   1.792   4.992   6.495
    1H234 Ti442 4428   6.386   0.621   6.495
    1H234 Ti442 4429   6.846   1.714   6.495
    1H234 Ti443 4430   0.414   3.353   6.495
    1H234 Ti443 4431   6.846   3.353   6.495
    1H234 Ti443 4432   3.630   0.621   6.495
    1H234 Ti443 4433   2.252   4.992   6.495
    1H234 Ti443 4434   1.792   1.168   6.495
    1H234 Ti443 4435   2.482   6.905   6.495
    1H234 Ti443 4436   6.616   2.534   6.495
    1H234 Ti443 4437   4.549   3.353   6.495
    1H234 Ti443 4438   3.860   0.895   6.495
    1H234 Ti443 4439   2.711   0.075   6.495
    1H234 Ti444 4440   6.846   2.807   6.495
    1H234 Ti444 4441   0.644   2.534   6.495
    1H234 Ti444 4442   6.846   2.260   6.495
    1H234 Ti444 4443   5.697   2.534   6.495
    1H234 Ti444 4444   5.927   2.807   6.495
    1H234 Ti444 4445   3.860   2.534   6.495
    1H234 Ti444 4446   3.630   2.260   6.495
    1H234 Ti444 4447   1.333   6.631   6.495
    1H234 Ti444 4448   1.563   1.987   6.495
    1H234 Ti444 4449   5.008   1.168   6.495
    1H234 Ti445 4450   1.792   5.539   6.495
    1H234 Ti445 4451   0.185   2.534   6.495
    1H234 Ti445 4452   3.630   3.353   6.495
    1H234 Ti445 4453   2.941   2.534   6.495
    1H234 Ti445 4454   4.089   2.807   6.495
    1H234 Ti445 4455   2.482   0.895   6.495
    1H234 Ti445 4456   2.022   5.266   6.495
    1H234 Ti445 4457   0.414   2.807   6.495
    1H234 Ti445 4458   4.319   3.626   6.495
    1H234 Ti445 4459   1.563   6.358   6.495
    1H234 Ti446 4460   4.319   3.080   6.495
    1H234 Ti446 4461   2.711   2.260   6.495
    1H234 Ti446 4462   0.185   3.080   6.495
    1H234 Ti446 4463   1.563   1.441   6.495
    1H234 Ti446 4464   1.333   5.539   6.495
    1H234 Ti446 4465   0.414   5.539   6.495
    1H234 Ti446 4466   3.400   1.987   6.495
    1H234 Ti446 4467   0.414   6.631   6.495
    1H234 Ti446 4468   0.644   6.905   6.495
    1H234 Ti446 4469   0.874   5.539   6.495
    1H234 Ti447 4470   5.697   1.987   6.495
    1H234 Ti447 4471   1.563   5.812   6.495
    1H234 Ti447 4472   3.171   2.807   6.495
    1H234 Ti447 4473   2.711   0.621   6.495
    1H234 Ti447 4474   6.156   2.534   6.495
    1H234 Ti447 4475   3.400   3.080   6.495
    1H234 Ti447 4476   2.941   0.348   6.495
    1H234 Ti447 4477   3.630   1.168   6.495
    1H234 Ti447 4478   0.414   6.085   6.495
    1H234 Ti447 4479   6.616   1.441   6.495
    1H234 Ti448 4480   3.400   1.441   6.495
    1H234 Ti448 4481   4.089   3.353   6.495
    1H234 Ti448 4482   2.022   1.987   6.495
    1H234 Ti448 4483   6.616   1.987   6.495
    1H234 Ti448 4484   0.874   6.631   6.495
    1H234 Ti448 4485   5.927   0.621   6.495
    1H234 Ti448 4486   6.386   2.260   6.495
    1H234 Ti448 4487   5.467   0.621   6.495
    1H234 Ti448 4488   2.252   1.168   6.495
    1H234 Ti448 4489   5.238   0.895   6.495
    1H234 Ti449 4490   3.171   2.260   6.495
    1H234 Ti449 4491   5.927   2.260   6.495
    1H234 Ti449 4492   3.171   1.714   6.495
    1H234 Ti449 4493   3.400   0.895   6.495
    1H234 Ti449 4494   3.171   0.621   6.495
    1H234 Ti449 4495   3.860   3.080   6.495
    1H234 Ti449 4496   3.400   2.534   6.495
    1H234 Ti449 4497   6.386   1.168   6.495
    1H234 Ti449 4498   0.644   5.812   6.495
    1H234 Ti449 4499   1.333   6.085   6.495
    1H234 Ti450 4500   0.644   6.358   6.495
    1H234 Ti450 4501   1.792   1.714   6.495
    1H234 Ti450 4502   6.156   0.895   6.495
    1H234 Ti450 4503   2.941   0.895   6.495
    1H234 Ti450 4504   3.630   2.807   6.495
    1H234 Ti450 4505   1.103   6.358   6.495
    1H234 Ti450 4506   2.941   1.987   6.495
    1H234 Ti450 4507   3.171   1.168   6.495
    1H234 Ti450 4508   2.482   1.987   6.495
    1H234 Ti450 4509   1.103   5.812   6.495
    1H234 Ti451 4510   5.467   1.168   6.495
    1H234 Ti451 4511   2.711   1.168   6.495
    1H234 Ti451 4512   5.697   1.441   6.495
    1H234 Ti451 4513   2.941   1.441   6.495
    1H234 Ti451 4514   6.386   1.714   6.495
    1H234 Ti451 4515   0.874   6.085   6.495
    1H234 Ti451 4516   5.697   0.895   6.495
    1H234 Ti451 4517   2.022   1.441   6.495
    1H234 Ti451 4518   6.156   1.987   6.495
    1H234 Ti451 4519   5.927   1.714   6.495
    1H234 Ti452 4520   5.927   1.168   6.495
    1H234 Ti452 4521   2.711   1.714   6.495
    1H234 Ti452 4522   6.156   1.441   6.495
    1H234 Ti452 4523   2.482   1.441   6.495
    1H234 Ti452 4524   2.252   1.714   6.495
    1H234 Ti452 4525   3.860   6.773   7.987
    1H234 Ti452 4526   5.697   4.041   7.987
    1H234 Ti452 4527   0.185   1.573   5.003
    1H234 Ti452 4528   5.927   3.768   7.987
    1H234 Ti452 4529   5.927   7.046   7.987
    1H234 Ti453 4530   5.927   5.124   5.003
    1H234 Ti453 4531   3.630   5.671   5.003
    1H234 Ti453 4532   4.319   0.216   7.987
    1H234 Ti453 4533   2.022   4.587   7.987
    1H234 Ti453 4534   2.482   3.758   5.003
    1H234 Ti453 4535   1.563   2.402   7.987
    1H234 Ti453 4536   5.008   5.953   7.987
    1H234 Ti453 4537   1.103   5.134   7.987
    1H234 Ti453 4538   6.846   0.490   7.987
    1H234 Ti453 4539   6.616   4.851   5.003
    1H234 Ti454 4540   6.386   7.046   7.987
    1H234 Ti454 4541   3.400   6.773   7.987
    1H234 Ti454 4542   3.860   0.216   7.987
    1H234 Ti454 4543   4.089   5.124   5.003
    1H234 Ti454 4544   4.549   1.846   5.003
    1H234 Ti454 4545   4.089   1.300   5.003
    1H234 Ti454 4546   0.644   0.480   5.003
    1H234 Ti454 4547   6.386   5.671   5.003
    1H234 Ti454 4548   0.185   1.026   5.003
    1H234 Ti454 4549   1.103   0.480   5.003
    1H234 Ti455 4550   3.860   5.134   7.987
    1H234 Ti455 4551   3.630   1.300   5.003
    1H234 Ti455 4552   4.089   1.846   5.003
    1H234 Ti455 4553   3.630   5.124   5.003
    1H234 Ti455 4554   0.644   1.026   5.003
    1H234 Ti455 4555   4.549   6.500   7.987
    1H234 Ti455 4556   1.792   6.500   7.987
    1H234 Ti455 4557   0.644   1.573   5.003
    1H234 Ti455 4558   1.792   2.675   7.987
    1H234 Ti455 4559   4.778   2.665   5.003
    1H234 Ti456 4560   5.697   6.226   7.987
    1H234 Ti456 4561   2.711   5.953   7.987
    1H234 Ti456 4562   6.616   6.773   7.987
    1H234 Ti456 4563   6.386   0.490   7.987
    1H234 Ti456 4564   0.874   4.578   5.003
    1H234 Ti456 4565   6.616   2.402   7.987
    1H234 Ti456 4566   5.008   0.490   7.987
    1H234 Ti456 4567   2.482   6.226   7.987
    1H234 Ti456 4568   3.400   3.758   5.003
    1H234 Ti456 4569   4.319   6.773   7.987
    1H234 Ti457 4570   4.778   0.480   5.003
    1H234 Ti457 4571   4.549   2.675   7.987
    1H234 Ti457 4572   4.778   0.216   7.987
    1H234 Ti457 4573   5.927   4.031   5.003
    1H234 Ti457 4574   1.563   7.037   5.003
    1H234 Ti457 4575   3.630   5.953   7.987
    1H234 Ti457 4576   2.482   2.948   7.987
    1H234 Ti457 4577   6.846   5.671   5.003
    1H234 Ti457 4578   2.711   3.221   7.987
    1H234 Ti457 4579   3.630   0.490   7.987
    1H234 Ti458 4580   2.252   3.768   7.987
    1H234 Ti458 4581   6.386   4.314   7.987
    1H234 Ti458 4582   2.941   4.305   5.003
    1H234 Ti458 4583   6.156   4.305   5.003
    1H234 Ti458 4584   5.697   5.397   5.003
    1H234 Ti458 4585   3.860   6.226   7.987
    1H234 Ti458 4586   5.238   1.855   7.987
    1H234 Ti458 4587   2.941   3.495   7.987
    1H234 Ti458 4588   0.185   4.587   7.987
    1H234 Ti458 4589   0.414   4.578   5.003
    1H234 Ti459 4590   5.008   4.861   7.987
    1H234 Ti459 4591   5.467   2.129   7.987
    1H234 Ti459 4592   4.319   5.134   7.987
    1H234 Ti459 4593   3.171   3.485   5.003
    1H234 Ti459 4594   6.846   1.036   7.987
    1H234 Ti459 4595   5.008   4.578   5.003
    1H234 Ti459 4596   0.185   4.851   5.003
    1H234 Ti459 4597   5.697   4.587   7.987
    1H234 Ti459 4598   1.563   0.480   5.003
    1H234 Ti459 4599   5.927   0.490   7.987
    1H234 Ti460 4600   3.171   7.046   7.987
    1H234 Ti460 4601   4.089   5.953   7.987
    1H234 Ti460 4602   2.252   3.221   7.987
    1H234 Ti460 4603   1.792   6.763   5.003
    1H234 Ti460 4604   6.846   6.500   7.987
    1H234 Ti460 4605   6.616   4.041   7.987
    1H234 Ti460 4606   2.252   4.861   7.987
    1H234 Ti460 4607   3.400   6.490   5.003
    1H234 Ti460 4608   4.319   2.665   5.003
    1H234 Ti460 4609   4.319   1.855   7.987
    1H234 Ti461 4610   0.185   2.402   7.987
    1H234 Ti461 4611   1.563   5.134   7.987
    1H234 Ti461 4612   2.941   5.397   5.003
    1H234 Ti461 4613   6.386   3.221   7.987
    1H234 Ti461 4614   2.482   4.041   7.987
    1H234 Ti461 4615   4.089   4.031   5.003
    1H234 Ti461 4616   1.792   2.939   5.003
    1H234 Ti461 4617   5.008   5.124   5.003
    1H234 Ti461 4618   5.238   3.495   7.987
    1H234 Ti461 4619   1.792   5.953   7.987
    1H234 Ti462 4620   4.089   1.036   7.987
    1H234 Ti462 4621   3.400   5.134   7.987
    1H234 Ti462 4622   1.103   2.948   7.987
    1H234 Ti462 4623   4.319   0.480   5.003
    1H234 Ti462 4624   3.860   4.587   7.987
    1H234 Ti462 4625   2.941   6.490   5.003
    1H234 Ti462 4626   2.482   2.402   7.987
    1H234 Ti462 4627   3.860   4.305   5.003
    1H234 Ti462 4628   4.549   5.953   7.987
    1H234 Ti462 4629   6.616   4.305   5.003
    1H234 Ti463 4630   5.008   5.407   7.987
    1H234 Ti463 4631   2.252   1.036   7.987
    1H234 Ti463 4632   6.386   6.763   5.003
    1H234 Ti463 4633   1.333   6.500   7.987
    1H234 Ti463 4634   1.333   4.578   5.003
    1H234 Ti463 4635   0.874   4.314   7.987
    1H234 Ti463 4636   6.386   5.953   7.987
    1H234 Ti463 4637   1.563   1.309   7.987
    1H234 Ti463 4638   6.616   1.573   5.003
    1H234 Ti463 4639   5.008   1.846   5.003
    1H234 Ti464 4640   3.630   4.314   7.987
    1H234 Ti464 4641   1.563   1.855   7.987
    1H234 Ti464 4642   5.927   3.221   7.987
    1H234 Ti464 4643   2.252   5.407   7.987
    1H234 Ti464 4644   3.630   3.485   5.003
    1H234 Ti464 4645   5.467   2.675   7.987
    1H234 Ti464 4646   6.386   6.217   5.003
    1H234 Ti464 4647   2.711   5.407   7.987
    1H234 Ti464 4648   1.333   5.953   7.987
    1H234 Ti464 4649   2.482   7.037   5.003
    1H234 Ti465 4650   5.697   1.855   7.987
    1H234 Ti465 4651   4.549   1.300   5.003
    1H234 Ti465 4652   5.697   0.216   7.987
    1H234 Ti465 4653   2.482   0.480   5.003
    1H234 Ti465 4654   4.549   5.124   5.003
    1H234 Ti465 4655   1.333   0.490   7.987
    1H234 Ti465 4656   0.414   7.046   7.987
    1H234 Ti465 4657   5.467   5.953   7.987
    1H234 Ti465 4658   3.171   0.490   7.987
    1H234 Ti465 4659   4.549   7.046   7.987
    1H234 Ti466 4660   4.778   3.212   5.003
    1H234 Ti466 4661   0.414   1.582   7.987
    1H234 Ti466 4662   0.874   1.582   7.987
    1H234 Ti466 4663   1.792   0.490   7.987
    1H234 Ti466 4664   6.616   1.026   5.003
    1H234 Ti466 4665   0.644   3.495   7.987
    1H234 Ti466 4666   0.644   2.119   5.003
    1H234 Ti466 4667   2.482   3.212   5.003
    1H234 Ti466 4668   4.549   4.031   5.003
    1H234 Ti466 4669   0.874   5.124   5.003
    1H234 Ti467 4670   5.008   1.300   5.003
    1H234 Ti467 4671   1.333   0.207   5.003
    1H234 Ti467 4672   2.941   2.402   7.987
    1H234 Ti467 4673   4.089   5.671   5.003
    1H234 Ti467 4674   1.563   4.587   7.987
    1H234 Ti467 4675   4.089   3.485   5.003
    1H234 Ti467 4676   0.414   3.485   5.003
    1H234 Ti467 4677   3.860   6.490   5.003
    1H234 Ti467 4678   5.467   4.861   7.987
    1H234 Ti467 4679   6.386   2.939   5.003
    1H234 Ti468 4680   1.563   4.041   7.987
    1H234 Ti468 4681   5.697   1.309   7.987
    1H234 Ti468 4682   6.386   0.207   5.003
    1H234 Ti468 4683   0.185   2.119   5.003
    1H234 Ti468 4684   0.414   6.500   7.987
    1H234 Ti468 4685   3.630   3.768   7.987
    1H234 Ti468 4686   6.846   2.939   5.003
    1H234 Ti468 4687   5.467   0.490   7.987
    1H234 Ti468 4688   6.846   5.124   5.003
    1H234 Ti468 4689   4.778   4.041   7.987
    1H234 Ti469 4690   5.467   3.485   5.003
    1H234 Ti469 4691   5.238   4.305   5.003
    1H234 Ti469 4692   6.846   5.953   7.987
    1H234 Ti469 4693   1.792   6.217   5.003
    1H234 Ti469 4694   4.778   7.037   5.003
    1H234 Ti469 4695   0.414   0.490   7.987
    1H234 Ti469 4696   5.467   4.031   5.003
    1H234 Ti469 4697   0.874   7.046   7.987
    1H234 Ti469 4698   1.333   7.046   7.987
    1H234 Ti469 4699   3.400   5.680   7.987
    1H234 Ti470 4700   2.941   1.026   5.003
    1H234 Ti470 4701   2.482   2.665   5.003
    1H234 Ti470 4702   6.386   2.392   5.003
    1H234 Ti470 4703   0.185   6.773   7.987
    1H234 Ti470 4704   3.630   5.407   7.987
    1H234 Ti470 4705   4.319   7.037   5.003
    1H234 Ti470 4706   4.549   5.671   5.003
    1H234 Ti470 4707   0.414   2.939   5.003
    1H234 Ti470 4708   4.089   3.768   7.987
    1H234 Ti470 4709   1.103   2.402   7.987
    1H234 Ti471 4710   3.400   4.851   5.003
    1H234 Ti471 4711   4.319   6.226   7.987
    1H234 Ti471 4712   2.482   5.680   7.987
    1H234 Ti471 4713   5.467   5.407   7.987
    1H234 Ti471 4714   2.711   6.500   7.987
    1H234 Ti471 4715   4.319   4.851   5.003
    1H234 Ti471 4716   2.022   3.495   7.987
    1H234 Ti471 4717   3.860   2.402   7.987
    1H234 Ti471 4718   5.927   5.953   7.987
    1H234 Ti471 4719   6.846   0.753   5.003
    1H234 Ti472 4720   4.089   4.578   5.003
    1H234 Ti472 4721   0.644   0.763   7.987
    1H234 Ti472 4722   1.103   4.041   7.987
    1H234 Ti472 4723   1.563   5.680   7.987
    1H234 Ti472 4724   0.644   5.134   7.987
    1H234 Ti472 4725   4.319   4.305   5.003
    1H234 Ti472 4726   4.319   1.026   5.003
    1H234 Ti472 4727   1.792   5.407   7.987
    1H234 Ti472 4728   4.778   0.763   7.987
    1H234 Ti472 4729   0.874   1.300   5.003
    1H234 Ti473 4730   0.185   5.397   5.003
    1H234 Ti473 4731   2.252   6.763   5.003
    1H234 Ti473 4732   5.238   1.573   5.003
    1H234 Ti473 4733   1.333   4.861   7.987
    1H234 Ti473 4734   6.616   3.495   7.987
    1H234 Ti473 4735   2.022   1.309   7.987
    1H234 Ti473 4736   5.238   5.397   5.003
    1H234 Ti473 4737   1.563   2.948   7.987
    1H234 Ti473 4738   6.156   4.587   7.987
    1H234 Ti473 4739   0.414   4.314   7.987
    1H234 Ti474 4740   4.319   2.948   7.987
    1H234 Ti474 4741   5.238   2.948   7.987
    1H234 Ti474 4742   2.482   5.944   5.003
    1H234 Ti474 4743   3.630   6.763   5.003
    1H234 Ti474 4744   0.185   2.948   7.987
    1H234 Ti474 4745   1.792   3.221   7.987
    1H234 Ti474 4746   2.482   4.587   7.987
    1H234 Ti474 4747   2.022   3.212   5.003
    1H234 Ti474 4748   3.171   3.768   7.987
    1H234 Ti474 4749   5.467   3.221   7.987
    1H234 Ti475 4750   0.185   3.758   5.003
    1H234 Ti475 4751   3.400   2.948   7.987
    1H234 Ti475 4752   6.386   4.861   7.987
    1H234 Ti475 4753   4.778   2.119   5.003
    1H234 Ti475 4754   0.414   3.221   7.987
    1H234 Ti475 4755   1.103   6.490   5.003
    1H234 Ti475 4756   2.252   0.753   5.003
    1H234 Ti475 4757   0.414   3.768   7.987
    1H234 Ti475 4758   5.927   6.763   5.003
    1H234 Ti475 4759   6.616   6.490   5.003
    1H234 Ti476 4760   4.778   4.851   5.003
    1H234 Ti476 4761   4.549   1.582   7.987
    1H234 Ti476 4762   6.156   5.944   5.003
    1H234 Ti476 4763   2.711   6.217   5.003
    1H234 Ti476 4764   0.644   4.305   5.003
    1H234 Ti476 4765   0.414   2.675   7.987
    1H234 Ti476 4766   3.171   4.314   7.987
    1H234 Ti476 4767   2.711   4.578   5.003
    1H234 Ti476 4768   0.185   4.041   7.987
    1H234 Ti476 4769   1.103   3.212   5.003
    1H234 Ti477 4770   1.333   3.768   7.987
    1H234 Ti477 4771   3.171   4.578   5.003
    1H234 Ti477 4772   2.022   1.855   7.987
    1H234 Ti477 4773   2.941   0.763   7.987
    1H234 Ti477 4774   2.482   6.490   5.003
    1H234 Ti477 4775   1.333   4.314   7.987
    1H234 Ti477 4776   6.156   3.758   5.003
    1H234 Ti477 4777   2.022   2.119   5.003
    1H234 Ti477 4778   1.333   1.300   5.003
    1H234 Ti477 4779   1.103   2.665   5.003
    1H234 Ti478 4780   2.941   6.773   7.987
    1H234 Ti478 4781   4.089   0.753   5.003
    1H234 Ti478 4782   2.941   4.041   7.987
    1H234 Ti478 4783   6.156   0.480   5.003
    1H234 Ti478 4784   1.333   3.221   7.987
    1H234 Ti478 4785   4.549   3.485   5.003
    1H234 Ti478 4786   0.185   0.480   5.003
    1H234 Ti478 4787   6.156   3.212   5.003
    1H234 Ti478 4788   2.022   5.680   7.987
    1H234 Ti478 4789   6.156   5.680   7.987
    1H234 Ti479 4790   5.008   2.392   5.003
    1H234 Ti479 4791   0.874   2.129   7.987
    1H234 Ti479 4792   3.860   5.944   5.003
    1H234 Ti479 4793   4.319   3.212   5.003
    1H234 Ti479 4794   0.874   5.953   7.987
    1H234 Ti479 4795   0.874   0.490   7.987
    1H234 Ti479 4796   2.941   1.573   5.003
    1H234 Ti479 4797   6.156   2.948   7.987
    1H234 Ti479 4798   5.927   1.036   7.987
    1H234 Ti479 4799   2.482   6.773   7.987
    1H234 Ti480 4800   6.846   2.392   5.003
    1H234 Ti480 4801   0.185   1.855   7.987
    1H234 Ti480 4802   5.008   4.031   5.003
    1H234 Ti480 4803   6.846   1.582   7.987
    1H234 Ti480 4804   6.616   2.119   5.003
    1H234 Ti480 4805   3.171   5.407   7.987
    1H234 Ti480 4806   2.252   5.671   5.003
    1H234 Ti480 4807   3.860   1.309   7.987
    1H234 Ti480 4808   1.333   1.582   7.987
    1H234 Ti480 4809   2.711   2.392   5.003
    1H234 Ti481 4810   1.333   2.392   5.003
    1H234 Ti481 4811   2.252   1.582   7.987
    1H234 Ti481 4812   5.467   2.392   5.003
    1H234 Ti481 4813   6.846   4.031   5.003
    1H234 Ti481 4814   3.860   2.119   5.003
    1H234 Ti481 4815   5.697   5.944   5.003
    1H234 Ti481 4816   3.171   2.675   7.987
    1H234 Ti481 4817   5.927   3.485   5.003
    1H234 Ti481 4818   0.644   7.037   5.003
    1H234 Ti481 4819   1.792   3.485   5.003
    1H234 Ti482 4820   1.563   4.851   5.003
    1H234 Ti482 4821   2.252   6.217   5.003
    1H234 Ti482 4822   1.103   1.309   7.987
    1H234 Ti482 4823   4.778   2.948   7.987
    1H234 Ti482 4824   0.874   2.939   5.003
    1H234 Ti482 4825   5.008   1.582   7.987
    1H234 Ti482 4826   2.711   7.046   7.987
    1H234 Ti482 4827   4.089   3.221   7.987
    1H234 Ti482 4828   2.022   3.758   5.003
    1H234 Ti482 4829   3.400   0.763   7.987
    1H234 Ti483 4830   5.008   1.036   7.987
    1H234 Ti483 4831   5.697   5.680   7.987
    1H234 Ti483 4832   5.467   2.939   5.003
    1H234 Ti483 4833   2.711   0.490   7.987
    1H234 Ti483 4834   3.400   2.119   5.003
    1H234 Ti483 4835   3.860   7.037   5.003
    1H234 Ti483 4836   0.874   1.036   7.987
    1H234 Ti483 4837   2.941   5.134   7.987
    1H234 Ti483 4838   1.333   5.124   5.003
    1H234 Ti483 4839   1.103   0.763   7.987
    1H234 Ti484 4840   0.874   3.485   5.003
    1H234 Ti484 4841   2.022   4.305   5.003
    1H234 Ti484 4842   4.778   1.026   5.003
    1H234 Ti484 4843   1.563   2.665   5.003
    1H234 Ti484 4844   1.792   0.753   5.003
    1H234 Ti484 4845   1.563   3.495   7.987
    1H234 Ti484 4846   3.171   6.763   5.003
    1H234 Ti484 4847   0.874   2.675   7.987
    1H234 Ti484 4848   2.252   2.129   7.987
    1H234 Ti484 4849   2.482   5.397   5.003
    1H234 Ti485 4850   2.941   1.309   7.987
    1H234 Ti485 4851   6.156   1.309   7.987
    1H234 Ti485 4852   1.333   1.846   5.003
    1H234 Ti485 4853   0.185   5.944   5.003
    1H234 Ti485 4854   5.467   1.300   5.003
    1H234 Ti485 4855   0.644   4.587   7.987
    1H234 Ti485 4856   3.400   1.026   5.003
    1H234 Ti485 4857   6.846   0.207   5.003
    1H234 Ti485 4858   3.171   5.124   5.003
    1H234 Ti485 4859   2.482   0.763   7.987
    1H234 Ti486 4860   4.319   4.587   7.987
    1H234 Ti486 4861   5.008   0.753   5.003
    1H234 Ti486 4862   2.022   6.773   7.987
    1H234 Ti486 4863   3.400   2.402   7.987
    1H234 Ti486 4864   2.941   3.212   5.003
    1H234 Ti486 4865   6.616   3.212   5.003
    1H234 Ti486 4866   2.711   1.846   5.003
    1H234 Ti486 4867   6.156   1.855   7.987
    1H234 Ti486 4868   4.778   4.587   7.987
    1H234 Ti486 4869   6.156   5.134   7.987
    1H234 Ti487 4870   5.008   5.671   5.003
    1H234 Ti487 4871   0.644   5.397   5.003
    1H234 Ti487 4872   1.103   1.573   5.003
    1H234 Ti487 4873   5.697   5.134   7.987
    1H234 Ti487 4874   1.563   5.397   5.003
    1H234 Ti487 4875   0.644   3.758   5.003
    1H234 Ti487 4876   0.185   5.134   7.987
    1H234 Ti487 4877   4.549   5.407   7.987
    1H234 Ti487 4878   6.846   3.221   7.987
    1H234 Ti487 4879   4.089   2.392   5.003
    1H234 Ti488 4880   1.792   2.392   5.003
    1H234 Ti488 4881   5.238   2.665   5.003
    1H234 Ti488 4882   2.482   1.026   5.003
    1H234 Ti488 4883   0.874   5.671   5.003
    1H234 Ti488 4884   3.171   1.846   5.003
    1H234 Ti488 4885   0.874   6.763   5.003
    1H234 Ti488 4886   0.874   6.217   5.003
    1H234 Ti488 4887   2.711   4.861   7.987
    1H234 Ti488 4888   5.467   6.217   5.003
    1H234 Ti488 4889   5.467   6.763   5.003
    1H234 Ti489 4890   6.156   1.026   5.003
    1H234 Ti489 4891   5.927   2.129   7.987
    1H234 Ti489 4892   3.630   0.207   5.003
    1H234 Ti489 4893   2.941   4.587   7.987
    1H234 Ti489 4894   4.778   3.495   7.987
    1H234 Ti489 4895   0.874   2.392   5.003
    1H234 Ti489 4896   3.630   3.221   7.987
    1H234 Ti489 4897   5.467   0.753   5.003
    1H234 Ti489 4898   6.156   2.402   7.987
    1H234 Ti489 4899   4.549   1.036   7.987
    1H234 Ti490 4900   4.549   3.768   7.987
    1H234 Ti490 4901   6.846   3.485   5.003
    1H234 Ti490 4902   0.414   5.671   5.003
    1H234 Ti490 4903   5.008   3.485   5.003
    1H234 Ti490 4904   5.238   1.309   7.987
    1H234 Ti490 4905   3.400   1.855   7.987
    1H234 Ti490 4906   5.467   1.036   7.987
    1H234 Ti490 4907   4.549   3.221   7.987
    1H234 Ti490 4908   1.333   4.031   5.003
    1H234 Ti490 4909   1.563   1.026   5.003
    1H234 Ti491 4910   5.927   2.675   7.987
    1H234 Ti491 4911   3.860   2.948   7.987
    1H234 Ti491 4912   0.644   5.680   7.987
    1H234 Ti491 4913   4.089   4.314   7.987
    1H234 Ti491 4914   3.630   2.939   5.003
    1H234 Ti491 4915   2.252   4.578   5.003
    1H234 Ti491 4916   0.874   4.031   5.003
    1H234 Ti491 4917   2.941   7.037   5.003
    1H234 Ti491 4918   5.927   6.217   5.003
    1H234 Ti491 4919   6.616   3.758   5.003
    1H234 Ti492 4920   5.697   2.119   5.003
    1H234 Ti492 4921   2.711   1.582   7.987
    1H234 Ti492 4922   2.252   0.490   7.987
    1H234 Ti492 4923   1.333   6.217   5.003
    1H234 Ti492 4924   5.008   6.763   5.003
    1H234 Ti492 4925   0.414   6.217   5.003
    1H234 Ti492 4926   6.616   5.134   7.987
    1H234 Ti492 4927   1.333   3.485   5.003
    1H234 Ti492 4928   6.386   1.036   7.987
    1H234 Ti492 4929   5.238   0.480   5.003
    1H234 Ti493 4930   1.792   7.046   7.987
    1H234 Ti493 4931   6.616   0.763   7.987
    1H234 Ti493 4932   2.022   5.397   5.003
    1H234 Ti493 4933   1.792   5.671   5.003
    1H234 Ti493 4934   5.238   7.037   5.003
    1H234 Ti493 4935   3.860   1.855   7.987
    1H234 Ti493 4936   3.171   0.207   5.003
    1H234 Ti493 4937   6.616   1.855   7.987
    1H234 Ti493 4938   5.927   2.939   5.003
    1H234 Ti493 4939   0.414   5.953   7.987
    1H234 Ti494 4940   2.252   1.846   5.003
    1H234 Ti494 4941   3.630   0.753   5.003
    1H234 Ti494 4942   0.185   6.490   5.003
    1H234 Ti494 4943   2.941   0.480   5.003
    1H234 Ti494 4944   0.874   6.500   7.987
    1H234 Ti494 4945   4.778   5.680   7.987
    1H234 Ti494 4946   5.697   1.573   5.003
    1H234 Ti494 4947   3.400   1.309   7.987
    1H234 Ti494 4948   2.941   1.855   7.987
    1H234 Ti494 4949   5.927   2.392   5.003
    1H234 Ti495 4950   5.927   0.207   5.003
    1H234 Ti495 4951   3.171   2.939   5.003
    1H234 Ti495 4952   2.022   4.851   5.003
    1H234 Ti495 4953   4.319   6.490   5.003
    1H234 Ti495 4954   2.252   3.485   5.003
    1H234 Ti495 4955   0.644   0.216   7.987
    1H234 Ti495 4956   5.008   6.217   5.003
    1H234 Ti495 4957   1.563   0.216   7.987
    1H234 Ti495 4958   6.386   4.031   5.003
    1H234 Ti495 4959   2.022   6.490   5.003
    1H234 Ti496 4960   3.400   4.041   7.987
    1H234 Ti496 4961   5.697   0.763   7.987
    1H234 Ti496 4962   1.792   1.582   7.987
    1H234 Ti496 4963   1.103   6.773   7.987
    1H234 Ti496 4964   0.414   4.861   7.987
    1H234 Ti496 4965   5.697   2.948   7.987
    1H234 Ti496 4966   2.711   0.207   5.003
    1H234 Ti496 4967   3.860   3.495   7.987
    1H234 Ti496 4968   5.238   3.758   5.003
    1H234 Ti496 4969   5.008   3.221   7.987
    1H234 Ti497 4970   2.711   4.314   7.987
    1H234 Ti497 4971   1.103   6.226   7.987
    1H234 Ti497 4972   6.386   2.129   7.987
    1H234 Ti497 4973   5.927   4.861   7.987
    1H234 Ti497 4974   4.778   5.134   7.987
    1H234 Ti497 4975   0.644   1.855   7.987
    1H234 Ti497 4976   2.711   2.939   5.003
    1H234 Ti497 4977   4.778   3.758   5.003
    1H234 Ti497 4978   3.630   2.675   7.987
    1H234 Ti497 4979   6.846   3.768   7.987
    1H234 Ti498 4980   2.711   2.129   7.987
    1H234 Ti498 4981   0.414   0.207   5.003
    1H234 Ti498 4982   3.860   3.212   5.003
    1H234 Ti498 4983   5.467   5.671   5.003
    1H234 Ti498 4984   3.630   2.129   7.987
    1H234 Ti498 4985   0.185   2.665   5.003
    1H234 Ti498 4986   5.697   3.212   5.003
    1H234 Ti498 4987   4.089   0.207   5.003
    1H234 Ti498 4988   4.549   4.314   7.987
    1H234 Ti498 4989   4.549   4.861   7.987
    1H234 Ti499 4990   0.644   6.226   7.987
    1H234 Ti499 4991   3.171   1.036   7.987
    1H234 Ti499 4992   6.616   7.037   5.003
    1H234 Ti499 4993   5.697   6.490   5.003
    1H234 Ti499 4994   4.319   1.309   7.987
    1H234 Ti499 4995   4.089   6.217   5.003
    1H234 Ti499 4996   4.778   1.309   7.987
    1H234 Ti499 4997   6.386   1.300   5.003
    1H234 Ti499 4998   4.089   1.582   7.987
    1H234 Ti499 4999   4.319   4.041   7.987
    1H234 Ti500 5000   4.549   6.763   5.003
    1H234 Ti500 5001   6.616   1.309   7.987
    1H234 Ti500 5002   0.414   2.392   5.003
    1H234 Ti500 5003   0.414   5.407   7.987
    1H234 Ti500 5004   3.171   0.753   5.003
    1H234 Ti500 5005   6.616   5.680   7.987
    1H234 Ti500 5006   0.644   2.665   5.003
    1H234 Ti500 5007   2.941   4.851   5.003
    1H234 Ti500 5008   0.185   3.495   7.987
    1H234 Ti500 5009   5.697   2.665   5.003
    1H234 Ti501 5010   2.022   0.216   7.987
    1H234 Ti501 5011   2.711   1.300   5.003
    1H234 Ti501 5012   0.644   2.402   7.987
    1H234 Ti501 5013   0.414   2.129   7.987
    1H234 Ti501 5014   1.563   5.944   5.003
    1H234 Ti501 5015   2.482   1.855   7.987
    1H234 Ti501 5016   1.103   5.397   5.003
    1H234 Ti501 5017   4.319   5.944   5.003
    1H234 Ti501 5018   1.103   3.758   5.003
    1H234 Ti501 5019   4.089   2.939   5.003
    1H234 Ti502 5020   3.630   1.582   7.987
    1H234 Ti502 5021   5.697   7.037   5.003
    1H234 Ti502 5022   1.563   2.119   5.003
    1H234 Ti502 5023   2.711   5.124   5.003
    1H234 Ti502 5024   6.386   5.407   7.987
    1H234 Ti502 5025   3.171   1.582   7.987
    1H234 Ti502 5026   2.941   2.119   5.003
    1H234 Ti502 5027   3.860   0.480   5.003
    1H234 Ti502 5028   6.386   1.582   7.987
    1H234 Ti502 5029   2.482   0.216   7.987
    1H234 Ti503 5030   4.778   5.944   5.003
    1H234 Ti503 5031   1.792   4.578   5.003
    1H234 Ti503 5032   0.644   6.490   5.003
    1H234 Ti503 5033   1.563   4.305   5.003
    1H234 Ti503 5034   6.386   1.846   5.003
    1H234 Ti503 5035   0.185   5.680   7.987
    1H234 Ti503 5036   2.252   5.124   5.003
    1H234 Ti503 5037   1.563   3.758   5.003
    1H234 Ti503 5038   5.238   5.944   5.003
    1H234 Ti503 5039   1.103   5.944   5.003
    1H234 Ti504 5040   6.156   2.119   5.003
    1H234 Ti504 5041   3.400   0.480   5.003
    1H234 Ti504 5042   2.252   7.046   7.987
    1H234 Ti504 5043   6.846   6.763   5.003
    1H234 Ti504 5044   2.482   4.851   5.003
    1H234 Ti504 5045   1.792   4.031   5.003
    1H234 Ti504 5046   2.022   1.026   5.003
    1H234 Ti504 5047   3.630   2.392   5.003
    1H234 Ti504 5048   5.467   0.207   5.003
    1H234 Ti504 5049   3.860   2.665   5.003
    1H234 Ti505 5050   5.927   0.753   5.003
    1H234 Ti505 5051   6.846   5.407   7.987
    1H234 Ti505 5052   5.927   1.846   5.003
    1H234 Ti505 5053   2.941   2.665   5.003
    1H234 Ti505 5054   4.778   6.490   5.003
    1H234 Ti505 5055   5.697   1.026   5.003
    1H234 Ti505 5056   2.482   1.573   5.003
    1H234 Ti505 5057   0.414   6.763   5.003
    1H234 Ti505 5058   1.563   1.573   5.003
    1H234 Ti505 5059   5.697   0.480   5.003
    1H234 Ti506 5060   5.927   1.300   5.003
    1H234 Ti506 5061   3.400   2.665   5.003
    1H234 Ti506 5062   0.185   7.037   5.003
    1H234 Ti506 5063   1.333   5.671   5.003
    1H234 Ti506 5064   1.792   1.846   5.003
    1H234 Ti506 5065   3.171   2.392   5.003
    1H234 Ti506 5066   4.549   6.217   5.003
    1H234 Ti506 5067   1.792   1.300   5.003
    1H234 Ti506 5068   2.252   1.300   5.003
    1H234 Ti506 5069   6.156   1.573   5.003
    1H234 Ti507 5070   2.022   1.573   5.003
    1H234    O1 5071   5.327   6.618   7.911
    1H234    O2 5072   5.378   6.891   7.911
    1H234    O3 5073   5.787   6.618   7.911
    1H234    O4 5074   6.016   4.733   5.078
    1H234    O5 5075   4.408   2.247   7.911
    1H234    O6 5076   5.557   4.733   5.078
    1H234    O7 5077   4.868   2.247   7.911
    1H234    O8 5078   5.327   3.886   7.911
    1H234    O9 5079   3.260   5.826   5.078
    1H234   O10 5080   4.919   6.891   7.911
    1H234   O11 5081   4.868   6.618   7.911
    1H234   O12 5082   4.919   6.344   7.911
    1H234   O13 5083   5.327   0.061   7.911
    1H234   O14 5084   6.246   6.618   7.911
    1H234   O15 5085   5.378   4.159   7.911
    1H234   O16 5086   5.378   6.344   7.911
    1H234   O17 5087   5.608   4.460   5.078
    1H234   O18 5088   3.311   6.099   5.078
    1H234   O19 5089   2.852   3.914   5.078
    1H234   O20 5090   4.919   2.520   7.911
    1H234   O21 5091   5.608   5.006   5.078
    1H234   O22 5092   6.297   6.344   7.911
    1H234   O23 5093   3.260   4.187   5.078
    1H234   O24 5094   6.476   5.280   5.078
    1H234   O25 5095   4.919   1.973   7.911
    1H234   O26 5096   5.327   4.432   7.911
    1H234   O27 5097   3.081   6.344   7.911
    1H234   O28 5098   3.541   6.344   7.911
    1H234   O29 5099   3.030   6.071   7.911
    1H234   O30 5100   1.933   0.089   5.078
    1H234   O31 5101   3.949   0.607   7.911
    1H234   O32 5102   3.311   5.553   5.078
    1H234   O33 5103   1.703   0.881   7.911
    1H234   O34 5104   2.162   4.159   7.911
    1H234   O35 5105   6.246   3.886   7.911
    1H234   O36 5106   2.801   3.640   5.078
    1H234   O37 5107   3.081   5.798   7.911
    1H234   O38 5108   2.801   5.826   5.078
    1H234   O39 5109   1.882   0.362   5.078
    1H234   O40 5110   3.081   3.066   7.911
    1H234   O41 5111   2.162   2.520   7.911
    1H234   O42 5112   4.408   0.607   7.911
    1H234   O43 5113   0.325   0.881   7.911
    1H234   O44 5114   6.067   5.553   5.078
    1H234   O45 5115   6.705   0.061   7.911
    1H234   O46 5116   0.274   1.154   7.911
    1H234   O47 5117   1.193   5.525   7.911
    1H234   O48 5118   6.705   2.793   7.911
    1H234   O49 5119   3.770   3.914   5.078
    1H234   O50 5120   3.770   1.728   5.078
    1H234   O51 5121   3.719   4.733   5.078
    1H234   O52 5122   0.963   0.909   5.078
    1H234   O53 5123   0.095   4.460   5.078
    1H234   O54 5124   3.949   5.525   7.911
    1H234   O55 5125   3.541   4.705   7.911
    1H234   O56 5126   1.014   0.089   5.078
    1H234   O57 5127   6.297   3.612   7.911
    1H234   O58 5128   2.112   2.793   7.911
    1H234   O59 5129   0.784   3.066   7.911
    1H234   O60 5130   1.473   6.645   5.078
    1H234   O61 5131   2.112   6.071   7.911
    1H234   O62 5132   0.734   3.886   7.911
    1H234   O63 5133   3.260   1.455   5.078
    1H234   O64 5134   2.162   6.344   7.911
    1H234   O65 5135   2.341   4.187   5.078
    1H234   O66 5136   6.705   4.432   7.911
    1H234   O67 5137   3.490   0.061   7.911
    1H234   O68 5138   2.392   2.274   5.078
    1H234   O69 5139   6.756   4.705   7.911
    1H234   O70 5140   2.622   3.612   7.911
    1H234   O71 5141   0.555   5.006   5.078
    1H234   O72 5142   1.244   1.973   7.911
    1H234   O73 5143   4.689   4.460   5.078
    1H234   O74 5144   5.097   3.094   5.078
    1H234   O75 5145   0.963   2.001   5.078
    1H234   O76 5146   6.526   0.635   5.078
    1H234   O77 5147   2.571   1.154   7.911
    1H234   O78 5148   1.423   3.094   5.078
    1H234   O79 5149   6.067   5.006   5.078
    1H234   O80 5150   5.837   6.891   7.911
    1H234   O81 5151   5.837   6.344   7.911
    1H234   O82 5152   3.490   6.071   7.911
    1H234   O83 5153   4.459   1.973   7.911
    1H234   O84 5154   6.526   5.006   5.078
    1H234   O85 5155   6.067   4.460   5.078
    1H234   O86 5156   2.112   3.886   7.911
    1H234   O87 5157   4.459   2.520   7.911
    1H234   O88 5158   5.837   4.159   7.911
    1H234   O89 5159   6.016   5.280   5.078
    1H234   O90 5160   4.000   0.334   7.911
    1H234   O91 5161   6.476   4.733   5.078
    1H234   O92 5162   4.868   0.061   7.911
    1H234   O93 5163   5.327   2.247   7.911
    1H234   O94 5164   6.297   6.891   7.911
    1H234   O95 5165   5.148   5.006   5.078
    1H234   O96 5166   2.801   4.187   5.078
    1H234   O97 5167   5.837   3.612   7.911
    1H234   O98 5168   3.311   3.914   5.078
    1H234   O99 5169   5.378   3.612   7.911
    1H234  O100 5170   2.852   6.099   5.078
    1H234  O101 5171   3.719   4.187   5.078
    1H234  O102 5172   4.000   5.252   7.911
    1H234  O103 5173   4.919   4.159   7.911
    1H234  O104 5174   3.490   6.618   7.911
    1H234  O105 5175   1.423   6.919   5.078
    1H234  O106 5176   2.341   0.362   5.078
    1H234  O107 5177   3.311   4.460   5.078
    1H234  O108 5178   4.000   6.891   7.911
    1H234  O109 5179   3.541   6.891   7.911
    1H234  O110 5180   1.933   2.821   5.078
    1H234  O111 5181   3.949   6.618   7.911
    1H234  O112 5182   5.327   6.071   7.911
    1H234  O113 5183   1.652   2.247   7.911
    1H234  O114 5184   6.756   6.891   7.911
    1H234  O115 5185   4.868   6.071   7.911
    1H234  O116 5186   6.756   0.334   7.911
    1H234  O117 5187   2.112   4.432   7.911
    1H234  O118 5188   4.459   0.334   7.911
    1H234  O119 5189   3.260   6.372   5.078
    1H234  O120 5190   5.557   5.280   5.078
    1H234  O121 5191   5.378   2.520   7.911
    1H234  O122 5192   1.014   0.635   5.078
    1H234  O123 5193   3.719   1.455   5.078
    1H234  O124 5194   2.392   3.914   5.078
    1H234  O125 5195   6.526   5.553   5.078
    1H234  O126 5196   0.784   3.612   7.911
    1H234  O127 5197   6.246   6.071   7.911
    1H234  O128 5198   5.097   4.733   5.078
    1H234  O129 5199   1.244   5.252   7.911
    1H234  O130 5200   4.000   0.881   7.911
    1H234  O131 5201   0.044   1.455   5.078
    1H234  O132 5202   6.297   4.159   7.911
    1H234  O133 5203   0.095   1.728   5.078
    1H234  O134 5204   0.963   0.362   5.078
    1H234  O135 5205   3.770   5.006   5.078
    1H234  O136 5206   3.949   0.061   7.911
    1H234  O137 5207   2.341   2.548   5.078
    1H234  O138 5208   3.770   5.553   5.078
    1H234  O139 5209   6.246   0.061   7.911
    1H234  O140 5210   4.638   2.548   5.078
    1H234  O141 5211   1.703   4.159   7.911
    1H234  O142 5212   6.476   5.826   5.078
    1H234  O143 5213   1.652   1.154   7.911
    1H234  O144 5214   2.571   2.793   7.911
    1H234  O145 5215   0.274   0.061   7.911
    1H234  O146 5216   1.652   0.607   7.911
    1H234  O147 5217   1.193   3.339   7.911
    1H234  O148 5218   2.112   4.979   7.911
    1H234  O149 5219   1.882   6.919   5.078
    1H234  O150 5220   5.787   4.432   7.911
    1H234  O151 5221   4.179   1.455   5.078
    1H234  O152 5222   3.030   3.339   7.911
    1H234  O153 5223   6.526   4.460   5.078
    1H234  O154 5224   4.179   2.001   5.078
    1H234  O155 5225   3.490   4.432   7.911
    1H234  O156 5226   6.526   6.099   5.078
    1H234  O157 5227   2.392   0.089   5.078
    1H234  O158 5228   0.555   0.635   5.078
    1H234  O159 5229   3.770   4.460   5.078
    1H234  O160 5230   0.504   1.455   5.078
    1H234  O161 5231   6.756   2.520   7.911
    1H234  O162 5232   0.095   1.182   5.078
    1H234  O163 5233   3.719   5.280   5.078
    1H234  O164 5234   5.378   0.334   7.911
    1H234  O165 5235   6.756   6.344   7.911
    1H234  O166 5236   0.044   4.733   5.078
    1H234  O167 5237   4.230   1.728   5.078
    1H234  O168 5238   4.179   5.280   5.078
    1H234  O169 5239   5.557   4.187   5.078
    1H234  O170 5240   3.030   2.793   7.911
    1H234  O171 5241   5.378   4.705   7.911
    1H234  O172 5242   2.571   3.339   7.911
    1H234  O173 5243   6.297   0.334   7.911
    1H234  O174 5244   2.112   2.247   7.911
    1H234  O175 5245   4.689   1.728   5.078
    1H234  O176 5246   2.622   2.520   7.911
    1H234  O177 5247   5.787   3.339   7.911
    1H234  O178 5248   0.555   1.728   5.078
    1H234  O179 5249   0.504   0.909   5.078
    1H234  O180 5250   6.246   3.339   7.911
    1H234  O181 5251   4.000   2.520   7.911
    1H234  O182 5252   1.703   4.705   7.911
    1H234  O183 5253   3.311   1.728   5.078
    1H234  O184 5254   0.734   3.339   7.911
    1H234  O185 5255   4.000   5.798   7.911
    1H234  O186 5256   3.949   4.979   7.911
    1H234  O187 5257   1.703   6.344   7.911
    1H234  O188 5258   2.852   5.553   5.078
    1H234  O189 5259   1.703   1.973   7.911
    1H234  O190 5260   3.490   4.979   7.911
    1H234  O191 5261   1.244   5.798   7.911
    1H234  O192 5262   3.719   6.372   5.078
    1H234  O193 5263   0.555   1.182   5.078
    1H234  O194 5264   6.705   6.071   7.911
    1H234  O195 5265   3.541   0.334   7.911
    1H234  O196 5266   3.770   1.182   5.078
    1H234  O197 5267   2.162   5.252   7.911
    1H234  O198 5268   4.868   1.700   7.911
    1H234  O199 5269   1.014   1.182   5.078
    1H234  O200 5270   1.473   0.635   5.078
    1H234  O201 5271   4.689   2.821   5.078
    1H234  O202 5272   1.652   4.979   7.911
    1H234  O203 5273   6.756   4.159   7.911
    1H234  O204 5274   2.341   3.094   5.078
    1H234  O205 5275   0.963   4.733   5.078
    1H234  O206 5276   0.274   0.607   7.911
    1H234  O207 5277   0.504   4.733   5.078
    1H234  O208 5278   0.325   1.427   7.911
    1H234  O209 5279   1.652   4.432   7.911
    1H234  O210 5280   0.784   5.252   7.911
    1H234  O211 5281   1.652   6.618   7.911
    1H234  O212 5282   0.734   1.154   7.911
    1H234  O213 5283   1.933   0.635   5.078
    1H234  O214 5284   2.162   3.066   7.911
    1H234  O215 5285   3.030   6.618   7.911
    1H234  O216 5286   4.000   6.344   7.911
    1H234  O217 5287   4.459   5.798   7.911
    1H234  O218 5288   3.719   2.001   5.078
    1H234  O219 5289   1.244   3.612   7.911
    1H234  O220 5290   6.246   0.607   7.911
    1H234  O221 5291   2.162   0.881   7.911
    1H234  O222 5292   0.504   4.187   5.078
    1H234  O223 5293   4.638   0.362   5.078
    1H234  O224 5294   1.244   0.881   7.911
    1H234  O225 5295   0.784   1.427   7.911
    1H234  O226 5296   4.868   4.432   7.911
    1H234  O227 5297   4.408   5.525   7.911
    1H234  O228 5298   1.014   4.460   5.078
    1H234  O229 5299   3.719   3.640   5.078
    1H234  O230 5300   2.571   3.886   7.911
    1H234  O231 5301   4.230   2.274   5.078
    1H234  O232 5302   4.868   3.886   7.911
    1H234  O233 5303   0.784   4.705   7.911
    1H234  O234 5304   1.423   0.909   5.078
    1H234  O235 5305   4.868   2.793   7.911
    1H234  O236 5306   1.652   3.886   7.911
    1H234  O237 5307   0.325   0.334   7.911
    1H234  O238 5308   5.097   2.001   5.078
    1H234  O239 5309   3.541   0.881   7.911
    1H234  O240 5310   2.392   4.460   5.078
    1H234  O241 5311   3.081   4.705   7.911
    1H234  O242 5312   1.652   6.071   7.911
    1H234  O243 5313   0.784   4.159   7.911
    1H234  O244 5314   1.882   2.548   5.078
    1H234  O245 5315   3.490   3.339   7.911
    1H234  O246 5316   6.476   0.909   5.078
    1H234  O247 5317   0.044   4.187   5.078
    1H234  O248 5318   0.504   2.001   5.078
    1H234  O249 5319   4.638   1.455   5.078
    1H234  O250 5320   4.919   3.612   7.911
    1H234  O251 5321   1.193   4.432   7.911
    1H234  O252 5322   2.392   2.821   5.078
    1H234  O253 5323   4.230   3.914   5.078
    1H234  O254 5324   4.689   0.635   5.078
    1H234  O255 5325   3.311   3.367   5.078
    1H234  O256 5326   3.949   2.247   7.911
    1H234  O257 5327   6.705   2.247   7.911
    1H234  O258 5328   4.000   4.705   7.911
    1H234  O259 5329   3.541   3.612   7.911
    1H234  O260 5330   1.703   3.612   7.911
    1H234  O261 5331   4.638   4.187   5.078
    1H234  O262 5332   3.030   0.061   7.911
    1H234  O263 5333   3.030   5.525   7.911
    1H234  O264 5334   4.459   0.881   7.911
    1H234  O265 5335   1.193   2.247   7.911
    1H234  O266 5336   4.230   5.553   5.078
    1H234  O267 5337   0.734   4.979   7.911
    1H234  O268 5338   5.327   1.700   7.911
    1H234  O269 5339   6.297   2.520   7.911
    1H234  O270 5340   4.638   3.094   5.078
    1H234  O271 5341   6.756   3.066   7.911
    1H234  O272 5342   4.638   5.280   5.078
    1H234  O273 5343   0.963   6.919   5.078
    1H234  O274 5344   3.081   0.334   7.911
    1H234  O275 5345   6.016   5.826   5.078
    1H234  O276 5346   5.148   2.274   5.078
    1H234  O277 5347   5.327   4.979   7.911
    1H234  O278 5348   2.162   5.798   7.911
    1H234  O279 5349   4.179   3.640   5.078
    1H234  O280 5350   1.244   4.705   7.911
    1H234  O281 5351   1.244   2.520   7.911
    1H234  O282 5352   4.689   2.274   5.078
    1H234  O283 5353   5.557   2.001   5.078
    1H234  O284 5354   4.638   4.733   5.078
    1H234  O285 5355   1.014   5.006   5.078
    1H234  O286 5356   0.044   2.001   5.078
    1H234  O287 5357   6.476   0.362   5.078
    1H234  O288 5358   4.000   1.973   7.911
    1H234  O289 5359   5.787   1.700   7.911
    1H234  O290 5360   1.193   2.793   7.911
    1H234  O291 5361   5.327   5.525   7.911
    1H234  O292 5362   2.112   0.607   7.911
    1H234  O293 5363   5.378   5.798   7.911
    1H234  O294 5364   4.689   0.089   5.078
    1H234  O295 5365   3.770   6.099   5.078
    1H234  O296 5366   5.608   3.914   5.078
    1H234  O297 5367   5.327   0.607   7.911
    1H234  O298 5368   6.526   2.821   5.078
    1H234  O299 5369   1.193   1.700   7.911
    1H234  O300 5370   2.622   5.252   7.911
    1H234  O301 5371   3.260   5.280   5.078
    1H234  O302 5372   6.246   2.793   7.911
    1H234  O303 5373   0.555   3.367   5.078
    1H234  O304 5374   2.852   6.645   5.078
    1H234  O305 5375   1.193   0.061   7.911
    1H234  O306 5376   6.476   2.548   5.078
    1H234  O307 5377   5.837   1.427   7.911
    1H234  O308 5378   1.193   1.154   7.911
    1H234  O309 5379   0.734   2.793   7.911
    1H234  O310 5380   0.504   5.280   5.078
    1H234  O311 5381   4.689   5.553   5.078
    1H234  O312 5382   3.949   3.886   7.911
    1H234  O313 5383   5.148   1.182   5.078
    1H234  O314 5384   3.030   4.979   7.911
    1H234  O315 5385   2.852   3.367   5.078
    1H234  O316 5386   0.504   3.094   5.078
    1H234  O317 5387   1.244   0.334   7.911
    1H234  O318 5388   2.801   0.909   5.078
    1H234  O319 5389   1.933   6.099   5.078
    1H234  O320 5390   2.622   0.881   7.911
    1H234  O321 5391   4.179   6.919   5.078
    1H234  O322 5392   0.044   6.372   5.078
    1H234  O323 5393   5.148   3.367   5.078
    1H234  O324 5394   2.112   6.618   7.911
    1H234  O325 5395   0.734   5.525   7.911
    1H234  O326 5396   0.325   6.344   7.911
    1H234  O327 5397   0.555   3.914   5.078
    1H234  O328 5398   0.044   3.094   5.078
    1H234  O329 5399   3.311   1.182   5.078
    1H234  O330 5400   0.095   6.099   5.078
    1H234  O331 5401   5.557   3.640   5.078
    1H234  O332 5402   6.067   6.645   5.078
    1H234  O333 5403   1.014   2.274   5.078
    1H234  O334 5404   5.378   5.252   7.911
    1H234  O335 5405   3.949   2.793   7.911
    1H234  O336 5406   1.473   3.367   5.078
    1H234  O337 5407   0.784   6.891   7.911
    1H234  O338 5408   1.014   1.728   5.078
    1H234  O339 5409   5.148   2.821   5.078
    1H234  O340 5410   1.473   2.821   5.078
    1H234  O341 5411   3.030   2.247   7.911
    1H234  O342 5412   4.638   0.909   5.078
    1H234  O343 5413   2.571   4.979   7.911
    1H234  O344 5414   5.787   2.247   7.911
    1H234  O345 5415   1.423   6.372   5.078
    1H234  O346 5416   5.378   1.427   7.911
    1H234  O347 5417   0.095   3.367   5.078
    1H234  O348 5418   3.490   1.154   7.911
    1H234  O349 5419   6.705   4.979   7.911
    1H234  O350 5420   2.622   1.427   7.911
    1H234  O351 5421   2.801   6.919   5.078
    1H234  O352 5422   5.608   1.728   5.078
    1H234  O353 5423   5.097   0.362   5.078
    1H234  O354 5424   6.016   6.919   5.078
    1H234  O355 5425   0.274   6.071   7.911
    1H234  O356 5426   5.837   5.252   7.911
    1H234  O357 5427   2.341   2.001   5.078
    1H234  O358 5428   0.734   6.618   7.911
    1H234  O359 5429   4.408   3.339   7.911
    1H234  O360 5430   6.756   1.973   7.911
    1H234  O361 5431   6.067   0.089   5.078
    1H234  O362 5432   6.067   2.821   5.078
    1H234  O363 5433   6.476   3.640   5.078
    1H234  O364 5434   5.787   5.525   7.911
    1H234  O365 5435   5.837   2.520   7.911
    1H234  O366 5436   5.097   0.909   5.078
    1H234  O367 5437   3.260   6.919   5.078
    1H234  O368 5438   0.963   4.187   5.078
    1H234  O369 5439   0.555   6.099   5.078
    1H234  O370 5440   5.378   0.881   7.911
    1H234  O371 5441   3.311   0.089   5.078
    1H234  O372 5442   6.526   3.367   5.078
    1H234  O373 5443   5.148   6.645   5.078
    1H234  O374 5444   3.719   0.909   5.078
    1H234  O375 5445   1.882   5.280   5.078
    1H234  O376 5446   3.081   1.973   7.911
    1H234  O377 5447   4.000   4.159   7.911
    1H234  O378 5448   1.703   6.891   7.911
    1H234  O379 5449   6.016   6.372   5.078
    1H234  O380 5450   6.297   0.881   7.911
    1H234  O381 5451   4.459   3.612   7.911
    1H234  O382 5452   0.504   5.826   5.078
    1H234  O383 5453   5.148   0.089   5.078
    1H234  O384 5454   3.260   3.094   5.078
    1H234  O385 5455   2.852   0.635   5.078
    1H234  O386 5456   6.016   2.548   5.078
    1H234  O387 5457   1.882   5.826   5.078
    1H234  O388 5458   4.230   6.645   5.078
    1H234  O389 5459   1.933   5.006   5.078
    1H234  O390 5460   5.097   6.372   5.078
    1H234  O391 5461   5.787   3.886   7.911
    1H234  O392 5462   1.703   2.520   7.911
    1H234  O393 5463   5.148   6.768   7.814
    1H234  O394 5464   5.787   0.061   7.911
    1H234  O395 5465   5.097   6.495   7.814
    1H234  O396 5466   4.408   0.061   7.911
    1H234  O397 5467   4.408   6.618   7.911
    1H234  O398 5468   2.571   6.071   7.911
    1H234  O399 5469   4.919   0.334   7.911
    1H234  O400 5470   5.608   6.768   7.814
    1H234  O401 5471   6.705   6.618   7.911
    1H234  O402 5472   2.162   4.705   7.911
    1H234  O403 5473   6.016   4.187   5.078
    1H234  O404 5474   3.260   3.640   5.078
    1H234  O405 5475   2.622   3.066   7.911
    1H234  O406 5476   3.719   5.826   5.078
    1H234  O407 5477   5.097   7.041   7.814
    1H234  O408 5478   1.193   4.979   7.911
    1H234  O409 5479   5.837   4.583   5.175
    1H234  O410 5480   4.459   6.891   7.911
    1H234  O411 5481   4.459   6.344   7.911
    1H234  O412 5482   4.638   2.001   5.078
    1H234  O413 5483   1.473   0.089   5.078
    1H234  O414 5484   2.622   5.798   7.911
    1H234  O415 5485   5.557   6.495   7.814
    1H234  O416 5486   3.949   6.071   7.911
    1H234  O417 5487   5.148   4.036   7.814
    1H234  O418 5488   5.378   1.973   7.911
    1H234  O419 5489   3.541   5.798   7.911
    1H234  O420 5490   2.622   6.344   7.911
    1H234  O421 5491   5.837   0.334   7.911
    1H234  O422 5492   4.230   5.006   5.078
    1H234  O423 5493   5.148   4.460   5.078
    1H234  O424 5494   5.787   4.856   5.175
    1H234  O425 5495   0.044   0.909   5.078
    1H234  O426 5496   6.016   6.495   7.814
    1H234  O427 5497   4.230   1.182   5.078
    1H234  O428 5498   6.297   5.129   5.175
    1H234  O429 5499   4.638   2.124   7.814
    1H234  O430 5500   2.162   3.612   7.911
    1H234  O431 5501   0.095   5.006   5.078
    1H234  O432 5502   1.652   2.793   7.911
    1H234  O433 5503   4.868   0.607   7.911
    1H234  O434 5504   5.787   6.071   7.911
    1H234  O435 5505   4.919   5.798   7.911
    1H234  O436 5506   4.408   2.793   7.911
    1H234  O437 5507   1.423   0.362   5.078
    1H234  O438 5508   6.246   4.432   7.911
    1H234  O439 5509   3.311   6.222   7.814
    1H234  O440 5510   0.274   4.432   7.911
    1H234  O441 5511   6.246   4.856   5.175
    1H234  O442 5512   3.030   5.949   5.175
    1H234  O443 5513   1.703   5.252   7.911
    1H234  O444 5514   3.081   3.612   7.911
    1H234  O445 5515   0.325   6.891   7.911
    1H234  O446 5516   0.044   5.826   5.078
    1H234  O447 5517   2.112   1.154   7.911
    1H234  O448 5518   5.097   5.280   5.078
    1H234  O449 5519   1.882   3.094   5.078
    1H234  O450 5520   2.341   6.919   5.078
    1H234  O451 5521   5.327   2.793   7.911
    1H234  O452 5522   3.541   5.252   7.911
    1H234  O453 5523   6.297   3.066   7.911
    1H234  O454 5524   6.705   0.607   7.911
    1H234  O455 5525   4.919   4.705   7.911
    1H234  O456 5526   5.148   1.728   5.078
    1H234  O457 5527   4.689   2.397   7.814
    1H234  O458 5528   4.408   6.071   7.911
    1H234  O459 5529   2.112   3.339   7.911
    1H234  O460 5530   0.095   5.553   5.078
    1H234  O461 5531   4.230   2.397   7.814
    1H234  O462 5532   4.179   4.187   5.078
    1H234  O463 5533   6.476   6.372   5.078
    1H234  O464 5534   5.097   1.455   5.078
    1H234  O465 5535   1.703   5.798   7.911
    1H234  O466 5536   2.852   4.460   5.078
    1H234  O467 5537   4.230   0.635   5.078
    1H234  O468 5538   0.044   5.280   5.078
    1H234  O469 5539   2.571   5.525   7.911
    1H234  O470 5540   2.392   0.635   5.078
    1H234  O471 5541   0.555   4.460   5.078
    1H234  O472 5542   3.949   1.154   7.911
    1H234  O473 5543   3.081   6.891   7.911
    1H234  O474 5544   4.179   4.733   5.078
    1H234  O475 5545   2.341   3.640   5.078
    1H234  O476 5546   5.327   4.856   5.175
    1H234  O477 5547   5.557   7.041   7.814
    1H234  O478 5548   6.067   3.914   5.078
    1H234  O479 5549   3.770   6.645   5.078
    1H234  O480 5550   1.423   4.733   5.078
    1H234  O481 5551   0.274   6.618   7.911
    1H234  O482 5552   3.490   0.607   7.911
    1H234  O483 5553   5.148   2.397   7.814
    1H234  O484 5554   6.067   6.768   7.814
    1H234  O485 5555   4.230   4.460   5.078
    1H234  O486 5556   1.652   5.525   7.911
    1H234  O487 5557   6.756   0.881   7.911
    1H234  O488 5558   5.097   2.124   7.814
    1H234  O489 5559   5.327   3.339   7.911
    1H234  O490 5560   4.408   1.700   7.911
    1H234  O491 5561   3.081   4.036   5.175
    1H234  O492 5562   5.097   4.309   7.814
    1H234  O493 5563   3.081   5.676   5.175
    1H234  O494 5564   3.490   5.525   7.911
    1H234  O495 5565   3.490   4.309   5.175
    1H234  O496 5566   2.801   6.372   5.078
    1H234  O497 5567   4.689   5.006   5.078
    1H234  O498 5568   6.246   5.402   5.175
    1H234  O499 5569   1.193   3.886   7.911
    1H234  O500 5570   3.311   6.645   5.078
    1H234  O501 5571   5.097   4.187   5.078
    1H234  O502 5572   1.244   3.066   7.911
    1H234  O503 5573   0.325   2.520   7.911
    1H234  O504 5574   5.148   6.222   7.814
    1H234  O505 5575   3.260   5.948   7.814
    1H234  O506 5576   6.526   6.645   5.078
    1H234  O507 5577   1.703   3.066   7.911
    1H234  O508 5578   2.112   5.525   7.911
    1H234  O509 5579   6.297   4.705   7.911
    1H234  O510 5580   6.297   5.798   7.911
    1H234  O511 5581   2.571   6.618   7.911
    1H234  O512 5582   0.504   0.362   5.078
    1H234  O513 5583   5.608   5.553   5.078
    1H234  O514 5584   0.095   0.635   5.078
    1H234  O515 5585   4.689   3.367   5.078
    1H234  O516 5586   4.459   5.252   7.911
    1H234  O517 5587   1.933   4.036   7.814
    1H234  O518 5588   3.030   0.607   7.911
    1H234  O519 5589   0.325   3.066   7.911
    1H234  O520 5590   2.162   0.212   5.175
    1H234  O521 5591   0.325   4.159   7.911
    1H234  O522 5592   0.734   4.432   7.911
    1H234  O523 5593   0.274   2.793   7.911
    1H234  O524 5594   4.689   1.182   5.078
    1H234  O525 5595   4.179   0.909   5.078
    1H234  O526 5596   6.705   3.886   7.911
    1H234  O527 5597   3.949   4.432   7.911
    1H234  O528 5598   0.274   1.700   7.911
    1H234  O529 5599   1.193   0.607   7.911
    1H234  O530 5600   2.392   6.645   5.078
    1H234  O531 5601   3.490   5.949   5.175
    1H234  O532 5602   4.230   3.367   5.078
    1H234  O533 5603   4.179   2.548   5.078
    1H234  O534 5604   5.378   4.583   5.175
    1H234  O535 5605   3.030   3.886   7.911
    1H234  O536 5606   4.408   4.979   7.911
    1H234  O537 5607   5.787   1.154   7.911
    1H234  O538 5608   2.162   1.427   7.911
    1H234  O539 5609   3.081   2.520   7.911
    1H234  O540 5610   0.095   3.914   5.078
    1H234  O541 5611   2.392   3.367   5.078
    1H234  O542 5612   6.476   6.495   7.814
    1H234  O543 5613   4.919   0.881   7.911
    1H234  O544 5614   3.541   4.159   7.911
    1H234  O545 5615   0.095   2.274   5.078
    1H234  O546 5616   0.504   3.640   5.078
    1H234  O547 5617   2.341   5.826   5.078
    1H234  O548 5618   6.476   3.094   5.078
    1H234  O549 5619   1.244   6.344   7.911
    1H234  O550 5620   3.260   6.495   7.814
    1H234  O551 5621   3.030   3.763   5.175
    1H234  O552 5622   1.244   4.159   7.911
    1H234  O553 5623   5.837   1.973   7.911
    1H234  O554 5624   3.311   5.006   5.078
    1H234  O555 5625   4.919   5.252   7.911
    1H234  O556 5626   3.719   6.919   5.078
    1H234  O557 5627   6.526   2.274   5.078
    1H234  O558 5628   3.260   4.733   5.078
    1H234  O559 5629   0.734   0.607   7.911
    1H234  O560 5630   1.014   6.645   5.078
    1H234  O561 5631   4.179   0.485   7.814
    1H234  O562 5632   4.230   2.821   5.078
    1H234  O563 5633   0.274   2.247   7.911
    1H234  O564 5634   1.014   2.821   5.078
    1H234  O565 5635   6.476   6.919   5.078
    1H234  O566 5636   6.016   3.640   5.078
    1H234  O567 5637   0.963   3.094   5.078
    1H234  O568 5638   5.837   5.798   7.911
    1H234  O569 5639   5.378   3.066   7.911
    1H234  O570 5640   1.933   2.274   5.078
    1H234  O571 5641   6.067   4.036   7.814
    1H234  O572 5642   6.067   3.367   5.078
    1H234  O573 5643   4.868   5.525   7.911
    1H234  O574 5644   1.882   6.372   5.078
    1H234  O575 5645   5.787   0.607   7.911
    1H234  O576 5646   0.784   0.881   7.911
    1H234  O577 5647   0.325   4.705   7.911
    1H234  O578 5648   2.392   5.553   5.078
    1H234  O579 5649   0.044   0.362   5.078
    1H234  O580 5650   1.933   6.645   5.078
    1H234  O581 5651   6.526   1.182   5.078
    1H234  O582 5652   0.963   1.455   5.078
    1H234  O583 5653   6.476   4.187   5.078
    1H234  O584 5654   5.148   0.211   7.814
    1H234  O585 5655   1.244   6.891   7.911
    1H234  O586 5656   1.473   5.006   5.078
    1H234  O587 5657   0.784   5.798   7.911
    1H234  O588 5658   0.504   1.031   7.814
    1H234  O589 5659   5.837   4.705   7.911
    1H234  O590 5660   1.652   1.700   7.911
    1H234  O591 5661   5.837   3.066   7.911
    1H234  O592 5662   6.526   1.728   5.078
    1H234  O593 5663   2.392   6.099   5.078
    1H234  O594 5664   0.274   3.886   7.911
    1H234  O595 5665   6.705   3.339   7.911
    1H234  O596 5666   5.787   4.309   5.175
    1H234  O597 5667   4.868   4.979   7.911
    1H234  O598 5668   1.652   3.339   7.911
    1H234  O599 5669   2.622   4.159   7.911
    1H234  O600 5670   2.571   2.247   7.911
    1H234  O601 5671   1.703   1.427   7.911
    1H234  O602 5672   4.000   3.612   7.911
    1H234  O603 5673   1.933   3.367   5.078
    1H234  O604 5674   3.081   4.159   7.911
    1H234  O605 5675   1.014   3.490   7.814
    1H234  O606 5676   6.067   6.222   7.814
    1H234  O607 5677   3.541   4.583   5.175
    1H234  O608 5678   1.193   6.618   7.911
    1H234  O609 5679   1.244   1.427   7.911
    1H234  O610 5680   1.703   0.334   7.911
    1H234  O611 5681   3.081   5.252   7.911
    1H234  O612 5682   4.230   0.089   5.078
    1H234  O613 5683   5.557   4.309   7.814
    1H234  O614 5684   5.148   5.553   5.078
    1H234  O615 5685   6.705   1.154   7.911
    1H234  O616 5686   2.112   2.670   5.175
    1H234  O617 5687   2.852   1.182   5.078
    1H234  O618 5688   2.112   1.700   7.911
    1H234  O619 5689   5.097   2.548   5.078
    1H234  O620 5690   2.622   4.036   5.175
    1H234  O621 5691   3.081   6.222   5.175
    1H234  O622 5692   3.541   4.036   5.175
    1H234  O623 5693   1.014   3.367   5.078
    1H234  O624 5694   1.193   6.071   7.911
    1H234  O625 5695   3.770   3.367   5.078
    1H234  O626 5696   2.622   6.891   7.911
    1H234  O627 5697   2.341   6.372   5.078
    1H234  O628 5698   2.622   4.705   7.911
    1H234  O629 5699   0.734   0.061   7.911
    1H234  O630 5700   4.230   0.758   7.814
    1H234  O631 5701   0.734   1.700   7.911
    1H234  O632 5702   4.459   3.066   7.911
    1H234  O633 5703   2.571   4.432   7.911
    1H234  O634 5704   6.246   4.979   7.911
    1H234  O635 5705   2.162   1.973   7.911
    1H234  O636 5706   1.423   2.548   5.078
    1H234  O637 5707   6.067   6.099   5.078
    1H234  O638 5708   3.541   3.066   7.911
    1H234  O639 5709   0.044   3.640   5.078
    1H234  O640 5710   3.770   0.758   7.814
    1H234  O641 5711   4.179   0.362   5.078
    1H234  O642 5712   3.490   3.886   7.911
    1H234  O643 5713   2.341   0.909   5.078
    1H234  O644 5714   5.557   3.763   7.814
    1H234  O645 5715   2.852   1.728   5.078
    1H234  O646 5716   2.801   5.280   5.078
    1H234  O647 5717   0.963   6.372   5.078
    1H234  O648 5718   0.555   2.274   5.078
    1H234  O649 5719   0.963   3.217   7.814
    1H234  O650 5720   4.689   3.914   5.078
    1H234  O651 5721   1.882   3.640   5.078
    1H234  O652 5722   3.030   4.432   7.911
    1H234  O653 5723   5.378   5.129   5.175
    1H234  O654 5724   0.784   0.334   7.911
    1H234  O655 5725   2.571   0.607   7.911
    1H234  O656 5726   1.193   7.041   5.175
    1H234  O657 5727   4.689   1.851   7.814
    1H234  O658 5728   0.963   5.280   5.078
    1H234  O659 5729   4.179   5.826   5.078
    1H234  O660 5730   6.476   1.455   5.078
    1H234  O661 5731   0.963   2.548   5.078
    1H234  O662 5732   5.608   6.099   5.078
    1H234  O663 5733   5.837   0.881   7.911
    1H234  O664 5734   0.095   2.821   5.078
    1H234  O665 5735   5.148   4.583   7.814
    1H234  O666 5736   5.097   3.763   7.814
    1H234  O667 5737   4.000   3.066   7.911
    1H234  O668 5738   0.784   1.973   7.911
    1H234  O669 5739   6.526   0.089   5.078
    1H234  O670 5740   1.423   5.280   5.078
    1H234  O671 5741   6.297   4.583   5.175
    1H234  O672 5742   1.473   1.182   5.078
    1H234  O673 5743   3.260   2.001   5.078
    1H234  O674 5744   5.097   2.670   7.814
    1H234  O675 5745   5.608   3.367   5.078
    1H234  O676 5746   3.770   0.089   5.078
    1H234  O677 5747   6.526   6.222   7.814
    1H234  O678 5748   4.638   3.640   5.078
    1H234  O679 5749   1.473   4.460   5.078
    1H234  O680 5750   0.274   4.309   5.175
    1H234  O681 5751   4.638   6.919   5.078
    1H234  O682 5752   0.555   0.089   5.078
    1H234  O683 5753   3.260   3.217   7.814
    1H234  O684 5754   3.541   6.222   5.175
    1H234  O685 5755   4.689   6.768   7.814
    1H234  O686 5756   6.756   5.798   7.911
    1H234  O687 5757   5.608   2.274   5.078
    1H234  O688 5758   0.555   5.553   5.078
    1H234  O689 5759   0.274   4.979   7.911
    1H234  O690 5760   0.044   2.548   5.078
    1H234  O691 5761   6.756   1.427   7.911
    1H234  O692 5762   3.490   1.578   5.175
    1H234  O693 5763   4.179   2.124   7.814
    1H234  O694 5764   5.557   3.094   5.078
    1H234  O695 5765   2.112   7.041   5.175
    1H234  O696 5766   6.246   1.154   7.911
    1H234  O697 5767   6.016   3.094   5.078
    1H234  O698 5768   0.044   7.041   7.814
    1H234  O699 5769   0.555   2.821   5.078
    1H234  O700 5770   5.327   1.154   7.911
    1H234  O701 5771   3.030   1.154   7.911
    1H234  O702 5772   4.179   5.402   7.814
    1H234  O703 5773   6.705   1.700   7.911
    1H234  O704 5774   3.719   6.495   7.814
    1H234  O705 5775   5.557   1.455   5.078
    1H234  O706 5776   5.148   0.635   5.078
    1H234  O707 5777   6.016   0.362   5.078
    1H234  O708 5778   4.638   5.826   5.078
    1H234  O709 5779   6.246   5.525   7.911
    1H234  O710 5780   3.490   2.793   7.911
    1H234  O711 5781   3.490   2.247   7.911
    1H234  O712 5782   2.112   0.485   5.175
    1H234  O713 5783   2.341   2.670   7.814
    1H234  O714 5784   6.067   0.635   5.078
    1H234  O715 5785   1.882   4.309   7.814
    1H234  O716 5786   1.882   1.031   7.814
    1H234  O717 5787   0.325   3.612   7.911
    1H234  O718 5788   6.756   3.612   7.911
    1H234  O719 5789   1.473   0.758   7.814
    1H234  O720 5790   1.933   3.914   5.078
    1H234  O721 5791   2.622   0.334   7.911
    1H234  O722 5792   1.423   2.001   5.078
    1H234  O723 5793   5.148   3.914   5.078
    1H234  O724 5794   2.571   4.309   5.175
    1H234  O725 5795   0.963   5.402   7.814
    1H234  O726 5796   2.801   2.001   5.078
    1H234  O727 5797   5.557   6.372   5.078
    1H234  O728 5798   4.459   1.427   7.911
    1H234  O729 5799   3.719   3.094   5.078
    1H234  O730 5800   1.933   6.222   7.814
    1H234  O731 5801   4.919   3.066   7.911
    1H234  O732 5802   5.097   6.919   5.078
    1H234  O733 5803   6.526   2.943   7.814
    1H234  O734 5804   6.246   1.700   7.911
    1H234  O735 5805   3.949   3.339   7.911
    1H234  O736 5806   3.081   0.881   7.911
    1H234  O737 5807   0.274   3.339   7.911
    1H234  O738 5808   1.933   2.397   7.814
    1H234  O739 5809   5.787   4.979   7.911
    1H234  O740 5810   0.095   0.211   7.814
    1H234  O741 5811   3.541   1.851   5.175
    1H234  O742 5812   2.852   6.222   7.814
    1H234  O743 5813   1.933   5.553   5.078
    1H234  O744 5814   1.933   0.758   7.814
    1H234  O745 5815   3.490   5.402   5.175
    1H234  O746 5816   2.801   3.094   5.078
    1H234  O747 5817   4.919   1.427   7.911
    1H234  O748 5818   6.476   2.670   7.814
    1H234  O749 5819   6.526   0.211   7.814
    1H234  O750 5820   1.703   0.212   5.175
    1H234  O751 5821   2.801   4.733   5.078
    1H234  O752 5822   5.787   2.793   7.911
    1H234  O753 5823   3.311   4.583   7.814
    1H234  O754 5824   0.734   6.071   7.911
    1H234  O755 5825   3.541   2.520   7.911
    1H234  O756 5826   0.963   5.826   5.078
    1H234  O757 5827   2.852   2.943   7.814
    1H234  O758 5828   5.608   3.490   7.814
    1H234  O759 5829   1.193   1.031   5.175
    1H234  O760 5830   3.949   1.578   5.175
    1H234  O761 5831   0.784   2.520   7.911
    1H234  O762 5832   5.557   2.548   5.078
    1H234  O763 5833   1.423   4.187   5.078
    1H234  O764 5834   4.868   3.339   7.911
    1H234  O765 5835   6.297   1.973   7.911
    1H234  O766 5836   5.557   5.826   5.078
    1H234  O767 5837   6.526   3.914   5.078
    1H234  O768 5838   0.784   0.758   5.175
    1H234  O769 5839   4.408   4.432   7.911
    1H234  O770 5840   6.246   2.247   7.911
    1H234  O771 5841   4.868   1.154   7.911
    1H234  O772 5842   1.014   5.675   7.814
    1H234  O773 5843   4.000   1.427   7.911
    1H234  O774 5844   4.459   4.705   7.911
    1H234  O775 5845   5.097   3.640   5.078
    1H234  O776 5846   3.260   0.909   5.078
    1H234  O777 5847   5.557   0.909   5.078
    1H234  O778 5848   0.963   3.640   5.078
    1H234  O779 5849   1.882   4.856   7.814
    1H234  O780 5850   0.734   2.247   7.911
    1H234  O781 5851   1.652   0.061   7.911
    1H234  O782 5852   2.852   0.089   5.078
    1H234  O783 5853   0.325   1.973   7.911
    1H234  O784 5854   1.244   0.758   5.175
    1H234  O785 5855   4.408   1.154   7.911
    1H234  O786 5856   2.801   2.548   5.078
    1H234  O787 5857   4.179   3.094   5.078
    1H234  O788 5858   1.473   2.274   5.078
    1H234  O789 5859   3.719   7.041   7.814
    1H234  O790 5860   0.963   3.763   7.814
    1H234  O791 5861   3.770   2.274   5.078
    1H234  O792 5862   2.801   1.455   5.078
    1H234  O793 5863   1.882   3.763   7.814
    1H234  O794 5864   5.608   2.821   5.078
    1H234  O795 5865   1.423   1.455   5.078
    1H234  O796 5866   0.325   5.252   7.911
    1H234  O797 5867   5.608   6.645   5.078
    1H234  O798 5868   1.933   4.460   5.078
    1H234  O799 5869   2.801   0.362   5.078
    1H234  O800 5870   2.801   2.670   7.814
    1H234  O801 5871   1.244   6.768   5.175
    1H234  O802 5872   4.408   3.886   7.911
    1H234  O803 5873   1.882   0.909   5.078
    1H234  O804 5874   2.852   2.274   5.078
    1H234  O805 5875   3.541   1.973   7.911
    1H234  O806 5876   3.081   1.427   7.911
    1H234  O807 5877   6.476   2.001   5.078
    1H234  O808 5878   2.571   0.061   7.911
    1H234  O809 5879   1.882   2.124   7.814
    1H234  O810 5880   3.719   4.856   7.814
    1H234  O811 5881   0.555   1.304   7.814
    1H234  O812 5882   4.230   5.675   7.814
    1H234  O813 5883   2.341   5.280   5.078
    1H234  O814 5884   6.297   1.427   7.911
    1H234  O815 5885   5.557   6.919   5.078
    1H234  O816 5886   2.162   6.891   7.911
    1H234  O817 5887   6.297   5.252   7.911
    1H234  O818 5888   2.162   2.944   5.175
    1H234  O819 5889   2.162   2.397   5.175
    1H234  O820 5890   4.459   2.397   5.175
    1H234  O821 5891   6.016   4.309   7.814
    1H234  O822 5892   5.097   5.826   5.078
    1H234  O823 5893   1.423   1.031   7.814
    1H234  O824 5894   1.882   4.187   5.078
    1H234  O825 5895   1.423   2.124   7.814
    1H234  O826 5896   3.719   0.362   5.078
    1H234  O827 5897   1.014   5.553   5.078
    1H234  O828 5898   1.882   2.001   5.078
    1H234  O829 5899   1.473   6.099   5.078
    1H234  O830 5900   1.014   3.914   5.078
    1H234  O831 5901   3.490   1.700   7.911
    1H234  O832 5902   0.504   6.919   5.078
    1H234  O833 5903   1.014   6.099   5.078
    1H234  O834 5904   3.311   2.274   5.078
    1H234  O835 5905   2.571   1.700   7.911
    1H234  O836 5906   0.784   6.344   7.911
    1H234  O837 5907   2.162   0.334   7.911
    1H234  O838 5908   6.476   3.763   7.814
    1H234  O839 5909   3.260   4.856   7.814
    1H234  O840 5910   3.949   1.700   7.911
    1H234  O841 5911   2.341   4.733   5.078
    1H234  O842 5912   1.473   5.553   5.078
    1H234  O843 5913   6.067   3.490   7.814
    1H234  O844 5914   5.608   1.182   5.078
    1H234  O845 5915   1.473   1.728   5.078
    1H234  O846 5916   4.179   6.372   5.078
    1H234  O847 5917   0.095   0.089   5.078
    1H234  O848 5918   0.504   6.372   5.078
    1H234  O849 5919   3.949   3.763   5.175
    1H234  O850 5920   6.067   1.182   5.078
    1H234  O851 5921   1.473   3.914   5.078
    1H234  O852 5922   0.734   4.856   5.175
    1H234  O853 5923   3.311   0.211   7.814
    1H234  O854 5924   6.016   0.909   5.078
    1H234  O855 5925   6.756   4.583   5.175
    1H234  O856 5926   3.770   0.635   5.078
    1H234  O857 5927   3.541   1.427   7.911
    1H234  O858 5928   0.325   5.798   7.911
    1H234  O859 5929   1.423   3.640   5.078
    1H234  O860 5930   3.030   1.700   7.911
    1H234  O861 5931   6.526   4.583   7.814
    1H234  O862 5932   1.014   4.583   7.814
    1H234  O863 5933   2.392   1.182   5.078
    1H234  O864 5934   3.260   0.362   5.078
    1H234  O865 5935   3.770   2.821   5.078
    1H234  O866 5936   4.408   2.124   5.175
    1H234  O867 5937   6.067   2.274   5.078
    1H234  O868 5938   5.608   0.635   5.078
    1H234  O869 5939   0.784   1.851   5.175
    1H234  O870 5940   6.756   5.252   7.911
    1H234  O871 5941   4.919   2.944   5.175
    1H234  O872 5942   1.882   4.733   5.078
    1H234  O873 5943   4.179   2.670   7.814
    1H234  O874 5944   6.705   5.949   5.175
    1H234  O875 5945   0.963   4.856   7.814
    1H234  O876 5946   0.095   6.645   5.078
    1H234  O877 5947   4.689   6.222   7.814
    1H234  O878 5948   2.392   1.728   5.078
    1H234  O879 5949   2.622   3.490   5.175
    1H234  O880 5950   4.459   4.159   7.911
    1H234  O881 5951   3.770   5.675   7.814
    1H234  O882 5952   1.933   5.129   7.814
    1H234  O883 5953   6.756   6.222   5.175
    1H234  O884 5954   5.148   6.099   5.078
    1H234  O885 5955   3.311   2.821   5.078
    1H234  O886 5956   5.327   2.124   5.175
    1H234  O887 5957   2.341   4.309   7.814
    1H234  O888 5958   2.622   1.973   7.911
    1H234  O889 5959   0.325   1.304   5.175
    1H234  O890 5960   1.933   2.943   7.814
    1H234  O891 5961   3.311   3.490   7.814
    1H234  O892 5962   0.504   2.548   5.078
    1H234  O893 5963   2.852   5.006   5.078
    1H234  O894 5964   6.705   5.402   5.175
    1H234  O895 5965   4.230   6.099   5.078
    1H234  O896 5966   2.852   2.821   5.078
    1H234  O897 5967   4.638   0.485   7.814
    1H234  O898 5968   0.325   4.036   5.175
    1H234  O899 5969   3.719   1.031   7.814
    1H234  O900 5970   3.311   0.635   5.078
    1H234  O901 5971   3.949   5.402   5.175
    1H234  O902 5972   3.949   4.856   5.175
    1H234  O903 5973   2.112   0.061   7.911
    1H234  O904 5974   0.095   1.304   7.814
    1H234  O905 5975   2.622   5.676   5.175
    1H234  O906 5976   4.179   7.041   7.814
    1H234  O907 5977   0.095   0.758   7.814
    1H234  O908 5978   0.274   5.525   7.911
    1H234  O909 5979   2.341   6.495   7.814
    1H234  O910 5980   4.689   6.645   5.078
    1H234  O911 5981   1.652   6.495   5.175
    1H234  O912 5982   2.392   3.490   7.814
    1H234  O913 5983   2.801   3.763   7.814
    1H234  O914 5984   6.705   5.525   7.911
    1H234  O915 5985   0.325   1.851   5.175
    1H234  O916 5986   2.852   5.675   7.814
    1H234  O917 5987   5.608   0.089   5.078
    1H234  O918 5988   4.408   1.578   5.175
    1H234  O919 5989   1.423   5.402   7.814
    1H234  O920 5990   0.555   4.036   7.814
    1H234  O921 5991   5.378   1.851   5.175
    1H234  O922 5992   4.868   4.309   5.175
    1H234  O923 5993   0.555   6.645   5.078
    1H234  O924 5994   2.392   5.006   5.078
    1H234  O925 5995   6.016   2.001   5.078
    1H234  O926 5996   2.341   5.948   7.814
    1H234  O927 5997   1.423   5.826   5.078
    1H234  O928 5998   0.784   0.212   5.175
    1H234  O929 5999   6.067   0.211   7.814
    1H234  O930 6000   3.081   1.304   5.175
    1H234  O931 6001   2.162   4.036   5.175
    1H234  O932 6002   4.689   6.099   5.078
    1H234  O933 6003   5.557   0.362   5.078
    1H234  O934 6004   3.719   2.548   5.078
    1H234  O935 6005   0.044   2.670   7.814
    1H234  O936 6006   0.044   6.919   5.078
    1H234  O937 6007   0.044   4.856   7.814
    1H234  O938 6008   0.044   4.309   7.814
    1H234  O939 6009   2.392   1.304   7.814
    1H234  O940 6010   4.638   6.372   5.078
    1H234  O941 6011   1.933   1.182   5.078
    1H234  O942 6012   6.705   0.485   5.175
    1H234  O943 6013   5.837   5.676   5.175
    1H234  O944 6014   0.325   5.129   5.175
    1H234  O945 6015   6.016   1.455   5.078
    1H234  O946 6016   6.067   1.728   5.078
    1H234  O947 6017   3.260   2.548   5.078
    1H234  O948 6018   1.244   2.944   5.175
    1H234  O949 6019   2.341   1.455   5.078
    1H234  O950 6020   4.179   6.495   7.814
    1H234  O951 6021   1.933   1.728   5.078
    1H234  O952 6022   2.571   2.124   5.175
    1H234  O953 6023   4.408   5.402   5.175
    1H234  O954 6024   5.608   2.397   7.814
    1H234  O955 6025   5.293   6.764   8.182
    1H234  O956 6026   1.882   1.455   5.078
    1H234  O957 6027   2.392   5.129   7.814
    1H234  O958 6028   4.459   4.583   5.175
    1H234  O959 6029   1.652   3.217   5.175
    1H234  O960 6030   0.095   6.222   7.814
    1H234  O961 6031   6.756   1.304   5.175
    1H234  O962 6032   0.325   0.758   5.175
    1H234  O963 6033   0.555   2.943   7.814
    1H234  O964 6034   5.148   5.675   7.814
    1H234  O965 6035   1.014   1.851   7.814
    1H234  O966 6036   5.557   1.577   7.814
    1H234  O967 6037   4.868   1.578   5.175
    1H234  O968 6038   1.423   2.670   7.814
    1H234  O969 6039   4.919   0.212   5.175
    1H234  O970 6040   5.327   3.217   5.175
    1H234  O971 6041   1.473   6.222   7.814
    1H234  O972 6042   0.274   3.217   5.175
    1H234  O973 6043   6.297   0.758   5.175
    1H234  O974 6044   3.949   1.031   5.175
    1H234  O975 6045   4.953   6.489   8.182
    1H234  O976 6046   2.801   1.031   7.814
    1H234  O977 6047   5.148   5.129   7.814
    1H234  O978 6048   1.193   2.124   5.175
    1H234  O979 6049   6.246   2.670   5.175
    1H234  O980 6050   4.179   4.856   7.814
    1H234  O981 6051   4.459   0.212   5.175
    1H234  O982 6052   1.473   6.768   7.814
    1H234  O983 6053   4.459   2.944   5.175
    1H234  O984 6054   1.193   4.856   5.175
    1H234  O985 6055   6.756   1.851   5.175
    1H234  O986 6056   4.868   5.402   5.175
    1H234  O987 6057   4.459   0.758   5.175
    1H234  O988 6058   6.246   6.495   5.175
    1H234  O989 6059   5.787   3.763   5.175
    1H234  O990 6060   5.148   0.758   7.814
    1H234  O991 6061   0.555   6.768   7.814
    1H234  O992 6062   6.067   0.758   7.814
    1H234  O993 6063   3.770   4.036   7.814
    1H234  O994 6064   4.408   3.763   5.175
    1H234  O995 6065   5.307   4.026   8.177
    1H234  O996 6066   2.622   6.768   5.175
    1H234  O997 6067   2.622   0.758   5.175
    1H234  O998 6068   6.705   2.670   5.175
    1H234  O999 6069   1.014   0.211   7.814
    1H234 O1000 6070   0.044   2.124   7.814
    1H234 O1001 6071   4.000   6.768   5.175
    1H234 O1002 6072   6.246   7.041   5.175
    1H234 O1003 6073   1.193   4.309   5.175
    1H234 O1004 6074   2.852   0.211   7.814
    1H234 O1005 6075   0.734   3.217   5.175
    1H234 O1006 6076   3.490   3.217   5.175
    1H234 O1007 6077   5.756   6.771   8.181
    1H234 O1008 6078   2.112   5.949   5.175
    1H234 O1009 6079   6.016   1.577   7.814
    1H234 O1010 6080   4.230   3.490   7.814
    1H234 O1011 6081   6.297   3.490   5.175
    1H234 O1012 6082   3.490   7.041   5.175
    1H234 O1013 6083   5.327   1.031   5.175
    1H234 O1014 6084   6.016   5.402   7.814
    1H234 O1015 6085   4.949   7.045   8.181
    1H234 O1016 6086   6.100   4.867   4.809
    1H234 O1017 6087   5.985   4.580   4.809
    1H234 O1018 6088   1.703   5.129   5.175
    1H234 O1019 6089   5.871   6.483   8.181
    1H234 O1020 6090   3.260   2.124   7.814
    1H234 O1021 6091   4.492   2.112   8.181
    1H234 O1022 6092   0.734   5.949   5.175
    1H234 O1023 6093   5.414   6.488   8.182
    1H234 O1024 6094   5.327   6.495   5.175
    1H234 O1025 6095   6.445   5.127   4.809
    1H234 O1026 6096   5.643   4.862   4.808
    1H234 O1027 6097   3.459   6.211   8.181
    1H234 O1028 6098   5.415   7.038   8.183
    1H234 O1029 6099   4.833   2.394   8.182
    1H234 O1030 6100   2.883   5.960   4.809
    1H234 O1031 6101   4.377   2.400   8.181
    1H234 O1032 6102   3.343   4.321   4.809
    1H234 O1033 6103   4.956   2.117   8.183
    1H234 O1034 6104   3.347   5.954   4.807
    1H234 O1035 6105   5.521   4.586   4.807
    1H234 O1036 6106   3.225   5.679   4.808
    1H234 O1037 6107   2.096   4.018   8.174
    1H234 O1038 6108   6.378   6.546   8.183
    1H234 O1039 6109   2.887   3.767   4.808
    1H234 O1040 6110   3.117   5.942   8.182
    1H234 O1041 6111   6.212   6.774   8.182
    1H234 O1042 6112   5.299   2.394   8.180
    1H234 O1043 6113   5.177   4.860   4.809
    1H234 O1044 6114   5.295   6.209   8.181
    1H234 O1045 6115   4.947   4.306   8.180
    1H234 O1046 6116   0.361   1.026   8.182
    1H234 O1047 6117   6.098   5.401   4.808
    1H234 O1048 6118   3.228   4.035   4.808
    1H234 O1049 6119   2.313   0.216   4.809
    1H234 O1050 6120   5.412   3.749   8.181
    1H234 O1051 6121   5.296   0.216   8.181
    1H234 O1052 6122   2.767   4.048   4.809
    1H234 O1053 6123   4.033   0.473   8.181
    1H234 O1054 6124   5.640   4.306   4.808
    1H234 O1055 6125   3.226   6.235   4.809
    1H234 O1056 6126   3.113   6.499   8.181
    1H234 O1057 6127   6.214   6.214   8.181
    1H234 O1058 6128   1.164   3.486   8.180
    1H234 O1059 6129   3.687   4.047   4.809
    1H234 O1060 6130   6.224   4.037   8.178
    1H234 O1061 6131   1.962   2.675   4.809
    1H234 O1062 6132   5.523   5.143   4.809
    1H234 O1063 6133   5.414   4.306   8.182
    1H234 O1064 6134   4.831   6.764   8.183
    1H234 O1065 6135   5.296   4.587   8.181
    1H234 O1066 6136   4.835   1.838   8.181
    1H234 O1067 6137   3.688   4.582   4.808
    1H234 O1068 6138   3.917   0.761   8.181
    1H234 O1069 6139   4.951   2.674   8.182
    1H234 O1070 6140   1.965   7.038   4.808
    1H234 O1071 6141   4.033   5.390   8.181
    1H234 O1072 6142   4.378   0.762   8.181
    1H234 O1073 6143   3.343   1.589   4.809
    1H234 O1074 6144   2.079   2.386   8.181
    1H234 O1075 6145   0.816   3.218   8.181
    1H234 O1076 6146   6.785   7.032   8.180
    1H234 O1077 6147   1.619   0.746   8.181
    1H234 O1078 6148   2.998   2.933   8.181
    1H234 O1079 6149   1.736   1.034   8.182
    1H234 O1080 6150   1.966   0.498   4.809
    1H234 O1081 6151   0.818   3.751   8.181
    1H234 O1082 6152   1.390   6.779   4.809
    1H234 O1083 6153   3.114   3.218   8.182
    1H234 O1084 6154   2.994   6.218   8.183
    1H234 O1085 6155   1.046   7.040   4.808
    1H234 O1086 6156   0.127   4.308   4.808
    1H234 O1087 6157   1.845   0.217   4.807
    1H234 O1088 6158   2.308   2.408   4.809
    1H234 O1089 6159   3.686   1.863   4.809
    1H234 O1090 6160   6.675   2.949   8.181
    1H234 O1091 6161   2.425   4.322   4.809
    1H234 O1092 6162   3.457   4.571   8.181
    1H234 O1093 6163   1.162   5.679   8.181
    1H234 O1094 6164   1.047   1.044   4.809
    1H234 O1095 6165   2.198   2.665   8.182
    1H234 O1096 6166   6.446   4.586   4.809
    1H234 O1097 6167   2.077   6.217   8.182
    1H234 O1098 6168   6.378   3.811   8.184
    1H234 O1099 6169   1.733   4.305   8.181
    1H234 O1100 6170   3.574   6.497   8.182
    1H234 O1101 6171   6.669   4.579   8.182
    1H234 O1102 6172   6.675   6.217   8.181
    1H234 O1103 6173   5.869   4.306   8.181
    1H234 O1104 6174   4.949   3.757   8.181
    1H234 O1105 6175   0.245   0.208   8.180
    1H234 O1106 6176   5.756   3.485   8.181
    1H234 O1107 6177   3.574   7.030   8.181
    1H234 O1108 6178   4.833   6.210   8.181
    1H234 O1109 6179   3.690   6.227   4.809
    1H234 O1110 6180   1.734   4.851   8.181
    1H234 O1111 6181   2.653   2.665   8.181
    1H234 O1112 6182   6.673   0.215   8.182
    1H234 O1113 6183   1.393   0.762   4.809
    1H234 O1114 6184   1.735   2.118   8.181
    1H234 O1115 6185   4.030   2.118   8.180
    1H234 O1116 6186   3.803   1.576   4.808
    1H234 O1117 6187   4.260   2.128   4.809
    1H234 O1118 6188   0.931   0.756   4.808
    1H234 O1119 6189   6.557   5.953   4.809
    1H234 O1120 6190   0.814   5.397   8.181
    1H234 O1121 6191   0.705   1.302   8.180
    1H234 O1122 6192   4.380   5.672   8.180
    1H234 O1123 6193   3.343   5.399   4.808
    1H234 O1124 6194   1.734   3.757   8.181
    1H234 O1125 6195   4.608   2.402   4.809
    1H234 O1126 6196   6.561   5.414   4.808
    1H234 O1127 6197   2.081   5.126   8.181
    1H234 O1128 6198   2.083   0.753   8.180
    1H234 O1129 6199   6.363   2.723   8.182
    1H234 O1130 6200   0.815   4.852   8.181
    1H234 O1131 6201   4.030   2.667   8.181
    1H234 O1132 6202   2.311   2.949   4.809
    1H234 O1133 6203   5.608   4.036   7.814
    1H234 O1134 6204   1.273   1.027   8.181
    1H234 O1135 6205   6.215   3.483   8.181
    1H234 O1136 6206   6.902   4.594   4.809
    1H234 O1137 6207   3.111   4.852   8.181
    1H234 O1138 6208   0.241   0.746   8.181
    1H234 O1139 6209   3.573   4.858   8.182
    1H234 O1140 6210   4.494   0.473   8.182
    1H234 O1141 6211   2.196   4.312   8.182
    1H234 O1142 6212   3.804   4.867   4.808
    1H234 O1143 6213   1.163   4.578   8.181
    1H234 O1144 6214   3.460   3.487   8.181
    1H234 O1145 6215   2.768   3.487   4.808
    1H234 O1146 6216   6.016   3.763   7.814
    1H234 O1147 6217   1.278   5.391   8.182
    1H234 O1148 6218   0.474   4.040   4.809
    1H234 O1149 6219   2.997   5.663   8.181
    1H234 O1150 6220   0.929   0.223   4.808
    1H234 O1151 6221   3.916   5.678   8.182
    1H234 O1152 6222   5.837   5.129   5.175
    1H234 O1153 6223   3.802   3.760   4.808
    1H234 O1154 6224   3.458   0.215   8.181
    1H234 O1155 6225   1.276   2.126   8.181
    1H234 O1156 6226   3.571   1.028   8.181
    1H234 O1157 6227   5.179   2.129   4.809
    1H234 O1158 6228   2.538   3.479   8.181
    1H234 O1159 6229   0.587   4.854   4.808
    1H234 O1160 6230   2.079   2.947   8.182
    1H234 O1161 6231   6.786   2.661   8.180
    1H234 O1162 6232   3.770   6.768   7.814
    1H234 O1163 6233   0.241   1.308   8.182
    1H234 O1164 6234   6.905   6.227   4.809
    1H234 O1165 6235   2.767   5.673   4.808
    1H234 O1166 6236   2.197   5.936   8.181
    1H234 O1167 6237   6.790   4.296   8.181
    1H234 O1168 6238   5.527   1.854   4.809
    1H234 O1169 6239   5.066   2.941   4.808
    1H234 O1170 6240   5.982   5.688   4.808
    1H234 O1171 6241   0.932   1.850   4.808
    1H234 O1172 6242   2.308   4.034   4.808
    1H234 O1173 6243   6.016   7.041   7.814
    1H234 O1174 6244   2.655   3.765   8.182
    1H234 O1175 6245   1.506   6.493   4.808
    1H234 O1176 6246   2.196   6.498   8.182
    1H234 O1177 6247   0.715   4.034   8.177
    1H234 O1178 6248   4.721   4.307   4.808
    1H234 O1179 6249   0.470   5.141   4.808
    1H234 O1180 6250   3.227   1.302   4.808
    1H234 O1181 6251   4.032   7.037   8.181
    1H234 O1182 6252   6.783   4.862   8.180
    1H234 O1183 6253   0.700   2.932   8.181
    1H234 O1184 6254   4.604   4.594   4.808
    1H234 O1185 6255   1.159   1.840   8.181
    1H234 O1186 6256   2.571   3.763   5.175
    1H234 O1187 6257   0.473   1.309   4.809
    1H234 O1188 6258   6.559   0.483   4.808
    1H234 O1189 6259   1.507   3.229   4.808
    1H234 O1190 6260   2.539   1.307   8.181
    1H234 O1191 6261   5.182   3.229   4.808
    1H234 O1192 6262   6.215   0.208   8.181
    1H234 O1193 6263   6.442   0.770   4.808
    1H234 O1194 6264   1.390   2.941   4.808
    1H234 O1195 6265   2.425   2.122   4.808
    1H234 O1196 6266   3.801   5.407   4.809
    1H234 O1197 6267   4.261   1.582   4.809
    1H234 O1198 6268   3.541   5.676   5.175
    1H234 O1199 6269   2.656   1.020   8.181
    1H234 O1200 6270   1.052   2.147   4.809
    1H234 O1201 6271   0.274   1.578   5.175
    1H234 O1202 6272   0.471   1.856   4.808
    1H234 O1203 6273   4.032   6.490   8.181
    1H234 O1204 6274   6.903   1.309   4.808
    1H234 O1205 6275   0.472   0.762   4.808
    1H234 O1206 6276   6.476   7.041   7.814
    1H234 O1207 6277   1.933   4.583   7.814
    1H234 O1208 6278   1.621   6.218   8.181
    1H234 O1209 6279   5.297   5.671   8.181
    1H234 O1210 6280   4.721   1.582   4.809
    1H234 O1211 6281   4.261   5.407   4.809
    1H234 O1212 6282   1.275   2.666   8.181
    1H234 O1213 6283   6.903   1.856   4.808
    1H234 O1214 6284   4.032   4.851   8.181
    1H234 O1215 6285   4.607   0.216   4.809
    1H234 O1216 6286   4.606   2.949   4.809
    1H234 O1217 6287   5.297   5.125   8.181
    1H234 O1218 6288   3.801   1.035   4.809
    1H234 O1219 6289   2.541   5.125   8.181
    1H234 O1220 6290   1.046   4.861   4.808
    1H234 O1221 6291   4.230   0.211   7.814
    1H234 O1222 6292   0.044   0.485   7.814
    1H234 O1223 6293   6.297   5.676   5.175
    1H234 O1224 6294   4.638   6.495   7.814
    1H234 O1225 6295   5.409   1.573   8.181
    1H234 O1226 6296   4.261   3.767   4.808
    1H234 O1227 6297   1.622   6.765   8.181
    1H234 O1228 6298   4.607   0.763   4.809
    1H234 O1229 6299   5.639   3.767   4.809
    1H234 O1230 6300   0.245   6.218   8.181
    1H234 O1231 6301   4.721   5.407   4.809
    1H234 O1232 6302   5.757   2.394   8.181
    1H234 O1233 6303   1.473   2.397   7.814
    1H234 O1234 6304   6.216   0.755   8.181
    1H234 O1235 6305   0.125   3.221   4.809
    1H234 O1236 6306   6.558   2.675   4.809
    1H234 O1237 6307   0.734   0.485   5.175
    1H234 O1238 6308   6.782   2.122   8.179
    1H234 O1239 6309   5.297   0.755   8.181
    1H234 O1240 6310   6.098   6.499   4.809
    1H234 O1241 6311   3.934   4.025   8.175
    1H234 O1242 6312   4.000   5.129   5.175
    1H234 O1243 6313   5.068   0.216   4.809
    1H234 O1244 6314   0.703   6.764   8.181
    1H234 O1245 6315   1.162   0.208   8.181
    1H234 O1246 6316   2.999   0.208   8.181
    1H234 O1247 6317   1.045   4.314   4.809
    1H234 O1248 6318   2.770   6.773   4.809
    1H234 O1249 6319   6.705   4.856   5.175
    1H234 O1250 6320   6.098   7.046   4.809
    1H234 O1251 6321   5.870   1.573   8.181
    1H234 O1252 6322   4.000   1.304   5.175
    1H234 O1253 6323   0.586   3.221   4.809
    1H234 O1254 6324   3.342   3.221   4.809
    1H234 O1255 6325   6.097   2.675   4.809
    1H234 O1256 6326   2.770   0.763   4.809
    1H234 O1257 6327   0.274   1.031   5.175
    1H234 O1258 6328   4.148   6.773   4.809
    1H234 O1259 6329   2.801   5.948   7.814
    1H234 O1260 6330   5.097   5.948   7.814
    1H234 O1261 6331   4.000   1.851   5.175
    1H234 O1262 6332   1.882   2.670   7.814
    1H234 O1263 6333   0.734   1.031   5.175
    1H234 O1264 6334   4.378   3.486   8.181
    1H234 O1265 6335   3.770   0.211   7.814
    1H234 O1266 6336   5.180   1.036   4.809
    1H234 O1267 6337   1.964   5.953   4.809
    1H234 O1268 6338   6.445   3.495   4.809
    1H234 O1269 6339   5.869   5.397   8.181
    1H234 O1270 6340   5.608   6.222   7.814
    1H234 O1271 6341   3.113   2.119   8.181
    1H234 O1272 6342   3.342   7.046   4.809
    1H234 O1273 6343   1.014   5.129   7.814
    1H234 O1274 6344   3.719   0.485   7.814
    1H234 O1275 6345   0.586   5.953   4.809
    1H234 O1276 6346   1.851   5.134   4.809
    1H234 O1277 6347   5.179   6.499   4.809
    1H234 O1278 6348   4.459   1.851   5.175
    1H234 O1279 6349   2.392   6.222   7.814
    1H234 O1280 6350   5.148   1.851   7.814
    1H234 O1281 6351   3.311   6.768   7.814
    1H234 O1282 6352   6.476   4.309   7.814
    1H234 O1283 6353   4.689   0.211   7.814
    1H234 O1284 6354   6.526   6.768   7.814
    1H234 O1285 6355   3.541   1.304   5.175
    1H234 O1286 6356   0.325   4.583   5.175
    1H234 O1287 6357   4.638   2.670   7.814
    1H234 O1288 6358   2.852   3.490   7.814
    1H234 O1289 6359   3.490   3.763   5.175
    1H234 O1290 6360   1.652   0.485   5.175
    1H234 O1291 6361   1.703   6.768   5.175
    1H234 O1292 6362   2.392   4.036   7.814
    1H234 O1293 6363   4.230   6.768   7.814
    1H234 O1294 6364   1.193   0.485   5.175
    1H234 O1295 6365   3.770   6.222   7.814
    1H234 O1296 6366   4.919   4.583   5.175
    1H234 O1297 6367   0.044   1.031   7.814
    1H234 O1298 6368   3.030   4.309   5.175
    1H234 O1299 6369   1.882   6.495   7.814
    1H234 O1300 6370   2.392   2.943   7.814
    1H234 O1301 6371   0.095   4.583   7.814
    1H234 O1302 6372   5.097   0.485   7.814
    1H234 O1303 6373   6.756   5.676   5.175
    1H234 O1304 6374   5.837   4.036   5.175
    1H234 O1305 6375   3.770   5.129   7.814
    1H234 O1306 6376   5.608   4.583   7.814
    1H234 O1307 6377   1.014   2.943   7.814
    1H234 O1308 6378   3.541   5.129   5.175
    1H234 O1309 6379   6.526   2.397   7.814
    1H234 O1310 6380   3.260   7.041   7.814
    1H234 O1311 6381   2.341   3.217   7.814
    1H234 O1312 6382   2.801   3.217   7.814
    1H234 O1313 6383   2.341   1.031   7.814
    1H234 O1314 6384   1.652   7.041   5.175
    1H234 O1315 6385   4.230   5.129   7.814
    1H234 O1316 6386   1.473   5.129   7.814
    1H234 O1317 6387   5.787   5.402   5.175
    1H234 O1318 6388   6.476   0.485   7.814
    1H234 O1319 6389   4.000   4.036   5.175
    1H234 O1320 6390   0.734   1.578   5.175
    1H234 O1321 6391   3.030   5.402   5.175
    1H234 O1322 6392   0.784   4.583   5.175
    1H234 O1323 6393   4.638   5.948   7.814
    1H234 O1324 6394   5.097   4.856   7.814
    1H234 O1325 6395   3.030   6.495   5.175
    1H234 O1326 6396   4.868   0.485   5.175
    1H234 O1327 6397   1.882   5.948   7.814
    1H234 O1328 6398   4.868   2.670   5.175
    1H234 O1329 6399   6.016   0.485   7.814
    1H234 O1330 6400   6.705   4.309   5.175
    1H234 O1331 6401   3.770   4.583   7.814
    1H234 O1332 6402   1.244   0.212   5.175
    1H234 O1333 6403   2.392   2.397   7.814
    1H234 O1334 6404   2.341   3.763   7.814
    1H234 O1335 6405   6.246   4.309   5.175
    1H234 O1336 6406   4.408   2.670   5.175
    1H234 O1337 6407   4.638   7.041   7.814
    1H234 O1338 6408   5.608   0.211   7.814
    1H234 O1339 6409   3.081   3.490   5.175
    1H234 O1340 6410   0.095   2.397   7.814
    1H234 O1341 6411   4.919   1.851   5.175
    1H234 O1342 6412   0.963   4.309   7.814
    1H234 O1343 6413   3.541   3.490   5.175
    1H234 O1344 6414   0.274   4.856   5.175
    1H234 O1345 6415   1.423   5.948   7.814
    1H234 O1346 6416   6.526   4.036   7.814
    1H234 O1347 6417   3.311   5.675   7.814
    1H234 O1348 6418   1.423   0.485   7.814
    1H234 O1349 6419   4.179   5.948   7.814
    1H234 O1350 6420   4.408   0.485   5.175
    1H234 O1351 6421   2.801   5.402   7.814
    1H234 O1352 6422   6.705   1.578   5.175
    1H234 O1353 6423   1.473   1.851   7.814
    1H234 O1354 6424   3.719   5.948   7.814
    1H234 O1355 6425   3.719   5.402   7.814
    1H234 O1356 6426   0.963   1.577   7.814
    1H234 O1357 6427   1.244   4.583   5.175
    1H234 O1358 6428   1.423   6.495   7.814
    1H234 O1359 6429   3.490   4.856   5.175
    1H234 O1360 6430   5.557   2.124   7.814
    1H234 O1361 6431   0.044   6.495   7.814
    1H234 O1362 6432   3.490   6.495   5.175
    1H234 O1363 6433   5.097   5.402   7.814
    1H234 O1364 6434   4.868   3.217   5.175
    1H234 O1365 6435   2.571   7.041   5.175
    1H234 O1366 6436   6.756   5.129   5.175
    1H234 O1367 6437   4.459   4.036   5.175
    1H234 O1368 6438   2.341   4.856   7.814
    1H234 O1369 6439   2.852   2.397   7.814
    1H234 O1370 6440   0.555   0.758   7.814
    1H234 O1371 6441   0.784   5.129   5.175
    1H234 O1372 6442   6.297   6.768   5.175
    1H234 O1373 6443   5.327   4.309   5.175
    1H234 O1374 6444   0.734   2.124   5.175
    1H234 O1375 6445   3.311   5.129   7.814
    1H234 O1376 6446   5.148   3.490   7.814
    1H234 O1377 6447   1.473   1.304   7.814
    1H234 O1378 6448   4.230   1.851   7.814
    1H234 O1379 6449   4.179   1.031   7.814
    1H234 O1380 6450   1.703   2.944   5.175
    1H234 O1381 6451   2.341   5.402   7.814
    1H234 O1382 6452   5.608   1.851   7.814
    1H234 O1383 6453   6.016   3.217   7.814
    1H234 O1384 6454   4.459   1.304   5.175
    1H234 O1385 6455   6.476   5.948   7.814
    1H234 O1386 6456   6.756   0.758   5.175
    1H234 O1387 6457   4.459   5.129   5.175
    1H234 O1388 6458   0.095   6.768   7.814
    1H234 O1389 6459   3.719   3.763   7.814
    1H234 O1390 6460   1.473   4.583   7.814
    1H234 O1391 6461   3.260   0.485   7.814
    1H234 O1392 6462   6.526   3.490   7.814
    1H234 O1393 6463   6.756   2.944   5.175
    1H234 O1394 6464   3.949   4.309   5.175
    1H234 O1395 6465   6.297   0.212   5.175
    1H234 O1396 6466   5.378   3.490   5.175
    1H234 O1397 6467   5.557   2.670   7.814
    1H234 O1398 6468   2.571   5.949   5.175
    1H234 O1399 6469   4.000   5.676   5.175
    1H234 O1400 6470   0.504   1.577   7.814
    1H234 O1401 6471   0.963   7.041   7.814
    1H234 O1402 6472   0.504   6.495   7.814
    1H234 O1403 6473   2.801   6.495   7.814
    1H234 O1404 6474   4.000   4.583   5.175
    1H234 O1405 6475   6.476   3.217   7.814
    1H234 O1406 6476   3.311   2.943   7.814
    1H234 O1407 6477   5.557   5.948   7.814
    1H234 O1408 6478   4.230   6.222   7.814
    1H234 O1409 6479   6.016   5.948   7.814
    1H234 O1410 6480   1.882   0.485   7.814
    1H234 O1411 6481   4.919   5.129   5.175
    1H234 O1412 6482   4.408   4.856   5.175
    1H234 O1413 6483   2.392   5.675   7.814
    1H234 O1414 6484   0.504   3.763   7.814
    1H234 O1415 6485   1.473   5.675   7.814
    1H234 O1416 6486   1.014   4.036   7.814
    1H234 O1417 6487   4.000   3.490   5.175
    1H234 O1418 6488   0.274   2.124   5.175
    1H234 O1419 6489   1.933   3.490   7.814
    1H234 O1420 6490   1.423   4.856   7.814
    1H234 O1421 6491   0.325   3.490   5.175
    1H234 O1422 6492   5.608   1.304   7.814
    1H234 O1423 6493   3.719   4.309   7.814
    1H234 O1424 6494   6.297   2.944   5.175
    1H234 O1425 6495   4.408   4.309   5.175
    1H234 O1426 6496   4.689   0.758   7.814
    1H234 O1427 6497   5.327   5.402   5.175
    1H234 O1428 6498   6.705   1.031   5.175
    1H234 O1429 6499   4.408   1.031   5.175
    1H234 O1430 6500   0.555   3.490   7.814
    1H234 O1431 6501   6.297   6.222   5.175
    1H234 O1432 6502   3.030   1.578   5.175
    1H234 O1433 6503   1.473   4.036   7.814
    1H234 O1434 6504   5.557   4.856   7.814
    1H234 O1435 6505   5.557   0.485   7.814
    1H234 O1436 6506   1.193   3.217   5.175
    1H234 O1437 6507   0.504   3.217   7.814
    1H234 O1438 6508   4.919   1.304   5.175
    1H234 O1439 6509   4.868   2.124   5.175
    1H234 O1440 6510   4.868   7.041   5.175
    1H234 O1441 6511   0.504   7.041   7.814
    1H234 O1442 6512   2.622   2.397   5.175
    1H234 O1443 6513   5.557   5.402   7.814
    1H234 O1444 6514   1.423   3.763   7.814
    1H234 O1445 6515   0.274   5.402   5.175
    1H234 O1446 6516   4.459   5.676   5.175
    1H234 O1447 6517   5.557   3.217   7.814
    1H234 O1448 6518   0.044   5.948   7.814
    1H234 O1449 6519   0.325   2.944   5.175
    1H234 O1450 6520   0.784   1.304   5.175
    1H234 O1451 6521   0.095   2.943   7.814
    1H234 O1452 6522   2.112   4.309   5.175
    1H234 O1453 6523   0.504   0.485   7.814
    1H234 O1454 6524   5.378   4.036   5.175
    1H234 O1455 6525   3.260   4.309   7.814
    1H234 O1456 6526   2.112   3.217   5.175
    1H234 O1457 6527   2.571   0.485   5.175
    1H234 O1458 6528   4.868   4.856   5.175
    1H234 O1459 6529   6.297   2.397   5.175
    1H234 O1460 6530   2.571   3.217   5.175
    1H234 O1461 6531   4.638   1.577   7.814
    1H234 O1462 6532   2.162   0.758   5.175
    1H234 O1463 6533   1.193   6.495   5.175
    1H234 O1464 6534   6.476   4.856   7.814
    1H234 O1465 6535   1.014   1.304   7.814
    1H234 O1466 6536   1.933   1.851   7.814
    1H234 O1467 6537   0.095   4.036   7.814
    1H234 O1468 6538   1.882   5.402   7.814
    1H234 O1469 6539   6.246   5.949   5.175
    1H234 O1470 6540   1.244   1.304   5.175
    1H234 O1471 6541   0.504   2.670   7.814
    1H234 O1472 6542   2.392   4.583   7.814
    1H234 O1473 6543   6.705   6.495   5.175
    1H234 O1474 6544   1.014   2.397   7.814
    1H234 O1475 6545   4.689   4.036   7.814
    1H234 O1476 6546   0.963   2.124   7.814
    1H234 O1477 6547   2.852   0.758   7.814
    1H234 O1478 6548   3.949   6.495   5.175
    1H234 O1479 6549   1.652   2.670   5.175
    1H234 O1480 6550   5.608   5.675   7.814
    1H234 O1481 6551   2.852   5.129   7.814
    1H234 O1482 6552   1.473   2.943   7.814
    1H234 O1483 6553   4.408   3.217   5.175
    1H234 O1484 6554   2.571   2.670   5.175
    1H234 O1485 6555   2.622   4.583   5.175
    1H234 O1486 6556   2.112   2.124   5.175
    1H234 O1487 6557   2.162   6.768   5.175
    1H234 O1488 6558   6.246   0.485   5.175
    1H234 O1489 6559   1.882   3.217   7.814
    1H234 O1490 6560   6.705   2.124   5.175
    1H234 O1491 6561   1.933   1.304   7.814
    1H234 O1492 6562   1.423   4.309   7.814
    1H234 O1493 6563   6.067   4.583   7.814
    1H234 O1494 6564   4.919   0.758   5.175
    1H234 O1495 6565   0.734   7.041   5.175
    1H234 O1496 6566   5.787   5.949   5.175
    1H234 O1497 6567   1.703   6.222   5.175
    1H234 O1498 6568   6.246   3.763   5.175
    1H234 O1499 6569   1.423   7.041   7.814
    1H234 O1500 6570   4.230   2.943   7.814
    1H234 O1501 6571   1.244   2.397   5.175
    1H234 O1502 6572   0.504   4.309   7.814
    1H234 O1503 6573   2.801   7.041   7.814
    1H234 O1504 6574   3.081   6.768   5.175
    1H234 O1505 6575   3.030   1.031   5.175
    1H234 O1506 6576   3.490   1.031   5.175
    1H234 O1507 6577   5.378   2.397   5.175
    1H234 O1508 6578   0.095   1.851   7.814
    1H234 O1509 6579   4.408   7.041   5.175
    1H234 O1510 6580   1.933   6.768   7.814
    1H234 O1511 6581   0.274   3.763   5.175
    1H234 O1512 6582   5.148   2.943   7.814
    1H234 O1513 6583   3.770   2.397   7.814
    1H234 O1514 6584   3.541   6.768   5.175
    1H234 O1515 6585   3.490   2.124   5.175
    1H234 O1516 6586   5.327   1.578   5.175
    1H234 O1517 6587   0.734   4.309   5.175
    1H234 O1518 6588   4.919   2.397   5.175
    1H234 O1519 6589   3.260   3.763   7.814
    1H234 O1520 6590   3.030   3.217   5.175
    1H234 O1521 6591   5.378   2.944   5.175
    1H234 O1522 6592   0.555   5.129   7.814
    1H234 O1523 6593   4.179   3.763   7.814
    1H234 O1524 6594   2.852   6.768   7.814
    1H234 O1525 6595   4.638   3.763   7.814
    1H234 O1526 6596   1.703   3.490   5.175
    1H234 O1527 6597   6.705   3.217   5.175
    1H234 O1528 6598   2.162   6.222   5.175
    1H234 O1529 6599   3.949   2.124   5.175
    1H234 O1530 6600   1.244   5.129   5.175
    1H234 O1531 6601   4.179   3.217   7.814
    1H234 O1532 6602   0.274   5.949   5.175
    1H234 O1533 6603   6.067   1.304   7.814
    1H234 O1534 6604   1.244   1.851   5.175
    1H234 O1535 6605   5.378   1.304   5.175
    1H234 O1536 6606   4.230   4.583   7.814
    1H234 O1537 6607   4.689   2.943   7.814
    1H234 O1538 6608   0.784   3.490   5.175
    1H234 O1539 6609   2.571   6.495   5.175
    1H234 O1540 6610   3.949   7.041   5.175
    1H234 O1541 6611   2.852   1.304   7.814
    1H234 O1542 6612   6.067   2.943   7.814
    1H234 O1543 6613   6.016   2.670   7.814
    1H234 O1544 6614   1.473   3.490   7.814
    1H234 O1545 6615   3.949   5.949   5.175
    1H234 O1546 6616   6.756   4.036   5.175
    1H234 O1547 6617   0.274   0.485   5.175
    1H234 O1548 6618   0.784   4.036   5.175
    1H234 O1549 6619   2.852   4.036   7.814
    1H234 O1550 6620   5.097   1.577   7.814
    1H234 O1551 6621   6.246   3.217   5.175
    1H234 O1552 6622   1.703   0.758   5.175
    1H234 O1553 6623   0.963   1.031   7.814
    1H234 O1554 6624   6.067   5.129   7.814
    1H234 O1555 6625   2.392   0.758   7.814
    1H234 O1556 6626   0.963   2.670   7.814
    1H234 O1557 6627   1.193   2.670   5.175
    1H234 O1558 6628   0.963   5.948   7.814
    1H234 O1559 6629   6.246   1.031   5.175
    1H234 O1560 6630   0.044   1.577   7.814
    1H234 O1561 6631   0.963   0.485   7.814
    1H234 O1562 6632   4.919   5.676   5.175
    1H234 O1563 6633   4.919   4.036   5.175
    1H234 O1564 6634   4.868   1.031   5.175
    1H234 O1565 6635   4.459   3.490   5.175
    1H234 O1566 6636   6.067   5.675   7.814
    1H234 O1567 6637   1.933   5.675   7.814
    1H234 O1568 6638   2.112   3.763   5.175
    1H234 O1569 6639   6.756   2.397   5.175
    1H234 O1570 6640   2.571   1.031   5.175
    1H234 O1571 6641   0.784   6.222   5.175
    1H234 O1572 6642   5.608   5.129   7.814
    1H234 O1573 6643   3.081   4.583   5.175
    1H234 O1574 6644   5.837   6.768   5.175
    1H234 O1575 6645   3.770   1.304   7.814
    1H234 O1576 6646   2.392   6.768   7.814
    1H234 O1577 6647   1.652   5.402   5.175
    1H234 O1578 6648   2.622   6.222   5.175
    1H234 O1579 6649   2.801   0.485   7.814
    1H234 O1580 6650   5.097   1.031   7.814
    1H234 O1581 6651   6.016   1.031   7.814
    1H234 O1582 6652   3.260   5.402   7.814
    1H234 O1583 6653   4.000   0.758   5.175
    1H234 O1584 6654   5.378   6.768   5.175
    1H234 O1585 6655   2.162   5.676   5.175
    1H234 O1586 6656   5.837   3.490   5.175
    1H234 O1587 6657   2.801   4.856   7.814
    1H234 O1588 6658   2.341   1.577   7.814
    1H234 O1589 6659   2.571   5.402   5.175
    1H234 O1590 6660   3.081   5.129   5.175
    1H234 O1591 6661   1.423   3.217   7.814
    1H234 O1592 6662   3.541   0.212   5.175
    1H234 O1593 6663   0.325   5.676   5.175
    1H234 O1594 6664   1.423   1.577   7.814
    1H234 O1595 6665   3.311   2.397   7.814
    1H234 O1596 6666   4.689   4.583   7.814
    1H234 O1597 6667   0.044   3.217   7.814
    1H234 O1598 6668   0.784   2.944   5.175
    1H234 O1599 6669   6.756   0.212   5.175
    1H234 O1600 6670   1.703   2.397   5.175
    1H234 O1601 6671   3.311   1.851   7.814
    1H234 O1602 6672   1.193   1.578   5.175
    1H234 O1603 6673   4.689   5.675   7.814
    1H234 O1604 6674   5.327   2.670   5.175
    1H234 O1605 6675   0.734   3.763   5.175
    1H234 O1606 6676   6.067   1.851   7.814
    1H234 O1607 6677   6.526   0.758   7.814
    1H234 O1608 6678   4.638   1.031   7.814
    1H234 O1609 6679   5.557   1.031   7.814
    1H234 O1610 6680   1.014   0.758   7.814
    1H234 O1611 6681   1.652   4.856   5.175
    1H234 O1612 6682   3.770   2.943   7.814
    1H234 O1613 6683   6.756   3.490   5.175
    1H234 O1614 6684   0.555   0.211   7.814
    1H234 O1615 6685   0.784   6.768   5.175
    1H234 O1616 6686   3.311   0.758   7.814
    1H234 O1617 6687   6.067   2.397   7.814
    1H234 O1618 6688   3.260   2.670   7.814
    1H234 O1619 6689   4.689   3.490   7.814
    1H234 O1620 6690   0.555   4.583   7.814
    1H234 O1621 6691   0.784   5.676   5.175
    1H234 O1622 6692   2.341   2.124   7.814
    1H234 O1623 6693   0.095   5.129   7.814
    1H234 O1624 6694   2.622   1.851   5.175
    1H234 O1625 6695   0.555   5.675   7.814
    1H234 O1626 6696   5.837   6.222   5.175
    1H234 O1627 6697   2.622   0.212   5.175
    1H234 O1628 6698   3.030   7.041   5.175
    1H234 O1629 6699   4.179   4.309   7.814
    1H234 O1630 6700   5.378   0.758   5.175
    1H234 O1631 6701   0.325   6.222   5.175
    1H234 O1632 6702   4.638   5.402   7.814
    1H234 O1633 6703   0.504   4.856   7.814
    1H234 O1634 6704   6.476   1.031   7.814
    1H234 O1635 6705   2.801   1.577   7.814
    1H234 O1636 6706   0.734   5.402   5.175
    1H234 O1637 6707   1.244   6.222   5.175
    1H234 O1638 6708   6.526   5.129   7.814
    1H234 O1639 6709   5.378   6.222   5.175
    1H234 O1640 6710   1.473   0.211   7.814
    1H234 O1641 6711   1.244   4.036   5.175
    1H234 O1642 6712   6.016   2.124   7.814
    1H234 O1643 6713   4.919   3.490   5.175
    1H234 O1644 6714   4.000   2.397   5.175
    1H234 O1645 6715   5.608   0.758   7.814
    1H234 O1646 6716   2.622   2.944   5.175
    1H234 O1647 6717   0.784   2.397   5.175
    1H234 O1648 6718   2.852   4.583   7.814
    1H234 O1649 6719   1.014   6.768   7.814
    1H234 O1650 6720   5.327   3.763   5.175
    1H234 O1651 6721   3.541   2.944   5.175
    1H234 O1652 6722   3.770   3.490   7.814
    1H234 O1653 6723   6.476   2.124   7.814
    1H234 O1654 6724   3.081   1.851   5.175
    1H234 O1655 6725   5.837   2.397   5.175
    1H234 O1656 6726   1.882   7.041   7.814
    1H234 O1657 6727   4.638   3.217   7.814
    1H234 O1658 6728   5.327   7.041   5.175
    1H234 O1659 6729   3.311   1.304   7.814
    1H234 O1660 6730   1.703   5.676   5.175
    1H234 O1661 6731   5.148   1.304   7.814
    1H234 O1662 6732   3.719   3.217   7.814
    1H234 O1663 6733   3.541   0.758   5.175
    1H234 O1664 6734   3.030   0.485   5.175
    1H234 O1665 6735   6.705   3.763   5.175
    1H234 O1666 6736   4.638   4.309   7.814
    1H234 O1667 6737   2.162   1.851   5.175
    1H234 O1668 6738   6.297   4.036   5.175
    1H234 O1669 6739   3.081   2.944   5.175
    1H234 O1670 6740   2.112   4.856   5.175
    1H234 O1671 6741   3.719   2.670   7.814
    1H234 O1672 6742   3.719   2.124   7.814
    1H234 O1673 6743   2.162   3.490   5.175
    1H234 O1674 6744   1.652   1.031   5.175
    1H234 O1675 6745   4.000   6.222   5.175
    1H234 O1676 6746   5.787   1.578   5.175
    1H234 O1677 6747   0.555   6.222   7.814
    1H234 O1678 6748   2.162   4.583   5.175
    1H234 O1679 6749   2.341   0.485   7.814
    1H234 O1680 6750   2.801   2.124   7.814
    1H234 O1681 6751   3.260   1.031   7.814
    1H234 O1682 6752   1.244   3.490   5.175
    1H234 O1683 6753   0.504   5.402   7.814
    1H234 O1684 6754   5.097   3.217   7.814
    1H234 O1685 6755   2.112   6.495   5.175
    1H234 O1686 6756   1.882   1.577   7.814
    1H234 O1687 6757   5.608   2.943   7.814
    1H234 O1688 6758   5.787   6.495   5.175
    1H234 O1689 6759   4.230   4.036   7.814
    1H234 O1690 6760   3.311   4.036   7.814
    1H234 O1691 6761   4.408   6.495   5.175
    1H234 O1692 6762   4.459   6.768   5.175
    1H234 O1693 6763   4.919   6.768   5.175
    1H234 O1694 6764   0.963   6.495   7.814
    1H234 O1695 6765   2.112   5.402   5.175
    1H234 O1696 6766   5.787   2.124   5.175
    1H234 O1697 6767   6.526   1.851   7.814
    1H234 O1698 6768   3.081   0.212   5.175
    1H234 O1699 6769   3.081   0.758   5.175
    1H234 O1700 6770   5.837   2.944   5.175
    1H234 O1701 6771   4.919   6.222   5.175
    1H234 O1702 6772   0.504   5.948   7.814
    1H234 O1703 6773   2.801   4.309   7.814
    1H234 O1704 6774   6.016   4.856   7.814
    1H234 O1705 6775   5.327   0.485   5.175
    1H234 O1706 6776   4.689   5.129   7.814
    1H234 O1707 6777   1.652   5.949   5.175
    1H234 O1708 6778   3.770   1.851   7.814
    1H234 O1709 6779   5.787   2.670   5.175
    1H234 O1710 6780   0.274   6.495   5.175
    1H234 O1711 6781   5.787   7.041   5.175
    1H234 O1712 6782   2.852   1.851   7.814
    1H234 O1713 6783   4.179   1.577   7.814
    1H234 O1714 6784   0.555   1.851   7.814
    1H234 O1715 6785   1.014   6.222   7.814
    1H234 O1716 6786   5.837   0.212   5.175
    1H234 O1717 6787   4.868   3.763   5.175
    1H234 O1718 6788   0.044   3.763   7.814
    1H234 O1719 6789   3.949   3.217   5.175
    1H234 O1720 6790   5.787   3.217   5.175
    1H234 O1721 6791   2.162   5.129   5.175
    1H234 O1722 6792   5.378   5.676   5.175
    1H234 O1723 6793   0.325   0.212   5.175
    1H234 O1724 6794   4.638   4.856   7.814
    1H234 O1725 6795   4.000   0.212   5.175
    1H234 O1726 6796   4.230   1.304   7.814
    1H234 O1727 6797   3.030   4.856   5.175
    1H234 O1728 6798   0.734   2.670   5.175
    1H234 O1729 6799   4.689   1.304   7.814
    1H234 O1730 6800   5.837   1.851   5.175
    1H234 O1731 6801   0.325   2.397   5.175
    1H234 O1732 6802   0.555   2.397   7.814
    1H234 O1733 6803   0.274   2.670   5.175
    1H234 O1734 6804   6.526   5.675   7.814
    1H234 O1735 6805   5.378   0.212   5.175
    1H234 O1736 6806   2.392   1.851   7.814
    1H234 O1737 6807   1.933   0.211   7.814
    1H234 O1738 6808   6.526   1.304   7.814
    1H234 O1739 6809   0.095   3.490   7.814
    1H234 O1740 6810   4.868   6.495   5.175
    1H234 O1741 6811   6.297   1.304   5.175
    1H234 O1742 6812   6.705   7.041   5.175
    1H234 O1743 6813   3.949   0.485   5.175
    1H234 O1744 6814   1.193   5.402   5.175
    1H234 O1745 6815   3.030   2.124   5.175
    1H234 O1746 6816   0.504   2.124   7.814
    1H234 O1747 6817   4.408   5.949   5.175
    1H234 O1748 6818   3.719   1.577   7.814
    1H234 O1749 6819   1.193   3.763   5.175
    1H234 O1750 6820   6.476   1.577   7.814
    1H234 O1751 6821   6.756   6.768   5.175
    1H234 O1752 6822   0.734   6.495   5.175
    1H234 O1753 6823   3.949   2.670   5.175
    1H234 O1754 6824   2.622   1.304   5.175
    1H234 O1755 6825   2.622   5.129   5.175
    1H234 O1756 6826   1.703   4.583   5.175
    1H234 O1757 6827   3.260   1.577   7.814
    1H234 O1758 6828   1.652   3.763   5.175
    1H234 O1759 6829   0.095   5.675   7.814
    1H234 O1760 6830   1.652   2.124   5.175
    1H234 O1761 6831   2.392   0.211   7.814
    1H234 O1762 6832   6.246   2.124   5.175
    1H234 O1763 6833   4.000   2.944   5.175
    1H234 O1764 6834   2.341   7.041   7.814
    1H234 O1765 6835   1.652   4.309   5.175
    1H234 O1766 6836   5.327   5.949   5.175
    1H234 O1767 6837   6.476   5.402   7.814
    1H234 O1768 6838   4.868   5.949   5.175
    1H234 O1769 6839   3.490   0.485   5.175
    1H234 O1770 6840   2.571   4.856   5.175
    1H234 O1771 6841   2.112   1.031   5.175
    1H234 O1772 6842   2.571   1.578   5.175
    1H234 O1773 6843   1.703   4.036   5.175
    1H234 O1774 6844   1.193   5.949   5.175
    1H234 O1775 6845   5.787   0.485   5.175
    1H234 O1776 6846   3.541   2.397   5.175
    1H234 O1777 6847   0.044   5.402   7.814
    1H234 O1778 6848   0.325   6.768   5.175
    1H234 O1779 6849   6.297   1.851   5.175
    1H234 O1780 6850   5.837   0.758   5.175
    1H234 O1781 6851   5.787   1.031   5.175
    1H234 O1782 6852   0.274   7.041   5.175
    1H234 O1783 6853   1.703   1.304   5.175
    1H234 O1784 6854   1.703   1.851   5.175
    1H234 O1785 6855   3.030   2.670   5.175
    1H234 O1786 6856   5.837   1.304   5.175
    1H234 O1787 6857   3.490   2.670   5.175
    1H234 O1788 6858   1.244   5.676   5.175
    1H234 O1789 6859   6.246   1.578   5.175
    1H234 O1790 6860   3.081   2.397   5.175
    1H234 O1791 6861   1.652   1.578   5.175
    1H234 O1792 6862   4.459   6.222   5.175
    1H234 O1793 6863   2.112   1.578   5.175
    1H234 O1794 6864   2.162   1.304   5.175
    1H234 O1795 6865   5.378   6.731   7.663
    1H234 O1796 6866   5.327   7.004   7.663
    1H234 O1797 6867   5.327   6.457   7.663
    1H234 O1798 6868   5.608   4.620   5.327
    1H234 O1799 6869   6.016   4.893   5.327
    1H234 O1800 6870   4.919   2.360   7.663
    1H234 O1801 6871   3.260   5.986   5.327
    1H234 O1802 6872   6.246   6.457   7.663
    1H234 O1803 6873   5.787   6.457   7.663
    1H234 O1804 6874   4.919   6.731   7.663
    1H234 O1805 6875   5.557   4.893   5.327
    1H234 O1806 6876   4.868   2.086   7.663
    1H234 O1807 6877   4.868   6.457   7.663
    1H234 O1808 6878   5.378   3.999   7.663
    1H234 O1809 6879   5.837   6.731   7.663
    1H234 O1810 6880   5.327   4.272   7.663
    1H234 O1811 6881   4.408   2.086   7.663
    1H234 O1812 6882   3.311   5.713   5.327
    1H234 O1813 6883   3.081   6.184   7.663
    1H234 O1814 6884   2.852   4.074   5.327
    1H234 O1815 6885   5.327   3.726   7.663
    1H234 O1816 6886   2.801   3.800   5.327
    1H234 O1817 6887   6.067   4.620   5.327
    1H234 O1818 6888   4.459   2.360   7.663
    1H234 O1819 6889   1.933   0.249   5.327
    1H234 O1820 6890   4.919   6.184   7.663
    1H234 O1821 6891   3.541   6.184   7.663
    1H234 O1822 6892   6.476   5.440   5.327
    1H234 O1823 6893   3.260   4.347   5.327
    1H234 O1824 6894   3.311   6.259   5.327
    1H234 O1825 6895   4.868   7.004   7.663
    1H234 O1826 6896   6.297   6.184   7.663
    1H234 O1827 6897   3.030   5.911   7.663
    1H234 O1828 6898   6.297   6.731   7.663
    1H234 O1829 6899   5.378   6.184   7.663
    1H234 O1830 6900   4.408   0.447   7.663
    1H234 O1831 6901   2.162   3.999   7.663
    1H234 O1832 6902   6.067   5.166   5.327
    1H234 O1833 6903   6.246   3.726   7.663
    1H234 O1834 6904   5.608   5.166   5.327
    1H234 O1835 6905   3.770   4.074   5.327
    1H234 O1836 6906   6.526   5.166   5.327
    1H234 O1837 6907   2.801   5.986   5.327
    1H234 O1838 6908   3.311   4.074   5.327
    1H234 O1839 6909   3.490   6.457   7.663
    1H234 O1840 6910   1.703   0.720   7.663
    1H234 O1841 6911   3.949   0.447   7.663
    1H234 O1842 6912   2.112   2.633   7.663
    1H234 O1843 6913   0.274   0.994   7.663
    1H234 O1844 6914   5.378   0.174   7.663
    1H234 O1845 6915   1.193   5.365   7.663
    1H234 O1846 6916   1.652   0.994   7.663
    1H234 O1847 6917   1.473   6.806   5.327
    1H234 O1848 6918   2.162   2.360   7.663
    1H234 O1849 6919   5.557   4.347   5.327
    1H234 O1850 6920   2.162   6.184   7.663
    1H234 O1851 6921   6.705   2.633   7.663
    1H234 O1852 6922   3.081   2.906   7.663
    1H234 O1853 6923   5.787   4.272   7.663
    1H234 O1854 6924   6.756   0.174   7.663
    1H234 O1855 6925   4.000   0.720   7.663
    1H234 O1856 6926   5.837   3.999   7.663
    1H234 O1857 6927   0.734   3.726   7.663
    1H234 O1858 6928   6.526   4.620   5.327
    1H234 O1859 6929   6.476   4.893   5.327
    1H234 O1860 6930   4.919   1.813   7.663
    1H234 O1861 6931   2.112   4.272   7.663
    1H234 O1862 6932   6.756   4.545   7.663
    1H234 O1863 6933   5.378   4.545   7.663
    1H234 O1864 6934   6.705   7.004   7.663
    1H234 O1865 6935   3.719   1.615   5.327
    1H234 O1866 6936   1.882   7.079   5.327
    1H234 O1867 6937   4.868   2.633   7.663
    1H234 O1868 6938   5.378   2.360   7.663
    1H234 O1869 6939   1.014   0.795   5.327
    1H234 O1870 6940   3.490   7.004   7.663
    1H234 O1871 6941   2.392   2.435   5.327
    1H234 O1872 6942   3.260   1.615   5.327
    1H234 O1873 6943   2.852   5.713   5.327
    1H234 O1874 6944   3.030   6.457   7.663
    1H234 O1875 6945   0.095   4.620   5.327
    1H234 O1876 6946   3.541   6.731   7.663
    1H234 O1877 6947   6.016   5.440   5.327
    1H234 O1878 6948   3.719   4.893   5.327
    1H234 O1879 6949   3.490   5.911   7.663
    1H234 O1880 6950   0.325   0.720   7.663
    1H234 O1881 6951   2.392   4.074   5.327
    1H234 O1882 6952   1.014   0.249   5.327
    1H234 O1883 6953   5.787   7.004   7.663
    1H234 O1884 6954   3.949   5.365   7.663
    1H234 O1885 6955   4.000   0.174   7.663
    1H234 O1886 6956   1.882   0.522   5.327
    1H234 O1887 6957   3.081   5.638   7.663
    1H234 O1888 6958   0.963   1.069   5.327
    1H234 O1889 6959   6.067   5.713   5.327
    1H234 O1890 6960   3.770   1.888   5.327
    1H234 O1891 6961   4.000   5.638   7.663
    1H234 O1892 6962   3.719   4.347   5.327
    1H234 O1893 6963   3.490   4.818   7.663
    1H234 O1894 6964   0.325   1.267   7.663
    1H234 O1895 6965   6.297   3.999   7.663
    1H234 O1896 6966   5.787   3.726   7.663
    1H234 O1897 6967   4.000   6.731   7.663
    1H234 O1898 6968   3.541   4.545   7.663
    1H234 O1899 6969   6.297   3.452   7.663
    1H234 O1900 6970   2.622   3.452   7.663
    1H234 O1901 6971   1.244   5.638   7.663
    1H234 O1902 6972   4.919   3.999   7.663
    1H234 O1903 6973   6.705   4.272   7.663
    1H234 O1904 6974   3.949   7.004   7.663
    1H234 O1905 6975   1.423   7.079   5.327
    1H234 O1906 6976   4.459   0.720   7.663
    1H234 O1907 6977   2.112   3.726   7.663
    1H234 O1908 6978   0.963   0.522   5.327
    1H234 O1909 6979   2.112   5.911   7.663
    1H234 O1910 6980   5.097   4.893   5.327
    1H234 O1911 6981   6.297   0.174   7.663
    1H234 O1912 6982   2.162   5.092   7.663
    1H234 O1913 6983   5.837   6.184   7.663
    1H234 O1914 6984   3.770   5.166   5.327
    1H234 O1915 6985   5.837   3.452   7.663
    1H234 O1916 6986   3.949   6.457   7.663
    1H234 O1917 6987   0.784   2.906   7.663
    1H234 O1918 6988   4.000   5.092   7.663
    1H234 O1919 6989   4.179   1.615   5.327
    1H234 O1920 6990   5.148   5.166   5.327
    1H234 O1921 6991   0.784   3.452   7.663
    1H234 O1922 6992   3.770   1.342   5.327
    1H234 O1923 6993   6.246   7.004   7.663
    1H234 O1924 6994   3.030   3.179   7.663
    1H234 O1925 6995   6.756   2.906   7.663
    1H234 O1926 6996   3.541   0.174   7.663
    1H234 O1927 6997   0.504   1.615   5.327
    1H234 O1928 6998   1.703   3.999   7.663
    1H234 O1929 6999   2.571   2.633   7.663
    1H234 O1930 7000   0.555   0.795   5.327
    1H234 O1931 7001   3.719   5.440   5.327
    1H234 O1932 7002   4.689   4.620   5.327
    1H234 O1933 7003   3.260   3.800   5.327
    1H234 O1934 7004   6.016   4.347   5.327
    1H234 O1935 7005   2.341   4.347   5.327
    1H234 O1936 7006   1.244   1.813   7.663
    1H234 O1937 7007   2.162   2.906   7.663
    1H234 O1938 7008   1.652   2.086   7.663
    1H234 O1939 7009   3.260   5.440   5.327
    1H234 O1940 7010   5.327   2.086   7.663
    1H234 O1941 7011   3.770   4.620   5.327
    1H234 O1942 7012   3.719   3.800   5.327
    1H234 O1943 7013   0.044   1.615   5.327
    1H234 O1944 7014   0.555   5.166   5.327
    1H234 O1945 7015   0.095   1.342   5.327
    1H234 O1946 7016   1.652   4.272   7.663
    1H234 O1947 7017   4.868   4.272   7.663
    1H234 O1948 7018   1.933   2.981   5.327
    1H234 O1949 7019   2.341   0.522   5.327
    1H234 O1950 7020   1.703   2.360   7.663
    1H234 O1951 7021   2.852   3.527   5.327
    1H234 O1952 7022   2.392   0.249   5.327
    1H234 O1953 7023   5.097   3.254   5.327
    1H234 O1954 7024   6.476   5.986   5.327
    1H234 O1955 7025   4.638   2.708   5.327
    1H234 O1956 7026   0.044   4.347   5.327
    1H234 O1957 7027   0.734   3.179   7.663
    1H234 O1958 7028   6.756   6.731   7.663
    1H234 O1959 7029   1.703   6.184   7.663
    1H234 O1960 7030   4.000   2.360   7.663
    1H234 O1961 7031   2.341   2.708   5.327
    1H234 O1962 7032   2.571   0.994   7.663
    1H234 O1963 7033   0.274   7.004   7.663
    1H234 O1964 7034   6.526   0.795   5.327
    1H234 O1965 7035   2.571   3.726   7.663
    1H234 O1966 7036   4.459   0.174   7.663
    1H234 O1967 7037   0.963   2.161   5.327
    1H234 O1968 7038   0.504   4.893   5.327
    1H234 O1969 7039   6.246   0.447   7.663
    1H234 O1970 7040   6.756   6.184   7.663
    1H234 O1971 7041   4.408   2.633   7.663
    1H234 O1972 7042   6.705   6.457   7.663
    1H234 O1973 7043   0.555   1.888   5.327
    1H234 O1974 7044   2.622   2.906   7.663
    1H234 O1975 7045   1.652   6.457   7.663
    1H234 O1976 7046   1.244   3.452   7.663
    1H234 O1977 7047   4.179   2.161   5.327
    1H234 O1978 7048   4.459   1.813   7.663
    1H234 O1979 7049   0.095   1.888   5.327
    1H234 O1980 7050   2.112   6.457   7.663
    1H234 O1981 7051   0.784   1.267   7.663
    1H234 O1982 7052   3.949   4.818   7.663
    1H234 O1983 7053   1.882   2.708   5.327
    1H234 O1984 7054   4.179   5.440   5.327
    1H234 O1985 7055   0.325   0.174   7.663
    1H234 O1986 7056   6.526   5.713   5.327
    1H234 O1987 7057   3.770   5.713   5.327
    1H234 O1988 7058   1.423   3.254   5.327
    1H234 O1989 7059   1.473   0.795   5.327
    1H234 O1990 7060   2.801   4.347   5.327
    1H234 O1991 7061   4.638   1.615   5.327
    1H234 O1992 7062   5.327   5.911   7.663
    1H234 O1993 7063   2.852   6.259   5.327
    1H234 O1994 7064   0.784   3.999   7.663
    1H234 O1995 7065   1.244   5.092   7.663
    1H234 O1996 7066   1.014   4.620   5.327
    1H234 O1997 7067   6.526   6.259   5.327
    1H234 O1998 7068   2.571   3.179   7.663
    1H234 O1999 7069   4.459   5.638   7.663
    1H234 O2000 7070   4.689   2.981   5.327
    1H234 O2001 7071   4.919   0.174   7.663
    1H234 O2002 7072   0.963   7.079   5.327
    1H234 O2003 7073   3.311   1.342   5.327
    1H234 O2004 7074   0.963   4.893   5.327
    1H234 O2005 7075   4.638   4.347   5.327
    1H234 O2006 7076   4.868   5.911   7.663
    1H234 O2007 7077   0.044   4.893   5.327
    1H234 O2008 7078   0.555   1.342   5.327
    1H234 O2009 7079   4.230   1.888   5.327
    1H234 O2010 7080   1.193   2.086   7.663
    1H234 O2011 7081   4.179   3.800   5.327
    1H234 O2012 7082   2.112   4.818   7.663
    1H234 O2013 7083   1.703   4.545   7.663
    1H234 O2014 7084   0.504   1.069   5.327
    1H234 O2015 7085   5.378   3.452   7.663
    1H234 O2016 7086   1.652   4.818   7.663
    1H234 O2017 7087   3.311   4.620   5.327
    1H234 O2018 7088   1.193   0.994   7.663
    1H234 O2019 7089   3.081   0.174   7.663
    1H234 O2020 7090   3.949   2.633   7.663
    1H234 O2021 7091   1.423   6.532   5.327
    1H234 O2022 7092   4.689   1.888   5.327
    1H234 O2023 7093   3.311   3.527   5.327
    1H234 O2024 7094   1.193   3.179   7.663
    1H234 O2025 7095   5.327   2.633   7.663
    1H234 O2026 7096   3.541   3.452   7.663
    1H234 O2027 7097   4.689   0.249   5.327
    1H234 O2028 7098   0.734   4.818   7.663
    1H234 O2029 7099   3.030   4.818   7.663
    1H234 O2030 7100   5.557   5.440   5.327
    1H234 O2031 7101   0.555   4.074   5.327
    1H234 O2032 7102   6.246   3.179   7.663
    1H234 O2033 7103   6.476   0.522   5.327
    1H234 O2034 7104   0.274   0.447   7.663
    1H234 O2035 7105   6.705   4.818   7.663
    1H234 O2036 7106   0.504   4.347   5.327
    1H234 O2037 7107   1.473   2.981   5.327
    1H234 O2038 7108   3.949   0.994   7.663
    1H234 O2039 7109   4.408   7.004   7.663
    1H234 O2040 7110   5.148   2.981   5.327
    1H234 O2041 7111   5.327   0.447   7.663
    1H234 O2042 7112   1.014   1.888   5.327
    1H234 O2043 7113   5.327   4.818   7.663
    1H234 O2044 7114   5.148   4.620   5.327
    1H234 O2045 7115   4.638   5.440   5.327
    1H234 O2046 7116   5.837   0.174   7.663
    1H234 O2047 7117   3.541   0.720   7.663
    1H234 O2048 7118   4.459   6.731   7.663
    1H234 O2049 7119   5.608   4.074   5.327
    1H234 O2050 7120   5.787   1.540   7.663
    1H234 O2051 7121   6.476   2.708   5.327
    1H234 O2052 7122   0.784   5.092   7.663
    1H234 O2053 7123   6.756   2.360   7.663
    1H234 O2054 7124   0.734   0.994   7.663
    1H234 O2055 7125   3.030   2.633   7.663
    1H234 O2056 7126   2.162   4.545   7.663
    1H234 O2057 7127   2.622   1.267   7.663
    1H234 O2058 7128   2.341   2.161   5.327
    1H234 O2059 7129   3.490   0.994   7.663
    1H234 O2060 7130   4.689   2.435   5.327
    1H234 O2061 7131   1.244   2.360   7.663
    1H234 O2062 7132   0.504   3.254   5.327
    1H234 O2063 7133   4.408   6.457   7.663
    1H234 O2064 7134   1.244   4.545   7.663
    1H234 O2065 7135   1.652   3.726   7.663
    1H234 O2066 7136   4.868   3.726   7.663
    1H234 O2067 7137   2.622   6.184   7.663
    1H234 O2068 7138   3.719   6.532   5.327
    1H234 O2069 7139   6.756   3.999   7.663
    1H234 O2070 7140   1.244   0.720   7.663
    1H234 O2071 7141   4.868   0.447   7.663
    1H234 O2072 7142   2.571   5.911   7.663
    1H234 O2073 7143   4.638   0.522   5.327
    1H234 O2074 7144   6.246   4.272   7.663
    1H234 O2075 7145   3.490   4.272   7.663
    1H234 O2076 7146   4.408   5.365   7.663
    1H234 O2077 7147   3.949   5.911   7.663
    1H234 O2078 7148   3.719   5.986   5.327
    1H234 O2079 7149   6.705   0.447   7.663
    1H234 O2080 7150   1.193   2.633   7.663
    1H234 O2081 7151   0.784   4.545   7.663
    1H234 O2082 7152   2.162   0.720   7.663
    1H234 O2083 7153   1.652   2.633   7.663
    1H234 O2084 7154   2.341   3.254   5.327
    1H234 O2085 7155   2.112   2.086   7.663
    1H234 O2086 7156   3.260   6.532   5.327
    1H234 O2087 7157   5.097   2.161   5.327
    1H234 O2088 7158   3.311   1.888   5.327
    1H234 O2089 7159   5.378   5.638   7.663
    1H234 O2090 7160   4.230   1.342   5.327
    1H234 O2091 7161   3.770   6.259   5.327
    1H234 O2092 7162   1.193   4.818   7.663
    1H234 O2093 7163   6.246   2.633   7.663
    1H234 O2094 7164   3.490   3.179   7.663
    1H234 O2095 7165   2.392   2.981   5.327
    1H234 O2096 7166   3.081   3.452   7.663
    1H234 O2097 7167   5.608   1.888   5.327
    1H234 O2098 7168   3.541   5.092   7.663
    1H234 O2099 7169   3.949   2.086   7.663
    1H234 O2100 7170   4.230   2.435   5.327
    1H234 O2101 7171   4.230   5.166   5.327
    1H234 O2102 7172   0.734   5.365   7.663
    1H234 O2103 7173   4.000   6.184   7.663
    1H234 O2104 7174   5.327   5.365   7.663
    1H234 O2105 7175   3.081   4.545   7.663
    1H234 O2106 7176   0.044   1.069   5.327
    1H234 O2107 7177   2.622   5.092   7.663
    1H234 O2108 7178   4.638   2.161   5.327
    1H234 O2109 7179   4.689   0.795   5.327
    1H234 O2110 7180   5.378   5.092   7.663
    1H234 O2111 7181   3.719   1.069   5.327
    1H234 O2112 7182   5.327   1.540   7.663
    1H234 O2113 7183   2.341   7.079   5.327
    1H234 O2114 7184   1.423   1.069   5.327
    1H234 O2115 7185   2.341   3.800   5.327
    1H234 O2116 7186   1.703   5.092   7.663
    1H234 O2117 7187   5.097   4.347   5.327
    1H234 O2118 7188   2.112   0.994   7.663
    1H234 O2119 7189   0.095   5.166   5.327
    1H234 O2120 7190   2.852   6.806   5.327
    1H234 O2121 7191   6.246   5.911   7.663
    1H234 O2122 7192   5.557   3.800   5.327
    1H234 O2123 7193   6.476   1.069   5.327
    1H234 O2124 7194   1.473   0.249   5.327
    1H234 O2125 7195   4.919   4.545   7.663
    1H234 O2126 7196   5.148   1.342   5.327
    1H234 O2127 7197   0.963   4.347   5.327
    1H234 O2128 7198   6.476   4.347   5.327
    1H234 O2129 7199   1.703   6.731   7.663
    1H234 O2130 7200   1.244   0.174   7.663
    1H234 O2131 7201   1.193   7.004   7.663
    1H234 O2132 7202   1.193   3.726   7.663
    1H234 O2133 7203   2.571   6.457   7.663
    1H234 O2134 7204   6.297   2.906   7.663
    1H234 O2135 7205   1.014   1.342   5.327
    1H234 O2136 7206   6.297   0.720   7.663
    1H234 O2137 7207   0.044   3.254   5.327
    1H234 O2138 7208   4.230   4.074   5.327
    1H234 O2139 7209   6.297   4.545   7.663
    1H234 O2140 7210   6.705   2.086   7.663
    1H234 O2141 7211   5.557   2.161   5.327
    1H234 O2142 7212   3.949   3.726   7.663
    1H234 O2143 7213   1.652   5.365   7.663
    1H234 O2144 7214   5.837   4.545   7.663
    1H234 O2145 7215   1.652   5.911   7.663
    1H234 O2146 7216   1.933   6.259   5.327
    1H234 O2147 7217   3.030   7.004   7.663
    1H234 O2148 7218   1.652   0.447   7.663
    1H234 O2149 7219   2.622   2.360   7.663
    1H234 O2150 7220   5.148   1.888   5.327
    1H234 O2151 7221   0.095   6.259   5.327
    1H234 O2152 7222   5.378   0.720   7.663
    1H234 O2153 7223   3.260   3.254   5.327
    1H234 O2154 7224   1.193   4.272   7.663
    1H234 O2155 7225   5.787   3.179   7.663
    1H234 O2156 7226   0.504   0.522   5.327
    1H234 O2157 7227   0.274   4.272   7.663
    1H234 O2158 7228   6.067   6.806   5.327
    1H234 O2159 7229   3.030   5.365   7.663
    1H234 O2160 7230   4.638   4.893   5.327
    1H234 O2161 7231   1.703   2.906   7.663
    1H234 O2162 7232   0.095   4.074   5.327
    1H234 O2163 7233   5.837   2.360   7.663
    1H234 O2164 7234   4.230   4.620   5.327
    1H234 O2165 7235   4.459   6.184   7.663
    1H234 O2166 7236   0.325   6.184   7.663
    1H234 O2167 7237   2.801   1.069   5.327
    1H234 O2168 7238   0.044   5.986   5.327
    1H234 O2169 7239   0.784   6.731   7.663
    1H234 O2170 7240   2.112   5.365   7.663
    1H234 O2171 7241   1.703   1.813   7.663
    1H234 O2172 7242   4.689   5.166   5.327
    1H234 O2173 7243   4.179   7.079   5.327
    1H234 O2174 7244   5.097   1.615   5.327
    1H234 O2175 7245   2.162   1.267   7.663
    1H234 O2176 7246   2.162   5.638   7.663
    1H234 O2177 7247   1.703   1.267   7.663
    1H234 O2178 7248   5.787   5.365   7.663
    1H234 O2179 7249   1.423   0.522   5.327
    1H234 O2180 7250   3.030   3.726   7.663
    1H234 O2181 7251   5.097   1.069   5.327
    1H234 O2182 7252   2.801   5.440   5.327
    1H234 O2183 7253   4.689   1.342   5.327
    1H234 O2184 7254   1.014   6.806   5.327
    1H234 O2185 7255   1.193   1.540   7.663
    1H234 O2186 7256   1.933   2.435   5.327
    1H234 O2187 7257   3.081   6.731   7.663
    1H234 O2188 7258   0.274   1.540   7.663
    1H234 O2189 7259   2.392   6.806   5.327
    1H234 O2190 7260   3.490   0.447   7.663
    1H234 O2191 7261   4.000   3.999   7.663
    1H234 O2192 7262   0.555   4.620   5.327
    1H234 O2193 7263   4.000   4.545   7.663
    1H234 O2194 7264   4.919   0.720   7.663
    1H234 O2195 7265   1.703   3.452   7.663
    1H234 O2196 7266   2.622   5.638   7.663
    1H234 O2197 7267   6.016   6.532   5.327
    1H234 O2198 7268   5.148   2.435   5.327
    1H234 O2199 7269   6.705   5.911   7.663
    1H234 O2200 7270   4.868   1.540   7.663
    1H234 O2201 7271   6.016   7.079   5.327
    1H234 O2202 7272   6.016   5.986   5.327
    1H234 O2203 7273   3.541   5.638   7.663
    1H234 O2204 7274   3.030   0.447   7.663
    1H234 O2205 7275   6.526   3.527   5.327
    1H234 O2206 7276   5.378   1.813   7.663
    1H234 O2207 7277   3.030   2.086   7.663
    1H234 O2208 7278   0.325   2.906   7.663
    1H234 O2209 7279   0.504   2.161   5.327
    1H234 O2210 7280   4.230   3.527   5.327
    1H234 O2211 7281   4.459   3.452   7.663
    1H234 O2212 7282   6.526   2.981   5.327
    1H234 O2213 7283   2.162   3.452   7.663
    1H234 O2214 7284   6.297   2.360   7.663
    1H234 O2215 7285   4.638   3.254   5.327
    1H234 O2216 7286   5.148   0.249   5.327
    1H234 O2217 7287   4.230   0.795   5.327
    1H234 O2218 7288   4.919   3.452   7.663
    1H234 O2219 7289   4.638   1.069   5.327
    1H234 O2220 7290   0.504   5.986   5.327
    1H234 O2221 7291   2.112   3.179   7.663
    1H234 O2222 7292   1.933   0.795   5.327
    1H234 O2223 7293   3.260   7.079   5.327
    1H234 O2224 7294   4.179   4.893   5.327
    1H234 O2225 7295   4.230   5.713   5.327
    1H234 O2226 7296   0.784   5.638   7.663
    1H234 O2227 7297   3.719   2.161   5.327
    1H234 O2228 7298   1.882   5.986   5.327
    1H234 O2229 7299   2.852   0.795   5.327
    1H234 O2230 7300   5.787   2.086   7.663
    1H234 O2231 7301   4.408   5.911   7.663
    1H234 O2232 7302   6.067   4.074   5.327
    1H234 O2233 7303   6.756   0.720   7.663
    1H234 O2234 7304   4.230   6.806   5.327
    1H234 O2235 7305   6.016   2.708   5.327
    1H234 O2236 7306   0.044   0.522   5.327
    1H234 O2237 7307   0.555   3.527   5.327
    1H234 O2238 7308   3.770   6.806   5.327
    1H234 O2239 7309   5.837   1.813   7.663
    1H234 O2240 7310   2.571   4.818   7.663
    1H234 O2241 7311   0.044   2.161   5.327
    1H234 O2242 7312   4.179   4.347   5.327
    1H234 O2243 7313   0.734   2.633   7.663
    1H234 O2244 7314   3.311   5.166   5.327
    1H234 O2245 7315   0.504   5.440   5.327
    1H234 O2246 7316   5.837   1.267   7.663
    1H234 O2247 7317   2.392   5.713   5.327
    1H234 O2248 7318   1.014   5.166   5.327
    1H234 O2249 7319   1.933   6.806   5.327
    1H234 O2250 7320   1.423   4.893   5.327
    1H234 O2251 7321   0.325   6.731   7.663
    1H234 O2252 7322   2.392   4.620   5.327
    1H234 O2253 7323   6.526   2.435   5.327
    1H234 O2254 7324   0.044   5.440   5.327
    1H234 O2255 7325   1.014   2.981   5.327
    1H234 O2256 7326   2.571   5.365   7.663
    1H234 O2257 7327   4.000   1.813   7.663
    1H234 O2258 7328   2.622   0.720   7.663
    1H234 O2259 7329   0.095   5.713   5.327
    1H234 O2260 7330   0.095   0.795   5.327
    1H234 O2261 7331   1.703   5.638   7.663
    1H234 O2262 7332   1.244   3.999   7.663
    1H234 O2263 7333   0.095   3.527   5.327
    1H234 O2264 7334   5.097   0.522   5.327
    1H234 O2265 7335   4.919   5.638   7.663
    1H234 O2266 7336   5.378   1.267   7.663
    1H234 O2267 7337   4.638   7.079   5.327
    1H234 O2268 7338   1.933   5.166   5.327
    1H234 O2269 7339   2.112   0.447   7.663
    1H234 O2270 7340   5.148   3.527   5.327
    1H234 O2271 7341   4.179   1.069   5.327
    1H234 O2272 7342   3.770   3.527   5.327
    1H234 O2273 7343   5.787   0.447   7.663
    1H234 O2274 7344   6.067   3.527   5.327
    1H234 O2275 7345   0.734   4.272   7.663
    1H234 O2276 7346   2.392   3.527   5.327
    1H234 O2277 7347   1.244   2.906   7.663
    1H234 O2278 7348   1.014   2.435   5.327
    1H234 O2279 7349   2.801   7.079   5.327
    1H234 O2280 7350   5.097   6.532   5.327
    1H234 O2281 7351   0.274   6.457   7.663
    1H234 O2282 7352   4.408   3.179   7.663
    1H234 O2283 7353   2.622   3.999   7.663
    1H234 O2284 7354   5.837   5.092   7.663
    1H234 O2285 7355   2.801   6.532   5.327
    1H234 O2286 7356   4.689   5.713   5.327
    1H234 O2287 7357   0.963   1.615   5.327
    1H234 O2288 7358   0.555   2.981   5.327
    1H234 O2289 7359   6.705   3.179   7.663
    1H234 O2290 7360   0.734   1.540   7.663
    1H234 O2291 7361   1.882   3.254   5.327
    1H234 O2292 7362   4.459   2.906   7.663
    1H234 O2293 7363   1.244   1.267   7.663
    1H234 O2294 7364   1.193   5.911   7.663
    1H234 O2295 7365   5.378   2.906   7.663
    1H234 O2296 7366   6.476   3.800   5.327
    1H234 O2297 7367   6.067   2.981   5.327
    1H234 O2298 7368   5.097   2.708   5.327
    1H234 O2299 7369   3.081   5.092   7.663
    1H234 O2300 7370   0.325   4.545   7.663
    1H234 O2301 7371   6.067   0.249   5.327
    1H234 O2302 7372   4.919   2.906   7.663
    1H234 O2303 7373   0.274   5.911   7.663
    1H234 O2304 7374   0.734   6.457   7.663
    1H234 O2305 7375   0.044   6.532   5.327
    1H234 O2306 7376   5.097   5.440   5.327
    1H234 O2307 7377   1.473   3.527   5.327
    1H234 O2308 7378   1.882   6.532   5.327
    1H234 O2309 7379   0.274   2.633   7.663
    1H234 O2310 7380   6.756   1.813   7.663
    1H234 O2311 7381   6.476   6.532   5.327
    1H234 O2312 7382   4.868   4.818   7.663
    1H234 O2313 7383   5.148   6.806   5.327
    1H234 O2314 7384   1.652   3.179   7.663
    1H234 O2315 7385   3.311   6.806   5.327
    1H234 O2316 7386   0.504   3.800   5.327
    1H234 O2317 7387   6.705   3.726   7.663
    1H234 O2318 7388   5.787   5.911   7.663
    1H234 O2319 7389   1.193   0.447   7.663
    1H234 O2320 7390   0.325   3.999   7.663
    1H234 O2321 7391   4.689   4.074   5.327
    1H234 O2322 7392   2.571   4.272   7.663
    1H234 O2323 7393   1.882   5.440   5.327
    1H234 O2324 7394   4.408   0.994   7.663
    1H234 O2325 7395   6.705   0.994   7.663
    1H234 O2326 7396   5.837   5.638   7.663
    1H234 O2327 7397   1.423   2.708   5.327
    1H234 O2328 7398   2.622   6.731   7.663
    1H234 O2329 7399   3.949   4.272   7.663
    1H234 O2330 7400   3.490   5.365   7.663
    1H234 O2331 7401   2.801   3.254   5.327
    1H234 O2332 7402   6.016   3.800   5.327
    1H234 O2333 7403   0.734   0.447   7.663
    1H234 O2334 7404   3.541   3.999   7.663
    1H234 O2335 7405   4.459   5.092   7.663
    1H234 O2336 7406   1.244   6.184   7.663
    1H234 O2337 7407   0.555   0.249   5.327
    1H234 O2338 7408   3.490   3.726   7.663
    1H234 O2339 7409   2.392   0.795   5.327
    1H234 O2340 7410   5.148   4.074   5.327
    1H234 O2341 7411   3.081   2.360   7.663
    1H234 O2342 7412   2.341   5.986   5.327
    1H234 O2343 7413   0.734   7.004   7.663
    1H234 O2344 7414   3.260   1.069   5.327
    1H234 O2345 7415   0.555   6.259   5.327
    1H234 O2346 7416   4.868   5.365   7.663
    1H234 O2347 7417   5.608   5.713   5.327
    1H234 O2348 7418   6.476   3.254   5.327
    1H234 O2349 7419   3.081   1.813   7.663
    1H234 O2350 7420   3.311   0.249   5.327
    1H234 O2351 7421   6.246   4.818   7.663
    1H234 O2352 7422   0.095   2.981   5.327
    1H234 O2353 7423   0.784   1.813   7.663
    1H234 O2354 7424   5.837   0.720   7.663
    1H234 O2355 7425   0.044   3.800   5.327
    1H234 O2356 7426   4.689   3.527   5.327
    1H234 O2357 7427   3.081   3.999   7.663
    1H234 O2358 7428   0.325   2.360   7.663
    1H234 O2359 7429   4.919   5.092   7.663
    1H234 O2360 7430   2.622   4.545   7.663
    1H234 O2361 7431   5.787   0.994   7.663
    1H234 O2362 7432   6.526   0.249   5.327
    1H234 O2363 7433   0.784   0.174   7.663
    1H234 O2364 7434   4.408   4.818   7.663
    1H234 O2365 7435   5.148   6.608   7.566
    1H234 O2366 7436   0.274   4.818   7.663
    1H234 O2367 7437   1.244   6.731   7.663
    1H234 O2368 7438   6.067   6.259   5.327
    1H234 O2369 7439   2.162   6.731   7.663
    1H234 O2370 7440   2.112   1.540   7.663
    1H234 O2371 7441   4.179   2.708   5.327
    1H234 O2372 7442   4.000   2.906   7.663
    1H234 O2373 7443   6.526   6.806   5.327
    1H234 O2374 7444   6.756   1.267   7.663
    1H234 O2375 7445   0.963   3.254   5.327
    1H234 O2376 7446   6.476   7.079   5.327
    1H234 O2377 7447   0.963   6.532   5.327
    1H234 O2378 7448   1.193   6.457   7.663
    1H234 O2379 7449   5.787   2.633   7.663
    1H234 O2380 7450   6.526   1.342   5.327
    1H234 O2381 7451   2.341   6.532   5.327
    1H234 O2382 7452   0.274   3.179   7.663
    1H234 O2383 7453   6.297   5.638   7.663
    1H234 O2384 7454   5.608   3.527   5.327
    1H234 O2385 7455   4.179   0.522   5.327
    1H234 O2386 7456   4.638   3.800   5.327
    1H234 O2387 7457   4.230   0.249   5.327
    1H234 O2388 7458   0.095   2.435   5.327
    1H234 O2389 7459   3.719   7.079   5.327
    1H234 O2390 7460   0.044   2.708   5.327
    1H234 O2391 7461   4.230   2.981   5.327
    1H234 O2392 7462   5.557   3.254   5.327
    1H234 O2393 7463   0.963   2.708   5.327
    1H234 O2394 7464   4.000   3.452   7.663
    1H234 O2395 7465   3.719   3.254   5.327
    1H234 O2396 7466   4.000   1.267   7.663
    1H234 O2397 7467   0.734   5.911   7.663
    1H234 O2398 7468   0.274   2.086   7.663
    1H234 O2399 7469   0.555   5.713   5.327
    1H234 O2400 7470   2.852   1.342   5.327
    1H234 O2401 7471   1.473   6.259   5.327
    1H234 O2402 7472   1.473   4.620   5.327
    1H234 O2403 7473   5.148   0.795   5.327
    1H234 O2404 7474   5.327   0.994   7.663
    1H234 O2405 7475   6.246   0.994   7.663
    1H234 O2406 7476   2.852   1.888   5.327
    1H234 O2407 7477   1.652   7.004   7.663
    1H234 O2408 7478   4.868   0.994   7.663
    1H234 O2409 7479   3.030   0.994   7.663
    1H234 O2410 7480   5.608   6.608   7.566
    1H234 O2411 7481   3.260   4.893   5.327
    1H234 O2412 7482   1.473   5.166   5.327
    1H234 O2413 7483   5.557   1.615   5.327
    1H234 O2414 7484   0.325   5.092   7.663
    1H234 O2415 7485   2.571   0.447   7.663
    1H234 O2416 7486   6.526   1.888   5.327
    1H234 O2417 7487   0.784   0.720   7.663
    1H234 O2418 7488   4.408   3.726   7.663
    1H234 O2419 7489   6.016   3.254   5.327
    1H234 O2420 7490   1.882   3.800   5.327
    1H234 O2421 7491   5.097   7.079   5.327
    1H234 O2422 7492   5.097   6.881   7.566
    1H234 O2423 7493   6.705   1.540   7.663
    1H234 O2424 7494   3.541   2.360   7.663
    1H234 O2425 7495   6.476   1.615   5.327
    1H234 O2426 7496   1.423   2.161   5.327
    1H234 O2427 7497   2.571   1.540   7.663
    1H234 O2428 7498   2.341   5.440   5.327
    1H234 O2429 7499   1.882   2.161   5.327
    1H234 O2430 7500   5.608   6.259   5.327
    1H234 O2431 7501   2.801   0.522   5.327
    1H234 O2432 7502   5.327   3.179   7.663
    1H234 O2433 7503   1.933   4.074   5.327
    1H234 O2434 7504   1.014   4.074   5.327
    1H234 O2435 7505   1.652   1.540   7.663
    1H234 O2436 7506   6.756   5.092   7.663
    1H234 O2437 7507   5.557   6.881   7.566
    1H234 O2438 7508   3.770   0.795   5.327
    1H234 O2439 7509   2.852   4.620   5.327
    1H234 O2440 7510   5.837   4.743   5.424
    1H234 O2441 7511   5.837   2.906   7.663
    1H234 O2442 7512   1.933   5.713   5.327
    1H234 O2443 7513   5.608   2.981   5.327
    1H234 O2444 7514   0.734   2.086   7.663
    1H234 O2445 7515   6.246   5.365   7.663
    1H234 O2446 7516   5.557   6.532   5.327
    1H234 O2447 7517   3.541   1.267   7.663
    1H234 O2448 7518   6.016   0.522   5.327
    1H234 O2449 7519   2.801   2.161   5.327
    1H234 O2450 7520   3.490   2.086   7.663
    1H234 O2451 7521   3.081   1.267   7.663
    1H234 O2452 7522   0.095   0.249   5.327
    1H234 O2453 7523   2.392   1.888   5.327
    1H234 O2454 7524   1.423   4.347   5.327
    1H234 O2455 7525   4.179   6.532   5.327
    1H234 O2456 7526   2.622   0.174   7.663
    1H234 O2457 7527   6.067   0.795   5.327
    1H234 O2458 7528   5.787   4.818   7.663
    1H234 O2459 7529   6.526   4.074   5.327
    1H234 O2460 7530   6.297   1.813   7.663
    1H234 O2461 7531   6.067   2.435   5.327
    1H234 O2462 7532   6.246   1.540   7.663
    1H234 O2463 7533   0.504   7.079   5.327
    1H234 O2464 7534   2.392   6.259   5.327
    1H234 O2465 7535   0.963   5.986   5.327
    1H234 O2466 7536   4.408   1.540   7.663
    1H234 O2467 7537   3.311   2.981   5.327
    1H234 O2468 7538   0.274   3.726   7.663
    1H234 O2469 7539   3.541   2.906   7.663
    1H234 O2470 7540   5.097   6.335   7.566
    1H234 O2471 7541   3.081   0.720   7.663
    1H234 O2472 7542   1.882   4.893   5.327
    1H234 O2473 7543   0.325   3.452   7.663
    1H234 O2474 7544   6.756   3.452   7.663
    1H234 O2475 7545   1.473   1.888   5.327
    1H234 O2476 7546   5.557   1.069   5.327
    1H234 O2477 7547   3.030   4.272   7.663
    1H234 O2478 7548   1.703   0.174   7.663
    1H234 O2479 7549   4.689   2.237   7.566
    1H234 O2480 7550   3.770   2.981   5.327
    1H234 O2481 7551   1.933   3.527   5.327
    1H234 O2482 7552   6.067   6.608   7.566
    1H234 O2483 7553   3.490   2.633   7.663
    1H234 O2484 7554   2.162   1.813   7.663
    1H234 O2485 7555   1.473   4.074   5.327
    1H234 O2486 7556   1.014   5.713   5.327
    1H234 O2487 7557   5.148   6.259   5.327
    1H234 O2488 7558   2.571   2.086   7.663
    1H234 O2489 7559   3.949   3.179   7.663
    1H234 O2490 7560   1.014   3.527   5.327
    1H234 O2491 7561   1.473   2.435   5.327
    1H234 O2492 7562   4.868   3.179   7.663
    1H234 O2493 7563   0.325   1.813   7.663
    1H234 O2494 7564   5.608   0.795   5.327
    1H234 O2495 7565   4.179   3.254   5.327
    1H234 O2496 7566   5.608   2.435   5.327
    1H234 O2497 7567   4.459   1.267   7.663
    1H234 O2498 7568   5.097   3.800   5.327
    1H234 O2499 7569   0.784   2.360   7.663
    1H234 O2500 7570   4.919   1.267   7.663
    1H234 O2501 7571   2.852   0.249   5.327
    1H234 O2502 7572   4.459   3.999   7.663
    1H234 O2503 7573   4.459   4.545   7.663
    1H234 O2504 7574   5.148   0.051   7.566
    1H234 O2505 7575   3.081   5.836   5.424
    1H234 O2506 7576   4.408   4.272   7.663
    1H234 O2507 7577   4.179   5.986   5.327
    1H234 O2508 7578   0.555   2.435   5.327
    1H234 O2509 7579   0.963   5.440   5.327
    1H234 O2510 7580   6.246   2.086   7.663
    1H234 O2511 7581   5.148   5.713   5.327
    1H234 O2512 7582   6.476   2.161   5.327
    1H234 O2513 7583   5.557   2.708   5.327
    1H234 O2514 7584   1.473   1.342   5.327
    1H234 O2515 7585   2.571   7.004   7.663
    1H234 O2516 7586   6.297   5.092   7.663
    1H234 O2517 7587   5.787   4.470   5.424
    1H234 O2518 7588   2.852   5.166   5.327
    1H234 O2519 7589   0.963   3.800   5.327
    1H234 O2520 7590   5.557   5.986   5.327
    1H234 O2521 7591   5.608   6.806   5.327
    1H234 O2522 7592   2.801   2.708   5.327
    1H234 O2523 7593   2.801   1.615   5.327
    1H234 O2524 7594   1.423   5.440   5.327
    1H234 O2525 7595   6.297   1.267   7.663
    1H234 O2526 7596   5.378   4.743   5.424
    1H234 O2527 7597   6.297   5.289   5.424
    1H234 O2528 7598   1.014   6.259   5.327
    1H234 O2529 7599   3.260   2.161   5.327
    1H234 O2530 7600   3.770   0.249   5.327
    1H234 O2531 7601   5.148   3.876   7.566
    1H234 O2532 7602   2.341   1.069   5.327
    1H234 O2533 7603   2.852   2.981   5.327
    1H234 O2534 7604   1.933   4.620   5.327
    1H234 O2535 7605   2.852   2.435   5.327
    1H234 O2536 7606   0.784   6.184   7.663
    1H234 O2537 7607   4.689   6.806   5.327
    1H234 O2538 7608   1.423   1.615   5.327
    1H234 O2539 7609   3.030   1.540   7.663
    1H234 O2540 7610   5.608   1.342   5.327
    1H234 O2541 7611   3.311   0.795   5.327
    1H234 O2542 7612   2.801   4.893   5.327
    1H234 O2543 7613   3.260   6.335   7.566
    1H234 O2544 7614   0.504   2.708   5.327
    1H234 O2545 7615   6.756   5.638   7.663
    1H234 O2546 7616   1.882   4.347   5.327
    1H234 O2547 7617   3.030   3.923   5.424
    1H234 O2548 7618   3.949   1.540   7.663
    1H234 O2549 7619   3.541   1.813   7.663
    1H234 O2550 7620   4.638   5.986   5.327
    1H234 O2551 7621   2.112   7.004   7.663
    1H234 O2552 7622   2.622   1.813   7.663
    1H234 O2553 7623   3.719   0.522   5.327
    1H234 O2554 7624   3.490   1.540   7.663
    1H234 O2555 7625   3.770   2.435   5.327
    1H234 O2556 7626   4.230   2.237   7.566
    1H234 O2557 7627   5.557   7.079   5.327
    1H234 O2558 7628   0.504   6.532   5.327
    1H234 O2559 7629   3.260   0.522   5.327
    1H234 O2560 7630   5.097   5.986   5.327
    1H234 O2561 7631   0.325   5.638   7.663
    1H234 O2562 7632   0.274   5.365   7.663
    1H234 O2563 7633   6.016   2.161   5.327
    1H234 O2564 7634   2.162   0.174   7.663
    1H234 O2565 7635   1.882   1.069   5.327
    1H234 O2566 7636   5.097   2.510   7.566
    1H234 O2567 7637   4.230   6.259   5.327
    1H234 O2568 7638   6.246   5.016   5.424
    1H234 O2569 7639   2.341   4.893   5.327
    1H234 O2570 7640   5.787   5.016   5.424
    1H234 O2571 7641   1.423   3.800   5.327
    1H234 O2572 7642   1.423   5.986   5.327
    1H234 O2573 7643   1.473   5.713   5.327
    1H234 O2574 7644   0.555   6.806   5.327
    1H234 O2575 7645   6.016   1.069   5.327
    1H234 O2576 7646   5.557   6.335   7.566
    1H234 O2577 7647   6.476   6.335   7.566
    1H234 O2578 7648   2.392   5.166   5.327
    1H234 O2579 7649   6.705   5.365   7.663
    1H234 O2580 7650   6.067   1.342   5.327
    1H234 O2581 7651   3.490   6.109   5.424
    1H234 O2582 7652   5.148   4.422   7.566
    1H234 O2583 7653   0.095   6.806   5.327
    1H234 O2584 7654   5.608   0.249   5.327
    1H234 O2585 7655   0.044   7.079   5.327
    1H234 O2586 7656   3.311   2.435   5.327
    1H234 O2587 7657   1.933   1.888   5.327
    1H234 O2588 7658   5.557   0.522   5.327
    1H234 O2589 7659   6.016   6.335   7.566
    1H234 O2590 7660   4.638   6.532   5.327
    1H234 O2591 7661   2.392   1.342   5.327
    1H234 O2592 7662   5.557   4.149   7.566
    1H234 O2593 7663   4.230   0.598   7.566
    1H234 O2594 7664   4.689   6.259   5.327
    1H234 O2595 7665   3.311   6.061   7.566
    1H234 O2596 7666   3.719   2.708   5.327
    1H234 O2597 7667   3.260   2.708   5.327
    1H234 O2598 7668   2.341   1.615   5.327
    1H234 O2599 7669   2.112   0.099   5.424
    1H234 O2600 7670   6.067   1.888   5.327
    1H234 O2601 7671   6.016   1.615   5.327
    1H234 O2602 7672   5.097   4.149   7.566
    1H234 O2603 7673   5.148   2.237   7.566
    1H234 O2604 7674   4.638   1.964   7.566
    1H234 O2605 7675   6.297   4.743   5.424
    1H234 O2606 7676   1.882   1.615   5.327
    1H234 O2607 7677   4.689   6.608   7.566
    1H234 O2608 7678   3.081   4.197   5.424
    1H234 O2609 7679   1.933   1.342   5.327
    1H234 O2610 7680   3.030   6.109   5.424
    1H234 O2611 7681   5.327   5.016   5.424
    1H234 O2612 7682   1.882   0.871   7.566
    1H234 O2613 7683   6.067   3.876   7.566
    1H234 O2614 7684   5.097   1.964   7.566
    1H234 O2615 7685   3.541   4.197   5.424
    1H234 O2616 7686   6.016   6.881   7.566
    1H234 O2617 7687   6.246   5.562   5.424
    1H234 O2618 7688   3.490   5.562   5.424
    1H234 O2619 7689   6.526   2.783   7.566
    1H234 O2620 7690   1.014   5.515   7.566
    1H234 O2621 7691   3.490   4.470   5.424
    1H234 O2622 7692   3.719   6.335   7.566
    1H234 O2623 7693   2.162   0.372   5.424
    1H234 O2624 7694   1.933   3.876   7.566
    1H234 O2625 7695   2.852   6.061   7.566
    1H234 O2626 7696   3.260   5.788   7.566
    1H234 O2627 7697   6.016   4.149   7.566
    1H234 O2628 7698   3.770   0.598   7.566
    1H234 O2629 7699   6.526   0.051   7.566
    1H234 O2630 7700   2.622   4.197   5.424
    1H234 O2631 7701   1.882   4.149   7.566
    1H234 O2632 7702   5.557   3.603   7.566
    1H234 O2633 7703   2.622   3.650   5.424
    1H234 O2634 7704   4.638   2.510   7.566
    1H234 O2635 7705   3.949   1.738   5.424
    1H234 O2636 7706   2.341   2.510   7.566
    1H234 O2637 7707   0.784   0.918   5.424
    1H234 O2638 7708   1.014   3.330   7.566
    1H234 O2639 7709   1.703   0.372   5.424
    1H234 O2640 7710   0.095   0.051   7.566
    1H234 O2641 7711   4.179   0.325   7.566
    1H234 O2642 7712   4.179   2.510   7.566
    1H234 O2643 7713   1.244   6.928   5.424
    1H234 O2644 7714   1.193   0.099   5.424
    1H234 O2645 7715   0.274   4.470   5.424
    1H234 O2646 7716   0.504   0.871   7.566
    1H234 O2647 7717   2.112   2.831   5.424
    1H234 O2648 7718   0.963   3.603   7.566
    1H234 O2649 7719   3.541   4.743   5.424
    1H234 O2650 7720   5.148   6.061   7.566
    1H234 O2651 7721   3.949   3.923   5.424
    1H234 O2652 7722   3.490   1.738   5.424
    1H234 O2653 7723   0.963   3.056   7.566
    1H234 O2654 7724   2.341   4.149   7.566
    1H234 O2655 7725   2.571   3.923   5.424
    1H234 O2656 7726   1.933   6.061   7.566
    1H234 O2657 7727   1.933   2.783   7.566
    1H234 O2658 7728   0.555   1.144   7.566
    1H234 O2659 7729   2.162   2.557   5.424
    1H234 O2660 7730   3.260   3.056   7.566
    1H234 O2661 7731   3.770   6.608   7.566
    1H234 O2662 7732   3.719   6.881   7.566
    1H234 O2663 7733   3.719   4.696   7.566
    1H234 O2664 7734   6.016   3.603   7.566
    1H234 O2665 7735   2.852   2.783   7.566
    1H234 O2666 7736   3.311   0.051   7.566
    1H234 O2667 7737   1.933   2.237   7.566
    1H234 O2668 7738   6.526   4.422   7.566
    1H234 O2669 7739   5.608   3.876   7.566
    1H234 O2670 7740   3.490   3.923   5.424
    1H234 O2671 7741   1.423   0.871   7.566
    1H234 O2672 7742   2.341   6.335   7.566
    1H234 O2673 7743   3.311   6.608   7.566
    1H234 O2674 7744   4.230   5.515   7.566
    1H234 O2675 7745   6.246   4.470   5.424
    1H234 O2676 7746   1.244   0.918   5.424
    1H234 O2677 7747   0.095   1.144   7.566
    1H234 O2678 7748   3.770   5.515   7.566
    1H234 O2679 7749   1.933   4.969   7.566
    1H234 O2680 7750   2.622   5.836   5.424
    1H234 O2681 7751   1.652   6.655   5.424
    1H234 O2682 7752   1.423   1.964   7.566
    1H234 O2683 7753   1.933   4.422   7.566
    1H234 O2684 7754   5.608   4.422   7.566
    1H234 O2685 7755   3.260   4.696   7.566
    1H234 O2686 7756   6.476   3.603   7.566
    1H234 O2687 7757   3.719   0.871   7.566
    1H234 O2688 7758   2.801   3.603   7.566
    1H234 O2689 7759   0.044   0.325   7.566
    1H234 O2690 7760   3.770   0.051   7.566
    1H234 O2691 7761   0.325   4.197   5.424
    1H234 O2692 7762   3.030   5.562   5.424
    1H234 O2693 7763   6.705   6.109   5.424
    1H234 O2694 7764   0.734   5.016   5.424
    1H234 O2695 7765   4.868   4.470   5.424
    1H234 O2696 7766   3.541   1.465   5.424
    1H234 O2697 7767   3.311   3.330   7.566
    1H234 O2698 7768   0.044   4.696   7.566
    1H234 O2699 7769   4.919   3.104   5.424
    1H234 O2700 7770   4.408   2.284   5.424
    1H234 O2701 7771   6.067   0.051   7.566
    1H234 O2702 7772   0.784   2.011   5.424
    1H234 O2703 7773   0.963   4.696   7.566
    1H234 O2704 7774   6.756   4.743   5.424
    1H234 O2705 7775   5.837   5.289   5.424
    1H234 O2706 7776   4.000   1.465   5.424
    1H234 O2707 7777   0.555   3.876   7.566
    1H234 O2708 7778   0.734   0.645   5.424
    1H234 O2709 7779   2.392   2.783   7.566
    1H234 O2710 7780   3.081   6.382   5.424
    1H234 O2711 7781   6.476   6.881   7.566
    1H234 O2712 7782   1.473   2.237   7.566
    1H234 O2713 7783   1.193   0.645   5.424
    1H234 O2714 7784   0.325   1.465   5.424
    1H234 O2715 7785   4.179   5.242   7.566
    1H234 O2716 7786   4.179   6.881   7.566
    1H234 O2717 7787   0.044   6.881   7.566
    1H234 O2718 7788   0.274   1.738   5.424
    1H234 O2719 7789   6.067   6.061   7.566
    1H234 O2720 7790   1.882   4.696   7.566
    1H234 O2721 7791   5.608   0.051   7.566
    1H234 O2722 7792   4.638   0.325   7.566
    1H234 O2723 7793   2.392   1.144   7.566
    1H234 O2724 7794   5.378   5.289   5.424
    1H234 O2725 7795   3.081   1.465   5.424
    1H234 O2726 7796   6.705   4.470   5.424
    1H234 O2727 7797   0.963   5.242   7.566
    1H234 O2728 7798   3.541   5.836   5.424
    1H234 O2729 7799   6.476   0.325   7.566
    1H234 O2730 7800   3.949   5.016   5.424
    1H234 O2731 7801   1.882   6.335   7.566
    1H234 O2732 7802   3.541   6.382   5.424
    1H234 O2733 7803   4.179   0.871   7.566
    1H234 O2734 7804   4.689   6.061   7.566
    1H234 O2735 7805   4.000   5.289   5.424
    1H234 O2736 7806   0.274   1.191   5.424
    1H234 O2737 7807   6.526   6.608   7.566
    1H234 O2738 7808   2.162   4.197   5.424
    1H234 O2739 7809   3.541   5.289   5.424
    1H234 O2740 7810   6.705   0.645   5.424
    1H234 O2741 7811   2.571   2.284   5.424
    1H234 O2742 7812   0.784   0.372   5.424
    1H234 O2743 7813   6.526   6.061   7.566
    1H234 O2744 7814   6.705   5.562   5.424
    1H234 O2745 7815   4.408   1.738   5.424
    1H234 O2746 7816   6.705   5.016   5.424
    1H234 O2747 7817   3.770   4.969   7.566
    1H234 O2748 7818   5.097   3.603   7.566
    1H234 O2749 7819   5.378   2.011   5.424
    1H234 O2750 7820   4.689   0.051   7.566
    1H234 O2751 7821   6.067   3.330   7.566
    1H234 O2752 7822   1.423   5.242   7.566
    1H234 O2753 7823   0.095   0.598   7.566
    1H234 O2754 7824   1.473   0.598   7.566
    1H234 O2755 7825   4.179   5.788   7.566
    1H234 O2756 7826   4.459   2.557   5.424
    1H234 O2757 7827   1.473   1.144   7.566
    1H234 O2758 7828   1.244   3.104   5.424
    1H234 O2759 7829   1.882   2.510   7.566
    1H234 O2760 7830   4.179   1.964   7.566
    1H234 O2761 7831   3.949   5.562   5.424
    1H234 O2762 7832   2.392   3.330   7.566
    1H234 O2763 7833   4.689   1.690   7.566
    1H234 O2764 7834   0.734   1.738   5.424
    1H234 O2765 7835   6.476   2.510   7.566
    1H234 O2766 7836   0.325   0.918   5.424
    1H234 O2767 7837   0.784   4.743   5.424
    1H234 O2768 7838   3.311   4.969   7.566
    1H234 O2769 7839   3.719   0.325   7.566
    1H234 O2770 7840   3.081   3.650   5.424
    1H234 O2771 7841   3.949   1.191   5.424
    1H234 O2772 7842   2.801   2.510   7.566
    1H234 O2773 7843   5.608   3.330   7.566
    1H234 O2774 7844   4.638   6.881   7.566
    1H234 O2775 7845   4.638   6.335   7.566
    1H234 O2776 7846   5.097   0.325   7.566
    1H234 O2777 7847   4.868   2.831   5.424
    1H234 O2778 7848   5.557   2.510   7.566
    1H234 O2779 7849   3.311   4.422   7.566
    1H234 O2780 7850   4.230   0.051   7.566
    1H234 O2781 7851   0.504   1.417   7.566
    1H234 O2782 7852   2.112   0.645   5.424
    1H234 O2783 7853   1.423   2.510   7.566
    1H234 O2784 7854   1.703   6.928   5.424
    1H234 O2785 7855   5.837   4.197   5.424
    1H234 O2786 7856   1.882   3.603   7.566
    1H234 O2787 7857   5.327   4.470   5.424
    1H234 O2788 7858   2.162   3.104   5.424
    1H234 O2789 7859   6.756   1.465   5.424
    1H234 O2790 7860   1.933   0.598   7.566
    1H234 O2791 7861   0.044   2.510   7.566
    1H234 O2792 7862   0.044   6.335   7.566
    1H234 O2793 7863   6.476   4.149   7.566
    1H234 O2794 7864   4.868   1.738   5.424
    1H234 O2795 7865   1.193   1.191   5.424
    1H234 O2796 7866   2.801   3.056   7.566
    1H234 O2797 7867   1.014   4.422   7.566
    1H234 O2798 7868   4.179   6.335   7.566
    1H234 O2799 7869   4.459   1.465   5.424
    1H234 O2800 7870   1.882   1.964   7.566
    1H234 O2801 7871   2.341   5.242   7.566
    1H234 O2802 7872   2.571   4.470   5.424
    1H234 O2803 7873   2.852   3.330   7.566
    1H234 O2804 7874   3.260   0.325   7.566
    1H234 O2805 7875   1.652   0.099   5.424
    1H234 O2806 7876   2.852   5.515   7.566
    1H234 O2807 7877   6.297   5.836   5.424
    1H234 O2808 7878   3.541   2.011   5.424
    1H234 O2809 7879   2.392   6.061   7.566
    1H234 O2810 7880   4.000   3.650   5.424
    1H234 O2811 7881   2.341   5.788   7.566
    1H234 O2812 7882   0.325   2.011   5.424
    1H234 O2813 7883   0.044   4.149   7.566
    1H234 O2814 7884   2.801   5.788   7.566
    1H234 O2815 7885   5.148   0.598   7.566
    1H234 O2816 7886   2.392   3.876   7.566
    1H234 O2817 7887   6.067   0.598   7.566
    1H234 O2818 7888   0.325   4.743   5.424
    1H234 O2819 7889   4.459   5.289   5.424
    1H234 O2820 7890   4.230   6.608   7.566
    1H234 O2821 7891   4.919   4.743   5.424
    1H234 O2822 7892   5.608   2.237   7.566
    1H234 O2823 7893   2.341   3.056   7.566
    1H234 O2824 7894   1.473   6.608   7.566
    1H234 O2825 7895   0.734   1.191   5.424
    1H234 O2826 7896   1.014   4.969   7.566
    1H234 O2827 7897   4.459   2.011   5.424
    1H234 O2828 7898   5.787   3.923   5.424
    1H234 O2829 7899   2.801   6.335   7.566
    1H234 O2830 7900   2.392   4.969   7.566
    1H234 O2831 7901   5.148   4.969   7.566
    1H234 O2832 7902   4.000   2.011   5.424
    1H234 O2833 7903   1.473   6.061   7.566
    1H234 O2834 7904   4.459   4.743   5.424
    1H234 O2835 7905   5.608   1.690   7.566
    1H234 O2836 7906   5.148   5.515   7.566
    1H234 O2837 7907   4.459   0.372   5.424
    1H234 O2838 7908   3.541   3.650   5.424
    1H234 O2839 7909   5.557   0.325   7.566
    1H234 O2840 7910   3.490   3.377   5.424
    1H234 O2841 7911   4.408   5.562   5.424
    1H234 O2842 7912   1.014   1.690   7.566
    1H234 O2843 7913   0.325   5.289   5.424
    1H234 O2844 7914   1.193   4.470   5.424
    1H234 O2845 7915   5.327   2.284   5.424
    1H234 O2846 7916   4.408   3.923   5.424
    1H234 O2847 7917   5.097   4.696   7.566
    1H234 O2848 7918   6.756   6.382   5.424
    1H234 O2849 7919   5.557   4.696   7.566
    1H234 O2850 7920   6.016   0.325   7.566
    1H234 O2851 7921   3.719   5.788   7.566
    1H234 O2852 7922   1.473   4.969   7.566
    1H234 O2853 7923   5.837   5.836   5.424
    1H234 O2854 7924   4.919   0.372   5.424
    1H234 O2855 7925   1.652   0.645   5.424
    1H234 O2856 7926   3.949   4.470   5.424
    1H234 O2857 7927   2.341   3.603   7.566
    1H234 O2858 7928   6.756   5.289   5.424
    1H234 O2859 7929   5.097   5.788   7.566
    1H234 O2860 7930   0.555   2.783   7.566
    1H234 O2861 7931   6.756   5.836   5.424
    1H234 O2862 7932   5.378   4.197   5.424
    1H234 O2863 7933   0.044   0.871   7.566
    1H234 O2864 7934   0.095   4.422   7.566
    1H234 O2865 7935   5.557   1.417   7.566
    1H234 O2866 7936   0.274   5.016   5.424
    1H234 O2867 7937   4.689   0.598   7.566
    1H234 O2868 7938   4.868   0.099   5.424
    1H234 O2869 7939   1.423   5.788   7.566
    1H234 O2870 7940   4.689   2.783   7.566
    1H234 O2871 7941   3.770   3.876   7.566
    1H234 O2872 7942   0.095   6.061   7.566
    1H234 O2873 7943   6.246   6.655   5.424
    1H234 O2874 7944   0.274   3.377   5.424
    1H234 O2875 7945   1.014   0.051   7.566
    1H234 O2876 7946   5.148   1.690   7.566
    1H234 O2877 7947   4.179   4.696   7.566
    1H234 O2878 7948   5.327   3.377   5.424
    1H234 O2879 7949   4.459   0.918   5.424
    1H234 O2880 7950   0.325   3.104   5.424
    1H234 O2881 7951   6.705   2.831   5.424
    1H234 O2882 7952   2.622   6.928   5.424
    1H234 O2883 7953   6.526   3.876   7.566
    1H234 O2884 7954   1.473   4.422   7.566
    1H234 O2885 7955   4.459   3.104   5.424
    1H234 O2886 7956   6.297   0.918   5.424
    1H234 O2887 7957   1.193   5.016   5.424
    1H234 O2888 7958   1.014   3.876   7.566
    1H234 O2889 7959   6.297   2.557   5.424
    1H234 O2890 7960   2.852   0.051   7.566
    1H234 O2891 7961   6.476   3.056   7.566
    1H234 O2892 7962   5.787   5.562   5.424
    1H234 O2893 7963   5.148   2.783   7.566
    1H234 O2894 7964   6.067   4.422   7.566
    1H234 O2895 7965   6.756   2.011   5.424
    1H234 O2896 7966   4.638   5.788   7.566
    1H234 O2897 7967   4.000   4.743   5.424
    1H234 O2898 7968   2.162   6.928   5.424
    1H234 O2899 7969   6.246   2.831   5.424
    1H234 O2900 7970   0.963   4.149   7.566
    1H234 O2901 7971   4.919   2.011   5.424
    1H234 O2902 7972   1.423   4.696   7.566
    1H234 O2903 7973   2.801   0.871   7.566
    1H234 O2904 7974   1.652   3.377   5.424
    1H234 O2905 7975   0.555   6.608   7.566
    1H234 O2906 7976   1.933   1.144   7.566
    1H234 O2907 7977   1.473   5.515   7.566
    1H234 O2908 7978   3.770   6.061   7.566
    1H234 O2909 7979   2.341   0.871   7.566
    1H234 O2910 7980   2.852   6.608   7.566
    1H234 O2911 7981   4.000   6.928   5.424
    1H234 O2912 7982   1.014   2.783   7.566
    1H234 O2913 7983   4.868   5.562   5.424
    1H234 O2914 7984   0.963   1.417   7.566
    1H234 O2915 7985   1.193   2.284   5.424
    1H234 O2916 7986   4.230   2.783   7.566
    1H234 O2917 7987   0.734   3.377   5.424
    1H234 O2918 7988   2.112   6.109   5.424
    1H234 O2919 7989   1.882   5.242   7.566
    1H234 O2920 7990   4.459   4.197   5.424
    1H234 O2921 7991   3.490   1.191   5.424
    1H234 O2922 7992   0.555   3.330   7.566
    1H234 O2923 7993   1.423   3.603   7.566
    1H234 O2924 7994   6.246   0.099   5.424
    1H234 O2925 7995   2.622   0.918   5.424
    1H234 O2926 7996   1.933   6.608   7.566
    1H234 O2927 7997   2.571   0.099   5.424
    1H234 O2928 7998   1.473   3.876   7.566
    1H234 O2929 7999   5.608   6.061   7.566
    1H234 O2930 8000   3.030   3.377   5.424
    1H234 O2931 8001   6.016   1.417   7.566
    1H234 O2932 8002   5.327   1.191   5.424
    1H234 O2933 8003   6.756   4.197   5.424
    1H234 O2934 8004   6.476   4.696   7.566
    1H234 O2935 8005   1.703   3.104   5.424
    1H234 O2936 8006   1.193   6.655   5.424
    1H234 O2937 8007   3.030   6.655   5.424
    1H234 O2938 8008   4.408   4.470   5.424
    1H234 O2939 8009   3.260   6.881   7.566
    1H234 O2940 8010   1.473   2.783   7.566
    1H234 O2941 8011   1.652   2.831   5.424
    1H234 O2942 8012   6.297   3.650   5.424
    1H234 O2943 8013   1.244   0.372   5.424
    1H234 O2944 8014   0.044   1.964   7.566
    1H234 O2945 8015   4.868   0.645   5.424
    1H234 O2946 8016   2.801   5.242   7.566
    1H234 O2947 8017   5.557   5.788   7.566
    1H234 O2948 8018   3.260   3.603   7.566
    1H234 O2949 8019   4.868   2.284   5.424
    1H234 O2950 8020   4.230   4.969   7.566
    1H234 O2951 8021   4.230   3.330   7.566
    1H234 O2952 8022   3.081   5.289   5.424
    1H234 O2953 8023   1.882   3.056   7.566
    1H234 O2954 8024   0.095   2.783   7.566
    1H234 O2955 8025   1.014   1.144   7.566
    1H234 O2956 8026   0.504   3.056   7.566
    1H234 O2957 8027   2.112   2.284   5.424
    1H234 O2958 8028   4.408   0.645   5.424
    1H234 O2959 8029   4.919   1.465   5.424
    1H234 O2960 8030   4.919   5.289   5.424
    1H234 O2961 8031   1.244   4.743   5.424
    1H234 O2962 8032   0.504   0.325   7.566
    1H234 O2963 8033   6.016   5.242   7.566
    1H234 O2964 8034   6.526   2.237   7.566
    1H234 O2965 8035   3.719   5.242   7.566
    1H234 O2966 8036   2.571   3.377   5.424
    1H234 O2967 8037   1.423   6.335   7.566
    1H234 O2968 8038   4.638   0.871   7.566
    1H234 O2969 8039   2.392   4.422   7.566
    1H234 O2970 8040   4.408   2.831   5.424
    1H234 O2971 8041   6.297   0.372   5.424
    1H234 O2972 8042   4.689   3.876   7.566
    1H234 O2973 8043   3.719   3.603   7.566
    1H234 O2974 8044   0.504   6.881   7.566
    1H234 O2975 8045   0.044   3.056   7.566
    1H234 O2976 8046   4.000   4.197   5.424
    1H234 O2977 8047   5.327   1.738   5.424
    1H234 O2978 8048   1.014   2.237   7.566
    1H234 O2979 8049   3.770   1.144   7.566
    1H234 O2980 8050   4.919   4.197   5.424
    1H234 O2981 8051   3.490   0.099   5.424
    1H234 O2982 8052   2.852   4.969   7.566
    1H234 O2983 8053   0.274   3.923   5.424
    1H234 O2984 8054   0.963   5.788   7.566
    1H234 O2985 8055   1.423   0.325   7.566
    1H234 O2986 8056   1.703   5.289   5.424
    1H234 O2987 8057   6.705   1.738   5.424
    1H234 O2988 8058   5.097   5.242   7.566
    1H234 O2989 8059   2.852   3.876   7.566
    1H234 O2990 8060   0.504   4.149   7.566
    1H234 O2991 8061   6.705   1.191   5.424
    1H234 O2992 8062   2.392   6.608   7.566
    1H234 O2993 8063   1.703   2.557   5.424
    1H234 O2994 8064   6.756   3.104   5.424
    1H234 O2995 8065   5.557   5.242   7.566
    1H234 O2996 8066   0.734   6.109   5.424
    1H234 O2997 8067   0.274   0.645   5.424
    1H234 O2998 8068   3.260   1.964   7.566
    1H234 O2999 8069   5.327   6.655   5.424
    1H234 O3000 8070   0.095   2.237   7.566
    1H234 O3001 8071   6.297   6.382   5.424
    1H234 O3002 8072   5.608   5.515   7.566
    1H234 O3003 8073   0.734   0.099   5.424
    1H234 O3004 8074   3.490   5.016   5.424
    1H234 O3005 8075   2.571   5.562   5.424
    1H234 O3006 8076   2.341   4.696   7.566
    1H234 O3007 8077   0.555   4.969   7.566
    1H234 O3008 8078   6.067   2.783   7.566
    1H234 O3009 8079   1.703   6.382   5.424
    1H234 O3010 8080   4.689   4.422   7.566
    1H234 O3011 8081   3.719   4.149   7.566
    1H234 O3012 8082   3.030   4.470   5.424
    1H234 O3013 8083   5.557   1.964   7.566
    1H234 O3014 8084   0.963   1.964   7.566
    1H234 O3015 8085   2.571   0.645   5.424
    1H234 O3016 8086   6.756   0.918   5.424
    1H234 O3017 8087   5.378   3.650   5.424
    1H234 O3018 8088   0.963   6.881   7.566
    1H234 O3019 8089   2.571   2.831   5.424
    1H234 O3020 8090   6.297   6.928   5.424
    1H234 O3021 8091   0.784   4.197   5.424
    1H234 O3022 8092   2.571   6.655   5.424
    1H234 O3023 8093   3.770   2.237   7.566
    1H234 O3024 8094   2.852   2.237   7.566
    1H234 O3025 8095   3.949   6.655   5.424
    1H234 O3026 8096   2.341   1.417   7.566
    1H234 O3027 8097   0.784   6.928   5.424
    1H234 O3028 8098   4.408   5.016   5.424
    1H234 O3029 8099   0.095   6.608   7.566
    1H234 O3030 8100   1.193   2.831   5.424
    1H234 O3031 8101   4.230   6.061   7.566
    1H234 O3032 8102   0.044   1.417   7.566
    1H234 O3033 8103   4.919   0.918   5.424
    1H234 O3034 8104   3.030   1.191   5.424
    1H234 O3035 8105   0.504   6.335   7.566
    1H234 O3036 8106   4.000   0.918   5.424
    1H234 O3037 8107   6.756   0.372   5.424
    1H234 O3038 8108   4.408   1.191   5.424
    1H234 O3039 8109   0.274   6.109   5.424
    1H234 O3040 8110   4.868   5.016   5.424
    1H234 O3041 8111   1.882   5.788   7.566
    1H234 O3042 8112   3.949   6.109   5.424
    1H234 O3043 8113   5.097   0.871   7.566
    1H234 O3044 8114   5.327   2.831   5.424
    1H234 O3045 8115   0.734   3.923   5.424
    1H234 O3046 8116   6.016   2.510   7.566
    1H234 O3047 8117   5.378   3.104   5.424
    1H234 O3048 8118   3.770   4.422   7.566
    1H234 O3049 8119   2.112   3.923   5.424
    1H234 O3050 8120   1.423   6.881   7.566
    1H234 O3051 8121   0.734   4.470   5.424
    1H234 O3052 8122   6.526   0.598   7.566
    1H234 O3053 8123   4.408   0.099   5.424
    1H234 O3054 8124   4.638   3.603   7.566
    1H234 O3055 8125   1.193   1.738   5.424
    1H234 O3056 8126   1.244   6.382   5.424
    1H234 O3057 8127   0.784   1.465   5.424
    1H234 O3058 8128   3.081   6.928   5.424
    1H234 O3059 8129   3.311   5.515   7.566
    1H234 O3060 8130   6.246   0.645   5.424
    1H234 O3061 8131   6.526   4.969   7.566
    1H234 O3062 8132   6.705   3.377   5.424
    1H234 O3063 8133   3.541   6.928   5.424
    1H234 O3064 8134   2.852   1.144   7.566
    1H234 O3065 8135   2.392   5.515   7.566
    1H234 O3066 8136   3.770   2.783   7.566
    1H234 O3067 8137   5.837   3.650   5.424
    1H234 O3068 8138   1.244   2.011   5.424
    1H234 O3069 8139   4.459   3.650   5.424
    1H234 O3070 8140   0.325   5.836   5.424
    1H234 O3071 8141   6.246   3.377   5.424
    1H234 O3072 8142   0.555   0.598   7.566
    1H234 O3073 8143   0.963   0.325   7.566
    1H234 O3074 8144   6.526   3.330   7.566
    1H234 O3075 8145   0.784   3.104   5.424
    1H234 O3076 8146   2.162   5.836   5.424
    1H234 O3077 8147   1.423   4.149   7.566
    1H234 O3078 8148   4.179   3.603   7.566
    1H234 O3079 8149   6.476   0.871   7.566
    1H234 O3080 8150   2.801   1.417   7.566
    1H234 O3081 8151   0.095   4.969   7.566
    1H234 O3082 8152   6.016   0.871   7.566
    1H234 O3083 8153   3.490   6.655   5.424
    1H234 O3084 8154   1.933   3.330   7.566
    1H234 O3085 8155   6.756   2.557   5.424
    1H234 O3086 8156   5.557   0.871   7.566
    1H234 O3087 8157   4.919   2.557   5.424
    1H234 O3088 8158   0.555   5.515   7.566
    1H234 O3089 8159   3.541   0.918   5.424
    1H234 O3090 8160   2.162   2.011   5.424
    1H234 O3091 8161   1.882   6.881   7.566
    1H234 O3092 8162   2.801   0.325   7.566
    1H234 O3093 8163   3.311   1.144   7.566
    1H234 O3094 8164   2.392   2.237   7.566
    1H234 O3095 8165   6.067   5.515   7.566
    1H234 O3096 8166   2.571   6.109   5.424
    1H234 O3097 8167   1.473   1.690   7.566
    1H234 O3098 8168   3.081   3.104   5.424
    1H234 O3099 8169   2.622   2.011   5.424
    1H234 O3100 8170   6.246   6.109   5.424
    1H234 O3101 8171   6.297   4.197   5.424
    1H234 O3102 8172   6.067   1.690   7.566
    1H234 O3103 8173   1.652   5.016   5.424
    1H234 O3104 8174   6.016   3.056   7.566
    1H234 O3105 8175   4.868   3.377   5.424
    1H234 O3106 8176   5.837   6.928   5.424
    1H234 O3107 8177   1.933   5.515   7.566
    1H234 O3108 8178   3.311   0.598   7.566
    1H234 O3109 8179   4.868   1.191   5.424
    1H234 O3110 8180   0.504   3.603   7.566
    1H234 O3111 8181   3.311   2.237   7.566
    1H234 O3112 8182   5.837   6.382   5.424
    1H234 O3113 8183   0.274   5.562   5.424
    1H234 O3114 8184   4.179   4.149   7.566
    1H234 O3115 8185   6.016   5.788   7.566
    1H234 O3116 8186   3.260   5.242   7.566
    1H234 O3117 8187   1.423   3.056   7.566
    1H234 O3118 8188   5.148   3.330   7.566
    1H234 O3119 8189   3.541   3.104   5.424
    1H234 O3120 8190   1.473   3.330   7.566
    1H234 O3121 8191   0.325   3.650   5.424
    1H234 O3122 8192   4.000   5.836   5.424
    1H234 O3123 8193   1.244   4.197   5.424
    1H234 O3124 8194   0.555   0.051   7.566
    1H234 O3125 8195   1.423   1.417   7.566
    1H234 O3126 8196   0.784   5.836   5.424
    1H234 O3127 8197   3.311   2.783   7.566
    1H234 O3128 8198   5.608   0.598   7.566
    1H234 O3129 8199   4.408   3.377   5.424
    1H234 O3130 8200   0.555   4.422   7.566
    1H234 O3131 8201   2.622   6.382   5.424
    1H234 O3132 8202   0.963   0.871   7.566
    1H234 O3133 8203   5.787   1.738   5.424
    1H234 O3134 8204   5.378   0.918   5.424
    1H234 O3135 8205   2.852   0.598   7.566
    1H234 O3136 8206   5.837   2.557   5.424
    1H234 O3137 8207   4.230   1.690   7.566
    1H234 O3138 8208   0.784   5.289   5.424
    1H234 O3139 8209   6.297   3.104   5.424
    1H234 O3140 8210   6.246   3.923   5.424
    1H234 O3141 8211   5.608   1.144   7.566
    1H234 O3142 8212   5.378   6.382   5.424
    1H234 O3143 8213   3.030   0.645   5.424
    1H234 O3144 8214   6.476   5.788   7.566
    1H234 O3145 8215   0.095   1.690   7.566
    1H234 O3146 8216   3.030   1.738   5.424
    1H234 O3147 8217   0.734   2.284   5.424
    1H234 O3148 8218   4.689   5.515   7.566
    1H234 O3149 8219   2.801   6.881   7.566
    1H234 O3150 8220   1.703   5.836   5.424
    1H234 O3151 8221   5.557   3.056   7.566
    1H234 O3152 8222   5.327   0.099   5.424
    1H234 O3153 8223   2.162   3.650   5.424
    1H234 O3154 8224   2.622   2.557   5.424
    1H234 O3155 8225   6.705   2.284   5.424
    1H234 O3156 8226   0.504   4.696   7.566
    1H234 O3157 8227   5.608   4.969   7.566
    1H234 O3158 8228   1.014   0.598   7.566
    1H234 O3159 8229   4.408   6.655   5.424
    1H234 O3160 8230   3.260   4.149   7.566
    1H234 O3161 8231   6.016   4.696   7.566
    1H234 O3162 8232   2.801   4.696   7.566
    1H234 O3163 8233   2.112   6.655   5.424
    1H234 O3164 8234   2.112   5.016   5.424
    1H234 O3165 8235   2.112   3.377   5.424
    1H234 O3166 8236   0.274   2.284   5.424
    1H234 O3167 8237   1.882   1.417   7.566
    1H234 O3168 8238   0.963   2.510   7.566
    1H234 O3169 8239   2.622   0.372   5.424
    1H234 O3170 8240   1.244   2.557   5.424
    1H234 O3171 8241   5.327   3.923   5.424
    1H234 O3172 8242   0.504   2.510   7.566
    1H234 O3173 8243   5.327   5.562   5.424
    1H234 O3174 8244   4.179   3.056   7.566
    1H234 O3175 8245   2.622   3.104   5.424
    1H234 O3176 8246   1.193   3.377   5.424
    1H234 O3177 8247   1.933   1.690   7.566
    1H234 O3178 8248   0.095   3.876   7.566
    1H234 O3179 8249   0.325   0.372   5.424
    1H234 O3180 8250   3.260   2.510   7.566
    1H234 O3181 8251   5.378   1.465   5.424
    1H234 O3182 8252   0.555   1.690   7.566
    1H234 O3183 8253   5.608   2.783   7.566
    1H234 O3184 8254   2.392   0.598   7.566
    1H234 O3185 8255   4.638   5.242   7.566
    1H234 O3186 8256   4.638   3.056   7.566
    1H234 O3187 8257   3.949   3.377   5.424
    1H234 O3188 8258   1.882   0.325   7.566
    1H234 O3189 8259   6.016   1.964   7.566
    1H234 O3190 8260   2.162   6.382   5.424
    1H234 O3191 8261   3.081   4.743   5.424
    1H234 O3192 8262   4.919   6.382   5.424
    1H234 O3193 8263   5.787   6.109   5.424
    1H234 O3194 8264   3.719   2.510   7.566
    1H234 O3195 8265   3.949   2.284   5.424
    1H234 O3196 8266   3.311   3.876   7.566
    1H234 O3197 8267   6.705   6.655   5.424
    1H234 O3198 8268   6.756   3.650   5.424
    1H234 O3199 8269   6.067   1.144   7.566
    1H234 O3200 8270   2.801   4.149   7.566
    1H234 O3201 8271   1.473   0.051   7.566
    1H234 O3202 8272   4.638   4.149   7.566
    1H234 O3203 8273   4.230   1.144   7.566
    1H234 O3204 8274   5.097   1.417   7.566
    1H234 O3205 8275   4.459   6.928   5.424
    1H234 O3206 8276   5.097   3.056   7.566
    1H234 O3207 8277   2.112   4.470   5.424
    1H234 O3208 8278   1.244   1.465   5.424
    1H234 O3209 8279   1.703   0.918   5.424
    1H234 O3210 8280   6.067   4.969   7.566
    1H234 O3211 8281   5.378   2.557   5.424
    1H234 O3212 8282   1.014   6.608   7.566
    1H234 O3213 8283   0.504   5.242   7.566
    1H234 O3214 8284   4.000   6.382   5.424
    1H234 O3215 8285   4.638   1.417   7.566
    1H234 O3216 8286   6.705   3.923   5.424
    1H234 O3217 8287   3.260   0.871   7.566
    1H234 O3218 8288   3.770   3.330   7.566
    1H234 O3219 8289   1.014   6.061   7.566
    1H234 O3220 8290   4.230   4.422   7.566
    1H234 O3221 8291   3.081   0.918   5.424
    1H234 O3222 8292   3.719   3.056   7.566
    1H234 O3223 8293   4.868   3.923   5.424
    1H234 O3224 8294   0.784   3.650   5.424
    1H234 O3225 8295   6.067   2.237   7.566
    1H234 O3226 8296   4.689   3.330   7.566
    1H234 O3227 8297   0.274   2.831   5.424
    1H234 O3228 8298   5.148   1.144   7.566
    1H234 O3229 8299   4.689   4.969   7.566
    1H234 O3230 8300   4.230   3.876   7.566
    1H234 O3231 8301   2.162   0.918   5.424
    1H234 O3232 8302   2.852   4.422   7.566
    1H234 O3233 8303   0.734   5.562   5.424
    1H234 O3234 8304   4.459   5.836   5.424
    1H234 O3235 8305   4.919   6.928   5.424
    1H234 O3236 8306   3.949   0.099   5.424
    1H234 O3237 8307   1.703   3.650   5.424
    1H234 O3238 8308   0.044   5.788   7.566
    1H234 O3239 8309   5.787   3.377   5.424
    1H234 O3240 8310   1.652   6.109   5.424
    1H234 O3241 8311   4.000   2.557   5.424
    1H234 O3242 8312   2.622   5.289   5.424
    1H234 O3243 8313   0.734   2.831   5.424
    1H234 O3244 8314   2.341   1.964   7.566
    1H234 O3245 8315   1.244   5.289   5.424
    1H234 O3246 8316   6.526   1.144   7.566
    1H234 O3247 8317   0.784   6.382   5.424
    1H234 O3248 8318   6.476   1.964   7.566
    1H234 O3249 8319   0.555   6.061   7.566
    1H234 O3250 8320   5.787   6.655   5.424
    1H234 O3251 8321   3.030   0.099   5.424
    1H234 O3252 8322   2.112   5.562   5.424
    1H234 O3253 8323   0.095   3.330   7.566
    1H234 O3254 8324   4.638   4.696   7.566
    1H234 O3255 8325   0.784   2.557   5.424
    1H234 O3256 8326   2.622   4.743   5.424
    1H234 O3257 8327   4.919   3.650   5.424
    1H234 O3258 8328   6.705   0.099   5.424
    1H234 O3259 8329   4.689   1.144   7.566
    1H234 O3260 8330   3.719   1.964   7.566
    1H234 O3261 8331   3.081   2.011   5.424
    1H234 O3262 8332   5.837   3.104   5.424
    1H234 O3263 8333   5.327   0.645   5.424
    1H234 O3264 8334   0.325   6.382   5.424
    1H234 O3265 8335   5.378   6.928   5.424
    1H234 O3266 8336   5.787   2.284   5.424
    1H234 O3267 8337   5.787   2.831   5.424
    1H234 O3268 8338   2.392   1.690   7.566
    1H234 O3269 8339   2.341   6.881   7.566
    1H234 O3270 8340   3.949   0.645   5.424
    1H234 O3271 8341   1.652   2.284   5.424
    1H234 O3272 8342   1.652   5.562   5.424
    1H234 O3273 8343   6.246   1.191   5.424
    1H234 O3274 8344   0.044   3.603   7.566
    1H234 O3275 8345   6.526   1.690   7.566
    1H234 O3276 8346   4.000   0.372   5.424
    1H234 O3277 8347   6.246   2.284   5.424
    1H234 O3278 8348   4.179   1.417   7.566
    1H234 O3279 8349   3.030   5.016   5.424
    1H234 O3280 8350   3.490   2.284   5.424
    1H234 O3281 8351   0.504   5.788   7.566
    1H234 O3282 8352   2.162   5.289   5.424
    1H234 O3283 8353   4.919   5.836   5.424
    1H234 O3284 8354   0.963   6.335   7.566
    1H234 O3285 8355   0.555   2.237   7.566
    1H234 O3286 8356   2.571   1.191   5.424
    1H234 O3287 8357   3.719   1.417   7.566
    1H234 O3288 8358   1.652   1.191   5.424
    1H234 O3289 8359   2.801   1.964   7.566
    1H234 O3290 8360   1.703   4.743   5.424
    1H234 O3291 8361   0.504   1.964   7.566
    1H234 O3292 8362   2.162   4.743   5.424
    1H234 O3293 8363   3.311   1.690   7.566
    1H234 O3294 8364   3.541   0.372   5.424
    1H234 O3295 8365   2.852   1.690   7.566
    1H234 O3296 8366   3.081   0.372   5.424
    1H234 O3297 8367   1.652   4.470   5.424
    1H234 O3298 8368   2.341   0.325   7.566
    1H234 O3299 8369   1.193   3.923   5.424
    1H234 O3300 8370   3.260   1.417   7.566
    1H234 O3301 8371   4.000   3.104   5.424
    1H234 O3302 8372   5.837   0.372   5.424
    1H234 O3303 8373   5.378   5.836   5.424
    1H234 O3304 8374   6.476   5.242   7.566
    1H234 O3305 8375   5.837   2.011   5.424
    1H234 O3306 8376   6.297   1.465   5.424
    1H234 O3307 8377   0.044   5.242   7.566
    1H234 O3308 8378   6.476   1.417   7.566
    1H234 O3309 8379   2.571   1.738   5.424
    1H234 O3310 8380   0.734   6.655   5.424
    1H234 O3311 8381   1.244   3.650   5.424
    1H234 O3312 8382   1.933   0.051   7.566
    1H234 O3313 8383   5.787   0.099   5.424
    1H234 O3314 8384   1.193   6.109   5.424
    1H234 O3315 8385   3.770   1.690   7.566
    1H234 O3316 8386   0.325   2.557   5.424
    1H234 O3317 8387   5.327   6.109   5.424
    1H234 O3318 8388   0.274   0.099   5.424
    1H234 O3319 8389   4.868   6.655   5.424
    1H234 O3320 8390   3.949   2.831   5.424
    1H234 O3321 8391   5.378   0.372   5.424
    1H234 O3322 8392   1.703   2.011   5.424
    1H234 O3323 8393   1.652   3.923   5.424
    1H234 O3324 8394   2.392   0.051   7.566
    1H234 O3325 8395   3.490   0.645   5.424
    1H234 O3326 8396   3.490   2.831   5.424
    1H234 O3327 8397   1.703   4.197   5.424
    1H234 O3328 8398   2.622   1.465   5.424
    1H234 O3329 8399   6.526   5.515   7.566
    1H234 O3330 8400   3.030   2.284   5.424
    1H234 O3331 8401   1.193   5.562   5.424
    1H234 O3332 8402   0.274   6.655   5.424
    1H234 O3333 8403   6.297   2.011   5.424
    1H234 O3334 8404   3.030   2.831   5.424
    1H234 O3335 8405   5.787   0.645   5.424
    1H234 O3336 8406   6.756   6.928   5.424
    1H234 O3337 8407   0.325   6.928   5.424
    1H234 O3338 8408   5.837   0.918   5.424
    1H234 O3339 8409   5.787   1.191   5.424
    1H234 O3340 8410   0.095   5.515   7.566
    1H234 O3341 8411   2.571   5.016   5.424
    1H234 O3342 8412   4.408   6.109   5.424
    1H234 O3343 8413   4.868   6.109   5.424
    1H234 O3344 8414   1.652   1.738   5.424
    1H234 O3345 8415   5.837   1.465   5.424
    1H234 O3346 8416   4.459   6.382   5.424
    1H234 O3347 8417   1.244   5.836   5.424
    1H234 O3348 8418   2.112   1.738   5.424
    1H234 O3349 8419   6.246   1.738   5.424
    1H234 O3350 8420   3.541   2.557   5.424
    1H234 O3351 8421   3.081   2.557   5.424
    1H234 O3352 8422   2.112   1.191   5.424
    1H234 O3353 8423   1.703   1.465   5.424
    1H234 O3354 8424   2.162   1.465   5.424
    1H234 O3355 8425   5.378   6.571   7.414
    1H234 O3356 8426   5.327   6.844   7.414
    1H234 O3357 8427   5.608   4.780   5.576
    1H234 O3358 8428   5.837   6.571   7.414
    1H234 O3359 8429   4.919   6.571   7.414
    1H234 O3360 8430   6.016   5.053   5.576
    1H234 O3361 8431   4.919   2.200   7.414
    1H234 O3362 8432   5.327   6.297   7.414
    1H234 O3363 8433   6.067   4.780   5.576
    1H234 O3364 8434   5.327   4.112   7.414
    1H234 O3365 8435   5.787   6.844   7.414
    1H234 O3366 8436   4.868   6.844   7.414
    1H234 O3367 8437   6.246   6.297   7.414
    1H234 O3368 8438   3.311   5.873   5.576
    1H234 O3369 8439   5.787   6.297   7.414
    1H234 O3370 8440   3.260   6.146   5.576
    1H234 O3371 8441   5.378   0.014   7.414
    1H234 O3372 8442   5.557   5.053   5.576
    1H234 O3373 8443   4.459   2.200   7.414
    1H234 O3374 8444   5.378   3.839   7.414
    1H234 O3375 8445   4.868   6.297   7.414
    1H234 O3376 8446   6.297   6.571   7.414
    1H234 O3377 8447   2.801   3.961   5.576
    1H234 O3378 8448   5.557   4.507   5.576
    1H234 O3379 8449   4.868   1.926   7.414
    1H234 O3380 8450   3.081   6.024   7.414
    1H234 O3381 8451   4.868   2.473   7.414
    1H234 O3382 8452   6.016   4.507   5.576
    1H234 O3383 8453   6.067   5.327   5.576
    1H234 O3384 8454   5.378   4.385   7.414
    1H234 O3385 8455   3.490   6.297   7.414
    1H234 O3386 8456   5.787   4.112   7.414
    1H234 O3387 8457   2.852   4.234   5.576
    1H234 O3388 8458   3.541   6.571   7.414
    1H234 O3389 8459   6.476   5.053   5.576
    1H234 O3390 8460   6.526   5.327   5.576
    1H234 O3391 8461   5.837   3.839   7.414
    1H234 O3392 8462   6.526   4.780   5.576
    1H234 O3393 8463   3.541   6.024   7.414
    1H234 O3394 8464   3.030   6.297   7.414
    1H234 O3395 8465   3.260   3.961   5.576
    1H234 O3396 8466   3.311   4.234   5.576
    1H234 O3397 8467   4.408   1.926   7.414
    1H234 O3398 8468   1.933   0.409   5.576
    1H234 O3399 8469   4.408   2.473   7.414
    1H234 O3400 8470   4.000   0.560   7.414
    1H234 O3401 8471   6.246   6.844   7.414
    1H234 O3402 8472   1.882   0.136   5.576
    1H234 O3403 8473   5.327   3.565   7.414
    1H234 O3404 8474   4.919   6.024   7.414
    1H234 O3405 8475   4.919   0.014   7.414
    1H234 O3406 8476   6.476   5.600   5.576
    1H234 O3407 8477   6.756   0.014   7.414
    1H234 O3408 8478   4.408   0.287   7.414
    1H234 O3409 8479   2.112   4.112   7.414
    1H234 O3410 8480   2.852   5.873   5.576
    1H234 O3411 8481   3.949   0.287   7.414
    1H234 O3412 8482   3.260   5.600   5.576
    1H234 O3413 8483   3.770   4.234   5.576
    1H234 O3414 8484   6.297   0.014   7.414
    1H234 O3415 8485   1.652   0.834   7.414
    1H234 O3416 8486   1.473   6.966   5.576
    1H234 O3417 8487   5.837   0.014   7.414
    1H234 O3418 8488   5.787   3.565   7.414
    1H234 O3419 8489   4.000   0.014   7.414
    1H234 O3420 8490   2.852   3.687   5.576
    1H234 O3421 8491   2.162   3.839   7.414
    1H234 O3422 8492   3.260   4.507   5.576
    1H234 O3423 8493   6.246   3.565   7.414
    1H234 O3424 8494   5.378   6.024   7.414
    1H234 O3425 8495   3.030   5.751   7.414
    1H234 O3426 8496   3.490   6.844   7.414
    1H234 O3427 8497   5.378   2.200   7.414
    1H234 O3428 8498   6.297   3.839   7.414
    1H234 O3429 8499   3.719   1.775   5.576
    1H234 O3430 8500   0.963   0.682   5.576
    1H234 O3431 8501   1.014   0.956   5.576
    1H234 O3432 8502   2.112   2.473   7.414
    1H234 O3433 8503   4.000   6.571   7.414
    1H234 O3434 8504   3.949   6.844   7.414
    1H234 O3435 8505   4.459   0.560   7.414
    1H234 O3436 8506   3.770   1.502   5.576
    1H234 O3437 8507   3.311   6.419   5.576
    1H234 O3438 8508   3.719   4.507   5.576
    1H234 O3439 8509   5.608   5.327   5.576
    1H234 O3440 8510   3.770   5.327   5.576
    1H234 O3441 8511   6.016   5.600   5.576
    1H234 O3442 8512   6.705   6.844   7.414
    1H234 O3443 8513   2.162   2.746   7.414
    1H234 O3444 8514   3.490   5.751   7.414
    1H234 O3445 8515   0.325   1.107   7.414
    1H234 O3446 8516   1.193   5.204   7.414
    1H234 O3447 8517   3.719   3.961   5.576
    1H234 O3448 8518   1.423   0.136   5.576
    1H234 O3449 8519   2.622   2.746   7.414
    1H234 O3450 8520   3.541   0.014   7.414
    1H234 O3451 8521   2.801   6.146   5.576
    1H234 O3452 8522   5.327   2.473   7.414
    1H234 O3453 8523   1.014   0.409   5.576
    1H234 O3454 8524   4.000   5.478   7.414
    1H234 O3455 8525   0.095   4.780   5.576
    1H234 O3456 8526   0.274   0.834   7.414
    1H234 O3457 8527   3.949   0.834   7.414
    1H234 O3458 8528   1.703   2.200   7.414
    1H234 O3459 8529   1.244   5.478   7.414
    1H234 O3460 8530   6.297   6.024   7.414
    1H234 O3461 8531   4.919   3.839   7.414
    1H234 O3462 8532   6.756   4.385   7.414
    1H234 O3463 8533   6.705   6.297   7.414
    1H234 O3464 8534   0.734   3.565   7.414
    1H234 O3465 8535   3.719   5.053   5.576
    1H234 O3466 8536   2.162   6.024   7.414
    1H234 O3467 8537   6.756   6.571   7.414
    1H234 O3468 8538   0.555   0.956   5.576
    1H234 O3469 8539   5.148   4.780   5.576
    1H234 O3470 8540   4.868   0.287   7.414
    1H234 O3471 8541   3.311   3.687   5.576
    1H234 O3472 8542   4.179   1.775   5.576
    1H234 O3473 8543   0.044   4.507   5.576
    1H234 O3474 8544   0.504   1.775   5.576
    1H234 O3475 8545   5.327   0.287   7.414
    1H234 O3476 8546   4.459   0.014   7.414
    1H234 O3477 8547   4.408   6.844   7.414
    1H234 O3478 8548   6.246   0.287   7.414
    1H234 O3479 8549   2.392   4.234   5.576
    1H234 O3480 8550   3.490   4.658   7.414
    1H234 O3481 8551   6.705   0.287   7.414
    1H234 O3482 8552   4.868   4.112   7.414
    1H234 O3483 8553   5.097   5.053   5.576
    1H234 O3484 8554   2.112   6.297   7.414
    1H234 O3485 8555   3.719   5.600   5.576
    1H234 O3486 8556   0.784   3.292   7.414
    1H234 O3487 8557   2.622   3.292   7.414
    1H234 O3488 8558   3.949   6.297   7.414
    1H234 O3489 8559   3.949   5.204   7.414
    1H234 O3490 8560   1.652   4.112   7.414
    1H234 O3491 8561   5.327   1.926   7.414
    1H234 O3492 8562   3.030   3.019   7.414
    1H234 O3493 8563   4.459   6.571   7.414
    1H234 O3494 8564   2.571   3.019   7.414
    1H234 O3495 8565   1.703   3.839   7.414
    1H234 O3496 8566   0.325   0.560   7.414
    1H234 O3497 8567   6.756   2.746   7.414
    1H234 O3498 8568   4.000   4.931   7.414
    1H234 O3499 8569   6.476   4.507   5.576
    1H234 O3500 8570   6.705   2.473   7.414
    1H234 O3501 8571   6.246   4.112   7.414
    1H234 O3502 8572   5.608   4.234   5.576
    1H234 O3503 8573   2.392   2.595   5.576
    1H234 O3504 8574   2.162   4.931   7.414
    1H234 O3505 8575   1.703   0.560   7.414
    1H234 O3506 8576   2.162   4.385   7.414
    1H234 O3507 8577   3.770   4.780   5.576
    1H234 O3508 8578   5.327   4.658   7.414
    1H234 O3509 8579   2.571   3.565   7.414
    1H234 O3510 8580   2.162   2.200   7.414
    1H234 O3511 8581   5.837   4.385   7.414
    1H234 O3512 8582   5.097   4.507   5.576
    1H234 O3513 8583   0.095   1.502   5.576
    1H234 O3514 8584   3.081   2.746   7.414
    1H234 O3515 8585   2.112   3.565   7.414
    1H234 O3516 8586   3.949   5.751   7.414
    1H234 O3517 8587   5.837   6.024   7.414
    1H234 O3518 8588   3.770   5.873   5.576
    1H234 O3519 8589   3.541   4.931   7.414
    1H234 O3520 8590   4.230   1.502   5.576
    1H234 O3521 8591   1.703   4.385   7.414
    1H234 O3522 8592   1.652   6.297   7.414
    1H234 O3523 8593   1.652   2.473   7.414
    1H234 O3524 8594   0.555   1.502   5.576
    1H234 O3525 8595   2.571   2.473   7.414
    1H234 O3526 8596   2.622   6.024   7.414
    1H234 O3527 8597   3.081   6.571   7.414
    1H234 O3528 8598   1.652   4.658   7.414
    1H234 O3529 8599   1.423   6.692   5.576
    1H234 O3530 8600   4.000   2.200   7.414
    1H234 O3531 8601   3.311   1.502   5.576
    1H234 O3532 8602   1.244   4.931   7.414
    1H234 O3533 8603   1.703   6.024   7.414
    1H234 O3534 8604   4.638   2.868   5.576
    1H234 O3535 8605   0.044   5.053   5.576
    1H234 O3536 8606   3.081   3.292   7.414
    1H234 O3537 8607   0.734   3.019   7.414
    1H234 O3538 8608   2.801   5.600   5.576
    1H234 O3539 8609   4.919   1.653   7.414
    1H234 O3540 8610   0.784   1.107   7.414
    1H234 O3541 8611   0.044   1.775   5.576
    1H234 O3542 8612   4.638   1.775   5.576
    1H234 O3543 8613   3.949   2.473   7.414
    1H234 O3544 8614   0.504   1.229   5.576
    1H234 O3545 8615   6.705   4.112   7.414
    1H234 O3546 8616   1.882   2.868   5.576
    1H234 O3547 8617   0.784   3.839   7.414
    1H234 O3548 8618   1.244   3.292   7.414
    1H234 O3549 8619   2.571   6.297   7.414
    1H234 O3550 8620   6.526   5.873   5.576
    1H234 O3551 8621   3.260   1.775   5.576
    1H234 O3552 8622   5.837   3.292   7.414
    1H234 O3553 8623   2.112   4.658   7.414
    1H234 O3554 8624   0.325   0.014   7.414
    1H234 O3555 8625   0.963   0.136   5.576
    1H234 O3556 8626   3.081   5.478   7.414
    1H234 O3557 8627   6.297   4.385   7.414
    1H234 O3558 8628   2.341   3.961   5.576
    1H234 O3559 8629   2.392   0.409   5.576
    1H234 O3560 8630   0.504   4.507   5.576
    1H234 O3561 8631   0.963   1.229   5.576
    1H234 O3562 8632   4.638   4.507   5.576
    1H234 O3563 8633   6.297   3.292   7.414
    1H234 O3564 8634   1.473   0.409   5.576
    1H234 O3565 8635   5.148   5.327   5.576
    1H234 O3566 8636   3.541   0.560   7.414
    1H234 O3567 8637   1.703   1.107   7.414
    1H234 O3568 8638   0.274   0.287   7.414
    1H234 O3569 8639   6.705   4.658   7.414
    1H234 O3570 8640   1.014   4.780   5.576
    1H234 O3571 8641   6.067   5.873   5.576
    1H234 O3572 8642   3.490   0.287   7.414
    1H234 O3573 8643   0.504   5.053   5.576
    1H234 O3574 8644   2.341   0.136   5.576
    1H234 O3575 8645   4.408   6.297   7.414
    1H234 O3576 8646   4.919   4.385   7.414
    1H234 O3577 8647   6.476   6.146   5.576
    1H234 O3578 8648   0.274   6.844   7.414
    1H234 O3579 8649   2.341   2.868   5.576
    1H234 O3580 8650   6.067   4.234   5.576
    1H234 O3581 8651   1.652   1.926   7.414
    1H234 O3582 8652   4.689   2.048   5.576
    1H234 O3583 8653   4.179   3.961   5.576
    1H234 O3584 8654   3.719   6.146   5.576
    1H234 O3585 8655   5.327   5.751   7.414
    1H234 O3586 8656   4.689   4.780   5.576
    1H234 O3587 8657   4.230   2.048   5.576
    1H234 O3588 8658   0.095   4.234   5.576
    1H234 O3589 8659   1.703   4.931   7.414
    1H234 O3590 8660   1.882   0.682   5.576
    1H234 O3591 8661   3.311   5.327   5.576
    1H234 O3592 8662   4.230   5.327   5.576
    1H234 O3593 8663   0.555   4.234   5.576
    1H234 O3594 8664   3.719   1.229   5.576
    1H234 O3595 8665   1.193   4.658   7.414
    1H234 O3596 8666   3.541   4.385   7.414
    1H234 O3597 8667   6.246   3.019   7.414
    1H234 O3598 8668   0.044   1.229   5.576
    1H234 O3599 8669   1.244   2.200   7.414
    1H234 O3600 8670   0.504   0.682   5.576
    1H234 O3601 8671   2.852   6.419   5.576
    1H234 O3602 8672   2.112   5.751   7.414
    1H234 O3603 8673   3.770   2.048   5.576
    1H234 O3604 8674   4.919   2.746   7.414
    1H234 O3605 8675   4.459   5.478   7.414
    1H234 O3606 8676   1.193   3.019   7.414
    1H234 O3607 8677   1.933   3.141   5.576
    1H234 O3608 8678   1.933   6.966   5.576
    1H234 O3609 8679   1.193   3.565   7.414
    1H234 O3610 8680   1.703   2.746   7.414
    1H234 O3611 8681   1.652   5.204   7.414
    1H234 O3612 8682   2.162   1.107   7.414
    1H234 O3613 8683   2.571   5.751   7.414
    1H234 O3614 8684   4.868   5.751   7.414
    1H234 O3615 8685   3.949   4.658   7.414
    1H234 O3616 8686   0.555   4.780   5.576
    1H234 O3617 8687   1.193   1.926   7.414
    1H234 O3618 8688   2.112   3.019   7.414
    1H234 O3619 8689   3.030   3.565   7.414
    1H234 O3620 8690   4.179   2.322   5.576
    1H234 O3621 8691   0.555   2.048   5.576
    1H234 O3622 8692   3.081   0.014   7.414
    1H234 O3623 8693   1.193   0.834   7.414
    1H234 O3624 8694   2.341   0.682   5.576
    1H234 O3625 8695   0.274   1.380   7.414
    1H234 O3626 8696   3.770   3.687   5.576
    1H234 O3627 8697   4.459   6.024   7.414
    1H234 O3628 8698   1.244   1.653   7.414
    1H234 O3629 8699   2.112   5.204   7.414
    1H234 O3630 8700   2.112   0.834   7.414
    1H234 O3631 8701   4.638   2.322   5.576
    1H234 O3632 8702   4.000   6.024   7.414
    1H234 O3633 8703   6.756   0.560   7.414
    1H234 O3634 8704   6.297   2.746   7.414
    1H234 O3635 8705   1.933   2.595   5.576
    1H234 O3636 8706   4.689   2.595   5.576
    1H234 O3637 8707   2.392   6.966   5.576
    1H234 O3638 8708   1.014   6.966   5.576
    1H234 O3639 8709   0.784   2.746   7.414
    1H234 O3640 8710   3.490   0.834   7.414
    1H234 O3641 8711   4.689   3.141   5.576
    1H234 O3642 8712   4.459   2.746   7.414
    1H234 O3643 8713   0.784   4.931   7.414
    1H234 O3644 8714   1.423   0.682   5.576
    1H234 O3645 8715   4.919   0.560   7.414
    1H234 O3646 8716   1.473   0.956   5.576
    1H234 O3647 8717   2.341   2.322   5.576
    1H234 O3648 8718   5.787   0.287   7.414
    1H234 O3649 8719   1.244   4.385   7.414
    1H234 O3650 8720   6.756   6.024   7.414
    1H234 O3651 8721   4.179   5.600   5.576
    1H234 O3652 8722   3.541   3.292   7.414
    1H234 O3653 8723   4.179   5.053   5.576
    1H234 O3654 8724   4.689   0.409   5.576
    1H234 O3655 8725   4.689   1.502   5.576
    1H234 O3656 8726   1.193   2.473   7.414
    1H234 O3657 8727   0.095   5.327   5.576
    1H234 O3658 8728   0.734   4.658   7.414
    1H234 O3659 8729   3.311   4.780   5.576
    1H234 O3660 8730   6.476   0.682   5.576
    1H234 O3661 8731   0.095   2.048   5.576
    1H234 O3662 8732   3.030   4.658   7.414
    1H234 O3663 8733   6.526   6.419   5.576
    1H234 O3664 8734   0.963   5.053   5.576
    1H234 O3665 8735   2.622   1.107   7.414
    1H234 O3666 8736   5.148   3.141   5.576
    1H234 O3667 8737   4.408   0.834   7.414
    1H234 O3668 8738   1.473   3.141   5.576
    1H234 O3669 8739   4.230   4.780   5.576
    1H234 O3670 8740   6.297   0.560   7.414
    1H234 O3671 8741   5.097   1.775   5.576
    1H234 O3672 8742   5.148   2.048   5.576
    1H234 O3673 8743   2.801   4.507   5.576
    1H234 O3674 8744   4.408   5.751   7.414
    1H234 O3675 8745   1.703   6.571   7.414
    1H234 O3676 8746   3.260   3.414   5.576
    1H234 O3677 8747   0.734   0.834   7.414
    1H234 O3678 8748   1.244   3.839   7.414
    1H234 O3679 8749   4.230   3.687   5.576
    1H234 O3680 8750   4.459   1.653   7.414
    1H234 O3681 8751   5.378   2.746   7.414
    1H234 O3682 8752   2.571   0.834   7.414
    1H234 O3683 8753   1.014   2.048   5.576
    1H234 O3684 8754   1.652   3.565   7.414
    1H234 O3685 8755   2.341   3.414   5.576
    1H234 O3686 8756   2.622   5.478   7.414
    1H234 O3687 8757   3.030   6.844   7.414
    1H234 O3688 8758   5.378   3.292   7.414
    1H234 O3689 8759   4.689   5.327   5.576
    1H234 O3690 8760   4.179   1.229   5.576
    1H234 O3691 8761   0.784   4.385   7.414
    1H234 O3692 8762   6.526   0.956   5.576
    1H234 O3693 8763   0.555   5.327   5.576
    1H234 O3694 8764   3.030   0.287   7.414
    1H234 O3695 8765   5.097   3.414   5.576
    1H234 O3696 8766   5.378   4.931   7.414
    1H234 O3697 8767   2.392   3.687   5.576
    1H234 O3698 8768   2.162   3.292   7.414
    1H234 O3699 8769   5.378   5.478   7.414
    1H234 O3700 8770   5.378   0.560   7.414
    1H234 O3701 8771   1.244   0.560   7.414
    1H234 O3702 8772   5.557   3.961   5.576
    1H234 O3703 8773   4.638   0.682   5.576
    1H234 O3704 8774   0.963   4.507   5.576
    1H234 O3705 8775   4.230   4.234   5.576
    1H234 O3706 8776   0.734   5.204   7.414
    1H234 O3707 8777   6.756   3.839   7.414
    1H234 O3708 8778   0.274   4.112   7.414
    1H234 O3709 8779   0.734   1.380   7.414
    1H234 O3710 8780   4.179   4.507   5.576
    1H234 O3711 8781   2.622   3.839   7.414
    1H234 O3712 8782   6.705   3.019   7.414
    1H234 O3713 8783   5.557   5.600   5.576
    1H234 O3714 8784   3.030   2.473   7.414
    1H234 O3715 8785   2.801   3.414   5.576
    1H234 O3716 8786   1.193   5.751   7.414
    1H234 O3717 8787   3.541   5.478   7.414
    1H234 O3718 8788   0.784   5.478   7.414
    1H234 O3719 8789   0.095   0.956   5.576
    1H234 O3720 8790   4.408   5.204   7.414
    1H234 O3721 8791   1.193   4.112   7.414
    1H234 O3722 8792   3.719   6.692   5.576
    1H234 O3723 8793   6.476   2.868   5.576
    1H234 O3724 8794   3.030   5.204   7.414
    1H234 O3725 8795   3.260   6.692   5.576
    1H234 O3726 8796   0.734   4.112   7.414
    1H234 O3727 8797   0.044   0.682   5.576
    1H234 O3728 8798   2.341   4.507   5.576
    1H234 O3729 8799   2.571   5.204   7.414
    1H234 O3730 8800   4.638   5.053   5.576
    1H234 O3731 8801   4.868   3.565   7.414
    1H234 O3732 8802   1.193   1.380   7.414
    1H234 O3733 8803   5.148   4.234   5.576
    1H234 O3734 8804   3.490   3.019   7.414
    1H234 O3735 8805   1.244   1.107   7.414
    1H234 O3736 8806   3.770   6.419   5.576
    1H234 O3737 8807   6.246   2.473   7.414
    1H234 O3738 8808   6.756   2.200   7.414
    1H234 O3739 8809   2.162   5.478   7.414
    1H234 O3740 8810   0.963   1.775   5.576
    1H234 O3741 8811   0.044   6.146   5.576
    1H234 O3742 8812   2.622   6.571   7.414
    1H234 O3743 8813   2.622   4.931   7.414
    1H234 O3744 8814   5.327   5.204   7.414
    1H234 O3745 8815   1.652   5.751   7.414
    1H234 O3746 8816   5.378   1.653   7.414
    1H234 O3747 8817   1.703   5.478   7.414
    1H234 O3748 8818   5.097   2.322   5.576
    1H234 O3749 8819   0.963   2.322   5.576
    1H234 O3750 8820   2.162   6.571   7.414
    1H234 O3751 8821   0.044   5.600   5.576
    1H234 O3752 8822   3.260   1.229   5.576
    1H234 O3753 8823   0.095   5.873   5.576
    1H234 O3754 8824   3.490   5.204   7.414
    1H234 O3755 8825   1.882   6.692   5.576
    1H234 O3756 8826   5.787   1.380   7.414
    1H234 O3757 8827   5.097   2.868   5.576
    1H234 O3758 8828   4.868   4.658   7.414
    1H234 O3759 8829   3.081   4.931   7.414
    1H234 O3760 8830   2.392   3.141   5.576
    1H234 O3761 8831   4.230   0.956   5.576
    1H234 O3762 8832   1.014   1.502   5.576
    1H234 O3763 8833   0.325   2.746   7.414
    1H234 O3764 8834   5.148   1.502   5.576
    1H234 O3765 8835   4.689   0.956   5.576
    1H234 O3766 8836   0.325   6.571   7.414
    1H234 O3767 8837   4.638   5.600   5.576
    1H234 O3768 8838   3.490   4.112   7.414
    1H234 O3769 8839   1.652   3.019   7.414
    1H234 O3770 8840   0.504   3.414   5.576
    1H234 O3771 8841   4.689   4.234   5.576
    1H234 O3772 8842   2.392   5.873   5.576
    1H234 O3773 8843   2.571   4.112   7.414
    1H234 O3774 8844   4.638   1.229   5.576
    1H234 O3775 8845   2.852   6.966   5.576
    1H234 O3776 8846   1.933   6.419   5.576
    1H234 O3777 8847   5.837   1.653   7.414
    1H234 O3778 8848   1.244   2.746   7.414
    1H234 O3779 8849   0.555   0.409   5.576
    1H234 O3780 8850   4.638   0.136   5.576
    1H234 O3781 8851   4.230   2.595   5.576
    1H234 O3782 8852   6.526   4.234   5.576
    1H234 O3783 8853   1.423   3.414   5.576
    1H234 O3784 8854   1.193   6.844   7.414
    1H234 O3785 8855   2.112   1.926   7.414
    1H234 O3786 8856   6.526   2.595   5.576
    1H234 O3787 8857   1.244   0.014   7.414
    1H234 O3788 8858   3.081   4.385   7.414
    1H234 O3789 8859   5.608   2.048   5.576
    1H234 O3790 8860   6.246   4.658   7.414
    1H234 O3791 8861   0.504   3.961   5.576
    1H234 O3792 8862   2.162   0.560   7.414
    1H234 O3793 8863   1.423   2.868   5.576
    1H234 O3794 8864   5.148   2.595   5.576
    1H234 O3795 8865   0.325   4.385   7.414
    1H234 O3796 8866   5.837   0.560   7.414
    1H234 O3797 8867   2.801   6.692   5.576
    1H234 O3798 8868   6.705   0.834   7.414
    1H234 O3799 8869   0.274   6.297   7.414
    1H234 O3800 8870   4.000   1.107   7.414
    1H234 O3801 8871   1.703   3.292   7.414
    1H234 O3802 8872   5.327   1.380   7.414
    1H234 O3803 8873   1.014   3.141   5.576
    1H234 O3804 8874   3.949   1.926   7.414
    1H234 O3805 8875   0.784   1.653   7.414
    1H234 O3806 8876   0.555   3.141   5.576
    1H234 O3807 8877   3.949   3.565   7.414
    1H234 O3808 8878   0.044   3.414   5.576
    1H234 O3809 8879   5.787   4.658   7.414
    1H234 O3810 8880   5.787   1.926   7.414
    1H234 O3811 8881   5.837   2.200   7.414
    1H234 O3812 8882   3.081   3.839   7.414
    1H234 O3813 8883   5.097   1.229   5.576
    1H234 O3814 8884   5.787   3.019   7.414
    1H234 O3815 8885   3.490   3.565   7.414
    1H234 O3816 8886   4.000   2.746   7.414
[truncated: 2,314,967 more chars]
