# Supplementary material for: Atomistic Molecular Dynamics Simulations of Lipids Near TiO2 Nanosurfaces
Source: J Phys Chem B. 2021 Jul 16;125(29):8048–59. doi: 10.1021/acs.jpcb.1c04547 (PMC8389913; doi:10.1021/acs.jpcb.1c04547)
Supplement: Supplementary file 2 — jp1c04547_si_002.zip [file jp1c04547_si_002.zip › MD_setup/rutile-101-82POPE/H234O10374Ti5070_1.itp]

[ moleculetype ]
; molname            nrexcl
H234O10374Ti5070_1   1

[ atoms ]
; nr      atype     resnr   resname  atname    cgnr     NAC      mass    desc                   
    1    TiA      1        H234        Ti1       1    2.24803  47.867   ; Ti-O6      [2.24803]
    2    TiA      1        H234        Ti2       2    2.24802  47.867   ; Ti-O6      [4.49605]
    3    TiA      1        H234        Ti3       3    2.24803  47.867   ; Ti-O6      [6.74408]
    4    TiA      1        H234        Ti4       4    2.24802  47.867   ; Ti-O6       [8.9921]
    5    TiA      1        H234        Ti5       5    2.24803  47.867   ; Ti-O6      [11.2401]
    6    TiA      1        H234        Ti6       6    2.24802  47.867   ; Ti-O6      [13.4882]
    7    TiA      1        H234        Ti7       7    2.24803  47.867   ; Ti-O6      [15.7362]
    8    TiA      1        H234        Ti8       8    2.24802  47.867   ; Ti-O6      [17.9842]
    9    TiA      1        H234        Ti9       9    2.24803  47.867   ; Ti-O6      [20.2322]
   10    TiA      1        H234       Ti10      10    2.24802  47.867   ; Ti-O6      [22.4803]
   11    TiA      1        H234       Ti11      11    2.24803  47.867   ; Ti-O6      [24.7283]
   12    TiA      1        H234       Ti12      12    2.24802  47.867   ; Ti-O6      [26.9763]
   13    TiA      1        H234       Ti13      13    2.24803  47.867   ; Ti-O6      [29.2243]
   14    TiA      1        H234       Ti14      14    2.24802  47.867   ; Ti-O6      [31.4724]
   15    TiA      1        H234       Ti15      15    2.24803  47.867   ; Ti-O6      [33.7204]
   16    TiA      1        H234       Ti16      16    2.24802  47.867   ; Ti-O6      [35.9684]
   17    TiA      1        H234       Ti17      17    2.24803  47.867   ; Ti-O6      [38.2164]
   18    TiA      1        H234       Ti18      18    2.24802  47.867   ; Ti-O6      [40.4645]
   19    TiA      1        H234       Ti19      19    2.24803  47.867   ; Ti-O6      [42.7125]
   20    TiA      1        H234       Ti20      20    2.24802  47.867   ; Ti-O6      [44.9605]
   21    TiA      1        H234       Ti21      21    2.24803  47.867   ; Ti-O6      [47.2085]
   22    TiA      1        H234       Ti22      22    2.24802  47.867   ; Ti-O6      [49.4566]
   23    TiA      1        H234       Ti23      23    2.24803  47.867   ; Ti-O6      [51.7046]
   24    TiA      1        H234       Ti24      24    2.24802  47.867   ; Ti-O6      [53.9526]
   25    TiA      1        H234       Ti25      25    2.24803  47.867   ; Ti-O6      [56.2006]
   26    TiA      1        H234       Ti26      26    2.24802  47.867   ; Ti-O6      [58.4487]
   27    TiA      1        H234       Ti27      27    2.24803  47.867   ; Ti-O6      [60.6967]
   28    TiA      1        H234       Ti28      28    2.24802  47.867   ; Ti-O6      [62.9447]
   29    TiA      1        H234       Ti29      29    2.24803  47.867   ; Ti-O6      [65.1927]
   30    TiA      1        H234       Ti30      30    2.24802  47.867   ; Ti-O6      [67.4408]
   31    TiA      1        H234       Ti31      31    2.24803  47.867   ; Ti-O6      [69.6888]
   32    TiA      1        H234       Ti32      32    2.24803  47.867   ; Ti-O6      [71.9368]
   33    TiA      1        H234       Ti33      33    2.24802  47.867   ; Ti-O6      [74.1848]
   34    TiA      1        H234       Ti34      34    2.24803  47.867   ; Ti-O6      [76.4329]
   35    TiA      1        H234       Ti35      35    2.24802  47.867   ; Ti-O6      [78.6809]
   36    TiA      1        H234       Ti36      36    2.24803  47.867   ; Ti-O6      [80.9289]
   37    TiA      1        H234       Ti37      37    2.24802  47.867   ; Ti-O6      [83.1769]
   38    TiA      1        H234       Ti38      38    2.24803  47.867   ; Ti-O6       [85.425]
   39    TiA      1        H234       Ti39      39    2.24802  47.867   ; Ti-O6       [87.673]
   40    TiA      1        H234       Ti40      40    2.24803  47.867   ; Ti-O6       [89.921]
   41    TiA      1        H234       Ti41      41    2.24802  47.867   ; Ti-O6       [92.169]
   42    TiA      1        H234       Ti42      42    2.24803  47.867   ; Ti-O6      [94.4171]
   43    TiA      1        H234       Ti43      43    2.24802  47.867   ; Ti-O6      [96.6651]
   44    TiA      1        H234       Ti44      44    2.24803  47.867   ; Ti-O6      [98.9131]
   45    TiA      1        H234       Ti45      45    2.24802  47.867   ; Ti-O6      [101.161]
   46    TiA      1        H234       Ti46      46    2.24803  47.867   ; Ti-O6      [103.409]
   47    TiA      1        H234       Ti47      47    2.24802  47.867   ; Ti-O6      [105.657]
   48    TiA      1        H234       Ti48      48    2.24803  47.867   ; Ti-O6      [107.905]
   49    TiA      1        H234       Ti49      49    2.24802  47.867   ; Ti-O6      [110.153]
   50    TiA      1        H234       Ti50      50    2.24803  47.867   ; Ti-O6      [112.401]
   51    TiA      1        H234       Ti51      51    2.24802  47.867   ; Ti-O6      [114.649]
   52    TiA      1        H234       Ti52      52    2.24803  47.867   ; Ti-O6      [116.897]
   53    TiA      1        H234       Ti53      53    2.24802  47.867   ; Ti-O6      [119.145]
   54    TiA      1        H234       Ti54      54    2.24803  47.867   ; Ti-O6      [121.393]
   55    TiA      1        H234       Ti55      55    2.24802  47.867   ; Ti-O6      [123.641]
   56    TiA      1        H234       Ti56      56    2.24803  47.867   ; Ti-O6      [125.889]
   57    TiA      1        H234       Ti57      57    2.24802  47.867   ; Ti-O6      [128.137]
   58    TiA      1        H234       Ti58      58    2.24803  47.867   ; Ti-O6      [130.385]
   59    TiA      1        H234       Ti59      59    2.24802  47.867   ; Ti-O6      [132.633]
   60    TiA      1        H234       Ti60      60    2.24803  47.867   ; Ti-O6      [134.882]
   61    TiA      1        H234       Ti61      61    2.24803  47.867   ; Ti-O6       [137.13]
   62    TiA      1        H234       Ti62      62    2.24802  47.867   ; Ti-O6      [139.378]
   63    TiA      1        H234       Ti63      63    2.24803  47.867   ; Ti-O6      [141.626]
   64    TiA      1        H234       Ti64      64    2.24802  47.867   ; Ti-O6      [143.874]
   65    TiA      1        H234       Ti65      65    2.24803  47.867   ; Ti-O6      [146.122]
   66    TiA      1        H234       Ti66      66    2.24802  47.867   ; Ti-O6       [148.37]
   67    TiA      1        H234       Ti67      67    2.24803  47.867   ; Ti-O6      [150.618]
   68    TiA      1        H234       Ti68      68    2.24802  47.867   ; Ti-O6      [152.866]
   69    TiA      1        H234       Ti69      69    2.24803  47.867   ; Ti-O6      [155.114]
   70    TiA      1        H234       Ti70      70    2.24802  47.867   ; Ti-O6      [157.362]
   71    TiA      1        H234       Ti71      71    2.24803  47.867   ; Ti-O6       [159.61]
   72    TiA      1        H234       Ti72      72    2.24802  47.867   ; Ti-O6      [161.858]
   73    TiA      1        H234       Ti73      73    2.24803  47.867   ; Ti-O6      [164.106]
   74    TiA      1        H234       Ti74      74    2.24802  47.867   ; Ti-O6      [166.354]
   75    TiA      1        H234       Ti75      75    2.24803  47.867   ; Ti-O6      [168.602]
   76    TiA      1        H234       Ti76      76    2.24802  47.867   ; Ti-O6       [170.85]
   77    TiA      1        H234       Ti77      77    2.24803  47.867   ; Ti-O6      [173.098]
   78    TiA      1        H234       Ti78      78    2.24802  47.867   ; Ti-O6      [175.346]
   79    TiA      1        H234       Ti79      79    2.24803  47.867   ; Ti-O6      [177.594]
   80    TiA      1        H234       Ti80      80    2.24802  47.867   ; Ti-O6      [179.842]
   81    TiA      1        H234       Ti81      81    2.24803  47.867   ; Ti-O6       [182.09]
   82    TiA      1        H234       Ti82      82    2.24802  47.867   ; Ti-O6      [184.338]
   83    TiA      1        H234       Ti83      83    2.24803  47.867   ; Ti-O6      [186.586]
   84    TiA      1        H234       Ti84      84    2.24802  47.867   ; Ti-O6      [188.834]
   85    TiA      1        H234       Ti85      85    2.24803  47.867   ; Ti-O6      [191.082]
   86    TiA      1        H234       Ti86      86    2.24802  47.867   ; Ti-O6       [193.33]
   87    TiA      1        H234       Ti87      87    2.24803  47.867   ; Ti-O6      [195.578]
   88    TiA      1        H234       Ti88      88    2.24802  47.867   ; Ti-O6      [197.826]
   89    TiA      1        H234       Ti89      89    2.24803  47.867   ; Ti-O6      [200.074]
   90    TiA      1        H234       Ti90      90    2.24802  47.867   ; Ti-O6      [202.322]
   91    TiA      1        H234       Ti91      91    2.24803  47.867   ; Ti-O6       [204.57]
   92    TiA      1        H234       Ti92      92    2.24803  47.867   ; Ti-O6      [206.818]
   93    TiA      1        H234       Ti93      93    2.24802  47.867   ; Ti-O6      [209.066]
   94    TiA      1        H234       Ti94      94    2.24803  47.867   ; Ti-O6      [211.314]
   95    TiA      1        H234       Ti95      95    2.24802  47.867   ; Ti-O6      [213.562]
   96    TiA      1        H234       Ti96      96    2.24803  47.867   ; Ti-O6       [215.81]
   97    TiA      1        H234       Ti97      97    2.24802  47.867   ; Ti-O6      [218.058]
   98    TiA      1        H234       Ti98      98    2.24803  47.867   ; Ti-O6      [220.306]
   99    TiA      1        H234       Ti99      99    2.24802  47.867   ; Ti-O6      [222.554]
  100    TiA      1        H234      Ti100     100    2.24803  47.867   ; Ti-O6      [224.803]
  101    TiA      1        H234      Ti101     101    2.24802  47.867   ; Ti-O6      [227.051]
  102    TiA      1        H234      Ti102     102    2.24803  47.867   ; Ti-O6      [229.299]
  103    TiA      1        H234      Ti103     103    2.24802  47.867   ; Ti-O6      [231.547]
  104    TiA      1        H234      Ti104     104    2.24803  47.867   ; Ti-O6      [233.795]
  105    TiA      1        H234      Ti105     105    2.24802  47.867   ; Ti-O6      [236.043]
  106    TiA      1        H234      Ti106     106    2.24803  47.867   ; Ti-O6      [238.291]
  107    TiA      1        H234      Ti107     107    2.24802  47.867   ; Ti-O6      [240.539]
  108    TiA      1        H234      Ti108     108    2.24803  47.867   ; Ti-O6      [242.787]
  109    TiA      1        H234      Ti109     109    2.24802  47.867   ; Ti-O6      [245.035]
  110    TiA      1        H234      Ti110     110    2.24803  47.867   ; Ti-O6      [247.283]
  111    TiA      1        H234      Ti111     111    2.24802  47.867   ; Ti-O6      [249.531]
  112    TiA      1        H234      Ti112     112    2.24803  47.867   ; Ti-O6      [251.779]
  113    TiA      1        H234      Ti113     113    2.24802  47.867   ; Ti-O6      [254.027]
  114    TiA      1        H234      Ti114     114    2.24803  47.867   ; Ti-O6      [256.275]
  115    TiA      1        H234      Ti115     115    2.24802  47.867   ; Ti-O6      [258.523]
  116    TiA      1        H234      Ti116     116    2.24803  47.867   ; Ti-O6      [260.771]
  117    TiA      1        H234      Ti117     117    2.24802  47.867   ; Ti-O6      [263.019]
  118    TiA      1        H234      Ti118     118    2.24803  47.867   ; Ti-O6      [265.267]
  119    TiA      1        H234      Ti119     119    2.24802  47.867   ; Ti-O6      [267.515]
  120    TiA      1        H234      Ti120     120    2.24803  47.867   ; Ti-O6      [269.763]
  121    TiA      1        H234      Ti121     121    2.24803  47.867   ; Ti-O6      [272.011]
  122    TiA      1        H234      Ti122     122    2.24802  47.867   ; Ti-O6      [274.259]
  123    TiA      1        H234      Ti123     123    2.24803  47.867   ; Ti-O6      [276.507]
  124    TiA      1        H234      Ti124     124    2.24802  47.867   ; Ti-O6      [278.755]
  125    TiA      1        H234      Ti125     125    2.24803  47.867   ; Ti-O6      [281.003]
  126    TiA      1        H234      Ti126     126    2.24802  47.867   ; Ti-O6      [283.251]
  127    TiA      1        H234      Ti127     127    2.24803  47.867   ; Ti-O6      [285.499]
  128    TiA      1        H234      Ti128     128    2.24802  47.867   ; Ti-O6      [287.747]
  129    TiA      1        H234      Ti129     129    2.24803  47.867   ; Ti-O6      [289.995]
  130    TiA      1        H234      Ti130     130    2.24802  47.867   ; Ti-O6      [292.243]
  131    TiA      1        H234      Ti131     131    2.24803  47.867   ; Ti-O6      [294.491]
  132    TiA      1        H234      Ti132     132    2.24802  47.867   ; Ti-O6      [296.739]
  133    TiA      1        H234      Ti133     133    2.24803  47.867   ; Ti-O6      [298.987]
  134    TiA      1        H234      Ti134     134    2.24802  47.867   ; Ti-O6      [301.235]
  135    TiA      1        H234      Ti135     135    2.24803  47.867   ; Ti-O6      [303.483]
  136    TiA      1        H234      Ti136     136    2.24802  47.867   ; Ti-O6      [305.731]
  137    TiA      1        H234      Ti137     137    2.24803  47.867   ; Ti-O6      [307.979]
  138    TiA      1        H234      Ti138     138    2.24802  47.867   ; Ti-O6      [310.227]
  139    TiA      1        H234      Ti139     139    2.24803  47.867   ; Ti-O6      [312.475]
  140    TiA      1        H234      Ti140     140    2.24802  47.867   ; Ti-O6      [314.724]
  141    TiA      1        H234      Ti141     141    2.24803  47.867   ; Ti-O6      [316.972]
  142    TiA      1        H234      Ti142     142    2.24802  47.867   ; Ti-O6       [319.22]
  143    TiA      1        H234      Ti143     143    2.24803  47.867   ; Ti-O6      [321.468]
  144    TiA      1        H234      Ti144     144    2.24802  47.867   ; Ti-O6      [323.716]
  145    TiA      1        H234      Ti145     145    2.24803  47.867   ; Ti-O6      [325.964]
  146    TiA      1        H234      Ti146     146    2.24802  47.867   ; Ti-O6      [328.212]
  147    TiA      1        H234      Ti147     147    2.24803  47.867   ; Ti-O6       [330.46]
  148    TiA      1        H234      Ti148     148    2.24802  47.867   ; Ti-O6      [332.708]
  149    TiA      1        H234      Ti149     149    2.24803  47.867   ; Ti-O6      [334.956]
  150    TiA      1        H234      Ti150     150    2.24802  47.867   ; Ti-O6      [337.204]
  151    TiA      1        H234      Ti151     151    2.24803  47.867   ; Ti-O6      [339.452]
  152    TiA      1        H234      Ti152     152    2.24803  47.867   ; Ti-O6        [341.7]
  153    TiA      1        H234      Ti153     153    2.24802  47.867   ; Ti-O6      [343.948]
  154    TiA      1        H234      Ti154     154    2.24803  47.867   ; Ti-O6      [346.196]
  155    TiA      1        H234      Ti155     155    2.24802  47.867   ; Ti-O6      [348.444]
  156    TiA      1        H234      Ti156     156    2.24803  47.867   ; Ti-O6      [350.692]
  157    TiA      1        H234      Ti157     157    2.24802  47.867   ; Ti-O6       [352.94]
  158    TiA      1        H234      Ti158     158    2.24803  47.867   ; Ti-O6      [355.188]
  159    TiA      1        H234      Ti159     159    2.24802  47.867   ; Ti-O6      [357.436]
  160    TiA      1        H234      Ti160     160    2.24803  47.867   ; Ti-O6      [359.684]
  161    TiA      1        H234      Ti161     161    2.24802  47.867   ; Ti-O6      [361.932]
  162    TiA      1        H234      Ti162     162    2.24803  47.867   ; Ti-O6       [364.18]
  163    TiA      1        H234      Ti163     163    2.24802  47.867   ; Ti-O6      [366.428]
  164    TiA      1        H234      Ti164     164    2.24803  47.867   ; Ti-O6      [368.676]
  165    TiA      1        H234      Ti165     165    2.24802  47.867   ; Ti-O6      [370.924]
  166    TiA      1        H234      Ti166     166    2.24803  47.867   ; Ti-O6      [373.172]
  167    TiA      1        H234      Ti167     167    2.24802  47.867   ; Ti-O6       [375.42]
  168    TiA      1        H234      Ti168     168    2.24803  47.867   ; Ti-O6      [377.668]
  169    TiA      1        H234      Ti169     169    2.24802  47.867   ; Ti-O6      [379.916]
  170    TiA      1        H234      Ti170     170    2.24803  47.867   ; Ti-O6      [382.164]
  171    TiA      1        H234      Ti171     171    2.24802  47.867   ; Ti-O6      [384.412]
  172    TiA      1        H234      Ti172     172    2.24803  47.867   ; Ti-O6       [386.66]
  173    TiA      1        H234      Ti173     173    2.24802  47.867   ; Ti-O6      [388.908]
  174    TiA      1        H234      Ti174     174    2.24803  47.867   ; Ti-O6      [391.156]
  175    TiA      1        H234      Ti175     175    2.24802  47.867   ; Ti-O6      [393.404]
  176    TiA      1        H234      Ti176     176    2.24803  47.867   ; Ti-O6      [395.652]
  177    TiA      1        H234      Ti177     177    2.24802  47.867   ; Ti-O6        [397.9]
  178    TiA      1        H234      Ti178     178    2.24803  47.867   ; Ti-O6      [400.148]
  179    TiA      1        H234      Ti179     179    2.24802  47.867   ; Ti-O6      [402.397]
  180    TiA      1        H234      Ti180     180    2.24803  47.867   ; Ti-O6      [404.645]
  181    TiA      1        H234      Ti181     181    2.24803  47.867   ; Ti-O6      [406.893]
  182    TiA      1        H234      Ti182     182    2.24802  47.867   ; Ti-O6      [409.141]
  183    TiA      1        H234      Ti183     183    2.24803  47.867   ; Ti-O6      [411.389]
  184    TiA      1        H234      Ti184     184    2.24802  47.867   ; Ti-O6      [413.637]
  185    TiA      1        H234      Ti185     185    2.24803  47.867   ; Ti-O6      [415.885]
  186    TiA      1        H234      Ti186     186    2.24802  47.867   ; Ti-O6      [418.133]
  187    TiA      1        H234      Ti187     187    2.24803  47.867   ; Ti-O6      [420.381]
  188    TiA      1        H234      Ti188     188    2.24802  47.867   ; Ti-O6      [422.629]
  189    TiA      1        H234      Ti189     189    2.24803  47.867   ; Ti-O6      [424.877]
  190    TiA      1        H234      Ti190     190    2.24802  47.867   ; Ti-O6      [427.125]
  191    TiA      1        H234      Ti191     191    2.24803  47.867   ; Ti-O6      [429.373]
  192    TiA      1        H234      Ti192     192    2.24802  47.867   ; Ti-O6      [431.621]
  193    TiA      1        H234      Ti193     193    2.24803  47.867   ; Ti-O6      [433.869]
  194    TiA      1        H234      Ti194     194    2.24802  47.867   ; Ti-O6      [436.117]
  195    TiA      1        H234      Ti195     195    2.24803  47.867   ; Ti-O6      [438.365]
  196    TiA      1        H234      Ti196     196    2.24802  47.867   ; Ti-O6      [440.613]
  197    TiA      1        H234      Ti197     197    2.24803  47.867   ; Ti-O6      [442.861]
  198    TiA      1        H234      Ti198     198    2.24802  47.867   ; Ti-O6      [445.109]
  199    TiA      1        H234      Ti199     199    2.24803  47.867   ; Ti-O6      [447.357]
  200    TiA      1        H234      Ti200     200    2.24802  47.867   ; Ti-O6      [449.605]
  201    TiA      1        H234      Ti201     201    2.24803  47.867   ; Ti-O6      [451.853]
  202    TiA      1        H234      Ti202     202    2.24802  47.867   ; Ti-O6      [454.101]
  203    TiA      1        H234      Ti203     203    2.24803  47.867   ; Ti-O6      [456.349]
  204    TiA      1        H234      Ti204     204    2.24802  47.867   ; Ti-O6      [458.597]
  205    TiA      1        H234      Ti205     205    2.24803  47.867   ; Ti-O6      [460.845]
  206    TiA      1        H234      Ti206     206    2.24802  47.867   ; Ti-O6      [463.093]
  207    TiA      1        H234      Ti207     207    2.24803  47.867   ; Ti-O6      [465.341]
  208    TiA      1        H234      Ti208     208    2.24802  47.867   ; Ti-O6      [467.589]
  209    TiA      1        H234      Ti209     209    2.24803  47.867   ; Ti-O6      [469.837]
  210    TiA      1        H234      Ti210     210    2.24802  47.867   ; Ti-O6      [472.085]
  211    TiA      1        H234      Ti211     211    2.24803  47.867   ; Ti-O6      [474.333]
  212    TiA      1        H234      Ti212     212    2.24803  47.867   ; Ti-O6      [476.581]
  213    TiA      1        H234      Ti213     213    2.24802  47.867   ; Ti-O6      [478.829]
  214    TiA      1        H234      Ti214     214    2.24803  47.867   ; Ti-O6      [481.077]
  215    TiA      1        H234      Ti215     215    2.24802  47.867   ; Ti-O6      [483.325]
  216    TiA      1        H234      Ti216     216    2.24803  47.867   ; Ti-O6      [485.573]
  217    TiA      1        H234      Ti217     217    2.24802  47.867   ; Ti-O6      [487.821]
  218    TiA      1        H234      Ti218     218    2.24803  47.867   ; Ti-O6      [490.069]
  219    TiA      1        H234      Ti219     219    2.24802  47.867   ; Ti-O6      [492.318]
  220    TiA      1        H234      Ti220     220    2.24803  47.867   ; Ti-O6      [494.566]
  221    TiA      1        H234      Ti221     221    2.24802  47.867   ; Ti-O6      [496.814]
  222    TiA      1        H234      Ti222     222    2.24803  47.867   ; Ti-O6      [499.062]
  223    TiA      1        H234      Ti223     223    2.24802  47.867   ; Ti-O6       [501.31]
  224    TiA      1        H234      Ti224     224    2.24803  47.867   ; Ti-O6      [503.558]
  225    TiA      1        H234      Ti225     225    2.24802  47.867   ; Ti-O6      [505.806]
  226    TiA      1        H234      Ti226     226    2.24803  47.867   ; Ti-O6      [508.054]
  227    TiA      1        H234      Ti227     227    2.24802  47.867   ; Ti-O6      [510.302]
  228    TiA      1        H234      Ti228     228    2.24803  47.867   ; Ti-O6       [512.55]
  229    TiA      1        H234      Ti229     229    2.24802  47.867   ; Ti-O6      [514.798]
  230    TiA      1        H234      Ti230     230    2.24803  47.867   ; Ti-O6      [517.046]
  231    TiA      1        H234      Ti231     231    2.24802  47.867   ; Ti-O6      [519.294]
  232    TiA      1        H234      Ti232     232    2.24803  47.867   ; Ti-O6      [521.542]
  233    TiA      1        H234      Ti233     233    2.24802  47.867   ; Ti-O6       [523.79]
  234    TiA      1        H234      Ti234     234    2.24803  47.867   ; Ti-O6      [526.038]
  235    TiA      1        H234      Ti235     235    2.24802  47.867   ; Ti-O6      [528.286]
  236    TiA      1        H234      Ti236     236    2.24803  47.867   ; Ti-O6      [530.534]
  237    TiA      1        H234      Ti237     237    2.24802  47.867   ; Ti-O6      [532.782]
  238    TiA      1        H234      Ti238     238    2.24803  47.867   ; Ti-O6       [535.03]
  239    TiA      1        H234      Ti239     239    2.24802  47.867   ; Ti-O6      [537.278]
  240    TiA      1        H234      Ti240     240    2.24803  47.867   ; Ti-O6      [539.526]
  241    TiA      1        H234      Ti241     241    2.24803  47.867   ; Ti-O6      [541.774]
  242    TiA      1        H234      Ti242     242    2.24802  47.867   ; Ti-O6      [544.022]
  243    TiA      1        H234      Ti243     243    2.24803  47.867   ; Ti-O6       [546.27]
  244    TiA      1        H234      Ti244     244    2.24802  47.867   ; Ti-O6      [548.518]
  245    TiA      1        H234      Ti245     245    2.24803  47.867   ; Ti-O6      [550.766]
  246    TiA      1        H234      Ti246     246    2.24802  47.867   ; Ti-O6      [553.014]
  247    TiA      1        H234      Ti247     247    2.24803  47.867   ; Ti-O6      [555.262]
  248    TiA      1        H234      Ti248     248    2.24802  47.867   ; Ti-O6       [557.51]
  249    TiA      1        H234      Ti249     249    2.24803  47.867   ; Ti-O6      [559.758]
  250    TiA      1        H234      Ti250     250    2.24802  47.867   ; Ti-O6      [562.006]
  251    TiA      1        H234      Ti251     251    2.24803  47.867   ; Ti-O6      [564.254]
  252    TiA      1        H234      Ti252     252    2.24802  47.867   ; Ti-O6      [566.502]
  253    TiA      1        H234      Ti253     253    2.24803  47.867   ; Ti-O6       [568.75]
  254    TiA      1        H234      Ti254     254    2.24802  47.867   ; Ti-O6      [570.998]
  255    TiA      1        H234      Ti255     255    2.24803  47.867   ; Ti-O6      [573.246]
  256    TiA      1        H234      Ti256     256    2.24802  47.867   ; Ti-O6      [575.494]
  257    TiA      1        H234      Ti257     257    2.24803  47.867   ; Ti-O6      [577.742]
  258    TiA      1        H234      Ti258     258    2.24802  47.867   ; Ti-O6       [579.99]
  259    TiA      1        H234      Ti259     259    2.24803  47.867   ; Ti-O6      [582.239]
  260    TiA      1        H234      Ti260     260    2.24802  47.867   ; Ti-O6      [584.487]
  261    TiA      1        H234      Ti261     261    2.24803  47.867   ; Ti-O6      [586.735]
  262    TiA      1        H234      Ti262     262    2.24802  47.867   ; Ti-O6      [588.983]
  263    TiA      1        H234      Ti263     263    2.24803  47.867   ; Ti-O6      [591.231]
  264    TiA      1        H234      Ti264     264    2.24802  47.867   ; Ti-O6      [593.479]
  265    TiA      1        H234      Ti265     265    2.24803  47.867   ; Ti-O6      [595.727]
  266    TiA      1        H234      Ti266     266    2.24802  47.867   ; Ti-O6      [597.975]
  267    TiA      1        H234      Ti267     267    2.24803  47.867   ; Ti-O6      [600.223]
  268    TiA      1        H234      Ti268     268    2.24802  47.867   ; Ti-O6      [602.471]
  269    TiA      1        H234      Ti269     269    2.24803  47.867   ; Ti-O6      [604.719]
  270    TiA      1        H234      Ti270     270    2.24802  47.867   ; Ti-O6      [606.967]
  271    TiA      1        H234      Ti271     271    2.24803  47.867   ; Ti-O6      [609.215]
  272    TiA      1        H234      Ti272     272    2.24803  47.867   ; Ti-O6      [611.463]
  273    TiA      1        H234      Ti273     273    2.24802  47.867   ; Ti-O6      [613.711]
  274    TiA      1        H234      Ti274     274    2.24803  47.867   ; Ti-O6      [615.959]
  275    TiA      1        H234      Ti275     275    2.24802  47.867   ; Ti-O6      [618.207]
  276    TiA      1        H234      Ti276     276    2.24803  47.867   ; Ti-O6      [620.455]
  277    TiA      1        H234      Ti277     277    2.24802  47.867   ; Ti-O6      [622.703]
  278    TiA      1        H234      Ti278     278    2.24803  47.867   ; Ti-O6      [624.951]
  279    TiA      1        H234      Ti279     279    2.24802  47.867   ; Ti-O6      [627.199]
  280    TiA      1        H234      Ti280     280    2.24803  47.867   ; Ti-O6      [629.447]
  281    TiA      1        H234      Ti281     281    2.24802  47.867   ; Ti-O6      [631.695]
  282    TiA      1        H234      Ti282     282    2.24803  47.867   ; Ti-O6      [633.943]
  283    TiA      1        H234      Ti283     283    2.24802  47.867   ; Ti-O6      [636.191]
  284    TiA      1        H234      Ti284     284    2.24803  47.867   ; Ti-O6      [638.439]
  285    TiA      1        H234      Ti285     285    2.24802  47.867   ; Ti-O6      [640.687]
  286    TiA      1        H234      Ti286     286    2.24803  47.867   ; Ti-O6      [642.935]
  287    TiA      1        H234      Ti287     287    2.24802  47.867   ; Ti-O6      [645.183]
  288    TiA      1        H234      Ti288     288    2.24803  47.867   ; Ti-O6      [647.431]
  289    TiA      1        H234      Ti289     289    2.24802  47.867   ; Ti-O6      [649.679]
  290    TiA      1        H234      Ti290     290    2.24803  47.867   ; Ti-O6      [651.927]
  291    TiA      1        H234      Ti291     291    2.24802  47.867   ; Ti-O6      [654.175]
  292    TiA      1        H234      Ti292     292    2.24803  47.867   ; Ti-O6      [656.423]
  293    TiA      1        H234      Ti293     293    2.24802  47.867   ; Ti-O6      [658.671]
  294    TiA      1        H234      Ti294     294    2.24803  47.867   ; Ti-O6      [660.919]
  295    TiA      1        H234      Ti295     295    2.24802  47.867   ; Ti-O6      [663.167]
  296    TiA      1        H234      Ti296     296    2.24803  47.867   ; Ti-O6      [665.415]
  297    TiA      1        H234      Ti297     297    2.24802  47.867   ; Ti-O6      [667.663]
  298    TiA      1        H234      Ti298     298    2.24803  47.867   ; Ti-O6      [669.911]
  299    TiA      1        H234      Ti299     299    2.24802  47.867   ; Ti-O6       [672.16]
  300    TiA      1        H234      Ti300     300    2.24803  47.867   ; Ti-O6      [674.408]
  301    TiA      1        H234      Ti301     301    2.24803  47.867   ; Ti-O6      [676.656]
  302    TiA      1        H234      Ti302     302    2.24802  47.867   ; Ti-O6      [678.904]
  303    TiA      1        H234      Ti303     303    2.24803  47.867   ; Ti-O6      [681.152]
  304    TiA      1        H234      Ti304     304    2.24802  47.867   ; Ti-O6        [683.4]
  305    TiA      1        H234      Ti305     305    2.24803  47.867   ; Ti-O6      [685.648]
  306    TiA      1        H234      Ti306     306    2.24802  47.867   ; Ti-O6      [687.896]
  307    TiA      1        H234      Ti307     307    2.24803  47.867   ; Ti-O6      [690.144]
  308    TiA      1        H234      Ti308     308    2.24802  47.867   ; Ti-O6      [692.392]
  309    TiA      1        H234      Ti309     309    2.24803  47.867   ; Ti-O6       [694.64]
  310    TiA      1        H234      Ti310     310    2.24802  47.867   ; Ti-O6      [696.888]
  311    TiA      1        H234      Ti311     311    2.24803  47.867   ; Ti-O6      [699.136]
  312    TiA      1        H234      Ti312     312    2.24802  47.867   ; Ti-O6      [701.384]
  313    TiA      1        H234      Ti313     313    2.24803  47.867   ; Ti-O6      [703.632]
  314    TiA      1        H234      Ti314     314    2.24802  47.867   ; Ti-O6       [705.88]
  315    TiA      1        H234      Ti315     315    2.24803  47.867   ; Ti-O6      [708.128]
  316    TiA      1        H234      Ti316     316    2.24802  47.867   ; Ti-O6      [710.376]
  317    TiA      1        H234      Ti317     317    2.24803  47.867   ; Ti-O6      [712.624]
  318    TiA      1        H234      Ti318     318    2.24802  47.867   ; Ti-O6      [714.872]
  319    TiA      1        H234      Ti319     319    2.24803  47.867   ; Ti-O6       [717.12]
  320    TiA      1        H234      Ti320     320    2.24802  47.867   ; Ti-O6      [719.368]
  321    TiA      1        H234      Ti321     321    2.24803  47.867   ; Ti-O6      [721.616]
  322    TiA      1        H234      Ti322     322    2.24802  47.867   ; Ti-O6      [723.864]
  323    TiA      1        H234      Ti323     323    2.24803  47.867   ; Ti-O6      [726.112]
  324    TiA      1        H234      Ti324     324    2.24802  47.867   ; Ti-O6       [728.36]
  325    TiA      1        H234      Ti325     325    2.24803  47.867   ; Ti-O6      [730.608]
  326    TiA      1        H234      Ti326     326    2.24802  47.867   ; Ti-O6      [732.856]
  327    TiA      1        H234      Ti327     327    2.24803  47.867   ; Ti-O6      [735.104]
  328    TiA      1        H234      Ti328     328    2.24802  47.867   ; Ti-O6      [737.352]
  329    TiA      1        H234      Ti329     329    2.24803  47.867   ; Ti-O6        [739.6]
  330    TiA      1        H234      Ti330     330    2.24802  47.867   ; Ti-O6      [741.848]
  331    TiA      1        H234      Ti331     331    2.24803  47.867   ; Ti-O6      [744.096]
  332    TiA      1        H234      Ti332     332    2.24803  47.867   ; Ti-O6      [746.344]
  333    TiA      1        H234      Ti333     333    2.24802  47.867   ; Ti-O6      [748.592]
  334    TiA      1        H234      Ti334     334    2.24803  47.867   ; Ti-O6       [750.84]
  335    TiA      1        H234      Ti335     335    2.24802  47.867   ; Ti-O6      [753.088]
  336    TiA      1        H234      Ti336     336    2.24803  47.867   ; Ti-O6      [755.336]
  337    TiA      1        H234      Ti337     337    2.24802  47.867   ; Ti-O6      [757.584]
  338    TiA      1        H234      Ti338     338    2.24803  47.867   ; Ti-O6      [759.833]
  339    TiA      1        H234      Ti339     339    2.24802  47.867   ; Ti-O6      [762.081]
  340    TiA      1        H234      Ti340     340    2.24803  47.867   ; Ti-O6      [764.329]
  341    TiA      1        H234      Ti341     341    2.24802  47.867   ; Ti-O6      [766.577]
  342    TiA      1        H234      Ti342     342    2.24803  47.867   ; Ti-O6      [768.825]
  343    TiA      1        H234      Ti343     343    2.24802  47.867   ; Ti-O6      [771.073]
  344    TiA      1        H234      Ti344     344    2.24803  47.867   ; Ti-O6      [773.321]
  345    TiA      1        H234      Ti345     345    2.24802  47.867   ; Ti-O6      [775.569]
  346    TiA      1        H234      Ti346     346    2.24803  47.867   ; Ti-O6      [777.817]
  347    TiA      1        H234      Ti347     347    2.24802  47.867   ; Ti-O6      [780.065]
  348    TiA      1        H234      Ti348     348    2.24803  47.867   ; Ti-O6      [782.313]
  349    TiA      1        H234      Ti349     349    2.24802  47.867   ; Ti-O6      [784.561]
  350    TiA      1        H234      Ti350     350    2.24803  47.867   ; Ti-O6      [786.809]
  351    TiA      1        H234      Ti351     351    2.24802  47.867   ; Ti-O6      [789.057]
  352    TiA      1        H234      Ti352     352    2.24803  47.867   ; Ti-O6      [791.305]
  353    TiA      1        H234      Ti353     353    2.24802  47.867   ; Ti-O6      [793.553]
  354    TiA      1        H234      Ti354     354    2.24803  47.867   ; Ti-O6      [795.801]
  355    TiA      1        H234      Ti355     355    2.24802  47.867   ; Ti-O6      [798.049]
  356    TiA      1        H234      Ti356     356    2.24803  47.867   ; Ti-O6      [800.297]
  357    TiA      1        H234      Ti357     357    2.24802  47.867   ; Ti-O6      [802.545]
  358    TiA      1        H234      Ti358     358    2.24803  47.867   ; Ti-O6      [804.793]
  359    TiA      1        H234      Ti359     359    2.24802  47.867   ; Ti-O6      [807.041]
  360    TiA      1        H234      Ti360     360    2.24803  47.867   ; Ti-O6      [809.289]
  361    TiA      1        H234      Ti361     361    2.24803  47.867   ; Ti-O6      [811.537]
  362    TiA      1        H234      Ti362     362    2.24802  47.867   ; Ti-O6      [813.785]
  363    TiA      1        H234      Ti363     363    2.24803  47.867   ; Ti-O6      [816.033]
  364    TiA      1        H234      Ti364     364    2.24802  47.867   ; Ti-O6      [818.281]
  365    TiA      1        H234      Ti365     365    2.24803  47.867   ; Ti-O6      [820.529]
  366    TiA      1        H234      Ti366     366    2.24802  47.867   ; Ti-O6      [822.777]
  367    TiA      1        H234      Ti367     367    2.24803  47.867   ; Ti-O6      [825.025]
  368    TiA      1        H234      Ti368     368    2.24802  47.867   ; Ti-O6      [827.273]
  369    TiA      1        H234      Ti369     369    2.24803  47.867   ; Ti-O6      [829.521]
  370    TiA      1        H234      Ti370     370    2.24802  47.867   ; Ti-O6      [831.769]
  371    TiA      1        H234      Ti371     371    2.24803  47.867   ; Ti-O6      [834.017]
  372    TiA      1        H234      Ti372     372    2.24802  47.867   ; Ti-O6      [836.265]
  373    TiA      1        H234      Ti373     373    2.24803  47.867   ; Ti-O6      [838.513]
  374    TiA      1        H234      Ti374     374    2.24802  47.867   ; Ti-O6      [840.761]
  375    TiA      1        H234      Ti375     375    2.24803  47.867   ; Ti-O6      [843.009]
  376    TiA      1        H234      Ti376     376    2.24802  47.867   ; Ti-O6      [845.257]
  377    TiA      1        H234      Ti377     377    2.24803  47.867   ; Ti-O6      [847.505]
  378    TiA      1        H234      Ti378     378    2.24802  47.867   ; Ti-O6      [849.754]
  379    TiA      1        H234      Ti379     379    2.24803  47.867   ; Ti-O6      [852.002]
  380    TiA      1        H234      Ti380     380    2.24802  47.867   ; Ti-O6       [854.25]
  381    TiA      1        H234      Ti381     381    2.24803  47.867   ; Ti-O6      [856.498]
  382    TiA      1        H234      Ti382     382    2.24802  47.867   ; Ti-O6      [858.746]
  383    TiA      1        H234      Ti383     383    2.24803  47.867   ; Ti-O6      [860.994]
  384    TiA      1        H234      Ti384     384    2.24802  47.867   ; Ti-O6      [863.242]
  385    TiA      1        H234      Ti385     385    2.24803  47.867   ; Ti-O6       [865.49]
  386    TiA      1        H234      Ti386     386    2.24802  47.867   ; Ti-O6      [867.738]
  387    TiA      1        H234      Ti387     387    2.24803  47.867   ; Ti-O6      [869.986]
  388    TiA      1        H234      Ti388     388    2.24802  47.867   ; Ti-O6      [872.234]
  389    TiA      1        H234      Ti389     389    2.24803  47.867   ; Ti-O6      [874.482]
  390    TiA      1        H234      Ti390     390    2.24802  47.867   ; Ti-O6       [876.73]
  391    TiA      1        H234      Ti391     391    2.24803  47.867   ; Ti-O6      [878.978]
  392    TiA      1        H234      Ti392     392    2.24803  47.867   ; Ti-O6      [881.226]
  393    TiA      1        H234      Ti393     393    2.24802  47.867   ; Ti-O6      [883.474]
  394    TiA      1        H234      Ti394     394    2.24803  47.867   ; Ti-O6      [885.722]
  395    TiA      1        H234      Ti395     395    2.24802  47.867   ; Ti-O6       [887.97]
  396    TiA      1        H234      Ti396     396    2.24803  47.867   ; Ti-O6      [890.218]
  397    TiA      1        H234      Ti397     397    2.24802  47.867   ; Ti-O6      [892.466]
  398    TiA      1        H234      Ti398     398    2.24803  47.867   ; Ti-O6      [894.714]
  399    TiA      1        H234      Ti399     399    2.24802  47.867   ; Ti-O6      [896.962]
  400    TiA      1        H234      Ti400     400    2.24803  47.867   ; Ti-O6       [899.21]
  401    TiA      1        H234      Ti401     401    2.24802  47.867   ; Ti-O6      [901.458]
  402    TiA      1        H234      Ti402     402    2.24803  47.867   ; Ti-O6      [903.706]
  403    TiA      1        H234      Ti403     403    2.24802  47.867   ; Ti-O6      [905.954]
  404    TiA      1        H234      Ti404     404    2.24803  47.867   ; Ti-O6      [908.202]
  405    TiA      1        H234      Ti405     405    2.24802  47.867   ; Ti-O6       [910.45]
  406    TiA      1        H234      Ti406     406    2.24803  47.867   ; Ti-O6      [912.698]
  407    TiA      1        H234      Ti407     407    2.24802  47.867   ; Ti-O6      [914.946]
  408    TiA      1        H234      Ti408     408    2.24803  47.867   ; Ti-O6      [917.194]
  409    TiA      1        H234      Ti409     409    2.24802  47.867   ; Ti-O6      [919.442]
  410    TiA      1        H234      Ti410     410    2.24803  47.867   ; Ti-O6       [921.69]
  411    TiA      1        H234      Ti411     411    2.24802  47.867   ; Ti-O6      [923.938]
  412    TiA      1        H234      Ti412     412    2.24803  47.867   ; Ti-O6      [926.186]
  413    TiA      1        H234      Ti413     413    2.24802  47.867   ; Ti-O6      [928.434]
  414    TiA      1        H234      Ti414     414    2.24803  47.867   ; Ti-O6      [930.682]
  415    TiA      1        H234      Ti415     415    2.24802  47.867   ; Ti-O6       [932.93]
  416    TiA      1        H234      Ti416     416    2.24803  47.867   ; Ti-O6      [935.178]
  417    TiA      1        H234      Ti417     417    2.24802  47.867   ; Ti-O6      [937.426]
  418    TiA      1        H234      Ti418     418    2.24803  47.867   ; Ti-O6      [939.675]
  419    TiA      1        H234      Ti419     419    2.24802  47.867   ; Ti-O6      [941.923]
  420    TiA      1        H234      Ti420     420    2.24803  47.867   ; Ti-O6      [944.171]
  421    TiA      1        H234      Ti421     421    2.24803  47.867   ; Ti-O6      [946.419]
  422    TiA      1        H234      Ti422     422    2.24802  47.867   ; Ti-O6      [948.667]
  423    TiA      1        H234      Ti423     423    2.24803  47.867   ; Ti-O6      [950.915]
  424    TiA      1        H234      Ti424     424    2.24802  47.867   ; Ti-O6      [953.163]
  425    TiA      1        H234      Ti425     425    2.24803  47.867   ; Ti-O6      [955.411]
  426    TiA      1        H234      Ti426     426    2.24802  47.867   ; Ti-O6      [957.659]
  427    TiA      1        H234      Ti427     427    2.24803  47.867   ; Ti-O6      [959.907]
  428    TiA      1        H234      Ti428     428    2.24802  47.867   ; Ti-O6      [962.155]
  429    TiA      1        H234      Ti429     429    2.24803  47.867   ; Ti-O6      [964.403]
  430    TiA      1        H234      Ti430     430    2.24802  47.867   ; Ti-O6      [966.651]
  431    TiA      1        H234      Ti431     431    2.24803  47.867   ; Ti-O6      [968.899]
  432    TiA      1        H234      Ti432     432    2.24802  47.867   ; Ti-O6      [971.147]
  433    TiA      1        H234      Ti433     433    2.24803  47.867   ; Ti-O6      [973.395]
  434    TiA      1        H234      Ti434     434    2.24802  47.867   ; Ti-O6      [975.643]
  435    TiA      1        H234      Ti435     435    2.24803  47.867   ; Ti-O6      [977.891]
  436    TiA      1        H234      Ti436     436    2.24802  47.867   ; Ti-O6      [980.139]
  437    TiA      1        H234      Ti437     437    2.24803  47.867   ; Ti-O6      [982.387]
  438    TiA      1        H234      Ti438     438    2.24802  47.867   ; Ti-O6      [984.635]
  439    TiA      1        H234      Ti439     439    2.24803  47.867   ; Ti-O6      [986.883]
  440    TiA      1        H234      Ti440     440    2.24802  47.867   ; Ti-O6      [989.131]
  441    TiA      1        H234      Ti441     441    2.24803  47.867   ; Ti-O6      [991.379]
  442    TiA      1        H234      Ti442     442    2.24802  47.867   ; Ti-O6      [993.627]
  443    TiA      1        H234      Ti443     443    2.24803  47.867   ; Ti-O6      [995.875]
  444    TiA      1        H234      Ti444     444    2.24802  47.867   ; Ti-O6      [998.123]
  445    TiA      1        H234      Ti445     445    2.24803  47.867   ; Ti-O6      [1000.37]
  446    TiA      1        H234      Ti446     446    2.24802  47.867   ; Ti-O6      [1002.62]
  447    TiA      1        H234      Ti447     447    2.24803  47.867   ; Ti-O6      [1004.87]
  448    TiA      1        H234      Ti448     448    2.24802  47.867   ; Ti-O6      [1007.12]
  449    TiA      1        H234      Ti449     449    2.24803  47.867   ; Ti-O6      [1009.36]
  450    TiA      1        H234      Ti450     450    2.24802  47.867   ; Ti-O6      [1011.61]
  451    TiA      1        H234      Ti451     451    2.24803  47.867   ; Ti-O6      [1013.86]
  452    TiA      1        H234      Ti452     452    2.24803  47.867   ; Ti-O6      [1016.11]
  453    TiA      1        H234      Ti453     453    2.24802  47.867   ; Ti-O6      [1018.36]
  454    TiA      1        H234      Ti454     454    2.24803  47.867   ; Ti-O6       [1020.6]
  455    TiA      1        H234      Ti455     455    2.24802  47.867   ; Ti-O6      [1022.85]
  456    TiA      1        H234      Ti456     456    2.24803  47.867   ; Ti-O6       [1025.1]
  457    TiA      1        H234      Ti457     457    2.24802  47.867   ; Ti-O6      [1027.35]
  458    TiA      1        H234      Ti458     458    2.24803  47.867   ; Ti-O6       [1029.6]
  459    TiA      1        H234      Ti459     459    2.24802  47.867   ; Ti-O6      [1031.84]
  460    TiA      1        H234      Ti460     460    2.24803  47.867   ; Ti-O6      [1034.09]
  461    TiA      1        H234      Ti461     461    2.24802  47.867   ; Ti-O6      [1036.34]
  462    TiA      1        H234      Ti462     462    2.24803  47.867   ; Ti-O6      [1038.59]
  463    TiA      1        H234      Ti463     463    2.24802  47.867   ; Ti-O6      [1040.84]
  464    TiA      1        H234      Ti464     464    2.24803  47.867   ; Ti-O6      [1043.08]
  465    TiA      1        H234      Ti465     465    2.24802  47.867   ; Ti-O6      [1045.33]
  466    TiA      1        H234      Ti466     466    2.24803  47.867   ; Ti-O6      [1047.58]
  467    TiA      1        H234      Ti467     467    2.24802  47.867   ; Ti-O6      [1049.83]
  468    TiA      1        H234      Ti468     468    2.24803  47.867   ; Ti-O6      [1052.08]
  469    TiA      1        H234      Ti469     469    2.24802  47.867   ; Ti-O6      [1054.32]
  470    TiA      1        H234      Ti470     470    2.24803  47.867   ; Ti-O6      [1056.57]
  471    TiA      1        H234      Ti471     471    2.24802  47.867   ; Ti-O6      [1058.82]
  472    TiA      1        H234      Ti472     472    2.24803  47.867   ; Ti-O6      [1061.07]
  473    TiA      1        H234      Ti473     473    2.24802  47.867   ; Ti-O6      [1063.32]
  474    TiA      1        H234      Ti474     474    2.24803  47.867   ; Ti-O6      [1065.56]
  475    TiA      1        H234      Ti475     475    2.24802  47.867   ; Ti-O6      [1067.81]
  476    TiA      1        H234      Ti476     476    2.24803  47.867   ; Ti-O6      [1070.06]
  477    TiA      1        H234      Ti477     477    2.24802  47.867   ; Ti-O6      [1072.31]
  478    TiA      1        H234      Ti478     478    2.24803  47.867   ; Ti-O6      [1074.56]
  479    TiA      1        H234      Ti479     479    2.24802  47.867   ; Ti-O6       [1076.8]
  480    TiA      1        H234      Ti480     480    2.24803  47.867   ; Ti-O6      [1079.05]
  481    TiA      1        H234      Ti481     481    2.24803  47.867   ; Ti-O6       [1081.3]
  482    TiA      1        H234      Ti482     482    2.24802  47.867   ; Ti-O6      [1083.55]
  483    TiA      1        H234      Ti483     483    2.24803  47.867   ; Ti-O6       [1085.8]
  484    TiA      1        H234      Ti484     484    2.24802  47.867   ; Ti-O6      [1088.04]
  485    TiA      1        H234      Ti485     485    2.24803  47.867   ; Ti-O6      [1090.29]
  486    TiA      1        H234      Ti486     486    2.24802  47.867   ; Ti-O6      [1092.54]
  487    TiA      1        H234      Ti487     487    2.24803  47.867   ; Ti-O6      [1094.79]
  488    TiA      1        H234      Ti488     488    2.24802  47.867   ; Ti-O6      [1097.04]
  489    TiA      1        H234      Ti489     489    2.24803  47.867   ; Ti-O6      [1099.28]
  490    TiA      1        H234      Ti490     490    2.24802  47.867   ; Ti-O6      [1101.53]
  491    TiA      1        H234      Ti491     491    2.24803  47.867   ; Ti-O6      [1103.78]
  492    TiA      1        H234      Ti492     492    2.24802  47.867   ; Ti-O6      [1106.03]
  493    TiA      1        H234      Ti493     493    2.24803  47.867   ; Ti-O6      [1108.28]
  494    TiA      1        H234      Ti494     494    2.24802  47.867   ; Ti-O6      [1110.52]
  495    TiA      1        H234      Ti495     495    2.24803  47.867   ; Ti-O6      [1112.77]
  496    TiA      1        H234      Ti496     496    2.24802  47.867   ; Ti-O6      [1115.02]
  497    TiA      1        H234      Ti497     497    2.24803  47.867   ; Ti-O6      [1117.27]
  498    TiA      1        H234      Ti498     498    2.24802  47.867   ; Ti-O6      [1119.52]
  499    TiA      1        H234      Ti499     499    2.24803  47.867   ; Ti-O6      [1121.76]
  500    TiA      1        H234      Ti500     500    2.24802  47.867   ; Ti-O6      [1124.01]
  501    TiA      1        H234      Ti501     501    2.24803  47.867   ; Ti-O6      [1126.26]
  502    TiA      1        H234      Ti502     502    2.24802  47.867   ; Ti-O6      [1128.51]
  503    TiA      1        H234      Ti503     503    2.24803  47.867   ; Ti-O6      [1130.76]
  504    TiA      1        H234      Ti504     504    2.24802  47.867   ; Ti-O6         [1133]
  505    TiA      1        H234      Ti505     505    2.24803  47.867   ; Ti-O6      [1135.25]
  506    TiA      1        H234      Ti506     506    2.24802  47.867   ; Ti-O6       [1137.5]
  507    TiA      1        H234      Ti507     507    2.24803  47.867   ; Ti-O6      [1139.75]
  508    TiA      1        H234      Ti508     508    2.24802  47.867   ; Ti-O6         [1142]
  509    TiA      1        H234      Ti509     509    2.24803  47.867   ; Ti-O6      [1144.24]
  510    TiA      1        H234      Ti510     510    2.24802  47.867   ; Ti-O6      [1146.49]
  511    TiA      1        H234      Ti511     511    2.24803  47.867   ; Ti-O6      [1148.74]
  512    TiA      1        H234      Ti512     512    2.24803  47.867   ; Ti-O6      [1150.99]
  513    TiA      1        H234      Ti513     513    2.24802  47.867   ; Ti-O6      [1153.24]
  514    TiA      1        H234      Ti514     514    2.24803  47.867   ; Ti-O6      [1155.48]
  515    TiA      1        H234      Ti515     515    2.24802  47.867   ; Ti-O6      [1157.73]
  516    TiA      1        H234      Ti516     516    2.24803  47.867   ; Ti-O6      [1159.98]
  517    TiA      1        H234      Ti517     517    2.24802  47.867   ; Ti-O6      [1162.23]
  518    TiA      1        H234      Ti518     518    2.24803  47.867   ; Ti-O6      [1164.48]
  519    TiA      1        H234      Ti519     519    2.24802  47.867   ; Ti-O6      [1166.73]
  520    TiA      1        H234      Ti520     520    2.24803  47.867   ; Ti-O6      [1168.97]
  521    TiA      1        H234      Ti521     521    2.24802  47.867   ; Ti-O6      [1171.22]
  522    TiA      1        H234      Ti522     522    2.24803  47.867   ; Ti-O6      [1173.47]
  523    TiA      1        H234      Ti523     523    2.24802  47.867   ; Ti-O6      [1175.72]
  524    TiA      1        H234      Ti524     524    2.24803  47.867   ; Ti-O6      [1177.97]
  525    TiA      1        H234      Ti525     525    2.24802  47.867   ; Ti-O6      [1180.21]
  526    TiA      1        H234      Ti526     526    2.24803  47.867   ; Ti-O6      [1182.46]
  527    TiA      1        H234      Ti527     527    2.24802  47.867   ; Ti-O6      [1184.71]
  528    TiA      1        H234      Ti528     528    2.24803  47.867   ; Ti-O6      [1186.96]
  529    TiA      1        H234      Ti529     529    2.24802  47.867   ; Ti-O6      [1189.21]
  530    TiA      1        H234      Ti530     530    2.24803  47.867   ; Ti-O6      [1191.45]
  531    TiA      1        H234      Ti531     531    2.24802  47.867   ; Ti-O6       [1193.7]
  532    TiA      1        H234      Ti532     532    2.24803  47.867   ; Ti-O6      [1195.95]
  533    TiA      1        H234      Ti533     533    2.24802  47.867   ; Ti-O6       [1198.2]
  534    TiA      1        H234      Ti534     534    2.24803  47.867   ; Ti-O6      [1200.45]
  535    TiA      1        H234      Ti535     535    2.24802  47.867   ; Ti-O6      [1202.69]
  536    TiA      1        H234      Ti536     536    2.24803  47.867   ; Ti-O6      [1204.94]
  537    TiA      1        H234      Ti537     537    2.24802  47.867   ; Ti-O6      [1207.19]
  538    TiA      1        H234      Ti538     538    2.24803  47.867   ; Ti-O6      [1209.44]
  539    TiA      1        H234      Ti539     539    2.24802  47.867   ; Ti-O6      [1211.69]
  540    TiA      1        H234      Ti540     540    2.24803  47.867   ; Ti-O6      [1213.93]
  541    TiA      1        H234      Ti541     541    2.24802  47.867   ; Ti-O6      [1216.18]
  542    TiA      1        H234      Ti542     542    2.24803  47.867   ; Ti-O6      [1218.43]
  543    TiA      1        H234      Ti543     543    2.24803  47.867   ; Ti-O6      [1220.68]
  544    TiA      1        H234      Ti544     544    2.24802  47.867   ; Ti-O6      [1222.93]
  545    TiA      1        H234      Ti545     545    2.24803  47.867   ; Ti-O6      [1225.17]
  546    TiA      1        H234      Ti546     546    2.24802  47.867   ; Ti-O6      [1227.42]
  547    TiA      1        H234      Ti547     547    2.24803  47.867   ; Ti-O6      [1229.67]
  548    TiA      1        H234      Ti548     548    2.24802  47.867   ; Ti-O6      [1231.92]
  549    TiA      1        H234      Ti549     549    2.24803  47.867   ; Ti-O6      [1234.17]
  550    TiA      1        H234      Ti550     550    2.24802  47.867   ; Ti-O6      [1236.41]
  551    TiA      1        H234      Ti551     551    2.24803  47.867   ; Ti-O6      [1238.66]
  552    TiA      1        H234      Ti552     552    2.24802  47.867   ; Ti-O6      [1240.91]
  553    TiA      1        H234      Ti553     553    2.24803  47.867   ; Ti-O6      [1243.16]
  554    TiA      1        H234      Ti554     554    2.24802  47.867   ; Ti-O6      [1245.41]
  555    TiA      1        H234      Ti555     555    2.24803  47.867   ; Ti-O6      [1247.65]
  556    TiA      1        H234      Ti556     556    2.24802  47.867   ; Ti-O6       [1249.9]
  557    TiA      1        H234      Ti557     557    2.24803  47.867   ; Ti-O6      [1252.15]
  558    TiA      1        H234      Ti558     558    2.24802  47.867   ; Ti-O6       [1254.4]
  559    TiA      1        H234      Ti559     559    2.24803  47.867   ; Ti-O6      [1256.65]
  560    TiA      1        H234      Ti560     560    2.24802  47.867   ; Ti-O6      [1258.89]
  561    TiA      1        H234      Ti561     561    2.24803  47.867   ; Ti-O6      [1261.14]
  562    TiA      1        H234      Ti562     562    2.24802  47.867   ; Ti-O6      [1263.39]
  563    TiA      1        H234      Ti563     563    2.24803  47.867   ; Ti-O6      [1265.64]
  564    TiA      1        H234      Ti564     564    2.24802  47.867   ; Ti-O6      [1267.89]
  565    TiA      1        H234      Ti565     565    2.24803  47.867   ; Ti-O6      [1270.13]
  566    TiA      1        H234      Ti566     566    2.24802  47.867   ; Ti-O6      [1272.38]
  567    TiA      1        H234      Ti567     567    2.24803  47.867   ; Ti-O6      [1274.63]
  568    TiA      1        H234      Ti568     568    2.24802  47.867   ; Ti-O6      [1276.88]
  569    TiA      1        H234      Ti569     569    2.24803  47.867   ; Ti-O6      [1279.13]
  570    TiA      1        H234      Ti570     570    2.24802  47.867   ; Ti-O6      [1281.37]
  571    TiA      1        H234      Ti571     571    2.24803  47.867   ; Ti-O6      [1283.62]
  572    TiA      1        H234      Ti572     572    2.24803  47.867   ; Ti-O6      [1285.87]
  573    TiA      1        H234      Ti573     573    2.24802  47.867   ; Ti-O6      [1288.12]
  574    TiA      1        H234      Ti574     574    2.24803  47.867   ; Ti-O6      [1290.37]
  575    TiA      1        H234      Ti575     575    2.24802  47.867   ; Ti-O6      [1292.61]
  576    TiA      1        H234      Ti576     576    2.24803  47.867   ; Ti-O6      [1294.86]
  577    TiA      1        H234      Ti577     577    2.24802  47.867   ; Ti-O6      [1297.11]
  578    TiA      1        H234      Ti578     578    2.24803  47.867   ; Ti-O6      [1299.36]
  579    TiA      1        H234      Ti579     579    2.24802  47.867   ; Ti-O6      [1301.61]
  580    TiA      1        H234      Ti580     580    2.24803  47.867   ; Ti-O6      [1303.85]
  581    TiA      1        H234      Ti581     581    2.24802  47.867   ; Ti-O6       [1306.1]
  582    TiA      1        H234      Ti582     582    2.24803  47.867   ; Ti-O6      [1308.35]
  583    TiA      1        H234      Ti583     583    2.24802  47.867   ; Ti-O6       [1310.6]
  584    TiA      1        H234      Ti584     584    2.24803  47.867   ; Ti-O6      [1312.85]
  585    TiA      1        H234      Ti585     585    2.24802  47.867   ; Ti-O6      [1315.09]
  586    TiA      1        H234      Ti586     586    2.24803  47.867   ; Ti-O6      [1317.34]
  587    TiA      1        H234      Ti587     587    2.24802  47.867   ; Ti-O6      [1319.59]
  588    TiA      1        H234      Ti588     588    2.24803  47.867   ; Ti-O6      [1321.84]
  589    TiA      1        H234      Ti589     589    2.24802  47.867   ; Ti-O6      [1324.09]
  590    TiA      1        H234      Ti590     590    2.24803  47.867   ; Ti-O6      [1326.33]
  591    TiA      1        H234      Ti591     591    2.24802  47.867   ; Ti-O6      [1328.58]
  592    TiA      1        H234      Ti592     592    2.24803  47.867   ; Ti-O6      [1330.83]
  593    TiA      1        H234      Ti593     593    2.24802  47.867   ; Ti-O6      [1333.08]
  594    TiA      1        H234      Ti594     594    2.24803  47.867   ; Ti-O6      [1335.33]
  595    TiA      1        H234      Ti595     595    2.24802  47.867   ; Ti-O6      [1337.57]
  596    TiA      1        H234      Ti596     596    2.24803  47.867   ; Ti-O6      [1339.82]
  597    TiA      1        H234      Ti597     597    2.24802  47.867   ; Ti-O6      [1342.07]
  598    TiA      1        H234      Ti598     598    2.24803  47.867   ; Ti-O6      [1344.32]
  599    TiA      1        H234      Ti599     599    2.24802  47.867   ; Ti-O6      [1346.57]
  600    TiA      1        H234      Ti600     600    2.24803  47.867   ; Ti-O6      [1348.82]
  601    TiA      1        H234      Ti601     601    2.24802  47.867   ; Ti-O6      [1351.06]
  602    TiA      1        H234      Ti602     602    2.24803  47.867   ; Ti-O6      [1353.31]
  603    TiA      1        H234      Ti603     603    2.24803  47.867   ; Ti-O6      [1355.56]
  604    TiA      1        H234      Ti604     604    2.24802  47.867   ; Ti-O6      [1357.81]
  605    TiA      1        H234      Ti605     605    2.24803  47.867   ; Ti-O6      [1360.06]
  606    TiA      1        H234      Ti606     606    2.24802  47.867   ; Ti-O6       [1362.3]
  607    TiA      1        H234      Ti607     607    2.24803  47.867   ; Ti-O6      [1364.55]
  608    TiA      1        H234      Ti608     608    2.24802  47.867   ; Ti-O6       [1366.8]
  609    TiA      1        H234      Ti609     609    2.24803  47.867   ; Ti-O6      [1369.05]
  610    TiA      1        H234      Ti610     610    2.24802  47.867   ; Ti-O6       [1371.3]
  611    TiA      1        H234      Ti611     611    2.24803  47.867   ; Ti-O6      [1373.54]
  612    TiA      1        H234      Ti612     612    2.24802  47.867   ; Ti-O6      [1375.79]
  613    TiA      1        H234      Ti613     613    2.24803  47.867   ; Ti-O6      [1378.04]
  614    TiA      1        H234      Ti614     614    2.24802  47.867   ; Ti-O6      [1380.29]
  615    TiA      1        H234      Ti615     615    2.24803  47.867   ; Ti-O6      [1382.54]
  616    TiA      1        H234      Ti616     616    2.24802  47.867   ; Ti-O6      [1384.78]
  617    TiA      1        H234      Ti617     617    2.24803  47.867   ; Ti-O6      [1387.03]
  618    TiA      1        H234      Ti618     618    2.24802  47.867   ; Ti-O6      [1389.28]
  619    TiA      1        H234      Ti619     619    2.24803  47.867   ; Ti-O6      [1391.53]
  620    TiA      1        H234      Ti620     620    2.24802  47.867   ; Ti-O6      [1393.78]
  621    TiA      1        H234      Ti621     621    2.24803  47.867   ; Ti-O6      [1396.02]
  622    TiA      1        H234      Ti622     622    2.24802  47.867   ; Ti-O6      [1398.27]
  623    TiA      1        H234      Ti623     623    2.24803  47.867   ; Ti-O6      [1400.52]
  624    TiA      1        H234      Ti624     624    2.24802  47.867   ; Ti-O6      [1402.77]
  625    TiA      1        H234      Ti625     625    2.24803  47.867   ; Ti-O6      [1405.02]
  626    TiA      1        H234      Ti626     626    2.24802  47.867   ; Ti-O6      [1407.26]
  627    TiA      1        H234      Ti627     627    2.24803  47.867   ; Ti-O6      [1409.51]
  628    TiA      1        H234      Ti628     628    2.24802  47.867   ; Ti-O6      [1411.76]
  629    TiA      1        H234      Ti629     629    2.24803  47.867   ; Ti-O6      [1414.01]
  630    TiA      1        H234      Ti630     630    2.24802  47.867   ; Ti-O6      [1416.26]
  631    TiA      1        H234      Ti631     631    2.24803  47.867   ; Ti-O6       [1418.5]
  632    TiA      1        H234      Ti632     632    2.24803  47.867   ; Ti-O6      [1420.75]
  633    TiA      1        H234      Ti633     633    2.24802  47.867   ; Ti-O6         [1423]
  634    TiA      1        H234      Ti634     634    2.24803  47.867   ; Ti-O6      [1425.25]
  635    TiA      1        H234      Ti635     635    2.24802  47.867   ; Ti-O6       [1427.5]
  636    TiA      1        H234      Ti636     636    2.24803  47.867   ; Ti-O6      [1429.74]
  637    TiA      1        H234      Ti637     637    2.24802  47.867   ; Ti-O6      [1431.99]
  638    TiA      1        H234      Ti638     638    2.24803  47.867   ; Ti-O6      [1434.24]
  639    TiA      1        H234      Ti639     639    2.24802  47.867   ; Ti-O6      [1436.49]
  640    TiA      1        H234      Ti640     640    2.24803  47.867   ; Ti-O6      [1438.74]
  641    TiA      1        H234      Ti641     641    2.24802  47.867   ; Ti-O6      [1440.98]
  642    TiA      1        H234      Ti642     642    2.24803  47.867   ; Ti-O6      [1443.23]
  643    TiA      1        H234      Ti643     643    2.24802  47.867   ; Ti-O6      [1445.48]
  644    TiA      1        H234      Ti644     644    2.24803  47.867   ; Ti-O6      [1447.73]
  645    TiA      1        H234      Ti645     645    2.24802  47.867   ; Ti-O6      [1449.98]
  646    TiA      1        H234      Ti646     646    2.24803  47.867   ; Ti-O6      [1452.22]
  647    TiA      1        H234      Ti647     647    2.24802  47.867   ; Ti-O6      [1454.47]
  648    TiA      1        H234      Ti648     648    2.24803  47.867   ; Ti-O6      [1456.72]
  649    TiA      1        H234      Ti649     649    2.24802  47.867   ; Ti-O6      [1458.97]
  650    TiA      1        H234      Ti650     650    2.24803  47.867   ; Ti-O6      [1461.22]
  651    TiA      1        H234      Ti651     651    2.24802  47.867   ; Ti-O6      [1463.46]
  652    TiA      1        H234      Ti652     652    2.24803  47.867   ; Ti-O6      [1465.71]
  653    TiA      1        H234      Ti653     653    2.24802  47.867   ; Ti-O6      [1467.96]
  654    TiA      1        H234      Ti654     654    2.24803  47.867   ; Ti-O6      [1470.21]
  655    TiA      1        H234      Ti655     655    2.24802  47.867   ; Ti-O6      [1472.46]
  656    TiA      1        H234      Ti656     656    2.24803  47.867   ; Ti-O6       [1474.7]
  657    TiA      1        H234      Ti657     657    2.24802  47.867   ; Ti-O6      [1476.95]
  658    TiA      1        H234      Ti658     658    2.24803  47.867   ; Ti-O6       [1479.2]
  659    TiA      1        H234      Ti659     659    2.24802  47.867   ; Ti-O6      [1481.45]
  660    TiA      1        H234      Ti660     660    2.24803  47.867   ; Ti-O6       [1483.7]
  661    TiA      1        H234      Ti661     661    2.24802  47.867   ; Ti-O6      [1485.94]
  662    TiA      1        H234      Ti662     662    2.24803  47.867   ; Ti-O6      [1488.19]
  663    TiA      1        H234      Ti663     663    2.24803  47.867   ; Ti-O6      [1490.44]
  664    TiA      1        H234      Ti664     664    2.24802  47.867   ; Ti-O6      [1492.69]
  665    TiA      1        H234      Ti665     665    2.24803  47.867   ; Ti-O6      [1494.94]
  666    TiA      1        H234      Ti666     666    2.24802  47.867   ; Ti-O6      [1497.18]
  667    TiA      1        H234      Ti667     667    2.24803  47.867   ; Ti-O6      [1499.43]
  668    TiA      1        H234      Ti668     668    2.24802  47.867   ; Ti-O6      [1501.68]
  669    TiA      1        H234      Ti669     669    2.24803  47.867   ; Ti-O6      [1503.93]
  670    TiA      1        H234      Ti670     670    2.24802  47.867   ; Ti-O6      [1506.18]
  671    TiA      1        H234      Ti671     671    2.24803  47.867   ; Ti-O6      [1508.42]
  672    TiA      1        H234      Ti672     672    2.24802  47.867   ; Ti-O6      [1510.67]
  673    TiA      1        H234      Ti673     673    2.24803  47.867   ; Ti-O6      [1512.92]
  674    TiA      1        H234      Ti674     674    2.24802  47.867   ; Ti-O6      [1515.17]
  675    TiA      1        H234      Ti675     675    2.24803  47.867   ; Ti-O6      [1517.42]
  676    TiA      1        H234      Ti676     676    2.24802  47.867   ; Ti-O6      [1519.67]
  677    TiA      1        H234      Ti677     677    2.24803  47.867   ; Ti-O6      [1521.91]
  678    TiA      1        H234      Ti678     678    2.24802  47.867   ; Ti-O6      [1524.16]
  679    TiA      1        H234      Ti679     679    2.24803  47.867   ; Ti-O6      [1526.41]
  680    TiA      1        H234      Ti680     680    2.24802  47.867   ; Ti-O6      [1528.66]
  681    TiA      1        H234      Ti681     681    2.24803  47.867   ; Ti-O6      [1530.91]
  682    TiA      1        H234      Ti682     682    2.24802  47.867   ; Ti-O6      [1533.15]
  683    TiA      1        H234      Ti683     683    2.24803  47.867   ; Ti-O6       [1535.4]
  684    TiA      1        H234      Ti684     684    2.24802  47.867   ; Ti-O6      [1537.65]
  685    TiA      1        H234      Ti685     685    2.24803  47.867   ; Ti-O6       [1539.9]
  686    TiA      1        H234      Ti686     686    2.24802  47.867   ; Ti-O6      [1542.15]
  687    TiA      1        H234      Ti687     687    2.24803  47.867   ; Ti-O6      [1544.39]
  688    TiA      1        H234      Ti688     688    2.24802  47.867   ; Ti-O6      [1546.64]
  689    TiA      1        H234      Ti689     689    2.24803  47.867   ; Ti-O6      [1548.89]
  690    TiA      1        H234      Ti690     690    2.24802  47.867   ; Ti-O6      [1551.14]
  691    TiA      1        H234      Ti691     691    2.24803  47.867   ; Ti-O6      [1553.39]
  692    TiA      1        H234      Ti692     692    2.24803  47.867   ; Ti-O6      [1555.63]
  693    TiA      1        H234      Ti693     693    2.24802  47.867   ; Ti-O6      [1557.88]
  694    TiA      1        H234      Ti694     694    2.24803  47.867   ; Ti-O6      [1560.13]
  695    TiA      1        H234      Ti695     695    2.24802  47.867   ; Ti-O6      [1562.38]
  696    TiA      1        H234      Ti696     696    2.24803  47.867   ; Ti-O6      [1564.63]
  697    TiA      1        H234      Ti697     697    2.24802  47.867   ; Ti-O6      [1566.87]
  698    TiA      1        H234      Ti698     698    2.24803  47.867   ; Ti-O6      [1569.12]
  699    TiA      1        H234      Ti699     699    2.24802  47.867   ; Ti-O6      [1571.37]
  700    TiA      1        H234      Ti700     700    2.24803  47.867   ; Ti-O6      [1573.62]
  701    TiA      1        H234      Ti701     701    2.24802  47.867   ; Ti-O6      [1575.87]
  702    TiA      1        H234      Ti702     702    2.24803  47.867   ; Ti-O6      [1578.11]
  703    TiA      1        H234      Ti703     703    2.24802  47.867   ; Ti-O6      [1580.36]
  704    TiA      1        H234      Ti704     704    2.24803  47.867   ; Ti-O6      [1582.61]
  705    TiA      1        H234      Ti705     705    2.24802  47.867   ; Ti-O6      [1584.86]
  706    TiA      1        H234      Ti706     706    2.24803  47.867   ; Ti-O6      [1587.11]
  707    TiA      1        H234      Ti707     707    2.24802  47.867   ; Ti-O6      [1589.35]
  708    TiA      1        H234      Ti708     708    2.24803  47.867   ; Ti-O6       [1591.6]
  709    TiA      1        H234      Ti709     709    2.24802  47.867   ; Ti-O6      [1593.85]
  710    TiA      1        H234      Ti710     710    2.24803  47.867   ; Ti-O6       [1596.1]
  711    TiA      1        H234      Ti711     711    2.24802  47.867   ; Ti-O6      [1598.35]
  712    TiA      1        H234      Ti712     712    2.24803  47.867   ; Ti-O6      [1600.59]
  713    TiA      1        H234      Ti713     713    2.24802  47.867   ; Ti-O6      [1602.84]
  714    TiA      1        H234      Ti714     714    2.24803  47.867   ; Ti-O6      [1605.09]
  715    TiA      1        H234      Ti715     715    2.24802  47.867   ; Ti-O6      [1607.34]
  716    TiA      1        H234      Ti716     716    2.24803  47.867   ; Ti-O6      [1609.59]
  717    TiA      1        H234      Ti717     717    2.24802  47.867   ; Ti-O6      [1611.83]
  718    TiA      1        H234      Ti718     718    2.24803  47.867   ; Ti-O6      [1614.08]
  719    TiA      1        H234      Ti719     719    2.24802  47.867   ; Ti-O6      [1616.33]
  720    TiA      1        H234      Ti720     720    2.24803  47.867   ; Ti-O6      [1618.58]
  721    TiA      1        H234      Ti721     721    2.24802  47.867   ; Ti-O6      [1620.83]
  722    TiA      1        H234      Ti722     722    2.24803  47.867   ; Ti-O6      [1623.07]
  723    TiA      1        H234      Ti723     723    2.24803  47.867   ; Ti-O6      [1625.32]
  724    TiA      1        H234      Ti724     724    2.24802  47.867   ; Ti-O6      [1627.57]
  725    TiA      1        H234      Ti725     725    2.24803  47.867   ; Ti-O6      [1629.82]
  726    TiA      1        H234      Ti726     726    2.24802  47.867   ; Ti-O6      [1632.07]
  727    TiA      1        H234      Ti727     727    2.24803  47.867   ; Ti-O6      [1634.31]
  728    TiA      1        H234      Ti728     728    2.24802  47.867   ; Ti-O6      [1636.56]
  729    TiA      1        H234      Ti729     729    2.24803  47.867   ; Ti-O6      [1638.81]
  730    TiA      1        H234      Ti730     730    2.24802  47.867   ; Ti-O6      [1641.06]
  731    TiA      1        H234      Ti731     731    2.24803  47.867   ; Ti-O6      [1643.31]
  732    TiA      1        H234      Ti732     732    2.24802  47.867   ; Ti-O6      [1645.55]
  733    TiA      1        H234      Ti733     733    2.24803  47.867   ; Ti-O6       [1647.8]
  734    TiA      1        H234      Ti734     734    2.24802  47.867   ; Ti-O6      [1650.05]
  735    TiA      1        H234      Ti735     735    2.24803  47.867   ; Ti-O6       [1652.3]
  736    TiA      1        H234      Ti736     736    2.24802  47.867   ; Ti-O6      [1654.55]
  737    TiA      1        H234      Ti737     737    2.24803  47.867   ; Ti-O6      [1656.79]
  738    TiA      1        H234      Ti738     738    2.24802  47.867   ; Ti-O6      [1659.04]
  739    TiA      1        H234      Ti739     739    2.24803  47.867   ; Ti-O6      [1661.29]
  740    TiA      1        H234      Ti740     740    2.24802  47.867   ; Ti-O6      [1663.54]
  741    TiA      1        H234      Ti741     741    2.24803  47.867   ; Ti-O6      [1665.79]
  742    TiA      1        H234      Ti742     742    2.24802  47.867   ; Ti-O6      [1668.03]
  743    TiA      1        H234      Ti743     743    2.24803  47.867   ; Ti-O6      [1670.28]
  744    TiA      1        H234      Ti744     744    2.24802  47.867   ; Ti-O6      [1672.53]
  745    TiA      1        H234      Ti745     745    2.24803  47.867   ; Ti-O6      [1674.78]
  746    TiA      1        H234      Ti746     746    2.24802  47.867   ; Ti-O6      [1677.03]
  747    TiA      1        H234      Ti747     747    2.24803  47.867   ; Ti-O6      [1679.27]
  748    TiA      1        H234      Ti748     748    2.24802  47.867   ; Ti-O6      [1681.52]
  749    TiA      1        H234      Ti749     749    2.24803  47.867   ; Ti-O6      [1683.77]
  750    TiA      1        H234      Ti750     750    2.24802  47.867   ; Ti-O6      [1686.02]
  751    TiA      1        H234      Ti751     751    2.24803  47.867   ; Ti-O6      [1688.27]
  752    TiA      1        H234      Ti752     752    2.24803  47.867   ; Ti-O6      [1690.51]
  753    TiA      1        H234      Ti753     753    2.24802  47.867   ; Ti-O6      [1692.76]
  754    TiA      1        H234      Ti754     754    2.24803  47.867   ; Ti-O6      [1695.01]
  755    TiA      1        H234      Ti755     755    2.24802  47.867   ; Ti-O6      [1697.26]
  756    TiA      1        H234      Ti756     756    2.24803  47.867   ; Ti-O6      [1699.51]
  757    TiA      1        H234      Ti757     757    2.24802  47.867   ; Ti-O6      [1701.76]
  758    TiA      1        H234      Ti758     758    2.24803  47.867   ; Ti-O6         [1704]
  759    TiA      1        H234      Ti759     759    2.24802  47.867   ; Ti-O6      [1706.25]
  760    TiA      1        H234      Ti760     760    2.24803  47.867   ; Ti-O6       [1708.5]
  761    TiA      1        H234      Ti761     761    2.24802  47.867   ; Ti-O6      [1710.75]
  762    TiA      1        H234      Ti762     762    2.24803  47.867   ; Ti-O6         [1713]
  763    TiA      1        H234      Ti763     763    2.24802  47.867   ; Ti-O6      [1715.24]
  764    TiA      1        H234      Ti764     764    2.24803  47.867   ; Ti-O6      [1717.49]
  765    TiA      1        H234      Ti765     765    2.24802  47.867   ; Ti-O6      [1719.74]
  766    TiA      1        H234      Ti766     766    2.24803  47.867   ; Ti-O6      [1721.99]
  767    TiA      1        H234      Ti767     767    2.24802  47.867   ; Ti-O6      [1724.24]
  768    TiA      1        H234      Ti768     768    2.24803  47.867   ; Ti-O6      [1726.48]
  769    TiA      1        H234      Ti769     769    2.24802  47.867   ; Ti-O6      [1728.73]
  770    TiA      1        H234      Ti770     770    2.24803  47.867   ; Ti-O6      [1730.98]
  771    TiA      1        H234      Ti771     771    2.24802  47.867   ; Ti-O6      [1733.23]
  772    TiA      1        H234      Ti772     772    2.24803  47.867   ; Ti-O6      [1735.48]
  773    TiA      1        H234      Ti773     773    2.24802  47.867   ; Ti-O6      [1737.72]
  774    TiA      1        H234      Ti774     774    2.24803  47.867   ; Ti-O6      [1739.97]
  775    TiA      1        H234      Ti775     775    2.24802  47.867   ; Ti-O6      [1742.22]
  776    TiA      1        H234      Ti776     776    2.24803  47.867   ; Ti-O6      [1744.47]
  777    TiA      1        H234      Ti777     777    2.24802  47.867   ; Ti-O6      [1746.72]
  778    TiA      1        H234      Ti778     778    2.24803  47.867   ; Ti-O6      [1748.96]
  779    TiA      1        H234      Ti779     779    2.24802  47.867   ; Ti-O6      [1751.21]
  780    TiA      1        H234      Ti780     780    2.24803  47.867   ; Ti-O6      [1753.46]
  781    TiA      1        H234      Ti781     781    2.24802  47.867   ; Ti-O6      [1755.71]
  782    TiA      1        H234      Ti782     782    2.24803  47.867   ; Ti-O6      [1757.96]
  783    TiA      1        H234      Ti783     783    2.24803  47.867   ; Ti-O6       [1760.2]
  784    TiA      1        H234      Ti784     784    2.24802  47.867   ; Ti-O6      [1762.45]
  785    TiA      1        H234      Ti785     785    2.24803  47.867   ; Ti-O6       [1764.7]
  786    TiA      1        H234      Ti786     786    2.24802  47.867   ; Ti-O6      [1766.95]
  787    TiA      1        H234      Ti787     787    2.24803  47.867   ; Ti-O6       [1769.2]
  788    TiA      1        H234      Ti788     788    2.24802  47.867   ; Ti-O6      [1771.44]
  789    TiA      1        H234      Ti789     789    2.24803  47.867   ; Ti-O6      [1773.69]
  790    TiA      1        H234      Ti790     790    2.24802  47.867   ; Ti-O6      [1775.94]
  791    TiA      1        H234      Ti791     791    2.24803  47.867   ; Ti-O6      [1778.19]
  792    TiA      1        H234      Ti792     792    2.24802  47.867   ; Ti-O6      [1780.44]
  793    TiA      1        H234      Ti793     793    2.24803  47.867   ; Ti-O6      [1782.68]
  794    TiA      1        H234      Ti794     794    2.24802  47.867   ; Ti-O6      [1784.93]
  795    TiA      1        H234      Ti795     795    2.24803  47.867   ; Ti-O6      [1787.18]
  796    TiA      1        H234      Ti796     796    2.24802  47.867   ; Ti-O6      [1789.43]
  797    TiA      1        H234      Ti797     797    2.24803  47.867   ; Ti-O6      [1791.68]
  798    TiA      1        H234      Ti798     798    2.24802  47.867   ; Ti-O6      [1793.92]
  799    TiA      1        H234      Ti799     799    2.24803  47.867   ; Ti-O6      [1796.17]
  800    TiA      1        H234      Ti800     800    2.24802  47.867   ; Ti-O6      [1798.42]
  801    TiA      1        H234      Ti801     801    2.24803  47.867   ; Ti-O6      [1800.67]
  802    TiA      1        H234      Ti802     802    2.24802  47.867   ; Ti-O6      [1802.92]
  803    TiA      1        H234      Ti803     803    2.24803  47.867   ; Ti-O6      [1805.16]
  804    TiA      1        H234      Ti804     804    2.24802  47.867   ; Ti-O6      [1807.41]
  805    TiA      1        H234      Ti805     805    2.24803  47.867   ; Ti-O6      [1809.66]
  806    TiA      1        H234      Ti806     806    2.24802  47.867   ; Ti-O6      [1811.91]
  807    TiA      1        H234      Ti807     807    2.24803  47.867   ; Ti-O6      [1814.16]
  808    TiA      1        H234      Ti808     808    2.24802  47.867   ; Ti-O6       [1816.4]
  809    TiA      1        H234      Ti809     809    2.24803  47.867   ; Ti-O6      [1818.65]
  810    TiA      1        H234      Ti810     810    2.24802  47.867   ; Ti-O6       [1820.9]
  811    TiA      1        H234      Ti811     811    2.24803  47.867   ; Ti-O6      [1823.15]
  812    TiA      1        H234      Ti812     812    2.24803  47.867   ; Ti-O6       [1825.4]
  813    TiA      1        H234      Ti813     813    2.24802  47.867   ; Ti-O6      [1827.64]
  814    TiA      1        H234      Ti814     814    2.24803  47.867   ; Ti-O6      [1829.89]
  815    TiA      1        H234      Ti815     815    2.24802  47.867   ; Ti-O6      [1832.14]
  816    TiA      1        H234      Ti816     816    2.24803  47.867   ; Ti-O6      [1834.39]
  817    TiA      1        H234      Ti817     817    2.24802  47.867   ; Ti-O6      [1836.64]
  818    TiA      1        H234      Ti818     818    2.24803  47.867   ; Ti-O6      [1838.88]
  819    TiA      1        H234      Ti819     819    2.24802  47.867   ; Ti-O6      [1841.13]
  820    TiA      1        H234      Ti820     820    2.24803  47.867   ; Ti-O6      [1843.38]
  821    TiA      1        H234      Ti821     821    2.24802  47.867   ; Ti-O6      [1845.63]
  822    TiA      1        H234      Ti822     822    2.24803  47.867   ; Ti-O6      [1847.88]
  823    TiA      1        H234      Ti823     823    2.24802  47.867   ; Ti-O6      [1850.12]
  824    TiA      1        H234      Ti824     824    2.24803  47.867   ; Ti-O6      [1852.37]
  825    TiA      1        H234      Ti825     825    2.24802  47.867   ; Ti-O6      [1854.62]
  826    TiA      1        H234      Ti826     826    2.24803  47.867   ; Ti-O6      [1856.87]
  827    TiA      1        H234      Ti827     827    2.24802  47.867   ; Ti-O6      [1859.12]
  828    TiA      1        H234      Ti828     828    2.24803  47.867   ; Ti-O6      [1861.36]
  829    TiA      1        H234      Ti829     829    2.24802  47.867   ; Ti-O6      [1863.61]
  830    TiA      1        H234      Ti830     830    2.24803  47.867   ; Ti-O6      [1865.86]
  831    TiA      1        H234      Ti831     831    2.24802  47.867   ; Ti-O6      [1868.11]
  832    TiA      1        H234      Ti832     832    2.24803  47.867   ; Ti-O6      [1870.36]
  833    TiA      1        H234      Ti833     833    2.24802  47.867   ; Ti-O6       [1872.6]
  834    TiA      1        H234      Ti834     834    2.24803  47.867   ; Ti-O6      [1874.85]
  835    TiA      1        H234      Ti835     835    2.24802  47.867   ; Ti-O6       [1877.1]
  836    TiA      1        H234      Ti836     836    2.24803  47.867   ; Ti-O6      [1879.35]
  837    TiA      1        H234      Ti837     837    2.24802  47.867   ; Ti-O6       [1881.6]
  838    TiA      1        H234      Ti838     838    2.24803  47.867   ; Ti-O6      [1883.85]
  839    TiA      1        H234      Ti839     839    2.24802  47.867   ; Ti-O6      [1886.09]
  840    TiA      1        H234      Ti840     840    2.24803  47.867   ; Ti-O6      [1888.34]
  841    TiA      1        H234      Ti841     841    2.24802  47.867   ; Ti-O6      [1890.59]
  842    TiA      1        H234      Ti842     842    2.24803  47.867   ; Ti-O6      [1892.84]
  843    TiA      1        H234      Ti843     843    2.24803  47.867   ; Ti-O6      [1895.09]
  844    TiA      1        H234      Ti844     844    2.24802  47.867   ; Ti-O6      [1897.33]
  845    TiA      1        H234      Ti845     845    2.24803  47.867   ; Ti-O6      [1899.58]
  846    TiA      1        H234      Ti846     846    2.24802  47.867   ; Ti-O6      [1901.83]
  847    TiA      1        H234      Ti847     847    2.24803  47.867   ; Ti-O6      [1904.08]
  848    TiA      1        H234      Ti848     848    2.24802  47.867   ; Ti-O6      [1906.33]
  849    TiA      1        H234      Ti849     849    2.24803  47.867   ; Ti-O6      [1908.57]
  850    TiA      1        H234      Ti850     850    2.24802  47.867   ; Ti-O6      [1910.82]
  851    TiA      1        H234      Ti851     851    2.24803  47.867   ; Ti-O6      [1913.07]
  852    TiA      1        H234      Ti852     852    2.24802  47.867   ; Ti-O6      [1915.32]
  853    TiA      1        H234      Ti853     853    2.24803  47.867   ; Ti-O6      [1917.57]
  854    TiA      1        H234      Ti854     854    2.24802  47.867   ; Ti-O6      [1919.81]
  855    TiA      1        H234      Ti855     855    2.24803  47.867   ; Ti-O6      [1922.06]
  856    TiA      1        H234      Ti856     856    2.24802  47.867   ; Ti-O6      [1924.31]
  857    TiA      1        H234      Ti857     857    2.24803  47.867   ; Ti-O6      [1926.56]
  858    TiA      1        H234      Ti858     858    2.24802  47.867   ; Ti-O6      [1928.81]
  859    TiA      1        H234      Ti859     859    2.24803  47.867   ; Ti-O6      [1931.05]
  860    TiA      1        H234      Ti860     860    2.24802  47.867   ; Ti-O6       [1933.3]
  861    TiA      1        H234      Ti861     861    2.24803  47.867   ; Ti-O6      [1935.55]
  862    TiA      1        H234      Ti862     862    2.24802  47.867   ; Ti-O6       [1937.8]
  863    TiA      1        H234      Ti863     863    2.24803  47.867   ; Ti-O6      [1940.05]
  864    TiA      1        H234      Ti864     864    2.24802  47.867   ; Ti-O6      [1942.29]
  865    TiA      1        H234      Ti865     865    2.24803  47.867   ; Ti-O6      [1944.54]
  866    TiA      1        H234      Ti866     866    2.24802  47.867   ; Ti-O6      [1946.79]
  867    TiA      1        H234      Ti867     867    2.24803  47.867   ; Ti-O6      [1949.04]
  868    TiA      1        H234      Ti868     868    2.24802  47.867   ; Ti-O6      [1951.29]
  869    TiA      1        H234      Ti869     869    2.24803  47.867   ; Ti-O6      [1953.53]
  870    TiA      1        H234      Ti870     870    2.24802  47.867   ; Ti-O6      [1955.78]
  871    TiA      1        H234      Ti871     871    2.24803  47.867   ; Ti-O6      [1958.03]
  872    TiA      1        H234      Ti872     872    2.24803  47.867   ; Ti-O6      [1960.28]
  873    TiA      1        H234      Ti873     873    2.24802  47.867   ; Ti-O6      [1962.53]
  874    TiA      1        H234      Ti874     874    2.24803  47.867   ; Ti-O6      [1964.77]
  875    TiA      1        H234      Ti875     875    2.24802  47.867   ; Ti-O6      [1967.02]
  876    TiA      1        H234      Ti876     876    2.24803  47.867   ; Ti-O6      [1969.27]
  877    TiA      1        H234      Ti877     877    2.24802  47.867   ; Ti-O6      [1971.52]
  878    TiA      1        H234      Ti878     878    2.24803  47.867   ; Ti-O6      [1973.77]
  879    TiA      1        H234      Ti879     879    2.24802  47.867   ; Ti-O6      [1976.01]
  880    TiA      1        H234      Ti880     880    2.24803  47.867   ; Ti-O6      [1978.26]
  881    TiA      1        H234      Ti881     881    2.24802  47.867   ; Ti-O6      [1980.51]
  882    TiA      1        H234      Ti882     882    2.24803  47.867   ; Ti-O6      [1982.76]
  883    TiA      1        H234      Ti883     883    2.24802  47.867   ; Ti-O6      [1985.01]
  884    TiA      1        H234      Ti884     884    2.24803  47.867   ; Ti-O6      [1987.25]
  885    TiA      1        H234      Ti885     885    2.24802  47.867   ; Ti-O6       [1989.5]
  886    TiA      1        H234      Ti886     886    2.24803  47.867   ; Ti-O6      [1991.75]
  887    TiA      1        H234      Ti887     887    2.24802  47.867   ; Ti-O6         [1994]
  888    TiA      1        H234      Ti888     888    2.24803  47.867   ; Ti-O6      [1996.25]
  889    TiA      1        H234      Ti889     889    2.24802  47.867   ; Ti-O6      [1998.49]
  890    TiA      1        H234      Ti890     890    2.24803  47.867   ; Ti-O6      [2000.74]
  891    TiA      1        H234      Ti891     891    2.24802  47.867   ; Ti-O6      [2002.99]
  892    TiA      1        H234      Ti892     892    2.24803  47.867   ; Ti-O6      [2005.24]
  893    TiA      1        H234      Ti893     893    2.24802  47.867   ; Ti-O6      [2007.49]
  894    TiA      1        H234      Ti894     894    2.24803  47.867   ; Ti-O6      [2009.73]
  895    TiA      1        H234      Ti895     895    2.24802  47.867   ; Ti-O6      [2011.98]
  896    TiA      1        H234      Ti896     896    2.24803  47.867   ; Ti-O6      [2014.23]
  897    TiA      1        H234      Ti897     897    2.24802  47.867   ; Ti-O6      [2016.48]
  898    TiA      1        H234      Ti898     898    2.24803  47.867   ; Ti-O6      [2018.73]
  899    TiA      1        H234      Ti899     899    2.24802  47.867   ; Ti-O6      [2020.97]
  900    TiA      1        H234      Ti900     900    2.24803  47.867   ; Ti-O6      [2023.22]
  901    TiA      1        H234      Ti901     901    2.24802  47.867   ; Ti-O6      [2025.47]
  902    TiA      1        H234      Ti902     902    2.24803  47.867   ; Ti-O6      [2027.72]
  903    TiA      1        H234      Ti903     903    2.24803  47.867   ; Ti-O6      [2029.97]
  904    TiA      1        H234      Ti904     904    2.24802  47.867   ; Ti-O6      [2032.21]
  905    TiA      1        H234      Ti905     905    2.24803  47.867   ; Ti-O6      [2034.46]
  906    TiA      1        H234      Ti906     906    2.24802  47.867   ; Ti-O6      [2036.71]
  907    TiA      1        H234      Ti907     907    2.24803  47.867   ; Ti-O6      [2038.96]
  908    TiA      1        H234      Ti908     908    2.24802  47.867   ; Ti-O6      [2041.21]
  909    TiA      1        H234      Ti909     909    2.24803  47.867   ; Ti-O6      [2043.45]
  910    TiA      1        H234      Ti910     910    2.24802  47.867   ; Ti-O6       [2045.7]
  911    TiA      1        H234      Ti911     911    2.24803  47.867   ; Ti-O6      [2047.95]
  912    TiA      1        H234      Ti912     912    2.24802  47.867   ; Ti-O6       [2050.2]
  913    TiA      1        H234      Ti913     913    2.24803  47.867   ; Ti-O6      [2052.45]
  914    TiA      1        H234      Ti914     914    2.24802  47.867   ; Ti-O6       [2054.7]
  915    TiA      1        H234      Ti915     915    2.24803  47.867   ; Ti-O6      [2056.94]
  916    TiA      1        H234      Ti916     916    2.24802  47.867   ; Ti-O6      [2059.19]
  917    TiA      1        H234      Ti917     917    2.24803  47.867   ; Ti-O6      [2061.44]
  918    TiA      1        H234      Ti918     918    2.24802  47.867   ; Ti-O6      [2063.69]
  919    TiA      1        H234      Ti919     919    2.24803  47.867   ; Ti-O6      [2065.94]
  920    TiA      1        H234      Ti920     920    2.24802  47.867   ; Ti-O6      [2068.18]
  921    TiA      1        H234      Ti921     921    2.24803  47.867   ; Ti-O6      [2070.43]
  922    TiA      1        H234      Ti922     922    2.24802  47.867   ; Ti-O6      [2072.68]
  923    TiA      1        H234      Ti923     923    2.24803  47.867   ; Ti-O6      [2074.93]
  924    TiA      1        H234      Ti924     924    2.24802  47.867   ; Ti-O6      [2077.18]
  925    TiA      1        H234      Ti925     925    2.24803  47.867   ; Ti-O6      [2079.42]
  926    TiA      1        H234      Ti926     926    2.24802  47.867   ; Ti-O6      [2081.67]
  927    TiA      1        H234      Ti927     927    2.24803  47.867   ; Ti-O6      [2083.92]
  928    TiA      1        H234      Ti928     928    2.24802  47.867   ; Ti-O6      [2086.17]
  929    TiA      1        H234      Ti929     929    2.24803  47.867   ; Ti-O6      [2088.42]
  930    TiA      1        H234      Ti930     930    2.24802  47.867   ; Ti-O6      [2090.66]
  931    TiA      1        H234      Ti931     931    2.24803  47.867   ; Ti-O6      [2092.91]
  932    TiA      1        H234      Ti932     932    2.24803  47.867   ; Ti-O6      [2095.16]
  933    TiA      1        H234      Ti933     933    2.24802  47.867   ; Ti-O6      [2097.41]
  934    TiA      1        H234      Ti934     934    2.24803  47.867   ; Ti-O6      [2099.66]
  935    TiA      1        H234      Ti935     935    2.24802  47.867   ; Ti-O6       [2101.9]
  936    TiA      1        H234      Ti936     936    2.24803  47.867   ; Ti-O6      [2104.15]
  937    TiA      1        H234      Ti937     937    2.24802  47.867   ; Ti-O6       [2106.4]
  938    TiA      1        H234      Ti938     938    2.24803  47.867   ; Ti-O6      [2108.65]
  939    TiA      1        H234      Ti939     939    2.24802  47.867   ; Ti-O6       [2110.9]
  940    TiA      1        H234      Ti940     940    2.24803  47.867   ; Ti-O6      [2113.14]
  941    TiA      1        H234      Ti941     941    2.24802  47.867   ; Ti-O6      [2115.39]
  942    TiA      1        H234      Ti942     942    2.24803  47.867   ; Ti-O6      [2117.64]
  943    TiA      1        H234      Ti943     943    2.24802  47.867   ; Ti-O6      [2119.89]
  944    TiA      1        H234      Ti944     944    2.24803  47.867   ; Ti-O6      [2122.14]
  945    TiA      1        H234      Ti945     945    2.24802  47.867   ; Ti-O6      [2124.38]
  946    TiA      1        H234      Ti946     946    2.24803  47.867   ; Ti-O6      [2126.63]
  947    TiA      1        H234      Ti947     947    2.24802  47.867   ; Ti-O6      [2128.88]
  948    TiA      1        H234      Ti948     948    2.24803  47.867   ; Ti-O6      [2131.13]
  949    TiA      1        H234      Ti949     949    2.24802  47.867   ; Ti-O6      [2133.38]
  950    TiA      1        H234      Ti950     950    2.24803  47.867   ; Ti-O6      [2135.62]
  951    TiA      1        H234      Ti951     951    2.24802  47.867   ; Ti-O6      [2137.87]
  952    TiA      1        H234      Ti952     952    2.24803  47.867   ; Ti-O6      [2140.12]
  953    TiA      1        H234      Ti953     953    2.24802  47.867   ; Ti-O6      [2142.37]
  954    TiA      1        H234      Ti954     954    2.24803  47.867   ; Ti-O6      [2144.62]
  955    TiA      1        H234      Ti955     955    2.24802  47.867   ; Ti-O6      [2146.86]
  956    TiA      1        H234      Ti956     956    2.24803  47.867   ; Ti-O6      [2149.11]
  957    TiA      1        H234      Ti957     957    2.24802  47.867   ; Ti-O6      [2151.36]
  958    TiA      1        H234      Ti958     958    2.24803  47.867   ; Ti-O6      [2153.61]
  959    TiA      1        H234      Ti959     959    2.24802  47.867   ; Ti-O6      [2155.86]
  960    TiA      1        H234      Ti960     960    2.24803  47.867   ; Ti-O6       [2158.1]
  961    TiA      1        H234      Ti961     961    2.24802  47.867   ; Ti-O6      [2160.35]
  962    TiA      1        H234      Ti962     962    2.24803  47.867   ; Ti-O6       [2162.6]
  963    TiA      1        H234      Ti963     963    2.24803  47.867   ; Ti-O6      [2164.85]
  964    TiA      1        H234      Ti964     964    2.24802  47.867   ; Ti-O6       [2167.1]
  965    TiA      1        H234      Ti965     965    2.24803  47.867   ; Ti-O6      [2169.34]
  966    TiA      1        H234      Ti966     966    2.24802  47.867   ; Ti-O6      [2171.59]
  967    TiA      1        H234      Ti967     967    2.24803  47.867   ; Ti-O6      [2173.84]
  968    TiA      1        H234      Ti968     968    2.24802  47.867   ; Ti-O6      [2176.09]
  969    TiA      1        H234      Ti969     969    2.24803  47.867   ; Ti-O6      [2178.34]
  970    TiA      1        H234      Ti970     970    2.24802  47.867   ; Ti-O6      [2180.58]
  971    TiA      1        H234      Ti971     971    2.24803  47.867   ; Ti-O6      [2182.83]
  972    TiA      1        H234      Ti972     972    2.24802  47.867   ; Ti-O6      [2185.08]
  973    TiA      1        H234      Ti973     973    2.24803  47.867   ; Ti-O6      [2187.33]
  974    TiA      1        H234      Ti974     974    2.24802  47.867   ; Ti-O6      [2189.58]
  975    TiA      1        H234      Ti975     975    2.24803  47.867   ; Ti-O6      [2191.82]
  976    TiA      1        H234      Ti976     976    2.24802  47.867   ; Ti-O6      [2194.07]
  977    TiA      1        H234      Ti977     977    2.24803  47.867   ; Ti-O6      [2196.32]
  978    TiA      1        H234      Ti978     978    2.24802  47.867   ; Ti-O6      [2198.57]
  979    TiA      1        H234      Ti979     979    2.24803  47.867   ; Ti-O6      [2200.82]
  980    TiA      1        H234      Ti980     980    2.24802  47.867   ; Ti-O6      [2203.06]
  981    TiA      1        H234      Ti981     981    2.24803  47.867   ; Ti-O6      [2205.31]
  982    TiA      1        H234      Ti982     982    2.24802  47.867   ; Ti-O6      [2207.56]
  983    TiA      1        H234      Ti983     983    2.24803  47.867   ; Ti-O6      [2209.81]
  984    TiA      1        H234      Ti984     984    2.24802  47.867   ; Ti-O6      [2212.06]
  985    TiA      1        H234      Ti985     985    2.24803  47.867   ; Ti-O6       [2214.3]
  986    TiA      1        H234      Ti986     986    2.24802  47.867   ; Ti-O6      [2216.55]
  987    TiA      1        H234      Ti987     987    2.24803  47.867   ; Ti-O6       [2218.8]
  988    TiA      1        H234      Ti988     988    2.24802  47.867   ; Ti-O6      [2221.05]
  989    TiA      1        H234      Ti989     989    2.24803  47.867   ; Ti-O6       [2223.3]
  990    TiA      1        H234      Ti990     990    2.24802  47.867   ; Ti-O6      [2225.54]
  991    TiA      1        H234      Ti991     991    2.24803  47.867   ; Ti-O6      [2227.79]
  992    TiA      1        H234      Ti992     992    2.24802  47.867   ; Ti-O6      [2230.04]
  993    TiA      1        H234      Ti993     993    2.24803  47.867   ; Ti-O6      [2232.29]
  994    TiA      1        H234      Ti994     994    2.24803  47.867   ; Ti-O6      [2234.54]
  995    TiA      1        H234      Ti995     995    2.24802  47.867   ; Ti-O6      [2236.79]
  996    TiA      1        H234      Ti996     996    2.24803  47.867   ; Ti-O6      [2239.03]
  997    TiA      1        H234      Ti997     997    2.24802  47.867   ; Ti-O6      [2241.28]
  998    TiA      1        H234      Ti998     998    2.24803  47.867   ; Ti-O6      [2243.53]
  999    TiA      1        H234      Ti999     999    2.24802  47.867   ; Ti-O6      [2245.78]
 1000    TiA      1        H234     Ti1000    1000    2.24803  47.867   ; Ti-O6      [2248.03]
 1001    TiA      1        H234     Ti1001    1001    2.24802  47.867   ; Ti-O6      [2250.27]
 1002    TiA      1        H234     Ti1002    1002    2.24803  47.867   ; Ti-O6      [2252.52]
 1003    TiA      1        H234     Ti1003    1003    2.24802  47.867   ; Ti-O6      [2254.77]
 1004    TiA      1        H234     Ti1004    1004    2.24803  47.867   ; Ti-O6      [2257.02]
 1005    TiA      1        H234     Ti1005    1005    2.24802  47.867   ; Ti-O6      [2259.27]
 1006    TiA      1        H234     Ti1006    1006    2.24803  47.867   ; Ti-O6      [2261.51]
 1007    TiA      1        H234     Ti1007    1007    2.24802  47.867   ; Ti-O6      [2263.76]
 1008    TiA      1        H234     Ti1008    1008    2.24803  47.867   ; Ti-O6      [2266.01]
 1009    TiA      1        H234     Ti1009    1009    2.24802  47.867   ; Ti-O6      [2268.26]
 1010    TiA      1        H234     Ti1010    1010    2.24803  47.867   ; Ti-O6      [2270.51]
 1011    TiA      1        H234     Ti1011    1011    2.24802  47.867   ; Ti-O6      [2272.75]
 1012    TiA      1        H234     Ti1012    1012    2.24803  47.867   ; Ti-O6         [2275]
 1013    TiA      1        H234     Ti1013    1013    2.24802  47.867   ; Ti-O6      [2277.25]
 1014    TiA      1        H234     Ti1014    1014    2.24803  47.867   ; Ti-O6       [2279.5]
 1015    TiA      1        H234     Ti1015    1015    2.24802  47.867   ; Ti-O6      [2281.75]
 1016    TiA      1        H234     Ti1016    1016    2.24803  47.867   ; Ti-O6      [2283.99]
 1017    TiA      1        H234     Ti1017    1017    2.24802  47.867   ; Ti-O6      [2286.24]
 1018    TiA      1        H234     Ti1018    1018    2.24803  47.867   ; Ti-O6      [2288.49]
 1019    TiA      1        H234     Ti1019    1019    2.24802  47.867   ; Ti-O6      [2290.74]
 1020    TiA      1        H234     Ti1020    1020    2.24803  47.867   ; Ti-O6      [2292.99]
 1021    TiA      1        H234     Ti1021    1021    2.24802  47.867   ; Ti-O6      [2295.23]
 1022    TiA      1        H234     Ti1022    1022    2.24803  47.867   ; Ti-O6      [2297.48]
 1023    TiA      1        H234     Ti1023    1023    2.24803  47.867   ; Ti-O6      [2299.73]
 1024    TiA      1        H234     Ti1024    1024    2.24802  47.867   ; Ti-O6      [2301.98]
 1025    TiA      1        H234     Ti1025    1025    2.24803  47.867   ; Ti-O6      [2304.23]
 1026    TiA      1        H234     Ti1026    1026    2.24802  47.867   ; Ti-O6      [2306.47]
 1027    TiA      1        H234     Ti1027    1027    2.24803  47.867   ; Ti-O6      [2308.72]
 1028    TiA      1        H234     Ti1028    1028    2.24802  47.867   ; Ti-O6      [2310.97]
 1029    TiA      1        H234     Ti1029    1029    2.24803  47.867   ; Ti-O6      [2313.22]
 1030    TiA      1        H234     Ti1030    1030    2.24802  47.867   ; Ti-O6      [2315.47]
 1031    TiA      1        H234     Ti1031    1031    2.24803  47.867   ; Ti-O6      [2317.71]
 1032    TiA      1        H234     Ti1032    1032    2.24802  47.867   ; Ti-O6      [2319.96]
 1033    TiA      1        H234     Ti1033    1033    2.24803  47.867   ; Ti-O6      [2322.21]
 1034    TiA      1        H234     Ti1034    1034    2.24802  47.867   ; Ti-O6      [2324.46]
 1035    TiA      1        H234     Ti1035    1035    2.24803  47.867   ; Ti-O6      [2326.71]
 1036    TiA      1        H234     Ti1036    1036    2.24802  47.867   ; Ti-O6      [2328.95]
 1037    TiA      1        H234     Ti1037    1037    2.24803  47.867   ; Ti-O6       [2331.2]
 1038    TiA      1        H234     Ti1038    1038    2.24802  47.867   ; Ti-O6      [2333.45]
 1039    TiA      1        H234     Ti1039    1039    2.24803  47.867   ; Ti-O6       [2335.7]
 1040    TiA      1        H234     Ti1040    1040    2.24802  47.867   ; Ti-O6      [2337.95]
 1041    TiA      1        H234     Ti1041    1041    2.24803  47.867   ; Ti-O6      [2340.19]
 1042    TiA      1        H234     Ti1042    1042    2.24802  47.867   ; Ti-O6      [2342.44]
 1043    TiA      1        H234     Ti1043    1043    2.24803  47.867   ; Ti-O6      [2344.69]
 1044    TiA      1        H234     Ti1044    1044    2.24802  47.867   ; Ti-O6      [2346.94]
 1045    TiA      1        H234     Ti1045    1045    2.24803  47.867   ; Ti-O6      [2349.19]
 1046    TiA      1        H234     Ti1046    1046    2.24802  47.867   ; Ti-O6      [2351.43]
 1047    TiA      1        H234     Ti1047    1047    2.24803  47.867   ; Ti-O6      [2353.68]
 1048    TiA      1        H234     Ti1048    1048    2.24802  47.867   ; Ti-O6      [2355.93]
 1049    TiA      1        H234     Ti1049    1049    2.24803  47.867   ; Ti-O6      [2358.18]
 1050    TiA      1        H234     Ti1050    1050    2.24802  47.867   ; Ti-O6      [2360.43]
 1051    TiA      1        H234     Ti1051    1051    2.24803  47.867   ; Ti-O6      [2362.67]
 1052    TiA      1        H234     Ti1052    1052    2.24802  47.867   ; Ti-O6      [2364.92]
 1053    TiA      1        H234     Ti1053    1053    2.24803  47.867   ; Ti-O6      [2367.17]
 1054    TiA      1        H234     Ti1054    1054    2.24803  47.867   ; Ti-O6      [2369.42]
 1055    TiA      1        H234     Ti1055    1055    2.24802  47.867   ; Ti-O6      [2371.67]
 1056    TiA      1        H234     Ti1056    1056    2.24803  47.867   ; Ti-O6      [2373.91]
 1057    TiA      1        H234     Ti1057    1057    2.24802  47.867   ; Ti-O6      [2376.16]
 1058    TiA      1        H234     Ti1058    1058    2.24803  47.867   ; Ti-O6      [2378.41]
 1059    TiA      1        H234     Ti1059    1059    2.24802  47.867   ; Ti-O6      [2380.66]
 1060    TiA      1        H234     Ti1060    1060    2.24803  47.867   ; Ti-O6      [2382.91]
 1061    TiA      1        H234     Ti1061    1061    2.24802  47.867   ; Ti-O6      [2385.15]
 1062    TiA      1        H234     Ti1062    1062    2.24803  47.867   ; Ti-O6       [2387.4]
 1063    TiA      1        H234     Ti1063    1063    2.24802  47.867   ; Ti-O6      [2389.65]
 1064    TiA      1        H234     Ti1064    1064    2.24803  47.867   ; Ti-O6       [2391.9]
 1065    TiA      1        H234     Ti1065    1065    2.24802  47.867   ; Ti-O6      [2394.15]
 1066    TiA      1        H234     Ti1066    1066    2.24803  47.867   ; Ti-O6      [2396.39]
 1067    TiA      1        H234     Ti1067    1067    2.24802  47.867   ; Ti-O6      [2398.64]
 1068    TiA      1        H234     Ti1068    1068    2.24803  47.867   ; Ti-O6      [2400.89]
 1069    TiA      1        H234     Ti1069    1069    2.24802  47.867   ; Ti-O6      [2403.14]
 1070    TiA      1        H234     Ti1070    1070    2.24803  47.867   ; Ti-O6      [2405.39]
 1071    TiA      1        H234     Ti1071    1071    2.24802  47.867   ; Ti-O6      [2407.63]
 1072    TiA      1        H234     Ti1072    1072    2.24803  47.867   ; Ti-O6      [2409.88]
 1073    TiA      1        H234     Ti1073    1073    2.24802  47.867   ; Ti-O6      [2412.13]
 1074    TiA      1        H234     Ti1074    1074    2.24803  47.867   ; Ti-O6      [2414.38]
 1075    TiA      1        H234     Ti1075    1075    2.24802  47.867   ; Ti-O6      [2416.63]
 1076    TiA      1        H234     Ti1076    1076    2.24803  47.867   ; Ti-O6      [2418.88]
 1077    TiA      1        H234     Ti1077    1077    2.24802  47.867   ; Ti-O6      [2421.12]
 1078    TiA      1        H234     Ti1078    1078    2.24803  47.867   ; Ti-O6      [2423.37]
 1079    TiA      1        H234     Ti1079    1079    2.24802  47.867   ; Ti-O6      [2425.62]
 1080    TiA      1        H234     Ti1080    1080    2.24803  47.867   ; Ti-O6      [2427.87]
 1081    TiA      1        H234     Ti1081    1081    2.24802  47.867   ; Ti-O6      [2430.12]
 1082    TiA      1        H234     Ti1082    1082    2.24803  47.867   ; Ti-O6      [2432.36]
 1083    TiA      1        H234     Ti1083    1083    2.24803  47.867   ; Ti-O6      [2434.61]
 1084    TiA      1        H234     Ti1084    1084    2.24802  47.867   ; Ti-O6      [2436.86]
 1085    TiA      1        H234     Ti1085    1085    2.24803  47.867   ; Ti-O6      [2439.11]
 1086    TiA      1        H234     Ti1086    1086    2.24802  47.867   ; Ti-O6      [2441.36]
 1087    TiA      1        H234     Ti1087    1087    2.24803  47.867   ; Ti-O6       [2443.6]
 1088    TiA      1        H234     Ti1088    1088    2.24802  47.867   ; Ti-O6      [2445.85]
 1089    TiA      1        H234     Ti1089    1089    2.24803  47.867   ; Ti-O6       [2448.1]
 1090    TiA      1        H234     Ti1090    1090    2.24802  47.867   ; Ti-O6      [2450.35]
 1091    TiA      1        H234     Ti1091    1091    2.24803  47.867   ; Ti-O6       [2452.6]
 1092    TiA      1        H234     Ti1092    1092    2.24802  47.867   ; Ti-O6      [2454.84]
 1093    TiA      1        H234     Ti1093    1093    2.24803  47.867   ; Ti-O6      [2457.09]
 1094    TiA      1        H234     Ti1094    1094    2.24802  47.867   ; Ti-O6      [2459.34]
 1095    TiA      1        H234     Ti1095    1095    2.24803  47.867   ; Ti-O6      [2461.59]
 1096    TiA      1        H234     Ti1096    1096    2.24802  47.867   ; Ti-O6      [2463.84]
 1097    TiA      1        H234     Ti1097    1097    2.24803  47.867   ; Ti-O6      [2466.08]
 1098    TiA      1        H234     Ti1098    1098    2.24802  47.867   ; Ti-O6      [2468.33]
 1099    TiA      1        H234     Ti1099    1099    2.24803  47.867   ; Ti-O6      [2470.58]
 1100    TiA      1        H234     Ti1100    1100    2.24802  47.867   ; Ti-O6      [2472.83]
 1101    TiA      1        H234     Ti1101    1101    2.24803  47.867   ; Ti-O6      [2475.08]
 1102    TiA      1        H234     Ti1102    1102    2.24802  47.867   ; Ti-O6      [2477.32]
 1103    TiA      1        H234     Ti1103    1103    2.24803  47.867   ; Ti-O6      [2479.57]
 1104    TiA      1        H234     Ti1104    1104    2.24802  47.867   ; Ti-O6      [2481.82]
 1105    TiA      1        H234     Ti1105    1105    2.24803  47.867   ; Ti-O6      [2484.07]
 1106    TiA      1        H234     Ti1106    1106    2.24802  47.867   ; Ti-O6      [2486.32]
 1107    TiA      1        H234     Ti1107    1107    2.24803  47.867   ; Ti-O6      [2488.56]
 1108    TiA      1        H234     Ti1108    1108    2.24802  47.867   ; Ti-O6      [2490.81]
 1109    TiA      1        H234     Ti1109    1109    2.24803  47.867   ; Ti-O6      [2493.06]
 1110    TiA      1        H234     Ti1110    1110    2.24802  47.867   ; Ti-O6      [2495.31]
 1111    TiA      1        H234     Ti1111    1111    2.24803  47.867   ; Ti-O6      [2497.56]
 1112    TiA      1        H234     Ti1112    1112    2.24802  47.867   ; Ti-O6       [2499.8]
 1113    TiA      1        H234     Ti1113    1113    2.24803  47.867   ; Ti-O6      [2502.05]
 1114    TiA      1        H234     Ti1114    1114    2.24803  47.867   ; Ti-O6       [2504.3]
 1115    TiA      1        H234     Ti1115    1115    2.24802  47.867   ; Ti-O6      [2506.55]
 1116    TiA      1        H234     Ti1116    1116    2.24803  47.867   ; Ti-O6       [2508.8]
 1117    TiA      1        H234     Ti1117    1117    2.24802  47.867   ; Ti-O6      [2511.04]
 1118    TiA      1        H234     Ti1118    1118    2.24803  47.867   ; Ti-O6      [2513.29]
 1119    TiA      1        H234     Ti1119    1119    2.24802  47.867   ; Ti-O6      [2515.54]
 1120    TiA      1        H234     Ti1120    1120    2.24803  47.867   ; Ti-O6      [2517.79]
 1121    TiA      1        H234     Ti1121    1121    2.24802  47.867   ; Ti-O6      [2520.04]
 1122    TiA      1        H234     Ti1122    1122    2.24803  47.867   ; Ti-O6      [2522.28]
 1123    TiA      1        H234     Ti1123    1123    2.24802  47.867   ; Ti-O6      [2524.53]
 1124    TiA      1        H234     Ti1124    1124    2.24803  47.867   ; Ti-O6      [2526.78]
 1125    TiA      1        H234     Ti1125    1125    2.24802  47.867   ; Ti-O6      [2529.03]
 1126    TiA      1        H234     Ti1126    1126    2.24803  47.867   ; Ti-O6      [2531.28]
 1127    TiA      1        H234     Ti1127    1127    2.24802  47.867   ; Ti-O6      [2533.52]
 1128    TiA      1        H234     Ti1128    1128    2.24803  47.867   ; Ti-O6      [2535.77]
 1129    TiA      1        H234     Ti1129    1129    2.24802  47.867   ; Ti-O6      [2538.02]
 1130    TiA      1        H234     Ti1130    1130    2.24803  47.867   ; Ti-O6      [2540.27]
 1131    TiA      1        H234     Ti1131    1131    2.24802  47.867   ; Ti-O6      [2542.52]
 1132    TiA      1        H234     Ti1132    1132    2.24803  47.867   ; Ti-O6      [2544.76]
 1133    TiA      1        H234     Ti1133    1133    2.24802  47.867   ; Ti-O6      [2547.01]
 1134    TiA      1        H234     Ti1134    1134    2.24803  47.867   ; Ti-O6      [2549.26]
 1135    TiA      1        H234     Ti1135    1135    2.24802  47.867   ; Ti-O6      [2551.51]
 1136    TiA      1        H234     Ti1136    1136    2.24803  47.867   ; Ti-O6      [2553.76]
 1137    TiA      1        H234     Ti1137    1137    2.24802  47.867   ; Ti-O6         [2556]
 1138    TiA      1        H234     Ti1138    1138    2.24803  47.867   ; Ti-O6      [2558.25]
 1139    TiA      1        H234     Ti1139    1139    2.24802  47.867   ; Ti-O6       [2560.5]
 1140    TiA      1        H234     Ti1140    1140    2.24803  47.867   ; Ti-O6      [2562.75]
 1141    TiA      1        H234     Ti1141    1141    2.24802  47.867   ; Ti-O6         [2565]
 1142    TiA      1        H234     Ti1142    1142    2.24803  47.867   ; Ti-O6      [2567.24]
 1143    TiA      1        H234     Ti1143    1143    2.24803  47.867   ; Ti-O6      [2569.49]
 1144    TiA      1        H234     Ti1144    1144    2.24802  47.867   ; Ti-O6      [2571.74]
 1145    TiA      1        H234     Ti1145    1145    2.24803  47.867   ; Ti-O6      [2573.99]
 1146    TiA      1        H234     Ti1146    1146    2.24802  47.867   ; Ti-O6      [2576.24]
 1147    TiA      1        H234     Ti1147    1147    2.24803  47.867   ; Ti-O6      [2578.48]
 1148    TiA      1        H234     Ti1148    1148    2.24802  47.867   ; Ti-O6      [2580.73]
 1149    TiA      1        H234     Ti1149    1149    2.24803  47.867   ; Ti-O6      [2582.98]
 1150    TiA      1        H234     Ti1150    1150    2.24802  47.867   ; Ti-O6      [2585.23]
 1151    TiA      1        H234     Ti1151    1151    2.24803  47.867   ; Ti-O6      [2587.48]
 1152    TiA      1        H234     Ti1152    1152    2.24802  47.867   ; Ti-O6      [2589.72]
 1153    TiA      1        H234     Ti1153    1153    2.24803  47.867   ; Ti-O6      [2591.97]
 1154    TiA      1        H234     Ti1154    1154    2.24802  47.867   ; Ti-O6      [2594.22]
 1155    TiA      1        H234     Ti1155    1155    2.24803  47.867   ; Ti-O6      [2596.47]
 1156    TiA      1        H234     Ti1156    1156    2.24802  47.867   ; Ti-O6      [2598.72]
 1157    TiA      1        H234     Ti1157    1157    2.24803  47.867   ; Ti-O6      [2600.97]
 1158    TiA      1        H234     Ti1158    1158    2.24802  47.867   ; Ti-O6      [2603.21]
 1159    TiA      1        H234     Ti1159    1159    2.24803  47.867   ; Ti-O6      [2605.46]
 1160    TiA      1        H234     Ti1160    1160    2.24802  47.867   ; Ti-O6      [2607.71]
 1161    TiA      1        H234     Ti1161    1161    2.24803  47.867   ; Ti-O6      [2609.96]
 1162    TiA      1        H234     Ti1162    1162    2.24802  47.867   ; Ti-O6      [2612.21]
 1163    TiA      1        H234     Ti1163    1163    2.24803  47.867   ; Ti-O6      [2614.45]
 1164    TiA      1        H234     Ti1164    1164    2.24802  47.867   ; Ti-O6       [2616.7]
 1165    TiA      1        H234     Ti1165    1165    2.24803  47.867   ; Ti-O6      [2618.95]
 1166    TiA      1        H234     Ti1166    1166    2.24802  47.867   ; Ti-O6       [2621.2]
 1167    TiA      1        H234     Ti1167    1167    2.24803  47.867   ; Ti-O6      [2623.45]
 1168    TiA      1        H234     Ti1168    1168    2.24802  47.867   ; Ti-O6      [2625.69]
 1169    TiA      1        H234     Ti1169    1169    2.24803  47.867   ; Ti-O6      [2627.94]
 1170    TiA      1        H234     Ti1170    1170    2.24802  47.867   ; Ti-O6      [2630.19]
 1171    TiA      1        H234     Ti1171    1171    2.24803  47.867   ; Ti-O6      [2632.44]
 1172    TiA      1        H234     Ti1172    1172    2.24802  47.867   ; Ti-O6      [2634.69]
 1173    TiA      1        H234     Ti1173    1173    2.24803  47.867   ; Ti-O6      [2636.93]
 1174    TiA      1        H234     Ti1174    1174    2.24803  47.867   ; Ti-O6      [2639.18]
 1175    TiA      1        H234     Ti1175    1175    2.24802  47.867   ; Ti-O6      [2641.43]
 1176    TiA      1        H234     Ti1176    1176    2.24803  47.867   ; Ti-O6      [2643.68]
 1177    TiA      1        H234     Ti1177    1177    2.24802  47.867   ; Ti-O6      [2645.93]
 1178    TiA      1        H234     Ti1178    1178    2.24803  47.867   ; Ti-O6      [2648.17]
 1179    TiA      1        H234     Ti1179    1179    2.24802  47.867   ; Ti-O6      [2650.42]
 1180    TiA      1        H234     Ti1180    1180    2.24803  47.867   ; Ti-O6      [2652.67]
 1181    TiA      1        H234     Ti1181    1181    2.24802  47.867   ; Ti-O6      [2654.92]
 1182    TiA      1        H234     Ti1182    1182    2.24803  47.867   ; Ti-O6      [2657.17]
 1183    TiA      1        H234     Ti1183    1183    2.24802  47.867   ; Ti-O6      [2659.41]
 1184    TiA      1        H234     Ti1184    1184    2.24803  47.867   ; Ti-O6      [2661.66]
 1185    TiA      1        H234     Ti1185    1185    2.24802  47.867   ; Ti-O6      [2663.91]
 1186    TiA      1        H234     Ti1186    1186    2.24803  47.867   ; Ti-O6      [2666.16]
 1187    TiA      1        H234     Ti1187    1187    2.24802  47.867   ; Ti-O6      [2668.41]
 1188    TiA      1        H234     Ti1188    1188    2.24803  47.867   ; Ti-O6      [2670.65]
 1189    TiA      1        H234     Ti1189    1189    2.24802  47.867   ; Ti-O6       [2672.9]
 1190    TiA      1        H234     Ti1190    1190    2.24803  47.867   ; Ti-O6      [2675.15]
 1191    TiA      1        H234     Ti1191    1191    2.24802  47.867   ; Ti-O6       [2677.4]
 1192    TiA      1        H234     Ti1192    1192    2.24803  47.867   ; Ti-O6      [2679.65]
 1193    TiA      1        H234     Ti1193    1193    2.24802  47.867   ; Ti-O6      [2681.89]
 1194    TiA      1        H234     Ti1194    1194    2.24803  47.867   ; Ti-O6      [2684.14]
 1195    TiA      1        H234     Ti1195    1195    2.24802  47.867   ; Ti-O6      [2686.39]
 1196    TiA      1        H234     Ti1196    1196    2.24803  47.867   ; Ti-O6      [2688.64]
 1197    TiA      1        H234     Ti1197    1197    2.24802  47.867   ; Ti-O6      [2690.89]
 1198    TiA      1        H234     Ti1198    1198    2.24803  47.867   ; Ti-O6      [2693.13]
 1199    TiA      1        H234     Ti1199    1199    2.24802  47.867   ; Ti-O6      [2695.38]
 1200    TiA      1        H234     Ti1200    1200    2.24803  47.867   ; Ti-O6      [2697.63]
 1201    TiA      1        H234     Ti1201    1201    2.24802  47.867   ; Ti-O6      [2699.88]
 1202    TiA      1        H234     Ti1202    1202    2.24803  47.867   ; Ti-O6      [2702.13]
 1203    TiA      1        H234     Ti1203    1203    2.24803  47.867   ; Ti-O6      [2704.37]
 1204    TiA      1        H234     Ti1204    1204    2.24802  47.867   ; Ti-O6      [2706.62]
 1205    TiA      1        H234     Ti1205    1205    2.24803  47.867   ; Ti-O6      [2708.87]
 1206    TiA      1        H234     Ti1206    1206    2.24802  47.867   ; Ti-O6      [2711.12]
 1207    TiA      1        H234     Ti1207    1207    2.24803  47.867   ; Ti-O6      [2713.37]
 1208    TiA      1        H234     Ti1208    1208    2.24802  47.867   ; Ti-O6      [2715.61]
 1209    TiA      1        H234     Ti1209    1209    2.24803  47.867   ; Ti-O6      [2717.86]
 1210    TiA      1        H234     Ti1210    1210    2.24802  47.867   ; Ti-O6      [2720.11]
 1211    TiA      1        H234     Ti1211    1211    2.24803  47.867   ; Ti-O6      [2722.36]
 1212    TiA      1        H234     Ti1212    1212    2.24802  47.867   ; Ti-O6      [2724.61]
 1213    TiA      1        H234     Ti1213    1213    2.24803  47.867   ; Ti-O6      [2726.85]
 1214    TiA      1        H234     Ti1214    1214    2.24802  47.867   ; Ti-O6       [2729.1]
 1215    TiA      1        H234     Ti1215    1215    2.24803  47.867   ; Ti-O6      [2731.35]
 1216    TiA      1        H234     Ti1216    1216    2.24802  47.867   ; Ti-O6       [2733.6]
 1217    TiA      1        H234     Ti1217    1217    2.24803  47.867   ; Ti-O6      [2735.85]
 1218    TiA      1        H234     Ti1218    1218    2.24802  47.867   ; Ti-O6      [2738.09]
 1219    TiA      1        H234     Ti1219    1219    2.24803  47.867   ; Ti-O6      [2740.34]
 1220    TiA      1        H234     Ti1220    1220    2.24802  47.867   ; Ti-O6      [2742.59]
 1221    TiA      1        H234     Ti1221    1221    2.24803  47.867   ; Ti-O6      [2744.84]
 1222    TiA      1        H234     Ti1222    1222    2.24802  47.867   ; Ti-O6      [2747.09]
 1223    TiA      1        H234     Ti1223    1223    2.24803  47.867   ; Ti-O6      [2749.33]
 1224    TiA      1        H234     Ti1224    1224    2.24802  47.867   ; Ti-O6      [2751.58]
 1225    TiA      1        H234     Ti1225    1225    2.24803  47.867   ; Ti-O6      [2753.83]
 1226    TiA      1        H234     Ti1226    1226    2.24802  47.867   ; Ti-O6      [2756.08]
 1227    TiA      1        H234     Ti1227    1227    2.24803  47.867   ; Ti-O6      [2758.33]
 1228    TiA      1        H234     Ti1228    1228    2.24802  47.867   ; Ti-O6      [2760.57]
 1229    TiA      1        H234     Ti1229    1229    2.24803  47.867   ; Ti-O6      [2762.82]
 1230    TiA      1        H234     Ti1230    1230    2.24802  47.867   ; Ti-O6      [2765.07]
 1231    TiA      1        H234     Ti1231    1231    2.24803  47.867   ; Ti-O6      [2767.32]
 1232    TiA      1        H234     Ti1232    1232    2.24802  47.867   ; Ti-O6      [2769.57]
 1233    TiA      1        H234     Ti1233    1233    2.24803  47.867   ; Ti-O6      [2771.82]
 1234    TiA      1        H234     Ti1234    1234    2.24803  47.867   ; Ti-O6      [2774.06]
 1235    TiA      1        H234     Ti1235    1235    2.24802  47.867   ; Ti-O6      [2776.31]
 1236    TiA      1        H234     Ti1236    1236    2.24803  47.867   ; Ti-O6      [2778.56]
 1237    TiA      1        H234     Ti1237    1237    2.24802  47.867   ; Ti-O6      [2780.81]
 1238    TiA      1        H234     Ti1238    1238    2.24803  47.867   ; Ti-O6      [2783.06]
 1239    TiA      1        H234     Ti1239    1239    2.24802  47.867   ; Ti-O6       [2785.3]
 1240    TiA      1        H234     Ti1240    1240    2.24803  47.867   ; Ti-O6      [2787.55]
 1241    TiA      1        H234     Ti1241    1241    2.24802  47.867   ; Ti-O6       [2789.8]
 1242    TiA      1        H234     Ti1242    1242    2.24803  47.867   ; Ti-O6      [2792.05]
 1243    TiA      1        H234     Ti1243    1243    2.24802  47.867   ; Ti-O6       [2794.3]
 1244    TiA      1        H234     Ti1244    1244    2.24803  47.867   ; Ti-O6      [2796.54]
 1245    TiA      1        H234     Ti1245    1245    2.24802  47.867   ; Ti-O6      [2798.79]
 1246    TiA      1        H234     Ti1246    1246    2.24803  47.867   ; Ti-O6      [2801.04]
 1247    TiA      1        H234     Ti1247    1247    2.24802  47.867   ; Ti-O6      [2803.29]
 1248    TiA      1        H234     Ti1248    1248    2.24803  47.867   ; Ti-O6      [2805.54]
 1249    TiA      1        H234     Ti1249    1249    2.24802  47.867   ; Ti-O6      [2807.78]
 1250    TiA      1        H234     Ti1250    1250    2.24803  47.867   ; Ti-O6      [2810.03]
 1251    TiA      1        H234     Ti1251    1251    2.24802  47.867   ; Ti-O6      [2812.28]
 1252    TiA      1        H234     Ti1252    1252    2.24803  47.867   ; Ti-O6      [2814.53]
 1253    TiA      1        H234     Ti1253    1253    2.24802  47.867   ; Ti-O6      [2816.78]
 1254    TiA      1        H234     Ti1254    1254    2.24803  47.867   ; Ti-O6      [2819.02]
 1255    TiA      1        H234     Ti1255    1255    2.24802  47.867   ; Ti-O6      [2821.27]
 1256    TiA      1        H234     Ti1256    1256    2.24803  47.867   ; Ti-O6      [2823.52]
 1257    TiA      1        H234     Ti1257    1257    2.24802  47.867   ; Ti-O6      [2825.77]
 1258    TiA      1        H234     Ti1258    1258    2.24803  47.867   ; Ti-O6      [2828.02]
 1259    TiA      1        H234     Ti1259    1259    2.24802  47.867   ; Ti-O6      [2830.26]
 1260    TiA      1        H234     Ti1260    1260    2.24803  47.867   ; Ti-O6      [2832.51]
 1261    TiA      1        H234     Ti1261    1261    2.24802  47.867   ; Ti-O6      [2834.76]
 1262    TiA      1        H234     Ti1262    1262    2.24803  47.867   ; Ti-O6      [2837.01]
 1263    TiA      1        H234     Ti1263    1263    2.24803  47.867   ; Ti-O6      [2839.26]
 1264    TiA      1        H234     Ti1264    1264    2.24802  47.867   ; Ti-O6       [2841.5]
 1265    TiA      1        H234     Ti1265    1265    2.24803  47.867   ; Ti-O6      [2843.75]
 1266    TiA      1        H234     Ti1266    1266    2.24802  47.867   ; Ti-O6         [2846]
 1267    TiA      1        H234     Ti1267    1267    2.24803  47.867   ; Ti-O6      [2848.25]
 1268    TiA      1        H234     Ti1268    1268    2.24802  47.867   ; Ti-O6       [2850.5]
 1269    TiA      1        H234     Ti1269    1269    2.24803  47.867   ; Ti-O6      [2852.74]
 1270    TiA      1        H234     Ti1270    1270    2.24802  47.867   ; Ti-O6      [2854.99]
 1271    TiA      1        H234     Ti1271    1271    2.24803  47.867   ; Ti-O6      [2857.24]
 1272    TiA      1        H234     Ti1272    1272    2.24802  47.867   ; Ti-O6      [2859.49]
 1273    TiA      1        H234     Ti1273    1273    2.24803  47.867   ; Ti-O6      [2861.74]
 1274    TiA      1        H234     Ti1274    1274    2.24802  47.867   ; Ti-O6      [2863.98]
 1275    TiA      1        H234     Ti1275    1275    2.24803  47.867   ; Ti-O6      [2866.23]
 1276    TiA      1        H234     Ti1276    1276    2.24802  47.867   ; Ti-O6      [2868.48]
 1277    TiA      1        H234     Ti1277    1277    2.24803  47.867   ; Ti-O6      [2870.73]
 1278    TiA      1        H234     Ti1278    1278    2.24802  47.867   ; Ti-O6      [2872.98]
 1279    TiA      1        H234     Ti1279    1279    2.24803  47.867   ; Ti-O6      [2875.22]
 1280    TiA      1        H234     Ti1280    1280    2.24802  47.867   ; Ti-O6      [2877.47]
 1281    TiA      1        H234     Ti1281    1281    2.24803  47.867   ; Ti-O6      [2879.72]
 1282    TiA      1        H234     Ti1282    1282    2.24802  47.867   ; Ti-O6      [2881.97]
 1283    TiA      1        H234     Ti1283    1283    2.24803  47.867   ; Ti-O6      [2884.22]
 1284    TiA      1        H234     Ti1284    1284    2.24802  47.867   ; Ti-O6      [2886.46]
 1285    TiA      1        H234     Ti1285    1285    2.24803  47.867   ; Ti-O6      [2888.71]
 1286    TiA      1        H234     Ti1286    1286    2.24802  47.867   ; Ti-O6      [2890.96]
 1287    TiA      1        H234     Ti1287    1287    2.24803  47.867   ; Ti-O6      [2893.21]
 1288    TiA      1        H234     Ti1288    1288    2.24802  47.867   ; Ti-O6      [2895.46]
 1289    TiA      1        H234     Ti1289    1289    2.24803  47.867   ; Ti-O6       [2897.7]
 1290    TiA      1        H234     Ti1290    1290    2.24802  47.867   ; Ti-O6      [2899.95]
 1291    TiA      1        H234     Ti1291    1291    2.24803  47.867   ; Ti-O6       [2902.2]
 1292    TiA      1        H234     Ti1292    1292    2.24802  47.867   ; Ti-O6      [2904.45]
 1293    TiA      1        H234     Ti1293    1293    2.24803  47.867   ; Ti-O6       [2906.7]
 1294    TiA      1        H234     Ti1294    1294    2.24803  47.867   ; Ti-O6      [2908.94]
 1295    TiA      1        H234     Ti1295    1295    2.24802  47.867   ; Ti-O6      [2911.19]
 1296    TiA      1        H234     Ti1296    1296    2.24803  47.867   ; Ti-O6      [2913.44]
 1297    TiA      1        H234     Ti1297    1297    2.24802  47.867   ; Ti-O6      [2915.69]
 1298    TiA      1        H234     Ti1298    1298    2.24803  47.867   ; Ti-O6      [2917.94]
 1299    TiA      1        H234     Ti1299    1299    2.24802  47.867   ; Ti-O6      [2920.18]
 1300    TiA      1        H234     Ti1300    1300    2.24803  47.867   ; Ti-O6      [2922.43]
 1301    TiA      1        H234     Ti1301    1301    2.24802  47.867   ; Ti-O6      [2924.68]
 1302    TiA      1        H234     Ti1302    1302    2.24803  47.867   ; Ti-O6      [2926.93]
 1303    TiA      1        H234     Ti1303    1303    2.24802  47.867   ; Ti-O6      [2929.18]
 1304    TiA      1        H234     Ti1304    1304    2.24803  47.867   ; Ti-O6      [2931.42]
 1305    TiA      1        H234     Ti1305    1305    2.24802  47.867   ; Ti-O6      [2933.67]
 1306    TiA      1        H234     Ti1306    1306    2.24803  47.867   ; Ti-O6      [2935.92]
 1307    TiA      1        H234     Ti1307    1307    2.24802  47.867   ; Ti-O6      [2938.17]
 1308    TiA      1        H234     Ti1308    1308    2.24803  47.867   ; Ti-O6      [2940.42]
 1309    TiA      1        H234     Ti1309    1309    2.24802  47.867   ; Ti-O6      [2942.66]
 1310    TiA      1        H234     Ti1310    1310    2.24803  47.867   ; Ti-O6      [2944.91]
 1311    TiA      1        H234     Ti1311    1311    2.24802  47.867   ; Ti-O6      [2947.16]
 1312    TiA      1        H234     Ti1312    1312    2.24803  47.867   ; Ti-O6      [2949.41]
 1313    TiA      1        H234     Ti1313    1313    2.24802  47.867   ; Ti-O6      [2951.66]
 1314    TiA      1        H234     Ti1314    1314    2.24803  47.867   ; Ti-O6      [2953.91]
 1315    TiA      1        H234     Ti1315    1315    2.24802  47.867   ; Ti-O6      [2956.15]
 1316    TiA      1        H234     Ti1316    1316    2.24803  47.867   ; Ti-O6       [2958.4]
 1317    TiA      1        H234     Ti1317    1317    2.24802  47.867   ; Ti-O6      [2960.65]
 1318    TiA      1        H234     Ti1318    1318    2.24803  47.867   ; Ti-O6       [2962.9]
 1319    TiA      1        H234     Ti1319    1319    2.24802  47.867   ; Ti-O6      [2965.15]
 1320    TiA      1        H234     Ti1320    1320    2.24803  47.867   ; Ti-O6      [2967.39]
 1321    TiA      1        H234     Ti1321    1321    2.24802  47.867   ; Ti-O6      [2969.64]
 1322    TiA      1        H234     Ti1322    1322    2.24803  47.867   ; Ti-O6      [2971.89]
 1323    TiA      1        H234     Ti1323    1323    2.24803  47.867   ; Ti-O6      [2974.14]
 1324    TiA      1        H234     Ti1324    1324    2.24802  47.867   ; Ti-O6      [2976.39]
 1325    TiA      1        H234     Ti1325    1325    2.24803  47.867   ; Ti-O6      [2978.63]
 1326    TiA      1        H234     Ti1326    1326    2.24802  47.867   ; Ti-O6      [2980.88]
 1327    TiA      1        H234     Ti1327    1327    2.24803  47.867   ; Ti-O6      [2983.13]
 1328    TiA      1        H234     Ti1328    1328    2.24802  47.867   ; Ti-O6      [2985.38]
 1329    TiA      1        H234     Ti1329    1329    2.24803  47.867   ; Ti-O6      [2987.63]
 1330    TiA      1        H234     Ti1330    1330    2.24802  47.867   ; Ti-O6      [2989.87]
 1331    TiA      1        H234     Ti1331    1331    2.24803  47.867   ; Ti-O6      [2992.12]
 1332    TiA      1        H234     Ti1332    1332    2.24802  47.867   ; Ti-O6      [2994.37]
 1333    TiA      1        H234     Ti1333    1333    2.24803  47.867   ; Ti-O6      [2996.62]
 1334    TiA      1        H234     Ti1334    1334    2.24802  47.867   ; Ti-O6      [2998.87]
 1335    TiA      1        H234     Ti1335    1335    2.24803  47.867   ; Ti-O6      [3001.11]
 1336    TiA      1        H234     Ti1336    1336    2.24802  47.867   ; Ti-O6      [3003.36]
 1337    TiA      1        H234     Ti1337    1337    2.24803  47.867   ; Ti-O6      [3005.61]
 1338    TiA      1        H234     Ti1338    1338    2.24802  47.867   ; Ti-O6      [3007.86]
 1339    TiA      1        H234     Ti1339    1339    2.24803  47.867   ; Ti-O6      [3010.11]
 1340    TiA      1        H234     Ti1340    1340    2.24802  47.867   ; Ti-O6      [3012.35]
 1341    TiA      1        H234     Ti1341    1341    2.24803  47.867   ; Ti-O6       [3014.6]
 1342    TiA      1        H234     Ti1342    1342    2.24802  47.867   ; Ti-O6      [3016.85]
 1343    TiA      1        H234     Ti1343    1343    2.24803  47.867   ; Ti-O6       [3019.1]
 1344    TiA      1        H234     Ti1344    1344    2.24802  47.867   ; Ti-O6      [3021.35]
 1345    TiA      1        H234     Ti1345    1345    2.24803  47.867   ; Ti-O6      [3023.59]
 1346    TiA      1        H234     Ti1346    1346    2.24802  47.867   ; Ti-O6      [3025.84]
 1347    TiA      1        H234     Ti1347    1347    2.24803  47.867   ; Ti-O6      [3028.09]
 1348    TiA      1        H234     Ti1348    1348    2.24802  47.867   ; Ti-O6      [3030.34]
 1349    TiA      1        H234     Ti1349    1349    2.24803  47.867   ; Ti-O6      [3032.59]
 1350    TiA      1        H234     Ti1350    1350    2.24802  47.867   ; Ti-O6      [3034.83]
 1351    TiA      1        H234     Ti1351    1351    2.24803  47.867   ; Ti-O6      [3037.08]
 1352    TiA      1        H234     Ti1352    1352    2.24802  47.867   ; Ti-O6      [3039.33]
 1353    TiA      1        H234     Ti1353    1353    2.24803  47.867   ; Ti-O6      [3041.58]
 1354    TiA      1        H234     Ti1354    1354    2.24803  47.867   ; Ti-O6      [3043.83]
 1355    TiA      1        H234     Ti1355    1355    2.24802  47.867   ; Ti-O6      [3046.07]
 1356    TiA      1        H234     Ti1356    1356    2.24803  47.867   ; Ti-O6      [3048.32]
 1357    TiA      1        H234     Ti1357    1357    2.24802  47.867   ; Ti-O6      [3050.57]
 1358    TiA      1        H234     Ti1358    1358    2.24803  47.867   ; Ti-O6      [3052.82]
 1359    TiA      1        H234     Ti1359    1359    2.24802  47.867   ; Ti-O6      [3055.07]
 1360    TiA      1        H234     Ti1360    1360    2.24803  47.867   ; Ti-O6      [3057.31]
 1361    TiA      1        H234     Ti1361    1361    2.24802  47.867   ; Ti-O6      [3059.56]
 1362    TiA      1        H234     Ti1362    1362    2.24803  47.867   ; Ti-O6      [3061.81]
 1363    TiA      1        H234     Ti1363    1363    2.24802  47.867   ; Ti-O6      [3064.06]
 1364    TiA      1        H234     Ti1364    1364    2.24803  47.867   ; Ti-O6      [3066.31]
 1365    TiA      1        H234     Ti1365    1365    2.24802  47.867   ; Ti-O6      [3068.55]
 1366    TiA      1        H234     Ti1366    1366    2.24803  47.867   ; Ti-O6       [3070.8]
 1367    TiA      1        H234     Ti1367    1367    2.24802  47.867   ; Ti-O6      [3073.05]
 1368    TiA      1        H234     Ti1368    1368    2.24803  47.867   ; Ti-O6       [3075.3]
 1369    TiA      1        H234     Ti1369    1369    2.24802  47.867   ; Ti-O6      [3077.55]
 1370    TiA      1        H234     Ti1370    1370    2.24803  47.867   ; Ti-O6      [3079.79]
 1371    TiA      1        H234     Ti1371    1371    2.24802  47.867   ; Ti-O6      [3082.04]
 1372    TiA      1        H234     Ti1372    1372    2.24803  47.867   ; Ti-O6      [3084.29]
 1373    TiA      1        H234     Ti1373    1373    2.24802  47.867   ; Ti-O6      [3086.54]
 1374    TiA      1        H234     Ti1374    1374    2.24803  47.867   ; Ti-O6      [3088.79]
 1375    TiA      1        H234     Ti1375    1375    2.24802  47.867   ; Ti-O6      [3091.03]
 1376    TiA      1        H234     Ti1376    1376    2.24803  47.867   ; Ti-O6      [3093.28]
 1377    TiA      1        H234     Ti1377    1377    2.24802  47.867   ; Ti-O6      [3095.53]
 1378    TiA      1        H234     Ti1378    1378    2.24803  47.867   ; Ti-O6      [3097.78]
 1379    TiA      1        H234     Ti1379    1379    2.24802  47.867   ; Ti-O6      [3100.03]
 1380    TiA      1        H234     Ti1380    1380    2.24803  47.867   ; Ti-O6      [3102.27]
 1381    TiA      1        H234     Ti1381    1381    2.24802  47.867   ; Ti-O6      [3104.52]
 1382    TiA      1        H234     Ti1382    1382    2.24803  47.867   ; Ti-O6      [3106.77]
 1383    TiA      1        H234     Ti1383    1383    2.24803  47.867   ; Ti-O6      [3109.02]
 1384    TiA      1        H234     Ti1384    1384    2.24802  47.867   ; Ti-O6      [3111.27]
 1385    TiA      1        H234     Ti1385    1385    2.24803  47.867   ; Ti-O6      [3113.51]
 1386    TiA      1        H234     Ti1386    1386    2.24802  47.867   ; Ti-O6      [3115.76]
 1387    TiA      1        H234     Ti1387    1387    2.24803  47.867   ; Ti-O6      [3118.01]
 1388    TiA      1        H234     Ti1388    1388    2.24802  47.867   ; Ti-O6      [3120.26]
 1389    TiA      1        H234     Ti1389    1389    2.24803  47.867   ; Ti-O6      [3122.51]
 1390    TiA      1        H234     Ti1390    1390    2.24802  47.867   ; Ti-O6      [3124.75]
 1391    TiA      1        H234     Ti1391    1391    2.24803  47.867   ; Ti-O6         [3127]
 1392    TiA      1        H234     Ti1392    1392    2.24802  47.867   ; Ti-O6      [3129.25]
 1393    TiA      1        H234     Ti1393    1393    2.24803  47.867   ; Ti-O6       [3131.5]
 1394    TiA      1        H234     Ti1394    1394    2.24802  47.867   ; Ti-O6      [3133.75]
 1395    TiA      1        H234     Ti1395    1395    2.24803  47.867   ; Ti-O6         [3136]
 1396    TiA      1        H234     Ti1396    1396    2.24802  47.867   ; Ti-O6      [3138.24]
 1397    TiA      1        H234     Ti1397    1397    2.24803  47.867   ; Ti-O6      [3140.49]
 1398    TiA      1        H234     Ti1398    1398    2.24802  47.867   ; Ti-O6      [3142.74]
 1399    TiA      1        H234     Ti1399    1399    2.24803  47.867   ; Ti-O6      [3144.99]
 1400    TiA      1        H234     Ti1400    1400    2.24802  47.867   ; Ti-O6      [3147.24]
 1401    TiA      1        H234     Ti1401    1401    2.24803  47.867   ; Ti-O6      [3149.48]
 1402    TiA      1        H234     Ti1402    1402    2.24802  47.867   ; Ti-O6      [3151.73]
 1403    TiA      1        H234     Ti1403    1403    2.24803  47.867   ; Ti-O6      [3153.98]
 1404    TiA      1        H234     Ti1404    1404    2.24802  47.867   ; Ti-O6      [3156.23]
 1405    TiA      1        H234     Ti1405    1405    2.24803  47.867   ; Ti-O6      [3158.48]
 1406    TiA      1        H234     Ti1406    1406    2.24802  47.867   ; Ti-O6      [3160.72]
 1407    TiA      1        H234     Ti1407    1407    2.24803  47.867   ; Ti-O6      [3162.97]
 1408    TiA      1        H234     Ti1408    1408    2.24802  47.867   ; Ti-O6      [3165.22]
 1409    TiA      1        H234     Ti1409    1409    2.24803  47.867   ; Ti-O6      [3167.47]
 1410    TiA      1        H234     Ti1410    1410    2.24802  47.867   ; Ti-O6      [3169.72]
 1411    TiA      1        H234     Ti1411    1411    2.24803  47.867   ; Ti-O6      [3171.96]
 1412    TiA      1        H234     Ti1412    1412    2.24802  47.867   ; Ti-O6      [3174.21]
 1413    TiA      1        H234     Ti1413    1413    2.24803  47.867   ; Ti-O6      [3176.46]
 1414    TiA      1        H234     Ti1414    1414    2.24803  47.867   ; Ti-O6      [3178.71]
 1415    TiA      1        H234     Ti1415    1415    2.24802  47.867   ; Ti-O6      [3180.96]
 1416    TiA      1        H234     Ti1416    1416    2.24803  47.867   ; Ti-O6       [3183.2]
 1417    TiA      1        H234     Ti1417    1417    2.24802  47.867   ; Ti-O6      [3185.45]
 1418    TiA      1        H234     Ti1418    1418    2.24803  47.867   ; Ti-O6       [3187.7]
 1419    TiA      1        H234     Ti1419    1419    2.24802  47.867   ; Ti-O6      [3189.95]
 1420    TiA      1        H234     Ti1420    1420    2.24803  47.867   ; Ti-O6       [3192.2]
 1421    TiA      1        H234     Ti1421    1421    2.24802  47.867   ; Ti-O6      [3194.44]
 1422    TiA      1        H234     Ti1422    1422    2.24803  47.867   ; Ti-O6      [3196.69]
 1423    TiA      1        H234     Ti1423    1423    2.24802  47.867   ; Ti-O6      [3198.94]
 1424    TiA      1        H234     Ti1424    1424    2.24803  47.867   ; Ti-O6      [3201.19]
 1425    TiA      1        H234     Ti1425    1425    2.24802  47.867   ; Ti-O6      [3203.44]
 1426    TiA      1        H234     Ti1426    1426    2.24803  47.867   ; Ti-O6      [3205.68]
 1427    TiA      1        H234     Ti1427    1427    2.24802  47.867   ; Ti-O6      [3207.93]
 1428    TiA      1        H234     Ti1428    1428    2.24803  47.867   ; Ti-O6      [3210.18]
 1429    TiA      1        H234     Ti1429    1429    2.24802  47.867   ; Ti-O6      [3212.43]
 1430    TiA      1        H234     Ti1430    1430    2.24803  47.867   ; Ti-O6      [3214.68]
 1431    TiA      1        H234     Ti1431    1431    2.24802  47.867   ; Ti-O6      [3216.92]
 1432    TiA      1        H234     Ti1432    1432    2.24803  47.867   ; Ti-O6      [3219.17]
 1433    TiA      1        H234     Ti1433    1433    2.24802  47.867   ; Ti-O6      [3221.42]
 1434    TiA      1        H234     Ti1434    1434    2.24803  47.867   ; Ti-O6      [3223.67]
 1435    TiA      1        H234     Ti1435    1435    2.24802  47.867   ; Ti-O6      [3225.92]
 1436    TiA      1        H234     Ti1436    1436    2.24803  47.867   ; Ti-O6      [3228.16]
 1437    TiA      1        H234     Ti1437    1437    2.24802  47.867   ; Ti-O6      [3230.41]
 1438    TiA      1        H234     Ti1438    1438    2.24803  47.867   ; Ti-O6      [3232.66]
 1439    TiA      1        H234     Ti1439    1439    2.24802  47.867   ; Ti-O6      [3234.91]
 1440    TiA      1        H234     Ti1440    1440    2.24803  47.867   ; Ti-O6      [3237.16]
 1441    TiA      1        H234     Ti1441    1441    2.24802  47.867   ; Ti-O6       [3239.4]
 1442    TiA      1        H234     Ti1442    1442    2.24803  47.867   ; Ti-O6      [3241.65]
 1443    TiA      1        H234     Ti1443    1443    2.24803  47.867   ; Ti-O6       [3243.9]
 1444    TiA      1        H234     Ti1444    1444    2.24802  47.867   ; Ti-O6      [3246.15]
 1445    TiA      1        H234     Ti1445    1445    2.24803  47.867   ; Ti-O6       [3248.4]
 1446    TiA      1        H234     Ti1446    1446    2.24802  47.867   ; Ti-O6      [3250.64]
 1447    TiA      1        H234     Ti1447    1447    2.24803  47.867   ; Ti-O6      [3252.89]
 1448    TiA      1        H234     Ti1448    1448    2.24802  47.867   ; Ti-O6      [3255.14]
 1449    TiA      1        H234     Ti1449    1449    2.24803  47.867   ; Ti-O6      [3257.39]
 1450    TiA      1        H234     Ti1450    1450    2.24802  47.867   ; Ti-O6      [3259.64]
 1451    TiA      1        H234     Ti1451    1451    2.24803  47.867   ; Ti-O6      [3261.88]
 1452    TiA      1        H234     Ti1452    1452    2.24802  47.867   ; Ti-O6      [3264.13]
 1453    TiA      1        H234     Ti1453    1453    2.24803  47.867   ; Ti-O6      [3266.38]
 1454    TiA      1        H234     Ti1454    1454    2.24802  47.867   ; Ti-O6      [3268.63]
 1455    TiA      1        H234     Ti1455    1455    2.24803  47.867   ; Ti-O6      [3270.88]
 1456    TiA      1        H234     Ti1456    1456    2.24802  47.867   ; Ti-O6      [3273.12]
 1457    TiA      1        H234     Ti1457    1457    2.24803  47.867   ; Ti-O6      [3275.37]
 1458    TiA      1        H234     Ti1458    1458    2.24802  47.867   ; Ti-O6      [3277.62]
 1459    TiA      1        H234     Ti1459    1459    2.24803  47.867   ; Ti-O6      [3279.87]
 1460    TiA      1        H234     Ti1460    1460    2.24802  47.867   ; Ti-O6      [3282.12]
 1461    TiA      1        H234     Ti1461    1461    2.24803  47.867   ; Ti-O6      [3284.36]
 1462    TiA      1        H234     Ti1462    1462    2.24802  47.867   ; Ti-O6      [3286.61]
 1463    TiA      1        H234     Ti1463    1463    2.24803  47.867   ; Ti-O6      [3288.86]
 1464    TiA      1        H234     Ti1464    1464    2.24802  47.867   ; Ti-O6      [3291.11]
 1465    TiA      1        H234     Ti1465    1465    2.24803  47.867   ; Ti-O6      [3293.36]
 1466    TiA      1        H234     Ti1466    1466    2.24802  47.867   ; Ti-O6       [3295.6]
 1467    TiA      1        H234     Ti1467    1467    2.24803  47.867   ; Ti-O6      [3297.85]
 1468    TiA      1        H234     Ti1468    1468    2.24802  47.867   ; Ti-O6       [3300.1]
 1469    TiA      1        H234     Ti1469    1469    2.24803  47.867   ; Ti-O6      [3302.35]
 1470    TiA      1        H234     Ti1470    1470    2.24802  47.867   ; Ti-O6       [3304.6]
 1471    TiA      1        H234     Ti1471    1471    2.24803  47.867   ; Ti-O6      [3306.85]
 1472    TiA      1        H234     Ti1472    1472    2.24802  47.867   ; Ti-O6      [3309.09]
 1473    TiA      1        H234     Ti1473    1473    2.24803  47.867   ; Ti-O6      [3311.34]
 1474    TiA      1        H234     Ti1474    1474    2.24803  47.867   ; Ti-O6      [3313.59]
 1475    TiA      1        H234     Ti1475    1475    2.24802  47.867   ; Ti-O6      [3315.84]
 1476    TiA      1        H234     Ti1476    1476    2.24803  47.867   ; Ti-O6      [3318.09]
 1477    TiA      1        H234     Ti1477    1477    2.24802  47.867   ; Ti-O6      [3320.33]
 1478    TiA      1        H234     Ti1478    1478    2.24803  47.867   ; Ti-O6      [3322.58]
 1479    TiA      1        H234     Ti1479    1479    2.24802  47.867   ; Ti-O6      [3324.83]
 1480    TiA      1        H234     Ti1480    1480    2.24803  47.867   ; Ti-O6      [3327.08]
 1481    TiA      1        H234     Ti1481    1481    2.24802  47.867   ; Ti-O6      [3329.33]
 1482    TiA      1        H234     Ti1482    1482    2.24803  47.867   ; Ti-O6      [3331.57]
 1483    TiA      1        H234     Ti1483    1483    2.24802  47.867   ; Ti-O6      [3333.82]
 1484    TiA      1        H234     Ti1484    1484    2.24803  47.867   ; Ti-O6      [3336.07]
 1485    TiA      1        H234     Ti1485    1485    2.24802  47.867   ; Ti-O6      [3338.32]
 1486    TiA      1        H234     Ti1486    1486    2.24803  47.867   ; Ti-O6      [3340.57]
 1487    TiA      1        H234     Ti1487    1487    2.24802  47.867   ; Ti-O6      [3342.81]
 1488    TiA      1        H234     Ti1488    1488    2.24803  47.867   ; Ti-O6      [3345.06]
 1489    TiA      1        H234     Ti1489    1489    2.24802  47.867   ; Ti-O6      [3347.31]
 1490    TiA      1        H234     Ti1490    1490    2.24803  47.867   ; Ti-O6      [3349.56]
 1491    TiA      1        H234     Ti1491    1491    2.24802  47.867   ; Ti-O6      [3351.81]
 1492    TiA      1        H234     Ti1492    1492    2.24803  47.867   ; Ti-O6      [3354.05]
 1493    TiA      1        H234     Ti1493    1493    2.24802  47.867   ; Ti-O6       [3356.3]
 1494    TiA      1        H234     Ti1494    1494    2.24803  47.867   ; Ti-O6      [3358.55]
 1495    TiA      1        H234     Ti1495    1495    2.24802  47.867   ; Ti-O6       [3360.8]
 1496    TiA      1        H234     Ti1496    1496    2.24803  47.867   ; Ti-O6      [3363.05]
 1497    TiA      1        H234     Ti1497    1497    2.24802  47.867   ; Ti-O6      [3365.29]
 1498    TiA      1        H234     Ti1498    1498    2.24803  47.867   ; Ti-O6      [3367.54]
 1499    TiA      1        H234     Ti1499    1499    2.24802  47.867   ; Ti-O6      [3369.79]
 1500    TiA      1        H234     Ti1500    1500    2.24803  47.867   ; Ti-O6      [3372.04]
 1501    TiA      1        H234     Ti1501    1501    2.24802  47.867   ; Ti-O6      [3374.29]
 1502    TiA      1        H234     Ti1502    1502    2.24803  47.867   ; Ti-O6      [3376.53]
 1503    TiA      1        H234     Ti1503    1503    2.24802  47.867   ; Ti-O6      [3378.78]
 1504    TiA      1        H234     Ti1504    1504    2.24803  47.867   ; Ti-O6      [3381.03]
 1505    TiA      1        H234     Ti1505    1505    2.24803  47.867   ; Ti-O6      [3383.28]
 1506    TiA      1        H234     Ti1506    1506    2.24802  47.867   ; Ti-O6      [3385.53]
 1507    TiA      1        H234     Ti1507    1507    2.24803  47.867   ; Ti-O6      [3387.77]
 1508    TiA      1        H234     Ti1508    1508    2.24802  47.867   ; Ti-O6      [3390.02]
 1509    TiA      1        H234     Ti1509    1509    2.24803  47.867   ; Ti-O6      [3392.27]
 1510    TiA      1        H234     Ti1510    1510    2.24802  47.867   ; Ti-O6      [3394.52]
 1511    TiA      1        H234     Ti1511    1511    2.24803  47.867   ; Ti-O6      [3396.77]
 1512    TiA      1        H234     Ti1512    1512    2.24802  47.867   ; Ti-O6      [3399.01]
 1513    TiA      1        H234     Ti1513    1513    2.24803  47.867   ; Ti-O6      [3401.26]
 1514    TiA      1        H234     Ti1514    1514    2.24802  47.867   ; Ti-O6      [3403.51]
 1515    TiA      1        H234     Ti1515    1515    2.24803  47.867   ; Ti-O6      [3405.76]
 1516    TiA      1        H234     Ti1516    1516    2.24802  47.867   ; Ti-O6      [3408.01]
 1517    TiA      1        H234     Ti1517    1517    2.24803  47.867   ; Ti-O6      [3410.25]
 1518    TiA      1        H234     Ti1518    1518    2.24802  47.867   ; Ti-O6       [3412.5]
 1519    TiA      1        H234     Ti1519    1519    2.24803  47.867   ; Ti-O6      [3414.75]
 1520    TiA      1        H234     Ti1520    1520    2.24802  47.867   ; Ti-O6         [3417]
 1521    TiA      1        H234     Ti1521    1521    2.24803  47.867   ; Ti-O6      [3419.25]
 1522    TiA      1        H234     Ti1522    1522    2.24802  47.867   ; Ti-O6      [3421.49]
 1523    TiA      1        H234     Ti1523    1523    2.24803  47.867   ; Ti-O6      [3423.74]
 1524    TiA      1        H234     Ti1524    1524    2.24802  47.867   ; Ti-O6      [3425.99]
 1525    TiA      1        H234     Ti1525    1525    2.24803  47.867   ; Ti-O6      [3428.24]
 1526    TiA      1        H234     Ti1526    1526    2.24802  47.867   ; Ti-O6      [3430.49]
 1527    TiA      1        H234     Ti1527    1527    2.24803  47.867   ; Ti-O6      [3432.73]
 1528    TiA      1        H234     Ti1528    1528    2.24802  47.867   ; Ti-O6      [3434.98]
 1529    TiA      1        H234     Ti1529    1529    2.24803  47.867   ; Ti-O6      [3437.23]
 1530    TiA      1        H234     Ti1530    1530    2.24802  47.867   ; Ti-O6      [3439.48]
 1531    TiA      1        H234     Ti1531    1531    2.24803  47.867   ; Ti-O6      [3441.73]
 1532    TiA      1        H234     Ti1532    1532    2.24802  47.867   ; Ti-O6      [3443.97]
 1533    TiA      1        H234     Ti1533    1533    2.24803  47.867   ; Ti-O6      [3446.22]
 1534    TiA      1        H234     Ti1534    1534    2.24803  47.867   ; Ti-O6      [3448.47]
 1535    TiA      1        H234     Ti1535    1535    2.24802  47.867   ; Ti-O6      [3450.72]
 1536    TiA      1        H234     Ti1536    1536    2.24803  47.867   ; Ti-O6      [3452.97]
 1537    TiA      1        H234     Ti1537    1537    2.24802  47.867   ; Ti-O6      [3455.21]
 1538    TiA      1        H234     Ti1538    1538    2.24803  47.867   ; Ti-O6      [3457.46]
 1539    TiA      1        H234     Ti1539    1539    2.24802  47.867   ; Ti-O6      [3459.71]
 1540    TiA      1        H234     Ti1540    1540    2.24803  47.867   ; Ti-O6      [3461.96]
 1541    TiA      1        H234     Ti1541    1541    2.24802  47.867   ; Ti-O6      [3464.21]
 1542    TiA      1        H234     Ti1542    1542    2.24803  47.867   ; Ti-O6      [3466.45]
 1543    TiA      1        H234     Ti1543    1543    2.24802  47.867   ; Ti-O6       [3468.7]
 1544    TiA      1        H234     Ti1544    1544    2.24803  47.867   ; Ti-O6      [3470.95]
 1545    TiA      1        H234     Ti1545    1545    2.24802  47.867   ; Ti-O6       [3473.2]
 1546    TiA      1        H234     Ti1546    1546    2.24803  47.867   ; Ti-O6      [3475.45]
 1547    TiA      1        H234     Ti1547    1547    2.24802  47.867   ; Ti-O6      [3477.69]
 1548    TiA      1        H234     Ti1548    1548    2.24803  47.867   ; Ti-O6      [3479.94]
 1549    TiA      1        H234     Ti1549    1549    2.24802  47.867   ; Ti-O6      [3482.19]
 1550    TiA      1        H234     Ti1550    1550    2.24803  47.867   ; Ti-O6      [3484.44]
 1551    TiA      1        H234     Ti1551    1551    2.24802  47.867   ; Ti-O6      [3486.69]
 1552    TiA      1        H234     Ti1552    1552    2.24803  47.867   ; Ti-O6      [3488.94]
 1553    TiA      1        H234     Ti1553    1553    2.24802  47.867   ; Ti-O6      [3491.18]
 1554    TiA      1        H234     Ti1554    1554    2.24803  47.867   ; Ti-O6      [3493.43]
 1555    TiA      1        H234     Ti1555    1555    2.24802  47.867   ; Ti-O6      [3495.68]
 1556    TiA      1        H234     Ti1556    1556    2.24803  47.867   ; Ti-O6      [3497.93]
 1557    TiA      1        H234     Ti1557    1557    2.24802  47.867   ; Ti-O6      [3500.18]
 1558    TiA      1        H234     Ti1558    1558    2.24803  47.867   ; Ti-O6      [3502.42]
 1559    TiA      1        H234     Ti1559    1559    2.24802  47.867   ; Ti-O6      [3504.67]
 1560    TiA      1        H234     Ti1560    1560    2.24803  47.867   ; Ti-O6      [3506.92]
 1561    TiA      1        H234     Ti1561    1561    2.24802  47.867   ; Ti-O6      [3509.17]
 1562    TiA      1        H234     Ti1562    1562    2.24803  47.867   ; Ti-O6      [3511.42]
 1563    TiA      1        H234     Ti1563    1563    2.24802  47.867   ; Ti-O6      [3513.66]
 1564    TiA      1        H234     Ti1564    1564    2.24803  47.867   ; Ti-O6      [3515.91]
 1565    TiA      1        H234     Ti1565    1565    2.24803  47.867   ; Ti-O6      [3518.16]
 1566    TiA      1        H234     Ti1566    1566    2.24802  47.867   ; Ti-O6      [3520.41]
 1567    TiA      1        H234     Ti1567    1567    2.24803  47.867   ; Ti-O6      [3522.66]
 1568    TiA      1        H234     Ti1568    1568    2.24802  47.867   ; Ti-O6       [3524.9]
 1569    TiA      1        H234     Ti1569    1569    2.24803  47.867   ; Ti-O6      [3527.15]
 1570    TiA      1        H234     Ti1570    1570    2.24802  47.867   ; Ti-O6       [3529.4]
 1571    TiA      1        H234     Ti1571    1571    2.24803  47.867   ; Ti-O6      [3531.65]
 1572    TiA      1        H234     Ti1572    1572    2.24802  47.867   ; Ti-O6       [3533.9]
 1573    TiA      1        H234     Ti1573    1573    2.24803  47.867   ; Ti-O6      [3536.14]
 1574    TiA      1        H234     Ti1574    1574    2.24802  47.867   ; Ti-O6      [3538.39]
 1575    TiA      1        H234     Ti1575    1575    2.24803  47.867   ; Ti-O6      [3540.64]
 1576    TiA      1        H234     Ti1576    1576    2.24802  47.867   ; Ti-O6      [3542.89]
 1577    TiA      1        H234     Ti1577    1577    2.24803  47.867   ; Ti-O6      [3545.14]
 1578    TiA      1        H234     Ti1578    1578    2.24802  47.867   ; Ti-O6      [3547.38]
 1579    TiA      1        H234     Ti1579    1579    2.24803  47.867   ; Ti-O6      [3549.63]
 1580    TiA      1        H234     Ti1580    1580    2.24802  47.867   ; Ti-O6      [3551.88]
 1581    TiA      1        H234     Ti1581    1581    2.24803  47.867   ; Ti-O6      [3554.13]
 1582    TiA      1        H234     Ti1582    1582    2.24802  47.867   ; Ti-O6      [3556.38]
 1583    TiA      1        H234     Ti1583    1583    2.24803  47.867   ; Ti-O6      [3558.62]
 1584    TiA      1        H234     Ti1584    1584    2.24802  47.867   ; Ti-O6      [3560.87]
 1585    TiA      1        H234     Ti1585    1585    2.24803  47.867   ; Ti-O6      [3563.12]
 1586    TiA      1        H234     Ti1586    1586    2.24802  47.867   ; Ti-O6      [3565.37]
 1587    TiA      1        H234     Ti1587    1587    2.24803  47.867   ; Ti-O6      [3567.62]
 1588    TiA      1        H234     Ti1588    1588    2.24802  47.867   ; Ti-O6      [3569.86]
 1589    TiA      1        H234     Ti1589    1589    2.24803  47.867   ; Ti-O6      [3572.11]
 1590    TiA      1        H234     Ti1590    1590    2.24802  47.867   ; Ti-O6      [3574.36]
 1591    TiA      1        H234     Ti1591    1591    2.24803  47.867   ; Ti-O6      [3576.61]
 1592    TiA      1        H234     Ti1592    1592    2.24802  47.867   ; Ti-O6      [3578.86]
 1593    TiA      1        H234     Ti1593    1593    2.24803  47.867   ; Ti-O6       [3581.1]
 1594    TiA      1        H234     Ti1594    1594    2.24803  47.867   ; Ti-O6      [3583.35]
 1595    TiA      1        H234     Ti1595    1595    2.24802  47.867   ; Ti-O6       [3585.6]
 1596    TiA      1        H234     Ti1596    1596    2.24803  47.867   ; Ti-O6      [3587.85]
 1597    TiA      1        H234     Ti1597    1597    2.24802  47.867   ; Ti-O6       [3590.1]
 1598    TiA      1        H234     Ti1598    1598    2.24803  47.867   ; Ti-O6      [3592.34]
 1599    TiA      1        H234     Ti1599    1599    2.24802  47.867   ; Ti-O6      [3594.59]
 1600    TiA      1        H234     Ti1600    1600    2.24803  47.867   ; Ti-O6      [3596.84]
 1601    TiA      1        H234     Ti1601    1601    2.24802  47.867   ; Ti-O6      [3599.09]
 1602    TiA      1        H234     Ti1602    1602    2.24803  47.867   ; Ti-O6      [3601.34]
 1603    TiA      1        H234     Ti1603    1603    2.24802  47.867   ; Ti-O6      [3603.58]
 1604    TiA      1        H234     Ti1604    1604    2.24803  47.867   ; Ti-O6      [3605.83]
 1605    TiA      1        H234     Ti1605    1605    2.24802  47.867   ; Ti-O6      [3608.08]
 1606    TiA      1        H234     Ti1606    1606    2.24803  47.867   ; Ti-O6      [3610.33]
 1607    TiA      1        H234     Ti1607    1607    2.24802  47.867   ; Ti-O6      [3612.58]
 1608    TiA      1        H234     Ti1608    1608    2.24803  47.867   ; Ti-O6      [3614.82]
 1609    TiA      1        H234     Ti1609    1609    2.24802  47.867   ; Ti-O6      [3617.07]
 1610    TiA      1        H234     Ti1610    1610    2.24803  47.867   ; Ti-O6      [3619.32]
 1611    TiA      1        H234     Ti1611    1611    2.24802  47.867   ; Ti-O6      [3621.57]
 1612    TiA      1        H234     Ti1612    1612    2.24803  47.867   ; Ti-O6      [3623.82]
 1613    TiA      1        H234     Ti1613    1613    2.24802  47.867   ; Ti-O6      [3626.06]
 1614    TiA      1        H234     Ti1614    1614    2.24803  47.867   ; Ti-O6      [3628.31]
 1615    TiA      1        H234     Ti1615    1615    2.24802  47.867   ; Ti-O6      [3630.56]
 1616    TiA      1        H234     Ti1616    1616    2.24803  47.867   ; Ti-O6      [3632.81]
 1617    TiA      1        H234     Ti1617    1617    2.24802  47.867   ; Ti-O6      [3635.06]
 1618    TiA      1        H234     Ti1618    1618    2.24803  47.867   ; Ti-O6       [3637.3]
 1619    TiA      1        H234     Ti1619    1619    2.24802  47.867   ; Ti-O6      [3639.55]
 1620    TiA      1        H234     Ti1620    1620    2.24803  47.867   ; Ti-O6       [3641.8]
 1621    TiA      1        H234     Ti1621    1621    2.24802  47.867   ; Ti-O6      [3644.05]
 1622    TiA      1        H234     Ti1622    1622    2.24803  47.867   ; Ti-O6       [3646.3]
 1623    TiA      1        H234     Ti1623    1623    2.24802  47.867   ; Ti-O6      [3648.54]
 1624    TiA      1        H234     Ti1624    1624    2.24803  47.867   ; Ti-O6      [3650.79]
 1625    TiA      1        H234     Ti1625    1625    2.24803  47.867   ; Ti-O6      [3653.04]
 1626    TiA      1        H234     Ti1626    1626    2.24802  47.867   ; Ti-O6      [3655.29]
 1627    TiA      1        H234     Ti1627    1627    2.24803  47.867   ; Ti-O6      [3657.54]
 1628    TiA      1        H234     Ti1628    1628    2.24802  47.867   ; Ti-O6      [3659.78]
 1629    TiA      1        H234     Ti1629    1629    2.24803  47.867   ; Ti-O6      [3662.03]
 1630    TiA      1        H234     Ti1630    1630    2.24802  47.867   ; Ti-O6      [3664.28]
 1631    TiA      1        H234     Ti1631    1631    2.24803  47.867   ; Ti-O6      [3666.53]
 1632    TiA      1        H234     Ti1632    1632    2.24802  47.867   ; Ti-O6      [3668.78]
 1633    TiA      1        H234     Ti1633    1633    2.24803  47.867   ; Ti-O6      [3671.03]
 1634    TiA      1        H234     Ti1634    1634    2.24802  47.867   ; Ti-O6      [3673.27]
 1635    TiA      1        H234     Ti1635    1635    2.24803  47.867   ; Ti-O6      [3675.52]
 1636    TiA      1        H234     Ti1636    1636    2.24802  47.867   ; Ti-O6      [3677.77]
 1637    TiA      1        H234     Ti1637    1637    2.24803  47.867   ; Ti-O6      [3680.02]
 1638    TiA      1        H234     Ti1638    1638    2.24802  47.867   ; Ti-O6      [3682.27]
 1639    TiA      1        H234     Ti1639    1639    2.24803  47.867   ; Ti-O6      [3684.51]
 1640    TiA      1        H234     Ti1640    1640    2.24802  47.867   ; Ti-O6      [3686.76]
 1641    TiA      1        H234     Ti1641    1641    2.24803  47.867   ; Ti-O6      [3689.01]
 1642    TiA      1        H234     Ti1642    1642    2.24802  47.867   ; Ti-O6      [3691.26]
 1643    TiA      1        H234     Ti1643    1643    2.24803  47.867   ; Ti-O6      [3693.51]
 1644    TiA      1        H234     Ti1644    1644    2.24802  47.867   ; Ti-O6      [3695.75]
 1645    TiA      1        H234     Ti1645    1645    2.24803  47.867   ; Ti-O6         [3698]
 1646    TiA      1        H234     Ti1646    1646    2.24802  47.867   ; Ti-O6      [3700.25]
 1647    TiA      1        H234     Ti1647    1647    2.24803  47.867   ; Ti-O6       [3702.5]
 1648    TiA      1        H234     Ti1648    1648    2.24802  47.867   ; Ti-O6      [3704.75]
 1649    TiA      1        H234     Ti1649    1649    2.24803  47.867   ; Ti-O6      [3706.99]
 1650    TiA      1        H234     Ti1650    1650    2.24802  47.867   ; Ti-O6      [3709.24]
 1651    TiA      1        H234     Ti1651    1651    2.24803  47.867   ; Ti-O6      [3711.49]
 1652    TiA      1        H234     Ti1652    1652    2.24802  47.867   ; Ti-O6      [3713.74]
 1653    TiA      1        H234     Ti1653    1653    2.24803  47.867   ; Ti-O6      [3715.99]
 1654    TiA      1        H234     Ti1654    1654    2.24803  47.867   ; Ti-O6      [3718.23]
 1655    TiA      1        H234     Ti1655    1655    2.24802  47.867   ; Ti-O6      [3720.48]
 1656    TiA      1        H234     Ti1656    1656    2.24803  47.867   ; Ti-O6      [3722.73]
 1657    TiA      1        H234     Ti1657    1657    2.24802  47.867   ; Ti-O6      [3724.98]
 1658    TiA      1        H234     Ti1658    1658    2.24803  47.867   ; Ti-O6      [3727.23]
 1659    TiA      1        H234     Ti1659    1659    2.24802  47.867   ; Ti-O6      [3729.47]
 1660    TiA      1        H234     Ti1660    1660    2.24803  47.867   ; Ti-O6      [3731.72]
 1661    TiA      1        H234     Ti1661    1661    2.24802  47.867   ; Ti-O6      [3733.97]
 1662    TiA      1        H234     Ti1662    1662    2.24803  47.867   ; Ti-O6      [3736.22]
 1663    TiA      1        H234     Ti1663    1663    2.24802  47.867   ; Ti-O6      [3738.47]
 1664    TiA      1        H234     Ti1664    1664    2.24803  47.867   ; Ti-O6      [3740.71]
 1665    TiA      1        H234     Ti1665    1665    2.24802  47.867   ; Ti-O6      [3742.96]
 1666    TiA      1        H234     Ti1666    1666    2.24803  47.867   ; Ti-O6      [3745.21]
 1667    TiA      1        H234     Ti1667    1667    2.24802  47.867   ; Ti-O6      [3747.46]
 1668    TiA      1        H234     Ti1668    1668    2.24803  47.867   ; Ti-O6      [3749.71]
 1669    TiA      1        H234     Ti1669    1669    2.24802  47.867   ; Ti-O6      [3751.95]
 1670    TiA      1        H234     Ti1670    1670    2.24803  47.867   ; Ti-O6       [3754.2]
 1671    TiA      1        H234     Ti1671    1671    2.24802  47.867   ; Ti-O6      [3756.45]
 1672    TiA      1        H234     Ti1672    1672    2.24803  47.867   ; Ti-O6       [3758.7]
 1673    TiA      1        H234     Ti1673    1673    2.24802  47.867   ; Ti-O6      [3760.95]
 1674    TiA      1        H234     Ti1674    1674    2.24803  47.867   ; Ti-O6      [3763.19]
 1675    TiA      1        H234     Ti1675    1675    2.24802  47.867   ; Ti-O6      [3765.44]
 1676    TiA      1        H234     Ti1676    1676    2.24803  47.867   ; Ti-O6      [3767.69]
 1677    TiA      1        H234     Ti1677    1677    2.24802  47.867   ; Ti-O6      [3769.94]
 1678    TiA      1        H234     Ti1678    1678    2.24803  47.867   ; Ti-O6      [3772.19]
 1679    TiA      1        H234     Ti1679    1679    2.24802  47.867   ; Ti-O6      [3774.43]
 1680    TiA      1        H234     Ti1680    1680    2.24803  47.867   ; Ti-O6      [3776.68]
 1681    TiA      1        H234     Ti1681    1681    2.24802  47.867   ; Ti-O6      [3778.93]
 1682    TiA      1        H234     Ti1682    1682    2.24803  47.867   ; Ti-O6      [3781.18]
 1683    TiA      1        H234     Ti1683    1683    2.24802  47.867   ; Ti-O6      [3783.43]
 1684    TiA      1        H234     Ti1684    1684    2.24803  47.867   ; Ti-O6      [3785.67]
 1685    TiA      1        H234     Ti1685    1685    2.24803  47.867   ; Ti-O6      [3787.92]
 1686    TiA      1        H234     Ti1686    1686    2.24802  47.867   ; Ti-O6      [3790.17]
 1687    TiA      1        H234     Ti1687    1687    2.24803  47.867   ; Ti-O6      [3792.42]
 1688    TiA      1        H234     Ti1688    1688    2.24802  47.867   ; Ti-O6      [3794.67]
 1689    TiA      1        H234     Ti1689    1689    2.24803  47.867   ; Ti-O6      [3796.91]
 1690    TiA      1        H234     Ti1690    1690    2.24802  47.867   ; Ti-O6      [3799.16]
 1691    TiA      1        H234     Ti1691    1691    2.24803  47.867   ; Ti-O6      [3801.41]
 1692    TiA      1        H234     Ti1692    1692    2.24802  47.867   ; Ti-O6      [3803.66]
 1693    TiA      1        H234     Ti1693    1693    2.24803  47.867   ; Ti-O6      [3805.91]
 1694    TiA      1        H234     Ti1694    1694    2.24802  47.867   ; Ti-O6      [3808.15]
 1695    TiA      1        H234     Ti1695    1695    2.24803  47.867   ; Ti-O6       [3810.4]
 1696    TiA      1        H234     Ti1696    1696    2.24802  47.867   ; Ti-O6      [3812.65]
 1697    TiA      1        H234     Ti1697    1697    2.24803  47.867   ; Ti-O6       [3814.9]
 1698    TiA      1        H234     Ti1698    1698    2.24802  47.867   ; Ti-O6      [3817.15]
 1699    TiA      1        H234     Ti1699    1699    2.24803  47.867   ; Ti-O6      [3819.39]
 1700    TiA      1        H234     Ti1700    1700    2.24802  47.867   ; Ti-O6      [3821.64]
 1701    TiA      1        H234     Ti1701    1701    2.24803  47.867   ; Ti-O6      [3823.89]
 1702    TiA      1        H234     Ti1702    1702    2.24802  47.867   ; Ti-O6      [3826.14]
 1703    TiA      1        H234     Ti1703    1703    2.24803  47.867   ; Ti-O6      [3828.39]
 1704    TiA      1        H234     Ti1704    1704    2.24802  47.867   ; Ti-O6      [3830.63]
 1705    TiA      1        H234     Ti1705    1705    2.24803  47.867   ; Ti-O6      [3832.88]
 1706    TiA      1        H234     Ti1706    1706    2.24802  47.867   ; Ti-O6      [3835.13]
 1707    TiA      1        H234     Ti1707    1707    2.24803  47.867   ; Ti-O6      [3837.38]
 1708    TiA      1        H234     Ti1708    1708    2.24802  47.867   ; Ti-O6      [3839.63]
 1709    TiA      1        H234     Ti1709    1709    2.24803  47.867   ; Ti-O6      [3841.88]
 1710    TiA      1        H234     Ti1710    1710    2.24802  47.867   ; Ti-O6      [3844.12]
 1711    TiA      1        H234     Ti1711    1711    2.24803  47.867   ; Ti-O6      [3846.37]
 1712    TiA      1        H234     Ti1712    1712    2.24802  47.867   ; Ti-O6      [3848.62]
 1713    TiA      1        H234     Ti1713    1713    2.24803  47.867   ; Ti-O6      [3850.87]
 1714    TiA      1        H234     Ti1714    1714    2.24803  47.867   ; Ti-O6      [3853.12]
 1715    TiA      1        H234     Ti1715    1715    2.24802  47.867   ; Ti-O6      [3855.36]
 1716    TiA      1        H234     Ti1716    1716    2.24803  47.867   ; Ti-O6      [3857.61]
 1717    TiA      1        H234     Ti1717    1717    2.24802  47.867   ; Ti-O6      [3859.86]
 1718    TiA      1        H234     Ti1718    1718    2.24803  47.867   ; Ti-O6      [3862.11]
 1719    TiA      1        H234     Ti1719    1719    2.24802  47.867   ; Ti-O6      [3864.36]
 1720    TiA      1        H234     Ti1720    1720    2.24803  47.867   ; Ti-O6       [3866.6]
 1721    TiA      1        H234     Ti1721    1721    2.24802  47.867   ; Ti-O6      [3868.85]
 1722    TiA      1        H234     Ti1722    1722    2.24803  47.867   ; Ti-O6       [3871.1]
 1723    TiA      1        H234     Ti1723    1723    2.24802  47.867   ; Ti-O6      [3873.35]
 1724    TiA      1        H234     Ti1724    1724    2.24803  47.867   ; Ti-O6       [3875.6]
 1725    TiA      1        H234     Ti1725    1725    2.24802  47.867   ; Ti-O6      [3877.84]
 1726    TiA      1        H234     Ti1726    1726    2.24803  47.867   ; Ti-O6      [3880.09]
 1727    TiA      1        H234     Ti1727    1727    2.24802  47.867   ; Ti-O6      [3882.34]
 1728    TiA      1        H234     Ti1728    1728    2.24803  47.867   ; Ti-O6      [3884.59]
 1729    TiA      1        H234     Ti1729    1729    2.24802  47.867   ; Ti-O6      [3886.84]
 1730    TiA      1        H234     Ti1730    1730    2.24803  47.867   ; Ti-O6      [3889.08]
 1731    TiA      1        H234     Ti1731    1731    2.24802  47.867   ; Ti-O6      [3891.33]
 1732    TiA      1        H234     Ti1732    1732    2.24803  47.867   ; Ti-O6      [3893.58]
 1733    TiA      1        H234     Ti1733    1733    2.24802  47.867   ; Ti-O6      [3895.83]
 1734    TiA      1        H234     Ti1734    1734    2.24803  47.867   ; Ti-O6      [3898.08]
 1735    TiA      1        H234     Ti1735    1735    2.24802  47.867   ; Ti-O6      [3900.32]
 1736    TiA      1        H234     Ti1736    1736    2.24803  47.867   ; Ti-O6      [3902.57]
 1737    TiA      1        H234     Ti1737    1737    2.24802  47.867   ; Ti-O6      [3904.82]
 1738    TiA      1        H234     Ti1738    1738    2.24803  47.867   ; Ti-O6      [3907.07]
 1739    TiA      1        H234     Ti1739    1739    2.24802  47.867   ; Ti-O6      [3909.32]
 1740    TiA      1        H234     Ti1740    1740    2.24803  47.867   ; Ti-O6      [3911.56]
 1741    TiA      1        H234     Ti1741    1741    2.24802  47.867   ; Ti-O6      [3913.81]
 1742    TiA      1        H234     Ti1742    1742    2.24803  47.867   ; Ti-O6      [3916.06]
 1743    TiA      1        H234     Ti1743    1743    2.24802  47.867   ; Ti-O6      [3918.31]
 1744    TiA      1        H234     Ti1744    1744    2.24803  47.867   ; Ti-O6      [3920.56]
 1745    TiA      1        H234     Ti1745    1745    2.24803  47.867   ; Ti-O6       [3922.8]
 1746    TiA      1        H234     Ti1746    1746    2.24802  47.867   ; Ti-O6      [3925.05]
 1747    TiA      1        H234     Ti1747    1747    2.24803  47.867   ; Ti-O6       [3927.3]
 1748    TiA      1        H234     Ti1748    1748    2.24802  47.867   ; Ti-O6      [3929.55]
 1749    TiA      1        H234     Ti1749    1749    2.24803  47.867   ; Ti-O6       [3931.8]
 1750    TiA      1        H234     Ti1750    1750    2.24802  47.867   ; Ti-O6      [3934.04]
 1751    TiA      1        H234     Ti1751    1751    2.24803  47.867   ; Ti-O6      [3936.29]
 1752    TiA      1        H234     Ti1752    1752    2.24802  47.867   ; Ti-O6      [3938.54]
 1753    TiA      1        H234     Ti1753    1753    2.24803  47.867   ; Ti-O6      [3940.79]
 1754    TiA      1        H234     Ti1754    1754    2.24802  47.867   ; Ti-O6      [3943.04]
 1755    TiA      1        H234     Ti1755    1755    2.24803  47.867   ; Ti-O6      [3945.28]
 1756    TiA      1        H234     Ti1756    1756    2.24802  47.867   ; Ti-O6      [3947.53]
 1757    TiA      1        H234     Ti1757    1757    2.24803  47.867   ; Ti-O6      [3949.78]
 1758    TiA      1        H234     Ti1758    1758    2.24802  47.867   ; Ti-O6      [3952.03]
 1759    TiA      1        H234     Ti1759    1759    2.24803  47.867   ; Ti-O6      [3954.28]
 1760    TiA      1        H234     Ti1760    1760    2.24802  47.867   ; Ti-O6      [3956.52]
 1761    TiA      1        H234     Ti1761    1761    2.24803  47.867   ; Ti-O6      [3958.77]
 1762    TiA      1        H234     Ti1762    1762    2.24802  47.867   ; Ti-O6      [3961.02]
 1763    TiA      1        H234     Ti1763    1763    2.24803  47.867   ; Ti-O6      [3963.27]
 1764    TiA      1        H234     Ti1764    1764    2.24802  47.867   ; Ti-O6      [3965.52]
 1765    TiA      1        H234     Ti1765    1765    2.24803  47.867   ; Ti-O6      [3967.76]
 1766    TiA      1        H234     Ti1766    1766    2.24802  47.867   ; Ti-O6      [3970.01]
 1767    TiA      1        H234     Ti1767    1767    2.24803  47.867   ; Ti-O6      [3972.26]
 1768    TiA      1        H234     Ti1768    1768    2.24802  47.867   ; Ti-O6      [3974.51]
 1769    TiA      1        H234     Ti1769    1769    2.24803  47.867   ; Ti-O6      [3976.76]
 1770    TiA      1        H234     Ti1770    1770    2.24802  47.867   ; Ti-O6         [3979]
 1771    TiA      1        H234     Ti1771    1771    2.24803  47.867   ; Ti-O6      [3981.25]
 1772    TiA      1        H234     Ti1772    1772    2.24802  47.867   ; Ti-O6       [3983.5]
 1773    TiA      1        H234     Ti1773    1773    2.24803  47.867   ; Ti-O6      [3985.75]
 1774    TiA      1        H234     Ti1774    1774    2.24803  47.867   ; Ti-O6         [3988]
 1775    TiA      1        H234     Ti1775    1775    2.24802  47.867   ; Ti-O6      [3990.24]
 1776    TiA      1        H234     Ti1776    1776    2.24803  47.867   ; Ti-O6      [3992.49]
 1777    TiA      1        H234     Ti1777    1777    2.24802  47.867   ; Ti-O6      [3994.74]
 1778    TiA      1        H234     Ti1778    1778    2.24803  47.867   ; Ti-O6      [3996.99]
 1779    TiA      1        H234     Ti1779    1779    2.24802  47.867   ; Ti-O6      [3999.24]
 1780    TiA      1        H234     Ti1780    1780    2.24803  47.867   ; Ti-O6      [4001.48]
 1781    TiA      1        H234     Ti1781    1781    2.24802  47.867   ; Ti-O6      [4003.73]
 1782    TiA      1        H234     Ti1782    1782    2.24803  47.867   ; Ti-O6      [4005.98]
 1783    TiA      1        H234     Ti1783    1783    2.24802  47.867   ; Ti-O6      [4008.23]
 1784    TiA      1        H234     Ti1784    1784    2.24803  47.867   ; Ti-O6      [4010.48]
 1785    TiA      1        H234     Ti1785    1785    2.24802  47.867   ; Ti-O6      [4012.72]
 1786    TiA      1        H234     Ti1786    1786    2.24803  47.867   ; Ti-O6      [4014.97]
 1787    TiA      1        H234     Ti1787    1787    2.24802  47.867   ; Ti-O6      [4017.22]
 1788    TiA      1        H234     Ti1788    1788    2.24803  47.867   ; Ti-O6      [4019.47]
 1789    TiA      1        H234     Ti1789    1789    2.24802  47.867   ; Ti-O6      [4021.72]
 1790    TiA      1        H234     Ti1790    1790    2.24803  47.867   ; Ti-O6      [4023.97]
 1791    TiA      1        H234     Ti1791    1791    2.24802  47.867   ; Ti-O6      [4026.21]
 1792    TiA      1        H234     Ti1792    1792    2.24803  47.867   ; Ti-O6      [4028.46]
 1793    TiA      1        H234     Ti1793    1793    2.24802  47.867   ; Ti-O6      [4030.71]
 1794    TiA      1        H234     Ti1794    1794    2.24803  47.867   ; Ti-O6      [4032.96]
 1795    TiA      1        H234     Ti1795    1795    2.24802  47.867   ; Ti-O6      [4035.21]
 1796    TiA      1        H234     Ti1796    1796    2.24803  47.867   ; Ti-O6      [4037.45]
 1797    TiA      1        H234     Ti1797    1797    2.24802  47.867   ; Ti-O6       [4039.7]
 1798    TiA      1        H234     Ti1798    1798    2.24803  47.867   ; Ti-O6      [4041.95]
 1799    TiA      1        H234     Ti1799    1799    2.24802  47.867   ; Ti-O6       [4044.2]
 1800    TiA      1        H234     Ti1800    1800    2.24803  47.867   ; Ti-O6      [4046.45]
 1801    TiA      1        H234     Ti1801    1801    2.24802  47.867   ; Ti-O6      [4048.69]
 1802    TiA      1        H234     Ti1802    1802    2.24803  47.867   ; Ti-O6      [4050.94]
 1803    TiA      1        H234     Ti1803    1803    2.24802  47.867   ; Ti-O6      [4053.19]
 1804    TiA      1        H234     Ti1804    1804    2.24803  47.867   ; Ti-O6      [4055.44]
 1805    TiA      1        H234     Ti1805    1805    2.24803  47.867   ; Ti-O6      [4057.69]
 1806    TiA      1        H234     Ti1806    1806    2.24802  47.867   ; Ti-O6      [4059.93]
 1807    TiA      1        H234     Ti1807    1807    2.24803  47.867   ; Ti-O6      [4062.18]
 1808    TiA      1        H234     Ti1808    1808    2.24802  47.867   ; Ti-O6      [4064.43]
 1809    TiA      1        H234     Ti1809    1809    2.24803  47.867   ; Ti-O6      [4066.68]
 1810    TiA      1        H234     Ti1810    1810    2.24802  47.867   ; Ti-O6      [4068.93]
 1811    TiA      1        H234     Ti1811    1811    2.24803  47.867   ; Ti-O6      [4071.17]
 1812    TiA      1        H234     Ti1812    1812    2.24802  47.867   ; Ti-O6      [4073.42]
 1813    TiA      1        H234     Ti1813    1813    2.24803  47.867   ; Ti-O6      [4075.67]
 1814    TiA      1        H234     Ti1814    1814    2.24802  47.867   ; Ti-O6      [4077.92]
 1815    TiA      1        H234     Ti1815    1815    2.24803  47.867   ; Ti-O6      [4080.17]
 1816    TiA      1        H234     Ti1816    1816    2.24802  47.867   ; Ti-O6      [4082.41]
 1817    TiA      1        H234     Ti1817    1817    2.24803  47.867   ; Ti-O6      [4084.66]
 1818    TiA      1        H234     Ti1818    1818    2.24802  47.867   ; Ti-O6      [4086.91]
 1819    TiA      1        H234     Ti1819    1819    2.24803  47.867   ; Ti-O6      [4089.16]
 1820    TiA      1        H234     Ti1820    1820    2.24802  47.867   ; Ti-O6      [4091.41]
 1821    TiA      1        H234     Ti1821    1821    2.24803  47.867   ; Ti-O6      [4093.65]
 1822    TiA      1        H234     Ti1822    1822    2.24802  47.867   ; Ti-O6       [4095.9]
 1823    TiA      1        H234     Ti1823    1823    2.24803  47.867   ; Ti-O6      [4098.15]
 1824    TiA      1        H234     Ti1824    1824    2.24802  47.867   ; Ti-O6       [4100.4]
 1825    TiA      1        H234     Ti1825    1825    2.24803  47.867   ; Ti-O6      [4102.65]
 1826    TiA      1        H234     Ti1826    1826    2.24802  47.867   ; Ti-O6      [4104.89]
 1827    TiA      1        H234     Ti1827    1827    2.24803  47.867   ; Ti-O6      [4107.14]
 1828    TiA      1        H234     Ti1828    1828    2.24802  47.867   ; Ti-O6      [4109.39]
 1829    TiA      1        H234     Ti1829    1829    2.24803  47.867   ; Ti-O6      [4111.64]
 1830    TiA      1        H234     Ti1830    1830    2.24802  47.867   ; Ti-O6      [4113.89]
 1831    TiA      1        H234     Ti1831    1831    2.24803  47.867   ; Ti-O6      [4116.13]
 1832    TiA      1        H234     Ti1832    1832    2.24802  47.867   ; Ti-O6      [4118.38]
 1833    TiA      1        H234     Ti1833    1833    2.24803  47.867   ; Ti-O6      [4120.63]
 1834    TiA      1        H234     Ti1834    1834    2.24803  47.867   ; Ti-O6      [4122.88]
 1835    TiA      1        H234     Ti1835    1835    2.24802  47.867   ; Ti-O6      [4125.13]
 1836    TiA      1        H234     Ti1836    1836    2.24803  47.867   ; Ti-O6      [4127.37]
 1837    TiA      1        H234     Ti1837    1837    2.24802  47.867   ; Ti-O6      [4129.62]
 1838    TiA      1        H234     Ti1838    1838    2.24803  47.867   ; Ti-O6      [4131.87]
 1839    TiA      1        H234     Ti1839    1839    2.24802  47.867   ; Ti-O6      [4134.12]
 1840    TiA      1        H234     Ti1840    1840    2.24803  47.867   ; Ti-O6      [4136.37]
 1841    TiA      1        H234     Ti1841    1841    2.24802  47.867   ; Ti-O6      [4138.61]
 1842    TiA      1        H234     Ti1842    1842    2.24803  47.867   ; Ti-O6      [4140.86]
 1843    TiA      1        H234     Ti1843    1843    2.24802  47.867   ; Ti-O6      [4143.11]
 1844    TiA      1        H234     Ti1844    1844    2.24803  47.867   ; Ti-O6      [4145.36]
 1845    TiA      1        H234     Ti1845    1845    2.24802  47.867   ; Ti-O6      [4147.61]
 1846    TiA      1        H234     Ti1846    1846    2.24803  47.867   ; Ti-O6      [4149.85]
 1847    TiA      1        H234     Ti1847    1847    2.24802  47.867   ; Ti-O6       [4152.1]
 1848    TiA      1        H234     Ti1848    1848    2.24803  47.867   ; Ti-O6      [4154.35]
 1849    TiA      1        H234     Ti1849    1849    2.24802  47.867   ; Ti-O6       [4156.6]
 1850    TiA      1        H234     Ti1850    1850    2.24803  47.867   ; Ti-O6      [4158.85]
 1851    TiA      1        H234     Ti1851    1851    2.24802  47.867   ; Ti-O6      [4161.09]
 1852    TiA      1        H234     Ti1852    1852    2.24803  47.867   ; Ti-O6      [4163.34]
 1853    TiA      1        H234     Ti1853    1853    2.24802  47.867   ; Ti-O6      [4165.59]
 1854    TiA      1        H234     Ti1854    1854    2.24803  47.867   ; Ti-O6      [4167.84]
 1855    TiA      1        H234     Ti1855    1855    2.24802  47.867   ; Ti-O6      [4170.09]
 1856    TiA      1        H234     Ti1856    1856    2.24803  47.867   ; Ti-O6      [4172.33]
 1857    TiA      1        H234     Ti1857    1857    2.24802  47.867   ; Ti-O6      [4174.58]
 1858    TiA      1        H234     Ti1858    1858    2.24803  47.867   ; Ti-O6      [4176.83]
 1859    TiA      1        H234     Ti1859    1859    2.24802  47.867   ; Ti-O6      [4179.08]
 1860    TiA      1        H234     Ti1860    1860    2.24803  47.867   ; Ti-O6      [4181.33]
 1861    TiA      1        H234     Ti1861    1861    2.24802  47.867   ; Ti-O6      [4183.57]
 1862    TiA      1        H234     Ti1862    1862    2.24803  47.867   ; Ti-O6      [4185.82]
 1863    TiA      1        H234     Ti1863    1863    2.24802  47.867   ; Ti-O6      [4188.07]
 1864    TiA      1        H234     Ti1864    1864    2.24803  47.867   ; Ti-O6      [4190.32]
 1865    TiA      1        H234     Ti1865    1865    2.24803  47.867   ; Ti-O6      [4192.57]
 1866    TiA      1        H234     Ti1866    1866    2.24802  47.867   ; Ti-O6      [4194.81]
 1867    TiA      1        H234     Ti1867    1867    2.24803  47.867   ; Ti-O6      [4197.06]
 1868    TiA      1        H234     Ti1868    1868    2.24802  47.867   ; Ti-O6      [4199.31]
 1869    TiA      1        H234     Ti1869    1869    2.24803  47.867   ; Ti-O6      [4201.56]
 1870    TiA      1        H234     Ti1870    1870    2.24802  47.867   ; Ti-O6      [4203.81]
 1871    TiA      1        H234     Ti1871    1871    2.24803  47.867   ; Ti-O6      [4206.06]
 1872    TiA      1        H234     Ti1872    1872    2.24802  47.867   ; Ti-O6       [4208.3]
 1873    TiA      1        H234     Ti1873    1873    2.24803  47.867   ; Ti-O6      [4210.55]
 1874    TiA      1        H234     Ti1874    1874    2.24802  47.867   ; Ti-O6       [4212.8]
 1875    TiA      1        H234     Ti1875    1875    2.24803  47.867   ; Ti-O6      [4215.05]
 1876    TiA      1        H234     Ti1876    1876    2.24802  47.867   ; Ti-O6       [4217.3]
 1877    TiA      1        H234     Ti1877    1877    2.24803  47.867   ; Ti-O6      [4219.54]
 1878    TiA      1        H234     Ti1878    1878    2.24802  47.867   ; Ti-O6      [4221.79]
 1879    TiA      1        H234     Ti1879    1879    2.24803  47.867   ; Ti-O6      [4224.04]
 1880    TiA      1        H234     Ti1880    1880    2.24802  47.867   ; Ti-O6      [4226.29]
 1881    TiA      1        H234     Ti1881    1881    2.24803  47.867   ; Ti-O6      [4228.54]
 1882    TiA      1        H234     Ti1882    1882    2.24802  47.867   ; Ti-O6      [4230.78]
 1883    TiA      1        H234     Ti1883    1883    2.24803  47.867   ; Ti-O6      [4233.03]
 1884    TiA      1        H234     Ti1884    1884    2.24802  47.867   ; Ti-O6      [4235.28]
 1885    TiA      1        H234     Ti1885    1885    2.24803  47.867   ; Ti-O6      [4237.53]
 1886    TiA      1        H234     Ti1886    1886    2.24802  47.867   ; Ti-O6      [4239.78]
 1887    TiA      1        H234     Ti1887    1887    2.24803  47.867   ; Ti-O6      [4242.02]
 1888    TiA      1        H234     Ti1888    1888    2.24802  47.867   ; Ti-O6      [4244.27]
 1889    TiA      1        H234     Ti1889    1889    2.24803  47.867   ; Ti-O6      [4246.52]
 1890    TiA      1        H234     Ti1890    1890    2.24802  47.867   ; Ti-O6      [4248.77]
 1891    TiA      1        H234     Ti1891    1891    2.24803  47.867   ; Ti-O6      [4251.02]
 1892    TiA      1        H234     Ti1892    1892    2.24802  47.867   ; Ti-O6      [4253.26]
 1893    TiA      1        H234     Ti1893    1893    2.24803  47.867   ; Ti-O6      [4255.51]
 1894    TiA      1        H234     Ti1894    1894    2.24803  47.867   ; Ti-O6      [4257.76]
 1895    TiA      1        H234     Ti1895    1895    2.24802  47.867   ; Ti-O6      [4260.01]
 1896    TiA      1        H234     Ti1896    1896    2.24803  47.867   ; Ti-O6      [4262.26]
 1897    TiA      1        H234     Ti1897    1897    2.24802  47.867   ; Ti-O6       [4264.5]
 1898    TiA      1        H234     Ti1898    1898    2.24803  47.867   ; Ti-O6      [4266.75]
 1899    TiA      1        H234     Ti1899    1899    2.24802  47.867   ; Ti-O6         [4269]
 1900    TiA      1        H234     Ti1900    1900    2.24803  47.867   ; Ti-O6      [4271.25]
 1901    TiA      1        H234     Ti1901    1901    2.24802  47.867   ; Ti-O6       [4273.5]
 1902    TiA      1        H234     Ti1902    1902    2.24803  47.867   ; Ti-O6      [4275.74]
 1903    TiA      1        H234     Ti1903    1903    2.24802  47.867   ; Ti-O6      [4277.99]
 1904    TiA      1        H234     Ti1904    1904    2.24803  47.867   ; Ti-O6      [4280.24]
 1905    TiA      1        H234     Ti1905    1905    2.24802  47.867   ; Ti-O6      [4282.49]
 1906    TiA      1        H234     Ti1906    1906    2.24803  47.867   ; Ti-O6      [4284.74]
 1907    TiA      1        H234     Ti1907    1907    2.24802  47.867   ; Ti-O6      [4286.98]
 1908    TiA      1        H234     Ti1908    1908    2.24803  47.867   ; Ti-O6      [4289.23]
 1909    TiA      1        H234     Ti1909    1909    2.24802  47.867   ; Ti-O6      [4291.48]
 1910    TiA      1        H234     Ti1910    1910    2.24803  47.867   ; Ti-O6      [4293.73]
 1911    TiA      1        H234     Ti1911    1911    2.24802  47.867   ; Ti-O6      [4295.98]
 1912    TiA      1        H234     Ti1912    1912    2.24803  47.867   ; Ti-O6      [4298.22]
 1913    TiA      1        H234     Ti1913    1913    2.24802  47.867   ; Ti-O6      [4300.47]
 1914    TiA      1        H234     Ti1914    1914    2.24803  47.867   ; Ti-O6      [4302.72]
 1915    TiA      1        H234     Ti1915    1915    2.24802  47.867   ; Ti-O6      [4304.97]
 1916    TiA      1        H234     Ti1916    1916    2.24803  47.867   ; Ti-O6      [4307.22]
 1917    TiA      1        H234     Ti1917    1917    2.24802  47.867   ; Ti-O6      [4309.46]
 1918    TiA      1        H234     Ti1918    1918    2.24803  47.867   ; Ti-O6      [4311.71]
 1919    TiA      1        H234     Ti1919    1919    2.24802  47.867   ; Ti-O6      [4313.96]
 1920    TiA      1        H234     Ti1920    1920    2.24803  47.867   ; Ti-O6      [4316.21]
 1921    TiA      1        H234     Ti1921    1921    2.24802  47.867   ; Ti-O6      [4318.46]
 1922    TiA      1        H234     Ti1922    1922    2.24803  47.867   ; Ti-O6       [4320.7]
 1923    TiA      1        H234     Ti1923    1923    2.24802  47.867   ; Ti-O6      [4322.95]
 1924    TiA      1        H234     Ti1924    1924    2.24803  47.867   ; Ti-O6       [4325.2]
 1925    TiA      1        H234     Ti1925    1925    2.24803  47.867   ; Ti-O6      [4327.45]
 1926    TiA      1        H234     Ti1926    1926    2.24802  47.867   ; Ti-O6       [4329.7]
 1927    TiA      1        H234     Ti1927    1927    2.24803  47.867   ; Ti-O6      [4331.94]
 1928    TiA      1        H234     Ti1928    1928    2.24802  47.867   ; Ti-O6      [4334.19]
 1929    TiA      1        H234     Ti1929    1929    2.24803  47.867   ; Ti-O6      [4336.44]
 1930    TiA      1        H234     Ti1930    1930    2.24802  47.867   ; Ti-O6      [4338.69]
 1931    TiA      1        H234     Ti1931    1931    2.24803  47.867   ; Ti-O6      [4340.94]
 1932    TiA      1        H234     Ti1932    1932    2.24802  47.867   ; Ti-O6      [4343.18]
 1933    TiA      1        H234     Ti1933    1933    2.24803  47.867   ; Ti-O6      [4345.43]
 1934    TiA      1        H234     Ti1934    1934    2.24802  47.867   ; Ti-O6      [4347.68]
 1935    TiA      1        H234     Ti1935    1935    2.24803  47.867   ; Ti-O6      [4349.93]
 1936    TiA      1        H234     Ti1936    1936    2.24802  47.867   ; Ti-O6      [4352.18]
 1937    TiA      1        H234     Ti1937    1937    2.24803  47.867   ; Ti-O6      [4354.42]
 1938    TiA      1        H234     Ti1938    1938    2.24802  47.867   ; Ti-O6      [4356.67]
 1939    TiA      1        H234     Ti1939    1939    2.24803  47.867   ; Ti-O6      [4358.92]
 1940    TiA      1        H234     Ti1940    1940    2.24802  47.867   ; Ti-O6      [4361.17]
 1941    TiA      1        H234     Ti1941    1941    2.24803  47.867   ; Ti-O6      [4363.42]
 1942    TiA      1        H234     Ti1942    1942    2.24802  47.867   ; Ti-O6      [4365.66]
 1943    TiA      1        H234     Ti1943    1943    2.24803  47.867   ; Ti-O6      [4367.91]
 1944    TiA      1        H234     Ti1944    1944    2.24802  47.867   ; Ti-O6      [4370.16]
 1945    TiA      1        H234     Ti1945    1945    2.24803  47.867   ; Ti-O6      [4372.41]
 1946    TiA      1        H234     Ti1946    1946    2.24802  47.867   ; Ti-O6      [4374.66]
 1947    TiA      1        H234     Ti1947    1947    2.24803  47.867   ; Ti-O6       [4376.9]
 1948    TiA      1        H234     Ti1948    1948    2.24802  47.867   ; Ti-O6      [4379.15]
 1949    TiA      1        H234     Ti1949    1949    2.24803  47.867   ; Ti-O6       [4381.4]
 1950    TiA      1        H234     Ti1950    1950    2.24802  47.867   ; Ti-O6      [4383.65]
 1951    TiA      1        H234     Ti1951    1951    2.24803  47.867   ; Ti-O6       [4385.9]
 1952    TiA      1        H234     Ti1952    1952    2.24802  47.867   ; Ti-O6      [4388.15]
 1953    TiA      1        H234     Ti1953    1953    2.24803  47.867   ; Ti-O6      [4390.39]
 1954    TiA      1        H234     Ti1954    1954    2.24803  47.867   ; Ti-O6      [4392.64]
 1955    TiA      1        H234     Ti1955    1955    2.24802  47.867   ; Ti-O6      [4394.89]
 1956    TiA      1        H234     Ti1956    1956    2.24803  47.867   ; Ti-O6      [4397.14]
 1957    TiA      1        H234     Ti1957    1957    2.24802  47.867   ; Ti-O6      [4399.39]
 1958    TiA      1        H234     Ti1958    1958    2.24803  47.867   ; Ti-O6      [4401.63]
 1959    TiA      1        H234     Ti1959    1959    2.24802  47.867   ; Ti-O6      [4403.88]
 1960    TiA      1        H234     Ti1960    1960    2.24803  47.867   ; Ti-O6      [4406.13]
 1961    TiA      1        H234     Ti1961    1961    2.24802  47.867   ; Ti-O6      [4408.38]
 1962    TiA      1        H234     Ti1962    1962    2.24803  47.867   ; Ti-O6      [4410.63]
 1963    TiA      1        H234     Ti1963    1963    2.24802  47.867   ; Ti-O6      [4412.87]
 1964    TiA      1        H234     Ti1964    1964    2.24803  47.867   ; Ti-O6      [4415.12]
 1965    TiA      1        H234     Ti1965    1965    2.24802  47.867   ; Ti-O6      [4417.37]
 1966    TiA      1        H234     Ti1966    1966    2.24803  47.867   ; Ti-O6      [4419.62]
 1967    TiA      1        H234     Ti1967    1967    2.24802  47.867   ; Ti-O6      [4421.87]
 1968    TiA      1        H234     Ti1968    1968    2.24803  47.867   ; Ti-O6      [4424.11]
 1969    TiA      1        H234     Ti1969    1969    2.24802  47.867   ; Ti-O6      [4426.36]
 1970    TiA      1        H234     Ti1970    1970    2.24803  47.867   ; Ti-O6      [4428.61]
 1971    TiA      1        H234     Ti1971    1971    2.24802  47.867   ; Ti-O6      [4430.86]
 1972    TiA      1        H234     Ti1972    1972    2.24803  47.867   ; Ti-O6      [4433.11]
 1973    TiA      1        H234     Ti1973    1973    2.24802  47.867   ; Ti-O6      [4435.35]
 1974    TiA      1        H234     Ti1974    1974    2.24803  47.867   ; Ti-O6       [4437.6]
 1975    TiA      1        H234     Ti1975    1975    2.24802  47.867   ; Ti-O6      [4439.85]
 1976    TiA      1        H234     Ti1976    1976    2.24803  47.867   ; Ti-O6       [4442.1]
 1977    TiA      1        H234     Ti1977    1977    2.24802  47.867   ; Ti-O6      [4444.35]
 1978    TiA      1        H234     Ti1978    1978    2.24803  47.867   ; Ti-O6      [4446.59]
 1979    TiA      1        H234     Ti1979    1979    2.24802  47.867   ; Ti-O6      [4448.84]
 1980    TiA      1        H234     Ti1980    1980    2.24803  47.867   ; Ti-O6      [4451.09]
 1981    TiA      1        H234     Ti1981    1981    2.24802  47.867   ; Ti-O6      [4453.34]
 1982    TiA      1        H234     Ti1982    1982    2.24803  47.867   ; Ti-O6      [4455.59]
 1983    TiA      1        H234     Ti1983    1983    2.24802  47.867   ; Ti-O6      [4457.83]
 1984    TiA      1        H234     Ti1984    1984    2.24803  47.867   ; Ti-O6      [4460.08]
 1985    TiA      1        H234     Ti1985    1985    2.24803  47.867   ; Ti-O6      [4462.33]
 1986    TiA      1        H234     Ti1986    1986    2.24802  47.867   ; Ti-O6      [4464.58]
 1987    TiA      1        H234     Ti1987    1987    2.24803  47.867   ; Ti-O6      [4466.83]
 1988    TiA      1        H234     Ti1988    1988    2.24802  47.867   ; Ti-O6      [4469.07]
 1989    TiA      1        H234     Ti1989    1989    2.24803  47.867   ; Ti-O6      [4471.32]
 1990    TiA      1        H234     Ti1990    1990    2.24802  47.867   ; Ti-O6      [4473.57]
 1991    TiA      1        H234     Ti1991    1991    2.24803  47.867   ; Ti-O6      [4475.82]
 1992    TiA      1        H234     Ti1992    1992    2.24802  47.867   ; Ti-O6      [4478.07]
 1993    TiA      1        H234     Ti1993    1993    2.24803  47.867   ; Ti-O6      [4480.31]
 1994    TiA      1        H234     Ti1994    1994    2.24802  47.867   ; Ti-O6      [4482.56]
 1995    TiA      1        H234     Ti1995    1995    2.24803  47.867   ; Ti-O6      [4484.81]
 1996    TiA      1        H234     Ti1996    1996    2.24802  47.867   ; Ti-O6      [4487.06]
 1997    TiA      1        H234     Ti1997    1997    2.24803  47.867   ; Ti-O6      [4489.31]
 1998    TiA      1        H234     Ti1998    1998    2.24802  47.867   ; Ti-O6      [4491.55]
 1999    TiA      1        H234     Ti1999    1999    2.24803  47.867   ; Ti-O6       [4493.8]
 2000    TiA      1        H234     Ti2000    2000    2.24802  47.867   ; Ti-O6      [4496.05]
 2001    TiA      1        H234     Ti2001    2001    2.24803  47.867   ; Ti-O6       [4498.3]
 2002    TiA      1        H234     Ti2002    2002    2.24802  47.867   ; Ti-O6      [4500.55]
 2003    TiA      1        H234     Ti2003    2003    2.24803  47.867   ; Ti-O6      [4502.79]
 2004    TiA      1        H234     Ti2004    2004    2.24802  47.867   ; Ti-O6      [4505.04]
 2005    TiA      1        H234     Ti2005    2005    2.24803  47.867   ; Ti-O6      [4507.29]
 2006    TiA      1        H234     Ti2006    2006    2.24802  47.867   ; Ti-O6      [4509.54]
 2007    TiA      1        H234     Ti2007    2007    2.24803  47.867   ; Ti-O6      [4511.79]
 2008    TiA      1        H234     Ti2008    2008    2.24802  47.867   ; Ti-O6      [4514.03]
 2009    TiA      1        H234     Ti2009    2009    2.24803  47.867   ; Ti-O6      [4516.28]
 2010    TiA      1        H234     Ti2010    2010    2.24802  47.867   ; Ti-O6      [4518.53]
 2011    TiA      1        H234     Ti2011    2011    2.24803  47.867   ; Ti-O6      [4520.78]
 2012    TiA      1        H234     Ti2012    2012    2.24802  47.867   ; Ti-O6      [4523.03]
 2013    TiA      1        H234     Ti2013    2013    2.24803  47.867   ; Ti-O6      [4525.27]
 2014    TiA      1        H234     Ti2014    2014    2.24802  47.867   ; Ti-O6      [4527.52]
 2015    TiA      1        H234     Ti2015    2015    2.24803  47.867   ; Ti-O6      [4529.77]
 2016    TiA      1        H234     Ti2016    2016    2.24803  47.867   ; Ti-O6      [4532.02]
 2017    TiA      1        H234     Ti2017    2017    2.24802  47.867   ; Ti-O6      [4534.27]
 2018    TiA      1        H234     Ti2018    2018    2.24803  47.867   ; Ti-O6      [4536.51]
 2019    TiA      1        H234     Ti2019    2019    2.24802  47.867   ; Ti-O6      [4538.76]
 2020    TiA      1        H234     Ti2020    2020    2.24803  47.867   ; Ti-O6      [4541.01]
 2021    TiA      1        H234     Ti2021    2021    2.24802  47.867   ; Ti-O6      [4543.26]
 2022    TiA      1        H234     Ti2022    2022    2.24803  47.867   ; Ti-O6      [4545.51]
 2023    TiA      1        H234     Ti2023    2023    2.24802  47.867   ; Ti-O6      [4547.75]
 2024    TiA      1        H234     Ti2024    2024    2.24803  47.867   ; Ti-O6         [4550]
 2025    TiA      1        H234     Ti2025    2025    2.24802  47.867   ; Ti-O6      [4552.25]
 2026    TiA      1        H234     Ti2026    2026    2.24803  47.867   ; Ti-O6       [4554.5]
 2027    TiA      1        H234     Ti2027    2027    2.24802  47.867   ; Ti-O6      [4556.75]
 2028    TiA      1        H234     Ti2028    2028    2.24803  47.867   ; Ti-O6         [4559]
 2029    TiA      1        H234     Ti2029    2029    2.24802  47.867   ; Ti-O6      [4561.24]
 2030    TiA      1        H234     Ti2030    2030    2.24803  47.867   ; Ti-O6      [4563.49]
 2031    TiA      1        H234     Ti2031    2031    2.24802  47.867   ; Ti-O6      [4565.74]
 2032    TiA      1        H234     Ti2032    2032    2.24803  47.867   ; Ti-O6      [4567.99]
 2033    TiA      1        H234     Ti2033    2033    2.24802  47.867   ; Ti-O6      [4570.24]
 2034    TiA      1        H234     Ti2034    2034    2.24803  47.867   ; Ti-O6      [4572.48]
 2035    TiA      1        H234     Ti2035    2035    2.24802  47.867   ; Ti-O6      [4574.73]
 2036    TiA      1        H234     Ti2036    2036    2.24803  47.867   ; Ti-O6      [4576.98]
 2037    TiA      1        H234     Ti2037    2037    2.24802  47.867   ; Ti-O6      [4579.23]
 2038    TiA      1        H234     Ti2038    2038    2.24803  47.867   ; Ti-O6      [4581.48]
 2039    TiA      1        H234     Ti2039    2039    2.24802  47.867   ; Ti-O6      [4583.72]
 2040    TiA      1        H234     Ti2040    2040    2.24803  47.867   ; Ti-O6      [4585.97]
 2041    TiA      1        H234     Ti2041    2041    2.24802  47.867   ; Ti-O6      [4588.22]
 2042    TiA      1        H234     Ti2042    2042    2.24803  47.867   ; Ti-O6      [4590.47]
 2043    TiA      1        H234     Ti2043    2043    2.24802  47.867   ; Ti-O6      [4592.72]
 2044    TiA      1        H234     Ti2044    2044    2.24803  47.867   ; Ti-O6      [4594.96]
 2045    TiA      1        H234     Ti2045    2045    2.24803  47.867   ; Ti-O6      [4597.21]
 2046    TiA      1        H234     Ti2046    2046    2.24802  47.867   ; Ti-O6      [4599.46]
 2047    TiA      1        H234     Ti2047    2047    2.24803  47.867   ; Ti-O6      [4601.71]
 2048    TiA      1        H234     Ti2048    2048    2.24802  47.867   ; Ti-O6      [4603.96]
 2049    TiA      1        H234     Ti2049    2049    2.24803  47.867   ; Ti-O6       [4606.2]
 2050    TiA      1        H234     Ti2050    2050    2.24802  47.867   ; Ti-O6      [4608.45]
 2051    TiA      1        H234     Ti2051    2051    2.24803  47.867   ; Ti-O6       [4610.7]
 2052    TiA      1        H234     Ti2052    2052    2.24802  47.867   ; Ti-O6      [4612.95]
 2053    TiA      1        H234     Ti2053    2053    2.24803  47.867   ; Ti-O6       [4615.2]
 2054    TiA      1        H234     Ti2054    2054    2.24802  47.867   ; Ti-O6      [4617.44]
 2055    TiA      1        H234     Ti2055    2055    2.24803  47.867   ; Ti-O6      [4619.69]
 2056    TiA      1        H234     Ti2056    2056    2.24802  47.867   ; Ti-O6      [4621.94]
 2057    TiA      1        H234     Ti2057    2057    2.24803  47.867   ; Ti-O6      [4624.19]
 2058    TiA      1        H234     Ti2058    2058    2.24802  47.867   ; Ti-O6      [4626.44]
 2059    TiA      1        H234     Ti2059    2059    2.24803  47.867   ; Ti-O6      [4628.68]
 2060    TiA      1        H234     Ti2060    2060    2.24802  47.867   ; Ti-O6      [4630.93]
 2061    TiA      1        H234     Ti2061    2061    2.24803  47.867   ; Ti-O6      [4633.18]
 2062    TiA      1        H234     Ti2062    2062    2.24802  47.867   ; Ti-O6      [4635.43]
 2063    TiA      1        H234     Ti2063    2063    2.24803  47.867   ; Ti-O6      [4637.68]
 2064    TiA      1        H234     Ti2064    2064    2.24802  47.867   ; Ti-O6      [4639.92]
 2065    TiA      1        H234     Ti2065    2065    2.24803  47.867   ; Ti-O6      [4642.17]
 2066    TiA      1        H234     Ti2066    2066    2.24802  47.867   ; Ti-O6      [4644.42]
 2067    TiA      1        H234     Ti2067    2067    2.24803  47.867   ; Ti-O6      [4646.67]
 2068    TiA      1        H234     Ti2068    2068    2.24802  47.867   ; Ti-O6      [4648.92]
 2069    TiA      1        H234     Ti2069    2069    2.24803  47.867   ; Ti-O6      [4651.16]
 2070    TiA      1        H234     Ti2070    2070    2.24802  47.867   ; Ti-O6      [4653.41]
 2071    TiA      1        H234     Ti2071    2071    2.24803  47.867   ; Ti-O6      [4655.66]
 2072    TiA      1        H234     Ti2072    2072    2.24802  47.867   ; Ti-O6      [4657.91]
 2073    TiA      1        H234     Ti2073    2073    2.24803  47.867   ; Ti-O6      [4660.16]
 2074    TiA      1        H234     Ti2074    2074    2.24802  47.867   ; Ti-O6       [4662.4]
 2075    TiA      1        H234     Ti2075    2075    2.24803  47.867   ; Ti-O6      [4664.65]
 2076    TiA      1        H234     Ti2076    2076    2.24803  47.867   ; Ti-O6       [4666.9]
 2077    TiA      1        H234     Ti2077    2077    2.24802  47.867   ; Ti-O6      [4669.15]
 2078    TiA      1        H234     Ti2078    2078    2.24803  47.867   ; Ti-O6       [4671.4]
 2079    TiA      1        H234     Ti2079    2079    2.24802  47.867   ; Ti-O6      [4673.64]
 2080    TiA      1        H234     Ti2080    2080    2.24803  47.867   ; Ti-O6      [4675.89]
 2081    TiA      1        H234     Ti2081    2081    2.24802  47.867   ; Ti-O6      [4678.14]
 2082    TiA      1        H234     Ti2082    2082    2.24803  47.867   ; Ti-O6      [4680.39]
 2083    TiA      1        H234     Ti2083    2083    2.24802  47.867   ; Ti-O6      [4682.64]
 2084    TiA      1        H234     Ti2084    2084    2.24803  47.867   ; Ti-O6      [4684.88]
 2085    TiA      1        H234     Ti2085    2085    2.24802  47.867   ; Ti-O6      [4687.13]
 2086    TiA      1        H234     Ti2086    2086    2.24803  47.867   ; Ti-O6      [4689.38]
 2087    TiA      1        H234     Ti2087    2087    2.24802  47.867   ; Ti-O6      [4691.63]
 2088    TiA      1        H234     Ti2088    2088    2.24803  47.867   ; Ti-O6      [4693.88]
 2089    TiA      1        H234     Ti2089    2089    2.24802  47.867   ; Ti-O6      [4696.12]
 2090    TiA      1        H234     Ti2090    2090    2.24803  47.867   ; Ti-O6      [4698.37]
 2091    TiA      1        H234     Ti2091    2091    2.24802  47.867   ; Ti-O6      [4700.62]
 2092    TiA      1        H234     Ti2092    2092    2.24803  47.867   ; Ti-O6      [4702.87]
 2093    TiA      1        H234     Ti2093    2093    2.24802  47.867   ; Ti-O6      [4705.12]
 2094    TiA      1        H234     Ti2094    2094    2.24803  47.867   ; Ti-O6      [4707.36]
 2095    TiA      1        H234     Ti2095    2095    2.24802  47.867   ; Ti-O6      [4709.61]
 2096    TiA      1        H234     Ti2096    2096    2.24803  47.867   ; Ti-O6      [4711.86]
 2097    TiA      1        H234     Ti2097    2097    2.24802  47.867   ; Ti-O6      [4714.11]
 2098    TiA      1        H234     Ti2098    2098    2.24803  47.867   ; Ti-O6      [4716.36]
 2099    TiA      1        H234     Ti2099    2099    2.24802  47.867   ; Ti-O6       [4718.6]
 2100    TiA      1        H234     Ti2100    2100    2.24803  47.867   ; Ti-O6      [4720.85]
 2101    TiA      1        H234     Ti2101    2101    2.24802  47.867   ; Ti-O6       [4723.1]
 2102    TiA      1        H234     Ti2102    2102    2.24803  47.867   ; Ti-O6      [4725.35]
 2103    TiA      1        H234     Ti2103    2103    2.24802  47.867   ; Ti-O6       [4727.6]
 2104    TiA      1        H234     Ti2104    2104    2.24803  47.867   ; Ti-O6      [4729.84]
 2105    TiA      1        H234     Ti2105    2105    2.24803  47.867   ; Ti-O6      [4732.09]
 2106    TiA      1        H234     Ti2106    2106    2.24802  47.867   ; Ti-O6      [4734.34]
 2107    TiA      1        H234     Ti2107    2107    2.24803  47.867   ; Ti-O6      [4736.59]
 2108    TiA      1        H234     Ti2108    2108    2.24802  47.867   ; Ti-O6      [4738.84]
 2109    TiA      1        H234     Ti2109    2109    2.24803  47.867   ; Ti-O6      [4741.09]
 2110    TiA      1        H234     Ti2110    2110    2.24802  47.867   ; Ti-O6      [4743.33]
 2111    TiA      1        H234     Ti2111    2111    2.24803  47.867   ; Ti-O6      [4745.58]
 2112    TiA      1        H234     Ti2112    2112    2.24802  47.867   ; Ti-O6      [4747.83]
 2113    TiA      1        H234     Ti2113    2113    2.24803  47.867   ; Ti-O6      [4750.08]
 2114    TiA      1        H234     Ti2114    2114    2.24802  47.867   ; Ti-O6      [4752.33]
 2115    TiA      1        H234     Ti2115    2115    2.24803  47.867   ; Ti-O6      [4754.57]
 2116    TiA      1        H234     Ti2116    2116    2.24802  47.867   ; Ti-O6      [4756.82]
 2117    TiA      1        H234     Ti2117    2117    2.24803  47.867   ; Ti-O6      [4759.07]
 2118    TiA      1        H234     Ti2118    2118    2.24802  47.867   ; Ti-O6      [4761.32]
 2119    TiA      1        H234     Ti2119    2119    2.24803  47.867   ; Ti-O6      [4763.57]
 2120    TiA      1        H234     Ti2120    2120    2.24802  47.867   ; Ti-O6      [4765.81]
 2121    TiA      1        H234     Ti2121    2121    2.24803  47.867   ; Ti-O6      [4768.06]
 2122    TiA      1        H234     Ti2122    2122    2.24802  47.867   ; Ti-O6      [4770.31]
 2123    TiA      1        H234     Ti2123    2123    2.24803  47.867   ; Ti-O6      [4772.56]
 2124    TiA      1        H234     Ti2124    2124    2.24802  47.867   ; Ti-O6      [4774.81]
 2125    TiA      1        H234     Ti2125    2125    2.24803  47.867   ; Ti-O6      [4777.05]
 2126    TiA      1        H234     Ti2126    2126    2.24802  47.867   ; Ti-O6       [4779.3]
 2127    TiA      1        H234     Ti2127    2127    2.24803  47.867   ; Ti-O6      [4781.55]
 2128    TiA      1        H234     Ti2128    2128    2.24802  47.867   ; Ti-O6       [4783.8]
 2129    TiA      1        H234     Ti2129    2129    2.24803  47.867   ; Ti-O6      [4786.05]
 2130    TiA      1        H234     Ti2130    2130    2.24802  47.867   ; Ti-O6      [4788.29]
 2131    TiA      1        H234     Ti2131    2131    2.24803  47.867   ; Ti-O6      [4790.54]
 2132    TiA      1        H234     Ti2132    2132    2.24802  47.867   ; Ti-O6      [4792.79]
 2133    TiA      1        H234     Ti2133    2133    2.24803  47.867   ; Ti-O6      [4795.04]
 2134    TiA      1        H234     Ti2134    2134    2.24802  47.867   ; Ti-O6      [4797.29]
 2135    TiA      1        H234     Ti2135    2135    2.24803  47.867   ; Ti-O6      [4799.53]
 2136    TiA      1        H234     Ti2136    2136    2.24803  47.867   ; Ti-O6      [4801.78]
 2137    TiA      1        H234     Ti2137    2137    2.24802  47.867   ; Ti-O6      [4804.03]
 2138    TiA      1        H234     Ti2138    2138    2.24803  47.867   ; Ti-O6      [4806.28]
 2139    TiA      1        H234     Ti2139    2139    2.24802  47.867   ; Ti-O6      [4808.53]
 2140    TiA      1        H234     Ti2140    2140    2.24803  47.867   ; Ti-O6      [4810.77]
 2141    TiA      1        H234     Ti2141    2141    2.24802  47.867   ; Ti-O6      [4813.02]
 2142    TiA      1        H234     Ti2142    2142    2.24803  47.867   ; Ti-O6      [4815.27]
 2143    TiA      1        H234     Ti2143    2143    2.24802  47.867   ; Ti-O6      [4817.52]
 2144    TiA      1        H234     Ti2144    2144    2.24803  47.867   ; Ti-O6      [4819.77]
 2145    TiA      1        H234     Ti2145    2145    2.24802  47.867   ; Ti-O6      [4822.01]
 2146    TiA      1        H234     Ti2146    2146    2.24803  47.867   ; Ti-O6      [4824.26]
 2147    TiA      1        H234     Ti2147    2147    2.24802  47.867   ; Ti-O6      [4826.51]
 2148    TiA      1        H234     Ti2148    2148    2.24803  47.867   ; Ti-O6      [4828.76]
 2149    TiA      1        H234     Ti2149    2149    2.24802  47.867   ; Ti-O6      [4831.01]
 2150    TiA      1        H234     Ti2150    2150    2.24803  47.867   ; Ti-O6      [4833.25]
 2151    TiA      1        H234     Ti2151    2151    2.24802  47.867   ; Ti-O6       [4835.5]
 2152    TiA      1        H234     Ti2152    2152    2.24803  47.867   ; Ti-O6      [4837.75]
 2153    TiA      1        H234     Ti2153    2153    2.24802  47.867   ; Ti-O6         [4840]
 2154    TiA      1        H234     Ti2154    2154    2.24803  47.867   ; Ti-O6      [4842.25]
 2155    TiA      1        H234     Ti2155    2155    2.24802  47.867   ; Ti-O6      [4844.49]
 2156    TiA      1        H234     Ti2156    2156    2.24803  47.867   ; Ti-O6      [4846.74]
 2157    TiA      1        H234     Ti2157    2157    2.24802  47.867   ; Ti-O6      [4848.99]
 2158    TiA      1        H234     Ti2158    2158    2.24803  47.867   ; Ti-O6      [4851.24]
 2159    TiA      1        H234     Ti2159    2159    2.24802  47.867   ; Ti-O6      [4853.49]
 2160    TiA      1        H234     Ti2160    2160    2.24803  47.867   ; Ti-O6      [4855.73]
 2161    TiA      1        H234     Ti2161    2161    2.24802  47.867   ; Ti-O6      [4857.98]
 2162    TiA      1        H234     Ti2162    2162    2.24803  47.867   ; Ti-O6      [4860.23]
 2163    TiA      1        H234     Ti2163    2163    2.24802  47.867   ; Ti-O6      [4862.48]
 2164    TiA      1        H234     Ti2164    2164    2.24803  47.867   ; Ti-O6      [4864.73]
 2165    TiA      1        H234     Ti2165    2165    2.24803  47.867   ; Ti-O6      [4866.97]
 2166    TiA      1        H234     Ti2166    2166    2.24802  47.867   ; Ti-O6      [4869.22]
 2167    TiA      1        H234     Ti2167    2167    2.24803  47.867   ; Ti-O6      [4871.47]
 2168    TiA      1        H234     Ti2168    2168    2.24802  47.867   ; Ti-O6      [4873.72]
 2169    TiA      1        H234     Ti2169    2169    2.24803  47.867   ; Ti-O6      [4875.97]
 2170    TiA      1        H234     Ti2170    2170    2.24802  47.867   ; Ti-O6      [4878.21]
 2171    TiA      1        H234     Ti2171    2171    2.24803  47.867   ; Ti-O6      [4880.46]
 2172    TiA      1        H234     Ti2172    2172    2.24802  47.867   ; Ti-O6      [4882.71]
 2173    TiA      1        H234     Ti2173    2173    2.24803  47.867   ; Ti-O6      [4884.96]
 2174    TiA      1        H234     Ti2174    2174    2.24802  47.867   ; Ti-O6      [4887.21]
 2175    TiA      1        H234     Ti2175    2175    2.24803  47.867   ; Ti-O6      [4889.45]
 2176    TiA      1        H234     Ti2176    2176    2.24802  47.867   ; Ti-O6       [4891.7]
 2177    TiA      1        H234     Ti2177    2177    2.24803  47.867   ; Ti-O6      [4893.95]
 2178    TiA      1        H234     Ti2178    2178    2.24802  47.867   ; Ti-O6       [4896.2]
 2179    TiA      1        H234     Ti2179    2179    2.24803  47.867   ; Ti-O6      [4898.45]
 2180    TiA      1        H234     Ti2180    2180    2.24802  47.867   ; Ti-O6      [4900.69]
 2181    TiA      1        H234     Ti2181    2181    2.24803  47.867   ; Ti-O6      [4902.94]
 2182    TiA      1        H234     Ti2182    2182    2.24802  47.867   ; Ti-O6      [4905.19]
 2183    TiA      1        H234     Ti2183    2183    2.24803  47.867   ; Ti-O6      [4907.44]
 2184    TiA      1        H234     Ti2184    2184    2.24802  47.867   ; Ti-O6      [4909.69]
 2185    TiA      1        H234     Ti2185    2185    2.24803  47.867   ; Ti-O6      [4911.93]
 2186    TiA      1        H234     Ti2186    2186    2.24802  47.867   ; Ti-O6      [4914.18]
 2187    TiA      1        H234     Ti2187    2187    2.24803  47.867   ; Ti-O6      [4916.43]
 2188    TiA      1        H234     Ti2188    2188    2.24802  47.867   ; Ti-O6      [4918.68]
 2189    TiA      1        H234     Ti2189    2189    2.24803  47.867   ; Ti-O6      [4920.93]
 2190    TiA      1        H234     Ti2190    2190    2.24802  47.867   ; Ti-O6      [4923.18]
 2191    TiA      1        H234     Ti2191    2191    2.24803  47.867   ; Ti-O6      [4925.42]
 2192    TiA      1        H234     Ti2192    2192    2.24802  47.867   ; Ti-O6      [4927.67]
 2193    TiA      1        H234     Ti2193    2193    2.24803  47.867   ; Ti-O6      [4929.92]
 2194    TiA      1        H234     Ti2194    2194    2.24802  47.867   ; Ti-O6      [4932.17]
 2195    TiA      1        H234     Ti2195    2195    2.24803  47.867   ; Ti-O6      [4934.42]
 2196    TiA      1        H234     Ti2196    2196    2.24803  47.867   ; Ti-O6      [4936.66]
 2197    TiA      1        H234     Ti2197    2197    2.24802  47.867   ; Ti-O6      [4938.91]
 2198    TiA      1        H234     Ti2198    2198    2.24803  47.867   ; Ti-O6      [4941.16]
 2199    TiA      1        H234     Ti2199    2199    2.24802  47.867   ; Ti-O6      [4943.41]
 2200    TiA      1        H234     Ti2200    2200    2.24803  47.867   ; Ti-O6      [4945.66]
 2201    TiA      1        H234     Ti2201    2201    2.24802  47.867   ; Ti-O6       [4947.9]
 2202    TiA      1        H234     Ti2202    2202    2.24803  47.867   ; Ti-O6      [4950.15]
 2203    TiA      1        H234     Ti2203    2203    2.24802  47.867   ; Ti-O6       [4952.4]
 2204    TiA      1        H234     Ti2204    2204    2.24803  47.867   ; Ti-O6      [4954.65]
 2205    TiA      1        H234     Ti2205    2205    2.24802  47.867   ; Ti-O6       [4956.9]
 2206    TiA      1        H234     Ti2206    2206    2.24803  47.867   ; Ti-O6      [4959.14]
 2207    TiA      1        H234     Ti2207    2207    2.24802  47.867   ; Ti-O6      [4961.39]
 2208    TiA      1        H234     Ti2208    2208    2.24803  47.867   ; Ti-O6      [4963.64]
 2209    TiA      1        H234     Ti2209    2209    2.24802  47.867   ; Ti-O6      [4965.89]
 2210    TiA      1        H234     Ti2210    2210    2.24803  47.867   ; Ti-O6      [4968.14]
 2211    TiA      1        H234     Ti2211    2211    2.24802  47.867   ; Ti-O6      [4970.38]
 2212    TiA      1        H234     Ti2212    2212    2.24803  47.867   ; Ti-O6      [4972.63]
 2213    TiA      1        H234     Ti2213    2213    2.24802  47.867   ; Ti-O6      [4974.88]
 2214    TiA      1        H234     Ti2214    2214    2.24803  47.867   ; Ti-O6      [4977.13]
 2215    TiA      1        H234     Ti2215    2215    2.24802  47.867   ; Ti-O6      [4979.38]
 2216    TiA      1        H234     Ti2216    2216    2.24803  47.867   ; Ti-O6      [4981.62]
 2217    TiA      1        H234     Ti2217    2217    2.24802  47.867   ; Ti-O6      [4983.87]
 2218    TiA      1        H234     Ti2218    2218    2.24803  47.867   ; Ti-O6      [4986.12]
 2219    TiA      1        H234     Ti2219    2219    2.24802  47.867   ; Ti-O6      [4988.37]
 2220    TiA      1        H234     Ti2220    2220    2.24803  47.867   ; Ti-O6      [4990.62]
 2221    TiA      1        H234     Ti2221    2221    2.24802  47.867   ; Ti-O6      [4992.86]
 2222    TiA      1        H234     Ti2222    2222    2.24803  47.867   ; Ti-O6      [4995.11]
 2223    TiA      1        H234     Ti2223    2223    2.24802  47.867   ; Ti-O6      [4997.36]
 2224    TiA      1        H234     Ti2224    2224    2.24803  47.867   ; Ti-O6      [4999.61]
 2225    TiA      1        H234     Ti2225    2225    2.24803  47.867   ; Ti-O6      [5001.86]
 2226    TiA      1        H234     Ti2226    2226    2.24802  47.867   ; Ti-O6       [5004.1]
 2227    TiA      1        H234     Ti2227    2227    2.24803  47.867   ; Ti-O6      [5006.35]
 2228    TiA      1        H234     Ti2228    2228    2.24802  47.867   ; Ti-O6       [5008.6]
 2229    TiA      1        H234     Ti2229    2229    2.24803  47.867   ; Ti-O6      [5010.85]
 2230    TiA      1        H234     Ti2230    2230    2.24802  47.867   ; Ti-O6       [5013.1]
 2231    TiA      1        H234     Ti2231    2231    2.24803  47.867   ; Ti-O6      [5015.34]
 2232    TiA      1        H234     Ti2232    2232    2.24802  47.867   ; Ti-O6      [5017.59]
 2233    TiA      1        H234     Ti2233    2233    2.24803  47.867   ; Ti-O6      [5019.84]
 2234    TiA      1        H234     Ti2234    2234    2.24802  47.867   ; Ti-O6      [5022.09]
 2235    TiA      1        H234     Ti2235    2235    2.24803  47.867   ; Ti-O6      [5024.34]
 2236    TiA      1        H234     Ti2236    2236    2.24802  47.867   ; Ti-O6      [5026.58]
 2237    TiA      1        H234     Ti2237    2237    2.24803  47.867   ; Ti-O6      [5028.83]
 2238    TiA      1        H234     Ti2238    2238    2.24802  47.867   ; Ti-O6      [5031.08]
 2239    TiA      1        H234     Ti2239    2239    2.24803  47.867   ; Ti-O6      [5033.33]
 2240    TiA      1        H234     Ti2240    2240    2.24802  47.867   ; Ti-O6      [5035.58]
 2241    TiA      1        H234     Ti2241    2241    2.24803  47.867   ; Ti-O6      [5037.82]
 2242    TiA      1        H234     Ti2242    2242    2.24802  47.867   ; Ti-O6      [5040.07]
 2243    TiA      1        H234     Ti2243    2243    2.24803  47.867   ; Ti-O6      [5042.32]
 2244    TiA      1        H234     Ti2244    2244    2.24802  47.867   ; Ti-O6      [5044.57]
 2245    TiA      1        H234     Ti2245    2245    2.24803  47.867   ; Ti-O6      [5046.82]
 2246    TiA      1        H234     Ti2246    2246    2.24802  47.867   ; Ti-O6      [5049.06]
 2247    TiA      1        H234     Ti2247    2247    2.24803  47.867   ; Ti-O6      [5051.31]
 2248    TiA      1        H234     Ti2248    2248    2.24802  47.867   ; Ti-O6      [5053.56]
 2249    TiA      1        H234     Ti2249    2249    2.24803  47.867   ; Ti-O6      [5055.81]
 2250    TiA      1        H234     Ti2250    2250    2.24802  47.867   ; Ti-O6      [5058.06]
 2251    TiA      1        H234     Ti2251    2251    2.24803  47.867   ; Ti-O6       [5060.3]
 2252    TiA      1        H234     Ti2252    2252    2.24802  47.867   ; Ti-O6      [5062.55]
 2253    TiA      1        H234     Ti2253    2253    2.24803  47.867   ; Ti-O6       [5064.8]
 2254    TiA      1        H234     Ti2254    2254    2.24802  47.867   ; Ti-O6      [5067.05]
 2255    TiA      1        H234     Ti2255    2255    2.24803  47.867   ; Ti-O6       [5069.3]
 2256    TiA      1        H234     Ti2256    2256    2.24803  47.867   ; Ti-O6      [5071.54]
 2257    TiA      1        H234     Ti2257    2257    2.24802  47.867   ; Ti-O6      [5073.79]
 2258    TiA      1        H234     Ti2258    2258    2.24803  47.867   ; Ti-O6      [5076.04]
 2259    TiA      1        H234     Ti2259    2259    2.24802  47.867   ; Ti-O6      [5078.29]
 2260    TiA      1        H234     Ti2260    2260    2.24803  47.867   ; Ti-O6      [5080.54]
 2261    TiA      1        H234     Ti2261    2261    2.24802  47.867   ; Ti-O6      [5082.78]
 2262    TiA      1        H234     Ti2262    2262    2.24803  47.867   ; Ti-O6      [5085.03]
 2263    TiA      1        H234     Ti2263    2263    2.24802  47.867   ; Ti-O6      [5087.28]
 2264    TiA      1        H234     Ti2264    2264    2.24803  47.867   ; Ti-O6      [5089.53]
 2265    TiA      1        H234     Ti2265    2265    2.24802  47.867   ; Ti-O6      [5091.78]
 2266    TiA      1        H234     Ti2266    2266    2.24803  47.867   ; Ti-O6      [5094.03]
 2267    TiA      1        H234     Ti2267    2267    2.24802  47.867   ; Ti-O6      [5096.27]
 2268    TiA      1        H234     Ti2268    2268    2.24803  47.867   ; Ti-O6      [5098.52]
 2269    TiA      1        H234     Ti2269    2269    2.24802  47.867   ; Ti-O6      [5100.77]
 2270    TiA      1        H234     Ti2270    2270    2.24803  47.867   ; Ti-O6      [5103.02]
 2271    TiA      1        H234     Ti2271    2271    2.24802  47.867   ; Ti-O6      [5105.27]
 2272    TiA      1        H234     Ti2272    2272    2.24803  47.867   ; Ti-O6      [5107.51]
 2273    TiA      1        H234     Ti2273    2273    2.24802  47.867   ; Ti-O6      [5109.76]
 2274    TiA      1        H234     Ti2274    2274    2.24803  47.867   ; Ti-O6      [5112.01]
 2275    TiA      1        H234     Ti2275    2275    2.24802  47.867   ; Ti-O6      [5114.26]
 2276    TiA      1        H234     Ti2276    2276    2.24803  47.867   ; Ti-O6      [5116.51]
 2277    TiA      1        H234     Ti2277    2277    2.24802  47.867   ; Ti-O6      [5118.75]
 2278    TiA      1        H234     Ti2278    2278    2.24803  47.867   ; Ti-O6         [5121]
 2279    TiA      1        H234     Ti2279    2279    2.24802  47.867   ; Ti-O6      [5123.25]
 2280    TiA      1        H234     Ti2280    2280    2.24803  47.867   ; Ti-O6       [5125.5]
 2281    TiA      1        H234     Ti2281    2281    2.24802  47.867   ; Ti-O6      [5127.75]
 2282    TiA      1        H234     Ti2282    2282    2.24803  47.867   ; Ti-O6      [5129.99]
 2283    TiA      1        H234     Ti2283    2283    2.24802  47.867   ; Ti-O6      [5132.24]
 2284    TiA      1        H234     Ti2284    2284    2.24803  47.867   ; Ti-O6      [5134.49]
 2285    TiA      1        H234     Ti2285    2285    2.24803  47.867   ; Ti-O6      [5136.74]
 2286    TiA      1        H234     Ti2286    2286    2.24802  47.867   ; Ti-O6      [5138.99]
 2287    TiA      1        H234     Ti2287    2287    2.24803  47.867   ; Ti-O6      [5141.23]
 2288    TiA      1        H234     Ti2288    2288    2.24802  47.867   ; Ti-O6      [5143.48]
 2289    TiA      1        H234     Ti2289    2289    2.24803  47.867   ; Ti-O6      [5145.73]
 2290    TiA      1        H234     Ti2290    2290    2.24802  47.867   ; Ti-O6      [5147.98]
 2291    TiA      1        H234     Ti2291    2291    2.24803  47.867   ; Ti-O6      [5150.23]
 2292    TiA      1        H234     Ti2292    2292    2.24802  47.867   ; Ti-O6      [5152.47]
 2293    TiA      1        H234     Ti2293    2293    2.24803  47.867   ; Ti-O6      [5154.72]
 2294    TiA      1        H234     Ti2294    2294    2.24802  47.867   ; Ti-O6      [5156.97]
 2295    TiA      1        H234     Ti2295    2295    2.24803  47.867   ; Ti-O6      [5159.22]
 2296    TiA      1        H234     Ti2296    2296    2.24802  47.867   ; Ti-O6      [5161.47]
 2297    TiA      1        H234     Ti2297    2297    2.24803  47.867   ; Ti-O6      [5163.71]
 2298    TiA      1        H234     Ti2298    2298    2.24802  47.867   ; Ti-O6      [5165.96]
 2299    TiA      1        H234     Ti2299    2299    2.24803  47.867   ; Ti-O6      [5168.21]
 2300    TiA      1        H234     Ti2300    2300    2.24802  47.867   ; Ti-O6      [5170.46]
 2301    TiA      1        H234     Ti2301    2301    2.24803  47.867   ; Ti-O6      [5172.71]
 2302    TiA      1        H234     Ti2302    2302    2.24802  47.867   ; Ti-O6      [5174.95]
 2303    TiA      1        H234     Ti2303    2303    2.24803  47.867   ; Ti-O6       [5177.2]
 2304    TiA      1        H234     Ti2304    2304    2.24802  47.867   ; Ti-O6      [5179.45]
 2305    TiA      1        H234     Ti2305    2305    2.24803  47.867   ; Ti-O6       [5181.7]
 2306    TiA      1        H234     Ti2306    2306    2.24802  47.867   ; Ti-O6      [5183.95]
 2307    TiA      1        H234     Ti2307    2307    2.24803  47.867   ; Ti-O6      [5186.19]
 2308    TiA      1        H234     Ti2308    2308    2.24802  47.867   ; Ti-O6      [5188.44]
 2309    TiA      1        H234     Ti2309    2309    2.24803  47.867   ; Ti-O6      [5190.69]
 2310    TiA      1        H234     Ti2310    2310    2.24802  47.867   ; Ti-O6      [5192.94]
 2311    TiA      1        H234     Ti2311    2311    2.24803  47.867   ; Ti-O6      [5195.19]
 2312    TiA      1        H234     Ti2312    2312    2.24802  47.867   ; Ti-O6      [5197.43]
 2313    TiA      1        H234     Ti2313    2313    2.24803  47.867   ; Ti-O6      [5199.68]
 2314    TiA      1        H234     Ti2314    2314    2.24802  47.867   ; Ti-O6      [5201.93]
 2315    TiA      1        H234     Ti2315    2315    2.24803  47.867   ; Ti-O6      [5204.18]
 2316    TiA      1        H234     Ti2316    2316    2.24803  47.867   ; Ti-O6      [5206.43]
 2317    TiA      1        H234     Ti2317    2317    2.24802  47.867   ; Ti-O6      [5208.67]
 2318    TiA      1        H234     Ti2318    2318    2.24803  47.867   ; Ti-O6      [5210.92]
 2319    TiA      1        H234     Ti2319    2319    2.24802  47.867   ; Ti-O6      [5213.17]
 2320    TiA      1        H234     Ti2320    2320    2.24803  47.867   ; Ti-O6      [5215.42]
 2321    TiA      1        H234     Ti2321    2321    2.24802  47.867   ; Ti-O6      [5217.67]
 2322    TiA      1        H234     Ti2322    2322    2.24803  47.867   ; Ti-O6      [5219.91]
 2323    TiA      1        H234     Ti2323    2323    2.24802  47.867   ; Ti-O6      [5222.16]
 2324    TiA      1        H234     Ti2324    2324    2.24803  47.867   ; Ti-O6      [5224.41]
 2325    TiA      1        H234     Ti2325    2325    2.24802  47.867   ; Ti-O6      [5226.66]
 2326    TiA      1        H234     Ti2326    2326    2.24803  47.867   ; Ti-O6      [5228.91]
 2327    TiA      1        H234     Ti2327    2327    2.24802  47.867   ; Ti-O6      [5231.15]
 2328    TiA      1        H234     Ti2328    2328    2.24803  47.867   ; Ti-O6       [5233.4]
 2329    TiA      1        H234     Ti2329    2329    2.24802  47.867   ; Ti-O6      [5235.65]
 2330    TiA      1        H234     Ti2330    2330    2.24803  47.867   ; Ti-O6       [5237.9]
 2331    TiA      1        H234     Ti2331    2331    2.24802  47.867   ; Ti-O6      [5240.15]
 2332    TiA      1        H234     Ti2332    2332    2.24803  47.867   ; Ti-O6      [5242.39]
 2333    TiA      1        H234     Ti2333    2333    2.24802  47.867   ; Ti-O6      [5244.64]
 2334    TiA      1        H234     Ti2334    2334    2.24803  47.867   ; Ti-O6      [5246.89]
 2335    TiA      1        H234     Ti2335    2335    2.24802  47.867   ; Ti-O6      [5249.14]
 2336    TiA      1        H234     Ti2336    2336    2.24803  47.867   ; Ti-O6      [5251.39]
 2337    TiA      1        H234     Ti2337    2337    2.24802  47.867   ; Ti-O6      [5253.63]
 2338    TiA      1        H234     Ti2338    2338    2.24803  47.867   ; Ti-O6      [5255.88]
 2339    TiA      1        H234     Ti2339    2339    2.24802  47.867   ; Ti-O6      [5258.13]
 2340    TiA      1        H234     Ti2340    2340    2.24803  47.867   ; Ti-O6      [5260.38]
 2341    TiA      1        H234     Ti2341    2341    2.24802  47.867   ; Ti-O6      [5262.63]
 2342    TiA      1        H234     Ti2342    2342    2.24803  47.867   ; Ti-O6      [5264.87]
 2343    TiA      1        H234     Ti2343    2343    2.24802  47.867   ; Ti-O6      [5267.12]
 2344    TiA      1        H234     Ti2344    2344    2.24803  47.867   ; Ti-O6      [5269.37]
 2345    TiA      1        H234     Ti2345    2345    2.24803  47.867   ; Ti-O6      [5271.62]
 2346    TiA      1        H234     Ti2346    2346    2.24802  47.867   ; Ti-O6      [5273.87]
 2347    TiA      1        H234     Ti2347    2347    2.24803  47.867   ; Ti-O6      [5276.12]
 2348    TiA      1        H234     Ti2348    2348    2.24802  47.867   ; Ti-O6      [5278.36]
 2349    TiA      1        H234     Ti2349    2349    2.24803  47.867   ; Ti-O6      [5280.61]
 2350    TiA      1        H234     Ti2350    2350    2.24802  47.867   ; Ti-O6      [5282.86]
 2351    TiA      1        H234     Ti2351    2351    2.24803  47.867   ; Ti-O6      [5285.11]
 2352    TiA      1        H234     Ti2352    2352    2.24802  47.867   ; Ti-O6      [5287.36]
 2353    TiA      1        H234     Ti2353    2353    2.24803  47.867   ; Ti-O6       [5289.6]
 2354    TiA      1        H234     Ti2354    2354    2.24802  47.867   ; Ti-O6      [5291.85]
 2355    TiA      1        H234     Ti2355    2355    2.24803  47.867   ; Ti-O6       [5294.1]
 2356    TiA      1        H234     Ti2356    2356    2.24802  47.867   ; Ti-O6      [5296.35]
 2357    TiA      1        H234     Ti2357    2357    2.24803  47.867   ; Ti-O6       [5298.6]
 2358    TiA      1        H234     Ti2358    2358    2.24802  47.867   ; Ti-O6      [5300.84]
 2359    TiA      1        H234     Ti2359    2359    2.24803  47.867   ; Ti-O6      [5303.09]
 2360    TiA      1        H234     Ti2360    2360    2.24802  47.867   ; Ti-O6      [5305.34]
 2361    TiA      1        H234     Ti2361    2361    2.24803  47.867   ; Ti-O6      [5307.59]
 2362    TiA      1        H234     Ti2362    2362    2.24802  47.867   ; Ti-O6      [5309.84]
 2363    TiA      1        H234     Ti2363    2363    2.24803  47.867   ; Ti-O6      [5312.08]
 2364    TiA      1        H234     Ti2364    2364    2.24802  47.867   ; Ti-O6      [5314.33]
 2365    TiA      1        H234     Ti2365    2365    2.24803  47.867   ; Ti-O6      [5316.58]
 2366    TiA      1        H234     Ti2366    2366    2.24802  47.867   ; Ti-O6      [5318.83]
 2367    TiA      1        H234     Ti2367    2367    2.24803  47.867   ; Ti-O6      [5321.08]
 2368    TiA      1        H234     Ti2368    2368    2.24802  47.867   ; Ti-O6      [5323.32]
 2369    TiA      1        H234     Ti2369    2369    2.24803  47.867   ; Ti-O6      [5325.57]
 2370    TiA      1        H234     Ti2370    2370    2.24802  47.867   ; Ti-O6      [5327.82]
 2371    TiA      1        H234     Ti2371    2371    2.24803  47.867   ; Ti-O6      [5330.07]
 2372    TiA      1        H234     Ti2372    2372    2.24802  47.867   ; Ti-O6      [5332.32]
 2373    TiA      1        H234     Ti2373    2373    2.24803  47.867   ; Ti-O6      [5334.56]
 2374    TiA      1        H234     Ti2374    2374    2.24802  47.867   ; Ti-O6      [5336.81]
 2375    TiA      1        H234     Ti2375    2375    2.24803  47.867   ; Ti-O6      [5339.06]
 2376    TiA      1        H234     Ti2376    2376    2.24803  47.867   ; Ti-O6      [5341.31]
 2377    TiA      1        H234     Ti2377    2377    2.24802  47.867   ; Ti-O6      [5343.56]
 2378    TiA      1        H234     Ti2378    2378    2.24803  47.867   ; Ti-O6       [5345.8]
 2379    TiA      1        H234     Ti2379    2379    2.24802  47.867   ; Ti-O6      [5348.05]
 2380    TiA      1        H234     Ti2380    2380    2.24803  47.867   ; Ti-O6       [5350.3]
 2381    TiA      1        H234     Ti2381    2381    2.24802  47.867   ; Ti-O6      [5352.55]
 2382    TiA      1        H234     Ti2382    2382    2.24803  47.867   ; Ti-O6       [5354.8]
 2383    TiA      1        H234     Ti2383    2383    2.24802  47.867   ; Ti-O6      [5357.04]
 2384    TiA      1        H234     Ti2384    2384    2.24803  47.867   ; Ti-O6      [5359.29]
 2385    TiA      1        H234     Ti2385    2385    2.24802  47.867   ; Ti-O6      [5361.54]
 2386    TiA      1        H234     Ti2386    2386    2.24803  47.867   ; Ti-O6      [5363.79]
 2387    TiA      1        H234     Ti2387    2387    2.24802  47.867   ; Ti-O6      [5366.04]
 2388    TiA      1        H234     Ti2388    2388    2.24803  47.867   ; Ti-O6      [5368.28]
 2389    TiA      1        H234     Ti2389    2389    2.24802  47.867   ; Ti-O6      [5370.53]
 2390    TiA      1        H234     Ti2390    2390    2.24803  47.867   ; Ti-O6      [5372.78]
 2391    TiA      1        H234     Ti2391    2391    2.24802  47.867   ; Ti-O6      [5375.03]
 2392    TiA      1        H234     Ti2392    2392    2.24803  47.867   ; Ti-O6      [5377.28]
 2393    TiA      1        H234     Ti2393    2393    2.24802  47.867   ; Ti-O6      [5379.52]
 2394    TiA      1        H234     Ti2394    2394    2.24803  47.867   ; Ti-O6      [5381.77]
 2395    TiA      1        H234     Ti2395    2395    2.24802  47.867   ; Ti-O6      [5384.02]
 2396    TiA      1        H234     Ti2396    2396    2.24803  47.867   ; Ti-O6      [5386.27]
 2397    TiA      1        H234     Ti2397    2397    2.24802  47.867   ; Ti-O6      [5388.52]
 2398    TiA      1        H234     Ti2398    2398    2.24803  47.867   ; Ti-O6      [5390.76]
 2399    TiA      1        H234     Ti2399    2399    2.24802  47.867   ; Ti-O6      [5393.01]
 2400    TiA      1        H234     Ti2400    2400    2.24803  47.867   ; Ti-O6      [5395.26]
 2401    TiA      1        H234     Ti2401    2401    2.24802  47.867   ; Ti-O6      [5397.51]
 2402    TiA      1        H234     Ti2402    2402    2.24803  47.867   ; Ti-O6      [5399.76]
 2403    TiA      1        H234     Ti2403    2403    2.24802  47.867   ; Ti-O6         [5402]
 2404    TiA      1        H234     Ti2404    2404    2.24803  47.867   ; Ti-O6      [5404.25]
 2405    TiA      1        H234     Ti2405    2405    2.24803  47.867   ; Ti-O6       [5406.5]
 2406    TiA      1        H234     Ti2406    2406    2.24802  47.867   ; Ti-O6      [5408.75]
 2407    TiA      1        H234     Ti2407    2407    2.24803  47.867   ; Ti-O6         [5411]
 2408    TiA      1        H234     Ti2408    2408    2.24802  47.867   ; Ti-O6      [5413.24]
 2409    TiA      1        H234     Ti2409    2409    2.24803  47.867   ; Ti-O6      [5415.49]
 2410    TiA      1        H234     Ti2410    2410    2.24802  47.867   ; Ti-O6      [5417.74]
 2411    TiA      1        H234     Ti2411    2411    2.24803  47.867   ; Ti-O6      [5419.99]
 2412    TiA      1        H234     Ti2412    2412    2.24802  47.867   ; Ti-O6      [5422.24]
 2413    TiA      1        H234     Ti2413    2413    2.24803  47.867   ; Ti-O6      [5424.48]
 2414    TiA      1        H234     Ti2414    2414    2.24802  47.867   ; Ti-O6      [5426.73]
 2415    TiA      1        H234     Ti2415    2415    2.24803  47.867   ; Ti-O6      [5428.98]
 2416    TiA      1        H234     Ti2416    2416    2.24802  47.867   ; Ti-O6      [5431.23]
 2417    TiA      1        H234     Ti2417    2417    2.24803  47.867   ; Ti-O6      [5433.48]
 2418    TiA      1        H234     Ti2418    2418    2.24802  47.867   ; Ti-O6      [5435.72]
 2419    TiA      1        H234     Ti2419    2419    2.24803  47.867   ; Ti-O6      [5437.97]
 2420    TiA      1        H234     Ti2420    2420    2.24802  47.867   ; Ti-O6      [5440.22]
 2421    TiA      1        H234     Ti2421    2421    2.24803  47.867   ; Ti-O6      [5442.47]
 2422    TiA      1        H234     Ti2422    2422    2.24802  47.867   ; Ti-O6      [5444.72]
 2423    TiA      1        H234     Ti2423    2423    2.24803  47.867   ; Ti-O6      [5446.96]
 2424    TiA      1        H234     Ti2424    2424    2.24802  47.867   ; Ti-O6      [5449.21]
 2425    TiA      1        H234     Ti2425    2425    2.24803  47.867   ; Ti-O6      [5451.46]
 2426    TiA      1        H234     Ti2426    2426    2.24802  47.867   ; Ti-O6      [5453.71]
 2427    TiA      1        H234     Ti2427    2427    2.24803  47.867   ; Ti-O6      [5455.96]
 2428    TiA      1        H234     Ti2428    2428    2.24802  47.867   ; Ti-O6      [5458.21]
 2429    TiA      1        H234     Ti2429    2429    2.24803  47.867   ; Ti-O6      [5460.45]
 2430    TiA      1        H234     Ti2430    2430    2.24802  47.867   ; Ti-O6       [5462.7]
 2431    TiA      1        H234     Ti2431    2431    2.24803  47.867   ; Ti-O6      [5464.95]
 2432    TiA      1        H234     Ti2432    2432    2.24802  47.867   ; Ti-O6       [5467.2]
 2433    TiA      1        H234     Ti2433    2433    2.24803  47.867   ; Ti-O6      [5469.45]
 2434    TiA      1        H234     Ti2434    2434    2.24802  47.867   ; Ti-O6      [5471.69]
 2435    TiA      1        H234     Ti2435    2435    2.24803  47.867   ; Ti-O6      [5473.94]
 2436    TiA      1        H234     Ti2436    2436    2.24803  47.867   ; Ti-O6      [5476.19]
 2437    TiA      1        H234     Ti2437    2437    2.24802  47.867   ; Ti-O6      [5478.44]
 2438    TiA      1        H234     Ti2438    2438    2.24803  47.867   ; Ti-O6      [5480.69]
 2439    TiA      1        H234     Ti2439    2439    2.24802  47.867   ; Ti-O6      [5482.93]
 2440    TiA      1        H234     Ti2440    2440    2.24803  47.867   ; Ti-O6      [5485.18]
 2441    TiA      1        H234     Ti2441    2441    2.24802  47.867   ; Ti-O6      [5487.43]
 2442    TiA      1        H234     Ti2442    2442    2.24803  47.867   ; Ti-O6      [5489.68]
 2443    TiA      1        H234     Ti2443    2443    2.24802  47.867   ; Ti-O6      [5491.93]
 2444    TiA      1        H234     Ti2444    2444    2.24803  47.867   ; Ti-O6      [5494.17]
 2445    TiA      1        H234     Ti2445    2445    2.24802  47.867   ; Ti-O6      [5496.42]
 2446    TiA      1        H234     Ti2446    2446    2.24803  47.867   ; Ti-O6      [5498.67]
 2447    TiA      1        H234     Ti2447    2447    2.24802  47.867   ; Ti-O6      [5500.92]
 2448    TiA      1        H234     Ti2448    2448    2.24803  47.867   ; Ti-O6      [5503.17]
 2449    TiA      1        H234     Ti2449    2449    2.24802  47.867   ; Ti-O6      [5505.41]
 2450    TiA      1        H234     Ti2450    2450    2.24803  47.867   ; Ti-O6      [5507.66]
 2451    TiA      1        H234     Ti2451    2451    2.24802  47.867   ; Ti-O6      [5509.91]
 2452    TiA      1        H234     Ti2452    2452    2.24803  47.867   ; Ti-O6      [5512.16]
 2453    TiA      1        H234     Ti2453    2453    2.24802  47.867   ; Ti-O6      [5514.41]
 2454    TiA      1        H234     Ti2454    2454    2.24803  47.867   ; Ti-O6      [5516.65]
 2455    TiA      1        H234     Ti2455    2455    2.24802  47.867   ; Ti-O6       [5518.9]
 2456    TiA      1        H234     Ti2456    2456    2.24803  47.867   ; Ti-O6      [5521.15]
 2457    TiA      1        H234     Ti2457    2457    2.24802  47.867   ; Ti-O6       [5523.4]
 2458    TiA      1        H234     Ti2458    2458    2.24803  47.867   ; Ti-O6      [5525.65]
 2459    TiA      1        H234     Ti2459    2459    2.24802  47.867   ; Ti-O6      [5527.89]
 2460    TiA      1        H234     Ti2460    2460    2.24803  47.867   ; Ti-O6      [5530.14]
 2461    TiA      1        H234     Ti2461    2461    2.24802  47.867   ; Ti-O6      [5532.39]
 2462    TiA      1        H234     Ti2462    2462    2.24803  47.867   ; Ti-O6      [5534.64]
 2463    TiA      1        H234     Ti2463    2463    2.24802  47.867   ; Ti-O6      [5536.89]
 2464    TiA      1        H234     Ti2464    2464    2.24803  47.867   ; Ti-O6      [5539.13]
 2465    TiA      1        H234     Ti2465    2465    2.24802  47.867   ; Ti-O6      [5541.38]
 2466    TiA      1        H234     Ti2466    2466    2.24803  47.867   ; Ti-O6      [5543.63]
 2467    TiA      1        H234     Ti2467    2467    2.24803  47.867   ; Ti-O6      [5545.88]
 2468    TiA      1        H234     Ti2468    2468    2.24802  47.867   ; Ti-O6      [5548.13]
 2469    TiA      1        H234     Ti2469    2469    2.24803  47.867   ; Ti-O6      [5550.37]
 2470    TiA      1        H234     Ti2470    2470    2.24802  47.867   ; Ti-O6      [5552.62]
 2471    TiA      1        H234     Ti2471    2471    2.24803  47.867   ; Ti-O6      [5554.87]
 2472    TiA      1        H234     Ti2472    2472    2.24802  47.867   ; Ti-O6      [5557.12]
 2473    TiA      1        H234     Ti2473    2473    2.24803  47.867   ; Ti-O6      [5559.37]
 2474    TiA      1        H234     Ti2474    2474    2.24802  47.867   ; Ti-O6      [5561.61]
 2475    TiA      1        H234     Ti2475    2475    2.24803  47.867   ; Ti-O6      [5563.86]
 2476    TiA      1        H234     Ti2476    2476    2.24802  47.867   ; Ti-O6      [5566.11]
 2477    TiA      1        H234     Ti2477    2477    2.24803  47.867   ; Ti-O6      [5568.36]
 2478    TiA      1        H234     Ti2478    2478    2.24802  47.867   ; Ti-O6      [5570.61]
 2479    TiA      1        H234     Ti2479    2479    2.24803  47.867   ; Ti-O6      [5572.85]
 2480    TiA      1        H234     Ti2480    2480    2.24802  47.867   ; Ti-O6       [5575.1]
 2481    TiA      1        H234     Ti2481    2481    2.24803  47.867   ; Ti-O6      [5577.35]
 2482    TiA      1        H234     Ti2482    2482    2.24802  47.867   ; Ti-O6       [5579.6]
 2483    TiA      1        H234     Ti2483    2483    2.24803  47.867   ; Ti-O6      [5581.85]
 2484    TiA      1        H234     Ti2484    2484    2.24802  47.867   ; Ti-O6      [5584.09]
 2485    TiA      1        H234     Ti2485    2485    2.24803  47.867   ; Ti-O6      [5586.34]
 2486    TiA      1        H234     Ti2486    2486    2.24802  47.867   ; Ti-O6      [5588.59]
 2487    TiA      1        H234     Ti2487    2487    2.24803  47.867   ; Ti-O6      [5590.84]
 2488    TiA      1        H234     Ti2488    2488    2.24802  47.867   ; Ti-O6      [5593.09]
 2489    TiA      1        H234     Ti2489    2489    2.24803  47.867   ; Ti-O6      [5595.33]
 2490    TiA      1        H234     Ti2490    2490    2.24802  47.867   ; Ti-O6      [5597.58]
 2491    TiA      1        H234     Ti2491    2491    2.24803  47.867   ; Ti-O6      [5599.83]
 2492    TiA      1        H234     Ti2492    2492    2.24802  47.867   ; Ti-O6      [5602.08]
 2493    TiA      1        H234     Ti2493    2493    2.24803  47.867   ; Ti-O6      [5604.33]
 2494    TiA      1        H234     Ti2494    2494    2.24802  47.867   ; Ti-O6      [5606.57]
 2495    TiA      1        H234     Ti2495    2495    2.24803  47.867   ; Ti-O6      [5608.82]
 2496    TiA      1        H234     Ti2496    2496    2.24803  47.867   ; Ti-O6      [5611.07]
 2497    TiA      1        H234     Ti2497    2497    2.24802  47.867   ; Ti-O6      [5613.32]
 2498    TiA      1        H234     Ti2498    2498    2.24803  47.867   ; Ti-O6      [5615.57]
 2499    TiA      1        H234     Ti2499    2499    2.24802  47.867   ; Ti-O6      [5617.81]
 2500    TiA      1        H234     Ti2500    2500    2.24803  47.867   ; Ti-O6      [5620.06]
 2501    TiA      1        H234     Ti2501    2501    2.24802  47.867   ; Ti-O6      [5622.31]
 2502    TiA      1        H234     Ti2502    2502    2.24803  47.867   ; Ti-O6      [5624.56]
 2503    TiA      1        H234     Ti2503    2503    2.24802  47.867   ; Ti-O6      [5626.81]
 2504    TiA      1        H234     Ti2504    2504    2.24803  47.867   ; Ti-O6      [5629.06]
 2505    TiA      1        H234     Ti2505    2505    2.24802  47.867   ; Ti-O6       [5631.3]
 2506    TiA      1        H234     Ti2506    2506    2.24803  47.867   ; Ti-O6      [5633.55]
 2507    TiA      1        H234     Ti2507    2507    2.24802  47.867   ; Ti-O6       [5635.8]
 2508    TiA      1        H234     Ti2508    2508    2.24803  47.867   ; Ti-O6      [5638.05]
 2509    TiA      1        H234     Ti2509    2509    2.24802  47.867   ; Ti-O6       [5640.3]
 2510    TiA      1        H234     Ti2510    2510    2.24803  47.867   ; Ti-O6      [5642.54]
 2511    TiA      1        H234     Ti2511    2511    2.24802  47.867   ; Ti-O6      [5644.79]
 2512    TiA      1        H234     Ti2512    2512    2.24803  47.867   ; Ti-O6      [5647.04]
 2513    TiA      1        H234     Ti2513    2513    2.24802  47.867   ; Ti-O6      [5649.29]
 2514    TiA      1        H234     Ti2514    2514    2.24803  47.867   ; Ti-O6      [5651.54]
 2515    TiA      1        H234     Ti2515    2515    2.24802  47.867   ; Ti-O6      [5653.78]
 2516    TiA      1        H234     Ti2516    2516    2.24803  47.867   ; Ti-O6      [5656.03]
 2517    TiA      1        H234     Ti2517    2517    2.24802  47.867   ; Ti-O6      [5658.28]
 2518    TiA      1        H234     Ti2518    2518    2.24803  47.867   ; Ti-O6      [5660.53]
 2519    TiA      1        H234     Ti2519    2519    2.24802  47.867   ; Ti-O6      [5662.78]
 2520    TiA      1        H234     Ti2520    2520    2.24803  47.867   ; Ti-O6      [5665.02]
 2521    TiA      1        H234     Ti2521    2521    2.24802  47.867   ; Ti-O6      [5667.27]
 2522    TiA      1        H234     Ti2522    2522    2.24803  47.867   ; Ti-O6      [5669.52]
 2523    TiA      1        H234     Ti2523    2523    2.24802  47.867   ; Ti-O6      [5671.77]
 2524    TiA      1        H234     Ti2524    2524    2.24803  47.867   ; Ti-O6      [5674.02]
 2525    TiA      1        H234     Ti2525    2525    2.24802  47.867   ; Ti-O6      [5676.26]
 2526    TiA      1        H234     Ti2526    2526    2.24803  47.867   ; Ti-O6      [5678.51]
 2527    TiA      1        H234     Ti2527    2527    2.24803  47.867   ; Ti-O6      [5680.76]
 2528    TiA      1        H234     Ti2528    2528    2.24802  47.867   ; Ti-O6      [5683.01]
 2529    TiA      1        H234     Ti2529    2529    2.24803  47.867   ; Ti-O6      [5685.26]
 2530    TiA      1        H234     Ti2530    2530    2.24802  47.867   ; Ti-O6       [5687.5]
 2531    TiA      1        H234     Ti2531    2531    2.24803  47.867   ; Ti-O6      [5689.75]
 2532    TiA      1        H234     Ti2532    2532    2.24802  47.867   ; Ti-O6         [5692]
 2533    TiA      1        H234     Ti2533    2533    2.24803  47.867   ; Ti-O6      [5694.25]
 2534    TiA      1        H234     Ti2534    2534    2.24802  47.867   ; Ti-O6       [5696.5]
 2535    TiA      1        H234     Ti2535    2535    2.24803  47.867   ; Ti-O6      [5698.74]
 2536    TiA      1        H234     Ti2536    2536    2.24802  47.867   ; Ti-O6      [5700.99]
 2537    TiA      1        H234     Ti2537    2537    2.24803  47.867   ; Ti-O6      [5703.24]
 2538    TiA      1        H234     Ti2538    2538    2.24802  47.867   ; Ti-O6      [5705.49]
 2539    TiA      1        H234     Ti2539    2539    2.24803  47.867   ; Ti-O6      [5707.74]
 2540    TiA      1        H234     Ti2540    2540    2.24802  47.867   ; Ti-O6      [5709.98]
 2541    TiA      1        H234     Ti2541    2541    2.24803  47.867   ; Ti-O6      [5712.23]
 2542    TiA      1        H234     Ti2542    2542    2.24802  47.867   ; Ti-O6      [5714.48]
 2543    TiA      1        H234     Ti2543    2543    2.24803  47.867   ; Ti-O6      [5716.73]
 2544    TiA      1        H234     Ti2544    2544    2.24802  47.867   ; Ti-O6      [5718.98]
 2545    TiA      1        H234     Ti2545    2545    2.24803  47.867   ; Ti-O6      [5721.22]
 2546    TiA      1        H234     Ti2546    2546    2.24802  47.867   ; Ti-O6      [5723.47]
 2547    TiA      1        H234     Ti2547    2547    2.24803  47.867   ; Ti-O6      [5725.72]
 2548    TiA      1        H234     Ti2548    2548    2.24802  47.867   ; Ti-O6      [5727.97]
 2549    TiA      1        H234     Ti2549    2549    2.24803  47.867   ; Ti-O6      [5730.22]
 2550    TiA      1        H234     Ti2550    2550    2.24802  47.867   ; Ti-O6      [5732.46]
 2551    TiA      1        H234     Ti2551    2551    2.24803  47.867   ; Ti-O6      [5734.71]
 2552    TiA      1        H234     Ti2552    2552    2.24802  47.867   ; Ti-O6      [5736.96]
 2553    TiA      1        H234     Ti2553    2553    2.24803  47.867   ; Ti-O6      [5739.21]
 2554    TiA      1        H234     Ti2554    2554    2.24802  47.867   ; Ti-O6      [5741.46]
 2555    TiA      1        H234     Ti2555    2555    2.24803  47.867   ; Ti-O6       [5743.7]
 2556    TiA      1        H234     Ti2556    2556    2.24803  47.867   ; Ti-O6      [5745.95]
 2557    TiA      1        H234     Ti2557    2557    2.24802  47.867   ; Ti-O6       [5748.2]
 2558    TiA      1        H234     Ti2558    2558    2.24803  47.867   ; Ti-O6      [5750.45]
 2559    TiA      1        H234     Ti2559    2559    2.24802  47.867   ; Ti-O6       [5752.7]
 2560    TiA      1        H234     Ti2560    2560    2.24803  47.867   ; Ti-O6      [5754.94]
 2561    TiA      1        H234     Ti2561    2561    2.24802  47.867   ; Ti-O6      [5757.19]
 2562    TiA      1        H234     Ti2562    2562    2.24803  47.867   ; Ti-O6      [5759.44]
 2563    TiA      1        H234     Ti2563    2563    2.24802  47.867   ; Ti-O6      [5761.69]
 2564    TiA      1        H234     Ti2564    2564    2.24803  47.867   ; Ti-O6      [5763.94]
 2565    TiA      1        H234     Ti2565    2565    2.24802  47.867   ; Ti-O6      [5766.18]
 2566    TiA      1        H234     Ti2566    2566    2.24803  47.867   ; Ti-O6      [5768.43]
 2567    TiA      1        H234     Ti2567    2567    2.24802  47.867   ; Ti-O6      [5770.68]
 2568    TiA      1        H234     Ti2568    2568    2.24803  47.867   ; Ti-O6      [5772.93]
 2569    TiA      1        H234     Ti2569    2569    2.24802  47.867   ; Ti-O6      [5775.18]
 2570    TiA      1        H234     Ti2570    2570    2.24803  47.867   ; Ti-O6      [5777.42]
 2571    TiA      1        H234     Ti2571    2571    2.24802  47.867   ; Ti-O6      [5779.67]
 2572    TiA      1        H234     Ti2572    2572    2.24803  47.867   ; Ti-O6      [5781.92]
 2573    TiA      1        H234     Ti2573    2573    2.24802  47.867   ; Ti-O6      [5784.17]
 2574    TiA      1        H234     Ti2574    2574    2.24803  47.867   ; Ti-O6      [5786.42]
 2575    TiA      1        H234     Ti2575    2575    2.24802  47.867   ; Ti-O6      [5788.66]
 2576    TiA      1        H234     Ti2576    2576    2.24803  47.867   ; Ti-O6      [5790.91]
 2577    TiA      1        H234     Ti2577    2577    2.24802  47.867   ; Ti-O6      [5793.16]
 2578    TiA      1        H234     Ti2578    2578    2.24803  47.867   ; Ti-O6      [5795.41]
 2579    TiA      1        H234     Ti2579    2579    2.24802  47.867   ; Ti-O6      [5797.66]
 2580    TiA      1        H234     Ti2580    2580    2.24803  47.867   ; Ti-O6       [5799.9]
 2581    TiA      1        H234     Ti2581    2581    2.24802  47.867   ; Ti-O6      [5802.15]
 2582    TiA      1        H234     Ti2582    2582    2.24803  47.867   ; Ti-O6       [5804.4]
 2583    TiA      1        H234     Ti2583    2583    2.24802  47.867   ; Ti-O6      [5806.65]
 2584    TiA      1        H234     Ti2584    2584    2.24803  47.867   ; Ti-O6       [5808.9]
 2585    TiA      1        H234     Ti2585    2585    2.24802  47.867   ; Ti-O6      [5811.15]
 2586    TiA      1        H234     Ti2586    2586    2.24803  47.867   ; Ti-O6      [5813.39]
 2587    TiA      1        H234     Ti2587    2587    2.24803  47.867   ; Ti-O6      [5815.64]
 2588    TiA      1        H234     Ti2588    2588    2.24802  47.867   ; Ti-O6      [5817.89]
 2589    TiA      1        H234     Ti2589    2589    2.24803  47.867   ; Ti-O6      [5820.14]
 2590    TiA      1        H234     Ti2590    2590    2.24802  47.867   ; Ti-O6      [5822.39]
 2591    TiA      1        H234     Ti2591    2591    2.24803  47.867   ; Ti-O6      [5824.63]
 2592    TiA      1        H234     Ti2592    2592    2.24802  47.867   ; Ti-O6      [5826.88]
 2593    TiA      1        H234     Ti2593    2593    2.24803  47.867   ; Ti-O6      [5829.13]
 2594    TiA      1        H234     Ti2594    2594    2.24802  47.867   ; Ti-O6      [5831.38]
 2595    TiA      1        H234     Ti2595    2595    2.24803  47.867   ; Ti-O6      [5833.63]
 2596    TiA      1        H234     Ti2596    2596    2.24802  47.867   ; Ti-O6      [5835.87]
 2597    TiA      1        H234     Ti2597    2597    2.24803  47.867   ; Ti-O6      [5838.12]
 2598    TiA      1        H234     Ti2598    2598    2.24802  47.867   ; Ti-O6      [5840.37]
 2599    TiA      1        H234     Ti2599    2599    2.24803  47.867   ; Ti-O6      [5842.62]
 2600    TiA      1        H234     Ti2600    2600    2.24802  47.867   ; Ti-O6      [5844.87]
 2601    TiA      1        H234     Ti2601    2601    2.24803  47.867   ; Ti-O6      [5847.11]
 2602    TiA      1        H234     Ti2602    2602    2.24802  47.867   ; Ti-O6      [5849.36]
 2603    TiA      1        H234     Ti2603    2603    2.24803  47.867   ; Ti-O6      [5851.61]
 2604    TiA      1        H234     Ti2604    2604    2.24802  47.867   ; Ti-O6      [5853.86]
 2605    TiA      1        H234     Ti2605    2605    2.24803  47.867   ; Ti-O6      [5856.11]
 2606    TiA      1        H234     Ti2606    2606    2.24802  47.867   ; Ti-O6      [5858.35]
 2607    TiA      1        H234     Ti2607    2607    2.24803  47.867   ; Ti-O6       [5860.6]
 2608    TiA      1        H234     Ti2608    2608    2.24802  47.867   ; Ti-O6      [5862.85]
 2609    TiA      1        H234     Ti2609    2609    2.24803  47.867   ; Ti-O6       [5865.1]
 2610    TiA      1        H234     Ti2610    2610    2.24802  47.867   ; Ti-O6      [5867.35]
 2611    TiA      1        H234     Ti2611    2611    2.24803  47.867   ; Ti-O6      [5869.59]
 2612    TiA      1        H234     Ti2612    2612    2.24802  47.867   ; Ti-O6      [5871.84]
 2613    TiA      1        H234     Ti2613    2613    2.24803  47.867   ; Ti-O6      [5874.09]
 2614    TiA      1        H234     Ti2614    2614    2.24802  47.867   ; Ti-O6      [5876.34]
 2615    TiA      1        H234     Ti2615    2615    2.24803  47.867   ; Ti-O6      [5878.59]
 2616    TiA      1        H234     Ti2616    2616    2.24803  47.867   ; Ti-O6      [5880.83]
 2617    TiA      1        H234     Ti2617    2617    2.24802  47.867   ; Ti-O6      [5883.08]
 2618    TiA      1        H234     Ti2618    2618    2.24803  47.867   ; Ti-O6      [5885.33]
 2619    TiA      1        H234     Ti2619    2619    2.24802  47.867   ; Ti-O6      [5887.58]
 2620    TiA      1        H234     Ti2620    2620    2.24803  47.867   ; Ti-O6      [5889.83]
 2621    TiA      1        H234     Ti2621    2621    2.24802  47.867   ; Ti-O6      [5892.07]
 2622    TiA      1        H234     Ti2622    2622    2.24803  47.867   ; Ti-O6      [5894.32]
 2623    TiA      1        H234     Ti2623    2623    2.24802  47.867   ; Ti-O6      [5896.57]
 2624    TiA      1        H234     Ti2624    2624    2.24803  47.867   ; Ti-O6      [5898.82]
 2625    TiA      1        H234     Ti2625    2625    2.24802  47.867   ; Ti-O6      [5901.07]
 2626    TiA      1        H234     Ti2626    2626    2.24803  47.867   ; Ti-O6      [5903.31]
 2627    TiA      1        H234     Ti2627    2627    2.24802  47.867   ; Ti-O6      [5905.56]
 2628    TiA      1        H234     Ti2628    2628    2.24803  47.867   ; Ti-O6      [5907.81]
 2629    TiA      1        H234     Ti2629    2629    2.24802  47.867   ; Ti-O6      [5910.06]
 2630    TiA      1        H234     Ti2630    2630    2.24803  47.867   ; Ti-O6      [5912.31]
 2631    TiA      1        H234     Ti2631    2631    2.24802  47.867   ; Ti-O6      [5914.55]
 2632    TiA      1        H234     Ti2632    2632    2.24803  47.867   ; Ti-O6       [5916.8]
 2633    TiA      1        H234     Ti2633    2633    2.24802  47.867   ; Ti-O6      [5919.05]
 2634    TiA      1        H234     Ti2634    2634    2.24803  47.867   ; Ti-O6       [5921.3]
 2635    TiA      1        H234     Ti2635    2635    2.24802  47.867   ; Ti-O6      [5923.55]
 2636    TiA      1        H234     Ti2636    2636    2.24803  47.867   ; Ti-O6      [5925.79]
 2637    TiA      1        H234     Ti2637    2637    2.24802  47.867   ; Ti-O6      [5928.04]
 2638    TiA      1        H234     Ti2638    2638    2.24803  47.867   ; Ti-O6      [5930.29]
 2639    TiA      1        H234     Ti2639    2639    2.24802  47.867   ; Ti-O6      [5932.54]
 2640    TiA      1        H234     Ti2640    2640    2.24803  47.867   ; Ti-O6      [5934.79]
 2641    TiA      1        H234     Ti2641    2641    2.24802  47.867   ; Ti-O6      [5937.03]
 2642    TiA      1        H234     Ti2642    2642    2.24803  47.867   ; Ti-O6      [5939.28]
 2643    TiA      1        H234     Ti2643    2643    2.24802  47.867   ; Ti-O6      [5941.53]
 2644    TiA      1        H234     Ti2644    2644    2.24803  47.867   ; Ti-O6      [5943.78]
 2645    TiA      1        H234     Ti2645    2645    2.24802  47.867   ; Ti-O6      [5946.03]
 2646    TiA      1        H234     Ti2646    2646    2.24803  47.867   ; Ti-O6      [5948.27]
 2647    TiA      1        H234     Ti2647    2647    2.24803  47.867   ; Ti-O6      [5950.52]
 2648    TiA      1        H234     Ti2648    2648    2.24802  47.867   ; Ti-O6      [5952.77]
 2649    TiA      1        H234     Ti2649    2649    2.24803  47.867   ; Ti-O6      [5955.02]
 2650    TiA      1        H234     Ti2650    2650    2.24802  47.867   ; Ti-O6      [5957.27]
 2651    TiA      1        H234     Ti2651    2651    2.24803  47.867   ; Ti-O6      [5959.51]
 2652    TiA      1        H234     Ti2652    2652    2.24802  47.867   ; Ti-O6      [5961.76]
 2653    TiA      1        H234     Ti2653    2653    2.24803  47.867   ; Ti-O6      [5964.01]
 2654    TiA      1        H234     Ti2654    2654    2.24802  47.867   ; Ti-O6      [5966.26]
 2655    TiA      1        H234     Ti2655    2655    2.24803  47.867   ; Ti-O6      [5968.51]
 2656    TiA      1        H234     Ti2656    2656    2.24802  47.867   ; Ti-O6      [5970.75]
 2657    TiA      1        H234     Ti2657    2657    2.24803  47.867   ; Ti-O6         [5973]
 2658    TiA      1        H234     Ti2658    2658    2.24802  47.867   ; Ti-O6      [5975.25]
 2659    TiA      1        H234     Ti2659    2659    2.24803  47.867   ; Ti-O6       [5977.5]
 2660    TiA      1        H234     Ti2660    2660    2.24802  47.867   ; Ti-O6      [5979.75]
 2661    TiA      1        H234     Ti2661    2661    2.24803  47.867   ; Ti-O6      [5981.99]
 2662    TiA      1        H234     Ti2662    2662    2.24802  47.867   ; Ti-O6      [5984.24]
 2663    TiA      1        H234     Ti2663    2663    2.24803  47.867   ; Ti-O6      [5986.49]
 2664    TiA      1        H234     Ti2664    2664    2.24802  47.867   ; Ti-O6      [5988.74]
 2665    TiA      1        H234     Ti2665    2665    2.24803  47.867   ; Ti-O6      [5990.99]
 2666    TiA      1        H234     Ti2666    2666    2.24802  47.867   ; Ti-O6      [5993.24]
 2667    TiA      1        H234     Ti2667    2667    2.24803  47.867   ; Ti-O6      [5995.48]
 2668    TiA      1        H234     Ti2668    2668    2.24802  47.867   ; Ti-O6      [5997.73]
 2669    TiA      1        H234     Ti2669    2669    2.24803  47.867   ; Ti-O6      [5999.98]
 2670    TiA      1        H234     Ti2670    2670    2.24802  47.867   ; Ti-O6      [6002.23]
 2671    TiA      1        H234     Ti2671    2671    2.24803  47.867   ; Ti-O6      [6004.48]
 2672    TiA      1        H234     Ti2672    2672    2.24802  47.867   ; Ti-O6      [6006.72]
 2673    TiA      1        H234     Ti2673    2673    2.24803  47.867   ; Ti-O6      [6008.97]
 2674    TiA      1        H234     Ti2674    2674    2.24802  47.867   ; Ti-O6      [6011.22]
 2675    TiA      1        H234     Ti2675    2675    2.24803  47.867   ; Ti-O6      [6013.47]
 2676    TiA      1        H234     Ti2676    2676    2.24803  47.867   ; Ti-O6      [6015.72]
 2677    TiA      1        H234     Ti2677    2677    2.24802  47.867   ; Ti-O6      [6017.96]
 2678    TiA      1        H234     Ti2678    2678    2.24803  47.867   ; Ti-O6      [6020.21]
 2679    TiA      1        H234     Ti2679    2679    2.24802  47.867   ; Ti-O6      [6022.46]
 2680    TiA      1        H234     Ti2680    2680    2.24803  47.867   ; Ti-O6      [6024.71]
 2681    TiA      1        H234     Ti2681    2681    2.24802  47.867   ; Ti-O6      [6026.96]
 2682    TiA      1        H234     Ti2682    2682    2.24803  47.867   ; Ti-O6       [6029.2]
 2683    TiA      1        H234     Ti2683    2683    2.24802  47.867   ; Ti-O6      [6031.45]
 2684    TiA      1        H234     Ti2684    2684    2.24803  47.867   ; Ti-O6       [6033.7]
 2685    TiA      1        H234     Ti2685    2685    2.24802  47.867   ; Ti-O6      [6035.95]
 2686    TiA      1        H234     Ti2686    2686    2.24803  47.867   ; Ti-O6       [6038.2]
 2687    TiA      1        H234     Ti2687    2687    2.24802  47.867   ; Ti-O6      [6040.44]
 2688    TiA      1        H234     Ti2688    2688    2.24803  47.867   ; Ti-O6      [6042.69]
 2689    TiA      1        H234     Ti2689    2689    2.24802  47.867   ; Ti-O6      [6044.94]
 2690    TiA      1        H234     Ti2690    2690    2.24803  47.867   ; Ti-O6      [6047.19]
 2691    TiA      1        H234     Ti2691    2691    2.24802  47.867   ; Ti-O6      [6049.44]
 2692    TiA      1        H234     Ti2692    2692    2.24803  47.867   ; Ti-O6      [6051.68]
 2693    TiA      1        H234     Ti2693    2693    2.24802  47.867   ; Ti-O6      [6053.93]
 2694    TiA      1        H234     Ti2694    2694    2.24803  47.867   ; Ti-O6      [6056.18]
 2695    TiA      1        H234     Ti2695    2695    2.24802  47.867   ; Ti-O6      [6058.43]
 2696    TiA      1        H234     Ti2696    2696    2.24803  47.867   ; Ti-O6      [6060.68]
 2697    TiA      1        H234     Ti2697    2697    2.24802  47.867   ; Ti-O6      [6062.92]
 2698    TiA      1        H234     Ti2698    2698    2.24803  47.867   ; Ti-O6      [6065.17]
 2699    TiA      1        H234     Ti2699    2699    2.24802  47.867   ; Ti-O6      [6067.42]
 2700    TiA      1        H234     Ti2700    2700    2.24803  47.867   ; Ti-O6      [6069.67]
 2701    TiA      1        H234     Ti2701    2701    2.24802  47.867   ; Ti-O6      [6071.92]
 2702    TiA      1        H234     Ti2702    2702    2.24803  47.867   ; Ti-O6      [6074.16]
 2703    TiA      1        H234     Ti2703    2703    2.24802  47.867   ; Ti-O6      [6076.41]
 2704    TiA      1        H234     Ti2704    2704    2.24803  47.867   ; Ti-O6      [6078.66]
 2705    TiA      1        H234     Ti2705    2705    2.24802  47.867   ; Ti-O6      [6080.91]
 2706    TiA      1        H234     Ti2706    2706    2.24803  47.867   ; Ti-O6      [6083.16]
 2707    TiA      1        H234     Ti2707    2707    2.24803  47.867   ; Ti-O6       [6085.4]
 2708    TiA      1        H234     Ti2708    2708    2.24802  47.867   ; Ti-O6      [6087.65]
 2709    TiA      1        H234     Ti2709    2709    2.24803  47.867   ; Ti-O6       [6089.9]
 2710    TiA      1        H234     Ti2710    2710    2.24802  47.867   ; Ti-O6      [6092.15]
 2711    TiA      1        H234     Ti2711    2711    2.24803  47.867   ; Ti-O6       [6094.4]
 2712    TiA      1        H234     Ti2712    2712    2.24802  47.867   ; Ti-O6      [6096.64]
 2713    TiA      1        H234     Ti2713    2713    2.24803  47.867   ; Ti-O6      [6098.89]
 2714    TiA      1        H234     Ti2714    2714    2.24802  47.867   ; Ti-O6      [6101.14]
 2715    TiA      1        H234     Ti2715    2715    2.24803  47.867   ; Ti-O6      [6103.39]
 2716    TiA      1        H234     Ti2716    2716    2.24802  47.867   ; Ti-O6      [6105.64]
 2717    TiA      1        H234     Ti2717    2717    2.24803  47.867   ; Ti-O6      [6107.88]
 2718    TiA      1        H234     Ti2718    2718    2.24802  47.867   ; Ti-O6      [6110.13]
 2719    TiA      1        H234     Ti2719    2719    2.24803  47.867   ; Ti-O6      [6112.38]
 2720    TiA      1        H234     Ti2720    2720    2.24802  47.867   ; Ti-O6      [6114.63]
 2721    TiA      1        H234     Ti2721    2721    2.24803  47.867   ; Ti-O6      [6116.88]
 2722    TiA      1        H234     Ti2722    2722    2.24802  47.867   ; Ti-O6      [6119.12]
 2723    TiA      1        H234     Ti2723    2723    2.24803  47.867   ; Ti-O6      [6121.37]
 2724    TiA      1        H234     Ti2724    2724    2.24802  47.867   ; Ti-O6      [6123.62]
 2725    TiA      1        H234     Ti2725    2725    2.24803  47.867   ; Ti-O6      [6125.87]
 2726    TiA      1        H234     Ti2726    2726    2.24802  47.867   ; Ti-O6      [6128.12]
 2727    TiA      1        H234     Ti2727    2727    2.24803  47.867   ; Ti-O6      [6130.36]
 2728    TiA      1        H234     Ti2728    2728    2.24802  47.867   ; Ti-O6      [6132.61]
 2729    TiA      1        H234     Ti2729    2729    2.24803  47.867   ; Ti-O6      [6134.86]
 2730    TiA      1        H234     Ti2730    2730    2.24802  47.867   ; Ti-O6      [6137.11]
 2731    TiA      1        H234     Ti2731    2731    2.24803  47.867   ; Ti-O6      [6139.36]
 2732    TiA      1        H234     Ti2732    2732    2.24802  47.867   ; Ti-O6       [6141.6]
 2733    TiA      1        H234     Ti2733    2733    2.24803  47.867   ; Ti-O6      [6143.85]
 2734    TiA      1        H234     Ti2734    2734    2.24802  47.867   ; Ti-O6       [6146.1]
 2735    TiA      1        H234     Ti2735    2735    2.24803  47.867   ; Ti-O6      [6148.35]
 2736    TiA      1        H234     Ti2736    2736    2.24803  47.867   ; Ti-O6       [6150.6]
 2737    TiA      1        H234     Ti2737    2737    2.24802  47.867   ; Ti-O6      [6152.84]
 2738    TiA      1        H234     Ti2738    2738    2.24803  47.867   ; Ti-O6      [6155.09]
 2739    TiA      1        H234     Ti2739    2739    2.24802  47.867   ; Ti-O6      [6157.34]
 2740    TiA      1        H234     Ti2740    2740    2.24803  47.867   ; Ti-O6      [6159.59]
 2741    TiA      1        H234     Ti2741    2741    2.24802  47.867   ; Ti-O6      [6161.84]
 2742    TiA      1        H234     Ti2742    2742    2.24803  47.867   ; Ti-O6      [6164.09]
 2743    TiA      1        H234     Ti2743    2743    2.24802  47.867   ; Ti-O6      [6166.33]
 2744    TiA      1        H234     Ti2744    2744    2.24803  47.867   ; Ti-O6      [6168.58]
 2745    TiA      1        H234     Ti2745    2745    2.24802  47.867   ; Ti-O6      [6170.83]
 2746    TiA      1        H234     Ti2746    2746    2.24803  47.867   ; Ti-O6      [6173.08]
 2747    TiA      1        H234     Ti2747    2747    2.24802  47.867   ; Ti-O6      [6175.33]
 2748    TiA      1        H234     Ti2748    2748    2.24803  47.867   ; Ti-O6      [6177.57]
 2749    TiA      1        H234     Ti2749    2749    2.24802  47.867   ; Ti-O6      [6179.82]
 2750    TiA      1        H234     Ti2750    2750    2.24803  47.867   ; Ti-O6      [6182.07]
 2751    TiA      1        H234     Ti2751    2751    2.24802  47.867   ; Ti-O6      [6184.32]
 2752    TiA      1        H234     Ti2752    2752    2.24803  47.867   ; Ti-O6      [6186.57]
 2753    TiA      1        H234     Ti2753    2753    2.24802  47.867   ; Ti-O6      [6188.81]
 2754    TiA      1        H234     Ti2754    2754    2.24803  47.867   ; Ti-O6      [6191.06]
 2755    TiA      1        H234     Ti2755    2755    2.24802  47.867   ; Ti-O6      [6193.31]
 2756    TiA      1        H234     Ti2756    2756    2.24803  47.867   ; Ti-O6      [6195.56]
 2757    TiA      1        H234     Ti2757    2757    2.24802  47.867   ; Ti-O6      [6197.81]
 2758    TiA      1        H234     Ti2758    2758    2.24803  47.867   ; Ti-O6      [6200.05]
 2759    TiA      1        H234     Ti2759    2759    2.24802  47.867   ; Ti-O6       [6202.3]
 2760    TiA      1        H234     Ti2760    2760    2.24803  47.867   ; Ti-O6      [6204.55]
 2761    TiA      1        H234     Ti2761    2761    2.24802  47.867   ; Ti-O6       [6206.8]
 2762    TiA      1        H234     Ti2762    2762    2.24803  47.867   ; Ti-O6      [6209.05]
 2763    TiA      1        H234     Ti2763    2763    2.24802  47.867   ; Ti-O6      [6211.29]
 2764    TiA      1        H234     Ti2764    2764    2.24803  47.867   ; Ti-O6      [6213.54]
 2765    TiA      1        H234     Ti2765    2765    2.24802  47.867   ; Ti-O6      [6215.79]
 2766    TiA      1        H234     Ti2766    2766    2.24803  47.867   ; Ti-O6      [6218.04]
 2767    TiA      1        H234     Ti2767    2767    2.24803  47.867   ; Ti-O6      [6220.29]
 2768    TiA      1        H234     Ti2768    2768    2.24802  47.867   ; Ti-O6      [6222.53]
 2769    TiA      1        H234     Ti2769    2769    2.24803  47.867   ; Ti-O6      [6224.78]
 2770    TiA      1        H234     Ti2770    2770    2.24802  47.867   ; Ti-O6      [6227.03]
 2771    TiA      1        H234     Ti2771    2771    2.24803  47.867   ; Ti-O6      [6229.28]
 2772    TiA      1        H234     Ti2772    2772    2.24802  47.867   ; Ti-O6      [6231.53]
 2773    TiA      1        H234     Ti2773    2773    2.24803  47.867   ; Ti-O6      [6233.77]
 2774    TiA      1        H234     Ti2774    2774    2.24802  47.867   ; Ti-O6      [6236.02]
 2775    TiA      1        H234     Ti2775    2775    2.24803  47.867   ; Ti-O6      [6238.27]
 2776    TiA      1        H234     Ti2776    2776    2.24802  47.867   ; Ti-O6      [6240.52]
 2777    TiA      1        H234     Ti2777    2777    2.24803  47.867   ; Ti-O6      [6242.77]
 2778    TiA      1        H234     Ti2778    2778    2.24802  47.867   ; Ti-O6      [6245.01]
 2779    TiA      1        H234     Ti2779    2779    2.24803  47.867   ; Ti-O6      [6247.26]
 2780    TiA      1        H234     Ti2780    2780    2.24802  47.867   ; Ti-O6      [6249.51]
 2781    TiA      1        H234     Ti2781    2781    2.24803  47.867   ; Ti-O6      [6251.76]
 2782    TiA      1        H234     Ti2782    2782    2.24802  47.867   ; Ti-O6      [6254.01]
 2783    TiA      1        H234     Ti2783    2783    2.24803  47.867   ; Ti-O6      [6256.25]
 2784    TiA      1        H234     Ti2784    2784    2.24802  47.867   ; Ti-O6       [6258.5]
 2785    TiA      1        H234     Ti2785    2785    2.24803  47.867   ; Ti-O6      [6260.75]
 2786    TiA      1        H234     Ti2786    2786    2.24802  47.867   ; Ti-O6         [6263]
 2787    TiA      1        H234     Ti2787    2787    2.24803  47.867   ; Ti-O6      [6265.25]
 2788    TiA      1        H234     Ti2788    2788    2.24802  47.867   ; Ti-O6      [6267.49]
 2789    TiA      1        H234     Ti2789    2789    2.24803  47.867   ; Ti-O6      [6269.74]
 2790    TiA      1        H234     Ti2790    2790    2.24802  47.867   ; Ti-O6      [6271.99]
 2791    TiA      1        H234     Ti2791    2791    2.24803  47.867   ; Ti-O6      [6274.24]
 2792    TiA      1        H234     Ti2792    2792    2.24802  47.867   ; Ti-O6      [6276.49]
 2793    TiA      1        H234     Ti2793    2793    2.24803  47.867   ; Ti-O6      [6278.73]
 2794    TiA      1        H234     Ti2794    2794    2.24802  47.867   ; Ti-O6      [6280.98]
 2795    TiA      1        H234     Ti2795    2795    2.24803  47.867   ; Ti-O6      [6283.23]
 2796    TiA      1        H234     Ti2796    2796    2.24803  47.867   ; Ti-O6      [6285.48]
 2797    TiA      1        H234     Ti2797    2797    2.24802  47.867   ; Ti-O6      [6287.73]
 2798    TiA      1        H234     Ti2798    2798    2.24803  47.867   ; Ti-O6      [6289.97]
 2799    TiA      1        H234     Ti2799    2799    2.24802  47.867   ; Ti-O6      [6292.22]
 2800    TiA      1        H234     Ti2800    2800    2.24803  47.867   ; Ti-O6      [6294.47]
 2801    TiA      1        H234     Ti2801    2801    2.24802  47.867   ; Ti-O6      [6296.72]
 2802    TiA      1        H234     Ti2802    2802    2.24803  47.867   ; Ti-O6      [6298.97]
 2803    TiA      1        H234     Ti2803    2803    2.24802  47.867   ; Ti-O6      [6301.21]
 2804    TiA      1        H234     Ti2804    2804    2.24803  47.867   ; Ti-O6      [6303.46]
 2805    TiA      1        H234     Ti2805    2805    2.24802  47.867   ; Ti-O6      [6305.71]
 2806    TiA      1        H234     Ti2806    2806    2.24803  47.867   ; Ti-O6      [6307.96]
 2807    TiA      1        H234     Ti2807    2807    2.24802  47.867   ; Ti-O6      [6310.21]
 2808    TiA      1        H234     Ti2808    2808    2.24803  47.867   ; Ti-O6      [6312.45]
 2809    TiA      1        H234     Ti2809    2809    2.24802  47.867   ; Ti-O6       [6314.7]
 2810    TiA      1        H234     Ti2810    2810    2.24803  47.867   ; Ti-O6      [6316.95]
 2811    TiA      1        H234     Ti2811    2811    2.24802  47.867   ; Ti-O6       [6319.2]
 2812    TiA      1        H234     Ti2812    2812    2.24803  47.867   ; Ti-O6      [6321.45]
 2813    TiA      1        H234     Ti2813    2813    2.24802  47.867   ; Ti-O6      [6323.69]
 2814    TiA      1        H234     Ti2814    2814    2.24803  47.867   ; Ti-O6      [6325.94]
 2815    TiA      1        H234     Ti2815    2815    2.24802  47.867   ; Ti-O6      [6328.19]
 2816    TiA      1        H234     Ti2816    2816    2.24803  47.867   ; Ti-O6      [6330.44]
 2817    TiA      1        H234     Ti2817    2817    2.24802  47.867   ; Ti-O6      [6332.69]
 2818    TiA      1        H234     Ti2818    2818    2.24803  47.867   ; Ti-O6      [6334.93]
 2819    TiA      1        H234     Ti2819    2819    2.24802  47.867   ; Ti-O6      [6337.18]
 2820    TiA      1        H234     Ti2820    2820    2.24803  47.867   ; Ti-O6      [6339.43]
 2821    TiA      1        H234     Ti2821    2821    2.24802  47.867   ; Ti-O6      [6341.68]
 2822    TiA      1        H234     Ti2822    2822    2.24803  47.867   ; Ti-O6      [6343.93]
 2823    TiA      1        H234     Ti2823    2823    2.24802  47.867   ; Ti-O6      [6346.18]
 2824    TiA      1        H234     Ti2824    2824    2.24803  47.867   ; Ti-O6      [6348.42]
 2825    TiA      1        H234     Ti2825    2825    2.24802  47.867   ; Ti-O6      [6350.67]
 2826    TiA      1        H234     Ti2826    2826    2.24803  47.867   ; Ti-O6      [6352.92]
 2827    TiA      1        H234     Ti2827    2827    2.24803  47.867   ; Ti-O6      [6355.17]
 2828    TiA      1        H234     Ti2828    2828    2.24802  47.867   ; Ti-O6      [6357.42]
 2829    TiA      1        H234     Ti2829    2829    2.24803  47.867   ; Ti-O6      [6359.66]
 2830    TiA      1        H234     Ti2830    2830    2.24802  47.867   ; Ti-O6      [6361.91]
 2831    TiA      1        H234     Ti2831    2831    2.24803  47.867   ; Ti-O6      [6364.16]
 2832    TiA      1        H234     Ti2832    2832    2.24802  47.867   ; Ti-O6      [6366.41]
 2833    TiA      1        H234     Ti2833    2833    2.24803  47.867   ; Ti-O6      [6368.66]
 2834    TiA      1        H234     Ti2834    2834    2.24802  47.867   ; Ti-O6       [6370.9]
 2835    TiA      1        H234     Ti2835    2835    2.24803  47.867   ; Ti-O6      [6373.15]
 2836    TiA      1        H234     Ti2836    2836    2.24802  47.867   ; Ti-O6       [6375.4]
 2837    TiA      1        H234     Ti2837    2837    2.24803  47.867   ; Ti-O6      [6377.65]
 2838    TiA      1        H234     Ti2838    2838    2.24802  47.867   ; Ti-O6       [6379.9]
 2839    TiA      1        H234     Ti2839    2839    2.24803  47.867   ; Ti-O6      [6382.14]
 2840    TiA      1        H234     Ti2840    2840    2.24802  47.867   ; Ti-O6      [6384.39]
 2841    TiA      1        H234     Ti2841    2841    2.24803  47.867   ; Ti-O6      [6386.64]
 2842    TiA      1        H234     Ti2842    2842    2.24802  47.867   ; Ti-O6      [6388.89]
 2843    TiA      1        H234     Ti2843    2843    2.24803  47.867   ; Ti-O6      [6391.14]
 2844    TiA      1        H234     Ti2844    2844    2.24802  47.867   ; Ti-O6      [6393.38]
 2845    TiA      1        H234     Ti2845    2845    2.24803  47.867   ; Ti-O6      [6395.63]
 2846    TiA      1        H234     Ti2846    2846    2.24802  47.867   ; Ti-O6      [6397.88]
 2847    TiA      1        H234     Ti2847    2847    2.24803  47.867   ; Ti-O6      [6400.13]
 2848    TiA      1        H234     Ti2848    2848    2.24802  47.867   ; Ti-O6      [6402.38]
 2849    TiA      1        H234     Ti2849    2849    2.24803  47.867   ; Ti-O6      [6404.62]
 2850    TiA      1        H234     Ti2850    2850    2.24802  47.867   ; Ti-O6      [6406.87]
 2851    TiA      1        H234     Ti2851    2851    2.24803  47.867   ; Ti-O6      [6409.12]
 2852    TiA      1        H234     Ti2852    2852    2.24802  47.867   ; Ti-O6      [6411.37]
 2853    TiA      1        H234     Ti2853    2853    2.24803  47.867   ; Ti-O6      [6413.62]
 2854    TiA      1        H234     Ti2854    2854    2.24802  47.867   ; Ti-O6      [6415.86]
 2855    TiA      1        H234     Ti2855    2855    2.24803  47.867   ; Ti-O6      [6418.11]
 2856    TiA      1        H234     Ti2856    2856    2.24803  47.867   ; Ti-O6      [6420.36]
 2857    TiA      1        H234     Ti2857    2857    2.24802  47.867   ; Ti-O6      [6422.61]
 2858    TiA      1        H234     Ti2858    2858    2.24803  47.867   ; Ti-O6      [6424.86]
 2859    TiA      1        H234     Ti2859    2859    2.24802  47.867   ; Ti-O6       [6427.1]
 2860    TiA      1        H234     Ti2860    2860    2.24803  47.867   ; Ti-O6      [6429.35]
 2861    TiA      1        H234     Ti2861    2861    2.24802  47.867   ; Ti-O6       [6431.6]
 2862    TiA      1        H234     Ti2862    2862    2.24803  47.867   ; Ti-O6      [6433.85]
 2863    TiA      1        H234     Ti2863    2863    2.24802  47.867   ; Ti-O6       [6436.1]
 2864    TiA      1        H234     Ti2864    2864    2.24803  47.867   ; Ti-O6      [6438.34]
 2865    TiA      1        H234     Ti2865    2865    2.24802  47.867   ; Ti-O6      [6440.59]
 2866    TiA      1        H234     Ti2866    2866    2.24803  47.867   ; Ti-O6      [6442.84]
 2867    TiA      1        H234     Ti2867    2867    2.24802  47.867   ; Ti-O6      [6445.09]
 2868    TiA      1        H234     Ti2868    2868    2.24803  47.867   ; Ti-O6      [6447.34]
 2869    TiA      1        H234     Ti2869    2869    2.24802  47.867   ; Ti-O6      [6449.58]
 2870    TiA      1        H234     Ti2870    2870    2.24803  47.867   ; Ti-O6      [6451.83]
 2871    TiA      1        H234     Ti2871    2871    2.24802  47.867   ; Ti-O6      [6454.08]
 2872    TiA      1        H234     Ti2872    2872    2.24803  47.867   ; Ti-O6      [6456.33]
 2873    TiA      1        H234     Ti2873    2873    2.24802  47.867   ; Ti-O6      [6458.58]
 2874    TiA      1        H234     Ti2874    2874    2.24803  47.867   ; Ti-O6      [6460.82]
 2875    TiA      1        H234     Ti2875    2875    2.24802  47.867   ; Ti-O6      [6463.07]
 2876    TiA      1        H234     Ti2876    2876    2.24803  47.867   ; Ti-O6      [6465.32]
 2877    TiA      1        H234     Ti2877    2877    2.24802  47.867   ; Ti-O6      [6467.57]
 2878    TiA      1        H234     Ti2878    2878    2.24803  47.867   ; Ti-O6      [6469.82]
 2879    TiA      1        H234     Ti2879    2879    2.24802  47.867   ; Ti-O6      [6472.06]
 2880    TiA      1        H234     Ti2880    2880    2.24803  47.867   ; Ti-O6      [6474.31]
 2881    TiA      1        H234     Ti2881    2881    2.24802  47.867   ; Ti-O6      [6476.56]
 2882    TiA      1        H234     Ti2882    2882    2.24803  47.867   ; Ti-O6      [6478.81]
 2883    TiA      1        H234     Ti2883    2883    2.24802  47.867   ; Ti-O6      [6481.06]
 2884    TiA      1        H234     Ti2884    2884    2.24803  47.867   ; Ti-O6       [6483.3]
 2885    TiA      1        H234     Ti2885    2885    2.24802  47.867   ; Ti-O6      [6485.55]
 2886    TiA      1        H234     Ti2886    2886    2.24803  47.867   ; Ti-O6       [6487.8]
 2887    TiA      1        H234     Ti2887    2887    2.24803  47.867   ; Ti-O6      [6490.05]
 2888    TiA      1        H234     Ti2888    2888    2.24802  47.867   ; Ti-O6       [6492.3]
 2889    TiA      1        H234     Ti2889    2889    2.24803  47.867   ; Ti-O6      [6494.54]
 2890    TiA      1        H234     Ti2890    2890    2.24802  47.867   ; Ti-O6      [6496.79]
 2891    TiA      1        H234     Ti2891    2891    2.24803  47.867   ; Ti-O6      [6499.04]
 2892    TiA      1        H234     Ti2892    2892    2.24802  47.867   ; Ti-O6      [6501.29]
 2893    TiA      1        H234     Ti2893    2893    2.24803  47.867   ; Ti-O6      [6503.54]
 2894    TiA      1        H234     Ti2894    2894    2.24802  47.867   ; Ti-O6      [6505.78]
 2895    TiA      1        H234     Ti2895    2895    2.24803  47.867   ; Ti-O6      [6508.03]
 2896    TiA      1        H234     Ti2896    2896    2.24802  47.867   ; Ti-O6      [6510.28]
 2897    TiA      1        H234     Ti2897    2897    2.24803  47.867   ; Ti-O6      [6512.53]
 2898    TiA      1        H234     Ti2898    2898    2.24802  47.867   ; Ti-O6      [6514.78]
 2899    TiA      1        H234     Ti2899    2899    2.24803  47.867   ; Ti-O6      [6517.02]
 2900    TiA      1        H234     Ti2900    2900    2.24802  47.867   ; Ti-O6      [6519.27]
 2901    TiA      1        H234     Ti2901    2901    2.24803  47.867   ; Ti-O6      [6521.52]
 2902    TiA      1        H234     Ti2902    2902    2.24802  47.867   ; Ti-O6      [6523.77]
 2903    TiA      1        H234     Ti2903    2903    2.24803  47.867   ; Ti-O6      [6526.02]
 2904    TiA      1        H234     Ti2904    2904    2.24802  47.867   ; Ti-O6      [6528.27]
 2905    TiA      1        H234     Ti2905    2905    2.24803  47.867   ; Ti-O6      [6530.51]
 2906    TiA      1        H234     Ti2906    2906    2.24802  47.867   ; Ti-O6      [6532.76]
 2907    TiA      1        H234     Ti2907    2907    2.24803  47.867   ; Ti-O6      [6535.01]
 2908    TiA      1        H234     Ti2908    2908    2.24802  47.867   ; Ti-O6      [6537.26]
 2909    TiA      1        H234     Ti2909    2909    2.24803  47.867   ; Ti-O6      [6539.51]
 2910    TiA      1        H234     Ti2910    2910    2.24802  47.867   ; Ti-O6      [6541.75]
 2911    TiA      1        H234     Ti2911    2911    2.24803  47.867   ; Ti-O6         [6544]
 2912    TiA      1        H234     Ti2912    2912    2.24802  47.867   ; Ti-O6      [6546.25]
 2913    TiA      1        H234     Ti2913    2913    2.24803  47.867   ; Ti-O6       [6548.5]
 2914    TiA      1        H234     Ti2914    2914    2.24802  47.867   ; Ti-O6      [6550.75]
 2915    TiA      1        H234     Ti2915    2915    2.24803  47.867   ; Ti-O6      [6552.99]
 2916    TiA      1        H234     Ti2916    2916    2.24803  47.867   ; Ti-O6      [6555.24]
 2917    TiA      1        H234     Ti2917    2917    2.24802  47.867   ; Ti-O6      [6557.49]
 2918    TiA      1        H234     Ti2918    2918    2.24803  47.867   ; Ti-O6      [6559.74]
 2919    TiA      1        H234     Ti2919    2919    2.24802  47.867   ; Ti-O6      [6561.99]
 2920    TiA      1        H234     Ti2920    2920    2.24803  47.867   ; Ti-O6      [6564.23]
 2921    TiA      1        H234     Ti2921    2921    2.24802  47.867   ; Ti-O6      [6566.48]
 2922    TiA      1        H234     Ti2922    2922    2.24803  47.867   ; Ti-O6      [6568.73]
 2923    TiA      1        H234     Ti2923    2923    2.24802  47.867   ; Ti-O6      [6570.98]
 2924    TiA      1        H234     Ti2924    2924    2.24803  47.867   ; Ti-O6      [6573.23]
 2925    TiA      1        H234     Ti2925    2925    2.24802  47.867   ; Ti-O6      [6575.47]
 2926    TiA      1        H234     Ti2926    2926    2.24803  47.867   ; Ti-O6      [6577.72]
 2927    TiA      1        H234     Ti2927    2927    2.24802  47.867   ; Ti-O6      [6579.97]
 2928    TiA      1        H234     Ti2928    2928    2.24803  47.867   ; Ti-O6      [6582.22]
 2929    TiA      1        H234     Ti2929    2929    2.24802  47.867   ; Ti-O6      [6584.47]
 2930    TiA      1        H234     Ti2930    2930    2.24803  47.867   ; Ti-O6      [6586.71]
 2931    TiA      1        H234     Ti2931    2931    2.24802  47.867   ; Ti-O6      [6588.96]
 2932    TiA      1        H234     Ti2932    2932    2.24803  47.867   ; Ti-O6      [6591.21]
 2933    TiA      1        H234     Ti2933    2933    2.24802  47.867   ; Ti-O6      [6593.46]
 2934    TiA      1        H234     Ti2934    2934    2.24803  47.867   ; Ti-O6      [6595.71]
 2935    TiA      1        H234     Ti2935    2935    2.24802  47.867   ; Ti-O6      [6597.95]
 2936    TiA      1        H234     Ti2936    2936    2.24803  47.867   ; Ti-O6       [6600.2]
 2937    TiA      1        H234     Ti2937    2937    2.24802  47.867   ; Ti-O6      [6602.45]
 2938    TiA      1        H234     Ti2938    2938    2.24803  47.867   ; Ti-O6       [6604.7]
 2939    TiA      1        H234     Ti2939    2939    2.24802  47.867   ; Ti-O6      [6606.95]
 2940    TiA      1        H234     Ti2940    2940    2.24803  47.867   ; Ti-O6      [6609.19]
 2941    TiA      1        H234     Ti2941    2941    2.24802  47.867   ; Ti-O6      [6611.44]
 2942    TiA      1        H234     Ti2942    2942    2.24803  47.867   ; Ti-O6      [6613.69]
 2943    TiA      1        H234     Ti2943    2943    2.24802  47.867   ; Ti-O6      [6615.94]
 2944    TiA      1        H234     Ti2944    2944    2.24803  47.867   ; Ti-O6      [6618.19]
 2945    TiA      1        H234     Ti2945    2945    2.24802  47.867   ; Ti-O6      [6620.43]
 2946    TiA      1        H234     Ti2946    2946    2.24803  47.867   ; Ti-O6      [6622.68]
 2947    TiA      1        H234     Ti2947    2947    2.24803  47.867   ; Ti-O6      [6624.93]
 2948    TiA      1        H234     Ti2948    2948    2.24802  47.867   ; Ti-O6      [6627.18]
 2949    TiA      1        H234     Ti2949    2949    2.24803  47.867   ; Ti-O6      [6629.43]
 2950    TiA      1        H234     Ti2950    2950    2.24802  47.867   ; Ti-O6      [6631.67]
 2951    TiA      1        H234     Ti2951    2951    2.24803  47.867   ; Ti-O6      [6633.92]
 2952    TiA      1        H234     Ti2952    2952    2.24802  47.867   ; Ti-O6      [6636.17]
 2953    TiA      1        H234     Ti2953    2953    2.24803  47.867   ; Ti-O6      [6638.42]
 2954    TiA      1        H234     Ti2954    2954    2.24802  47.867   ; Ti-O6      [6640.67]
 2955    TiA      1        H234     Ti2955    2955    2.24803  47.867   ; Ti-O6      [6642.91]
 2956    TiA      1        H234     Ti2956    2956    2.24802  47.867   ; Ti-O6      [6645.16]
 2957    TiA      1        H234     Ti2957    2957    2.24803  47.867   ; Ti-O6      [6647.41]
 2958    TiA      1        H234     Ti2958    2958    2.24802  47.867   ; Ti-O6      [6649.66]
 2959    TiA      1        H234     Ti2959    2959    2.24803  47.867   ; Ti-O6      [6651.91]
 2960    TiA      1        H234     Ti2960    2960    2.24802  47.867   ; Ti-O6      [6654.15]
 2961    TiA      1        H234     Ti2961    2961    2.24803  47.867   ; Ti-O6       [6656.4]
 2962    TiA      1        H234     Ti2962    2962    2.24802  47.867   ; Ti-O6      [6658.65]
 2963    TiA      1        H234     Ti2963    2963    2.24803  47.867   ; Ti-O6       [6660.9]
 2964    TiA      1        H234     Ti2964    2964    2.24802  47.867   ; Ti-O6      [6663.15]
 2965    TiA      1        H234     Ti2965    2965    2.24803  47.867   ; Ti-O6      [6665.39]
 2966    TiA      1        H234     Ti2966    2966    2.24802  47.867   ; Ti-O6      [6667.64]
 2967    TiA      1        H234     Ti2967    2967    2.24803  47.867   ; Ti-O6      [6669.89]
 2968    TiA      1        H234     Ti2968    2968    2.24802  47.867   ; Ti-O6      [6672.14]
 2969    TiA      1        H234     Ti2969    2969    2.24803  47.867   ; Ti-O6      [6674.39]
 2970    TiA      1        H234     Ti2970    2970    2.24802  47.867   ; Ti-O6      [6676.63]
 2971    TiA      1        H234     Ti2971    2971    2.24803  47.867   ; Ti-O6      [6678.88]
 2972    TiA      1        H234     Ti2972    2972    2.24802  47.867   ; Ti-O6      [6681.13]
 2973    TiA      1        H234     Ti2973    2973    2.24803  47.867   ; Ti-O6      [6683.38]
 2974    TiA      1        H234     Ti2974    2974    2.24802  47.867   ; Ti-O6      [6685.63]
 2975    TiA      1        H234     Ti2975    2975    2.24803  47.867   ; Ti-O6      [6687.87]
 2976    TiA      1        H234     Ti2976    2976    2.24802  47.867   ; Ti-O6      [6690.12]
 2977    TiA      1        H234     Ti2977    2977    2.24803  47.867   ; Ti-O6      [6692.37]
 2978    TiA      1        H234     Ti2978    2978    2.24803  47.867   ; Ti-O6      [6694.62]
 2979    TiA      1        H234     Ti2979    2979    2.24802  47.867   ; Ti-O6      [6696.87]
 2980    TiA      1        H234     Ti2980    2980    2.24803  47.867   ; Ti-O6      [6699.11]
 2981    TiA      1        H234     Ti2981    2981    2.24802  47.867   ; Ti-O6      [6701.36]
 2982    TiA      1        H234     Ti2982    2982    2.24803  47.867   ; Ti-O6      [6703.61]
 2983    TiA      1        H234     Ti2983    2983    2.24802  47.867   ; Ti-O6      [6705.86]
 2984    TiA      1        H234     Ti2984    2984    2.24803  47.867   ; Ti-O6      [6708.11]
 2985    TiA      1        H234     Ti2985    2985    2.24802  47.867   ; Ti-O6      [6710.36]
 2986    TiA      1        H234     Ti2986    2986    2.24803  47.867   ; Ti-O6       [6712.6]
 2987    TiA      1        H234     Ti2987    2987    2.24802  47.867   ; Ti-O6      [6714.85]
 2988    TiA      1        H234     Ti2988    2988    2.24803  47.867   ; Ti-O6       [6717.1]
 2989    TiA      1        H234     Ti2989    2989    2.24802  47.867   ; Ti-O6      [6719.35]
 2990    TiA      1        H234     Ti2990    2990    2.24803  47.867   ; Ti-O6       [6721.6]
 2991    TiA      1        H234     Ti2991    2991    2.24802  47.867   ; Ti-O6      [6723.84]
 2992    TiA      1        H234     Ti2992    2992    2.24803  47.867   ; Ti-O6      [6726.09]
 2993    TiA      1        H234     Ti2993    2993    2.24802  47.867   ; Ti-O6      [6728.34]
 2994    TiA      1        H234     Ti2994    2994    2.24803  47.867   ; Ti-O6      [6730.59]
 2995    TiA      1        H234     Ti2995    2995    2.24802  47.867   ; Ti-O6      [6732.84]
 2996    TiA      1        H234     Ti2996    2996    2.24803  47.867   ; Ti-O6      [6735.08]
 2997    TiA      1        H234     Ti2997    2997    2.24802  47.867   ; Ti-O6      [6737.33]
 2998    TiA      1        H234     Ti2998    2998    2.24803  47.867   ; Ti-O6      [6739.58]
 2999    TiA      1        H234     Ti2999    2999    2.24802  47.867   ; Ti-O6      [6741.83]
 3000    TiA      1        H234     Ti3000    3000    2.24803  47.867   ; Ti-O6      [6744.08]
 3001    TiA      1        H234     Ti3001    3001    2.24802  47.867   ; Ti-O6      [6746.32]
 3002    TiA      1        H234     Ti3002    3002    2.24803  47.867   ; Ti-O6      [6748.57]
 3003    TiA      1        H234     Ti3003    3003    2.24802  47.867   ; Ti-O6      [6750.82]
 3004    TiA      1        H234     Ti3004    3004    2.24803  47.867   ; Ti-O6      [6753.07]
 3005    TiA      1        H234     Ti3005    3005    2.24802  47.867   ; Ti-O6      [6755.32]
 3006    TiA      1        H234     Ti3006    3006    2.24803  47.867   ; Ti-O6      [6757.56]
 3007    TiA      1        H234     Ti3007    3007    2.24803  47.867   ; Ti-O6      [6759.81]
 3008    TiA      1        H234     Ti3008    3008    2.24802  47.867   ; Ti-O6      [6762.06]
 3009    TiA      1        H234     Ti3009    3009    2.24803  47.867   ; Ti-O6      [6764.31]
 3010    TiA      1        H234     Ti3010    3010    2.24802  47.867   ; Ti-O6      [6766.56]
 3011    TiA      1        H234     Ti3011    3011    2.24803  47.867   ; Ti-O6       [6768.8]
 3012    TiA      1        H234     Ti3012    3012    2.24802  47.867   ; Ti-O6      [6771.05]
 3013    TiA      1        H234     Ti3013    3013    2.24803  47.867   ; Ti-O6       [6773.3]
 3014    TiA      1        H234     Ti3014    3014    2.24802  47.867   ; Ti-O6      [6775.55]
 3015    TiA      1        H234     Ti3015    3015    2.24803  47.867   ; Ti-O6       [6777.8]
 3016    TiA      1        H234     Ti3016    3016    2.24802  47.867   ; Ti-O6      [6780.04]
 3017    TiA      1        H234     Ti3017    3017    2.24803  47.867   ; Ti-O6      [6782.29]
 3018    TiA      1        H234     Ti3018    3018    2.24802  47.867   ; Ti-O6      [6784.54]
 3019    TiA      1        H234     Ti3019    3019    2.24803  47.867   ; Ti-O6      [6786.79]
 3020    TiA      1        H234     Ti3020    3020    2.24802  47.867   ; Ti-O6      [6789.04]
 3021    TiA      1        H234     Ti3021    3021    2.24803  47.867   ; Ti-O6      [6791.28]
 3022    TiA      1        H234     Ti3022    3022    2.24802  47.867   ; Ti-O6      [6793.53]
 3023    TiA      1        H234     Ti3023    3023    2.24803  47.867   ; Ti-O6      [6795.78]
 3024    TiA      1        H234     Ti3024    3024    2.24802  47.867   ; Ti-O6      [6798.03]
 3025    TiA      1        H234     Ti3025    3025    2.24803  47.867   ; Ti-O6      [6800.28]
 3026    TiA      1        H234     Ti3026    3026    2.24802  47.867   ; Ti-O6      [6802.52]
 3027    TiA      1        H234     Ti3027    3027    2.24803  47.867   ; Ti-O6      [6804.77]
 3028    TiA      1        H234     Ti3028    3028    2.24802  47.867   ; Ti-O6      [6807.02]
 3029    TiA      1        H234     Ti3029    3029    2.24803  47.867   ; Ti-O6      [6809.27]
 3030    TiA      1        H234     Ti3030    3030    2.24802  47.867   ; Ti-O6      [6811.52]
 3031    TiA      1        H234     Ti3031    3031    2.24803  47.867   ; Ti-O6      [6813.76]
 3032    TiA      1        H234     Ti3032    3032    2.24802  47.867   ; Ti-O6      [6816.01]
 3033    TiA      1        H234     Ti3033    3033    2.24803  47.867   ; Ti-O6      [6818.26]
 3034    TiA      1        H234     Ti3034    3034    2.24802  47.867   ; Ti-O6      [6820.51]
 3035    TiA      1        H234     Ti3035    3035    2.24803  47.867   ; Ti-O6      [6822.76]
 3036    TiA      1        H234     Ti3036    3036    2.24802  47.867   ; Ti-O6         [6825]
 3037    TiA      1        H234     Ti3037    3037    2.24803  47.867   ; Ti-O6      [6827.25]
 3038    TiA      1        H234     Ti3038    3038    2.24803  47.867   ; Ti-O6       [6829.5]
 3039    TiA      1        H234     Ti3039    3039    2.24802  47.867   ; Ti-O6      [6831.75]
 3040    TiA      1        H234     Ti3040    3040    2.24803  47.867   ; Ti-O6         [6834]
 3041    TiA      1        H234     Ti3041    3041    2.24802  47.867   ; Ti-O6      [6836.24]
 3042    TiA      1        H234     Ti3042    3042    2.24803  47.867   ; Ti-O6      [6838.49]
 3043    TiA      1        H234     Ti3043    3043    2.24802  47.867   ; Ti-O6      [6840.74]
 3044    TiA      1        H234     Ti3044    3044    2.24803  47.867   ; Ti-O6      [6842.99]
 3045    TiA      1        H234     Ti3045    3045    2.24802  47.867   ; Ti-O6      [6845.24]
 3046    TiA      1        H234     Ti3046    3046    2.24803  47.867   ; Ti-O6      [6847.48]
 3047    TiA      1        H234     Ti3047    3047    2.24802  47.867   ; Ti-O6      [6849.73]
 3048    TiA      1        H234     Ti3048    3048    2.24803  47.867   ; Ti-O6      [6851.98]
 3049    TiA      1        H234     Ti3049    3049    2.24802  47.867   ; Ti-O6      [6854.23]
 3050    TiA      1        H234     Ti3050    3050    2.24803  47.867   ; Ti-O6      [6856.48]
 3051    TiA      1        H234     Ti3051    3051    2.24802  47.867   ; Ti-O6      [6858.72]
 3052    TiA      1        H234     Ti3052    3052    2.24803  47.867   ; Ti-O6      [6860.97]
 3053    TiA      1        H234     Ti3053    3053    2.24802  47.867   ; Ti-O6      [6863.22]
 3054    TiA      1        H234     Ti3054    3054    2.24803  47.867   ; Ti-O6      [6865.47]
 3055    TiA      1        H234     Ti3055    3055    2.24802  47.867   ; Ti-O6      [6867.72]
 3056    TiA      1        H234     Ti3056    3056    2.24803  47.867   ; Ti-O6      [6869.96]
 3057    TiA      1        H234     Ti3057    3057    2.24802  47.867   ; Ti-O6      [6872.21]
 3058    TiA      1        H234     Ti3058    3058    2.24803  47.867   ; Ti-O6      [6874.46]
 3059    TiA      1        H234     Ti3059    3059    2.24802  47.867   ; Ti-O6      [6876.71]
 3060    TiA      1        H234     Ti3060    3060    2.24803  47.867   ; Ti-O6      [6878.96]
 3061    TiA      1        H234     Ti3061    3061    2.24802  47.867   ; Ti-O6      [6881.21]
 3062    TiA      1        H234     Ti3062    3062    2.24803  47.867   ; Ti-O6      [6883.45]
 3063    TiA      1        H234     Ti3063    3063    2.24802  47.867   ; Ti-O6       [6885.7]
 3064    TiA      1        H234     Ti3064    3064    2.24803  47.867   ; Ti-O6      [6887.95]
 3065    TiA      1        H234     Ti3065    3065    2.24802  47.867   ; Ti-O6       [6890.2]
 3066    TiA      1        H234     Ti3066    3066    2.24803  47.867   ; Ti-O6      [6892.45]
 3067    TiA      1        H234     Ti3067    3067    2.24803  47.867   ; Ti-O6      [6894.69]
 3068    TiA      1        H234     Ti3068    3068    2.24802  47.867   ; Ti-O6      [6896.94]
 3069    TiA      1        H234     Ti3069    3069    2.24803  47.867   ; Ti-O6      [6899.19]
 3070    TiA      1        H234     Ti3070    3070    2.24802  47.867   ; Ti-O6      [6901.44]
 3071    TiA      1        H234     Ti3071    3071    2.24803  47.867   ; Ti-O6      [6903.69]
 3072    TiA      1        H234     Ti3072    3072    2.24802  47.867   ; Ti-O6      [6905.93]
 3073    TiA      1        H234     Ti3073    3073    2.24803  47.867   ; Ti-O6      [6908.18]
 3074    TiA      1        H234     Ti3074    3074    2.24802  47.867   ; Ti-O6      [6910.43]
 3075    TiA      1        H234     Ti3075    3075    2.24803  47.867   ; Ti-O6      [6912.68]
 3076    TiA      1        H234     Ti3076    3076    2.24802  47.867   ; Ti-O6      [6914.93]
 3077    TiA      1        H234     Ti3077    3077    2.24803  47.867   ; Ti-O6      [6917.17]
 3078    TiA      1        H234     Ti3078    3078    2.24802  47.867   ; Ti-O6      [6919.42]
 3079    TiA      1        H234     Ti3079    3079    2.24803  47.867   ; Ti-O6      [6921.67]
 3080    TiA      1        H234     Ti3080    3080    2.24802  47.867   ; Ti-O6      [6923.92]
 3081    TiA      1        H234     Ti3081    3081    2.24803  47.867   ; Ti-O6      [6926.17]
 3082    TiA      1        H234     Ti3082    3082    2.24802  47.867   ; Ti-O6      [6928.41]
 3083    TiA      1        H234     Ti3083    3083    2.24803  47.867   ; Ti-O6      [6930.66]
 3084    TiA      1        H234     Ti3084    3084    2.24802  47.867   ; Ti-O6      [6932.91]
 3085    TiA      1        H234     Ti3085    3085    2.24803  47.867   ; Ti-O6      [6935.16]
 3086    TiA      1        H234     Ti3086    3086    2.24802  47.867   ; Ti-O6      [6937.41]
 3087    TiA      1        H234     Ti3087    3087    2.24803  47.867   ; Ti-O6      [6939.65]
 3088    TiA      1        H234     Ti3088    3088    2.24802  47.867   ; Ti-O6       [6941.9]
 3089    TiA      1        H234     Ti3089    3089    2.24803  47.867   ; Ti-O6      [6944.15]
 3090    TiA      1        H234     Ti3090    3090    2.24802  47.867   ; Ti-O6       [6946.4]
 3091    TiA      1        H234     Ti3091    3091    2.24803  47.867   ; Ti-O6      [6948.65]
 3092    TiA      1        H234     Ti3092    3092    2.24802  47.867   ; Ti-O6      [6950.89]
 3093    TiA      1        H234     Ti3093    3093    2.24803  47.867   ; Ti-O6      [6953.14]
 3094    TiA      1        H234     Ti3094    3094    2.24802  47.867   ; Ti-O6      [6955.39]
 3095    TiA      1        H234     Ti3095    3095    2.24803  47.867   ; Ti-O6      [6957.64]
 3096    TiA      1        H234     Ti3096    3096    2.24802  47.867   ; Ti-O6      [6959.89]
 3097    TiA      1        H234     Ti3097    3097    2.24803  47.867   ; Ti-O6      [6962.13]
 3098    TiA      1        H234     Ti3098    3098    2.24803  47.867   ; Ti-O6      [6964.38]
 3099    TiA      1        H234     Ti3099    3099    2.24802  47.867   ; Ti-O6      [6966.63]
 3100    TiA      1        H234     Ti3100    3100    2.24803  47.867   ; Ti-O6      [6968.88]
 3101    TiA      1        H234     Ti3101    3101    2.24802  47.867   ; Ti-O6      [6971.13]
 3102    TiA      1        H234     Ti3102    3102    2.24803  47.867   ; Ti-O6      [6973.37]
 3103    TiA      1        H234     Ti3103    3103    2.24802  47.867   ; Ti-O6      [6975.62]
 3104    TiA      1        H234     Ti3104    3104    2.24803  47.867   ; Ti-O6      [6977.87]
 3105    TiA      1        H234     Ti3105    3105    2.24802  47.867   ; Ti-O6      [6980.12]
 3106    TiA      1        H234     Ti3106    3106    2.24803  47.867   ; Ti-O6      [6982.37]
 3107    TiA      1        H234     Ti3107    3107    2.24802  47.867   ; Ti-O6      [6984.61]
 3108    TiA      1        H234     Ti3108    3108    2.24803  47.867   ; Ti-O6      [6986.86]
 3109    TiA      1        H234     Ti3109    3109    2.24802  47.867   ; Ti-O6      [6989.11]
 3110    TiA      1        H234     Ti3110    3110    2.24803  47.867   ; Ti-O6      [6991.36]
 3111    TiA      1        H234     Ti3111    3111    2.24802  47.867   ; Ti-O6      [6993.61]
 3112    TiA      1        H234     Ti3112    3112    2.24803  47.867   ; Ti-O6      [6995.85]
 3113    TiA      1        H234     Ti3113    3113    2.24802  47.867   ; Ti-O6       [6998.1]
 3114    TiA      1        H234     Ti3114    3114    2.24803  47.867   ; Ti-O6      [7000.35]
 3115    TiA      1        H234     Ti3115    3115    2.24802  47.867   ; Ti-O6       [7002.6]
 3116    TiA      1        H234     Ti3116    3116    2.24803  47.867   ; Ti-O6      [7004.85]
 3117    TiA      1        H234     Ti3117    3117    2.24802  47.867   ; Ti-O6      [7007.09]
 3118    TiA      1        H234     Ti3118    3118    2.24803  47.867   ; Ti-O6      [7009.34]
 3119    TiA      1        H234     Ti3119    3119    2.24802  47.867   ; Ti-O6      [7011.59]
 3120    TiA      1        H234     Ti3120    3120    2.24803  47.867   ; Ti-O6      [7013.84]
 3121    TiA      1        H234     Ti3121    3121    2.24802  47.867   ; Ti-O6      [7016.09]
 3122    TiA      1        H234     Ti3122    3122    2.24803  47.867   ; Ti-O6      [7018.33]
 3123    TiA      1        H234     Ti3123    3123    2.24802  47.867   ; Ti-O6      [7020.58]
 3124    TiA      1        H234     Ti3124    3124    2.24803  47.867   ; Ti-O6      [7022.83]
 3125    TiA      1        H234     Ti3125    3125    2.24802  47.867   ; Ti-O6      [7025.08]
 3126    TiA      1        H234     Ti3126    3126    2.24803  47.867   ; Ti-O6      [7027.33]
 3127    TiA      1        H234     Ti3127    3127    2.24803  47.867   ; Ti-O6      [7029.57]
 3128    TiA      1        H234     Ti3128    3128    2.24802  47.867   ; Ti-O6      [7031.82]
 3129    TiA      1        H234     Ti3129    3129    2.24803  47.867   ; Ti-O6      [7034.07]
 3130    TiA      1        H234     Ti3130    3130    2.24802  47.867   ; Ti-O6      [7036.32]
 3131    TiA      1        H234     Ti3131    3131    2.24803  47.867   ; Ti-O6      [7038.57]
 3132    TiA      1        H234     Ti3132    3132    2.24802  47.867   ; Ti-O6      [7040.81]
 3133    TiA      1        H234     Ti3133    3133    2.24803  47.867   ; Ti-O6      [7043.06]
 3134    TiA      1        H234     Ti3134    3134    2.24802  47.867   ; Ti-O6      [7045.31]
 3135    TiA      1        H234     Ti3135    3135    2.24803  47.867   ; Ti-O6      [7047.56]
 3136    TiA      1        H234     Ti3136    3136    2.24802  47.867   ; Ti-O6      [7049.81]
 3137    TiA      1        H234     Ti3137    3137    2.24803  47.867   ; Ti-O6      [7052.05]
 3138    TiA      1        H234     Ti3138    3138    2.24802  47.867   ; Ti-O6       [7054.3]
 3139    TiA      1        H234     Ti3139    3139    2.24803  47.867   ; Ti-O6      [7056.55]
 3140    TiA      1        H234     Ti3140    3140    2.24802  47.867   ; Ti-O6       [7058.8]
 3141    TiA      1        H234     Ti3141    3141    2.24803  47.867   ; Ti-O6      [7061.05]
 3142    TiA      1        H234     Ti3142    3142    2.24802  47.867   ; Ti-O6       [7063.3]
 3143    TiA      1        H234     Ti3143    3143    2.24803  47.867   ; Ti-O6      [7065.54]
 3144    TiA      1        H234     Ti3144    3144    2.24802  47.867   ; Ti-O6      [7067.79]
 3145    TiA      1        H234     Ti3145    3145    2.24803  47.867   ; Ti-O6      [7070.04]
 3146    TiA      1        H234     Ti3146    3146    2.24802  47.867   ; Ti-O6      [7072.29]
 3147    TiA      1        H234     Ti3147    3147    2.24803  47.867   ; Ti-O6      [7074.54]
 3148    TiA      1        H234     Ti3148    3148    2.24802  47.867   ; Ti-O6      [7076.78]
 3149    TiA      1        H234     Ti3149    3149    2.24803  47.867   ; Ti-O6      [7079.03]
 3150    TiA      1        H234     Ti3150    3150    2.24802  47.867   ; Ti-O6      [7081.28]
 3151    TiA      1        H234     Ti3151    3151    2.24803  47.867   ; Ti-O6      [7083.53]
 3152    TiA      1        H234     Ti3152    3152    2.24802  47.867   ; Ti-O6      [7085.78]
 3153    TiA      1        H234     Ti3153    3153    2.24803  47.867   ; Ti-O6      [7088.02]
 3154    TiA      1        H234     Ti3154    3154    2.24802  47.867   ; Ti-O6      [7090.27]
 3155    TiA      1        H234     Ti3155    3155    2.24803  47.867   ; Ti-O6      [7092.52]
 3156    TiA      1        H234     Ti3156    3156    2.24802  47.867   ; Ti-O6      [7094.77]
 3157    TiA      1        H234     Ti3157    3157    2.24803  47.867   ; Ti-O6      [7097.02]
 3158    TiA      1        H234     Ti3158    3158    2.24803  47.867   ; Ti-O6      [7099.26]
 3159    TiA      1        H234     Ti3159    3159    2.24802  47.867   ; Ti-O6      [7101.51]
 3160    TiA      1        H234     Ti3160    3160    2.24803  47.867   ; Ti-O6      [7103.76]
 3161    TiA      1        H234     Ti3161    3161    2.24802  47.867   ; Ti-O6      [7106.01]
 3162    TiA      1        H234     Ti3162    3162    2.24803  47.867   ; Ti-O6      [7108.26]
 3163    TiA      1        H234     Ti3163    3163    2.24802  47.867   ; Ti-O6       [7110.5]
 3164    TiA      1        H234     Ti3164    3164    2.24803  47.867   ; Ti-O6      [7112.75]
 3165    TiA      1        H234     Ti3165    3165    2.24802  47.867   ; Ti-O6         [7115]
 3166    TiA      1        H234     Ti3166    3166    2.24803  47.867   ; Ti-O6      [7117.25]
 3167    TiA      1        H234     Ti3167    3167    2.24802  47.867   ; Ti-O6       [7119.5]
 3168    TiA      1        H234     Ti3168    3168    2.24803  47.867   ; Ti-O6      [7121.74]
 3169    TiA      1        H234     Ti3169    3169    2.24802  47.867   ; Ti-O6      [7123.99]
 3170    TiA      1        H234     Ti3170    3170    2.24803  47.867   ; Ti-O6      [7126.24]
 3171    TiA      1        H234     Ti3171    3171    2.24802  47.867   ; Ti-O6      [7128.49]
 3172    TiA      1        H234     Ti3172    3172    2.24803  47.867   ; Ti-O6      [7130.74]
 3173    TiA      1        H234     Ti3173    3173    2.24802  47.867   ; Ti-O6      [7132.98]
 3174    TiA      1        H234     Ti3174    3174    2.24803  47.867   ; Ti-O6      [7135.23]
 3175    TiA      1        H234     Ti3175    3175    2.24802  47.867   ; Ti-O6      [7137.48]
 3176    TiA      1        H234     Ti3176    3176    2.24803  47.867   ; Ti-O6      [7139.73]
 3177    TiA      1        H234     Ti3177    3177    2.24802  47.867   ; Ti-O6      [7141.98]
 3178    TiA      1        H234     Ti3178    3178    2.24803  47.867   ; Ti-O6      [7144.22]
 3179    TiA      1        H234     Ti3179    3179    2.24802  47.867   ; Ti-O6      [7146.47]
 3180    TiA      1        H234     Ti3180    3180    2.24803  47.867   ; Ti-O6      [7148.72]
 3181    TiA      1        H234     Ti3181    3181    2.24802  47.867   ; Ti-O6      [7150.97]
 3182    TiA      1        H234     Ti3182    3182    2.24803  47.867   ; Ti-O6      [7153.22]
 3183    TiA      1        H234     Ti3183    3183    2.24802  47.867   ; Ti-O6      [7155.46]
 3184    TiA      1        H234     Ti3184    3184    2.24803  47.867   ; Ti-O6      [7157.71]
 3185    TiA      1        H234     Ti3185    3185    2.24802  47.867   ; Ti-O6      [7159.96]
 3186    TiA      1        H234     Ti3186    3186    2.24803  47.867   ; Ti-O6      [7162.21]
 3187    TiA      1        H234     Ti3187    3187    2.24803  47.867   ; Ti-O6      [7164.46]
 3188    TiA      1        H234     Ti3188    3188    2.24802  47.867   ; Ti-O6       [7166.7]
 3189    TiA      1        H234     Ti3189    3189    2.24803  47.867   ; Ti-O6      [7168.95]
 3190    TiA      1        H234     Ti3190    3190    2.24802  47.867   ; Ti-O6       [7171.2]
 3191    TiA      1        H234     Ti3191    3191    2.24803  47.867   ; Ti-O6      [7173.45]
 3192    TiA      1        H234     Ti3192    3192    2.24802  47.867   ; Ti-O6       [7175.7]
 3193    TiA      1        H234     Ti3193    3193    2.24803  47.867   ; Ti-O6      [7177.94]
 3194    TiA      1        H234     Ti3194    3194    2.24802  47.867   ; Ti-O6      [7180.19]
 3195    TiA      1        H234     Ti3195    3195    2.24803  47.867   ; Ti-O6      [7182.44]
 3196    TiA      1        H234     Ti3196    3196    2.24802  47.867   ; Ti-O6      [7184.69]
 3197    TiA      1        H234     Ti3197    3197    2.24803  47.867   ; Ti-O6      [7186.94]
 3198    TiA      1        H234     Ti3198    3198    2.24802  47.867   ; Ti-O6      [7189.18]
 3199    TiA      1        H234     Ti3199    3199    2.24803  47.867   ; Ti-O6      [7191.43]
 3200    TiA      1        H234     Ti3200    3200    2.24802  47.867   ; Ti-O6      [7193.68]
 3201    TiA      1        H234     Ti3201    3201    2.24803  47.867   ; Ti-O6      [7195.93]
 3202    TiA      1        H234     Ti3202    3202    2.24802  47.867   ; Ti-O6      [7198.18]
 3203    TiA      1        H234     Ti3203    3203    2.24803  47.867   ; Ti-O6      [7200.42]
 3204    TiA      1        H234     Ti3204    3204    2.24802  47.867   ; Ti-O6      [7202.67]
 3205    TiA      1        H234     Ti3205    3205    2.24803  47.867   ; Ti-O6      [7204.92]
 3206    TiA      1        H234     Ti3206    3206    2.24802  47.867   ; Ti-O6      [7207.17]
 3207    TiA      1        H234     Ti3207    3207    2.24803  47.867   ; Ti-O6      [7209.42]
 3208    TiA      1        H234     Ti3208    3208    2.24802  47.867   ; Ti-O6      [7211.66]
 3209    TiA      1        H234     Ti3209    3209    2.24803  47.867   ; Ti-O6      [7213.91]
 3210    TiA      1        H234     Ti3210    3210    2.24802  47.867   ; Ti-O6      [7216.16]
 3211    TiA      1        H234     Ti3211    3211    2.24803  47.867   ; Ti-O6      [7218.41]
 3212    TiA      1        H234     Ti3212    3212    2.24802  47.867   ; Ti-O6      [7220.66]
 3213    TiA      1        H234     Ti3213    3213    2.24803  47.867   ; Ti-O6       [7222.9]
 3214    TiA      1        H234     Ti3214    3214    2.24802  47.867   ; Ti-O6      [7225.15]
 3215    TiA      1        H234     Ti3215    3215    2.24803  47.867   ; Ti-O6       [7227.4]
 3216    TiA      1        H234     Ti3216    3216    2.24802  47.867   ; Ti-O6      [7229.65]
 3217    TiA      1        H234     Ti3217    3217    2.24803  47.867   ; Ti-O6       [7231.9]
 3218    TiA      1        H234     Ti3218    3218    2.24803  47.867   ; Ti-O6      [7234.14]
 3219    TiA      1        H234     Ti3219    3219    2.24802  47.867   ; Ti-O6      [7236.39]
 3220    TiA      1        H234     Ti3220    3220    2.24803  47.867   ; Ti-O6      [7238.64]
 3221    TiA      1        H234     Ti3221    3221    2.24802  47.867   ; Ti-O6      [7240.89]
 3222    TiA      1        H234     Ti3222    3222    2.24803  47.867   ; Ti-O6      [7243.14]
 3223    TiA      1        H234     Ti3223    3223    2.24802  47.867   ; Ti-O6      [7245.39]
 3224    TiA      1        H234     Ti3224    3224    2.24803  47.867   ; Ti-O6      [7247.63]
 3225    TiA      1        H234     Ti3225    3225    2.24802  47.867   ; Ti-O6      [7249.88]
 3226    TiA      1        H234     Ti3226    3226    2.24803  47.867   ; Ti-O6      [7252.13]
 3227    TiA      1        H234     Ti3227    3227    2.24802  47.867   ; Ti-O6      [7254.38]
 3228    TiA      1        H234     Ti3228    3228    2.24803  47.867   ; Ti-O6      [7256.63]
 3229    TiA      1        H234     Ti3229    3229    2.24802  47.867   ; Ti-O6      [7258.87]
 3230    TiA      1        H234     Ti3230    3230    2.24803  47.867   ; Ti-O6      [7261.12]
 3231    TiA      1        H234     Ti3231    3231    2.24802  47.867   ; Ti-O6      [7263.37]
 3232    TiA      1        H234     Ti3232    3232    2.24803  47.867   ; Ti-O6      [7265.62]
 3233    TiA      1        H234     Ti3233    3233    2.24802  47.867   ; Ti-O6      [7267.87]
 3234    TiA      1        H234     Ti3234    3234    2.24803  47.867   ; Ti-O6      [7270.11]
 3235    TiA      1        H234     Ti3235    3235    2.24802  47.867   ; Ti-O6      [7272.36]
 3236    TiA      1        H234     Ti3236    3236    2.24803  47.867   ; Ti-O6      [7274.61]
 3237    TiA      1        H234     Ti3237    3237    2.24802  47.867   ; Ti-O6      [7276.86]
 3238    TiA      1        H234     Ti3238    3238    2.24803  47.867   ; Ti-O6      [7279.11]
 3239    TiA      1        H234     Ti3239    3239    2.24802  47.867   ; Ti-O6      [7281.35]
 3240    TiA      1        H234     Ti3240    3240    2.24803  47.867   ; Ti-O6       [7283.6]
 3241    TiA      1        H234     Ti3241    3241    2.24802  47.867   ; Ti-O6      [7285.85]
 3242    TiA      1        H234     Ti3242    3242    2.24803  47.867   ; Ti-O6       [7288.1]
 3243    TiA      1        H234     Ti3243    3243    2.24802  47.867   ; Ti-O6      [7290.35]
 3244    TiA      1        H234     Ti3244    3244    2.24803  47.867   ; Ti-O6      [7292.59]
 3245    TiA      1        H234     Ti3245    3245    2.24802  47.867   ; Ti-O6      [7294.84]
 3246    TiA      1        H234     Ti3246    3246    2.24803  47.867   ; Ti-O6      [7297.09]
 3247    TiA      1        H234     Ti3247    3247    2.24803  47.867   ; Ti-O6      [7299.34]
 3248    TiA      1        H234     Ti3248    3248    2.24802  47.867   ; Ti-O6      [7301.59]
 3249    TiA      1        H234     Ti3249    3249    2.24803  47.867   ; Ti-O6      [7303.83]
 3250    TiA      1        H234     Ti3250    3250    2.24802  47.867   ; Ti-O6      [7306.08]
 3251    TiA      1        H234     Ti3251    3251    2.24803  47.867   ; Ti-O6      [7308.33]
 3252    TiA      1        H234     Ti3252    3252    2.24802  47.867   ; Ti-O6      [7310.58]
 3253    TiA      1        H234     Ti3253    3253    2.24803  47.867   ; Ti-O6      [7312.83]
 3254    TiA      1        H234     Ti3254    3254    2.24802  47.867   ; Ti-O6      [7315.07]
 3255    TiA      1        H234     Ti3255    3255    2.24803  47.867   ; Ti-O6      [7317.32]
 3256    TiA      1        H234     Ti3256    3256    2.24802  47.867   ; Ti-O6      [7319.57]
 3257    TiA      1        H234     Ti3257    3257    2.24803  47.867   ; Ti-O6      [7321.82]
 3258    TiA      1        H234     Ti3258    3258    2.24802  47.867   ; Ti-O6      [7324.07]
 3259    TiA      1        H234     Ti3259    3259    2.24803  47.867   ; Ti-O6      [7326.31]
 3260    TiA      1        H234     Ti3260    3260    2.24802  47.867   ; Ti-O6      [7328.56]
 3261    TiA      1        H234     Ti3261    3261    2.24803  47.867   ; Ti-O6      [7330.81]
 3262    TiA      1        H234     Ti3262    3262    2.24802  47.867   ; Ti-O6      [7333.06]
 3263    TiA      1        H234     Ti3263    3263    2.24803  47.867   ; Ti-O6      [7335.31]
 3264    TiA      1        H234     Ti3264    3264    2.24802  47.867   ; Ti-O6      [7337.55]
 3265    TiA      1        H234     Ti3265    3265    2.24803  47.867   ; Ti-O6       [7339.8]
 3266    TiA      1        H234     Ti3266    3266    2.24802  47.867   ; Ti-O6      [7342.05]
 3267    TiA      1        H234     Ti3267    3267    2.24803  47.867   ; Ti-O6       [7344.3]
 3268    TiA      1        H234     Ti3268    3268    2.24802  47.867   ; Ti-O6      [7346.55]
 3269    TiA      1        H234     Ti3269    3269    2.24803  47.867   ; Ti-O6      [7348.79]
 3270    TiA      1        H234     Ti3270    3270    2.24802  47.867   ; Ti-O6      [7351.04]
 3271    TiA      1        H234     Ti3271    3271    2.24803  47.867   ; Ti-O6      [7353.29]
 3272    TiA      1        H234     Ti3272    3272    2.24802  47.867   ; Ti-O6      [7355.54]
 3273    TiA      1        H234     Ti3273    3273    2.24803  47.867   ; Ti-O6      [7357.79]
 3274    TiA      1        H234     Ti3274    3274    2.24802  47.867   ; Ti-O6      [7360.03]
 3275    TiA      1        H234     Ti3275    3275    2.24803  47.867   ; Ti-O6      [7362.28]
 3276    TiA      1        H234     Ti3276    3276    2.24802  47.867   ; Ti-O6      [7364.53]
 3277    TiA      1        H234     Ti3277    3277    2.24803  47.867   ; Ti-O6      [7366.78]
 3278    TiA      1        H234     Ti3278    3278    2.24803  47.867   ; Ti-O6      [7369.03]
 3279    TiA      1        H234     Ti3279    3279    2.24802  47.867   ; Ti-O6      [7371.27]
 3280    TiA      1        H234     Ti3280    3280    2.24803  47.867   ; Ti-O6      [7373.52]
 3281    TiA      1        H234     Ti3281    3281    2.24802  47.867   ; Ti-O6      [7375.77]
 3282    TiA      1        H234     Ti3282    3282    2.24803  47.867   ; Ti-O6      [7378.02]
 3283    TiA      1        H234     Ti3283    3283    2.24802  47.867   ; Ti-O6      [7380.27]
 3284    TiA      1        H234     Ti3284    3284    2.24803  47.867   ; Ti-O6      [7382.51]
 3285    TiA      1        H234     Ti3285    3285    2.24802  47.867   ; Ti-O6      [7384.76]
 3286    TiA      1        H234     Ti3286    3286    2.24803  47.867   ; Ti-O6      [7387.01]
 3287    TiA      1        H234     Ti3287    3287    2.24802  47.867   ; Ti-O6      [7389.26]
 3288    TiA      1        H234     Ti3288    3288    2.24803  47.867   ; Ti-O6      [7391.51]
 3289    TiA      1        H234     Ti3289    3289    2.24802  47.867   ; Ti-O6      [7393.75]
 3290    TiA      1        H234     Ti3290    3290    2.24803  47.867   ; Ti-O6         [7396]
 3291    TiA      1        H234     Ti3291    3291    2.24802  47.867   ; Ti-O6      [7398.25]
 3292    TiA      1        H234     Ti3292    3292    2.24803  47.867   ; Ti-O6       [7400.5]
 3293    TiA      1        H234     Ti3293    3293    2.24802  47.867   ; Ti-O6      [7402.75]
 3294    TiA      1        H234     Ti3294    3294    2.24803  47.867   ; Ti-O6      [7404.99]
 3295    TiA      1        H234     Ti3295    3295    2.24802  47.867   ; Ti-O6      [7407.24]
 3296    TiA      1        H234     Ti3296    3296    2.24803  47.867   ; Ti-O6      [7409.49]
 3297    TiA      1        H234     Ti3297    3297    2.24802  47.867   ; Ti-O6      [7411.74]
 3298    TiA      1        H234     Ti3298    3298    2.24803  47.867   ; Ti-O6      [7413.99]
 3299    TiA      1        H234     Ti3299    3299    2.24802  47.867   ; Ti-O6      [7416.24]
 3300    TiA      1        H234     Ti3300    3300    2.24803  47.867   ; Ti-O6      [7418.48]
 3301    TiA      1        H234     Ti3301    3301    2.24802  47.867   ; Ti-O6      [7420.73]
 3302    TiA      1        H234     Ti3302    3302    2.24803  47.867   ; Ti-O6      [7422.98]
 3303    TiA      1        H234     Ti3303    3303    2.24802  47.867   ; Ti-O6      [7425.23]
 3304    TiA      1        H234     Ti3304    3304    2.24803  47.867   ; Ti-O6      [7427.48]
 3305    TiA      1        H234     Ti3305    3305    2.24802  47.867   ; Ti-O6      [7429.72]
 3306    TiA      1        H234     Ti3306    3306    2.24803  47.867   ; Ti-O6      [7431.97]
 3307    TiA      1        H234     Ti3307    3307    2.24803  47.867   ; Ti-O6      [7434.22]
 3308    TiA      1        H234     Ti3308    3308    2.24802  47.867   ; Ti-O6      [7436.47]
 3309    TiA      1        H234     Ti3309    3309    2.24803  47.867   ; Ti-O6      [7438.72]
 3310    TiA      1        H234     Ti3310    3310    2.24802  47.867   ; Ti-O6      [7440.96]
 3311    TiA      1        H234     Ti3311    3311    2.24803  47.867   ; Ti-O6      [7443.21]
 3312    TiA      1        H234     Ti3312    3312    2.24802  47.867   ; Ti-O6      [7445.46]
 3313    TiA      1        H234     Ti3313    3313    2.24803  47.867   ; Ti-O6      [7447.71]
 3314    TiA      1        H234     Ti3314    3314    2.24802  47.867   ; Ti-O6      [7449.96]
 3315    TiA      1        H234     Ti3315    3315    2.24803  47.867   ; Ti-O6       [7452.2]
 3316    TiA      1        H234     Ti3316    3316    2.24802  47.867   ; Ti-O6      [7454.45]
 3317    TiA      1        H234     Ti3317    3317    2.24803  47.867   ; Ti-O6       [7456.7]
 3318    TiA      1        H234     Ti3318    3318    2.24802  47.867   ; Ti-O6      [7458.95]
 3319    TiA      1        H234     Ti3319    3319    2.24803  47.867   ; Ti-O6       [7461.2]
 3320    TiA      1        H234     Ti3320    3320    2.24802  47.867   ; Ti-O6      [7463.44]
 3321    TiA      1        H234     Ti3321    3321    2.24803  47.867   ; Ti-O6      [7465.69]
 3322    TiA      1        H234     Ti3322    3322    2.24802  47.867   ; Ti-O6      [7467.94]
 3323    TiA      1        H234     Ti3323    3323    2.24803  47.867   ; Ti-O6      [7470.19]
 3324    TiA      1        H234     Ti3324    3324    2.24802  47.867   ; Ti-O6      [7472.44]
 3325    TiA      1        H234     Ti3325    3325    2.24803  47.867   ; Ti-O6      [7474.68]
 3326    TiA      1        H234     Ti3326    3326    2.24802  47.867   ; Ti-O6      [7476.93]
 3327    TiA      1        H234     Ti3327    3327    2.24803  47.867   ; Ti-O6      [7479.18]
 3328    TiA      1        H234     Ti3328    3328    2.24802  47.867   ; Ti-O6      [7481.43]
 3329    TiA      1        H234     Ti3329    3329    2.24803  47.867   ; Ti-O6      [7483.68]
 3330    TiA      1        H234     Ti3330    3330    2.24802  47.867   ; Ti-O6      [7485.92]
 3331    TiA      1        H234     Ti3331    3331    2.24803  47.867   ; Ti-O6      [7488.17]
 3332    TiA      1        H234     Ti3332    3332    2.24802  47.867   ; Ti-O6      [7490.42]
 3333    TiA      1        H234     Ti3333    3333    2.24803  47.867   ; Ti-O6      [7492.67]
 3334    TiA      1        H234     Ti3334    3334    2.24802  47.867   ; Ti-O6      [7494.92]
 3335    TiA      1        H234     Ti3335    3335    2.24803  47.867   ; Ti-O6      [7497.16]
 3336    TiA      1        H234     Ti3336    3336    2.24802  47.867   ; Ti-O6      [7499.41]
 3337    TiA      1        H234     Ti3337    3337    2.24803  47.867   ; Ti-O6      [7501.66]
 3338    TiA      1        H234     Ti3338    3338    2.24803  47.867   ; Ti-O6      [7503.91]
 3339    TiA      1        H234     Ti3339    3339    2.24802  47.867   ; Ti-O6      [7506.16]
 3340    TiA      1        H234     Ti3340    3340    2.24803  47.867   ; Ti-O6       [7508.4]
 3341    TiA      1        H234     Ti3341    3341    2.24802  47.867   ; Ti-O6      [7510.65]
 3342    TiA      1        H234     Ti3342    3342    2.24803  47.867   ; Ti-O6       [7512.9]
 3343    TiA      1        H234     Ti3343    3343    2.24802  47.867   ; Ti-O6      [7515.15]
 3344    TiA      1        H234     Ti3344    3344    2.24803  47.867   ; Ti-O6       [7517.4]
 3345    TiA      1        H234     Ti3345    3345    2.24802  47.867   ; Ti-O6      [7519.64]
 3346    TiA      1        H234     Ti3346    3346    2.24803  47.867   ; Ti-O6      [7521.89]
 3347    TiA      1        H234     Ti3347    3347    2.24802  47.867   ; Ti-O6      [7524.14]
 3348    TiA      1        H234     Ti3348    3348    2.24803  47.867   ; Ti-O6      [7526.39]
 3349    TiA      1        H234     Ti3349    3349    2.24802  47.867   ; Ti-O6      [7528.64]
 3350    TiA      1        H234     Ti3350    3350    2.24803  47.867   ; Ti-O6      [7530.88]
 3351    TiA      1        H234     Ti3351    3351    2.24802  47.867   ; Ti-O6      [7533.13]
 3352    TiA      1        H234     Ti3352    3352    2.24803  47.867   ; Ti-O6      [7535.38]
 3353    TiA      1        H234     Ti3353    3353    2.24802  47.867   ; Ti-O6      [7537.63]
 3354    TiA      1        H234     Ti3354    3354    2.24803  47.867   ; Ti-O6      [7539.88]
 3355    TiA      1        H234     Ti3355    3355    2.24802  47.867   ; Ti-O6      [7542.12]
 3356    TiA      1        H234     Ti3356    3356    2.24803  47.867   ; Ti-O6      [7544.37]
 3357    TiA      1        H234     Ti3357    3357    2.24802  47.867   ; Ti-O6      [7546.62]
 3358    TiA      1        H234     Ti3358    3358    2.24803  47.867   ; Ti-O6      [7548.87]
 3359    TiA      1        H234     Ti3359    3359    2.24802  47.867   ; Ti-O6      [7551.12]
 3360    TiA      1        H234     Ti3360    3360    2.24803  47.867   ; Ti-O6      [7553.36]
 3361    TiA      1        H234     Ti3361    3361    2.24802  47.867   ; Ti-O6      [7555.61]
 3362    TiA      1        H234     Ti3362    3362    2.24803  47.867   ; Ti-O6      [7557.86]
 3363    TiA      1        H234     Ti3363    3363    2.24802  47.867   ; Ti-O6      [7560.11]
 3364    TiA      1        H234     Ti3364    3364    2.24803  47.867   ; Ti-O6      [7562.36]
 3365    TiA      1        H234     Ti3365    3365    2.24802  47.867   ; Ti-O6       [7564.6]
 3366    TiA      1        H234     Ti3366    3366    2.24803  47.867   ; Ti-O6      [7566.85]
 3367    TiA      1        H234     Ti3367    3367    2.24803  47.867   ; Ti-O6       [7569.1]
 3368    TiA      1        H234     Ti3368    3368    2.24802  47.867   ; Ti-O6      [7571.35]
 3369    TiA      1        H234     Ti3369    3369    2.24803  47.867   ; Ti-O6       [7573.6]
 3370    TiA      1        H234     Ti3370    3370    2.24802  47.867   ; Ti-O6      [7575.84]
 3371    TiA      1        H234     Ti3371    3371    2.24803  47.867   ; Ti-O6      [7578.09]
 3372    TiA      1        H234     Ti3372    3372    2.24802  47.867   ; Ti-O6      [7580.34]
 3373    TiA      1        H234     Ti3373    3373    2.24803  47.867   ; Ti-O6      [7582.59]
 3374    TiA      1        H234     Ti3374    3374    2.24802  47.867   ; Ti-O6      [7584.84]
 3375    TiA      1        H234     Ti3375    3375    2.24803  47.867   ; Ti-O6      [7587.08]
 3376    TiA      1        H234     Ti3376    3376    2.24802  47.867   ; Ti-O6      [7589.33]
 3377    TiA      1        H234     Ti3377    3377    2.24803  47.867   ; Ti-O6      [7591.58]
 3378    TiA      1        H234     Ti3378    3378    2.24802  47.867   ; Ti-O6      [7593.83]
 3379    TiA      1        H234     Ti3379    3379    2.24803  47.867   ; Ti-O6      [7596.08]
 3380    TiA      1        H234     Ti3380    3380    2.24802  47.867   ; Ti-O6      [7598.33]
 3381    TiA      1        H234     Ti3381    3381    2.24803  47.867   ; Ti-O6      [7600.57]
 3382    TiA      1        H234     Ti3382    3382    2.24802  47.867   ; Ti-O6      [7602.82]
 3383    TiA      1        H234     Ti3383    3383    2.24803  47.867   ; Ti-O6      [7605.07]
 3384    TiA      1        H234     Ti3384    3384    2.24802  47.867   ; Ti-O6      [7607.32]
 3385    TiA      1        H234     Ti3385    3385    2.24803  47.867   ; Ti-O6      [7609.57]
 3386    TiA      1        H234     Ti3386    3386    2.24802  47.867   ; Ti-O6      [7611.81]
 3387    TiA      1        H234     Ti3387    3387    2.24803  47.867   ; Ti-O6      [7614.06]
 3388    TiA      1        H234     Ti3388    3388    2.24802  47.867   ; Ti-O6      [7616.31]
 3389    TiA      1        H234     Ti3389    3389    2.24803  47.867   ; Ti-O6      [7618.56]
 3390    TiA      1        H234     Ti3390    3390    2.24802  47.867   ; Ti-O6      [7620.81]
 3391    TiA      1        H234     Ti3391    3391    2.24803  47.867   ; Ti-O6      [7623.05]
 3392    TiA      1        H234     Ti3392    3392    2.24802  47.867   ; Ti-O6       [7625.3]
 3393    TiA      1        H234     Ti3393    3393    2.24803  47.867   ; Ti-O6      [7627.55]
 3394    TiA      1        H234     Ti3394    3394    2.24802  47.867   ; Ti-O6       [7629.8]
 3395    TiA      1        H234     Ti3395    3395    2.24803  47.867   ; Ti-O6      [7632.05]
 3396    TiA      1        H234     Ti3396    3396    2.24802  47.867   ; Ti-O6      [7634.29]
 3397    TiA      1        H234     Ti3397    3397    2.24803  47.867   ; Ti-O6      [7636.54]
 3398    TiA      1        H234     Ti3398    3398    2.24803  47.867   ; Ti-O6      [7638.79]
 3399    TiA      1        H234     Ti3399    3399    2.24802  47.867   ; Ti-O6      [7641.04]
 3400    TiA      1        H234     Ti3400    3400    2.24803  47.867   ; Ti-O6      [7643.29]
 3401    TiA      1        H234     Ti3401    3401    2.24802  47.867   ; Ti-O6      [7645.53]
 3402    TiA      1        H234     Ti3402    3402    2.24803  47.867   ; Ti-O6      [7647.78]
 3403    TiA      1        H234     Ti3403    3403    2.24802  47.867   ; Ti-O6      [7650.03]
 3404    TiA      1        H234     Ti3404    3404    2.24803  47.867   ; Ti-O6      [7652.28]
 3405    TiA      1        H234     Ti3405    3405    2.24802  47.867   ; Ti-O6      [7654.53]
 3406    TiA      1        H234     Ti3406    3406    2.24803  47.867   ; Ti-O6      [7656.77]
 3407    TiA      1        H234     Ti3407    3407    2.24802  47.867   ; Ti-O6      [7659.02]
 3408    TiA      1        H234     Ti3408    3408    2.24803  47.867   ; Ti-O6      [7661.27]
 3409    TiA      1        H234     Ti3409    3409    2.24802  47.867   ; Ti-O6      [7663.52]
 3410    TiA      1        H234     Ti3410    3410    2.24803  47.867   ; Ti-O6      [7665.77]
 3411    TiA      1        H234     Ti3411    3411    2.24802  47.867   ; Ti-O6      [7668.01]
 3412    TiA      1        H234     Ti3412    3412    2.24803  47.867   ; Ti-O6      [7670.26]
 3413    TiA      1        H234     Ti3413    3413    2.24802  47.867   ; Ti-O6      [7672.51]
 3414    TiA      1        H234     Ti3414    3414    2.24803  47.867   ; Ti-O6      [7674.76]
 3415    TiA      1        H234     Ti3415    3415    2.24802  47.867   ; Ti-O6      [7677.01]
 3416    TiA      1        H234     Ti3416    3416    2.24803  47.867   ; Ti-O6      [7679.25]
 3417    TiA      1        H234     Ti3417    3417    2.24802  47.867   ; Ti-O6       [7681.5]
 3418    TiA      1        H234     Ti3418    3418    2.24803  47.867   ; Ti-O6      [7683.75]
 3419    TiA      1        H234     Ti3419    3419    2.24802  47.867   ; Ti-O6         [7686]
 3420    TiA      1        H234     Ti3420    3420    2.24803  47.867   ; Ti-O6      [7688.25]
 3421    TiA      1        H234     Ti3421    3421    2.24802  47.867   ; Ti-O6      [7690.49]
 3422    TiA      1        H234     Ti3422    3422    2.24803  47.867   ; Ti-O6      [7692.74]
 3423    TiA      1        H234     Ti3423    3423    2.24802  47.867   ; Ti-O6      [7694.99]
 3424    TiA      1        H234     Ti3424    3424    2.24803  47.867   ; Ti-O6      [7697.24]
 3425    TiA      1        H234     Ti3425    3425    2.24802  47.867   ; Ti-O6      [7699.49]
 3426    TiA      1        H234     Ti3426    3426    2.24803  47.867   ; Ti-O6      [7701.73]
 3427    TiA      1        H234     Ti3427    3427    2.24803  47.867   ; Ti-O6      [7703.98]
 3428    TiA      1        H234     Ti3428    3428    2.24802  47.867   ; Ti-O6      [7706.23]
 3429    TiA      1        H234     Ti3429    3429    2.24803  47.867   ; Ti-O6      [7708.48]
 3430    TiA      1        H234     Ti3430    3430    2.24802  47.867   ; Ti-O6      [7710.73]
 3431    TiA      1        H234     Ti3431    3431    2.24803  47.867   ; Ti-O6      [7712.97]
 3432    TiA      1        H234     Ti3432    3432    2.24802  47.867   ; Ti-O6      [7715.22]
 3433    TiA      1        H234     Ti3433    3433    2.24803  47.867   ; Ti-O6      [7717.47]
 3434    TiA      1        H234     Ti3434    3434    2.24802  47.867   ; Ti-O6      [7719.72]
 3435    TiA      1        H234     Ti3435    3435    2.24803  47.867   ; Ti-O6      [7721.97]
 3436    TiA      1        H234     Ti3436    3436    2.24802  47.867   ; Ti-O6      [7724.21]
 3437    TiA      1        H234     Ti3437    3437    2.24803  47.867   ; Ti-O6      [7726.46]
 3438    TiA      1        H234     Ti3438    3438    2.24802  47.867   ; Ti-O6      [7728.71]
 3439    TiA      1        H234     Ti3439    3439    2.24803  47.867   ; Ti-O6      [7730.96]
 3440    TiA      1        H234     Ti3440    3440    2.24802  47.867   ; Ti-O6      [7733.21]
 3441    TiA      1        H234     Ti3441    3441    2.24803  47.867   ; Ti-O6      [7735.45]
 3442    TiA      1        H234     Ti3442    3442    2.24802  47.867   ; Ti-O6       [7737.7]
 3443    TiA      1        H234     Ti3443    3443    2.24803  47.867   ; Ti-O6      [7739.95]
 3444    TiA      1        H234     Ti3444    3444    2.24802  47.867   ; Ti-O6       [7742.2]
 3445    TiA      1        H234     Ti3445    3445    2.24803  47.867   ; Ti-O6      [7744.45]
 3446    TiA      1        H234     Ti3446    3446    2.24802  47.867   ; Ti-O6      [7746.69]
 3447    TiA      1        H234     Ti3447    3447    2.24803  47.867   ; Ti-O6      [7748.94]
 3448    TiA      1        H234     Ti3448    3448    2.24802  47.867   ; Ti-O6      [7751.19]
 3449    TiA      1        H234     Ti3449    3449    2.24803  47.867   ; Ti-O6      [7753.44]
 3450    TiA      1        H234     Ti3450    3450    2.24802  47.867   ; Ti-O6      [7755.69]
 3451    TiA      1        H234     Ti3451    3451    2.24803  47.867   ; Ti-O6      [7757.93]
 3452    TiA      1        H234     Ti3452    3452    2.24802  47.867   ; Ti-O6      [7760.18]
 3453    TiA      1        H234     Ti3453    3453    2.24803  47.867   ; Ti-O6      [7762.43]
 3454    TiA      1        H234     Ti3454    3454    2.24802  47.867   ; Ti-O6      [7764.68]
 3455    TiA      1        H234     Ti3455    3455    2.24803  47.867   ; Ti-O6      [7766.93]
 3456    TiA      1        H234     Ti3456    3456    2.24802  47.867   ; Ti-O6      [7769.17]
 3457    TiA      1        H234     Ti3457    3457    2.24803  47.867   ; Ti-O6      [7771.42]
 3458    TiA      1        H234     Ti3458    3458    2.24803  47.867   ; Ti-O6      [7773.67]
 3459    TiA      1        H234     Ti3459    3459    2.24802  47.867   ; Ti-O6      [7775.92]
 3460    TiA      1        H234     Ti3460    3460    2.24803  47.867   ; Ti-O6      [7778.17]
 3461    TiA      1        H234     Ti3461    3461    2.24802  47.867   ; Ti-O6      [7780.42]
 3462    TiA      1        H234     Ti3462    3462    2.24803  47.867   ; Ti-O6      [7782.66]
 3463    TiA      1        H234     Ti3463    3463    2.24802  47.867   ; Ti-O6      [7784.91]
 3464    TiA      1        H234     Ti3464    3464    2.24803  47.867   ; Ti-O6      [7787.16]
 3465    TiA      1        H234     Ti3465    3465    2.24802  47.867   ; Ti-O6      [7789.41]
 3466    TiA      1        H234     Ti3466    3466    2.24803  47.867   ; Ti-O6      [7791.66]
 3467    TiA      1        H234     Ti3467    3467    2.24802  47.867   ; Ti-O6       [7793.9]
 3468    TiA      1        H234     Ti3468    3468    2.24803  47.867   ; Ti-O6      [7796.15]
 3469    TiA      1        H234     Ti3469    3469    2.24802  47.867   ; Ti-O6       [7798.4]
 3470    TiA      1        H234     Ti3470    3470    2.24803  47.867   ; Ti-O6      [7800.65]
 3471    TiA      1        H234     Ti3471    3471    2.24802  47.867   ; Ti-O6       [7802.9]
 3472    TiA      1        H234     Ti3472    3472    2.24803  47.867   ; Ti-O6      [7805.14]
 3473    TiA      1        H234     Ti3473    3473    2.24802  47.867   ; Ti-O6      [7807.39]
 3474    TiA      1        H234     Ti3474    3474    2.24803  47.867   ; Ti-O6      [7809.64]
 3475    TiA      1        H234     Ti3475    3475    2.24802  47.867   ; Ti-O6      [7811.89]
 3476    TiA      1        H234     Ti3476    3476    2.24803  47.867   ; Ti-O6      [7814.14]
 3477    TiA      1        H234     Ti3477    3477    2.24802  47.867   ; Ti-O6      [7816.38]
 3478    TiA      1        H234     Ti3478    3478    2.24803  47.867   ; Ti-O6      [7818.63]
 3479    TiA      1        H234     Ti3479    3479    2.24802  47.867   ; Ti-O6      [7820.88]
 3480    TiA      1        H234     Ti3480    3480    2.24803  47.867   ; Ti-O6      [7823.13]
 3481    TiA      1        H234     Ti3481    3481    2.24802  47.867   ; Ti-O6      [7825.38]
 3482    TiA      1        H234     Ti3482    3482    2.24803  47.867   ; Ti-O6      [7827.62]
 3483    TiA      1        H234     Ti3483    3483    2.24802  47.867   ; Ti-O6      [7829.87]
 3484    TiA      1        H234     Ti3484    3484    2.24803  47.867   ; Ti-O6      [7832.12]
 3485    TiA      1        H234     Ti3485    3485    2.24802  47.867   ; Ti-O6      [7834.37]
 3486    TiA      1        H234     Ti3486    3486    2.24803  47.867   ; Ti-O6      [7836.62]
 3487    TiA      1        H234     Ti3487    3487    2.24802  47.867   ; Ti-O6      [7838.86]
 3488    TiA      1        H234     Ti3488    3488    2.24803  47.867   ; Ti-O6      [7841.11]
 3489    TiA      1        H234     Ti3489    3489    2.24803  47.867   ; Ti-O6      [7843.36]
 3490    TiA      1        H234     Ti3490    3490    2.24802  47.867   ; Ti-O6      [7845.61]
 3491    TiA      1        H234     Ti3491    3491    2.24803  47.867   ; Ti-O6      [7847.86]
 3492    TiA      1        H234     Ti3492    3492    2.24802  47.867   ; Ti-O6       [7850.1]
 3493    TiA      1        H234     Ti3493    3493    2.24803  47.867   ; Ti-O6      [7852.35]
 3494    TiA      1        H234     Ti3494    3494    2.24802  47.867   ; Ti-O6       [7854.6]
 3495    TiA      1        H234     Ti3495    3495    2.24803  47.867   ; Ti-O6      [7856.85]
 3496    TiA      1        H234     Ti3496    3496    2.24802  47.867   ; Ti-O6       [7859.1]
 3497    TiA      1        H234     Ti3497    3497    2.24803  47.867   ; Ti-O6      [7861.34]
 3498    TiA      1        H234     Ti3498    3498    2.24802  47.867   ; Ti-O6      [7863.59]
 3499    TiA      1        H234     Ti3499    3499    2.24803  47.867   ; Ti-O6      [7865.84]
 3500    TiA      1        H234     Ti3500    3500    2.24802  47.867   ; Ti-O6      [7868.09]
 3501    TiA      1        H234     Ti3501    3501    2.24803  47.867   ; Ti-O6      [7870.34]
 3502    TiA      1        H234     Ti3502    3502    2.24802  47.867   ; Ti-O6      [7872.58]
 3503    TiA      1        H234     Ti3503    3503    2.24803  47.867   ; Ti-O6      [7874.83]
 3504    TiA      1        H234     Ti3504    3504    2.24802  47.867   ; Ti-O6      [7877.08]
 3505    TiA      1        H234     Ti3505    3505    2.24803  47.867   ; Ti-O6      [7879.33]
 3506    TiA      1        H234     Ti3506    3506    2.24802  47.867   ; Ti-O6      [7881.58]
 3507    TiA      1        H234     Ti3507    3507    2.24803  47.867   ; Ti-O6      [7883.82]
 3508    TiA      1        H234     Ti3508    3508    2.24802  47.867   ; Ti-O6      [7886.07]
 3509    TiA      1        H234     Ti3509    3509    2.24803  47.867   ; Ti-O6      [7888.32]
 3510    TiA      1        H234     Ti3510    3510    2.24802  47.867   ; Ti-O6      [7890.57]
 3511    TiA      1        H234     Ti3511    3511    2.24803  47.867   ; Ti-O6      [7892.82]
 3512    TiA      1        H234     Ti3512    3512    2.24802  47.867   ; Ti-O6      [7895.06]
 3513    TiA      1        H234     Ti3513    3513    2.24803  47.867   ; Ti-O6      [7897.31]
 3514    TiA      1        H234     Ti3514    3514    2.24802  47.867   ; Ti-O6      [7899.56]
 3515    TiA      1        H234     Ti3515    3515    2.24803  47.867   ; Ti-O6      [7901.81]
 3516    TiA      1        H234     Ti3516    3516    2.24802  47.867   ; Ti-O6      [7904.06]
 3517    TiA      1        H234     Ti3517    3517    2.24803  47.867   ; Ti-O6       [7906.3]
 3518    TiA      1        H234     Ti3518    3518    2.24803  47.867   ; Ti-O6      [7908.55]
 3519    TiA      1        H234     Ti3519    3519    2.24802  47.867   ; Ti-O6       [7910.8]
 3520    TiA      1        H234     Ti3520    3520    2.24803  47.867   ; Ti-O6      [7913.05]
 3521    TiA      1        H234     Ti3521    3521    2.24802  47.867   ; Ti-O6       [7915.3]
 3522    TiA      1        H234     Ti3522    3522    2.24803  47.867   ; Ti-O6      [7917.54]
 3523    TiA      1        H234     Ti3523    3523    2.24802  47.867   ; Ti-O6      [7919.79]
 3524    TiA      1        H234     Ti3524    3524    2.24803  47.867   ; Ti-O6      [7922.04]
 3525    TiA      1        H234     Ti3525    3525    2.24802  47.867   ; Ti-O6      [7924.29]
 3526    TiA      1        H234     Ti3526    3526    2.24803  47.867   ; Ti-O6      [7926.54]
 3527    TiA      1        H234     Ti3527    3527    2.24802  47.867   ; Ti-O6      [7928.78]
 3528    TiA      1        H234     Ti3528    3528    2.24803  47.867   ; Ti-O6      [7931.03]
 3529    TiA      1        H234     Ti3529    3529    2.24802  47.867   ; Ti-O6      [7933.28]
 3530    TiA      1        H234     Ti3530    3530    2.24803  47.867   ; Ti-O6      [7935.53]
 3531    TiA      1        H234     Ti3531    3531    2.24802  47.867   ; Ti-O6      [7937.78]
 3532    TiA      1        H234     Ti3532    3532    2.24803  47.867   ; Ti-O6      [7940.02]
 3533    TiA      1        H234     Ti3533    3533    2.24802  47.867   ; Ti-O6      [7942.27]
 3534    TiA      1        H234     Ti3534    3534    2.24803  47.867   ; Ti-O6      [7944.52]
 3535    TiA      1        H234     Ti3535    3535    2.24802  47.867   ; Ti-O6      [7946.77]
 3536    TiA      1        H234     Ti3536    3536    2.24803  47.867   ; Ti-O6      [7949.02]
 3537    TiA      1        H234     Ti3537    3537    2.24802  47.867   ; Ti-O6      [7951.27]
 3538    TiA      1        H234     Ti3538    3538    2.24803  47.867   ; Ti-O6      [7953.51]
 3539    TiA      1        H234     Ti3539    3539    2.24802  47.867   ; Ti-O6      [7955.76]
 3540    TiA      1        H234     Ti3540    3540    2.24803  47.867   ; Ti-O6      [7958.01]
 3541    TiA      1        H234     Ti3541    3541    2.24802  47.867   ; Ti-O6      [7960.26]
 3542    TiA      1        H234     Ti3542    3542    2.24803  47.867   ; Ti-O6      [7962.51]
 3543    TiA      1        H234     Ti3543    3543    2.24802  47.867   ; Ti-O6      [7964.75]
 3544    TiA      1        H234     Ti3544    3544    2.24803  47.867   ; Ti-O6         [7967]
 3545    TiA      1        H234     Ti3545    3545    2.24802  47.867   ; Ti-O6      [7969.25]
 3546    TiA      1        H234     Ti3546    3546    2.24803  47.867   ; Ti-O6       [7971.5]
 3547    TiA      1        H234     Ti3547    3547    2.24802  47.867   ; Ti-O6      [7973.75]
 3548    TiA      1        H234     Ti3548    3548    2.24803  47.867   ; Ti-O6      [7975.99]
 3549    TiA      1        H234     Ti3549    3549    2.24803  47.867   ; Ti-O6      [7978.24]
 3550    TiA      1        H234     Ti3550    3550    2.24802  47.867   ; Ti-O6      [7980.49]
 3551    TiA      1        H234     Ti3551    3551    2.24803  47.867   ; Ti-O6      [7982.74]
 3552    TiA      1        H234     Ti3552    3552    2.24802  47.867   ; Ti-O6      [7984.99]
 3553    TiA      1        H234     Ti3553    3553    2.24803  47.867   ; Ti-O6      [7987.23]
 3554    TiA      1        H234     Ti3554    3554    2.24802  47.867   ; Ti-O6      [7989.48]
 3555    TiA      1        H234     Ti3555    3555    2.24803  47.867   ; Ti-O6      [7991.73]
 3556    TiA      1        H234     Ti3556    3556    2.24802  47.867   ; Ti-O6      [7993.98]
 3557    TiA      1        H234     Ti3557    3557    2.24803  47.867   ; Ti-O6      [7996.23]
 3558    TiA      1        H234     Ti3558    3558    2.24802  47.867   ; Ti-O6      [7998.47]
 3559    TiA      1        H234     Ti3559    3559    2.24803  47.867   ; Ti-O6      [8000.72]
 3560    TiA      1        H234     Ti3560    3560    2.24802  47.867   ; Ti-O6      [8002.97]
 3561    TiA      1        H234     Ti3561    3561    2.24803  47.867   ; Ti-O6      [8005.22]
 3562    TiA      1        H234     Ti3562    3562    2.24802  47.867   ; Ti-O6      [8007.47]
 3563    TiA      1        H234     Ti3563    3563    2.24803  47.867   ; Ti-O6      [8009.71]
 3564    TiA      1        H234     Ti3564    3564    2.24802  47.867   ; Ti-O6      [8011.96]
 3565    TiA      1        H234     Ti3565    3565    2.24803  47.867   ; Ti-O6      [8014.21]
 3566    TiA      1        H234     Ti3566    3566    2.24802  47.867   ; Ti-O6      [8016.46]
 3567    TiA      1        H234     Ti3567    3567    2.24803  47.867   ; Ti-O6      [8018.71]
 3568    TiA      1        H234     Ti3568    3568    2.24802  47.867   ; Ti-O6      [8020.95]
 3569    TiA      1        H234     Ti3569    3569    2.24803  47.867   ; Ti-O6       [8023.2]
 3570    TiA      1        H234     Ti3570    3570    2.24802  47.867   ; Ti-O6      [8025.45]
 3571    TiA      1        H234     Ti3571    3571    2.24803  47.867   ; Ti-O6       [8027.7]
 3572    TiA      1        H234     Ti3572    3572    2.24802  47.867   ; Ti-O6      [8029.95]
 3573    TiA      1        H234     Ti3573    3573    2.24803  47.867   ; Ti-O6      [8032.19]
 3574    TiA      1        H234     Ti3574    3574    2.24802  47.867   ; Ti-O6      [8034.44]
 3575    TiA      1        H234     Ti3575    3575    2.24803  47.867   ; Ti-O6      [8036.69]
 3576    TiA      1        H234     Ti3576    3576    2.24802  47.867   ; Ti-O6      [8038.94]
 3577    TiA      1        H234     Ti3577    3577    2.24803  47.867   ; Ti-O6      [8041.19]
 3578    TiA      1        H234     Ti3578    3578    2.24803  47.867   ; Ti-O6      [8043.43]
 3579    TiA      1        H234     Ti3579    3579    2.24802  47.867   ; Ti-O6      [8045.68]
 3580    TiA      1        H234     Ti3580    3580    2.24803  47.867   ; Ti-O6      [8047.93]
 3581    TiA      1        H234     Ti3581    3581    2.24802  47.867   ; Ti-O6      [8050.18]
 3582    TiA      1        H234     Ti3582    3582    2.24803  47.867   ; Ti-O6      [8052.43]
 3583    TiA      1        H234     Ti3583    3583    2.24802  47.867   ; Ti-O6      [8054.67]
 3584    TiA      1        H234     Ti3584    3584    2.24803  47.867   ; Ti-O6      [8056.92]
 3585    TiA      1        H234     Ti3585    3585    2.24802  47.867   ; Ti-O6      [8059.17]
 3586    TiA      1        H234     Ti3586    3586    2.24803  47.867   ; Ti-O6      [8061.42]
 3587    TiA      1        H234     Ti3587    3587    2.24802  47.867   ; Ti-O6      [8063.67]
 3588    TiA      1        H234     Ti3588    3588    2.24803  47.867   ; Ti-O6      [8065.91]
 3589    TiA      1        H234     Ti3589    3589    2.24802  47.867   ; Ti-O6      [8068.16]
 3590    TiA      1        H234     Ti3590    3590    2.24803  47.867   ; Ti-O6      [8070.41]
 3591    TiA      1        H234     Ti3591    3591    2.24802  47.867   ; Ti-O6      [8072.66]
 3592    TiA      1        H234     Ti3592    3592    2.24803  47.867   ; Ti-O6      [8074.91]
 3593    TiA      1        H234     Ti3593    3593    2.24802  47.867   ; Ti-O6      [8077.15]
 3594    TiA      1        H234     Ti3594    3594    2.24803  47.867   ; Ti-O6       [8079.4]
 3595    TiA      1        H234     Ti3595    3595    2.24802  47.867   ; Ti-O6      [8081.65]
 3596    TiA      1        H234     Ti3596    3596    2.24803  47.867   ; Ti-O6       [8083.9]
 3597    TiA      1        H234     Ti3597    3597    2.24802  47.867   ; Ti-O6      [8086.15]
 3598    TiA      1        H234     Ti3598    3598    2.24803  47.867   ; Ti-O6      [8088.39]
 3599    TiA      1        H234     Ti3599    3599    2.24802  47.867   ; Ti-O6      [8090.64]
 3600    TiA      1        H234     Ti3600    3600    2.24803  47.867   ; Ti-O6      [8092.89]
 3601    TiA      1        H234     Ti3601    3601    2.24802  47.867   ; Ti-O6      [8095.14]
 3602    TiA      1        H234     Ti3602    3602    2.24803  47.867   ; Ti-O6      [8097.39]
 3603    TiA      1        H234     Ti3603    3603    2.24802  47.867   ; Ti-O6      [8099.63]
 3604    TiA      1        H234     Ti3604    3604    2.24803  47.867   ; Ti-O6      [8101.88]
 3605    TiA      1        H234     Ti3605    3605    2.24802  47.867   ; Ti-O6      [8104.13]
 3606    TiA      1        H234     Ti3606    3606    2.24803  47.867   ; Ti-O6      [8106.38]
 3607    TiA      1        H234     Ti3607    3607    2.24802  47.867   ; Ti-O6      [8108.63]
 3608    TiA      1        H234     Ti3608    3608    2.24803  47.867   ; Ti-O6      [8110.87]
 3609    TiA      1        H234     Ti3609    3609    2.24803  47.867   ; Ti-O6      [8113.12]
 3610    TiA      1        H234     Ti3610    3610    2.24802  47.867   ; Ti-O6      [8115.37]
 3611    TiA      1        H234     Ti3611    3611    2.24803  47.867   ; Ti-O6      [8117.62]
 3612    TiA      1        H234     Ti3612    3612    2.24802  47.867   ; Ti-O6      [8119.87]
 3613    TiA      1        H234     Ti3613    3613    2.24803  47.867   ; Ti-O6      [8122.11]
 3614    TiA      1        H234     Ti3614    3614    2.24802  47.867   ; Ti-O6      [8124.36]
 3615    TiA      1        H234     Ti3615    3615    2.24803  47.867   ; Ti-O6      [8126.61]
 3616    TiA      1        H234     Ti3616    3616    2.24802  47.867   ; Ti-O6      [8128.86]
 3617    TiA      1        H234     Ti3617    3617    2.24803  47.867   ; Ti-O6      [8131.11]
 3618    TiA      1        H234     Ti3618    3618    2.24802  47.867   ; Ti-O6      [8133.36]
 3619    TiA      1        H234     Ti3619    3619    2.24803  47.867   ; Ti-O6       [8135.6]
 3620    TiA      1        H234     Ti3620    3620    2.24802  47.867   ; Ti-O6      [8137.85]
 3621    TiA      1        H234     Ti3621    3621    2.24803  47.867   ; Ti-O6       [8140.1]
 3622    TiA      1        H234     Ti3622    3622    2.24802  47.867   ; Ti-O6      [8142.35]
 3623    TiA      1        H234     Ti3623    3623    2.24803  47.867   ; Ti-O6       [8144.6]
 3624    TiA      1        H234     Ti3624    3624    2.24802  47.867   ; Ti-O6      [8146.84]
 3625    TiA      1        H234     Ti3625    3625    2.24803  47.867   ; Ti-O6      [8149.09]
 3626    TiA      1        H234     Ti3626    3626    2.24802  47.867   ; Ti-O6      [8151.34]
 3627    TiA      1        H234     Ti3627    3627    2.24803  47.867   ; Ti-O6      [8153.59]
 3628    TiA      1        H234     Ti3628    3628    2.24802  47.867   ; Ti-O6      [8155.84]
 3629    TiA      1        H234     Ti3629    3629    2.24803  47.867   ; Ti-O6      [8158.08]
 3630    TiA      1        H234     Ti3630    3630    2.24802  47.867   ; Ti-O6      [8160.33]
 3631    TiA      1        H234     Ti3631    3631    2.24803  47.867   ; Ti-O6      [8162.58]
 3632    TiA      1        H234     Ti3632    3632    2.24802  47.867   ; Ti-O6      [8164.83]
 3633    TiA      1        H234     Ti3633    3633    2.24803  47.867   ; Ti-O6      [8167.08]
 3634    TiA      1        H234     Ti3634    3634    2.24802  47.867   ; Ti-O6      [8169.32]
 3635    TiA      1        H234     Ti3635    3635    2.24803  47.867   ; Ti-O6      [8171.57]
 3636    TiA      1        H234     Ti3636    3636    2.24802  47.867   ; Ti-O6      [8173.82]
 3637    TiA      1        H234     Ti3637    3637    2.24803  47.867   ; Ti-O6      [8176.07]
 3638    TiA      1        H234     Ti3638    3638    2.24803  47.867   ; Ti-O6      [8178.32]
 3639    TiA      1        H234     Ti3639    3639    2.24802  47.867   ; Ti-O6      [8180.56]
 3640    TiA      1        H234     Ti3640    3640    2.24803  47.867   ; Ti-O6      [8182.81]
 3641    TiA      1        H234     Ti3641    3641    2.24802  47.867   ; Ti-O6      [8185.06]
 3642    TiA      1        H234     Ti3642    3642    2.24803  47.867   ; Ti-O6      [8187.31]
 3643    TiA      1        H234     Ti3643    3643    2.24802  47.867   ; Ti-O6      [8189.56]
 3644    TiA      1        H234     Ti3644    3644    2.24803  47.867   ; Ti-O6       [8191.8]
 3645    TiA      1        H234     Ti3645    3645    2.24802  47.867   ; Ti-O6      [8194.05]
 3646    TiA      1        H234     Ti3646    3646    2.24803  47.867   ; Ti-O6       [8196.3]
 3647    TiA      1        H234     Ti3647    3647    2.24802  47.867   ; Ti-O6      [8198.55]
 3648    TiA      1        H234     Ti3648    3648    2.24803  47.867   ; Ti-O6       [8200.8]
 3649    TiA      1        H234     Ti3649    3649    2.24802  47.867   ; Ti-O6      [8203.04]
 3650    TiA      1        H234     Ti3650    3650    2.24803  47.867   ; Ti-O6      [8205.29]
 3651    TiA      1        H234     Ti3651    3651    2.24802  47.867   ; Ti-O6      [8207.54]
 3652    TiA      1        H234     Ti3652    3652    2.24803  47.867   ; Ti-O6      [8209.79]
 3653    TiA      1        H234     Ti3653    3653    2.24802  47.867   ; Ti-O6      [8212.04]
 3654    TiA      1        H234     Ti3654    3654    2.24803  47.867   ; Ti-O6      [8214.28]
 3655    TiA      1        H234     Ti3655    3655    2.24802  47.867   ; Ti-O6      [8216.53]
 3656    TiA      1        H234     Ti3656    3656    2.24803  47.867   ; Ti-O6      [8218.78]
 3657    TiA      1        H234     Ti3657    3657    2.24802  47.867   ; Ti-O6      [8221.03]
 3658    TiA      1        H234     Ti3658    3658    2.24803  47.867   ; Ti-O6      [8223.28]
 3659    TiA      1        H234     Ti3659    3659    2.24802  47.867   ; Ti-O6      [8225.52]
 3660    TiA      1        H234     Ti3660    3660    2.24803  47.867   ; Ti-O6      [8227.77]
 3661    TiA      1        H234     Ti3661    3661    2.24802  47.867   ; Ti-O6      [8230.02]
 3662    TiA      1        H234     Ti3662    3662    2.24803  47.867   ; Ti-O6      [8232.27]
 3663    TiA      1        H234     Ti3663    3663    2.24802  47.867   ; Ti-O6      [8234.52]
 3664    TiA      1        H234     Ti3664    3664    2.24803  47.867   ; Ti-O6      [8236.76]
 3665    TiA      1        H234     Ti3665    3665    2.24802  47.867   ; Ti-O6      [8239.01]
 3666    TiA      1        H234     Ti3666    3666    2.24803  47.867   ; Ti-O6      [8241.26]
 3667    TiA      1        H234     Ti3667    3667    2.24802  47.867   ; Ti-O6      [8243.51]
 3668    TiA      1        H234     Ti3668    3668    2.24803  47.867   ; Ti-O6      [8245.76]
 3669    TiA      1        H234     Ti3669    3669    2.24803  47.867   ; Ti-O6         [8248]
 3670    TiA      1        H234     Ti3670    3670    2.24802  47.867   ; Ti-O6      [8250.25]
 3671    TiA      1        H234     Ti3671    3671    2.24803  47.867   ; Ti-O6       [8252.5]
 3672    TiA      1        H234     Ti3672    3672    2.24802  47.867   ; Ti-O6      [8254.75]
 3673    TiA      1        H234     Ti3673    3673    2.24803  47.867   ; Ti-O6         [8257]
 3674    TiA      1        H234     Ti3674    3674    2.24802  47.867   ; Ti-O6      [8259.24]
 3675    TiA      1        H234     Ti3675    3675    2.24803  47.867   ; Ti-O6      [8261.49]
 3676    TiA      1        H234     Ti3676    3676    2.24802  47.867   ; Ti-O6      [8263.74]
 3677    TiA      1        H234     Ti3677    3677    2.24803  47.867   ; Ti-O6      [8265.99]
 3678    TiA      1        H234     Ti3678    3678    2.24802  47.867   ; Ti-O6      [8268.24]
 3679    TiA      1        H234     Ti3679    3679    2.24803  47.867   ; Ti-O6      [8270.48]
 3680    TiA      1        H234     Ti3680    3680    2.24802  47.867   ; Ti-O6      [8272.73]
 3681    TiA      1        H234     Ti3681    3681    2.24803  47.867   ; Ti-O6      [8274.98]
 3682    TiA      1        H234     Ti3682    3682    2.24802  47.867   ; Ti-O6      [8277.23]
 3683    TiA      1        H234     Ti3683    3683    2.24803  47.867   ; Ti-O6      [8279.48]
 3684    TiA      1        H234     Ti3684    3684    2.24802  47.867   ; Ti-O6      [8281.72]
 3685    TiA      1        H234     Ti3685    3685    2.24803  47.867   ; Ti-O6      [8283.97]
 3686    TiA      1        H234     Ti3686    3686    2.24802  47.867   ; Ti-O6      [8286.22]
 3687    TiA      1        H234     Ti3687    3687    2.24803  47.867   ; Ti-O6      [8288.47]
 3688    TiA      1        H234     Ti3688    3688    2.24802  47.867   ; Ti-O6      [8290.72]
 3689    TiA      1        H234     Ti3689    3689    2.24803  47.867   ; Ti-O6      [8292.96]
 3690    TiA      1        H234     Ti3690    3690    2.24802  47.867   ; Ti-O6      [8295.21]
 3691    TiA      1        H234     Ti3691    3691    2.24803  47.867   ; Ti-O6      [8297.46]
 3692    TiA      1        H234     Ti3692    3692    2.24802  47.867   ; Ti-O6      [8299.71]
 3693    TiA      1        H234     Ti3693    3693    2.24803  47.867   ; Ti-O6      [8301.96]
 3694    TiA      1        H234     Ti3694    3694    2.24802  47.867   ; Ti-O6       [8304.2]
 3695    TiA      1        H234     Ti3695    3695    2.24803  47.867   ; Ti-O6      [8306.45]
 3696    TiA      1        H234     Ti3696    3696    2.24802  47.867   ; Ti-O6       [8308.7]
 3697    TiA      1        H234     Ti3697    3697    2.24803  47.867   ; Ti-O6      [8310.95]
 3698    TiA      1        H234     Ti3698    3698    2.24803  47.867   ; Ti-O6       [8313.2]
 3699    TiA      1        H234     Ti3699    3699    2.24802  47.867   ; Ti-O6      [8315.45]
 3700    TiA      1        H234     Ti3700    3700    2.24803  47.867   ; Ti-O6      [8317.69]
 3701    TiA      1        H234     Ti3701    3701    2.24802  47.867   ; Ti-O6      [8319.94]
 3702    TiA      1        H234     Ti3702    3702    2.24803  47.867   ; Ti-O6      [8322.19]
 3703    TiA      1        H234     Ti3703    3703    2.24802  47.867   ; Ti-O6      [8324.44]
 3704    TiA      1        H234     Ti3704    3704    2.24803  47.867   ; Ti-O6      [8326.69]
 3705    TiA      1        H234     Ti3705    3705    2.24802  47.867   ; Ti-O6      [8328.93]
 3706    TiA      1        H234     Ti3706    3706    2.24803  47.867   ; Ti-O6      [8331.18]
 3707    TiA      1        H234     Ti3707    3707    2.24802  47.867   ; Ti-O6      [8333.43]
 3708    TiA      1        H234     Ti3708    3708    2.24803  47.867   ; Ti-O6      [8335.68]
 3709    TiA      1        H234     Ti3709    3709    2.24802  47.867   ; Ti-O6      [8337.93]
 3710    TiA      1        H234     Ti3710    3710    2.24803  47.867   ; Ti-O6      [8340.17]
 3711    TiA      1        H234     Ti3711    3711    2.24802  47.867   ; Ti-O6      [8342.42]
 3712    TiA      1        H234     Ti3712    3712    2.24803  47.867   ; Ti-O6      [8344.67]
 3713    TiA      1        H234     Ti3713    3713    2.24802  47.867   ; Ti-O6      [8346.92]
 3714    TiA      1        H234     Ti3714    3714    2.24803  47.867   ; Ti-O6      [8349.17]
 3715    TiA      1        H234     Ti3715    3715    2.24802  47.867   ; Ti-O6      [8351.41]
 3716    TiA      1        H234     Ti3716    3716    2.24803  47.867   ; Ti-O6      [8353.66]
 3717    TiA      1        H234     Ti3717    3717    2.24802  47.867   ; Ti-O6      [8355.91]
 3718    TiA      1        H234     Ti3718    3718    2.24803  47.867   ; Ti-O6      [8358.16]
 3719    TiA      1        H234     Ti3719    3719    2.24802  47.867   ; Ti-O6      [8360.41]
 3720    TiA      1        H234     Ti3720    3720    2.24803  47.867   ; Ti-O6      [8362.65]
 3721    TiA      1        H234     Ti3721    3721    2.24802  47.867   ; Ti-O6       [8364.9]
 3722    TiA      1        H234     Ti3722    3722    2.24803  47.867   ; Ti-O6      [8367.15]
 3723    TiA      1        H234     Ti3723    3723    2.24802  47.867   ; Ti-O6       [8369.4]
 3724    TiA      1        H234     Ti3724    3724    2.24803  47.867   ; Ti-O6      [8371.65]
 3725    TiA      1        H234     Ti3725    3725    2.24802  47.867   ; Ti-O6      [8373.89]
 3726    TiA      1        H234     Ti3726    3726    2.24803  47.867   ; Ti-O6      [8376.14]
 3727    TiA      1        H234     Ti3727    3727    2.24802  47.867   ; Ti-O6      [8378.39]
 3728    TiA      1        H234     Ti3728    3728    2.24803  47.867   ; Ti-O6      [8380.64]
 3729    TiA      1        H234     Ti3729    3729    2.24803  47.867   ; Ti-O6      [8382.89]
 3730    TiA      1        H234     Ti3730    3730    2.24802  47.867   ; Ti-O6      [8385.13]
 3731    TiA      1        H234     Ti3731    3731    2.24803  47.867   ; Ti-O6      [8387.38]
 3732    TiA      1        H234     Ti3732    3732    2.24802  47.867   ; Ti-O6      [8389.63]
 3733    TiA      1        H234     Ti3733    3733    2.24803  47.867   ; Ti-O6      [8391.88]
 3734    TiA      1        H234     Ti3734    3734    2.24802  47.867   ; Ti-O6      [8394.13]
 3735    TiA      1        H234     Ti3735    3735    2.24803  47.867   ; Ti-O6      [8396.37]
 3736    TiA      1        H234     Ti3736    3736    2.24802  47.867   ; Ti-O6      [8398.62]
 3737    TiA      1        H234     Ti3737    3737    2.24803  47.867   ; Ti-O6      [8400.87]
 3738    TiA      1        H234     Ti3738    3738    2.24802  47.867   ; Ti-O6      [8403.12]
 3739    TiA      1        H234     Ti3739    3739    2.24803  47.867   ; Ti-O6      [8405.37]
 3740    TiA      1        H234     Ti3740    3740    2.24802  47.867   ; Ti-O6      [8407.61]
 3741    TiA      1        H234     Ti3741    3741    2.24803  47.867   ; Ti-O6      [8409.86]
 3742    TiA      1        H234     Ti3742    3742    2.24802  47.867   ; Ti-O6      [8412.11]
 3743    TiA      1        H234     Ti3743    3743    2.24803  47.867   ; Ti-O6      [8414.36]
 3744    TiA      1        H234     Ti3744    3744    2.24802  47.867   ; Ti-O6      [8416.61]
 3745    TiA      1        H234     Ti3745    3745    2.24803  47.867   ; Ti-O6      [8418.85]
 3746    TiA      1        H234     Ti3746    3746    2.24802  47.867   ; Ti-O6       [8421.1]
 3747    TiA      1        H234     Ti3747    3747    2.24803  47.867   ; Ti-O6      [8423.35]
 3748    TiA      1        H234     Ti3748    3748    2.24802  47.867   ; Ti-O6       [8425.6]
 3749    TiA      1        H234     Ti3749    3749    2.24803  47.867   ; Ti-O6      [8427.85]
 3750    TiA      1        H234     Ti3750    3750    2.24802  47.867   ; Ti-O6      [8430.09]
 3751    TiA      1        H234     Ti3751    3751    2.24803  47.867   ; Ti-O6      [8432.34]
 3752    TiA      1        H234     Ti3752    3752    2.24802  47.867   ; Ti-O6      [8434.59]
 3753    TiA      1        H234     Ti3753    3753    2.24803  47.867   ; Ti-O6      [8436.84]
 3754    TiA      1        H234     Ti3754    3754    2.24802  47.867   ; Ti-O6      [8439.09]
 3755    TiA      1        H234     Ti3755    3755    2.24803  47.867   ; Ti-O6      [8441.33]
 3756    TiA      1        H234     Ti3756    3756    2.24802  47.867   ; Ti-O6      [8443.58]
 3757    TiA      1        H234     Ti3757    3757    2.24803  47.867   ; Ti-O6      [8445.83]
 3758    TiA      1        H234     Ti3758    3758    2.24803  47.867   ; Ti-O6      [8448.08]
 3759    TiA      1        H234     Ti3759    3759    2.24802  47.867   ; Ti-O6      [8450.33]
 3760    TiA      1        H234     Ti3760    3760    2.24803  47.867   ; Ti-O6      [8452.57]
 3761    TiA      1        H234     Ti3761    3761    2.24802  47.867   ; Ti-O6      [8454.82]
 3762    TiA      1        H234     Ti3762    3762    2.24803  47.867   ; Ti-O6      [8457.07]
 3763    TiA      1        H234     Ti3763    3763    2.24802  47.867   ; Ti-O6      [8459.32]
 3764    TiA      1        H234     Ti3764    3764    2.24803  47.867   ; Ti-O6      [8461.57]
 3765    TiA      1        H234     Ti3765    3765    2.24802  47.867   ; Ti-O6      [8463.81]
 3766    TiA      1        H234     Ti3766    3766    2.24803  47.867   ; Ti-O6      [8466.06]
 3767    TiA      1        H234     Ti3767    3767    2.24802  47.867   ; Ti-O6      [8468.31]
 3768    TiA      1        H234     Ti3768    3768    2.24803  47.867   ; Ti-O6      [8470.56]
 3769    TiA      1        H234     Ti3769    3769    2.24802  47.867   ; Ti-O6      [8472.81]
 3770    TiA      1        H234     Ti3770    3770    2.24803  47.867   ; Ti-O6      [8475.05]
 3771    TiA      1        H234     Ti3771    3771    2.24802  47.867   ; Ti-O6       [8477.3]
 3772    TiA      1        H234     Ti3772    3772    2.24803  47.867   ; Ti-O6      [8479.55]
 3773    TiA      1        H234     Ti3773    3773    2.24802  47.867   ; Ti-O6       [8481.8]
 3774    TiA      1        H234     Ti3774    3774    2.24803  47.867   ; Ti-O6      [8484.05]
 3775    TiA      1        H234     Ti3775    3775    2.24802  47.867   ; Ti-O6       [8486.3]
 3776    TiA      1        H234     Ti3776    3776    2.24803  47.867   ; Ti-O6      [8488.54]
 3777    TiA      1        H234     Ti3777    3777    2.24802  47.867   ; Ti-O6      [8490.79]
 3778    TiA      1        H234     Ti3778    3778    2.24803  47.867   ; Ti-O6      [8493.04]
 3779    TiA      1        H234     Ti3779    3779    2.24802  47.867   ; Ti-O6      [8495.29]
 3780    TiA      1        H234     Ti3780    3780    2.24803  47.867   ; Ti-O6      [8497.54]
 3781    TiA      1        H234     Ti3781    3781    2.24802  47.867   ; Ti-O6      [8499.78]
 3782    TiA      1        H234     Ti3782    3782    2.24803  47.867   ; Ti-O6      [8502.03]
 3783    TiA      1        H234     Ti3783    3783    2.24802  47.867   ; Ti-O6      [8504.28]
 3784    TiA      1        H234     Ti3784    3784    2.24803  47.867   ; Ti-O6      [8506.53]
 3785    TiA      1        H234     Ti3785    3785    2.24802  47.867   ; Ti-O6      [8508.78]
 3786    TiA      1        H234     Ti3786    3786    2.24803  47.867   ; Ti-O6      [8511.02]
 3787    TiA      1        H234     Ti3787    3787    2.24802  47.867   ; Ti-O6      [8513.27]
 3788    TiA      1        H234     Ti3788    3788    2.24803  47.867   ; Ti-O6      [8515.52]
 3789    TiA      1        H234     Ti3789    3789    2.24803  47.867   ; Ti-O6      [8517.77]
 3790    TiA      1        H234     Ti3790    3790    2.24802  47.867   ; Ti-O6      [8520.02]
 3791    TiA      1        H234     Ti3791    3791    2.24803  47.867   ; Ti-O6      [8522.26]
 3792    TiA      1        H234     Ti3792    3792    2.24802  47.867   ; Ti-O6      [8524.51]
 3793    TiA      1        H234     Ti3793    3793    2.24803  47.867   ; Ti-O6      [8526.76]
 3794    TiA      1        H234     Ti3794    3794    2.24802  47.867   ; Ti-O6      [8529.01]
 3795    TiA      1        H234     Ti3795    3795    2.24803  47.867   ; Ti-O6      [8531.26]
 3796    TiA      1        H234     Ti3796    3796    2.24802  47.867   ; Ti-O6       [8533.5]
 3797    TiA      1        H234     Ti3797    3797    2.24803  47.867   ; Ti-O6      [8535.75]
 3798    TiA      1        H234     Ti3798    3798    2.24802  47.867   ; Ti-O6         [8538]
 3799    TiA      1        H234     Ti3799    3799    2.24803  47.867   ; Ti-O6      [8540.25]
 3800    TiA      1        H234     Ti3800    3800    2.24802  47.867   ; Ti-O6       [8542.5]
 3801    TiA      1        H234     Ti3801    3801    2.24803  47.867   ; Ti-O6      [8544.74]
 3802    TiA      1        H234     Ti3802    3802    2.24802  47.867   ; Ti-O6      [8546.99]
 3803    TiA      1        H234     Ti3803    3803    2.24803  47.867   ; Ti-O6      [8549.24]
 3804    TiA      1        H234     Ti3804    3804    2.24802  47.867   ; Ti-O6      [8551.49]
 3805    TiA      1        H234     Ti3805    3805    2.24803  47.867   ; Ti-O6      [8553.74]
 3806    TiA      1        H234     Ti3806    3806    2.24802  47.867   ; Ti-O6      [8555.98]
 3807    TiA      1        H234     Ti3807    3807    2.24803  47.867   ; Ti-O6      [8558.23]
 3808    TiA      1        H234     Ti3808    3808    2.24802  47.867   ; Ti-O6      [8560.48]
 3809    TiA      1        H234     Ti3809    3809    2.24803  47.867   ; Ti-O6      [8562.73]
 3810    TiA      1        H234     Ti3810    3810    2.24802  47.867   ; Ti-O6      [8564.98]
 3811    TiA      1        H234     Ti3811    3811    2.24803  47.867   ; Ti-O6      [8567.22]
 3812    TiA      1        H234     Ti3812    3812    2.24802  47.867   ; Ti-O6      [8569.47]
 3813    TiA      1        H234     Ti3813    3813    2.24803  47.867   ; Ti-O6      [8571.72]
 3814    TiA      1        H234     Ti3814    3814    2.24802  47.867   ; Ti-O6      [8573.97]
 3815    TiA      1        H234     Ti3815    3815    2.24803  47.867   ; Ti-O6      [8576.22]
 3816    TiA      1        H234     Ti3816    3816    2.24802  47.867   ; Ti-O6      [8578.46]
 3817    TiA      1        H234     Ti3817    3817    2.24803  47.867   ; Ti-O6      [8580.71]
 3818    TiA      1        H234     Ti3818    3818    2.24803  47.867   ; Ti-O6      [8582.96]
 3819    TiA      1        H234     Ti3819    3819    2.24802  47.867   ; Ti-O6      [8585.21]
 3820    TiA      1        H234     Ti3820    3820    2.24803  47.867   ; Ti-O6      [8587.46]
 3821    TiA      1        H234     Ti3821    3821    2.24802  47.867   ; Ti-O6       [8589.7]
 3822    TiA      1        H234     Ti3822    3822    2.24803  47.867   ; Ti-O6      [8591.95]
 3823    TiA      1        H234     Ti3823    3823    2.24802  47.867   ; Ti-O6       [8594.2]
 3824    TiA      1        H234     Ti3824    3824    2.24803  47.867   ; Ti-O6      [8596.45]
 3825    TiA      1        H234     Ti3825    3825    2.24802  47.867   ; Ti-O6       [8598.7]
 3826    TiA      1        H234     Ti3826    3826    2.24803  47.867   ; Ti-O6      [8600.94]
 3827    TiA      1        H234     Ti3827    3827    2.24802  47.867   ; Ti-O6      [8603.19]
 3828    TiA      1        H234     Ti3828    3828    2.24803  47.867   ; Ti-O6      [8605.44]
 3829    TiA      1        H234     Ti3829    3829    2.24802  47.867   ; Ti-O6      [8607.69]
 3830    TiA      1        H234     Ti3830    3830    2.24803  47.867   ; Ti-O6      [8609.94]
 3831    TiA      1        H234     Ti3831    3831    2.24802  47.867   ; Ti-O6      [8612.18]
 3832    TiA      1        H234     Ti3832    3832    2.24803  47.867   ; Ti-O6      [8614.43]
 3833    TiA      1        H234     Ti3833    3833    2.24802  47.867   ; Ti-O6      [8616.68]
 3834    TiA      1        H234     Ti3834    3834    2.24803  47.867   ; Ti-O6      [8618.93]
 3835    TiA      1        H234     Ti3835    3835    2.24802  47.867   ; Ti-O6      [8621.18]
 3836    TiA      1        H234     Ti3836    3836    2.24803  47.867   ; Ti-O6      [8623.42]
 3837    TiA      1        H234     Ti3837    3837    2.24802  47.867   ; Ti-O6      [8625.67]
 3838    TiA      1        H234     Ti3838    3838    2.24803  47.867   ; Ti-O6      [8627.92]
 3839    TiA      1        H234     Ti3839    3839    2.24802  47.867   ; Ti-O6      [8630.17]
 3840    TiA      1        H234     Ti3840    3840    2.24803  47.867   ; Ti-O6      [8632.42]
 3841    TiA      1        H234     Ti3841    3841    2.24802  47.867   ; Ti-O6      [8634.66]
 3842    TiA      1        H234     Ti3842    3842    2.24803  47.867   ; Ti-O6      [8636.91]
 3843    TiA      1        H234     Ti3843    3843    2.24802  47.867   ; Ti-O6      [8639.16]
 3844    TiA      1        H234     Ti3844    3844    2.24803  47.867   ; Ti-O6      [8641.41]
 3845    TiA      1        H234     Ti3845    3845    2.24802  47.867   ; Ti-O6      [8643.66]
 3846    TiA      1        H234     Ti3846    3846    2.24803  47.867   ; Ti-O6       [8645.9]
 3847    TiA      1        H234     Ti3847    3847    2.24802  47.867   ; Ti-O6      [8648.15]
 3848    TiA      1        H234     Ti3848    3848    2.24803  47.867   ; Ti-O6       [8650.4]
 3849    TiA      1        H234     Ti3849    3849    2.24803  47.867   ; Ti-O6      [8652.65]
 3850    TiA      1        H234     Ti3850    3850    2.24802  47.867   ; Ti-O6       [8654.9]
 3851    TiA      1        H234     Ti3851    3851    2.24803  47.867   ; Ti-O6      [8657.14]
 3852    TiA      1        H234     Ti3852    3852    2.24802  47.867   ; Ti-O6      [8659.39]
 3853    TiA      1        H234     Ti3853    3853    2.24803  47.867   ; Ti-O6      [8661.64]
 3854    TiA      1        H234     Ti3854    3854    2.24802  47.867   ; Ti-O6      [8663.89]
 3855    TiA      1        H234     Ti3855    3855    2.24803  47.867   ; Ti-O6      [8666.14]
 3856    TiA      1        H234     Ti3856    3856    2.24802  47.867   ; Ti-O6      [8668.39]
 3857    TiA      1        H234     Ti3857    3857    2.24803  47.867   ; Ti-O6      [8670.63]
 3858    TiA      1        H234     Ti3858    3858    2.24802  47.867   ; Ti-O6      [8672.88]
 3859    TiA      1        H234     Ti3859    3859    2.24803  47.867   ; Ti-O6      [8675.13]
 3860    TiA      1        H234     Ti3860    3860    2.24802  47.867   ; Ti-O6      [8677.38]
 3861    TiA      1        H234     Ti3861    3861    2.24803  47.867   ; Ti-O6      [8679.63]
 3862    TiA      1        H234     Ti3862    3862    2.24802  47.867   ; Ti-O6      [8681.87]
 3863    TiA      1        H234     Ti3863    3863    2.24803  47.867   ; Ti-O6      [8684.12]
 3864    TiA      1        H234     Ti3864    3864    2.24802  47.867   ; Ti-O6      [8686.37]
 3865    TiA      1        H234     Ti3865    3865    2.24803  47.867   ; Ti-O6      [8688.62]
 3866    TiA      1        H234     Ti3866    3866    2.24802  47.867   ; Ti-O6      [8690.87]
 3867    TiA      1        H234     Ti3867    3867    2.24803  47.867   ; Ti-O6      [8693.11]
 3868    TiA      1        H234     Ti3868    3868    2.24802  47.867   ; Ti-O6      [8695.36]
 3869    TiA      1        H234     Ti3869    3869    2.24803  47.867   ; Ti-O6      [8697.61]
 3870    TiA      1        H234     Ti3870    3870    2.24802  47.867   ; Ti-O6      [8699.86]
 3871    TiA      1        H234     Ti3871    3871    2.24803  47.867   ; Ti-O6      [8702.11]
 3872    TiA      1        H234     Ti3872    3872    2.24802  47.867   ; Ti-O6      [8704.35]
 3873    TiA      1        H234     Ti3873    3873    2.24803  47.867   ; Ti-O6       [8706.6]
 3874    TiA      1        H234     Ti3874    3874    2.24802  47.867   ; Ti-O6      [8708.85]
 3875    TiA      1        H234     Ti3875    3875    2.24803  47.867   ; Ti-O6       [8711.1]
 3876    TiA      1        H234     Ti3876    3876    2.24802  47.867   ; Ti-O6      [8713.35]
 3877    TiA      1        H234     Ti3877    3877    2.24803  47.867   ; Ti-O6      [8715.59]
 3878    TiA      1        H234     Ti3878    3878    2.24803  47.867   ; Ti-O6      [8717.84]
 3879    TiA      1        H234     Ti3879    3879    2.24802  47.867   ; Ti-O6      [8720.09]
 3880    TiA      1        H234     Ti3880    3880    2.24803  47.867   ; Ti-O6      [8722.34]
 3881    TiA      1        H234     Ti3881    3881    2.24802  47.867   ; Ti-O6      [8724.59]
 3882    TiA      1        H234     Ti3882    3882    2.24803  47.867   ; Ti-O6      [8726.83]
 3883    TiA      1        H234     Ti3883    3883    2.24802  47.867   ; Ti-O6      [8729.08]
 3884    TiA      1        H234     Ti3884    3884    2.24803  47.867   ; Ti-O6      [8731.33]
 3885    TiA      1        H234     Ti3885    3885    2.24802  47.867   ; Ti-O6      [8733.58]
 3886    TiA      1        H234     Ti3886    3886    2.24803  47.867   ; Ti-O6      [8735.83]
 3887    TiA      1        H234     Ti3887    3887    2.24802  47.867   ; Ti-O6      [8738.07]
 3888    TiA      1        H234     Ti3888    3888    2.24803  47.867   ; Ti-O6      [8740.32]
 3889    TiA      1        H234     Ti3889    3889    2.24802  47.867   ; Ti-O6      [8742.57]
 3890    TiA      1        H234     Ti3890    3890    2.24803  47.867   ; Ti-O6      [8744.82]
 3891    TiA      1        H234     Ti3891    3891    2.24802  47.867   ; Ti-O6      [8747.07]
 3892    TiA      1        H234     Ti3892    3892    2.24803  47.867   ; Ti-O6      [8749.31]
 3893    TiA      1        H234     Ti3893    3893    2.24802  47.867   ; Ti-O6      [8751.56]
 3894    TiA      1        H234     Ti3894    3894    2.24803  47.867   ; Ti-O6      [8753.81]
 3895    TiA      1        H234     Ti3895    3895    2.24802  47.867   ; Ti-O6      [8756.06]
 3896    TiA      1        H234     Ti3896    3896    2.24803  47.867   ; Ti-O6      [8758.31]
 3897    TiA      1        H234     Ti3897    3897    2.24802  47.867   ; Ti-O6      [8760.55]
 3898    TiA      1        H234     Ti3898    3898    2.24803  47.867   ; Ti-O6       [8762.8]
 3899    TiA      1        H234     Ti3899    3899    2.24802  47.867   ; Ti-O6      [8765.05]
 3900    TiA      1        H234     Ti3900    3900    2.24803  47.867   ; Ti-O6       [8767.3]
 3901    TiA      1        H234     Ti3901    3901    2.24802  47.867   ; Ti-O6      [8769.55]
 3902    TiA      1        H234     Ti3902    3902    2.24803  47.867   ; Ti-O6      [8771.79]
 3903    TiA      1        H234     Ti3903    3903    2.24802  47.867   ; Ti-O6      [8774.04]
 3904    TiA      1        H234     Ti3904    3904    2.24803  47.867   ; Ti-O6      [8776.29]
 3905    TiA      1        H234     Ti3905    3905    2.24802  47.867   ; Ti-O6      [8778.54]
 3906    TiA      1        H234     Ti3906    3906    2.24803  47.867   ; Ti-O6      [8780.79]
 3907    TiA      1        H234     Ti3907    3907    2.24802  47.867   ; Ti-O6      [8783.03]
 3908    TiA      1        H234     Ti3908    3908    2.24803  47.867   ; Ti-O6      [8785.28]
 3909    TiA      1        H234     Ti3909    3909    2.24803  47.867   ; Ti-O6      [8787.53]
 3910    TiA      1        H234     Ti3910    3910    2.24802  47.867   ; Ti-O6      [8789.78]
 3911    TiA      1        H234     Ti3911    3911    2.24803  47.867   ; Ti-O6      [8792.03]
 3912    TiA      1        H234     Ti3912    3912    2.24802  47.867   ; Ti-O6      [8794.27]
 3913    TiA      1        H234     Ti3913    3913    2.24803  47.867   ; Ti-O6      [8796.52]
 3914    TiA      1        H234     Ti3914    3914    2.24802  47.867   ; Ti-O6      [8798.77]
 3915    TiA      1        H234     Ti3915    3915    2.24803  47.867   ; Ti-O6      [8801.02]
 3916    TiA      1        H234     Ti3916    3916    2.24802  47.867   ; Ti-O6      [8803.27]
 3917    TiA      1        H234     Ti3917    3917    2.24803  47.867   ; Ti-O6      [8805.51]
 3918    TiA      1        H234     Ti3918    3918    2.24802  47.867   ; Ti-O6      [8807.76]
 3919    TiA      1        H234     Ti3919    3919    2.24803  47.867   ; Ti-O6      [8810.01]
 3920    TiA      1        H234     Ti3920    3920    2.24802  47.867   ; Ti-O6      [8812.26]
 3921    TiA      1        H234     Ti3921    3921    2.24803  47.867   ; Ti-O6      [8814.51]
 3922    TiA      1        H234     Ti3922    3922    2.24802  47.867   ; Ti-O6      [8816.75]
 3923    TiA      1        H234     Ti3923    3923    2.24803  47.867   ; Ti-O6         [8819]
 3924    TiA      1        H234     Ti3924    3924    2.24802  47.867   ; Ti-O6      [8821.25]
 3925    TiA      1        H234     Ti3925    3925    2.24803  47.867   ; Ti-O6       [8823.5]
 3926    TiA      1        H234     Ti3926    3926    2.24802  47.867   ; Ti-O6      [8825.75]
 3927    TiA      1        H234     Ti3927    3927    2.24803  47.867   ; Ti-O6      [8827.99]
 3928    TiA      1        H234     Ti3928    3928    2.24802  47.867   ; Ti-O6      [8830.24]
 3929    TiA      1        H234     Ti3929    3929    2.24803  47.867   ; Ti-O6      [8832.49]
 3930    TiA      1        H234     Ti3930    3930    2.24802  47.867   ; Ti-O6      [8834.74]
 3931    TiA      1        H234     Ti3931    3931    2.24803  47.867   ; Ti-O6      [8836.99]
 3932    TiA      1        H234     Ti3932    3932    2.24802  47.867   ; Ti-O6      [8839.23]
 3933    TiA      1        H234     Ti3933    3933    2.24803  47.867   ; Ti-O6      [8841.48]
 3934    TiA      1        H234     Ti3934    3934    2.24802  47.867   ; Ti-O6      [8843.73]
 3935    TiA      1        H234     Ti3935    3935    2.24803  47.867   ; Ti-O6      [8845.98]
 3936    TiA      1        H234     Ti3936    3936    2.24802  47.867   ; Ti-O6      [8848.23]
 3937    TiA      1        H234     Ti3937    3937    2.24803  47.867   ; Ti-O6      [8850.48]
 3938    TiA      1        H234     Ti3938    3938    2.24802  47.867   ; Ti-O6      [8852.72]
 3939    TiA      1        H234     Ti3939    3939    2.24803  47.867   ; Ti-O6      [8854.97]
 3940    TiA      1        H234     Ti3940    3940    2.24803  47.867   ; Ti-O6      [8857.22]
 3941    TiA      1        H234     Ti3941    3941    2.24802  47.867   ; Ti-O6      [8859.47]
 3942    TiA      1        H234     Ti3942    3942    2.24803  47.867   ; Ti-O6      [8861.72]
 3943    TiA      1        H234     Ti3943    3943    2.24802  47.867   ; Ti-O6      [8863.96]
 3944    TiA      1        H234     Ti3944    3944    2.24803  47.867   ; Ti-O6      [8866.21]
 3945    TiA      1        H234     Ti3945    3945    2.24802  47.867   ; Ti-O6      [8868.46]
 3946    TiA      1        H234     Ti3946    3946    2.24803  47.867   ; Ti-O6      [8870.71]
 3947    TiA      1        H234     Ti3947    3947    2.24802  47.867   ; Ti-O6      [8872.96]
 3948    TiA      1        H234     Ti3948    3948    2.24803  47.867   ; Ti-O6       [8875.2]
 3949    TiA      1        H234     Ti3949    3949    2.24802  47.867   ; Ti-O6      [8877.45]
 3950    TiA      1        H234     Ti3950    3950    2.24803  47.867   ; Ti-O6       [8879.7]
 3951    TiA      1        H234     Ti3951    3951    2.24802  47.867   ; Ti-O6      [8881.95]
 3952    TiA      1        H234     Ti3952    3952    2.24803  47.867   ; Ti-O6       [8884.2]
 3953    TiA      1        H234     Ti3953    3953    2.24802  47.867   ; Ti-O6      [8886.44]
 3954    TiA      1        H234     Ti3954    3954    2.24803  47.867   ; Ti-O6      [8888.69]
 3955    TiA      1        H234     Ti3955    3955    2.24802  47.867   ; Ti-O6      [8890.94]
 3956    TiA      1        H234     Ti3956    3956    2.24803  47.867   ; Ti-O6      [8893.19]
 3957    TiA      1        H234     Ti3957    3957    2.24802  47.867   ; Ti-O6      [8895.44]
 3958    TiA      1        H234     Ti3958    3958    2.24803  47.867   ; Ti-O6      [8897.68]
 3959    TiA      1        H234     Ti3959    3959    2.24802  47.867   ; Ti-O6      [8899.93]
 3960    TiA      1        H234     Ti3960    3960    2.24803  47.867   ; Ti-O6      [8902.18]
 3961    TiA      1        H234     Ti3961    3961    2.24802  47.867   ; Ti-O6      [8904.43]
 3962    TiA      1        H234     Ti3962    3962    2.24803  47.867   ; Ti-O6      [8906.68]
 3963    TiA      1        H234     Ti3963    3963    2.24802  47.867   ; Ti-O6      [8908.92]
 3964    TiA      1        H234     Ti3964    3964    2.24803  47.867   ; Ti-O6      [8911.17]
 3965    TiA      1        H234     Ti3965    3965    2.24802  47.867   ; Ti-O6      [8913.42]
 3966    TiA      1        H234     Ti3966    3966    2.24803  47.867   ; Ti-O6      [8915.67]
 3967    TiA      1        H234     Ti3967    3967    2.24802  47.867   ; Ti-O6      [8917.92]
 3968    TiA      1        H234     Ti3968    3968    2.24803  47.867   ; Ti-O6      [8920.16]
 3969    TiA      1        H234     Ti3969    3969    2.24803  47.867   ; Ti-O6      [8922.41]
 3970    TiA      1        H234     Ti3970    3970    2.24802  47.867   ; Ti-O6      [8924.66]
 3971    TiA      1        H234     Ti3971    3971    2.24803  47.867   ; Ti-O6      [8926.91]
 3972    TiA      1        H234     Ti3972    3972    2.24802  47.867   ; Ti-O6      [8929.16]
 3973    TiA      1        H234     Ti3973    3973    2.24803  47.867   ; Ti-O6       [8931.4]
 3974    TiA      1        H234     Ti3974    3974    2.24802  47.867   ; Ti-O6      [8933.65]
 3975    TiA      1        H234     Ti3975    3975    2.24803  47.867   ; Ti-O6       [8935.9]
 3976    TiA      1        H234     Ti3976    3976    2.24802  47.867   ; Ti-O6      [8938.15]
 3977    TiA      1        H234     Ti3977    3977    2.24803  47.867   ; Ti-O6       [8940.4]
 3978    TiA      1        H234     Ti3978    3978    2.24802  47.867   ; Ti-O6      [8942.64]
 3979    TiA      1        H234     Ti3979    3979    2.24803  47.867   ; Ti-O6      [8944.89]
 3980    TiA      1        H234     Ti3980    3980    2.24802  47.867   ; Ti-O6      [8947.14]
 3981    TiA      1        H234     Ti3981    3981    2.24803  47.867   ; Ti-O6      [8949.39]
 3982    TiA      1        H234     Ti3982    3982    2.24802  47.867   ; Ti-O6      [8951.64]
 3983    TiA      1        H234     Ti3983    3983    2.24803  47.867   ; Ti-O6      [8953.88]
 3984    TiA      1        H234     Ti3984    3984    2.24802  47.867   ; Ti-O6      [8956.13]
 3985    TiA      1        H234     Ti3985    3985    2.24803  47.867   ; Ti-O6      [8958.38]
 3986    TiA      1        H234     Ti3986    3986    2.24802  47.867   ; Ti-O6      [8960.63]
 3987    TiA      1        H234     Ti3987    3987    2.24803  47.867   ; Ti-O6      [8962.88]
 3988    TiA      1        H234     Ti3988    3988    2.24802  47.867   ; Ti-O6      [8965.12]
 3989    TiA      1        H234     Ti3989    3989    2.24803  47.867   ; Ti-O6      [8967.37]
 3990    TiA      1        H234     Ti3990    3990    2.24802  47.867   ; Ti-O6      [8969.62]
 3991    TiA      1        H234     Ti3991    3991    2.24803  47.867   ; Ti-O6      [8971.87]
 3992    TiA      1        H234     Ti3992    3992    2.24802  47.867   ; Ti-O6      [8974.12]
 3993    TiA      1        H234     Ti3993    3993    2.24803  47.867   ; Ti-O6      [8976.36]
 3994    TiA      1        H234     Ti3994    3994    2.24802  47.867   ; Ti-O6      [8978.61]
 3995    TiA      1        H234     Ti3995    3995    2.24803  47.867   ; Ti-O6      [8980.86]
 3996    TiA      1        H234     Ti3996    3996    2.24802  47.867   ; Ti-O6      [8983.11]
 3997    TiA      1        H234     Ti3997    3997    2.24803  47.867   ; Ti-O6      [8985.36]
 3998    TiA      1        H234     Ti3998    3998    2.24802  47.867   ; Ti-O6       [8987.6]
 3999    TiA      1        H234     Ti3999    3999    2.24803  47.867   ; Ti-O6      [8989.85]
 4000    TiA      1        H234     Ti4000    4000    2.24803  47.867   ; Ti-O6       [8992.1]
 4001    TiA      1        H234     Ti4001    4001    2.24802  47.867   ; Ti-O6      [8994.35]
 4002    TiA      1        H234     Ti4002    4002    2.24803  47.867   ; Ti-O6       [8996.6]
 4003    TiA      1        H234     Ti4003    4003    2.24802  47.867   ; Ti-O6      [8998.84]
 4004    TiA      1        H234     Ti4004    4004    2.24803  47.867   ; Ti-O6      [9001.09]
 4005    TiA      1        H234     Ti4005    4005    2.24802  47.867   ; Ti-O6      [9003.34]
 4006    TiA      1        H234     Ti4006    4006    2.24803  47.867   ; Ti-O6      [9005.59]
 4007    TiA      1        H234     Ti4007    4007    2.24802  47.867   ; Ti-O6      [9007.84]
 4008    TiA      1        H234     Ti4008    4008    2.24803  47.867   ; Ti-O6      [9010.08]
 4009    TiA      1        H234     Ti4009    4009    2.24802  47.867   ; Ti-O6      [9012.33]
 4010    TiA      1        H234     Ti4010    4010    2.24803  47.867   ; Ti-O6      [9014.58]
 4011    TiA      1        H234     Ti4011    4011    2.24802  47.867   ; Ti-O6      [9016.83]
 4012    TiA      1        H234     Ti4012    4012    2.24803  47.867   ; Ti-O6      [9019.08]
 4013    TiA      1        H234     Ti4013    4013    2.24802  47.867   ; Ti-O6      [9021.32]
 4014    TiA      1        H234     Ti4014    4014    2.24803  47.867   ; Ti-O6      [9023.57]
 4015    TiA      1        H234     Ti4015    4015    2.24802  47.867   ; Ti-O6      [9025.82]
 4016    TiA      1        H234     Ti4016    4016    2.24803  47.867   ; Ti-O6      [9028.07]
 4017    TiA      1        H234     Ti4017    4017    2.24802  47.867   ; Ti-O6      [9030.32]
 4018    TiA      1        H234     Ti4018    4018    2.24803  47.867   ; Ti-O6      [9032.57]
 4019    TiA      1        H234     Ti4019    4019    2.24802  47.867   ; Ti-O6      [9034.81]
 4020    TiA      1        H234     Ti4020    4020    2.24803  47.867   ; Ti-O6      [9037.06]
 4021    TiA      1        H234     Ti4021    4021    2.24802  47.867   ; Ti-O6      [9039.31]
 4022    TiA      1        H234     Ti4022    4022    2.24803  47.867   ; Ti-O6      [9041.56]
 4023    TiA      1        H234     Ti4023    4023    2.24802  47.867   ; Ti-O6      [9043.81]
 4024    TiA      1        H234     Ti4024    4024    2.24803  47.867   ; Ti-O6      [9046.05]
 4025    TiA      1        H234     Ti4025    4025    2.24802  47.867   ; Ti-O6       [9048.3]
 4026    TiA      1        H234     Ti4026    4026    2.24803  47.867   ; Ti-O6      [9050.55]
 4027    TiA      1        H234     Ti4027    4027    2.24802  47.867   ; Ti-O6       [9052.8]
 4028    TiA      1        H234     Ti4028    4028    2.24803  47.867   ; Ti-O6      [9055.05]
 4029    TiA      1        H234     Ti4029    4029    2.24803  47.867   ; Ti-O6      [9057.29]
 4030    TiA      1        H234     Ti4030    4030    2.24802  47.867   ; Ti-O6      [9059.54]
 4031    TiA      1        H234     Ti4031    4031    2.24803  47.867   ; Ti-O6      [9061.79]
 4032    TiA      1        H234     Ti4032    4032    2.24802  47.867   ; Ti-O6      [9064.04]
 4033    TiA      1        H234     Ti4033    4033    2.24803  47.867   ; Ti-O6      [9066.29]
 4034    TiA      1        H234     Ti4034    4034    2.24802  47.867   ; Ti-O6      [9068.53]
 4035    TiA      1        H234     Ti4035    4035    2.24803  47.867   ; Ti-O6      [9070.78]
 4036    TiA      1        H234     Ti4036    4036    2.24802  47.867   ; Ti-O6      [9073.03]
 4037    TiA      1        H234     Ti4037    4037    2.24803  47.867   ; Ti-O6      [9075.28]
 4038    TiA      1        H234     Ti4038    4038    2.24802  47.867   ; Ti-O6      [9077.53]
 4039    TiA      1        H234     Ti4039    4039    2.24803  47.867   ; Ti-O6      [9079.77]
 4040    TiA      1        H234     Ti4040    4040    2.24802  47.867   ; Ti-O6      [9082.02]
 4041    TiA      1        H234     Ti4041    4041    2.24803  47.867   ; Ti-O6      [9084.27]
 4042    TiA      1        H234     Ti4042    4042    2.24802  47.867   ; Ti-O6      [9086.52]
 4043    TiA      1        H234     Ti4043    4043    2.24803  47.867   ; Ti-O6      [9088.77]
 4044    TiA      1        H234     Ti4044    4044    2.24802  47.867   ; Ti-O6      [9091.01]
 4045    TiA      1        H234     Ti4045    4045    2.24803  47.867   ; Ti-O6      [9093.26]
 4046    TiA      1        H234     Ti4046    4046    2.24802  47.867   ; Ti-O6      [9095.51]
 4047    TiA      1        H234     Ti4047    4047    2.24803  47.867   ; Ti-O6      [9097.76]
 4048    TiA      1        H234     Ti4048    4048    2.24802  47.867   ; Ti-O6      [9100.01]
 4049    TiA      1        H234     Ti4049    4049    2.24803  47.867   ; Ti-O6      [9102.25]
 4050    TiA      1        H234     Ti4050    4050    2.24802  47.867   ; Ti-O6       [9104.5]
 4051    TiA      1        H234     Ti4051    4051    2.24803  47.867   ; Ti-O6      [9106.75]
 4052    TiA      1        H234     Ti4052    4052    2.24802  47.867   ; Ti-O6         [9109]
 4053    TiA      1        H234     Ti4053    4053    2.24803  47.867   ; Ti-O6      [9111.25]
 4054    TiA      1        H234     Ti4054    4054    2.24802  47.867   ; Ti-O6      [9113.49]
 4055    TiA      1        H234     Ti4055    4055    2.24803  47.867   ; Ti-O6      [9115.74]
 4056    TiA      1        H234     Ti4056    4056    2.24802  47.867   ; Ti-O6      [9117.99]
 4057    TiA      1        H234     Ti4057    4057    2.24803  47.867   ; Ti-O6      [9120.24]
 4058    TiA      1        H234     Ti4058    4058    2.24802  47.867   ; Ti-O6      [9122.49]
 4059    TiA      1        H234     Ti4059    4059    2.24803  47.867   ; Ti-O6      [9124.73]
 4060    TiA      1        H234     Ti4060    4060    2.24803  47.867   ; Ti-O6      [9126.98]
 4061    TiA      1        H234     Ti4061    4061    2.24802  47.867   ; Ti-O6      [9129.23]
 4062    TiA      1        H234     Ti4062    4062    2.24803  47.867   ; Ti-O6      [9131.48]
 4063    TiA      1        H234     Ti4063    4063    2.24802  47.867   ; Ti-O6      [9133.73]
 4064    TiA      1        H234     Ti4064    4064    2.24803  47.867   ; Ti-O6      [9135.97]
 4065    TiA      1        H234     Ti4065    4065    2.24802  47.867   ; Ti-O6      [9138.22]
 4066    TiA      1        H234     Ti4066    4066    2.24803  47.867   ; Ti-O6      [9140.47]
 4067    TiA      1        H234     Ti4067    4067    2.24802  47.867   ; Ti-O6      [9142.72]
 4068    TiA      1        H234     Ti4068    4068    2.24803  47.867   ; Ti-O6      [9144.97]
 4069    TiA      1        H234     Ti4069    4069    2.24802  47.867   ; Ti-O6      [9147.21]
 4070    TiA      1        H234     Ti4070    4070    2.24803  47.867   ; Ti-O6      [9149.46]
 4071    TiA      1        H234     Ti4071    4071    2.24802  47.867   ; Ti-O6      [9151.71]
 4072    TiA      1        H234     Ti4072    4072    2.24803  47.867   ; Ti-O6      [9153.96]
 4073    TiA      1        H234     Ti4073    4073    2.24802  47.867   ; Ti-O6      [9156.21]
 4074    TiA      1        H234     Ti4074    4074    2.24803  47.867   ; Ti-O6      [9158.45]
 4075    TiA      1        H234     Ti4075    4075    2.24802  47.867   ; Ti-O6       [9160.7]
 4076    TiA      1        H234     Ti4076    4076    2.24803  47.867   ; Ti-O6      [9162.95]
 4077    TiA      1        H234     Ti4077    4077    2.24802  47.867   ; Ti-O6       [9165.2]
 4078    TiA      1        H234     Ti4078    4078    2.24803  47.867   ; Ti-O6      [9167.45]
 4079    TiA      1        H234     Ti4079    4079    2.24802  47.867   ; Ti-O6      [9169.69]
 4080    TiA      1        H234     Ti4080    4080    2.24803  47.867   ; Ti-O6      [9171.94]
 4081    TiA      1        H234     Ti4081    4081    2.24802  47.867   ; Ti-O6      [9174.19]
 4082    TiA      1        H234     Ti4082    4082    2.24803  47.867   ; Ti-O6      [9176.44]
 4083    TiA      1        H234     Ti4083    4083    2.24802  47.867   ; Ti-O6      [9178.69]
 4084    TiA      1        H234     Ti4084    4084    2.24803  47.867   ; Ti-O6      [9180.93]
 4085    TiA      1        H234     Ti4085    4085    2.24802  47.867   ; Ti-O6      [9183.18]
 4086    TiA      1        H234     Ti4086    4086    2.24803  47.867   ; Ti-O6      [9185.43]
 4087    TiA      1        H234     Ti4087    4087    2.24802  47.867   ; Ti-O6      [9187.68]
 4088    TiA      1        H234     Ti4088    4088    2.24803  47.867   ; Ti-O6      [9189.93]
 4089    TiA      1        H234     Ti4089    4089    2.24803  47.867   ; Ti-O6      [9192.17]
 4090    TiA      1        H234     Ti4090    4090    2.24802  47.867   ; Ti-O6      [9194.42]
 4091    TiA      1        H234     Ti4091    4091    2.24803  47.867   ; Ti-O6      [9196.67]
 4092    TiA      1        H234     Ti4092    4092    2.24802  47.867   ; Ti-O6      [9198.92]
 4093    TiA      1        H234     Ti4093    4093    2.24803  47.867   ; Ti-O6      [9201.17]
 4094    TiA      1        H234     Ti4094    4094    2.24802  47.867   ; Ti-O6      [9203.42]
 4095    TiA      1        H234     Ti4095    4095    2.24803  47.867   ; Ti-O6      [9205.66]
 4096    TiA      1        H234     Ti4096    4096    2.24802  47.867   ; Ti-O6      [9207.91]
 4097    TiA      1        H234     Ti4097    4097    2.24803  47.867   ; Ti-O6      [9210.16]
 4098    TiA      1        H234     Ti4098    4098    2.24802  47.867   ; Ti-O6      [9212.41]
 4099    TiA      1        H234     Ti4099    4099    2.24803  47.867   ; Ti-O6      [9214.66]
 4100    TiA      1        H234     Ti4100    4100    2.24802  47.867   ; Ti-O6       [9216.9]
 4101    TiA      1        H234     Ti4101    4101    2.24803  47.867   ; Ti-O6      [9219.15]
 4102    TiA      1        H234     Ti4102    4102    2.24802  47.867   ; Ti-O6       [9221.4]
 4103    TiA      1        H234     Ti4103    4103    2.24803  47.867   ; Ti-O6      [9223.65]
 4104    TiA      1        H234     Ti4104    4104    2.24802  47.867   ; Ti-O6       [9225.9]
 4105    TiA      1        H234     Ti4105    4105    2.24803  47.867   ; Ti-O6      [9228.14]
 4106    TiA      1        H234     Ti4106    4106    2.24802  47.867   ; Ti-O6      [9230.39]
 4107    TiA      1        H234     Ti4107    4107    2.24803  47.867   ; Ti-O6      [9232.64]
 4108    TiA      1        H234     Ti4108    4108    2.24802  47.867   ; Ti-O6      [9234.89]
 4109    TiA      1        H234     Ti4109    4109    2.24803  47.867   ; Ti-O6      [9237.14]
 4110    TiA      1        H234     Ti4110    4110    2.24802  47.867   ; Ti-O6      [9239.38]
 4111    TiA      1        H234     Ti4111    4111    2.24803  47.867   ; Ti-O6      [9241.63]
 4112    TiA      1        H234     Ti4112    4112    2.24802  47.867   ; Ti-O6      [9243.88]
 4113    TiA      1        H234     Ti4113    4113    2.24803  47.867   ; Ti-O6      [9246.13]
 4114    TiA      1        H234     Ti4114    4114    2.24802  47.867   ; Ti-O6      [9248.38]
 4115    TiA      1        H234     Ti4115    4115    2.24803  47.867   ; Ti-O6      [9250.62]
 4116    TiA      1        H234     Ti4116    4116    2.24802  47.867   ; Ti-O6      [9252.87]
 4117    TiA      1        H234     Ti4117    4117    2.24803  47.867   ; Ti-O6      [9255.12]
 4118    TiA      1        H234     Ti4118    4118    2.24802  47.867   ; Ti-O6      [9257.37]
 4119    TiA      1        H234     Ti4119    4119    2.24803  47.867   ; Ti-O6      [9259.62]
 4120    TiA      1        H234     Ti4120    4120    2.24803  47.867   ; Ti-O6      [9261.86]
 4121    TiA      1        H234     Ti4121    4121    2.24802  47.867   ; Ti-O6      [9264.11]
 4122    TiA      1        H234     Ti4122    4122    2.24803  47.867   ; Ti-O6      [9266.36]
 4123    TiA      1        H234     Ti4123    4123    2.24802  47.867   ; Ti-O6      [9268.61]
 4124    TiA      1        H234     Ti4124    4124    2.24803  47.867   ; Ti-O6      [9270.86]
 4125    TiA      1        H234     Ti4125    4125    2.24802  47.867   ; Ti-O6       [9273.1]
 4126    TiA      1        H234     Ti4126    4126    2.24803  47.867   ; Ti-O6      [9275.35]
 4127    TiA      1        H234     Ti4127    4127    2.24802  47.867   ; Ti-O6       [9277.6]
 4128    TiA      1        H234     Ti4128    4128    2.24803  47.867   ; Ti-O6      [9279.85]
 4129    TiA      1        H234     Ti4129    4129    2.24802  47.867   ; Ti-O6       [9282.1]
 4130    TiA      1        H234     Ti4130    4130    2.24803  47.867   ; Ti-O6      [9284.34]
 4131    TiA      1        H234     Ti4131    4131    2.24802  47.867   ; Ti-O6      [9286.59]
 4132    TiA      1        H234     Ti4132    4132    2.24803  47.867   ; Ti-O6      [9288.84]
 4133    TiA      1        H234     Ti4133    4133    2.24802  47.867   ; Ti-O6      [9291.09]
 4134    TiA      1        H234     Ti4134    4134    2.24803  47.867   ; Ti-O6      [9293.34]
 4135    TiA      1        H234     Ti4135    4135    2.24802  47.867   ; Ti-O6      [9295.58]
 4136    TiA      1        H234     Ti4136    4136    2.24803  47.867   ; Ti-O6      [9297.83]
 4137    TiA      1        H234     Ti4137    4137    2.24802  47.867   ; Ti-O6      [9300.08]
 4138    TiA      1        H234     Ti4138    4138    2.24803  47.867   ; Ti-O6      [9302.33]
 4139    TiA      1        H234     Ti4139    4139    2.24802  47.867   ; Ti-O6      [9304.58]
 4140    TiA      1        H234     Ti4140    4140    2.24803  47.867   ; Ti-O6      [9306.82]
 4141    TiA      1        H234     Ti4141    4141    2.24802  47.867   ; Ti-O6      [9309.07]
 4142    TiA      1        H234     Ti4142    4142    2.24803  47.867   ; Ti-O6      [9311.32]
 4143    TiA      1        H234     Ti4143    4143    2.24802  47.867   ; Ti-O6      [9313.57]
 4144    TiA      1        H234     Ti4144    4144    2.24803  47.867   ; Ti-O6      [9315.82]
 4145    TiA      1        H234     Ti4145    4145    2.24802  47.867   ; Ti-O6      [9318.06]
 4146    TiA      1        H234     Ti4146    4146    2.24803  47.867   ; Ti-O6      [9320.31]
 4147    TiA      1        H234     Ti4147    4147    2.24802  47.867   ; Ti-O6      [9322.56]
 4148    TiA      1        H234     Ti4148    4148    2.24803  47.867   ; Ti-O6      [9324.81]
 4149    TiA      1        H234     Ti4149    4149    2.24803  47.867   ; Ti-O6      [9327.06]
 4150    TiA      1        H234     Ti4150    4150    2.24802  47.867   ; Ti-O6       [9329.3]
 4151    TiA      1        H234     Ti4151    4151    2.24803  47.867   ; Ti-O6      [9331.55]
 4152    TiA      1        H234     Ti4152    4152    2.24802  47.867   ; Ti-O6       [9333.8]
 4153    TiA      1        H234     Ti4153    4153    2.24803  47.867   ; Ti-O6      [9336.05]
 4154    TiA      1        H234     Ti4154    4154    2.24802  47.867   ; Ti-O6       [9338.3]
 4155    TiA      1        H234     Ti4155    4155    2.24803  47.867   ; Ti-O6      [9340.54]
 4156    TiA      1        H234     Ti4156    4156    2.24802  47.867   ; Ti-O6      [9342.79]
 4157    TiA      1        H234     Ti4157    4157    2.24803  47.867   ; Ti-O6      [9345.04]
 4158    TiA      1        H234     Ti4158    4158    2.24802  47.867   ; Ti-O6      [9347.29]
 4159    TiA      1        H234     Ti4159    4159    2.24803  47.867   ; Ti-O6      [9349.54]
 4160    TiA      1        H234     Ti4160    4160    2.24802  47.867   ; Ti-O6      [9351.78]
 4161    TiA      1        H234     Ti4161    4161    2.24803  47.867   ; Ti-O6      [9354.03]
 4162    TiA      1        H234     Ti4162    4162    2.24802  47.867   ; Ti-O6      [9356.28]
 4163    TiA      1        H234     Ti4163    4163    2.24803  47.867   ; Ti-O6      [9358.53]
 4164    TiA      1        H234     Ti4164    4164    2.24802  47.867   ; Ti-O6      [9360.78]
 4165    TiA      1        H234     Ti4165    4165    2.24803  47.867   ; Ti-O6      [9363.02]
 4166    TiA      1        H234     Ti4166    4166    2.24802  47.867   ; Ti-O6      [9365.27]
 4167    TiA      1        H234     Ti4167    4167    2.24803  47.867   ; Ti-O6      [9367.52]
 4168    TiA      1        H234     Ti4168    4168    2.24802  47.867   ; Ti-O6      [9369.77]
 4169    TiA      1        H234     Ti4169    4169    2.24803  47.867   ; Ti-O6      [9372.02]
 4170    TiA      1        H234     Ti4170    4170    2.24802  47.867   ; Ti-O6      [9374.26]
 4171    TiA      1        H234     Ti4171    4171    2.24803  47.867   ; Ti-O6      [9376.51]
 4172    TiA      1        H234     Ti4172    4172    2.24802  47.867   ; Ti-O6      [9378.76]
 4173    TiA      1        H234     Ti4173    4173    2.24803  47.867   ; Ti-O6      [9381.01]
 4174    TiA      1        H234     Ti4174    4174    2.24802  47.867   ; Ti-O6      [9383.26]
 4175    TiA      1        H234     Ti4175    4175    2.24803  47.867   ; Ti-O6      [9385.51]
 4176    TiA      1        H234     Ti4176    4176    2.24802  47.867   ; Ti-O6      [9387.75]
 4177    TiA      1        H234     Ti4177    4177    2.24803  47.867   ; Ti-O6         [9390]
 4178    TiA      1        H234     Ti4178    4178    2.24802  47.867   ; Ti-O6      [9392.25]
 4179    TiA      1        H234     Ti4179    4179    2.24803  47.867   ; Ti-O6       [9394.5]
 4180    TiA      1        H234     Ti4180    4180    2.24803  47.867   ; Ti-O6      [9396.75]
 4181    TiA      1        H234     Ti4181    4181    2.24802  47.867   ; Ti-O6      [9398.99]
 4182    TiA      1        H234     Ti4182    4182    2.24803  47.867   ; Ti-O6      [9401.24]
 4183    TiA      1        H234     Ti4183    4183    2.24802  47.867   ; Ti-O6      [9403.49]
 4184    TiA      1        H234     Ti4184    4184    2.24803  47.867   ; Ti-O6      [9405.74]
 4185    TiA      1        H234     Ti4185    4185    2.24802  47.867   ; Ti-O6      [9407.99]
 4186    TiA      1        H234     Ti4186    4186    2.24803  47.867   ; Ti-O6      [9410.23]
 4187    TiA      1        H234     Ti4187    4187    2.24802  47.867   ; Ti-O6      [9412.48]
 4188    TiA      1        H234     Ti4188    4188    2.24803  47.867   ; Ti-O6      [9414.73]
 4189    TiA      1        H234     Ti4189    4189    2.24802  47.867   ; Ti-O6      [9416.98]
 4190    TiA      1        H234     Ti4190    4190    2.24803  47.867   ; Ti-O6      [9419.23]
 4191    TiA      1        H234     Ti4191    4191    2.24802  47.867   ; Ti-O6      [9421.47]
 4192    TiA      1        H234     Ti4192    4192    2.24803  47.867   ; Ti-O6      [9423.72]
 4193    TiA      1        H234     Ti4193    4193    2.24802  47.867   ; Ti-O6      [9425.97]
 4194    TiA      1        H234     Ti4194    4194    2.24803  47.867   ; Ti-O6      [9428.22]
 4195    TiA      1        H234     Ti4195    4195    2.24802  47.867   ; Ti-O6      [9430.47]
 4196    TiA      1        H234     Ti4196    4196    2.24803  47.867   ; Ti-O6      [9432.71]
 4197    TiA      1        H234     Ti4197    4197    2.24802  47.867   ; Ti-O6      [9434.96]
 4198    TiA      1        H234     Ti4198    4198    2.24803  47.867   ; Ti-O6      [9437.21]
 4199    TiA      1        H234     Ti4199    4199    2.24802  47.867   ; Ti-O6      [9439.46]
 4200    TiA      1        H234     Ti4200    4200    2.24803  47.867   ; Ti-O6      [9441.71]
 4201    TiA      1        H234     Ti4201    4201    2.24802  47.867   ; Ti-O6      [9443.95]
 4202    TiA      1        H234     Ti4202    4202    2.24803  47.867   ; Ti-O6       [9446.2]
 4203    TiA      1        H234     Ti4203    4203    2.24802  47.867   ; Ti-O6      [9448.45]
 4204    TiA      1        H234     Ti4204    4204    2.24803  47.867   ; Ti-O6       [9450.7]
 4205    TiA      1        H234     Ti4205    4205    2.24802  47.867   ; Ti-O6      [9452.95]
 4206    TiA      1        H234     Ti4206    4206    2.24803  47.867   ; Ti-O6      [9455.19]
 4207    TiA      1        H234     Ti4207    4207    2.24802  47.867   ; Ti-O6      [9457.44]
 4208    TiA      1        H234     Ti4208    4208    2.24803  47.867   ; Ti-O6      [9459.69]
[truncated: 2,164,522 more chars]
