# Supplementary material for: Atomistic Molecular Dynamics Simulations of Lipids Near TiO2 Nanosurfaces
Source: J Phys Chem B. 2021 Jul 16;125(29):8048–59. doi: 10.1021/acs.jpcb.1c04547 (PMC8389913; doi:10.1021/acs.jpcb.1c04547)
Supplement: Supplementary file 2 — jp1c04547_si_002.zip [file jp1c04547_si_002.zip › MD_setup/rutile-110-85DMPC/rutile-110-DMPC.gro]

Ti5280-O10560-OH158 (30%) rutile(110) + Na+ counterions + 85 DMPC in water
63053
    1H158   Ti1    1   3.332   5.681   7.963
    1H158   Ti2    2   3.036   5.356   5.040
    1H158   Ti3    3   1.261   5.031   7.963
    1H158   Ti4    4   2.444   0.158   5.040
    1H158   Ti5    5   4.811   1.782   7.963
    1H158   Ti6    6   3.628   6.980   7.963
    1H158   Ti7    7   0.670   6.980   7.963
    1H158   Ti8    8   5.698   6.330   7.963
    1H158   Ti9    9   4.515   1.782   7.963
    1H158  Ti10   10   2.149   0.158   5.040
    1H158  Ti11   11   0.078   6.655   5.040
    1H158  Ti12   12   4.811   3.732   7.963
    1H158  Ti13   13   4.811   2.107   5.040
    1H158  Ti14   14   3.924   3.082   7.963
    1H158  Ti15   15   1.853   6.005   5.040
    1H158  Ti16   16   1.557   5.031   7.963
    1H158  Ti17   17   3.036   5.681   7.963
    1H158  Ti18   18   0.965   6.980   7.963
    1H158  Ti19   19   5.403   6.330   7.963
    1H158  Ti20   20   3.628   5.681   7.963
    1H158  Ti21   21   5.994   6.330   7.963
    1H158  Ti22   22   3.332   6.980   7.963
    1H158  Ti23   23   4.219   3.082   7.963
    1H158  Ti24   24   0.965   5.031   7.963
    1H158  Ti25   25   2.740   5.356   5.040
    1H158  Ti26   26   4.515   3.732   7.963
    1H158  Ti27   27   3.332   5.356   5.040
    1H158  Ti28   28   5.107   6.655   5.040
    1H158  Ti29   29   5.107   2.107   5.040
    1H158  Ti30   30   3.332   6.330   7.963
    1H158  Ti31   31   3.628   6.330   7.963
    1H158  Ti32   32   6.290   2.757   5.040
    1H158  Ti33   33   0.374   6.330   7.963
    1H158  Ti34   34   2.740   0.483   7.963
    1H158  Ti35   35   0.374   6.655   5.040
    1H158  Ti36   36   0.374   6.980   7.963
    1H158  Ti37   37   2.149   6.005   5.040
    1H158  Ti38   38   4.515   2.107   5.040
    1H158  Ti39   39   2.740   0.158   5.040
    1H158  Ti40   40   1.261   4.381   7.963
    1H158  Ti41   41   6.586   6.330   7.963
    1H158  Ti42   42   6.882   6.330   7.963
    1H158  Ti43   43   6.290   0.808   5.040
    1H158  Ti44   44   1.557   4.381   7.963
    1H158  Ti45   45   6.882   6.655   5.040
    1H158  Ti46   46   4.515   6.655   5.040
    1H158  Ti47   47   0.670   6.330   7.963
    1H158  Ti48   48   4.811   6.005   5.040
    1H158  Ti49   49   3.628   5.031   7.963
    1H158  Ti50   50   5.107   3.732   7.963
    1H158  Ti51   51   3.924   6.980   7.963
    1H158  Ti52   52   5.107   6.005   5.040
    1H158  Ti53   53   1.853   0.158   5.040
    1H158  Ti54   54   0.374   6.005   5.040
    1H158  Ti55   55   3.924   5.031   7.963
    1H158  Ti56   56   5.107   1.782   7.963
    1H158  Ti57   57   4.811   1.458   5.040
    1H158  Ti58   58   5.403   6.655   5.040
    1H158  Ti59   59   5.994   2.757   5.040
    1H158  Ti60   60   5.698   5.681   7.963
    1H158  Ti61   61   3.628   3.082   7.963
    1H158  Ti62   62   5.403   5.681   7.963
    1H158  Ti63   63   4.515   1.458   5.040
    1H158  Ti64   64   2.444   0.483   7.963
    1H158  Ti65   65   4.219   1.782   7.963
    1H158  Ti66   66   6.586   0.808   5.040
    1H158  Ti67   67   1.557   6.005   5.040
    1H158  Ti68   68   1.853   3.082   7.963
    1H158  Ti69   69   3.628   3.407   5.040
    1H158  Ti70   70   3.628   2.107   5.040
    1H158  Ti71   71   3.332   2.107   5.040
    1H158  Ti72   72   3.924   3.407   5.040
    1H158  Ti73   73   1.557   2.757   5.040
    1H158  Ti74   74   1.853   2.757   5.040
    1H158  Ti75   75   0.670   6.005   5.040
    1H158  Ti76   76   4.219   6.655   5.040
    1H158  Ti77   77   0.670   1.782   7.963
    1H158  Ti78   78   0.965   1.782   7.963
    1H158  Ti79   79   2.149   3.082   7.963
    1H158  Ti80   80   2.740   6.005   5.040
    1H158  Ti81   81   3.036   4.706   5.040
    1H158  Ti82   82   6.586   0.158   5.040
    1H158  Ti83   83   3.332   6.005   5.040
    1H158  Ti84   84   5.994   0.158   5.040
    1H158  Ti85   85   4.811   3.082   7.963
    1H158  Ti86   86   2.149   5.031   7.963
    1H158  Ti87   87   3.332   0.483   7.963
    1H158  Ti88   88   6.882   2.757   5.040
    1H158  Ti89   89   3.332   0.808   5.040
    1H158  Ti90   90   0.670   3.407   5.040
    1H158  Ti91   91   2.740   0.808   5.040
    1H158  Ti92   92   3.332   1.458   5.040
    1H158  Ti93   93   1.853   3.407   5.040
    1H158  Ti94   94   5.698   2.107   5.040
    1H158  Ti95   95   1.261   3.407   5.040
    1H158  Ti96   96   0.078   0.158   5.040
    1H158  Ti97   97   4.515   4.381   7.963
    1H158  Ti98   98   2.740   1.133   7.963
    1H158  Ti99   99   1.557   3.732   7.963
    1H158 Ti100  100   5.403   0.158   5.040
    1H158 Ti101  101   0.374   5.031   7.963
    1H158 Ti102  102   1.557   6.980   7.963
    1H158 Ti103  103   0.078   3.407   5.040
    1H158 Ti104  104   3.628   4.706   5.040
    1H158 Ti105  105   3.924   4.381   7.963
    1H158 Ti106  106   2.444   4.706   5.040
    1H158 Ti107  107   0.374   2.757   5.040
    1H158 Ti108  108   2.444   5.681   7.963
    1H158 Ti109  109   2.444   4.056   5.040
    1H158 Ti110  110   2.740   1.458   5.040
    1H158 Ti111  111   2.740   5.031   7.963
    1H158 Ti112  112   6.290   2.107   5.040
    1H158 Ti113  113   4.811   2.432   7.963
    1H158 Ti114  114   0.670   1.458   5.040
    1H158 Ti115  115   0.965   3.732   7.963
    1H158 Ti116  116   5.698   0.808   5.040
    1H158 Ti117  117   3.924   6.005   5.040
    1H158 Ti118  118   1.557   5.681   7.963
    1H158 Ti119  119   3.332   1.133   7.963
    1H158 Ti120  120   1.853   4.056   5.040
    1H158 Ti121  121   3.628   4.056   5.040
    1H158 Ti122  122   3.924   2.757   5.040
    1H158 Ti123  123   6.882   5.031   7.963
    1H158 Ti124  124   1.557   6.330   7.963
    1H158 Ti125  125   1.261   0.483   7.963
    1H158 Ti126  126   0.078   1.458   5.040
    1H158 Ti127  127   3.036   6.655   5.040
    1H158 Ti128  128   2.444   6.980   7.963
    1H158 Ti129  129   4.811   6.330   7.963
    1H158 Ti130  130   4.811   5.356   5.040
    1H158 Ti131  131   3.924   0.808   5.040
    1H158 Ti132  132   6.586   6.980   7.963
    1H158 Ti133  133   0.374   4.056   5.040
    1H158 Ti134  134   6.290   3.407   5.040
    1H158 Ti135  135   1.261   1.133   7.963
    1H158 Ti136  136   0.670   2.107   5.040
    1H158 Ti137  137   0.670   0.808   5.040
    1H158 Ti138  138   1.853   2.432   7.963
    1H158 Ti139  139   0.965   3.082   7.963
    1H158 Ti140  140   0.374   4.706   5.040
    1H158 Ti141  141   0.078   5.356   5.040
    1H158 Ti142  142   2.740   3.407   5.040
    1H158 Ti143  143   0.374   1.133   7.963
    1H158 Ti144  144   4.811   5.031   7.963
    1H158 Ti145  145   2.444   2.107   5.040
    1H158 Ti146  146   1.557   0.808   5.040
    1H158 Ti147  147   3.332   3.732   7.963
    1H158 Ti148  148   2.740   1.782   7.963
    1H158 Ti149  149   6.882   4.381   7.963
    1H158 Ti150  150   4.515   4.706   5.040
    1H158 Ti151  151   5.107   3.407   5.040
    1H158 Ti152  152   6.882   1.782   7.963
    1H158 Ti153  153   5.403   4.056   5.040
    1H158 Ti154  154   5.994   3.732   7.963
    1H158 Ti155  155   6.290   2.432   7.963
    1H158 Ti156  156   6.882   3.082   7.963
    1H158 Ti157  157   5.994   5.356   5.040
    1H158 Ti158  158   5.698   0.483   7.963
    1H158 Ti159  159   1.409   4.706   7.963
    1H158 Ti160  160   0.522   6.655   7.963
    1H158 Ti161  161   3.480   6.005   7.963
    1H158 Ti162  162   3.480   6.655   7.963
    1H158 Ti163  163   5.550   6.005   7.963
    1H158 Ti164  164   4.663   1.782   5.040
    1H158 Ti165  165   0.817   6.655   7.963
    1H158 Ti166  166   2.888   5.681   5.040
    1H158 Ti167  167   3.184   5.681   5.040
    1H158 Ti168  168   4.663   3.407   7.963
    1H158 Ti169  169   3.184   5.031   5.040
    1H158 Ti170  170   2.888   5.031   5.040
    1H158 Ti171  171   3.480   5.356   7.963
    1H158 Ti172  172   3.184   6.005   7.963
    1H158 Ti173  173   4.959   6.330   5.040
    1H158 Ti174  174   1.113   4.706   7.963
    1H158 Ti175  175   5.846   6.005   7.963
    1H158 Ti176  176   4.959   1.782   5.040
    1H158 Ti177  177   7.030   6.980   5.040
    1H158 Ti178  178   3.776   6.655   7.963
    1H158 Ti179  179   0.226   6.330   5.040
    1H158 Ti180  180   4.663   2.107   7.963
    1H158 Ti181  181   6.438   0.483   5.040
    1H158 Ti182  182   2.592   0.483   5.040
    1H158 Ti183  183   1.409   5.356   7.963
    1H158 Ti184  184   3.480   0.158   7.963
    1H158 Ti185  185   3.776   5.356   7.963
    1H158 Ti186  186   4.663   4.056   7.963
    1H158 Ti187  187   6.142   2.432   5.040
    1H158 Ti188  188   4.959   3.407   7.963
    1H158 Ti189  189   5.255   6.330   5.040
    1H158 Ti190  190   0.226   6.980   5.040
    1H158 Ti191  191   0.522   6.330   5.040
    1H158 Ti192  192   1.409   4.056   7.963
    1H158 Ti193  193   4.959   2.107   7.963
    1H158 Ti194  194   1.705   3.082   5.040
    1H158 Ti195  195   6.734   6.655   7.963
    1H158 Ti196  196   2.592   0.158   7.963
    1H158 Ti197  197   5.255   6.980   5.040
    1H158 Ti198  198   2.592   0.808   7.963
    1H158 Ti199  199   3.480   1.782   5.040
    1H158 Ti200  200   3.776   4.706   7.963
    1H158 Ti201  201   6.142   3.082   5.040
    1H158 Ti202  202   4.959   5.681   5.040
    1H158 Ti203  203   3.776   3.082   5.040
    1H158 Ti204  204   3.776   3.732   5.040
    1H158 Ti205  205   0.226   6.655   7.963
    1H158 Ti206  206   4.367   3.407   7.963
    1H158 Ti207  207   2.001   2.757   7.963
    1H158 Ti208  208   3.184   5.356   7.963
    1H158 Ti209  209   4.663   6.330   5.040
    1H158 Ti210  210   1.705   4.706   7.963
    1H158 Ti211  211   6.142   0.483   5.040
    1H158 Ti212  212   5.255   6.005   7.963
    1H158 Ti213  213   2.297   0.483   5.040
    1H158 Ti214  214   2.888   0.808   7.963
    1H158 Ti215  215   3.184   0.158   7.963
    1H158 Ti216  216   2.592   5.681   5.040
    1H158 Ti217  217   2.888   5.356   7.963
    1H158 Ti218  218   4.071   3.407   7.963
    1H158 Ti219  219   3.184   6.655   7.963
    1H158 Ti220  220   1.705   5.356   7.963
    1H158 Ti221  221   3.480   5.681   5.040
    1H158 Ti222  222   6.734   6.980   5.040
    1H158 Ti223  223   5.846   0.483   5.040
    1H158 Ti224  224   4.367   1.782   5.040
    1H158 Ti225  225   4.367   6.330   5.040
    1H158 Ti226  226   3.776   6.005   7.963
    1H158 Ti227  227   4.367   4.056   7.963
    1H158 Ti228  228   2.592   5.356   7.963
    1H158 Ti229  229   3.480   5.031   5.040
    1H158 Ti230  230   6.734   0.483   5.040
    1H158 Ti231  231   2.592   5.031   5.040
    1H158 Ti232  232   2.888   0.483   5.040
    1H158 Ti233  233   3.184   1.133   5.040
    1H158 Ti234  234   3.184   0.808   7.963
    1H158 Ti235  235   1.113   0.158   7.963
    1H158 Ti236  236   6.438   6.655   7.963
    1H158 Ti237  237   1.113   5.356   7.963
    1H158 Ti238  238   3.184   1.782   5.040
    1H158 Ti239  239   6.438   2.432   5.040
    1H158 Ti240  240   5.846   2.432   5.040
    1H158 Ti241  241   6.438   3.082   5.040
    1H158 Ti242  242   4.071   4.706   7.963
    1H158 Ti243  243   2.001   0.483   5.040
    1H158 Ti244  244   1.409   3.082   5.040
    1H158 Ti245  245   2.592   6.980   5.040
    1H158 Ti246  246   0.817   0.158   7.963
    1H158 Ti247  247   2.888   1.133   5.040
    1H158 Ti248  248   0.226   3.082   5.040
    1H158 Ti249  249   3.776   3.407   7.963
    1H158 Ti250  250   2.297   6.980   5.040
    1H158 Ti251  251   7.030   6.330   5.040
    1H158 Ti252  252   1.113   4.056   7.963
    1H158 Ti253  253   4.367   2.107   7.963
    1H158 Ti254  254   5.550   6.980   5.040
    1H158 Ti255  255   4.959   4.056   7.963
    1H158 Ti256  256   3.776   0.158   7.963
    1H158 Ti257  257   0.817   1.458   7.963
    1H158 Ti258  258   2.297   5.356   7.963
    1H158 Ti259  259   7.030   3.082   5.040
    1H158 Ti260  260   4.663   1.458   7.963
    1H158 Ti261  261   1.409   6.655   7.963
    1H158 Ti262  262   0.522   3.082   5.040
    1H158 Ti263  263   3.480   1.133   5.040
    1H158 Ti264  264   2.888   6.330   5.040
    1H158 Ti265  265   4.663   2.757   7.963
    1H158 Ti266  266   2.001   3.732   5.040
    1H158 Ti267  267   4.071   6.330   5.040
    1H158 Ti268  268   3.184   6.330   5.040
    1H158 Ti269  269   1.705   3.407   7.963
    1H158 Ti270  270   2.001   3.082   5.040
    1H158 Ti271  271   5.846   6.655   7.963
    1H158 Ti272  272   2.592   4.381   5.040
    1H158 Ti273  273   1.409   0.158   7.963
    1H158 Ti274  274   4.071   2.757   7.963
    1H158 Ti275  275   1.705   3.732   5.040
    1H158 Ti276  276   2.888   6.980   5.040
    1H158 Ti277  277   5.550   0.483   5.040
    1H158 Ti278  278   1.705   4.056   7.963
    1H158 Ti279  279   3.776   2.432   5.040
    1H158 Ti280  280   4.663   5.681   5.040
    1H158 Ti281  281   2.001   5.681   5.040
    1H158 Ti282  282   0.522   1.458   7.963
    1H158 Ti283  283   2.297   0.158   7.963
    1H158 Ti284  284   1.113   3.407   7.963
    1H158 Ti285  285   0.522   3.732   5.040
    1H158 Ti286  286   0.522   0.158   7.963
    1H158 Ti287  287   3.480   4.381   5.040
    1H158 Ti288  288   2.297   4.381   5.040
    1H158 Ti289  289   3.480   3.732   5.040
    1H158 Ti290  290   4.663   2.432   5.040
    1H158 Ti291  291   4.959   2.432   5.040
    1H158 Ti292  292   5.550   6.655   7.963
    1H158 Ti293  293   2.001   6.330   5.040
    1H158 Ti294  294   2.001   6.980   5.040
    1H158 Ti295  295   1.705   0.483   5.040
    1H158 Ti296  296   3.480   3.407   7.963
    1H158 Ti297  297   0.226   3.732   5.040
    1H158 Ti298  298   1.705   2.757   7.963
    1H158 Ti299  299   1.113   1.458   7.963
    1H158 Ti300  300   3.480   2.432   5.040
    1H158 Ti301  301   0.522   1.133   5.040
    1H158 Ti302  302   0.226   5.681   5.040
    1H158 Ti303  303   0.522   1.782   5.040
    1H158 Ti304  304   4.071   3.082   5.040
    1H158 Ti305  305   2.888   1.458   7.963
    1H158 Ti306  306   0.522   5.681   5.040
    1H158 Ti307  307   2.001   3.407   7.963
    1H158 Ti308  308   4.367   1.458   7.963
    1H158 Ti309  309   4.959   1.458   7.963
    1H158 Ti310  310   1.705   6.330   5.040
    1H158 Ti311  311   7.030   4.706   7.963
    1H158 Ti312  312   3.776   2.757   7.963
    1H158 Ti313  313   1.113   6.655   7.963
    1H158 Ti314  314   1.705   5.681   5.040
    1H158 Ti315  315   7.030   6.655   7.963
    1H158 Ti316  316   2.888   0.158   7.963
    1H158 Ti317  317   2.592   1.133   5.040
    1H158 Ti318  318   1.705   6.655   7.963
    1H158 Ti319  319   2.592   3.732   5.040
    1H158 Ti320  320   4.663   4.706   7.963
    1H158 Ti321  321   3.480   0.808   7.963
    1H158 Ti322  322   6.734   6.005   7.963
    1H158 Ti323  323   3.776   4.381   5.040
    1H158 Ti324  324   1.409   6.005   7.963
    1H158 Ti325  325   4.959   2.757   7.963
    1H158 Ti326  326   2.592   1.782   5.040
    1H158 Ti327  327   0.522   6.005   7.963
    1H158 Ti328  328   6.438   1.133   5.040
    1H158 Ti329  329   1.705   6.005   7.963
    1H158 Ti330  330   0.817   1.133   5.040
    1H158 Ti331  331   0.522   2.432   5.040
    1H158 Ti332  332   1.113   0.808   7.963
    1H158 Ti333  333   4.663   1.133   5.040
    1H158 Ti334  334   2.592   1.458   7.963
    1H158 Ti335  335   0.817   3.407   7.963
    1H158 Ti336  336   4.367   6.980   5.040
    1H158 Ti337  337   0.817   1.782   5.040
    1H158 Ti338  338   5.550   5.356   7.963
    1H158 Ti339  339   1.705   2.432   5.040
    1H158 Ti340  340   1.409   0.808   7.963
    1H158 Ti341  341   6.734   4.706   7.963
    1H158 Ti342  342   4.663   5.031   5.040
    1H158 Ti343  343   2.001   5.356   7.963
    1H158 Ti344  344   0.226   5.031   5.040
    1H158 Ti345  345   0.226   4.381   5.040
    1H158 Ti346  346   6.142   6.005   7.963
    1H158 Ti347  347   0.522   4.381   5.040
    1H158 Ti348  348   0.817   2.107   7.963
    1H158 Ti349  349   2.888   6.005   7.963
    1H158 Ti350  350   5.255   3.732   5.040
    1H158 Ti351  351   0.817   4.706   7.963
    1H158 Ti352  352   2.297   5.681   5.040
    1H158 Ti353  353   6.734   3.082   5.040
    1H158 Ti354  354   6.142   6.655   7.963
    1H158 Ti355  355   5.255   1.782   5.040
    1H158 Ti356  356   4.367   2.757   7.963
    1H158 Ti357  357   1.409   3.407   7.963
    1H158 Ti358  358   4.367   4.706   7.963
    1H158 Ti359  359   4.959   6.980   5.040
    1H158 Ti360  360   2.888   1.782   5.040
    1H158 Ti361  361   2.297   3.732   5.040
    1H158 Ti362  362   2.001   4.706   7.963
    1H158 Ti363  363   2.592   6.330   5.040
    1H158 Ti364  364   4.071   4.056   7.963
    1H158 Ti365  365   1.113   3.082   5.040
    1H158 Ti366  366   5.550   2.432   5.040
    1H158 Ti367  367   2.888   4.381   5.040
    1H158 Ti368  368   7.030   0.483   5.040
    1H158 Ti369  369   3.776   1.782   5.040
    1H158 Ti370  370   3.184   4.381   5.040
    1H158 Ti371  371   6.438   6.980   5.040
    1H158 Ti372  372   0.817   3.082   5.040
    1H158 Ti373  373   2.297   6.330   5.040
    1H158 Ti374  374   4.071   6.655   7.963
    1H158 Ti375  375   3.184   0.483   5.040
    1H158 Ti376  376   3.480   6.330   5.040
    1H158 Ti377  377   6.734   2.432   5.040
    1H158 Ti378  378   4.071   2.432   5.040
    1H158 Ti379  379   5.846   6.980   5.040
    1H158 Ti380  380   6.438   6.005   7.963
    1H158 Ti381  381   3.776   6.330   5.040
    1H158 Ti382  382   4.071   5.356   7.963
    1H158 Ti383  383   0.817   5.356   7.963
    1H158 Ti384  384   4.367   2.432   5.040
    1H158 Ti385  385   5.255   2.432   5.040
    1H158 Ti386  386   3.776   5.681   5.040
    1H158 Ti387  387   4.959   6.005   7.963
    1H158 Ti388  388   4.663   6.980   5.040
    1H158 Ti389  389   0.817   6.330   5.040
    1H158 Ti390  390   3.776   1.133   5.040
    1H158 Ti391  391   3.480   4.706   7.963
    1H158 Ti392  392   5.255   3.407   7.963
    1H158 Ti393  393   1.409   3.732   5.040
    1H158 Ti394  394   0.226   6.005   7.963
    1H158 Ti395  395   7.030   6.005   7.963
    1H158 Ti396  396   0.817   3.732   5.040
    1H158 Ti397  397   0.522   6.980   5.040
    1H158 Ti398  398   0.226   1.133   5.040
    1H158 Ti399  399   5.846   3.082   5.040
    1H158 Ti400  400   3.480   3.082   5.040
    1H158 Ti401  401   5.550   6.330   5.040
    1H158 Ti402  402   0.226   4.706   7.963
    1H158 Ti403  403   0.226   2.432   5.040
    1H158 Ti404  404   5.255   5.681   5.040
    1H158 Ti405  405   5.255   6.655   7.963
    1H158 Ti406  406   5.255   2.107   7.963
    1H158 Ti407  407   6.734   1.133   5.040
    1H158 Ti408  408   0.226   1.458   7.963
    1H158 Ti409  409   2.297   0.808   7.963
    1H158 Ti410  410   6.142   1.133   5.040
    1H158 Ti411  411   0.226   1.782   5.040
    1H158 Ti412  412   4.367   1.133   5.040
    1H158 Ti413  413   3.184   1.458   7.963
    1H158 Ti414  414   2.001   4.381   5.040
    1H158 Ti415  415   4.071   3.732   5.040
    1H158 Ti416  416   5.255   5.356   7.963
    1H158 Ti417  417   2.001   2.432   5.040
    1H158 Ti418  418   0.522   4.706   7.963
    1H158 Ti419  419   6.142   6.980   5.040
    1H158 Ti420  420   2.297   2.757   7.963
    1H158 Ti421  421   3.776   5.031   5.040
    1H158 Ti422  422   7.030   2.432   5.040
    1H158 Ti423  423   1.705   0.158   7.963
    1H158 Ti424  424   5.550   1.782   5.040
    1H158 Ti425  425   2.592   6.005   7.963
    1H158 Ti426  426   3.776   4.056   7.963
    1H158 Ti427  427   7.030   1.133   5.040
    1H158 Ti428  428   0.817   6.005   7.963
    1H158 Ti429  429   1.113   3.732   5.040
    1H158 Ti430  430   4.071   1.133   5.040
    1H158 Ti431  431   0.226   0.483   5.040
    1H158 Ti432  432   2.297   5.031   5.040
    1H158 Ti433  433   2.888   3.732   5.040
    1H158 Ti434  434   0.817   4.056   7.963
    1H158 Ti435  435   0.522   5.356   7.963
    1H158 Ti436  436   5.255   4.056   7.963
    1H158 Ti437  437   2.297   4.706   7.963
    1H158 Ti438  438   0.226   0.158   7.963
    1H158 Ti439  439   3.480   0.483   5.040
    1H158 Ti440  440   4.071   2.107   7.963
    1H158 Ti441  441   3.184   2.432   5.040
    1H158 Ti442  442   7.030   3.732   5.040
    1H158 Ti443  443   6.734   6.330   5.040
    1H158 Ti444  444   3.184   6.980   5.040
    1H158 Ti445  445   5.846   1.782   5.040
    1H158 Ti446  446   1.409   6.330   5.040
    1H158 Ti447  447   0.817   2.432   5.040
    1H158 Ti448  448   0.817   5.681   5.040
    1H158 Ti449  449   1.409   0.483   5.040
    1H158 Ti450  450   5.846   1.133   5.040
    1H158 Ti451  451   5.255   0.483   5.040
    1H158 Ti452  452   0.226   5.356   7.963
    1H158 Ti453  453   7.030   5.681   5.040
    1H158 Ti454  454   1.705   6.980   5.040
    1H158 Ti455  455   4.071   0.158   7.963
    1H158 Ti456  456   4.959   1.133   5.040
    1H158 Ti457  457   4.959   5.356   7.963
    1H158 Ti458  458   4.071   1.458   7.963
    1H158 Ti459  459   1.409   5.681   5.040
    1H158 Ti460  460   4.367   5.031   5.040
    1H158 Ti461  461   6.142   1.782   5.040
    1H158 Ti462  462   2.297   2.432   5.040
    1H158 Ti463  463   1.409   2.432   5.040
    1H158 Ti464  464   0.522   0.483   5.040
    1H158 Ti465  465   1.409   1.458   7.963
    1H158 Ti466  466   4.959   6.655   7.963
    1H158 Ti467  467   3.480   4.056   7.963
    1H158 Ti468  468   4.959   4.706   7.963
    1H158 Ti469  469   1.113   2.107   7.963
    1H158 Ti470  470   3.184   3.407   7.963
    1H158 Ti471  471   2.592   4.706   7.963
    1H158 Ti472  472   0.522   2.107   7.963
    1H158 Ti473  473   7.030   5.356   7.963
    1H158 Ti474  474   2.297   3.407   7.963
    1H158 Ti475  475   7.030   1.458   7.963
    1H158 Ti476  476   5.550   3.732   5.040
    1H158 Ti477  477   3.480   2.757   7.963
    1H158 Ti478  478   4.071   5.681   5.040
    1H158 Ti479  479   4.071   6.980   5.040
    1H158 Ti480  480   5.255   1.458   7.963
    1H158 Ti481  481   3.776   0.483   5.040
    1H158 Ti482  482   4.959   5.031   5.040
    1H158 Ti483  483   5.846   5.356   7.963
    1H158 Ti484  484   2.297   1.782   5.040
    1H158 Ti485  485   0.522   5.031   5.040
    1H158 Ti486  486   7.030   5.031   5.040
    1H158 Ti487  487   6.734   2.107   7.963
    1H158 Ti488  488   4.959   3.732   5.040
    1H158 Ti489  489   6.734   2.757   7.963
    1H158 Ti490  490   6.438   2.757   7.963
    1H158 Ti491  491   2.297   6.005   7.963
    1H158 Ti492  492   6.438   2.107   7.963
    1H158 Ti493  493   2.592   6.655   7.963
    1H158 Ti494  494   7.030   1.782   5.040
    1H158 Ti495  495   2.297   6.655   7.963
    1H158 Ti496  496   3.480   1.458   7.963
    1H158 Ti497  497   5.550   1.133   5.040
    1H158 Ti498  498   4.663   5.356   7.963
    1H158 Ti499  499   6.438   1.782   5.040
    1H158 Ti500  500   4.663   6.005   7.963
    1H158 Ti501  501   2.888   4.706   7.963
    1H158 Ti502  502   0.522   0.808   7.963
    1H158 Ti503  503   2.592   3.082   5.040
    1H158 Ti504  504   2.592   2.432   5.040
    1H158 Ti505  505   1.113   2.757   7.963
    1H158 Ti506  506   0.817   0.483   5.040
    1H158 Ti507  507   4.663   6.655   7.963
    1H158 Ti508  508   4.367   4.381   5.040
    1H158 Ti509  509   4.071   1.782   5.040
    1H158 Ti510  510   7.030   2.107   7.963
    1H158 Ti511  511   1.705   4.381   5.040
    1H158 Ti512  512   2.888   3.082   5.040
    1H158 Ti513  513   5.255   3.082   5.040
    1H158 Ti514  514   1.409   1.133   5.040
    1H158 Ti515  515   6.734   5.356   7.963
    1H158 Ti516  516   6.734   0.158   7.963
    1H158 Ti517  517   6.438   3.732   5.040
    1H158 Ti518  518   1.705   2.107   7.963
    1H158 Ti519  519   6.142   3.732   5.040
    1H158 Ti520  520   6.438   0.158   7.963
    1H158 Ti521  521   4.663   4.381   5.040
    1H158 Ti522  522   4.071   0.483   5.040
    1H158 Ti523  523   2.001   2.107   7.963
    1H158 Ti524  524   5.846   3.407   7.963
    1H158 Ti525  525   5.846   0.158   7.963
    1H158 Ti526  526   3.184   4.056   7.963
    1H158 Ti527  527   4.959   3.082   5.040
    1H158 Ti528  528   5.846   5.681   5.040
    1H158 Ti529  529   6.734   4.056   7.963
    1H158 Ti530  530   0.817   2.757   7.963
    1H158 Ti531  531   6.142   3.407   7.963
    1H158 Ti532  532   2.592   2.107   7.963
    1H158 Ti533  533   7.030   2.757   7.963
    1H158 Ti534  534   2.888   6.655   7.963
    1H158 Ti535  535   5.846   4.056   7.963
    1H158 Ti536  536   5.255   4.381   5.040
    1H158 Ti537  537   1.705   1.133   5.040
    1H158 Ti538  538   6.734   3.407   7.963
    1H158 Ti539  539   0.226   0.808   7.963
    1H158 Ti540  540   6.142   2.757   7.963
    1H158 Ti541  541   6.734   1.458   7.963
    1H158 Ti542  542   6.142   4.056   7.963
    1H158 Ti543  543   6.142   2.107   7.963
    1H158 Ti544  544   7.030   4.056   7.963
    1H158 Ti545  545   5.550   0.158   7.963
    1H158 Ti546  546   7.030   3.407   7.963
    1H158 Ti547  547   2.888   2.107   7.963
    1H158 Ti548  548   6.142   5.681   5.040
    1H158 Ti549  549   3.184   3.732   5.040
    1H158 Ti550  550   1.113   6.005   7.963
    1H158 Ti551  551   5.550   4.381   5.040
    1H158 Ti552  552   2.001   0.158   7.963
    1H158 Ti553  553   5.846   5.031   5.040
    1H158 Ti554  554   4.367   5.681   5.040
    1H158 Ti555  555   6.142   5.031   5.040
    1H158 Ti556  556   5.550   0.808   7.963
    1H158 Ti557  557   5.846   0.808   7.963
    1H158 Ti558  558   2.297   3.082   5.040
    1H158 Ti559  559   1.409   2.757   7.963
    1H158 Ti560  560   0.817   0.808   7.963
    1H158 Ti561  561   2.001   6.005   7.963
    1H158 Ti562  562   2.001   6.655   7.963
    1H158 Ti563  563   4.071   4.381   5.040
    1H158 Ti564  564   1.113   1.133   5.040
    1H158 Ti565  565   4.071   6.005   7.963
    1H158 Ti566  566   1.113   6.330   5.040
    1H158 Ti567  567   3.184   4.706   7.963
    1H158 Ti568  568   4.367   5.356   7.963
    1H158 Ti569  569   4.071   5.031   5.040
    1H158 Ti570  570   5.550   3.082   5.040
    1H158 Ti571  571   3.184   3.082   5.040
    1H158 Ti572  572   1.113   2.432   5.040
    1H158 Ti573  573   4.367   6.655   7.963
    1H158 Ti574  574   2.297   1.133   5.040
    1H158 Ti575  575   4.367   3.082   5.040
    1H158 Ti576  576   5.550   5.681   5.040
    1H158 Ti577  577   2.001   4.056   7.963
    1H158 Ti578  578   1.113   5.681   5.040
    1H158 Ti579  579   5.255   1.133   5.040
    1H158 Ti580  580   5.550   3.407   7.963
    1H158 Ti581  581   2.888   2.432   5.040
    1H158 Ti582  582   7.030   0.158   7.963
    1H158 Ti583  583   1.705   0.808   7.963
    1H158 Ti584  584   6.734   3.732   5.040
    1H158 Ti585  585   6.734   1.782   5.040
    1H158 Ti586  586   3.776   1.458   7.963
    1H158 Ti587  587   1.113   0.483   5.040
    1H158 Ti588  588   1.409   2.107   7.963
    1H158 Ti589  589   0.226   2.107   7.963
    1H158 Ti590  590   5.255   2.757   7.963
    1H158 Ti591  591   5.846   3.732   5.040
    1H158 Ti592  592   3.776   0.808   7.963
    1H158 Ti593  593   5.550   4.056   7.963
    1H158 Ti594  594   0.522   3.407   7.963
    1H158 Ti595  595   2.297   1.458   7.963
    1H158 Ti596  596   1.113   1.782   5.040
    1H158 Ti597  597   0.817   4.381   5.040
    1H158 Ti598  598   6.142   0.158   7.963
    1H158 Ti599  599   7.030   4.381   5.040
    1H158 Ti600  600   2.297   2.107   7.963
    1H158 Ti601  601   4.959   4.381   5.040
    1H158 Ti602  602   6.438   3.407   7.963
    1H158 Ti603  603   6.438   4.706   7.963
    1H158 Ti604  604   6.438   4.056   7.963
    1H158 Ti605  605   2.001   0.808   7.963
    1H158 Ti606  606   4.367   6.005   7.963
    1H158 Ti607  607   4.367   3.732   5.040
    1H158 Ti608  608   3.480   6.980   5.040
    1H158 Ti609  609   0.817   6.980   5.040
    1H158 Ti610  610   5.846   6.330   5.040
    1H158 Ti611  611   0.522   4.056   7.963
    1H158 Ti612  612   3.776   6.980   5.040
    1H158 Ti613  613   5.550   2.107   7.963
    1H158 Ti614  614   2.001   1.133   5.040
    1H158 Ti615  615   4.663   3.082   5.040
    1H158 Ti616  616   6.142   5.356   7.963
    1H158 Ti617  617   4.663   3.732   5.040
    1H158 Ti618  618   2.001   5.031   5.040
    1H158 Ti619  619   6.734   5.681   5.040
    1H158 Ti620  620   5.255   5.031   5.040
    1H158 Ti621  621   4.959   0.483   5.040
    1H158 Ti622  622   3.776   2.107   7.963
    1H158 Ti623  623   2.592   2.757   7.963
    1H158 Ti624  624   6.438   6.330   5.040
    1H158 Ti625  625   2.888   3.407   7.963
    1H158 Ti626  626   1.409   6.980   5.040
    1H158 Ti627  627   2.592   3.407   7.963
    1H158 Ti628  628   6.438   5.356   7.963
    1H158 Ti629  629   0.226   3.407   7.963
    1H158 Ti630  630   1.705   1.458   7.963
    1H158 Ti631  631   5.255   4.706   7.963
    1H158 Ti632  632   0.226   4.056   7.963
    1H158 Ti633  633   6.734   5.031   5.040
    1H158 Ti634  634   2.001   1.782   5.040
    1H158 Ti635  635   3.184   2.757   7.963
    1H158 Ti636  636   0.522   2.757   7.963
    1H158 Ti637  637   0.817   5.031   5.040
    1H158 Ti638  638   5.550   5.031   5.040
    1H158 Ti639  639   4.367   0.483   5.040
    1H158 Ti640  640   0.226   2.757   7.963
    1H158 Ti641  641   4.367   0.158   7.963
    1H158 Ti642  642   5.846   2.107   7.963
    1H158 Ti643  643   6.438   5.681   5.040
    1H158 Ti644  644   5.550   1.458   7.963
    1H158 Ti645  645   1.409   4.381   5.040
    1H158 Ti646  646   6.438   5.031   5.040
    1H158 Ti647  647   5.846   2.757   7.963
    1H158 Ti648  648   3.184   2.107   7.963
    1H158 Ti649  649   2.888   4.056   7.963
    1H158 Ti650  650   7.030   0.808   7.963
    1H158 Ti651  651   5.255   0.158   7.963
    1H158 Ti652  652   6.438   1.458   7.963
    1H158 Ti653  653   5.846   4.381   5.040
    1H158 Ti654  654   5.255   0.808   7.963
    1H158 Ti655  655   6.142   0.808   7.963
    1H158 Ti656  656   2.001   1.458   7.963
    1H158 Ti657  657   5.550   2.757   7.963
    1H158 Ti658  658   6.142   6.330   5.040
    1H158 Ti659  659   4.663   0.483   5.040
    1H158 Ti660  660   1.113   4.381   5.040
    1H158 Ti661  661   1.113   6.980   5.040
    1H158 Ti662  662   2.297   4.056   7.963
    1H158 Ti663  663   3.480   2.107   7.963
    1H158 Ti664  664   4.071   0.808   7.963
    1H158 Ti665  665   1.409   1.782   5.040
    1H158 Ti666  666   2.888   2.757   7.963
    1H158 Ti667  667   6.734   4.381   5.040
    1H158 Ti668  668   6.142   4.706   7.963
    1H158 Ti669  669   1.705   1.782   5.040
    1H158 Ti670  670   1.705   5.031   5.040
    1H158 Ti671  671   5.550   4.706   7.963
    1H158 Ti672  672   2.592   4.056   7.963
    1H158 Ti673  673   1.113   5.031   5.040
    1H158 Ti674  674   6.734   0.808   7.963
    1H158 Ti675  675   5.846   1.458   7.963
    1H158 Ti676  676   4.663   0.158   7.963
    1H158 Ti677  677   4.959   0.808   7.963
    1H158 Ti678  678   4.959   0.158   7.963
    1H158 Ti679  679   6.142   1.458   7.963
    1H158 Ti680  680   6.142   4.381   5.040
    1H158 Ti681  681   6.438   0.808   7.963
    1H158 Ti682  682   4.367   0.808   7.963
    1H158 Ti683  683   5.846   4.706   7.963
    1H158 Ti684  684   1.409   5.031   5.040
    1H158 Ti685  685   4.663   0.808   7.963
    1H158 Ti686  686   6.438   4.381   5.040
    1H158 Ti687  687   2.297   0.158   5.364
    1H158 Ti688  688   4.663   1.782   7.638
    1H158 Ti689  689   1.409   5.031   7.638
    1H158 Ti690  690   3.184   5.681   7.638
    1H158 Ti691  691   3.480   5.681   7.638
    1H158 Ti692  692   2.888   5.356   5.364
    1H158 Ti693  693   3.184   5.356   5.364
    1H158 Ti694  694   1.113   5.031   7.638
    1H158 Ti695  695   0.817   6.980   7.638
    1H158 Ti696  696   3.480   6.980   7.638
    1H158 Ti697  697   5.550   6.330   7.638
    1H158 Ti698  698   5.846   6.330   7.638
    1H158 Ti699  699   4.663   3.732   7.638
    1H158 Ti700  700   2.592   0.158   5.364
    1H158 Ti701  701   0.522   6.980   7.638
    1H158 Ti702  702   4.959   2.107   5.364
    1H158 Ti703  703   0.226   6.655   5.364
    1H158 Ti704  704   4.663   2.107   5.364
    1H158 Ti705  705   4.071   3.082   7.638
    1H158 Ti706  706   7.030   6.655   5.364
    1H158 Ti707  707   3.776   6.980   7.638
    1H158 Ti708  708   4.959   3.732   7.638
    1H158 Ti709  709   4.959   1.782   7.638
    1H158 Ti710  710   2.001   0.158   5.364
    1H158 Ti711  711   4.367   1.782   7.638
    1H158 Ti712  712   2.001   6.005   5.364
    1H158 Ti713  713   3.776   3.082   7.638
    1H158 Ti714  714   1.705   6.005   5.364
    1H158 Ti715  715   3.480   6.330   7.638
    1H158 Ti716  716   0.522   6.330   7.638
    1H158 Ti717  717   1.409   4.381   7.638
    1H158 Ti718  718   6.734   6.330   7.638
    1H158 Ti719  719   5.255   6.655   5.364
    1H158 Ti720  720   6.142   2.757   5.364
    1H158 Ti721  721   2.592   0.483   7.638
    1H158 Ti722  722   4.959   6.005   5.364
    1H158 Ti723  723   3.776   5.031   7.638
    1H158 Ti724  724   6.438   0.808   5.364
    1H158 Ti725  725   5.550   5.681   7.638
    1H158 Ti726  726   4.367   6.655   5.364
    1H158 Ti727  727   4.663   1.458   5.364
    1H158 Ti728  728   0.522   6.005   5.364
    1H158 Ti729  729   3.480   2.107   5.364
    1H158 Ti730  730   3.776   3.407   5.364
    1H158 Ti731  731   1.705   2.757   5.364
    1H158 Ti732  732   2.001   3.082   7.638
    1H158 Ti733  733   0.817   1.782   7.638
    1H158 Ti734  734   1.705   5.031   7.638
    1H158 Ti735  735   4.959   6.655   5.364
    1H158 Ti736  736   6.142   6.330   7.638
    1H158 Ti737  737   4.367   3.082   7.638
    1H158 Ti738  738   1.113   6.980   7.638
    1H158 Ti739  739   2.888   5.681   7.638
    1H158 Ti740  740   0.226   6.330   7.638
    1H158 Ti741  741   4.663   6.655   5.364
    1H158 Ti742  742   2.888   0.483   7.638
    1H158 Ti743  743   6.438   6.330   7.638
    1H158 Ti744  744   7.030   6.330   7.638
    1H158 Ti745  745   5.255   6.330   7.638
    1H158 Ti746  746   6.438   2.757   5.364
    1H158 Ti747  747   2.297   6.005   5.364
    1H158 Ti748  748   0.817   5.031   7.638
    1H158 Ti749  749   5.255   2.107   5.364
    1H158 Ti750  750   6.142   0.808   5.364
    1H158 Ti751  751   3.184   6.980   7.638
    1H158 Ti752  752   2.888   6.005   5.364
    1H158 Ti753  753   3.184   6.005   5.364
    1H158 Ti754  754   2.592   6.005   5.364
    1H158 Ti755  755   4.367   3.732   7.638
    1H158 Ti756  756   4.663   3.082   7.638
    1H158 Ti757  757   3.184   0.483   7.638
    1H158 Ti758  758   6.734   0.158   5.364
    1H158 Ti759  759   2.888   4.706   5.364
    1H158 Ti760  760   3.184   4.706   5.364
    1H158 Ti761  761   2.001   5.031   7.638
    1H158 Ti762  762   3.776   5.681   7.638
    1H158 Ti763  763   6.438   0.158   5.364
    1H158 Ti764  764   2.592   5.356   5.364
    1H158 Ti765  765   3.184   6.330   7.638
    1H158 Ti766  766   4.367   2.107   5.364
    1H158 Ti767  767   0.226   6.980   7.638
    1H158 Ti768  768   3.480   5.356   5.364
    1H158 Ti769  769   4.663   6.005   5.364
    1H158 Ti770  770   3.776   6.330   7.638
    1H158 Ti771  771   3.480   5.031   7.638
    1H158 Ti772  772   6.734   2.757   5.364
    1H158 Ti773  773   0.817   6.330   7.638
    1H158 Ti774  774   6.142   0.158   5.364
    1H158 Ti775  775   1.113   4.381   7.638
    1H158 Ti776  776   1.409   6.980   7.638
    1H158 Ti777  777   3.480   6.005   5.364
    1H158 Ti778  778   5.846   0.158   5.364
    1H158 Ti779  779   7.030   0.158   5.364
    1H158 Ti780  780   2.888   0.808   5.364
    1H158 Ti781  781   2.592   5.681   7.638
    1H158 Ti782  782   2.888   0.158   5.364
    1H158 Ti783  783   3.184   0.808   5.364
    1H158 Ti784  784   1.705   3.407   5.364
    1H158 Ti785  785   3.184   1.458   5.364
    1H158 Ti786  786   5.550   2.107   5.364
    1H158 Ti787  787   0.522   3.407   5.364
    1H158 Ti788  788   1.409   3.407   5.364
    1H158 Ti789  789   0.522   6.655   5.364
    1H158 Ti790  790   3.480   4.706   5.364
    1H158 Ti791  791   4.071   5.031   7.638
    1H158 Ti792  792   1.409   3.732   7.638
    1H158 Ti793  793   2.592   4.706   5.364
    1H158 Ti794  794   7.030   2.757   5.364
    1H158 Ti795  795   1.705   4.381   7.638
    1H158 Ti796  796   2.297   5.031   7.638
    1H158 Ti797  797   4.367   4.381   7.638
    1H158 Ti798  798   0.226   6.005   5.364
    1H158 Ti799  799   5.846   2.107   5.364
    1H158 Ti800  800   3.776   2.107   5.364
    1H158 Ti801  801   5.550   0.158   5.364
    1H158 Ti802  802   0.226   3.407   5.364
    1H158 Ti803  803   2.888   1.133   7.638
    1H158 Ti804  804   0.522   5.031   7.638
    1H158 Ti805  805   1.705   3.082   7.638
    1H158 Ti806  806   5.846   0.808   5.364
    1H158 Ti807  807   2.888   1.458   5.364
    1H158 Ti808  808   0.817   3.407   5.364
    1H158 Ti809  809   4.071   4.381   7.638
    1H158 Ti810  810   6.734   6.655   5.364
    1H158 Ti811  811   1.113   3.732   7.638
    1H158 Ti812  812   1.113   3.407   5.364
    1H158 Ti813  813   3.184   2.107   5.364
    1H158 Ti814  814   5.255   3.732   7.638
    1H158 Ti815  815   3.480   0.808   5.364
    1H158 Ti816  816   0.226   2.757   5.364
    1H158 Ti817  817   5.255   6.005   5.364
    1H158 Ti818  818   4.959   1.458   5.364
    1H158 Ti819  819   6.734   0.808   5.364
    1H158 Ti820  820   6.142   2.107   5.364
    1H158 Ti821  821   4.367   1.458   5.364
    1H158 Ti822  822   2.592   5.031   7.638
    1H158 Ti823  823   5.846   5.681   7.638
    1H158 Ti824  824   5.255   5.681   7.638
    1H158 Ti825  825   3.480   3.407   5.364
    1H158 Ti826  826   5.846   2.757   5.364
    1H158 Ti827  827   2.297   4.056   5.364
    1H158 Ti828  828   3.776   6.005   5.364
    1H158 Ti829  829   5.550   6.655   5.364
    1H158 Ti830  830   3.184   1.133   7.638
    1H158 Ti831  831   0.670   6.655   7.638
    1H158 Ti832  832   1.409   6.005   5.364
    1H158 Ti833  833   1.261   4.706   7.638
    1H158 Ti834  834   4.959   6.330   7.638
    1H158 Ti835  835   3.332   6.005   7.638
    1H158 Ti836  836   0.817   6.005   5.364
    1H158 Ti837  837   0.226   5.031   7.638
    1H158 Ti838  838   2.297   0.483   7.638
    1H158 Ti839  839   1.705   0.158   5.364
    1H158 Ti840  840   0.522   1.458   5.364
    1H158 Ti841  841   2.001   4.056   5.364
    1H158 Ti842  842   0.522   1.782   7.638
    1H158 Ti843  843   1.409   2.757   5.364
    1H158 Ti844  844   4.071   6.980   7.638
    1H158 Ti845  845   5.698   6.005   7.638
    1H158 Ti846  846   3.480   3.082   7.638
    1H158 Ti847  847   3.628   6.655   7.638
    1H158 Ti848  848   4.071   6.655   5.364
    1H158 Ti849  849   2.001   2.757   5.364
    1H158 Ti850  850   4.811   1.782   5.364
    1H158 Ti851  851   4.071   3.407   5.364
    1H158 Ti852  852   0.226   1.458   5.364
    1H158 Ti853  853   5.255   1.782   7.638
    1H158 Ti854  854   4.071   1.782   7.638
    1H158 Ti855  855   7.030   5.031   7.638
    1H158 Ti856  856   3.776   0.808   5.364
    1H158 Ti857  857   1.113   1.782   7.638
    1H158 Ti858  858   0.374   6.655   7.638
    1H158 Ti859  859   3.036   5.681   5.364
    1H158 Ti860  860   1.557   4.706   7.638
    1H158 Ti861  861   3.036   5.031   5.364
    1H158 Ti862  862   2.297   3.082   7.638
    1H158 Ti863  863   2.001   3.407   5.364
    1H158 Ti864  864   5.403   6.005   7.638
    1H158 Ti865  865   2.592   0.808   5.364
    1H158 Ti866  866   3.480   1.458   5.364
    1H158 Ti867  867   3.332   6.655   7.638
    1H158 Ti868  868   3.480   0.483   7.638
    1H158 Ti869  869   2.888   5.031   7.638
    1H158 Ti870  870   3.628   5.356   7.638
    1H158 Ti871  871   3.628   6.005   7.638
    1H158 Ti872  872   4.959   3.082   7.638
    1H158 Ti873  873   4.663   4.381   7.638
    1H158 Ti874  874   4.811   3.407   7.638
    1H158 Ti875  875   4.663   2.432   7.638
    1H158 Ti876  876   5.107   6.330   5.364
    1H158 Ti877  877   4.071   6.005   5.364
    1H158 Ti878  878   2.297   5.681   7.638
    1H158 Ti879  879   7.030   3.407   5.364
    1H158 Ti880  880   4.515   1.782   5.364
    1H158 Ti881  881   1.705   5.681   7.638
    1H158 Ti882  882   0.226   0.158   5.364
    1H158 Ti883  883   0.078   6.980   5.364
    1H158 Ti884  884   1.705   6.980   7.638
    1H158 Ti885  885   1.705   3.732   7.638
    1H158 Ti886  886   1.409   6.330   7.638
    1H158 Ti887  887   4.515   3.407   7.638
    1H158 Ti888  888   0.374   6.330   5.364
    1H158 Ti889  889   3.332   5.356   7.638
    1H158 Ti890  890   1.409   5.681   7.638
    1H158 Ti891  891   3.776   4.706   5.364
    1H158 Ti892  892   2.592   4.056   5.364
    1H158 Ti893  893   0.522   2.757   5.364
    1H158 Ti894  894   2.592   1.133   7.638
    1H158 Ti895  895   2.592   6.980   7.638
    1H158 Ti896  896   4.811   2.107   7.638
    1H158 Ti897  897   4.811   6.330   5.364
    1H158 Ti898  898   3.776   4.381   7.638
    1H158 Ti899  899   5.255   0.158   5.364
    1H158 Ti900  900   4.959   2.432   7.638
    1H158 Ti901  901   6.734   6.980   7.638
    1H158 Ti902  902   2.740   5.681   5.364
    1H158 Ti903  903   2.888   6.655   5.364
    1H158 Ti904  904   3.776   2.757   5.364
    1H158 Ti905  905   1.113   1.133   7.638
    1H158 Ti906  906   3.480   4.056   5.364
    1H158 Ti907  907   6.438   2.107   5.364
    1H158 Ti908  908   2.592   1.458   5.364
    1H158 Ti909  909   2.297   4.706   5.364
    1H158 Ti910  910   3.332   5.681   5.364
    1H158 Ti911  911   1.113   0.483   7.638
    1H158 Ti912  912   6.438   3.407   5.364
    1H158 Ti913  913   2.297   6.980   7.638
    1H158 Ti914  914   3.776   4.056   5.364
    1H158 Ti915  915   3.332   5.031   5.364
    1H158 Ti916  916   2.740   5.031   5.364
    1H158 Ti917  917   6.290   0.483   5.364
    1H158 Ti918  918   5.550   0.808   5.364
    1H158 Ti919  919   0.817   1.458   5.364
    1H158 Ti920  920   1.113   3.082   7.638
    1H158 Ti921  921   2.444   0.483   5.364
    1H158 Ti922  922   1.409   0.483   7.638
    1H158 Ti923  923   4.071   2.757   5.364
    1H158 Ti924  924   6.882   6.980   5.364
    1H158 Ti925  925   0.522   1.133   7.638
    1H158 Ti926  926   2.592   3.407   5.364
    1H158 Ti927  927   1.705   4.056   5.364
    1H158 Ti928  928   0.817   3.732   7.638
    1H158 Ti929  929   3.184   6.655   5.364
    1H158 Ti930  930   1.705   6.330   7.638
    1H158 Ti931  931   4.663   5.031   7.638
    1H158 Ti932  932   3.332   0.158   7.638
    1H158 Ti933  933   4.663   5.356   5.364
    1H158 Ti934  934   2.592   2.107   5.364
    1H158 Ti935  935   0.522   2.107   5.364
    1H158 Ti936  936   6.438   6.980   7.638
    1H158 Ti937  937   3.480   1.133   7.638
    1H158 Ti938  938   6.142   3.407   5.364
    1H158 Ti939  939   4.959   5.356   5.364
    1H158 Ti940  940   0.965   6.655   7.638
    1H158 Ti941  941   1.557   5.356   7.638
    1H158 Ti942  942   0.522   4.056   5.364
    1H158 Ti943  943   0.522   0.808   5.364
    1H158 Ti944  944   0.078   6.330   5.364
    1H158 Ti945  945   0.817   0.808   5.364
    1H158 Ti946  946   3.480   3.732   7.638
    1H158 Ti947  947   2.888   3.407   5.364
    1H158 Ti948  948   4.515   2.107   7.638
    1H158 Ti949  949   7.030   1.458   5.364
    1H158 Ti950  950   0.226   4.056   5.364
    1H158 Ti951  951   6.586   0.483   5.364
    1H158 Ti952  952   2.740   0.483   5.364
    1H158 Ti953  953   0.226   5.356   5.364
    1H158 Ti954  954   1.261   5.356   7.638
    1H158 Ti955  955   4.515   4.056   7.638
    1H158 Ti956  956   1.705   0.808   5.364
    1H158 Ti957  957   4.663   6.330   7.638
    1H158 Ti958  958   4.071   0.808   5.364
    1H158 Ti959  959   1.409   0.808   5.364
    1H158 Ti960  960   2.740   0.808   7.638
    1H158 Ti961  961   6.734   5.031   7.638
    1H158 Ti962  962   4.219   3.407   7.638
    1H158 Ti963  963   6.290   2.432   5.364
    1H158 Ti964  964   5.994   2.432   5.364
    1H158 Ti965  965   3.036   5.356   7.638
    1H158 Ti966  966   2.001   2.432   7.638
    1H158 Ti967  967   4.367   4.706   5.364
    1H158 Ti968  968   7.030   1.782   7.638
    1H158 Ti969  969   1.409   1.133   7.638
    1H158 Ti970  970   0.817   2.107   5.364
    1H158 Ti971  971   3.628   0.158   7.638
    1H158 Ti972  972   1.261   4.056   7.638
    1H158 Ti973  973   4.811   4.056   7.638
    1H158 Ti974  974   1.705   2.432   7.638
    1H158 Ti975  975   1.557   3.082   5.364
    1H158 Ti976  976   0.226   4.706   5.364
    1H158 Ti977  977   4.515   6.330   5.364
    1H158 Ti978  978   3.036   6.005   7.638
    1H158 Ti979  979   6.586   6.655   7.638
    1H158 Ti980  980   4.959   5.031   7.638
    1H158 Ti981  981   0.817   3.082   7.638
    1H158 Ti982  982   0.965   4.706   7.638
    1H158 Ti983  983   7.030   4.381   7.638
    1H158 Ti984  984   2.297   2.107   5.364
    1H158 Ti985  985   5.994   6.005   7.638
    1H158 Ti986  986   2.888   1.782   7.638
    1H158 Ti987  987   5.994   0.483   5.364
    1H158 Ti988  988   0.226   1.133   7.638
    1H158 Ti989  989   5.846   3.732   7.638
    1H158 Ti990  990   5.255   3.407   5.364
    1H158 Ti991  991   7.030   5.356   5.364
    1H158 Ti992  992   0.522   4.706   5.364
    1H158 Ti993  993   4.663   4.706   5.364
    1H158 Ti994  994   3.332   1.782   5.364
    1H158 Ti995  995   5.403   6.980   5.364
    1H158 Ti996  996   3.924   4.706   7.638
    1H158 Ti997  997   5.107   1.782   5.364
    1H158 Ti998  998   2.592   1.782   7.638
    1H158 Ti999  999   1.557   4.056   7.638
    1H158 Ti100 1000   6.734   4.381   7.638
    1H158 Ti100 1001   6.290   3.082   5.364
    1H158 Ti100 1002   2.149   0.483   5.364
    1H158 Ti100 1003   3.036   0.808   7.638
    1H158 Ti100 1004   1.853   3.082   5.364
    1H158 Ti100 1005   0.078   6.655   7.638
    1H158 Ti100 1006   6.882   6.655   7.638
    1H158 Ti100 1007   5.255   4.056   5.364
    1H158 Ti100 1008   2.740   5.356   7.638
    1H158 Ti100 1009   3.184   3.732   7.638
    1H158 Ti101 1010   6.438   2.432   7.638
    1H158 Ti101 1011   4.959   3.407   5.364
    1H158 Ti101 1012   6.734   1.782   7.638
    1H158 Ti101 1013   3.924   3.407   7.638
    1H158 Ti101 1014   2.740   0.158   7.638
    1H158 Ti101 1015   6.734   3.082   7.638
    1H158 Ti101 1016   5.550   4.056   5.364
    1H158 Ti101 1017   2.444   0.158   7.638
    1H158 Ti101 1018   6.142   3.732   7.638
    1H158 Ti101 1019   3.924   6.655   7.638
    1H158 Ti102 1020   0.965   0.158   7.638
    1H158 Ti102 1021   3.036   1.133   5.364
    1H158 Ti102 1022   2.444   6.980   5.364
    1H158 Ti102 1023   7.030   3.082   7.638
    1H158 Ti102 1024   5.846   5.356   5.364
    1H158 Ti102 1025   3.036   0.158   7.638
    1H158 Ti102 1026   6.142   2.432   7.638
    1H158 Ti102 1027   4.811   5.681   5.364
    1H158 Ti102 1028   2.444   5.356   7.638
    1H158 Ti102 1029   6.142   5.356   5.364
    1H158 Ti103 1030   3.628   3.732   5.364
    1H158 Ti103 1031   5.846   0.483   7.638
    1H158 Ti103 1032   4.219   6.330   5.364
    1H158 Ti103 1033   3.332   1.133   5.364
    1H158 Ti103 1034   3.924   5.356   7.638
    1H158 Ti103 1035   0.078   3.082   5.364
    1H158 Ti103 1036   5.550   0.483   7.638
    1H158 Ti103 1037   3.924   3.082   5.364
    1H158 Ti103 1038   5.107   6.980   5.364
    1H158 Ti103 1039   0.374   3.082   5.364
    1H158 Ti104 1040   5.698   0.483   5.364
    1H158 Ti104 1041   1.261   0.158   7.638
    1H158 Ti104 1042   1.853   2.757   7.638
    1H158 Ti104 1043   2.740   6.980   5.364
    1H158 Ti104 1044   5.107   3.407   7.638
    1H158 Ti104 1045   0.670   0.158   7.638
    1H158 Ti104 1046   2.444   5.681   5.364
    1H158 Ti104 1047   0.670   6.330   5.364
    1H158 Ti104 1048   0.374   6.980   5.364
    1H158 Ti104 1049   2.149   6.980   5.364
    1H158 Ti105 1050   5.403   6.330   5.364
    1H158 Ti105 1051   1.853   5.356   7.638
    1H158 Ti105 1052   1.853   0.483   5.364
    1H158 Ti105 1053   1.261   6.655   7.638
    1H158 Ti105 1054   3.628   3.407   7.638
    1H158 Ti105 1055   1.853   4.706   7.638
    1H158 Ti105 1056   3.036   6.330   5.364
    1H158 Ti105 1057   3.628   1.782   5.364
    1H158 Ti105 1058   5.107   2.107   7.638
    1H158 Ti105 1059   0.670   1.458   7.638
    1H158 Ti106 1060   3.332   0.808   7.638
    1H158 Ti106 1061   2.740   1.133   5.364
    1H158 Ti106 1062   1.853   3.732   5.364
    1H158 Ti106 1063   0.965   1.458   7.638
    1H158 Ti106 1064   6.586   3.082   5.364
    1H158 Ti106 1065   6.290   6.655   7.638
    1H158 Ti106 1066   5.698   6.655   7.638
    1H158 Ti106 1067   3.628   4.706   7.638
    1H158 Ti106 1068   2.444   4.381   5.364
    1H158 Ti106 1069   4.219   4.706   7.638
    1H158 Ti107 1070   5.107   6.005   7.638
    1H158 Ti107 1071   3.036   1.782   5.364
    1H158 Ti107 1072   2.149   5.356   7.638
    1H158 Ti107 1073   4.811   2.432   5.364
    1H158 Ti107 1074   4.515   1.458   7.638
    1H158 Ti107 1075   2.444   0.808   7.638
    1H158 Ti107 1076   4.811   1.458   7.638
    1H158 Ti107 1077   5.994   3.082   5.364
    1H158 Ti107 1078   3.628   2.432   5.364
    1H158 Ti107 1079   1.853   3.407   7.638
    1H158 Ti108 1080   6.882   3.082   5.364
    1H158 Ti108 1081   4.219   4.056   7.638
    1H158 Ti108 1082   6.586   6.980   5.364
    1H158 Ti108 1083   0.374   3.732   5.364
    1H158 Ti108 1084   3.924   2.757   7.638
    1H158 Ti108 1085   1.557   6.655   7.638
    1H158 Ti108 1086   6.882   0.483   5.364
    1H158 Ti108 1087   3.628   5.681   5.364
    1H158 Ti108 1088   3.628   3.082   5.364
    1H158 Ti108 1089   5.107   5.681   5.364
    1H158 Ti109 1090   4.515   2.757   7.638
    1H158 Ti109 1091   1.853   6.330   5.364
    1H158 Ti109 1092   4.811   2.757   7.638
    1H158 Ti109 1093   3.036   0.483   5.364
    1H158 Ti109 1094   1.853   5.681   5.364
    1H158 Ti109 1095   5.698   2.432   5.364
    1H158 Ti109 1096   1.261   3.082   5.364
    1H158 Ti109 1097   5.994   6.655   7.638
    1H158 Ti109 1098   0.965   5.356   7.638
    1H158 Ti109 1099   4.219   2.757   7.638
    1H158 Ti110 1100   2.149   5.681   5.364
    1H158 Ti110 1101   6.586   2.432   5.364
    1H158 Ti110 1102   0.374   5.681   5.364
    1H158 Ti110 1103   3.924   3.732   5.364
    1H158 Ti110 1104   1.557   3.407   7.638
    1H158 Ti110 1105   3.628   4.381   5.364
    1H158 Ti110 1106   5.698   6.980   5.364
    1H158 Ti110 1107   2.149   3.732   5.364
    1H158 Ti110 1108   1.261   3.407   7.638
    1H158 Ti110 1109   2.740   6.330   5.364
    1H158 Ti111 1110   3.628   5.031   5.364
    1H158 Ti111 1111   2.149   2.757   7.638
    1H158 Ti111 1112   0.965   3.407   7.638
    1H158 Ti111 1113   0.670   3.082   5.364
    1H158 Ti111 1114   0.670   1.133   5.364
    1H158 Ti111 1115   2.740   4.381   5.364
    1H158 Ti111 1116   3.332   6.330   5.364
    1H158 Ti111 1117   2.444   5.031   5.364
    1H158 Ti111 1118   3.924   6.330   5.364
    1H158 Ti111 1119   3.628   1.133   5.364
    1H158 Ti112 1120   3.332   4.381   5.364
    1H158 Ti112 1121   2.149   6.330   5.364
    1H158 Ti112 1122   3.924   2.432   5.364
    1H158 Ti112 1123   2.740   1.458   7.638
    1H158 Ti112 1124   0.670   1.782   5.364
    1H158 Ti112 1125   1.557   6.005   7.638
    1H158 Ti112 1126   4.515   2.432   5.364
    1H158 Ti112 1127   4.515   4.706   7.638
    1H158 Ti112 1128   5.107   2.432   5.364
    1H158 Ti112 1129   4.219   1.782   5.364
    1H158 Ti113 1130   0.965   4.056   7.638
    1H158 Ti113 1131   3.036   6.655   7.638
    1H158 Ti113 1132   1.557   3.732   5.364
    1H158 Ti113 1133   2.740   1.782   5.364
    1H158 Ti113 1134   2.444   3.732   5.364
    1H158 Ti113 1135   4.219   2.107   7.638
    1H158 Ti113 1136   6.882   6.330   5.364
    1H158 Ti113 1137   6.882   4.706   7.638
    1H158 Ti113 1138   5.107   4.056   7.638
    1H158 Ti113 1139   0.670   3.732   5.364
    1H158 Ti114 1140   5.403   6.655   7.638
    1H158 Ti114 1141   6.290   6.005   7.638
    1H158 Ti114 1142   1.261   0.808   7.638
    1H158 Ti114 1143   0.374   1.133   5.364
    1H158 Ti114 1144   1.557   0.158   7.638
    1H158 Ti114 1145   0.374   1.458   7.638
    1H158 Ti114 1146   3.924   0.158   7.638
    1H158 Ti114 1147   6.586   6.005   7.638
    1H158 Ti114 1148   2.149   4.381   5.364
    1H158 Ti114 1149   0.374   1.782   5.364
    1H158 Ti115 1150   6.882   6.005   7.638
    1H158 Ti115 1151   0.078   4.706   7.638
    1H158 Ti115 1152   0.374   6.005   7.638
    1H158 Ti115 1153   0.374   0.158   7.638
    1H158 Ti115 1154   3.036   1.458   7.638
    1H158 Ti115 1155   4.811   6.980   5.364
    1H158 Ti115 1156   3.036   6.980   5.364
    1H158 Ti115 1157   0.670   4.706   7.638
    1H158 Ti115 1158   5.403   0.483   5.364
    1H158 Ti115 1159   2.444   6.330   5.364
    1H158 Ti116 1160   4.515   6.980   5.364
    1H158 Ti116 1161   0.374   4.381   5.364
    1H158 Ti116 1162   3.036   4.381   5.364
    1H158 Ti116 1163   6.586   1.133   5.364
    1H158 Ti116 1164   3.332   2.432   5.364
    1H158 Ti116 1165   1.853   6.980   5.364
    1H158 Ti116 1166   0.374   2.432   5.364
    1H158 Ti116 1167   6.290   1.133   5.364
    1H158 Ti116 1168   3.924   6.005   7.638
    1H158 Ti116 1169   0.078   3.732   5.364
    1H158 Ti117 1170   2.740   6.005   7.638
    1H158 Ti117 1171   0.965   3.082   5.364
    1H158 Ti117 1172   1.557   0.483   5.364
    1H158 Ti117 1173   5.403   2.432   5.364
    1H158 Ti117 1174   5.403   1.782   5.364
    1H158 Ti117 1175   0.670   6.005   7.638
    1H158 Ti117 1176   0.670   5.681   5.364
    1H158 Ti117 1177   1.557   6.330   5.364
    1H158 Ti117 1178   4.219   2.432   5.364
    1H158 Ti117 1179   3.628   6.330   5.364
    1H158 Ti118 1180   0.078   5.681   5.364
    1H158 Ti118 1181   4.515   1.133   5.364
    1H158 Ti118 1182   2.740   3.732   5.364
    1H158 Ti118 1183   1.261   1.458   7.638
    1H158 Ti118 1184   4.219   1.458   7.638
    1H158 Ti118 1185   3.332   3.407   7.638
    1H158 Ti118 1186   1.557   5.681   5.364
    1H158 Ti118 1187   5.403   5.356   7.638
    1H158 Ti118 1188   2.149   3.407   7.638
    1H158 Ti118 1189   4.515   5.681   5.364
    1H158 Ti119 1190   1.853   2.432   5.364
    1H158 Ti119 1191   2.149   0.158   7.638
    1H158 Ti119 1192   2.149   3.082   5.364
    1H158 Ti119 1193   3.628   2.757   7.638
    1H158 Ti119 1194   3.332   3.732   5.364
    1H158 Ti119 1195   5.107   1.458   7.638
    1H158 Ti119 1196   0.078   6.005   7.638
    1H158 Ti119 1197   6.290   6.980   5.364
    1H158 Ti119 1198   0.670   2.432   5.364
    1H158 Ti119 1199   3.924   4.056   7.638
    1H158 Ti120 1200   4.811   4.706   7.638
    1H158 Ti120 1201   5.994   6.980   5.364
    1H158 Ti120 1202   0.078   0.483   5.364
    1H158 Ti120 1203   6.882   2.432   5.364
    1H158 Ti120 1204   4.811   1.133   5.364
    1H158 Ti120 1205   2.149   4.706   7.638
    1H158 Ti120 1206   1.557   2.757   7.638
    1H158 Ti120 1207   4.071   2.107   5.364
    1H158 Ti120 1208   2.444   1.782   5.364
    1H158 Ti120 1209   0.670   5.356   7.638
    1H158 Ti121 1210   1.557   2.432   5.364
    1H158 Ti121 1211   2.888   6.980   7.638
    1H158 Ti121 1212   1.261   6.005   7.638
    1H158 Ti121 1213   0.374   4.706   7.638
    1H158 Ti121 1214   3.332   0.483   5.364
    1H158 Ti121 1215   3.184   5.031   7.638
    1H158 Ti121 1216   4.219   6.980   5.364
    1H158 Ti121 1217   3.924   1.133   5.364
    1H158 Ti121 1218   0.078   2.432   5.364
    1H158 Ti121 1219   1.261   3.732   5.364
    1H158 Ti122 1220   4.515   5.031   5.364
    1H158 Ti122 1221   4.367   6.005   5.364
    1H158 Ti122 1222   3.924   1.782   5.364
    1H158 Ti122 1223   0.078   1.133   5.364
    1H158 Ti122 1224   0.965   3.732   5.364
    1H158 Ti122 1225   5.698   5.356   7.638
    1H158 Ti122 1226   1.113   6.330   7.638
    1H158 Ti122 1227   0.965   2.107   7.638
    1H158 Ti122 1228   6.882   1.133   5.364
    1H158 Ti122 1229   0.670   2.107   7.638
    1H158 Ti123 1230   1.853   4.056   7.638
    1H158 Ti123 1231   4.811   5.031   5.364
    1H158 Ti123 1232   3.924   5.681   5.364
    1H158 Ti123 1233   4.219   1.133   5.364
    1H158 Ti123 1234   1.853   6.655   7.638
    1H158 Ti123 1235   0.374   5.031   5.364
    1H158 Ti123 1236   1.853   6.005   7.638
    1H158 Ti123 1237   5.403   3.732   5.364
    1H158 Ti123 1238   3.924   4.381   5.364
    1H158 Ti123 1239   0.078   5.031   5.364
    1H158 Ti124 1240   0.965   0.808   7.638
    1H158 Ti124 1241   5.994   1.133   5.364
    1H158 Ti124 1242   7.030   6.980   7.638
    1H158 Ti124 1243   5.107   3.732   5.364
    1H158 Ti124 1244   4.219   3.082   5.364
    1H158 Ti124 1245   5.107   6.655   7.638
    1H158 Ti124 1246   5.698   1.782   5.364
    1H158 Ti124 1247   0.965   1.133   5.364
    1H158 Ti124 1248   2.444   1.133   5.364
    1H158 Ti124 1249   5.107   5.356   7.638
    1H158 Ti125 1250   4.811   6.005   7.638
    1H158 Ti125 1251   2.149   2.432   5.364
    1H158 Ti125 1252   0.078   1.458   7.638
    1H158 Ti125 1253   0.374   5.356   7.638
    1H158 Ti125 1254   0.374   0.483   5.364
    1H158 Ti125 1255   3.628   4.056   7.638
    1H158 Ti125 1256   1.409   3.082   7.638
    1H158 Ti125 1257   0.078   1.782   5.364
    1H158 Ti125 1258   2.444   6.005   7.638
    1H158 Ti125 1259   4.367   5.031   7.638
    1H158 Ti126 1260   5.107   2.757   7.638
    1H158 Ti126 1261   3.628   0.808   7.638
    1H158 Ti126 1262   5.994   1.782   5.364
    1H158 Ti126 1263   2.444   4.706   7.638
    1H158 Ti126 1264   2.001   5.681   7.638
    1H158 Ti126 1265   3.332   1.458   7.638
    1H158 Ti126 1266   3.628   0.483   5.364
    1H158 Ti126 1267   0.965   6.005   7.638
    1H158 Ti126 1268   1.853   0.158   7.638
    1H158 Ti126 1269   2.888   2.107   5.364
    1H158 Ti127 1270   0.078   5.356   7.638
    1H158 Ti127 1271   4.219   5.356   7.638
    1H158 Ti127 1272   1.557   0.808   7.638
    1H158 Ti127 1273   1.113   6.005   5.364
    1H158 Ti127 1274   1.853   4.381   5.364
    1H158 Ti127 1275   2.297   3.407   5.364
    1H158 Ti127 1276   3.036   3.732   5.364
    1H158 Ti127 1277   3.332   4.706   7.638
    1H158 Ti127 1278   0.817   1.133   7.638
    1H158 Ti127 1279   4.219   6.655   7.638
    1H158 Ti128 1280   0.670   3.407   7.638
    1H158 Ti128 1281   0.965   6.330   5.364
    1H158 Ti128 1282   2.444   1.458   7.638
    1H158 Ti128 1283   0.965   1.782   5.364
    1H158 Ti128 1284   5.698   1.133   5.364
    1H158 Ti128 1285   6.734   3.407   5.364
    1H158 Ti128 1286   5.698   3.082   5.364
    1H158 Ti128 1287   4.811   5.356   7.638
    1H158 Ti128 1288   6.290   1.782   5.364
    1H158 Ti128 1289   3.332   3.082   5.364
    1H158 Ti129 1290   2.740   6.655   7.638
    1H158 Ti129 1291   4.219   5.681   5.364
    1H158 Ti129 1292   5.403   3.407   7.638
    1H158 Ti129 1293   3.184   3.407   5.364
    1H158 Ti129 1294   0.670   4.381   5.364
    1H158 Ti129 1295   2.740   4.706   7.638
    1H158 Ti129 1296   2.444   2.432   5.364
    1H158 Ti129 1297   0.078   4.381   5.364
    1H158 Ti129 1298   6.586   4.706   7.638
    1H158 Ti129 1299   0.670   0.483   5.364
    1H158 Ti130 1300   0.226   1.782   7.638
    1H158 Ti130 1301   5.403   5.681   5.364
    1H158 Ti130 1302   3.924   5.031   5.364
    1H158 Ti130 1303   4.811   6.655   7.638
    1H158 Ti130 1304   2.444   6.655   7.638
    1H158 Ti130 1305   2.001   6.980   7.638
    1H158 Ti130 1306   6.586   2.107   7.638
    1H158 Ti130 1307   6.586   2.757   7.638
    1H158 Ti130 1308   6.882   5.356   7.638
    1H158 Ti130 1309   3.332   4.056   7.638
    1H158 Ti131 1310   2.149   6.005   7.638
    1H158 Ti131 1311   1.261   6.330   5.364
    1H158 Ti131 1312   3.924   0.483   5.364
    1H158 Ti131 1313   2.149   0.808   7.638
    1H158 Ti131 1314   6.882   2.107   7.638
    1H158 Ti131 1315   5.550   3.732   7.638
    1H158 Ti131 1316   2.444   3.082   5.364
    1H158 Ti131 1317   0.670   6.980   5.364
    1H158 Ti131 1318   4.071   3.732   7.638
    1H158 Ti131 1319   0.078   0.158   7.638
    1H158 Ti132 1320   3.036   2.432   5.364
    1H158 Ti132 1321   0.965   2.432   5.364
    1H158 Ti132 1322   5.698   6.330   5.364
    1H158 Ti132 1323   2.740   3.082   5.364
    1H158 Ti132 1324   6.882   1.458   7.638
    1H158 Ti132 1325   4.219   5.031   5.364
    1H158 Ti132 1326   0.670   0.808   7.638
    1H158 Ti132 1327   2.149   6.655   7.638
    1H158 Ti132 1328   1.261   2.757   7.638
    1H158 Ti132 1329   4.071   4.706   5.364
    1H158 Ti133 1330   0.965   5.681   5.364
    1H158 Ti133 1331   1.261   2.432   5.364
    1H158 Ti133 1332   6.882   3.732   5.364
    1H158 Ti133 1333   5.107   1.133   5.364
    1H158 Ti133 1334   5.403   4.056   7.638
    1H158 Ti133 1335   6.882   2.757   7.638
    1H158 Ti133 1336   4.219   3.732   5.364
    1H158 Ti133 1337   1.261   5.681   5.364
    1H158 Ti133 1338   5.403   2.107   7.638
    1H158 Ti133 1339   6.290   2.757   7.638
    1H158 Ti134 1340   0.374   0.808   7.638
    1H158 Ti134 1341   1.261   0.483   5.364
    1H158 Ti134 1342   0.965   2.757   7.638
    1H158 Ti134 1343   6.290   2.107   7.638
    1H158 Ti134 1344   3.924   1.458   7.638
    1H158 Ti134 1345   4.515   4.381   5.364
    1H158 Ti134 1346   4.219   4.381   5.364
    1H158 Ti134 1347   5.107   3.082   5.364
    1H158 Ti134 1348   6.586   0.158   7.638
    1H158 Ti134 1349   3.036   4.706   7.638
    1H158 Ti135 1350   6.290   3.732   5.364
    1H158 Ti135 1351   1.113   0.808   5.364
    1H158 Ti135 1352   4.515   5.356   7.638
    1H158 Ti135 1353   1.261   2.107   7.638
    1H158 Ti135 1354   1.853   2.107   7.638
    1H158 Ti135 1355   1.557   1.133   5.364
    1H158 Ti135 1356   0.374   2.107   7.638
    1H158 Ti135 1357   0.670   4.056   7.638
    1H158 Ti135 1358   1.261   1.133   5.364
    1H158 Ti135 1359   3.332   6.980   5.364
    1H158 Ti136 1360   2.149   5.031   5.364
    1H158 Ti136 1361   5.698   3.732   5.364
    1H158 Ti136 1362   5.403   1.133   5.364
    1H158 Ti136 1363   2.444   2.757   7.638
    1H158 Ti136 1364   5.994   3.407   7.638
    1H158 Ti136 1365   6.882   1.782   5.364
    1H158 Ti136 1366   2.740   2.432   5.364
    1H158 Ti136 1367   5.403   3.082   5.364
    1H158 Ti136 1368   3.036   3.082   5.364
    1H158 Ti136 1369   6.882   4.056   7.638
    1H158 Ti137 1370   3.924   2.107   7.638
    1H158 Ti137 1371   6.586   1.782   5.364
    1H158 Ti137 1372   5.698   0.158   7.638
    1H158 Ti137 1373   4.515   6.655   7.638
    1H158 Ti137 1374   6.586   6.330   5.364
    1H158 Ti137 1375   5.994   4.056   7.638
    1H158 Ti137 1376   3.628   1.458   7.638
    1H158 Ti137 1377   5.107   0.483   5.364
    1H158 Ti137 1378   2.740   2.107   7.638
    1H158 Ti137 1379   6.882   3.407   7.638
    1H158 Ti138 1380   5.994   5.681   5.364
    1H158 Ti138 1381   1.557   6.980   5.364
    1H158 Ti138 1382   6.882   5.681   5.364
    1H158 Ti138 1383   0.965   0.483   5.364
    1H158 Ti138 1384   5.403   4.381   5.364
    1H158 Ti138 1385   3.924   6.980   5.364
    1H158 Ti138 1386   6.882   0.158   7.638
    1H158 Ti138 1387   0.078   2.107   7.638
    1H158 Ti138 1388   6.586   3.732   5.364
    1H158 Ti138 1389   5.698   3.407   7.638
    1H158 Ti139 1390   5.698   5.681   5.364
    1H158 Ti139 1391   5.994   5.356   7.638
    1H158 Ti139 1392   1.557   1.458   7.638
    1H158 Ti139 1393   1.557   2.107   7.638
    1H158 Ti139 1394   5.107   4.706   7.638
    1H158 Ti139 1395   3.036   3.407   7.638
    1H158 Ti139 1396   2.444   3.407   7.638
    1H158 Ti139 1397   5.107   5.031   5.364
    1H158 Ti139 1398   4.219   0.158   7.638
    1H158 Ti139 1399   4.515   6.005   7.638
    1H158 Ti140 1400   5.994   3.732   5.364
    1H158 Ti140 1401   5.994   5.031   5.364
    1H158 Ti140 1402   4.811   3.732   5.364
    1H158 Ti140 1403   3.776   3.732   7.638
    1H158 Ti140 1404   3.332   2.757   7.638
    1H158 Ti140 1405   7.030   0.808   5.364
    1H158 Ti140 1406   4.071   1.458   5.364
    1H158 Ti140 1407   2.149   1.782   5.364
    1H158 Ti140 1408   5.698   4.056   7.638
    1H158 Ti140 1409   6.290   0.158   7.638
    1H158 Ti141 1410   3.776   1.458   5.364
    1H158 Ti141 1411   2.297   0.808   5.364
    1H158 Ti141 1412   5.698   0.808   7.638
    1H158 Ti141 1413   2.149   2.107   7.638
    1H158 Ti141 1414   5.994   0.158   7.638
    1H158 Ti141 1415   5.403   1.458   7.638
    1H158 Ti141 1416   4.811   4.381   5.364
    1H158 Ti141 1417   0.670   5.031   5.364
    1H158 Ti141 1418   6.882   5.031   5.364
    1H158 Ti141 1419   4.367   2.432   7.638
    1H158 Ti142 1420   2.888   6.330   7.638
    1H158 Ti142 1421   2.444   2.107   7.638
    1H158 Ti142 1422   4.071   6.330   7.638
    1H158 Ti142 1423   5.107   4.381   5.364
    1H158 Ti142 1424   0.817   4.381   7.638
    1H158 Ti142 1425   2.297   5.356   5.364
    1H158 Ti142 1426   6.290   3.407   7.638
    1H158 Ti142 1427   4.219   6.005   7.638
    1H158 Ti142 1428   6.586   4.056   7.638
    1H158 Ti142 1429   6.586   3.407   7.638
    1H158 Ti143 1430   2.592   6.655   5.364
    1H158 Ti143 1431   4.811   3.082   5.364
    1H158 Ti143 1432   6.290   4.056   7.638
    1H158 Ti143 1433   1.113   2.757   5.364
    1H158 Ti143 1434   3.776   5.356   5.364
    1H158 Ti143 1435   6.586   5.356   7.638
    1H158 Ti143 1436   1.853   1.133   5.364
    1H158 Ti143 1437   7.030   6.005   5.364
    1H158 Ti143 1438   2.888   4.056   5.364
    1H158 Ti143 1439   0.817   2.757   5.364
    1H158 Ti144 1440   1.557   4.381   5.364
    1H158 Ti144 1441   1.853   0.808   7.638
    1H158 Ti144 1442   3.184   4.056   5.364
    1H158 Ti144 1443   4.219   0.483   5.364
    1H158 Ti144 1444   0.670   2.757   7.638
    1H158 Ti144 1445   0.078   4.056   7.638
    1H158 Ti144 1446   2.149   1.133   5.364
    1H158 Ti144 1447   1.113   5.681   7.638
    1H158 Ti144 1448   0.226   0.808   5.364
    1H158 Ti144 1449   4.515   3.082   5.364
    1H158 Ti145 1450   0.078   2.757   7.638
    1H158 Ti145 1451   3.184   0.158   5.364
    1H158 Ti145 1452   0.078   3.407   7.638
    1H158 Ti145 1453   4.071   5.681   7.638
    1H158 Ti145 1454   2.001   0.808   5.364
    1H158 Ti145 1455   3.036   4.056   7.638
    1H158 Ti145 1456   3.776   6.655   5.364
    1H158 Ti145 1457   5.994   2.107   7.638
    1H158 Ti145 1458   5.255   1.458   5.364
    1H158 Ti145 1459   0.078   0.808   7.638
    1H158 Ti146 1460   5.994   2.757   7.638
    1H158 Ti146 1461   4.959   5.681   7.638
    1H158 Ti146 1462   2.001   0.483   7.638
    1H158 Ti146 1463   6.290   5.681   5.364
    1H158 Ti146 1464   5.550   2.757   5.364
    1H158 Ti146 1465   5.698   5.031   5.364
    1H158 Ti146 1466   0.817   0.483   7.638
    1H158 Ti146 1467   3.036   2.107   7.638
    1H158 Ti146 1468   6.586   1.458   7.638
    1H158 Ti146 1469   5.403   0.158   7.638
    1H158 Ti147 1470   3.480   2.757   5.364
    1H158 Ti147 1471   4.959   4.381   7.638
    1H158 Ti147 1472   6.142   5.681   7.638
    1H158 Ti147 1473   2.001   4.381   7.638
    1H158 Ti147 1474   6.290   5.031   5.364
    1H158 Ti147 1475   5.698   4.381   5.364
    1H158 Ti147 1476   3.628   6.980   5.364
    1H158 Ti147 1477   0.374   3.407   7.638
    1H158 Ti147 1478   3.480   6.655   5.364
    1H158 Ti147 1479   6.438   6.655   5.364
    1H158 Ti148 1480   1.705   0.483   7.638
    1H158 Ti148 1481   5.846   6.655   5.364
    1H158 Ti148 1482   5.403   0.808   7.638
    1H158 Ti148 1483   0.226   2.107   5.364
    1H158 Ti148 1484   5.550   6.005   5.364
    1H158 Ti148 1485   4.515   3.732   5.364
    1H158 Ti148 1486   3.776   0.483   7.638
    1H158 Ti148 1487   0.817   6.655   5.364
    1H158 Ti148 1488   5.994   0.808   7.638
    1H158 Ti148 1489   2.297   2.757   5.364
    1H158 Ti149 1490   5.846   3.407   5.364
    1H158 Ti149 1491   2.149   4.056   7.638
    1H158 Ti149 1492   0.522   0.158   5.364
    1H158 Ti149 1493   0.374   4.056   7.638
    1H158 Ti149 1494   5.403   2.757   7.638
    1H158 Ti149 1495   6.734   2.107   5.364
    1H158 Ti149 1496   3.480   4.381   7.638
    1H158 Ti149 1497   4.367   3.407   5.364
    1H158 Ti149 1498   6.142   6.980   7.638
    1H158 Ti149 1499   6.290   5.356   7.638
    1H158 Ti150 1500   2.001   3.732   7.638
    1H158 Ti150 1501   2.149   1.458   7.638
    1H158 Ti150 1502   4.367   2.757   5.364
    1H158 Ti150 1503   3.924   0.808   7.638
    1H158 Ti150 1504   2.740   3.407   7.638
    1H158 Ti150 1505   0.522   5.356   5.364
    1H158 Ti150 1506   4.367   5.356   5.364
    1H158 Ti150 1507   5.698   2.107   7.638
    1H158 Ti150 1508   5.550   3.407   5.364
    1H158 Ti150 1509   5.255   5.356   5.364
    1H158 Ti151 1510   4.367   6.330   7.638
    1H158 Ti151 1511   4.959   0.158   5.364
    1H158 Ti151 1512   0.965   4.381   5.364
    1H158 Ti151 1513   5.255   3.082   7.638
    1H158 Ti151 1514   5.403   5.031   5.364
    1H158 Ti151 1515   6.586   5.681   5.364
    1H158 Ti151 1516   4.071   4.056   5.364
    1H158 Ti151 1517   1.261   1.782   5.364
    1H158 Ti151 1518   1.409   1.782   7.638
    1H158 Ti151 1519   2.297   1.133   7.638
    1H158 Ti152 1520   1.409   0.158   5.364
    1H158 Ti152 1521   6.734   1.458   5.364
    1H158 Ti152 1522   5.255   2.432   7.638
    1H158 Ti152 1523   2.001   6.330   7.638
    1H158 Ti152 1524   0.965   6.980   5.364
    1H158 Ti152 1525   5.994   6.330   5.364
    1H158 Ti152 1526   0.374   2.757   7.638
    1H158 Ti152 1527   0.817   4.056   5.364
    1H158 Ti152 1528   6.882   4.381   5.364
    1H158 Ti152 1529   3.184   3.082   7.638
    1H158 Ti153 1530   6.586   5.031   5.364
    1H158 Ti153 1531   4.811   0.483   5.364
    1H158 Ti153 1532   6.290   4.706   7.638
    1H158 Ti153 1533   6.290   6.330   5.364
    1H158 Ti153 1534   1.261   6.980   5.364
    1H158 Ti153 1535   5.255   0.808   5.364
    1H158 Ti153 1536   1.853   1.458   7.638
    1H158 Ti153 1537   1.409   4.056   5.364
    1H158 Ti153 1538   0.226   4.381   7.638
    1H158 Ti153 1539   3.628   2.107   7.638
    1H158 Ti154 1540   3.776   1.782   7.638
    1H158 Ti154 1541   4.367   6.980   7.638
    1H158 Ti154 1542   4.515   0.483   5.364
    1H158 Ti154 1543   2.740   2.757   7.638
    1H158 Ti154 1544   1.853   5.031   5.364
    1H158 Ti154 1545   2.297   1.458   5.364
    1H158 Ti154 1546   2.001   4.706   5.364
    1H158 Ti154 1547   1.409   2.432   7.638
    1H158 Ti154 1548   1.261   4.381   5.364
    1H158 Ti154 1549   2.297   2.432   7.638
    1H158 Ti155 1550   3.036   2.757   7.638
    1H158 Ti155 1551   5.698   2.757   7.638
    1H158 Ti155 1552   4.367   0.808   5.364
    1H158 Ti155 1553   5.550   5.356   5.364
    1H158 Ti155 1554   7.030   4.056   5.364
    1H158 Ti155 1555   5.403   4.706   7.638
    1H158 Ti155 1556   1.853   1.782   5.364
    1H158 Ti155 1557   4.663   3.407   5.364
    1H158 Ti155 1558   1.113   1.458   5.364
    1H158 Ti155 1559   6.734   2.432   7.638
    1H158 Ti156 1560   3.332   2.107   7.638
    1H158 Ti156 1561   5.255   5.031   7.638
    1H158 Ti156 1562   2.001   2.107   5.364
    1H158 Ti156 1563   0.522   3.082   7.638
    1H158 Ti156 1564   3.184   1.782   7.638
    1H158 Ti156 1565   2.592   3.082   7.638
    1H158 Ti156 1566   3.776   1.133   7.638
    1H158 Ti156 1567   5.550   1.782   7.638
    1H158 Ti156 1568   1.113   2.107   5.364
    1H158 Ti156 1569   0.965   5.031   5.364
    1H158 Ti157 1570   4.515   0.158   7.638
    1H158 Ti157 1571   4.959   4.706   5.364
    1H158 Ti157 1572   2.740   4.056   7.638
    1H158 Ti157 1573   4.959   4.056   5.364
    1H158 Ti157 1574   5.698   1.458   7.638
    1H158 Ti157 1575   6.734   5.356   5.364
    1H158 Ti157 1576   7.030   4.706   5.364
    1H158 Ti157 1577   0.522   3.732   7.638
    1H158 Ti157 1578   6.438   3.082   7.638
    1H158 Ti157 1579   1.705   1.133   7.638
    1H158 Ti158 1580   6.882   0.808   7.638
    1H158 Ti158 1581   0.226   3.082   7.638
    1H158 Ti158 1582   5.107   0.158   7.638
    1H158 Ti158 1583   2.297   6.655   5.364
    1H158 Ti158 1584   2.444   4.056   7.638
    1H158 Ti158 1585   1.557   1.782   5.364
    1H158 Ti158 1586   2.297   1.782   7.638
    1H158 Ti158 1587   5.107   0.808   7.638
    1H158 Ti158 1588   6.290   1.458   7.638
    1H158 Ti158 1589   5.994   4.381   5.364
    1H158 Ti159 1590   7.030   1.133   7.638
    1H158 Ti159 1591   6.438   5.356   5.364
    1H158 Ti159 1592   6.290   0.808   7.638
    1H158 Ti159 1593   6.438   3.732   7.638
    1H158 Ti159 1594   6.438   4.381   7.638
    1H158 Ti159 1595   6.438   5.031   7.638
    1H158 Ti159 1596   4.219   0.808   7.638
    1H158 Ti159 1597   6.438   1.782   7.638
    1H158 Ti159 1598   5.994   4.706   7.638
    1H158 Ti159 1599   0.817   4.706   5.364
    1H158 Ti160 1600   1.557   5.031   5.364
    1H158 Ti160 1601   5.698   4.706   7.638
    1H158 Ti160 1602   6.586   4.381   5.364
    1H158 Ti160 1603   5.846   4.056   5.364
    1H158 Ti160 1604   4.811   0.158   7.638
    1H158 Ti160 1605   6.586   0.808   7.638
    1H158 Ti160 1606   5.994   1.458   7.638
    1H158 Ti160 1607   2.888   3.732   7.638
    1H158 Ti160 1608   1.261   5.031   5.364
    1H158 Ti160 1609   5.846   2.432   7.638
    1H158 Ti161 1610   4.811   0.808   7.638
    1H158 Ti161 1611   6.142   0.483   7.638
    1H158 Ti161 1612   4.515   0.808   7.638
    1H158 Ti161 1613   6.290   4.381   5.364
    1H158 Ti161 1614   2.001   6.655   5.364
    1H158 Ti161 1615   4.071   2.432   7.638
    1H158 Ti161 1616   0.817   5.681   7.638
    1H158 Ti161 1617   7.030   2.107   5.364
    1H158 Ti161 1618   4.071   5.356   5.364
    1H158 Ti161 1619   5.255   0.483   7.638
    1H158 Ti162 1620   0.522   4.381   7.638
    1H158 Ti162 1621   0.522   0.483   7.638
    1H158 Ti162 1622   2.592   6.330   7.638
    1H158 Ti162 1623   5.846   6.980   7.638
    1H158 Ti162 1624   5.255   2.757   5.364
    1H158 Ti162 1625   6.142   6.655   5.364
    1H158 Ti162 1626   2.001   5.356   5.364
    1H158 Ti162 1627   5.550   1.458   5.364
    1H158 Ti162 1628   4.663   2.757   5.364
    1H158 Ti162 1629   6.438   1.458   5.364
    1H158 Ti163 1630   0.522   5.681   7.638
    1H158 Ti163 1631   1.705   6.655   5.364
    1H158 Ti163 1632   6.438   5.681   7.638
    1H158 Ti163 1633   1.113   4.056   5.364
    1H158 Ti163 1634   3.184   2.757   5.364
    1H158 Ti163 1635   4.959   2.757   5.364
    1H158 Ti163 1636   2.297   6.330   7.638
    1H158 Ti163 1637   4.663   5.681   7.638
    1H158 Ti163 1638   0.226   5.681   7.638
    1H158 Ti163 1639   6.142   1.458   5.364
    1H158 Ti164 1640   3.480   0.158   5.364
    1H158 Ti164 1641   7.030   5.681   7.638
    1H158 Ti164 1642   4.367   5.681   7.638
    1H158 Ti164 1643   2.592   2.757   5.364
    1H158 Ti164 1644   6.734   5.681   7.638
    1H158 Ti164 1645   5.846   1.458   5.364
    1H158 Ti164 1646   1.113   2.432   7.638
    1H158 Ti164 1647   5.550   6.980   7.638
    1H158 Ti164 1648   6.734   6.005   5.364
    1H158 Ti164 1649   4.663   0.158   5.364
    1H158 Ti165 1650   3.480   1.782   7.638
    1H158 Ti165 1651   5.255   4.381   7.638
    1H158 Ti165 1652   4.959   0.808   5.364
    1H158 Ti165 1653   4.663   0.808   5.364
    1H158 Ti165 1654   3.184   4.381   7.638
    1H158 Ti165 1655   2.001   1.133   7.638
    1H158 Ti165 1656   3.776   2.432   7.638
    1H158 Ti165 1657   0.817   0.158   5.364
    1H158 Ti165 1658   2.297   4.381   7.638
    1H158 Ti165 1659   4.367   4.056   5.364
    1H158 Ti166 1660   0.817   5.356   5.364
    1H158 Ti166 1661   1.705   2.107   5.364
    1H158 Ti166 1662   2.888   3.082   7.638
    1H158 Ti166 1663   5.550   2.432   7.638
    1H158 Ti166 1664   1.113   6.655   5.364
    1H158 Ti166 1665   7.030   2.432   7.638
    1H158 Ti166 1666   0.817   2.432   7.638
    1H158 Ti166 1667   5.846   6.005   5.364
    1H158 Ti166 1668   0.226   0.483   7.638
    1H158 Ti166 1669   2.297   3.732   7.638
    1H158 Ti167 1670   5.550   5.031   7.638
    1H158 Ti167 1671   1.705   1.782   7.638
    1H158 Ti167 1672   1.409   2.107   5.364
    1H158 Ti167 1673   4.663   4.056   5.364
    1H158 Ti167 1674   2.888   2.757   5.364
    1H158 Ti167 1675   4.071   1.133   7.638
    1H158 Ti167 1676   4.071   0.483   7.638
    1H158 Ti167 1677   1.409   6.655   5.364
    1H158 Ti167 1678   1.113   0.158   5.364
    1H158 Ti167 1679   6.142   3.082   7.638
    1H158 Ti168 1680   4.367   0.158   5.364
    1H158 Ti168 1681   1.705   5.356   5.364
    1H158 Ti168 1682   6.734   3.732   7.638
    1H158 Ti168 1683   5.550   3.082   7.638
    1H158 Ti168 1684   4.663   1.133   7.638
    1H158 Ti168 1685   4.071   0.158   5.364
    1H158 Ti168 1686   3.776   0.158   5.364
    1H158 Ti168 1687   4.367   1.133   7.638
    1H158 Ti168 1688   2.592   2.432   7.638
    1H158 Ti168 1689   5.255   6.980   7.638
    1H158 Ti169 1690   5.255   4.706   5.364
    1H158 Ti169 1691   2.001   1.782   7.638
    1H158 Ti169 1692   4.959   1.133   7.638
    1H158 Ti169 1693   4.663   6.980   7.638
    1H158 Ti169 1694   2.001   1.458   5.364
    1H158 Ti169 1695   1.409   1.458   5.364
    1H158 Ti169 1696   0.226   3.732   7.638
    1H158 Ti169 1697   6.734   4.056   5.364
    1H158 Ti169 1698   0.522   2.432   7.638
    1H158 Ti169 1699   1.705   4.706   5.364
    1H158 Ti170 1700   7.030   3.732   7.638
    1H158 Ti170 1701   2.888   4.381   7.638
    1H158 Ti170 1702   6.142   4.381   7.638
    1H158 Ti170 1703   6.142   1.782   7.638
    1H158 Ti170 1704   2.592   4.381   7.638
    1H158 Ti170 1705   2.592   3.732   7.638
    1H158 Ti170 1706   0.226   2.432   7.638
    1H158 Ti170 1707   5.846   3.082   7.638
    1H158 Ti170 1708   6.142   4.056   5.364
    1H158 Ti170 1709   3.480   2.432   7.638
    1H158 Ti171 1710   4.959   6.980   7.638
    1H158 Ti171 1711   6.142   5.031   7.638
    1H158 Ti171 1712   6.438   0.483   7.638
    1H158 Ti171 1713   5.255   1.133   7.638
    1H158 Ti171 1714   5.846   1.782   7.638
    1H158 Ti171 1715   6.734   1.133   7.638
    1H158 Ti171 1716   1.409   5.356   5.364
    1H158 Ti171 1717   5.846   5.031   7.638
    1H158 Ti171 1718   7.030   0.483   7.638
    1H158 Ti171 1719   6.734   4.706   5.364
    1H158 Ti172 1720   1.113   5.356   5.364
    1H158 Ti172 1721   6.438   6.005   5.364
    1H158 Ti172 1722   6.142   6.005   5.364
    1H158 Ti172 1723   5.550   4.706   5.364
    1H158 Ti172 1724   1.705   1.458   5.364
    1H158 Ti172 1725   5.550   4.381   7.638
    1H158 Ti172 1726   2.888   2.432   7.638
    1H158 Ti172 1727   6.438   4.056   5.364
    1H158 Ti172 1728   1.113   4.706   5.364
    1H158 Ti172 1729   6.734   0.483   7.638
    1H158 Ti173 1730   5.550   1.133   7.638
    1H158 Ti173 1731   5.846   4.381   7.638
    1H158 Ti173 1732   3.184   2.432   7.638
    1H158 Ti173 1733   5.846   4.706   5.364
    1H158 Ti173 1734   4.959   0.483   7.638
    1H158 Ti173 1735   1.409   4.706   5.364
    1H158 Ti173 1736   6.142   4.706   5.364
    1H158 Ti173 1737   4.367   0.483   7.638
    1H158 Ti173 1738   5.846   1.133   7.638
    1H158 Ti173 1739   6.438   4.706   5.364
    1H158 Ti174 1740   6.438   1.133   7.638
    1H158 Ti174 1741   6.142   1.133   7.638
    1H158 Ti174 1742   4.663   0.483   7.638
    1H158 Ti174 1743   3.332   5.681   7.313
    1H158 Ti174 1744   1.261   5.031   7.313
    1H158 Ti174 1745   2.444   0.158   5.689
    1H158 Ti174 1746   3.036   5.356   5.689
    1H158 Ti174 1747   2.149   0.158   5.689
    1H158 Ti174 1748   0.670   6.980   7.313
    1H158 Ti174 1749   5.698   6.330   7.313
    1H158 Ti175 1750   4.811   1.782   7.313
    1H158 Ti175 1751   4.515   1.782   7.313
    1H158 Ti175 1752   3.628   6.980   7.313
    1H158 Ti175 1753   4.811   2.107   5.689
    1H158 Ti175 1754   4.811   3.732   7.313
    1H158 Ti175 1755   0.078   6.655   5.689
    1H158 Ti175 1756   3.924   3.082   7.313
    1H158 Ti175 1757   1.853   6.005   5.689
    1H158 Ti175 1758   1.557   5.031   7.313
    1H158 Ti175 1759   3.036   5.681   7.313
    1H158 Ti176 1760   0.965   6.980   7.313
    1H158 Ti176 1761   5.994   6.330   7.313
    1H158 Ti176 1762   0.965   5.031   7.313
    1H158 Ti176 1763   4.219   3.082   7.313
    1H158 Ti176 1764   5.403   6.330   7.313
    1H158 Ti176 1765   5.107   2.107   5.689
    1H158 Ti176 1766   3.332   6.980   7.313
    1H158 Ti176 1767   3.628   5.681   7.313
    1H158 Ti176 1768   2.740   5.356   5.689
    1H158 Ti176 1769   4.515   3.732   7.313
    1H158 Ti177 1770   3.332   5.356   5.689
    1H158 Ti177 1771   2.149   6.005   5.689
    1H158 Ti177 1772   5.107   6.655   5.689
    1H158 Ti177 1773   0.374   6.330   7.313
    1H158 Ti177 1774   0.374   6.980   7.313
    1H158 Ti177 1775   4.515   2.107   5.689
    1H158 Ti177 1776   6.586   6.330   7.313
    1H158 Ti177 1777   6.882   6.330   7.313
    1H158 Ti177 1778   2.740   0.483   7.313
    1H158 Ti177 1779   2.740   0.158   5.689
    1H158 Ti178 1780   6.290   2.757   5.689
    1H158 Ti178 1781   3.332   6.330   7.313
    1H158 Ti178 1782   0.374   6.655   5.689
    1H158 Ti178 1783   4.515   6.655   5.689
    1H158 Ti178 1784   3.628   6.330   7.313
    1H158 Ti178 1785   6.882   6.655   5.689
    1H158 Ti178 1786   6.290   0.808   5.689
    1H158 Ti178 1787   0.670   6.330   7.313
    1H158 Ti178 1788   5.107   3.732   7.313
    1H158 Ti178 1789   1.261   4.381   7.313
    1H158 Ti179 1790   3.924   6.980   7.313
    1H158 Ti179 1791   4.811   6.005   5.689
    1H158 Ti179 1792   3.628   5.031   7.313
    1H158 Ti179 1793   1.557   4.381   7.313
    1H158 Ti179 1794   1.853   0.158   5.689
    1H158 Ti179 1795   4.811   6.655   5.689
    1H158 Ti179 1796   6.290   6.330   7.313
    1H158 Ti179 1797   0.078   6.330   7.313
    1H158 Ti179 1798   5.107   1.782   7.313
    1H158 Ti179 1799   3.924   5.031   7.313
    1H158 Ti180 1800   4.219   1.782   7.313
    1H158 Ti180 1801   3.628   3.082   7.313
    1H158 Ti180 1802   5.403   6.655   5.689
    1H158 Ti180 1803   1.557   6.005   5.689
    1H158 Ti180 1804   5.994   2.757   5.689
    1H158 Ti180 1805   5.107   6.005   5.689
    1H158 Ti180 1806   6.586   0.808   5.689
    1H158 Ti180 1807   2.444   0.483   7.313
    1H158 Ti180 1808   1.853   5.031   7.313
    1H158 Ti180 1809   0.374   6.005   5.689
    1H158 Ti181 1810   3.628   2.107   5.689
    1H158 Ti181 1811   4.811   1.458   5.689
    1H158 Ti181 1812   4.515   1.458   5.689
    1H158 Ti181 1813   4.515   3.082   7.313
    1H158 Ti181 1814   5.403   5.681   7.313
    1H158 Ti181 1815   5.698   5.681   7.313
    1H158 Ti181 1816   3.332   2.107   5.689
    1H158 Ti181 1817   3.036   0.483   7.313
    1H158 Ti181 1818   4.219   6.655   5.689
    1H158 Ti181 1819   0.670   6.005   5.689
    1H158 Ti182 1820   3.628   3.407   5.689
    1H158 Ti182 1821   2.444   6.005   5.689
    1H158 Ti182 1822   1.853   3.082   7.313
    1H158 Ti182 1823   1.261   6.980   7.313
    1H158 Ti182 1824   2.740   5.681   7.313
    1H158 Ti182 1825   1.557   2.757   5.689
    1H158 Ti182 1826   6.586   2.757   5.689
    1H158 Ti182 1827   0.522   6.655   7.313
    1H158 Ti182 1828   3.924   3.407   5.689
    1H158 Ti182 1829   3.036   6.005   5.689
    1H158 Ti183 1830   1.853   2.757   5.689
    1H158 Ti183 1831   2.740   6.005   5.689
    1H158 Ti183 1832   1.409   4.706   7.313
    1H158 Ti183 1833   0.670   1.782   7.313
    1H158 Ti183 1834   5.403   2.107   5.689
    1H158 Ti183 1835   3.480   6.005   7.313
    1H158 Ti183 1836   0.670   5.031   7.313
    1H158 Ti183 1837   3.036   4.706   5.689
    1H158 Ti183 1838   3.480   6.655   7.313
    1H158 Ti183 1839   6.586   0.158   5.689
    1H158 Ti184 1840   3.332   6.005   5.689
    1H158 Ti184 1841   5.550   6.005   7.313
    1H158 Ti184 1842   0.965   1.782   7.313
    1H158 Ti184 1843   2.149   3.082   7.313
    1H158 Ti184 1844   5.994   0.808   5.689
    1H158 Ti184 1845   6.290   0.158   5.689
    1H158 Ti184 1846   5.107   6.330   7.313
    1H158 Ti184 1847   6.882   0.158   5.689
    1H158 Ti184 1848   4.663   1.782   5.689
    1H158 Ti184 1849   0.817   6.655   7.313
    1H158 Ti185 1850   3.332   4.706   5.689
    1H158 Ti185 1851   2.740   4.706   5.689
    1H158 Ti185 1852   5.994   0.158   5.689
    1H158 Ti185 1853   2.888   5.681   5.689
    1H158 Ti185 1854   2.149   5.031   7.313
    1H158 Ti185 1855   3.184   5.681   5.689
    1H158 Ti185 1856   6.882   2.757   5.689
    1H158 Ti185 1857   3.036   0.808   5.689
    1H158 Ti185 1858   3.480   5.356   7.313
    1H158 Ti185 1859   3.184   6.005   7.313
    1H158 Ti186 1860   4.663   3.407   7.313
    1H158 Ti186 1861   1.113   4.706   7.313
    1H158 Ti186 1862   3.184   5.031   5.689
    1H158 Ti186 1863   1.557   3.407   5.689
    1H158 Ti186 1864   2.888   5.031   5.689
    1H158 Ti186 1865   5.698   0.158   5.689
    1H158 Ti186 1866   4.959   6.330   5.689
    1H158 Ti186 1867   3.036   1.458   5.689
    1H158 Ti186 1868   5.698   2.107   5.689
    1H158 Ti186 1869   3.628   6.005   5.689
    1H158 Ti187 1870   0.374   3.407   5.689
    1H158 Ti187 1871   5.846   6.005   7.313
    1H158 Ti187 1872   0.670   3.407   5.689
    1H158 Ti187 1873   1.261   3.407   5.689
    1H158 Ti187 1874   3.332   0.808   5.689
    1H158 Ti187 1875   4.219   4.381   7.313
    1H158 Ti187 1876   1.261   3.732   7.313
    1H158 Ti187 1877   0.226   6.655   7.313
    1H158 Ti187 1878   0.078   2.757   5.689
    1H158 Ti187 1879   4.959   1.782   5.689
    1H158 Ti188 1880   2.444   5.031   7.313
    1H158 Ti188 1881   4.811   3.082   7.313
    1H158 Ti188 1882   0.965   3.407   5.689
    1H158 Ti188 1883   3.332   0.483   7.313
    1H158 Ti188 1884   5.994   2.107   5.689
    1H158 Ti188 1885   3.776   6.655   7.313
    1H158 Ti188 1886   4.367   3.407   7.313
    1H158 Ti188 1887   3.184   5.356   7.313
    1H158 Ti188 1888   7.030   6.980   5.689
    1H158 Ti188 1889   3.036   1.133   7.313
    1H158 Ti189 1890   2.740   0.808   5.689
    1H158 Ti189 1891   0.374   5.031   7.313
    1H158 Ti189 1892   1.853   3.407   5.689
    1H158 Ti189 1893   3.332   1.458   5.689
    1H158 Ti189 1894   4.663   6.330   5.689
    1H158 Ti189 1895   0.226   6.330   5.689
    1H158 Ti189 1896   4.663   2.107   7.313
    1H158 Ti189 1897   2.149   4.056   5.689
    1H158 Ti189 1898   2.444   5.681   7.313
    1H158 Ti189 1899   0.078   0.158   5.689
    1H158 Ti190 1900   1.557   6.980   7.313
    1H158 Ti190 1901   6.438   0.483   5.689
    1H158 Ti190 1902   1.705   4.706   7.313
    1H158 Ti190 1903   2.592   0.483   5.689
    1H158 Ti190 1904   4.515   4.381   7.313
    1H158 Ti190 1905   3.628   0.808   5.689
    1H158 Ti190 1906   1.409   5.356   7.313
    1H158 Ti190 1907   0.078   3.407   5.689
    1H158 Ti190 1908   1.557   3.732   7.313
    1H158 Ti190 1909   6.142   0.483   5.689
    1H158 Ti191 1910   3.628   4.706   5.689
    1H158 Ti191 1911   2.740   5.031   7.313
    1H158 Ti191 1912   3.776   5.356   7.313
    1H158 Ti191 1913   3.480   0.158   7.313
    1H158 Ti191 1914   3.924   6.005   5.689
    1H158 Ti191 1915   0.374   1.458   5.689
    1H158 Ti191 1916   2.297   0.483   5.689
    1H158 Ti191 1917   2.592   5.681   5.689
    1H158 Ti191 1918   0.078   5.031   7.313
    1H158 Ti191 1919   2.740   1.133   7.313
    1H158 Ti192 1920   5.403   0.158   5.689
    1H158 Ti192 1921   3.924   4.381   7.313
    1H158 Ti192 1922   3.036   6.980   7.313
    1H158 Ti192 1923   4.959   3.407   7.313
    1H158 Ti192 1924   0.374   2.757   5.689
    1H158 Ti192 1925   2.444   4.706   5.689
    1H158 Ti192 1926   3.184   0.158   7.313
    1H158 Ti192 1927   4.663   4.056   7.313
    1H158 Ti192 1928   5.255   6.005   7.313
    1H158 Ti192 1929   2.888   5.356   7.313
    1H158 Ti193 1930   5.255   6.330   5.689
    1H158 Ti193 1931   2.444   4.056   5.689
    1H158 Ti193 1932   6.142   2.432   5.689
    1H158 Ti193 1933   4.071   3.407   7.313
    1H158 Ti193 1934   2.740   1.458   5.689
    1H158 Ti193 1935   0.226   6.980   5.689
    1H158 Ti193 1936   0.522   6.330   5.689
    1H158 Ti193 1937   7.030   6.655   7.313
    1H158 Ti193 1938   2.888   0.808   7.313
    1H158 Ti193 1939   6.290   2.107   5.689
    1H158 Ti194 1940   1.113   6.655   7.313
    1H158 Ti194 1941   5.698   0.808   5.689
    1H158 Ti194 1942   4.219   2.107   5.689
    1H158 Ti194 1943   3.184   6.655   7.313
    1H158 Ti194 1944   6.734   6.655   7.313
    1H158 Ti194 1945   1.705   5.356   7.313
    1H158 Ti194 1946   0.965   3.732   7.313
    1H158 Ti194 1947   3.332   5.031   7.313
    1H158 Ti194 1948   1.409   4.056   7.313
    1H158 Ti194 1949   4.959   2.107   7.313
    1H158 Ti195 1950   3.480   5.681   5.689
    1H158 Ti195 1951   4.515   6.005   5.689
    1H158 Ti195 1952   0.965   6.330   7.313
    1H158 Ti195 1953   1.705   3.082   5.689
    1H158 Ti195 1954   4.367   1.782   5.689
    1H158 Ti195 1955   4.367   6.330   5.689
    1H158 Ti195 1956   2.888   0.158   7.313
    1H158 Ti195 1957   0.078   6.980   7.313
    1H158 Ti195 1958   1.557   5.681   7.313
    1H158 Ti195 1959   6.734   6.980   5.689
    1H158 Ti196 1960   3.332   1.133   7.313
    1H158 Ti196 1961   0.670   1.458   5.689
    1H158 Ti196 1962   1.853   4.056   5.689
    1H158 Ti196 1963   2.592   5.356   7.313
    1H158 Ti196 1964   4.219   3.732   7.313
    1H158 Ti196 1965   3.776   6.005   7.313
    1H158 Ti196 1966   4.811   2.432   7.313
    1H158 Ti196 1967   3.924   2.107   5.689
    1H158 Ti196 1968   5.846   0.483   5.689
    1H158 Ti196 1969   3.480   5.031   5.689
    1H158 Ti197 1970   2.592   0.158   7.313
    1H158 Ti197 1971   4.367   4.056   7.313
    1H158 Ti197 1972   6.734   0.483   5.689
    1H158 Ti197 1973   2.888   0.483   5.689
    1H158 Ti197 1974   2.592   5.031   5.689
    1H158 Ti197 1975   4.811   6.330   7.313
    1H158 Ti197 1976   1.113   5.356   7.313
    1H158 Ti197 1977   5.255   6.980   5.689
    1H158 Ti197 1978   6.438   6.655   7.313
    1H158 Ti197 1979   2.001   0.483   5.689
    1H158 Ti198 1980   0.078   1.458   5.689
    1H158 Ti198 1981   3.184   1.133   5.689
    1H158 Ti198 1982   5.846   2.432   5.689
    1H158 Ti198 1983   2.592   0.808   7.313
    1H158 Ti198 1984   3.480   1.782   5.689
    1H158 Ti198 1985   1.113   0.158   7.313
    1H158 Ti198 1986   6.438   2.432   5.689
    1H158 Ti198 1987   2.592   6.980   5.689
    1H158 Ti198 1988   3.776   3.407   7.313
    1H158 Ti198 1989   2.444   6.980   7.313
    1H158 Ti199 1990   0.817   0.158   7.313
    1H158 Ti199 1991   3.184   0.808   7.313
    1H158 Ti199 1992   6.438   3.082   5.689
    1H158 Ti199 1993   2.297   6.980   5.689
    1H158 Ti199 1994   3.184   1.782   5.689
    1H158 Ti199 1995   4.071   4.706   7.313
    1H158 Ti199 1996   1.409   3.082   5.689
    1H158 Ti199 1997   4.219   5.031   7.313
    1H158 Ti199 1998   1.557   6.330   7.313
    1H158 Ti199 1999   3.776   4.706   7.313
    1H158 Ti200 2000   3.924   0.808   5.689
    1H158 Ti200 2001   0.226   3.082   5.689
    1H158 Ti200 2002   7.030   6.330   5.689
    1H158 Ti200 2003   2.297   5.356   7.313
    1H158 Ti200 2004   4.367   2.107   7.313
    1H158 Ti200 2005   1.557   3.082   7.313
    1H158 Ti200 2006   6.882   5.031   7.313
    1H158 Ti200 2007   2.888   1.133   5.689
    1H158 Ti200 2008   3.628   4.056   5.689
    1H158 Ti200 2009   3.036   6.655   5.689
    1H158 Ti201 2010   3.924   2.757   5.689
    1H158 Ti201 2011   6.142   6.005   7.313
    1H158 Ti201 2012   5.550   6.980   5.689
    1H158 Ti201 2013   6.142   3.082   5.689
    1H158 Ti201 2014   2.001   5.356   7.313
    1H158 Ti201 2015   3.036   6.330   7.313
    1H158 Ti201 2016   1.261   0.483   7.313
    1H158 Ti201 2017   6.586   6.980   7.313
    1H158 Ti201 2018   1.113   4.056   7.313
    1H158 Ti201 2019   2.888   6.005   7.313
    1H158 Ti202 2020   2.444   5.356   5.689
    1H158 Ti202 2021   7.030   3.082   5.689
    1H158 Ti202 2022   3.036   2.107   5.689
    1H158 Ti202 2023   0.817   4.706   7.313
    1H158 Ti202 2024   4.959   4.056   7.313
    1H158 Ti202 2025   2.297   5.681   5.689
    1H158 Ti202 2026   3.036   5.031   7.313
    1H158 Ti202 2027   3.924   6.330   7.313
    1H158 Ti202 2028   3.628   5.356   5.689
    1H158 Ti202 2029   3.776   0.158   7.313
    1H158 Ti203 2030   0.965   4.381   7.313
    1H158 Ti203 2031   1.409   6.655   7.313
    1H158 Ti203 2032   6.290   3.407   5.689
    1H158 Ti203 2033   4.219   6.005   5.689
    1H158 Ti203 2034   6.734   3.082   5.689
    1H158 Ti203 2035   3.924   5.681   7.313
    1H158 Ti203 2036   5.255   1.782   5.689
    1H158 Ti203 2037   2.740   6.980   7.313
    1H158 Ti203 2038   1.261   6.005   5.689
    1H158 Ti203 2039   6.142   6.655   7.313
    1H158 Ti204 2040   0.965   6.005   5.689
    1H158 Ti204 2041   4.959   5.681   5.689
    1H158 Ti204 2042   3.332   3.407   5.689
    1H158 Ti204 2043   4.071   6.330   5.689
    1H158 Ti204 2044   1.261   6.330   7.313
    1H158 Ti204 2045   2.740   3.407   5.689
    1H158 Ti204 2046   0.522   3.082   5.689
    1H158 Ti204 2047   3.480   1.133   5.689
    1H158 Ti204 2048   1.261   1.133   7.313
    1H158 Ti204 2049   4.811   5.356   5.689
    1H158 Ti205 2050   2.888   6.330   5.689
    1H158 Ti205 2051   5.846   6.655   7.313
    1H158 Ti205 2052   0.817   1.458   7.313
    1H158 Ti205 2053   4.367   2.757   7.313
    1H158 Ti205 2054   3.776   3.082   5.689
    1H158 Ti205 2055   0.670   0.808   5.689
    1H158 Ti205 2056   3.776   3.732   5.689
    1H158 Ti205 2057   5.403   3.732   7.313
    1H158 Ti205 2058   3.184   6.330   5.689
    1H158 Ti205 2059   4.663   2.757   7.313
    1H158 Ti206 2060   0.374   4.056   5.689
    1H158 Ti206 2061   2.149   3.407   5.689
    1H158 Ti206 2062   3.036   0.158   5.689
    1H158 Ti206 2063   2.001   3.732   5.689
    1H158 Ti206 2064   4.219   1.458   5.689
    1H158 Ti206 2065   4.071   2.757   7.313
    1H158 Ti206 2066   2.149   5.681   7.313
    1H158 Ti206 2067   6.882   0.808   5.689
    1H158 Ti206 2068   1.853   5.681   7.313
    1H158 Ti206 2069   0.374   1.782   7.313
    1H158 Ti207 2070   0.670   2.107   5.689
    1H158 Ti207 2071   4.959   6.980   5.689
    1H158 Ti207 2072   2.001   3.082   5.689
    1H158 Ti207 2073   1.409   0.158   7.313
    1H158 Ti207 2074   0.078   6.005   5.689
    1H158 Ti207 2075   0.965   3.082   7.313
    1H158 Ti207 2076   4.663   1.458   7.313
    1H158 Ti207 2077   1.705   3.407   7.313
    1H158 Ti207 2078   6.882   6.980   7.313
    1H158 Ti207 2079   2.001   5.681   5.689
    1H158 Ti208 2080   4.811   5.031   7.313
    1H158 Ti208 2081   2.592   4.381   5.689
    1H158 Ti208 2082   4.367   4.706   7.313
    1H158 Ti208 2083   1.409   3.407   7.313
    1H158 Ti208 2084   0.374   1.133   7.313
    1H158 Ti208 2085   2.297   0.158   7.313
    1H158 Ti208 2086   1.557   0.808   5.689
    1H158 Ti208 2087   0.522   0.158   7.313
    1H158 Ti208 2088   2.444   2.107   5.689
    1H158 Ti208 2089   4.663   2.432   5.689
    1H158 Ti209 2090   2.888   6.980   5.689
    1H158 Ti209 2091   1.853   4.381   7.313
    1H158 Ti209 2092   2.888   1.782   5.689
    1H158 Ti209 2093   4.959   2.432   5.689
    1H158 Ti209 2094   2.001   2.757   7.313
    1H158 Ti209 2095   1.705   3.732   5.689
    1H158 Ti209 2096   3.776   2.432   5.689
    1H158 Ti209 2097   6.882   3.407   5.689
    1H158 Ti209 2098   5.550   0.483   5.689
    1H158 Ti209 2099   1.705   4.056   7.313
    1H158 Ti210 2100   2.001   6.330   5.689
    1H158 Ti210 2101   5.550   6.655   7.313
    1H158 Ti210 2102   4.663   5.681   5.689
    1H158 Ti210 2103   2.001   6.980   5.689
    1H158 Ti210 2104   5.107   1.458   5.689
    1H158 Ti210 2105   1.853   2.432   7.313
    1H158 Ti210 2106   0.670   6.655   5.689
    1H158 Ti210 2107   0.078   5.356   5.689
    1H158 Ti210 2108   2.001   4.706   7.313
    1H158 Ti210 2109   1.261   2.757   5.689
    1H158 Ti211 2110   3.480   4.381   5.689
    1H158 Ti211 2111   3.332   3.732   7.313
    1H158 Ti211 2112   5.698   2.757   5.689
    1H158 Ti211 2113   3.480   3.732   5.689
    1H158 Ti211 2114   0.522   1.458   7.313
    1H158 Ti211 2115   2.297   3.732   5.689
    1H158 Ti211 2116   5.107   5.681   7.313
    1H158 Ti211 2117   6.586   6.655   5.689
    1H158 Ti211 2118   1.853   6.980   7.313
    1H158 Ti211 2119   2.297   4.381   5.689
    1H158 Ti212 2120   1.113   3.407   7.313
    1H158 Ti212 2121   1.113   3.082   5.689
    1H158 Ti212 2122   0.522   3.732   5.689
    1H158 Ti212 2123   5.994   5.681   7.313
    1H158 Ti212 2124   3.776   1.782   5.689
    1H158 Ti212 2125   2.592   6.330   5.689
    1H158 Ti212 2126   1.705   0.483   5.689
    1H158 Ti212 2127   5.550   2.432   5.689
    1H158 Ti212 2128   3.628   1.458   5.689
    1H158 Ti212 2129   2.444   0.808   5.689
    1H158 Ti213 2130   4.515   4.706   5.689
    1H158 Ti213 2131   4.071   4.056   7.313
    1H158 Ti213 2132   6.438   6.980   5.689
    1H158 Ti213 2133   1.261   3.082   7.313
    1H158 Ti213 2134   2.149   0.483   7.313
    1H158 Ti213 2135   5.403   6.005   5.689
    1H158 Ti213 2136   5.698   6.655   5.689
    1H158 Ti213 2137   3.480   3.407   7.313
    1H158 Ti213 2138   2.888   4.381   5.689
    1H158 Ti213 2139   0.965   1.133   7.313
    1H158 Ti214 2140   7.030   0.483   5.689
    1H158 Ti214 2141   4.515   5.031   7.313
    1H158 Ti214 2142   2.297   6.330   5.689
    1H158 Ti214 2143   0.817   3.082   5.689
    1H158 Ti214 2144   4.515   2.432   7.313
    1H158 Ti214 2145   3.480   2.432   5.689
    1H158 Ti214 2146   0.374   4.706   5.689
    1H158 Ti214 2147   3.924   6.655   5.689
    1H158 Ti214 2148   6.586   3.407   5.689
    1H158 Ti214 2149   3.184   4.381   5.689
    1H158 Ti215 2150   4.071   6.655   7.313
    1H158 Ti215 2151   6.438   6.005   7.313
    1H158 Ti215 2152   2.444   3.407   5.689
    1H158 Ti215 2153   3.480   6.330   5.689
    1H158 Ti215 2154   1.705   2.757   7.313
    1H158 Ti215 2155   6.734   2.432   5.689
    1H158 Ti215 2156   0.226   3.732   5.689
    1H158 Ti215 2157   6.882   4.381   7.313
    1H158 Ti215 2158   4.071   5.356   7.313
    1H158 Ti215 2159   1.113   1.458   7.313
    1H158 Ti216 2160   2.740   1.782   7.313
    1H158 Ti216 2161   3.924   4.706   5.689
    1H158 Ti216 2162   3.776   6.330   5.689
    1H158 Ti216 2163   6.882   1.782   7.313
    1H158 Ti216 2164   2.149   6.980   7.313
    1H158 Ti216 2165   5.846   6.980   5.689
    1H158 Ti216 2166   0.817   5.356   7.313
    1H158 Ti216 2167   2.740   2.107   5.689
    1H158 Ti216 2168   5.255   2.432   5.689
    1H158 Ti216 2169   4.071   2.432   5.689
    1H158 Ti217 2170   3.776   5.681   5.689
    1H158 Ti217 2171   3.184   0.483   5.689
    1H158 Ti217 2172   0.670   1.133   7.313
    1H158 Ti217 2173   4.367   2.432   5.689
    1H158 Ti217 2174   1.705   6.330   5.689
    1H158 Ti217 2175   4.071   1.782   5.689
    1H158 Ti217 2176   4.367   1.458   7.313
    1H158 Ti217 2177   0.522   1.133   5.689
    1H158 Ti217 2178   5.107   3.407   5.689
    1H158 Ti217 2179   2.001   3.407   7.313
    1H158 Ti218 2180   4.071   3.082   5.689
    1H158 Ti218 2181   3.776   2.757   7.313
    1H158 Ti218 2182   6.734   6.005   7.313
    1H158 Ti218 2183   0.522   5.681   5.689
    1H158 Ti218 2184   2.149   2.757   5.689
    1H158 Ti218 2185   1.705   5.681   5.689
    1H158 Ti218 2186   4.959   1.458   7.313
    1H158 Ti218 2187   0.226   5.681   5.689
    1H158 Ti218 2188   2.592   1.133   5.689
    1H158 Ti218 2189   1.261   5.681   7.313
    1H158 Ti219 2190   2.740   6.655   5.689
    1H158 Ti219 2191   4.959   6.005   7.313
    1H158 Ti219 2192   3.036   3.407   5.689
    1H158 Ti219 2193   0.817   6.330   5.689
    1H158 Ti219 2194   2.740   4.056   5.689
    1H158 Ti219 2195   1.705   6.655   7.313
    1H158 Ti219 2196   0.522   1.782   5.689
    1H158 Ti219 2197   0.670   2.757   5.689
    1H158 Ti219 2198   1.557   0.158   5.689
    1H158 Ti219 2199   4.663   6.980   5.689
    1H158 Ti220 2200   5.994   3.732   7.313
    1H158 Ti220 2201   2.592   3.732   5.689
    1H158 Ti220 2202   4.811   4.381   7.313
    1H158 Ti220 2203   2.888   1.458   7.313
    1H158 Ti220 2204   5.255   3.407   7.313
    1H158 Ti220 2205   3.776   1.133   5.689
    1H158 Ti220 2206   4.219   3.407   5.689
    1H158 Ti220 2207   3.628   0.483   7.313
    1H158 Ti220 2208   5.403   4.056   5.689
    1H158 Ti220 2209   0.522   6.005   7.313
    1H158 Ti221 2210   3.480   4.706   7.313
    1H158 Ti221 2211   3.480   0.808   7.313
    1H158 Ti221 2212   4.663   4.706   7.313
    1H158 Ti221 2213   7.030   6.005   7.313
    1H158 Ti221 2214   7.030   4.706   7.313
    1H158 Ti221 2215   0.226   6.005   7.313
    1H158 Ti221 2216   1.409   6.005   7.313
    1H158 Ti221 2217   3.332   3.082   7.313
    1H158 Ti221 2218   3.332   4.056   5.689
    1H158 Ti221 2219   4.219   6.980   7.313
    1H158 Ti222 2220   3.776   4.381   5.689
    1H158 Ti222 2221   1.409   3.732   5.689
    1H158 Ti222 2222   6.438   1.133   5.689
    1H158 Ti222 2223   6.290   2.432   7.313
    1H158 Ti222 2224   0.522   6.980   5.689
    1H158 Ti222 2225   0.522   4.706   7.313
    1H158 Ti222 2226   0.817   3.732   5.689
    1H158 Ti222 2227   4.959   2.757   7.313
    1H158 Ti222 2228   3.628   3.732   7.313
    1H158 Ti222 2229   5.107   3.082   7.313
    1H158 Ti223 2230   5.550   6.330   5.689
    1H158 Ti223 2231   0.078   1.782   7.313
    1H158 Ti223 2232   6.882   3.082   7.313
    1H158 Ti223 2233   0.374   0.158   5.689
    1H158 Ti223 2234   2.592   1.782   5.689
    1H158 Ti223 2235   5.846   3.082   5.689
    1H158 Ti223 2236   1.705   6.005   7.313
    1H158 Ti223 2237   6.142   6.980   5.689
    1H158 Ti223 2238   3.924   1.782   7.313
    1H158 Ti223 2239   1.261   1.782   7.313
    1H158 Ti224 2240   0.226   1.133   5.689
    1H158 Ti224 2241   3.628   2.757   5.689
    1H158 Ti224 2242   0.965   0.483   7.313
    1H158 Ti224 2243   2.888   6.655   7.313
    1H158 Ti224 2244   3.480   3.082   5.689
    1H158 Ti224 2245   0.965   0.808   5.689
    1H158 Ti224 2246   1.853   3.732   7.313
    1H158 Ti224 2247   4.219   4.706   5.689
    1H158 Ti224 2248   0.226   4.706   7.313
    1H158 Ti224 2249   3.776   5.031   5.689
    1H158 Ti225 2250   0.522   2.432   5.689
    1H158 Ti225 2251   0.226   2.432   5.689
    1H158 Ti225 2252   5.994   5.356   5.689
    1H158 Ti225 2253   3.628   4.381   7.313
    1H158 Ti225 2254   2.297   0.808   7.313
    1H158 Ti225 2255   5.255   5.681   5.689
    1H158 Ti225 2256   5.255   6.655   7.313
    1H158 Ti225 2257   0.817   1.133   5.689
    1H158 Ti225 2258   6.734   1.133   5.689
    1H158 Ti225 2259   5.255   2.107   7.313
    1H158 Ti226 2260   1.705   0.158   7.313
    1H158 Ti226 2261   5.403   1.782   7.313
    1H158 Ti226 2262   1.261   0.808   5.689
    1H158 Ti226 2263   5.550   1.782   5.689
    1H158 Ti226 2264   7.030   2.432   5.689
    1H158 Ti226 2265   0.374   0.808   5.689
    1H158 Ti226 2266   5.107   0.158   5.689
    1H158 Ti226 2267   2.592   6.005   7.313
    1H158 Ti226 2268   6.586   2.107   5.689
    1H158 Ti226 2269   4.367   6.980   5.689
    1H158 Ti227 2270   1.113   0.808   7.313
    1H158 Ti227 2271   2.444   1.133   7.313
    1H158 Ti227 2272   4.663   1.133   5.689
    1H158 Ti227 2273   3.332   6.655   5.689
    1H158 Ti227 2274   5.698   3.732   7.313
    1H158 Ti227 2275   1.557   0.483   7.313
    1H158 Ti227 2276   6.142   1.133   5.689
    1H158 Ti227 2277   5.107   2.432   7.313
    1H158 Ti227 2278   4.367   1.133   5.689
    1H158 Ti227 2279   5.698   0.483   7.313
    1H158 Ti228 2280   0.817   6.005   7.313
    1H158 Ti228 2281   0.226   1.458   7.313
    1H158 Ti228 2282   1.853   0.808   5.689
    1H158 Ti228 2283   1.113   3.732   5.689
    1H158 Ti228 2284   4.219   2.757   5.689
    1H158 Ti228 2285   0.817   3.407   7.313
    1H158 Ti228 2286   0.374   2.107   5.689
    1H158 Ti228 2287   0.226   1.782   5.689
    1H158 Ti228 2288   4.071   1.133   5.689
    1H158 Ti228 2289   7.030   1.133   5.689
    1H158 Ti229 2290   3.924   4.056   5.689
    1H158 Ti229 2291   2.001   0.158   7.313
    1H158 Ti229 2292   2.444   3.082   7.313
    1H158 Ti229 2293   3.776   4.056   7.313
    1H158 Ti229 2294   1.705   2.432   5.689
    1H158 Ti229 2295   4.071   3.732   5.689
    1H158 Ti229 2296   5.550   5.356   7.313
    1H158 Ti229 2297   6.290   6.980   7.313
    1H158 Ti229 2298   0.226   0.483   5.689
    1H158 Ti229 2299   5.994   3.407   5.689
    1H158 Ti230 2300   2.592   1.458   7.313
    1H158 Ti230 2301   3.184   3.732   5.689
    1H158 Ti230 2302   2.001   4.381   5.689
    1H158 Ti230 2303   2.888   3.732   5.689
    1H158 Ti230 2304   0.817   1.782   5.689
    1H158 Ti230 2305   1.113   6.005   7.313
    1H158 Ti230 2306   3.184   1.458   7.313
    1H158 Ti230 2307   4.515   5.356   5.689
    1H158 Ti230 2308   2.297   5.031   5.689
    1H158 Ti230 2309   1.853   6.330   7.313
    1H158 Ti231 2310   4.367   5.681   5.689
    1H158 Ti231 2311   1.409   0.808   7.313
    1H158 Ti231 2312   0.522   5.356   7.313
    1H158 Ti231 2313   5.255   5.356   7.313
    1H158 Ti231 2314   2.444   1.458   5.689
    1H158 Ti231 2315   2.149   4.706   5.689
    1H158 Ti231 2316   5.403   0.808   5.689
    1H158 Ti231 2317   2.297   4.706   7.313
    1H158 Ti231 2318   5.255   4.056   7.313
    1H158 Ti231 2319   0.817   4.056   7.313
    1H158 Ti232 2320   5.107   5.356   5.689
    1H158 Ti232 2321   2.001   2.432   5.689
    1H158 Ti232 2322   0.226   0.158   7.313
    1H158 Ti232 2323   1.557   4.056   5.689
    1H158 Ti232 2324   6.882   1.458   5.689
    1H158 Ti232 2325   4.515   6.330   7.313
    1H158 Ti232 2326   0.670   4.056   5.689
    1H158 Ti232 2327   0.374   5.356   5.689
    1H158 Ti232 2328   3.480   0.483   5.689
    1H158 Ti232 2329   4.071   2.107   7.313
    1H158 Ti233 2330   6.734   6.330   5.689
    1H158 Ti233 2331   3.924   3.732   7.313
    1H158 Ti233 2332   4.071   5.681   5.689
    1H158 Ti233 2333   6.734   4.706   7.313
    1H158 Ti233 2334   3.184   2.432   5.689
    1H158 Ti233 2335   4.663   5.031   5.689
    1H158 Ti233 2336   0.817   2.107   7.313
    1H158 Ti233 2337   2.297   2.757   7.313
    1H158 Ti233 2338   0.965   1.458   5.689
    1H158 Ti233 2339   1.409   6.330   5.689
    1H158 Ti234 2340   2.297   3.082   5.689
    1H158 Ti234 2341   3.184   6.980   5.689
    1H158 Ti234 2342   5.846   1.782   5.689
    1H158 Ti234 2343   7.030   3.732   5.689
    1H158 Ti234 2344   3.628   1.133   7.313
    1H158 Ti234 2345   0.817   5.681   5.689
    1H158 Ti234 2346   0.670   3.732   7.313
    1H158 Ti234 2347   4.071   6.005   7.313
    1H158 Ti234 2348   1.409   0.483   5.689
    1H158 Ti234 2349   0.522   4.381   5.689
    1H158 Ti235 2350   0.078   4.056   5.689
    1H158 Ti235 2351   0.226   4.381   5.689
    1H158 Ti235 2352   0.817   2.432   5.689
    1H158 Ti235 2353   0.226   5.031   5.689
    1H158 Ti235 2354   5.846   1.133   5.689
    1H158 Ti235 2355   2.001   6.005   7.313
    1H158 Ti235 2356   5.403   3.407   5.689
    1H158 Ti235 2357   4.219   0.808   5.689
    1H158 Ti235 2358   1.409   5.681   5.689
    1H158 Ti235 2359   5.255   0.483   5.689
    1H158 Ti236 2360   1.409   2.757   7.313
    1H158 Ti236 2361   4.071   1.458   7.313
    1H158 Ti236 2362   5.255   3.732   5.689
    1H158 Ti236 2363   0.226   5.356   7.313
    1H158 Ti236 2364   1.705   6.980   5.689
    1H158 Ti236 2365   4.071   0.158   7.313
    1H158 Ti236 2366   1.557   2.432   7.313
    1H158 Ti236 2367   4.959   1.133   5.689
    1H158 Ti236 2368   2.149   2.432   7.313
    1H158 Ti236 2369   2.001   6.655   7.313
    1H158 Ti237 2370   0.078   4.381   7.313
    1H158 Ti237 2371   4.959   5.356   7.313
    1H158 Ti237 2372   0.965   2.107   5.689
    1H158 Ti237 2373   2.297   6.005   7.313
    1H158 Ti237 2374   1.409   2.432   5.689
    1H158 Ti237 2375   0.817   0.808   7.313
    1H158 Ti237 2376   4.367   5.031   5.689
    1H158 Ti237 2377   5.107   5.031   7.313
    1H158 Ti237 2378   7.030   5.681   5.689
    1H158 Ti237 2379   1.557   1.133   7.313
    1H158 Ti238 2380   4.959   6.655   7.313
    1H158 Ti238 2381   6.142   1.782   5.689
    1H158 Ti238 2382   0.522   0.483   5.689
    1H158 Ti238 2383   3.924   1.458   5.689
    1H158 Ti238 2384   2.149   2.107   5.689
    1H158 Ti238 2385   2.297   2.432   5.689
    1H158 Ti238 2386   0.670   3.082   7.313
    1H158 Ti238 2387   2.592   4.706   7.313
    1H158 Ti238 2388   2.592   6.655   7.313
    1H158 Ti238 2389   4.071   4.381   5.689
    1H158 Ti239 2390   1.113   6.330   5.689
    1H158 Ti239 2391   3.036   1.782   7.313
    1H158 Ti239 2392   1.409   1.458   7.313
    1H158 Ti239 2393   3.480   4.056   7.313
    1H158 Ti239 2394   3.184   3.407   7.313
    1H158 Ti239 2395   0.078   4.706   5.689
    1H158 Ti239 2396   6.586   5.031   7.313
    1H158 Ti239 2397   2.297   3.407   7.313
    1H158 Ti239 2398   4.367   5.356   7.313
    1H158 Ti239 2399   1.113   2.107   7.313
    1H158 Ti240 2400   4.959   4.706   7.313
    1H158 Ti240 2401   4.811   4.706   5.689
    1H158 Ti240 2402   6.882   5.356   5.689
    1H158 Ti240 2403   4.811   3.407   5.689
    1H158 Ti240 2404   3.184   4.706   7.313
    1H158 Ti240 2405   0.522   2.107   7.313
    1H158 Ti240 2406   4.071   6.980   5.689
    1H158 Ti240 2407   3.480   2.757   7.313
    1H158 Ti240 2408   4.071   5.031   5.689
    1H158 Ti240 2409   7.030   5.356   7.313
    1H158 Ti241 2410   0.078   1.133   7.313
    1H158 Ti241 2411   6.586   2.432   7.313
    1H158 Ti241 2412   1.113   1.133   5.689
    1H158 Ti241 2413   3.776   0.483   5.689
    1H158 Ti241 2414   2.444   1.782   7.313
    1H158 Ti241 2415   0.078   0.808   5.689
    1H158 Ti241 2416   5.255   1.458   7.313
    1H158 Ti241 2417   7.030   1.782   5.689
    1H158 Ti241 2418   5.107   4.056   5.689
    1H158 Ti241 2419   7.030   1.458   7.313
    1H158 Ti242 2420   5.846   5.356   7.313
    1H158 Ti242 2421   2.149   0.808   5.689
    1H158 Ti242 2422   2.297   6.655   7.313
    1H158 Ti242 2423   5.550   3.732   5.689
    1H158 Ti242 2424   4.663   6.005   7.313
    1H158 Ti242 2425   2.297   1.782   5.689
    1H158 Ti242 2426   0.965   2.757   5.689
    1H158 Ti242 2427   4.367   6.655   7.313
    1H158 Ti242 2428   3.036   4.056   5.689
    1H158 Ti242 2429   5.698   5.356   5.689
    1H158 Ti243 2430   6.586   4.381   7.313
    1H158 Ti243 2431   0.670   4.706   5.689
    1H158 Ti243 2432   4.663   5.356   7.313
    1H158 Ti243 2433   5.550   3.082   5.689
    1H158 Ti243 2434   3.184   3.082   5.689
    1H158 Ti243 2435   5.550   1.133   5.689
    1H158 Ti243 2436   4.959   5.031   5.689
    1H158 Ti243 2437   3.480   1.458   7.313
    1H158 Ti243 2438   2.888   4.706   7.313
    1H158 Ti243 2439   1.113   2.432   5.689
    1H158 Ti244 2440   6.586   3.082   7.313
    1H158 Ti244 2441   2.297   1.133   5.689
    1H158 Ti244 2442   2.592   3.082   5.689
    1H158 Ti244 2443   4.367   3.082   5.689
    1H158 Ti244 2444   6.438   1.782   5.689
    1H158 Ti244 2445   3.036   3.732   7.313
    1H158 Ti244 2446   6.586   1.782   7.313
    1H158 Ti244 2447   1.113   5.681   5.689
    1H158 Ti244 2448   0.078   3.082   7.313
    1H158 Ti244 2449   6.290   3.732   7.313
    1H158 Ti245 2450   0.522   5.031   5.689
    1H158 Ti245 2451   2.592   2.432   5.689
    1H158 Ti245 2452   4.959   3.732   5.689
    1H158 Ti245 2453   5.550   3.407   7.313
    1H158 Ti245 2454   2.001   4.056   7.313
    1H158 Ti245 2455   5.255   1.133   5.689
    1H158 Ti245 2456   2.888   2.432   5.689
    1H158 Ti245 2457   7.030   5.031   5.689
    1H158 Ti245 2458   0.522   0.808   7.313
    1H158 Ti245 2459   6.734   2.107   7.313
    1H158 Ti246 2460   4.663   6.655   7.313
    1H158 Ti246 2461   5.550   5.681   5.689
    1H158 Ti246 2462   5.698   4.056   5.689
    1H158 Ti246 2463   0.817   0.483   5.689
    1H158 Ti246 2464   1.113   2.757   7.313
    1H158 Ti246 2465   6.290   5.356   5.689
    1H158 Ti246 2466   4.219   6.330   7.313
    1H158 Ti246 2467   1.705   0.808   7.313
    1H158 Ti246 2468   7.030   0.158   7.313
    1H158 Ti246 2469   2.888   3.082   5.689
    1H158 Ti247 2470   5.994   2.432   7.313
    1H158 Ti247 2471   6.734   2.757   7.313
    1H158 Ti247 2472   3.628   6.655   5.689
    1H158 Ti247 2473   2.444   6.655   5.689
    1H158 Ti247 2474   6.438   2.757   7.313
    1H158 Ti247 2475   4.367   4.381   5.689
    1H158 Ti247 2476   6.438   2.107   7.313
    1H158 Ti247 2477   3.776   1.458   7.313
    1H158 Ti247 2478   1.853   0.483   7.313
    1H158 Ti247 2479   6.734   1.782   5.689
    1H158 Ti248 2480   6.734   3.732   5.689
    1H158 Ti248 2481   1.113   0.483   5.689
    1H158 Ti248 2482   2.001   0.808   7.313
    1H158 Ti248 2483   1.705   4.381   5.689
    1H158 Ti248 2484   5.255   3.082   5.689
    1H158 Ti248 2485   5.994   0.483   7.313
    1H158 Ti248 2486   7.030   2.107   7.313
    1H158 Ti248 2487   1.409   1.133   5.689
    1H158 Ti248 2488   5.255   2.757   7.313
    1H158 Ti248 2489   5.550   4.056   7.313
    1H158 Ti249 2490   1.409   2.107   7.313
    1H158 Ti249 2491   0.226   2.107   7.313
    1H158 Ti249 2492   6.734   0.158   7.313
    1H158 Ti249 2493   3.776   0.808   7.313
    1H158 Ti249 2494   6.734   5.356   7.313
    1H158 Ti249 2495   4.219   2.432   7.313
    1H158 Ti249 2496   0.522   3.407   7.313
    1H158 Ti249 2497   6.438   3.732   5.689
    1H158 Ti249 2498   4.367   6.005   7.313
    1H158 Ti249 2499   5.846   3.732   5.689
    1H158 Ti250 2500   1.705   2.107   7.313
    1H158 Ti250 2501   6.142   3.732   5.689
    1H158 Ti250 2502   5.403   0.483   7.313
    1H158 Ti250 2503   4.071   0.483   5.689
    1H158 Ti250 2504   6.438   0.158   7.313
    1H158 Ti250 2505   4.663   4.381   5.689
    1H158 Ti250 2506   5.846   3.407   7.313
    1H158 Ti250 2507   2.297   1.458   7.313
    1H158 Ti250 2508   2.740   6.330   7.313
    1H158 Ti250 2509   4.959   3.082   5.689
    1H158 Ti251 2510   3.924   5.356   5.689
    1H158 Ti251 2511   0.670   4.381   7.313
    1H158 Ti251 2512   3.184   4.056   7.313
    1H158 Ti251 2513   2.001   2.107   7.313
    1H158 Ti251 2514   5.698   3.407   5.689
    1H158 Ti251 2515   0.965   5.681   7.313
    1H158 Ti251 2516   3.480   6.980   5.689
    1H158 Ti251 2517   5.846   5.681   5.689
    1H158 Ti251 2518   4.367   3.732   5.689
    1H158 Ti251 2519   1.705   1.133   5.689
    1H158 Ti252 2520   1.113   1.782   5.689
    1H158 Ti252 2521   2.149   5.356   5.689
    1H158 Ti252 2522   0.817   2.757   7.313
    1H158 Ti252 2523   5.846   0.158   7.313
    1H158 Ti252 2524   0.817   6.980   5.689
    1H158 Ti252 2525   5.846   4.056   7.313
    1H158 Ti252 2526   0.817   4.381   5.689
    1H158 Ti252 2527   5.846   6.330   5.689
    1H158 Ti252 2528   6.142   3.407   7.313
    1H158 Ti252 2529   0.522   4.056   7.313
    1H158 Ti253 2530   0.226   0.808   7.313
    1H158 Ti253 2531   7.030   2.757   7.313
    1H158 Ti253 2532   6.142   0.158   7.313
    1H158 Ti253 2533   2.592   2.107   7.313
    1H158 Ti253 2534   6.734   4.056   7.313
    1H158 Ti253 2535   3.776   6.980   5.689
    1H158 Ti253 2536   5.550   2.107   7.313
    1H158 Ti253 2537   2.297   2.107   7.313
    1H158 Ti253 2538   6.142   4.056   7.313
    1H158 Ti253 2539   6.734   3.407   7.313
    1H158 Ti254 2540   5.255   4.381   5.689
    1H158 Ti254 2541   6.734   1.458   7.313
    1H158 Ti254 2542   6.142   2.757   7.313
    1H158 Ti254 2543   4.959   4.381   5.689
    1H158 Ti254 2544   6.142   2.107   7.313
    1H158 Ti254 2545   7.030   4.381   5.689
    1H158 Ti254 2546   4.663   3.082   5.689
    1H158 Ti254 2547   2.001   1.133   5.689
    1H158 Ti254 2548   7.030   4.056   7.313
    1H158 Ti254 2549   6.438   4.706   7.313
    1H158 Ti255 2550   0.670   0.483   7.313
    1H158 Ti255 2551   5.403   1.458   5.689
    1H158 Ti255 2552   5.403   2.757   5.689
    1H158 Ti255 2553   0.078   2.107   5.689
    1H158 Ti255 2554   4.515   3.407   5.689
    1H158 Ti255 2555   6.438   3.407   7.313
    1H158 Ti255 2556   6.438   4.056   7.313
    1H158 Ti255 2557   7.030   3.407   7.313
    1H158 Ti255 2558   6.882   2.107   5.689
    1H158 Ti255 2559   6.142   5.356   7.313
    1H158 Ti256 2560   5.403   5.356   5.689
    1H158 Ti256 2561   4.663   3.732   5.689
    1H158 Ti256 2562   2.001   5.031   5.689
    1H158 Ti256 2563   4.219   5.681   7.313
    1H158 Ti256 2564   6.438   6.330   5.689
    1H158 Ti256 2565   5.550   0.158   7.313
    1H158 Ti256 2566   6.142   5.681   5.689
    1H158 Ti256 2567   4.959   0.483   5.689
    1H158 Ti256 2568   2.149   6.655   5.689
    1H158 Ti256 2569   2.888   2.107   7.313
    1H158 Ti257 2570   6.734   5.681   5.689
    1H158 Ti257 2571   4.219   5.356   5.689
    1H158 Ti257 2572   6.290   6.655   5.689
    1H158 Ti257 2573   6.882   6.005   5.689
    1H158 Ti257 2574   3.332   0.158   5.689
    1H158 Ti257 2575   5.994   6.655   5.689
    1H158 Ti257 2576   6.290   5.681   7.313
    1H158 Ti257 2577   3.776   2.107   7.313
    1H158 Ti257 2578   1.409   6.980   5.689
    1H158 Ti257 2579   4.811   5.681   7.313
    1H158 Ti258 2580   2.888   3.407   7.313
    1H158 Ti258 2581   2.592   3.407   7.313
    1H158 Ti258 2582   3.332   2.757   5.689
    1H158 Ti258 2583   2.592   2.757   7.313
    1H158 Ti258 2584   5.255   5.031   5.689
    1H158 Ti258 2585   5.994   6.980   7.313
    1H158 Ti258 2586   5.550   4.381   5.689
    1H158 Ti258 2587   6.438   5.356   7.313
    1H158 Ti258 2588   1.705   1.458   7.313
    1H158 Ti258 2589   5.846   5.031   5.689
    1H158 Ti259 2590   4.515   2.757   5.689
    1H158 Ti259 2591   0.226   3.407   7.313
    1H158 Ti259 2592   6.142   5.031   5.689
    1H158 Ti259 2593   0.226   4.056   7.313
    1H158 Ti259 2594   5.107   4.381   7.313
    1H158 Ti259 2595   0.374   4.381   7.313
    1H158 Ti259 2596   2.149   4.381   7.313
    1H158 Ti259 2597   5.255   4.706   7.313
    1H158 Ti259 2598   6.586   1.458   5.689
    1H158 Ti259 2599   2.444   2.757   5.689
    1H158 Ti260 2600   3.184   2.757   7.313
    1H158 Ti260 2601   6.734   5.031   5.689
    1H158 Ti260 2602   2.149   6.330   7.313
    1H158 Ti260 2603   5.550   0.808   7.313
    1H158 Ti260 2604   2.001   1.782   5.689
    1H158 Ti260 2605   5.846   0.808   7.313
    1H158 Ti260 2606   4.367   0.158   7.313
    1H158 Ti260 2607   5.846   2.107   7.313
    1H158 Ti260 2608   0.522   2.757   7.313
    1H158 Ti260 2609   0.374   3.082   7.313
    1H158 Ti261 2610   0.965   6.655   5.689
    1H158 Ti261 2611   0.965   4.056   5.689
    1H158 Ti261 2612   3.332   4.381   7.313
    1H158 Ti261 2613   0.670   0.158   5.689
    1H158 Ti261 2614   4.811   0.158   5.689
    1H158 Ti261 2615   4.367   0.483   5.689
    1H158 Ti261 2616   0.226   2.757   7.313
    1H158 Ti261 2617   6.438   5.681   5.689
    1H158 Ti261 2618   1.261   4.056   5.689
    1H158 Ti261 2619   5.698   6.005   5.689
    1H158 Ti262 2620   1.409   4.381   5.689
    1H158 Ti262 2621   5.550   5.031   5.689
    1H158 Ti262 2622   0.817   5.031   5.689
    1H158 Ti262 2623   3.924   0.483   7.313
    1H158 Ti262 2624   5.550   1.458   7.313
    1H158 Ti262 2625   6.586   5.356   5.689
    1H158 Ti262 2626   4.219   4.056   5.689
    1H158 Ti262 2627   0.670   5.681   7.313
    1H158 Ti262 2628   1.853   6.655   5.689
    1H158 Ti262 2629   2.149   1.133   7.313
    1H158 Ti263 2630   2.149   3.732   7.313
    1H158 Ti263 2631   0.670   5.356   5.689
    1H158 Ti263 2632   5.107   0.808   5.689
    1H158 Ti263 2633   2.001   1.458   7.313
    1H158 Ti263 2634   5.846   2.757   7.313
    1H158 Ti263 2635   6.142   6.330   5.689
    1H158 Ti263 2636   1.113   6.980   5.689
    1H158 Ti263 2637   1.261   2.432   7.313
    1H158 Ti263 2638   5.403   3.082   7.313
    1H158 Ti263 2639   6.438   5.031   5.689
    1H158 Ti264 2640   5.403   2.432   7.313
    1H158 Ti264 2641   3.628   1.782   7.313
    1H158 Ti264 2642   5.550   2.757   7.313
    1H158 Ti264 2643   2.888   4.056   7.313
    1H158 Ti264 2644   1.261   0.158   5.689
    1H158 Ti264 2645   3.184   2.107   7.313
    1H158 Ti264 2646   1.557   1.782   7.313
    1H158 Ti264 2647   3.036   3.082   7.313
    1H158 Ti264 2648   4.515   0.808   5.689
    1H158 Ti264 2649   4.663   0.483   5.689
    1H158 Ti265 2650   2.297   4.056   7.313
    1H158 Ti265 2651   1.113   4.381   5.689
    1H158 Ti265 2652   2.444   6.330   7.313
    1H158 Ti265 2653   7.030   0.808   7.313
    1H158 Ti265 2654   3.332   1.782   7.313
    1H158 Ti265 2655   3.924   2.432   7.313
    1H158 Ti265 2656   5.107   2.757   5.689
    1H158 Ti265 2657   0.374   5.681   7.313
    1H158 Ti265 2658   1.853   2.107   5.689
    1H158 Ti265 2659   4.811   2.757   5.689
    1H158 Ti266 2660   1.853   1.133   7.313
    1H158 Ti266 2661   5.255   0.158   7.313
    1H158 Ti266 2662   2.740   3.082   7.313
    1H158 Ti266 2663   3.924   1.133   7.313
    1H158 Ti266 2664   6.438   1.458   7.313
    1H158 Ti266 2665   2.888   2.757   7.313
    1H158 Ti266 2666   5.403   5.031   7.313
    1H158 Ti266 2667   3.480   2.107   7.313
    1H158 Ti266 2668   6.882   2.432   7.313
    1H158 Ti266 2669   5.698   1.458   5.689
    1H158 Ti267 2670   1.261   2.107   5.689
    1H158 Ti267 2671   2.149   1.458   5.689
    1H158 Ti267 2672   6.290   1.458   5.689
    1H158 Ti267 2673   4.515   6.980   7.313
    1H158 Ti267 2674   1.409   1.782   5.689
    1H158 Ti267 2675   5.698   6.980   7.313
    1H158 Ti267 2676   4.071   0.808   7.313
    1H158 Ti267 2677   5.846   4.381   5.689
    1H158 Ti267 2678   2.444   2.432   7.313
    1H158 Ti267 2679   4.811   4.056   5.689
    1H158 Ti268 2680   1.853   4.706   5.689
    1H158 Ti268 2681   6.586   5.681   7.313
    1H158 Ti268 2682   0.078   5.681   7.313
    1H158 Ti268 2683   5.255   0.808   7.313
    1H158 Ti268 2684   4.515   5.681   7.313
    1H158 Ti268 2685   1.261   1.458   5.689
    1H158 Ti268 2686   6.882   4.056   5.689
    1H158 Ti268 2687   0.374   0.483   7.313
    1H158 Ti268 2688   5.994   1.458   5.689
    1H158 Ti268 2689   6.882   5.681   7.313
    1H158 Ti269 2690   6.142   0.808   7.313
    1H158 Ti269 2691   6.290   3.082   7.313
    1H158 Ti269 2692   5.107   4.706   5.689
    1H158 Ti269 2693   0.374   3.732   7.313
    1H158 Ti269 2694   1.705   1.782   5.689
    1H158 Ti269 2695   2.149   1.782   7.313
    1H158 Ti269 2696   1.853   5.356   5.689
    1H158 Ti269 2697   1.557   6.655   5.689
    1H158 Ti269 2698   6.586   3.732   7.313
    1H158 Ti269 2699   6.142   4.706   7.313
    1H158 Ti270 2700   1.705   5.031   5.689
    1H158 Ti270 2701   6.734   4.381   5.689
    1H158 Ti270 2702   5.698   2.432   7.313
    1H158 Ti270 2703   2.592   4.056   7.313
    1H158 Ti270 2704   3.036   2.757   5.689
    1H158 Ti270 2705   5.698   1.782   7.313
    1H158 Ti270 2706   5.550   4.706   7.313
    1H158 Ti270 2707   4.811   0.808   5.689
    1H158 Ti270 2708   2.740   2.757   5.689
    1H158 Ti270 2709   6.882   4.706   5.689
    1H158 Ti271 2710   3.628   0.158   5.689
    1H158 Ti271 2711   6.290   5.031   7.313
    1H158 Ti271 2712   6.290   4.381   7.313
    1H158 Ti271 2713   0.965   2.432   7.313
    1H158 Ti271 2714   6.882   1.133   7.313
    1H158 Ti271 2715   4.515   0.158   5.689
    1H158 Ti271 2716   1.113   5.031   5.689
    1H158 Ti271 2717   6.290   1.782   7.313
    1H158 Ti271 2718   4.663   0.158   7.313
    1H158 Ti271 2719   5.403   6.980   7.313
    1H158 Ti272 2720   2.740   3.732   7.313
    1H158 Ti272 2721   5.846   1.458   7.313
    1H158 Ti272 2722   0.965   0.158   5.689
    1H158 Ti272 2723   1.261   6.655   5.689
    1H158 Ti272 2724   5.994   4.056   5.689
    1H158 Ti272 2725   4.515   4.056   5.689
    1H158 Ti272 2726   6.734   0.808   7.313
    1H158 Ti272 2727   4.959   0.158   7.313
    1H158 Ti272 2728   1.557   2.107   5.689
    1H158 Ti272 2729   6.142   1.458   7.313
    1H158 Ti273 2730   6.290   0.483   7.313
    1H158 Ti273 2731   5.846   4.706   7.313
    1H158 Ti273 2732   4.959   0.808   7.313
    1H158 Ti273 2733   4.367   0.808   7.313
    1H158 Ti273 2734   0.965   4.706   5.689
    1H158 Ti273 2735   6.438   0.808   7.313
    1H158 Ti273 2736   6.142   4.381   5.689
    1H158 Ti273 2737   1.409   5.031   5.689
    1H158 Ti273 2738   4.219   0.158   5.689
    1H158 Ti273 2739   3.036   4.381   7.313
    1H158 Ti274 2740   4.219   1.133   7.313
    1H158 Ti274 2741   3.628   2.432   7.313
    1H158 Ti274 2742   3.924   0.158   5.689
    1H158 Ti274 2743   6.586   6.005   5.689
    1H158 Ti274 2744   2.444   4.381   7.313
    1H158 Ti274 2745   1.853   1.782   7.313
    1H158 Ti274 2746   6.438   4.381   5.689
    1H158 Ti274 2747   4.515   1.133   7.313
    1H158 Ti274 2748   0.670   2.432   7.313
    1H158 Ti274 2749   4.663   0.808   7.313
    1H158 Ti275 2750   4.811   1.133   7.313
    1H158 Ti275 2751   5.403   4.381   7.313
    1H158 Ti275 2752   0.078   2.432   7.313
    1H158 Ti275 2753   2.444   3.732   7.313
    1H158 Ti275 2754   0.965   5.356   5.689
    1H158 Ti275 2755   0.078   0.483   7.313
    1H158 Ti275 2756   5.698   3.082   7.313
    1H158 Ti275 2757   1.557   5.356   5.689
    1H158 Ti275 2758   6.882   3.732   7.313
    1H158 Ti275 2759   5.994   3.082   7.313
    1H158 Ti276 2760   5.994   6.005   5.689
    1H158 Ti276 2761   5.698   5.031   7.313
    1H158 Ti276 2762   5.107   6.980   7.313
    1H158 Ti276 2763   0.078   3.732   7.313
    1H158 Ti276 2764   4.811   6.980   7.313
    1H158 Ti276 2765   0.374   2.432   7.313
    1H158 Ti276 2766   2.740   4.381   7.313
    1H158 Ti276 2767   5.107   1.133   7.313
    1H158 Ti276 2768   5.107   0.483   7.313
    1H158 Ti276 2769   1.853   1.458   5.689
    1H158 Ti277 2770   5.403   4.706   5.689
    1H158 Ti277 2771   1.557   1.458   5.689
    1H158 Ti277 2772   2.740   2.432   7.313
    1H158 Ti277 2773   4.219   0.483   7.313
    1H158 Ti277 2774   5.994   5.031   7.313
    1H158 Ti277 2775   1.261   5.356   5.689
    1H158 Ti277 2776   5.994   1.782   7.313
    1H158 Ti277 2777   6.586   4.056   5.689
    1H158 Ti277 2778   6.290   6.005   5.689
    1H158 Ti277 2779   3.332   2.432   7.313
    1H158 Ti278 2780   6.882   0.483   7.313
    1H158 Ti278 2781   6.290   4.056   5.689
    1H158 Ti278 2782   6.586   0.483   7.313
    1H158 Ti278 2783   5.994   4.381   7.313
    1H158 Ti278 2784   1.557   4.706   5.689
    1H158 Ti278 2785   5.403   1.133   7.313
    1H158 Ti278 2786   5.698   4.381   7.313
    1H158 Ti278 2787   3.036   2.432   7.313
    1H158 Ti278 2788   5.698   4.706   5.689
    1H158 Ti278 2789   6.586   4.706   5.689
    1H158 Ti279 2790   6.586   1.133   7.313
    1H158 Ti279 2791   1.261   4.706   5.689
    1H158 Ti279 2792   5.698   1.133   7.313
    1H158 Ti279 2793   5.994   4.706   5.689
    1H158 Ti279 2794   6.290   4.706   5.689
    1H158 Ti279 2795   5.994   1.133   7.313
    1H158 Ti279 2796   4.515   0.483   7.313
    1H158 Ti279 2797   4.811   0.483   7.313
    1H158 Ti279 2798   6.290   1.133   7.313
    1H158 Ti279 2799   2.297   0.158   6.014
    1H158 Ti280 2800   1.409   5.031   6.989
    1H158 Ti280 2801   3.184   5.681   6.989
    1H158 Ti280 2802   3.480   5.681   6.989
    1H158 Ti280 2803   1.113   5.031   6.989
    1H158 Ti280 2804   4.663   1.782   6.989
    1H158 Ti280 2805   0.817   6.980   6.989
    1H158 Ti280 2806   2.888   5.356   6.014
    1H158 Ti280 2807   3.184   5.356   6.014
    1H158 Ti280 2808   5.846   6.330   6.989
    1H158 Ti280 2809   5.550   6.330   6.989
    1H158 Ti281 2810   3.480   6.980   6.989
    1H158 Ti281 2811   0.522   6.980   6.989
    1H158 Ti281 2812   2.592   0.158   6.014
    1H158 Ti281 2813   4.959   2.107   6.014
    1H158 Ti281 2814   4.663   3.732   6.989
    1H158 Ti281 2815   4.663   2.107   6.014
    1H158 Ti281 2816   4.071   3.082   6.989
    1H158 Ti281 2817   0.226   6.655   6.014
    1H158 Ti281 2818   7.030   6.655   6.014
    1H158 Ti281 2819   3.776   6.980   6.989
    1H158 Ti282 2820   4.959   3.732   6.989
    1H158 Ti282 2821   2.001   0.158   6.014
    1H158 Ti282 2822   1.705   5.031   6.989
    1H158 Ti282 2823   2.001   6.005   6.014
    1H158 Ti282 2824   6.142   6.330   6.989
    1H158 Ti282 2825   4.959   1.782   6.989
    1H158 Ti282 2826   2.888   5.681   6.989
    1H158 Ti282 2827   4.367   1.782   6.989
    1H158 Ti282 2828   6.734   6.330   6.989
    1H158 Ti282 2829   3.480   6.330   6.989
    1H158 Ti283 2830   1.113   6.980   6.989
    1H158 Ti283 2831   4.367   3.082   6.989
    1H158 Ti283 2832   4.959   6.655   6.014
    1H158 Ti283 2833   0.522   6.330   6.989
    1H158 Ti283 2834   0.226   6.330   6.989
    1H158 Ti283 2835   3.776   3.082   6.989
    1H158 Ti283 2836   6.438   6.330   6.989
    1H158 Ti283 2837   7.030   6.330   6.989
    1H158 Ti283 2838   4.663   6.655   6.014
    1H158 Ti283 2839   1.705   6.005   6.014
    1H158 Ti284 2840   5.255   6.655   6.014
    1H158 Ti284 2841   2.297   6.005   6.014
    1H158 Ti284 2842   0.817   5.031   6.989
    1H158 Ti284 2843   2.888   0.483   6.989
    1H158 Ti284 2844   5.255   2.107   6.014
    1H158 Ti284 2845   1.409   4.381   6.989
    1H158 Ti284 2846   0.670   6.655   6.989
    1H158 Ti284 2847   2.592   0.483   6.989
    1H158 Ti284 2848   6.142   2.757   6.014
    1H158 Ti284 2849   5.255   6.330   6.989
    1H158 Ti285 2850   6.438   2.757   6.014
    1H158 Ti285 2851   3.776   5.031   6.989
    1H158 Ti285 2852   3.184   6.980   6.989
    1H158 Ti285 2853   0.374   6.655   6.989
    1H158 Ti285 2854   1.261   4.706   6.989
    1H158 Ti285 2855   3.332   6.005   6.989
    1H158 Ti285 2856   4.959   6.005   6.014
    1H158 Ti285 2857   6.438   0.808   6.014
    1H158 Ti285 2858   3.036   5.681   6.014
    1H158 Ti285 2859   4.367   6.655   6.014
    1H158 Ti286 2860   2.592   6.005   6.014
    1H158 Ti286 2861   2.888   6.005   6.014
    1H158 Ti286 2862   4.367   3.732   6.989
    1H158 Ti286 2863   5.698   6.005   6.989
    1H158 Ti286 2864   1.557   4.706   6.989
    1H158 Ti286 2865   3.184   6.005   6.014
    1H158 Ti286 2866   2.001   5.031   6.989
    1H158 Ti286 2867   3.036   5.031   6.014
    1H158 Ti286 2868   6.142   0.808   6.014
    1H158 Ti286 2869   3.628   6.655   6.989
    1H158 Ti287 2870   3.332   5.356   6.989
    1H158 Ti287 2871   4.367   2.107   6.014
    1H158 Ti287 2872   4.663   1.458   6.014
    1H158 Ti287 2873   4.811   1.782   6.014
    1H158 Ti287 2874   0.226   6.980   6.989
    1H158 Ti287 2875   4.515   3.407   6.989
    1H158 Ti287 2876   3.480   2.107   6.014
    1H158 Ti287 2877   5.550   5.681   6.989
    1H158 Ti287 2878   2.592   5.356   6.014
    1H158 Ti287 2879   4.663   3.082   6.989
    1H158 Ti288 2880   2.740   5.681   6.014
    1H158 Ti288 2881   3.776   5.681   6.989
    1H158 Ti288 2882   3.480   5.356   6.014
    1H158 Ti288 2883   0.522   6.005   6.014
    1H158 Ti288 2884   6.438   0.158   6.014
    1H158 Ti288 2885   6.734   0.158   6.014
    1H158 Ti288 2886   4.811   6.330   6.014
    1H158 Ti288 2887   0.817   6.330   6.989
    1H158 Ti288 2888   3.332   6.655   6.989
    1H158 Ti288 2889   3.184   0.483   6.989
    1H158 Ti289 2890   3.184   4.706   6.014
    1H158 Ti289 2891   0.965   6.655   6.989
    1H158 Ti289 2892   2.888   4.706   6.014
    1H158 Ti289 2893   3.628   5.356   6.989
    1H158 Ti289 2894   3.184   6.330   6.989
    1H158 Ti289 2895   6.734   2.757   6.014
    1H158 Ti289 2896   5.403   6.005   6.989
    1H158 Ti289 2897   3.480   5.031   6.989
    1H158 Ti289 2898   3.628   6.005   6.989
    1H158 Ti289 2899   6.142   0.158   6.014
    1H158 Ti290 2900   4.663   6.005   6.014
    1H158 Ti290 2901   3.332   5.681   6.014
    1H158 Ti290 2902   3.480   6.005   6.014
    1H158 Ti290 2903   2.592   5.681   6.989
    1H158 Ti290 2904   3.776   6.330   6.989
    1H158 Ti290 2905   4.811   3.407   6.989
    1H158 Ti290 2906   0.078   6.655   6.989
    1H158 Ti290 2907   3.036   5.356   6.989
    1H158 Ti290 2908   4.515   1.782   6.014
    1H158 Ti290 2909   1.409   6.980   6.989
    1H158 Ti291 2910   3.776   3.407   6.014
    1H158 Ti291 2911   5.550   2.107   6.014
    1H158 Ti291 2912   4.219   3.407   6.989
    1H158 Ti291 2913   5.107   6.330   6.014
    1H158 Ti291 2914   1.705   2.757   6.014
    1H158 Ti291 2915   5.846   0.158   6.014
    1H158 Ti291 2916   3.332   5.031   6.014
    1H158 Ti291 2917   1.113   4.381   6.989
    1H158 Ti291 2918   2.888   0.158   6.014
    1H158 Ti291 2919   2.740   5.031   6.014
    1H158 Ti292 2920   6.290   0.483   6.014
    1H158 Ti292 2921   2.444   0.483   6.014
    1H158 Ti292 2922   2.297   5.031   6.989
    1H158 Ti292 2923   2.001   3.082   6.989
    1H158 Ti292 2924   0.078   6.980   6.014
    1H158 Ti292 2925   7.030   0.158   6.014
    1H158 Ti292 2926   3.036   6.005   6.989
    1H158 Ti292 2927   3.184   0.808   6.014
    1H158 Ti292 2928   3.332   0.158   6.989
    1H158 Ti292 2929   3.776   2.107   6.014
    1H158 Ti293 2930   4.071   5.031   6.989
    1H158 Ti293 2931   0.522   5.031   6.989
    1H158 Ti293 2932   7.030   2.757   6.014
    1H158 Ti293 2933   4.515   6.330   6.014
    1H158 Ti293 2934   2.888   0.808   6.014
    1H158 Ti293 2935   1.409   3.407   6.014
    1H158 Ti293 2936   6.882   6.980   6.014
    1H158 Ti293 2937   0.965   4.706   6.989
    1H158 Ti293 2938   1.557   5.356   6.989
    1H158 Ti293 2939   0.374   6.330   6.014
    1H158 Ti294 2940   0.522   6.655   6.014
    1H158 Ti294 2941   0.522   3.407   6.014
    1H158 Ti294 2942   3.480   4.706   6.014
    1H158 Ti294 2943   1.705   3.407   6.014
    1H158 Ti294 2944   0.817   1.782   6.989
    1H158 Ti294 2945   5.994   6.005   6.989
    1H158 Ti294 2946   3.036   0.158   6.989
    1H158 Ti294 2947   3.184   1.458   6.014
    1H158 Ti294 2948   1.113   3.407   6.014
    1H158 Ti294 2949   0.817   3.407   6.014
    1H158 Ti295 2950   5.846   2.107   6.014
    1H158 Ti295 2951   1.705   4.381   6.989
    1H158 Ti295 2952   6.882   6.655   6.989
    1H158 Ti295 2953   6.734   6.655   6.014
    1H158 Ti295 2954   6.586   0.483   6.014
    1H158 Ti295 2955   2.740   5.356   6.989
    1H158 Ti295 2956   4.811   2.107   6.989
    1H158 Ti295 2957   2.740   0.483   6.014
    1H158 Ti295 2958   2.592   4.706   6.014
    1H158 Ti295 2959   5.255   3.732   6.989
    1H158 Ti296 2960   1.261   5.356   6.989
    1H158 Ti296 2961   3.776   6.005   6.014
    1H158 Ti296 2962   4.367   4.381   6.989
    1H158 Ti296 2963   5.994   0.483   6.014
    1H158 Ti296 2964   5.107   1.782   6.014
    1H158 Ti296 2965   5.550   0.158   6.014
    1H158 Ti296 2966   0.226   3.407   6.014
    1H158 Ti296 2967   5.846   0.808   6.014
    1H158 Ti296 2968   4.515   4.056   6.989
    1H158 Ti296 2969   2.592   5.031   6.989
    1H158 Ti297 2970   6.734   0.808   6.014
    1H158 Ti297 2971   0.078   6.330   6.014
    1H158 Ti297 2972   3.184   2.107   6.014
    1H158 Ti297 2973   4.367   1.458   6.014
    1H158 Ti297 2974   2.149   0.483   6.014
    1H158 Ti297 2975   1.409   3.732   6.989
    1H158 Ti297 2976   4.071   4.381   6.989
    1H158 Ti297 2977   2.444   5.681   6.014
    1H158 Ti297 2978   3.924   3.407   6.989
    1H158 Ti297 2979   1.409   6.005   6.014
    1H158 Ti298 2980   3.480   0.808   6.014
    1H158 Ti298 2981   1.705   3.082   6.989
    1H158 Ti298 2982   4.515   2.107   6.989
    1H158 Ti298 2983   2.888   1.458   6.014
    1H158 Ti298 2984   2.740   0.158   6.989
    1H158 Ti298 2985   0.226   6.005   6.014
    1H158 Ti298 2986   5.846   2.757   6.014
    1H158 Ti298 2987   0.226   2.757   6.014
    1H158 Ti298 2988   6.586   6.655   6.989
    1H158 Ti298 2989   5.550   6.655   6.014
    1H158 Ti299 2990   1.853   5.356   6.989
    1H158 Ti299 2991   5.994   2.432   6.014
    1H158 Ti299 2992   4.959   1.458   6.014
    1H158 Ti299 2993   5.255   6.005   6.014
    1H158 Ti299 2994   6.290   2.432   6.014
    1H158 Ti299 2995   0.817   6.005   6.014
    1H158 Ti299 2996   4.071   2.107   6.014
    1H158 Ti299 2997   3.036   0.808   6.989
    1H158 Ti299 2998   2.297   0.483   6.989
    1H158 Ti299 2999   2.740   0.808   6.989
    1H158 Ti300 3000   3.480   3.407   6.014
    1H158 Ti300 3001   2.888   1.133   6.989
    1H158 Ti300 3002   4.959   6.330   6.989
    1H158 Ti300 3003   1.261   6.655   6.989
    1H158 Ti300 3004   3.628   0.158   6.989
    1H158 Ti300 3005   5.255   5.681   6.989
    1H158 Ti300 3006   2.444   5.356   6.989
    1H158 Ti300 3007   6.142   2.107   6.014
    1H158 Ti300 3008   5.846   5.681   6.989
    1H158 Ti300 3009   1.113   3.732   6.989
    1H158 Ti301 3010   1.853   4.706   6.989
    1H158 Ti301 3011   4.811   4.056   6.989
    1H158 Ti301 3012   1.705   0.158   6.014
    1H158 Ti301 3013   3.924   6.655   6.989
    1H158 Ti301 3014   2.888   6.980   6.989
    1H158 Ti301 3015   4.071   6.980   6.989
    1H158 Ti301 3016   1.557   3.082   6.014
    1H158 Ti301 3017   2.297   4.056   6.014
    1H158 Ti301 3018   0.226   5.031   6.989
    1H158 Ti301 3019   1.261   4.056   6.989
    1H158 Ti302 3020   4.071   6.655   6.014
    1H158 Ti302 3021   2.444   6.980   6.014
    1H158 Ti302 3022   3.184   5.031   6.989
    1H158 Ti302 3023   0.965   0.158   6.989
    1H158 Ti302 3024   4.219   6.330   6.014
    1H158 Ti302 3025   1.409   2.757   6.014
    1H158 Ti302 3026   2.149   5.356   6.989
    1H158 Ti302 3027   3.184   1.133   6.989
    1H158 Ti302 3028   3.332   1.782   6.014
    1H158 Ti302 3029   2.888   5.031   6.989
    1H158 Ti303 3030   3.036   1.133   6.014
    1H158 Ti303 3031   4.367   6.005   6.014
    1H158 Ti303 3032   3.924   5.356   6.989
    1H158 Ti303 3033   5.403   6.980   6.014
    1H158 Ti303 3034   3.924   4.706   6.989
    1H158 Ti303 3035   1.113   6.330   6.989
    1H158 Ti303 3036   3.480   3.082   6.989
    1H158 Ti303 3037   4.071   6.005   6.014
    1H158 Ti303 3038   2.297   5.681   6.989
    1H158 Ti303 3039   6.290   6.655   6.989
    1H158 Ti304 3040   2.001   3.407   6.014
    1H158 Ti304 3041   4.071   1.782   6.989
    1H158 Ti304 3042   0.522   1.782   6.989
    1H158 Ti304 3043   2.001   4.056   6.014
    1H158 Ti304 3044   2.592   0.808   6.014
    1H158 Ti304 3045   0.078   3.082   6.014
    1H158 Ti304 3046   6.586   3.082   6.014
    1H158 Ti304 3047   6.290   3.082   6.014
    1H158 Ti304 3048   3.480   1.458   6.014
    1H158 Ti304 3049   3.332   1.133   6.014
    1H158 Ti305 3050   4.219   1.782   6.014
    1H158 Ti305 3051   1.853   3.082   6.014
    1H158 Ti305 3052   3.628   5.681   6.014
    1H158 Ti305 3053   6.586   6.980   6.014
    1H158 Ti305 3054   5.255   1.782   6.989
    1H158 Ti305 3055   1.557   4.056   6.989
    1H158 Ti305 3056   2.444   0.158   6.989
    1H158 Ti305 3057   6.882   3.082   6.014
    1H158 Ti305 3058   2.001   2.757   6.014
    1H158 Ti305 3059   5.107   6.980   6.014
    1H158 Ti306 3060   4.219   4.056   6.989
    1H158 Ti306 3061   0.374   3.082   6.014
    1H158 Ti306 3062   7.030   6.980   6.989
    1H158 Ti306 3063   5.107   6.005   6.989
    1H158 Ti306 3064   1.261   0.158   6.989
    1H158 Ti306 3065   5.698   0.483   6.014
    1H158 Ti306 3066   0.522   1.458   6.014
    1H158 Ti306 3067   3.036   6.655   6.989
    1H158 Ti306 3068   4.071   3.407   6.014
    1H158 Ti306 3069   2.740   6.980   6.014
    1H158 Ti307 3070   1.705   6.980   6.989
    1H158 Ti307 3071   6.882   0.483   6.014
    1H158 Ti307 3072   4.219   4.706   6.989
    1H158 Ti307 3073   3.480   0.483   6.989
    1H158 Ti307 3074   5.107   3.407   6.989
    1H158 Ti307 3075   0.670   0.158   6.989
    1H158 Ti307 3076   3.628   1.782   6.014
    1H158 Ti307 3077   0.670   6.330   6.014
    1H158 Ti307 3078   7.030   3.407   6.014
    1H158 Ti307 3079   2.149   5.681   6.014
    1H158 Ti308 3080   0.965   5.356   6.989
    1H158 Ti308 3081   3.036   1.782   6.014
    1H158 Ti308 3082   5.698   2.432   6.014
    1H158 Ti308 3083   5.994   6.655   6.989
    1H158 Ti308 3084   0.226   1.458   6.014
    1H158 Ti308 3085   2.149   6.980   6.014
    1H158 Ti308 3086   3.776   0.808   6.014
    1H158 Ti308 3087   4.959   3.082   6.989
    1H158 Ti308 3088   3.036   0.483   6.014
    1H158 Ti308 3089   1.705   5.681   6.989
    1H158 Ti309 3090   1.261   3.082   6.014
    1H158 Ti309 3091   5.403   6.330   6.014
    1H158 Ti309 3092   3.036   6.330   6.014
    1H158 Ti309 3093   0.374   6.980   6.014
    1H158 Ti309 3094   4.515   2.757   6.989
    1H158 Ti309 3095   2.592   6.980   6.989
    1H158 Ti309 3096   1.853   0.483   6.014
    1H158 Ti309 3097   6.290   6.005   6.989
    1H158 Ti309 3098   4.219   2.757   6.989
    1H158 Ti309 3099   6.586   2.432   6.014
    1H158 Ti310 3100   4.663   4.381   6.989
    1H158 Ti310 3101   3.776   4.706   6.014
    1H158 Ti310 3102   1.409   6.330   6.989
    1H158 Ti310 3103   3.628   3.407   6.989
    1H158 Ti310 3104   3.628   5.031   6.014
    1H158 Ti310 3105   2.740   6.330   6.014
    1H158 Ti310 3106   0.226   0.158   6.014
    1H158 Ti310 3107   4.071   3.732   6.989
    1H158 Ti310 3108   5.698   6.980   6.014
    1H158 Ti310 3109   7.030   5.031   6.989
    1H158 Ti311 3110   4.663   2.432   6.989
    1H158 Ti311 3111   1.113   1.782   6.989
    1H158 Ti311 3112   5.698   6.655   6.989
    1H158 Ti311 3113   0.522   2.757   6.014
    1H158 Ti311 3114   2.001   5.681   6.989
    1H158 Ti311 3115   2.592   4.056   6.014
    1H158 Ti311 3116   0.670   3.082   6.014
    1H158 Ti311 3117   3.924   6.330   6.014
    1H158 Ti311 3118   2.740   1.133   6.014
    1H158 Ti311 3119   1.409   5.681   6.989
    1H158 Ti312 3120   1.557   3.407   6.989
    1H158 Ti312 3121   3.628   4.706   6.989
    1H158 Ti312 3122   4.811   5.681   6.014
    1H158 Ti312 3123   1.853   3.732   6.014
    1H158 Ti312 3124   3.332   0.808   6.989
    1H158 Ti312 3125   4.811   2.432   6.014
    1H158 Ti312 3126   5.107   2.107   6.989
    1H158 Ti312 3127   3.332   6.330   6.014
    1H158 Ti312 3128   1.113   6.005   6.014
    1H158 Ti312 3129   4.367   5.031   6.989
    1H158 Ti313 3130   1.705   3.732   6.989
    1H158 Ti313 3131   0.670   4.706   6.989
    1H158 Ti313 3132   2.740   6.005   6.989
    1H158 Ti313 3133   2.149   3.732   6.014
    1H158 Ti313 3134   1.557   6.655   6.989
    1H158 Ti313 3135   2.740   4.381   6.014
    1H158 Ti313 3136   6.734   6.980   6.989
    1H158 Ti313 3137   2.444   5.031   6.014
    1H158 Ti313 3138   3.776   4.381   6.989
    1H158 Ti313 3139   1.409   3.082   6.989
    1H158 Ti314 3140   2.444   6.330   6.014
    1H158 Ti314 3141   3.924   1.782   6.014
    1H158 Ti314 3142   3.924   6.005   6.989
    1H158 Ti314 3143   2.444   0.808   6.989
    1H158 Ti314 3144   2.444   4.381   6.014
    1H158 Ti314 3145   2.297   3.082   6.989
    1H158 Ti314 3146   2.149   6.330   6.014
    1H158 Ti314 3147   3.628   3.732   6.014
    1H158 Ti314 3148   1.261   3.407   6.989
    1H158 Ti314 3149   0.965   3.082   6.014
    1H158 Ti315 3150   0.670   1.458   6.989
    1H158 Ti315 3151   3.628   1.133   6.014
    1H158 Ti315 3152   5.255   0.158   6.014
    1H158 Ti315 3153   4.515   2.432   6.014
    1H158 Ti315 3154   5.107   2.432   6.014
    1H158 Ti315 3155   2.297   6.980   6.989
    1H158 Ti315 3156   3.332   4.381   6.014
    1H158 Ti315 3157   3.036   4.381   6.014
    1H158 Ti315 3158   5.994   3.082   6.014
    1H158 Ti315 3159   3.924   2.432   6.014
    1H158 Ti316 3160   2.592   1.133   6.989
    1H158 Ti316 3161   5.403   2.432   6.014
    1H158 Ti316 3162   4.811   6.980   6.014
    1H158 Ti316 3163   5.403   1.782   6.014
    1H158 Ti316 3164   3.628   2.432   6.014
    1H158 Ti316 3165   2.888   6.655   6.014
    1H158 Ti316 3166   3.924   2.757   6.989
    1H158 Ti316 3167   2.888   2.107   6.014
    1H158 Ti316 3168   3.628   6.330   6.014
    1H158 Ti316 3169   6.438   2.107   6.014
    1H158 Ti317 3170   0.965   1.458   6.989
    1H158 Ti317 3171   2.297   3.407   6.014
    1H158 Ti317 3172   3.924   3.082   6.014
    1H158 Ti317 3173   4.811   2.757   6.989
    1H158 Ti317 3174   1.853   6.330   6.014
    1H158 Ti317 3175   1.853   5.681   6.014
    1H158 Ti317 3176   1.853   3.407   6.989
    1H158 Ti317 3177   4.219   2.432   6.014
    1H158 Ti317 3178   4.515   4.706   6.989
    1H158 Ti317 3179   2.297   4.706   6.014
    1H158 Ti318 3180   6.586   6.005   6.989
    1H158 Ti318 3181   4.959   2.432   6.989
    1H158 Ti318 3182   4.515   1.458   6.989
    1H158 Ti318 3183   6.882   6.330   6.014
    1H158 Ti318 3184   6.290   6.980   6.014
    1H158 Ti318 3185   2.592   1.458   6.014
    1H158 Ti318 3186   1.557   0.158   6.989
    1H158 Ti318 3187   0.965   4.056   6.989
    1H158 Ti318 3188   1.557   3.732   6.014
    1H158 Ti318 3189   3.480   4.056   6.014
    1H158 Ti319 3190   4.219   2.107   6.989
    1H158 Ti319 3191   6.734   3.407   6.014
    1H158 Ti319 3192   2.444   3.732   6.014
    1H158 Ti319 3193   3.184   3.407   6.014
    1H158 Ti319 3194   0.374   3.732   6.014
    1H158 Ti319 3195   5.107   5.681   6.014
    1H158 Ti319 3196   1.853   2.757   6.989
    1H158 Ti319 3197   4.811   1.458   6.989
    1H158 Ti319 3198   3.628   3.082   6.014
    1H158 Ti319 3199   6.438   3.407   6.014
    1H158 Ti320 3200   2.001   6.980   6.989
    1H158 Ti320 3201   5.550   0.808   6.014
    1H158 Ti320 3202   5.107   4.056   6.989
    1H158 Ti320 3203   3.628   4.381   6.014
    1H158 Ti320 3204   2.740   1.782   6.014
    1H158 Ti320 3205   5.994   6.980   6.014
    1H158 Ti320 3206   3.776   2.757   6.014
    1H158 Ti320 3207   2.149   0.158   6.989
    1H158 Ti320 3208   2.592   3.407   6.014
    1H158 Ti320 3209   1.113   0.483   6.989
    1H158 Ti321 3210   3.184   6.655   6.014
    1H158 Ti321 3211   1.113   1.133   6.989
    1H158 Ti321 3212   5.403   6.655   6.989
    1H158 Ti321 3213   0.670   3.732   6.014
    1H158 Ti321 3214   6.882   6.005   6.989
    1H158 Ti321 3215   3.924   4.056   6.989
    1H158 Ti321 3216   4.071   1.458   6.014
    1H158 Ti321 3217   0.374   6.005   6.989
    1H158 Ti321 3218   1.113   3.082   6.989
    1H158 Ti321 3219   6.882   2.432   6.014
    1H158 Ti322 3220   4.515   5.681   6.014
    1H158 Ti322 3221   2.149   4.706   6.989
    1H158 Ti322 3222   4.663   5.031   6.989
    1H158 Ti322 3223   1.705   6.330   6.989
    1H158 Ti322 3224   0.078   6.005   6.989
    1H158 Ti322 3225   2.888   3.407   6.014
    1H158 Ti322 3226   1.409   0.483   6.989
    1H158 Ti322 3227   4.071   2.757   6.014
    1H158 Ti322 3228   0.374   0.158   6.989
    1H158 Ti322 3229   3.924   3.732   6.014
    1H158 Ti323 3230   0.817   1.133   6.989
    1H158 Ti323 3231   0.078   0.483   6.014
    1H158 Ti323 3232   1.705   4.056   6.014
    1H158 Ti323 3233   2.149   3.082   6.014
    1H158 Ti323 3234   3.776   4.056   6.014
    1H158 Ti323 3235   3.332   3.732   6.014
    1H158 Ti323 3236   0.817   3.732   6.989
    1H158 Ti323 3237   0.374   5.681   6.014
    1H158 Ti323 3238   3.924   0.158   6.989
    1H158 Ti323 3239   3.036   6.980   6.014
    1H158 Ti324 3240   3.776   1.458   6.014
    1H158 Ti324 3241   4.663   6.330   6.989
    1H158 Ti324 3242   2.888   6.330   6.989
    1H158 Ti324 3243   6.438   6.980   6.989
    1H158 Ti324 3244   4.071   6.330   6.989
    1H158 Ti324 3245   0.670   5.356   6.989
    1H158 Ti324 3246   3.924   5.681   6.014
    1H158 Ti324 3247   3.480   1.133   6.989
    1H158 Ti324 3248   1.557   6.005   6.989
    1H158 Ti324 3249   0.374   1.133   6.014
    1H158 Ti325 3250   2.592   2.107   6.014
    1H158 Ti325 3251   0.522   1.133   6.989
    1H158 Ti325 3252   0.670   6.005   6.989
    1H158 Ti325 3253   0.226   1.782   6.989
    1H158 Ti325 3254   0.817   1.458   6.014
    1H158 Ti325 3255   7.030   1.458   6.014
    1H158 Ti325 3256   7.030   0.808   6.014
    1H158 Ti325 3257   0.965   3.407   6.989
    1H158 Ti325 3258   0.374   1.458   6.989
    1H158 Ti325 3259   2.149   4.381   6.014
    1H158 Ti326 3260   0.374   4.706   6.989
    1H158 Ti326 3261   3.776   5.356   6.014
    1H158 Ti326 3262   5.550   3.732   6.989
    1H158 Ti326 3263   4.515   6.980   6.014
    1H158 Ti326 3264   3.776   3.732   6.989
    1H158 Ti326 3265   0.522   0.808   6.014
    1H158 Ti326 3266   1.261   6.005   6.989
    1H158 Ti326 3267   3.924   1.133   6.014
    1H158 Ti326 3268   3.332   0.483   6.014
    1H158 Ti326 3269   2.297   5.356   6.014
    1H158 Ti327 3270   0.670   1.133   6.014
    1H158 Ti327 3271   6.142   3.407   6.014
    1H158 Ti327 3272   1.853   6.980   6.014
    1H158 Ti327 3273   2.297   0.808   6.014
    1H158 Ti327 3274   5.403   0.483   6.014
    1H158 Ti327 3275   6.586   1.133   6.014
    1H158 Ti327 3276   1.261   3.732   6.014
    1H158 Ti327 3277   0.817   0.808   6.014
    1H158 Ti327 3278   0.817   4.381   6.989
    1H158 Ti327 3279   3.480   3.732   6.989
    1H158 Ti328 3280   3.332   2.432   6.014
    1H158 Ti328 3281   2.740   3.732   6.014
    1H158 Ti328 3282   4.071   4.706   6.014
    1H158 Ti328 3283   0.078   2.432   6.014
    1H158 Ti328 3284   0.965   3.732   6.014
    1H158 Ti328 3285   4.663   5.356   6.014
    1H158 Ti328 3286   1.853   0.158   6.989
    1H158 Ti328 3287   6.290   1.133   6.014
    1H158 Ti328 3288   0.078   4.706   6.989
    1H158 Ti328 3289   1.113   2.757   6.014
    1H158 Ti329 3290   0.374   2.432   6.014
    1H158 Ti329 3291   1.557   0.483   6.014
    1H158 Ti329 3292   1.557   6.330   6.014
    1H158 Ti329 3293   0.965   6.005   6.989
    1H158 Ti329 3294   0.522   2.107   6.014
    1H158 Ti329 3295   2.149   2.757   6.989
    1H158 Ti329 3296   0.078   1.133   6.014
    1H158 Ti329 3297   0.374   1.782   6.014
    1H158 Ti329 3298   4.219   5.356   6.989
    1H158 Ti329 3299   4.959   5.356   6.014
    1H158 Ti330 3300   1.705   0.808   6.014
    1H158 Ti330 3301   4.071   0.808   6.014
    1H158 Ti330 3302   0.078   3.732   6.014
    1H158 Ti330 3303   6.882   1.133   6.014
    1H158 Ti330 3304   1.409   0.808   6.014
    1H158 Ti330 3305   4.071   5.681   6.989
    1H158 Ti330 3306   1.853   6.655   6.989
    1H158 Ti330 3307   3.036   1.458   6.989
    1H158 Ti330 3308   1.557   2.757   6.989
    1H158 Ti330 3309   0.670   1.782   6.014
    1H158 Ti331 3310   2.888   4.056   6.014
    1H158 Ti331 3311   2.740   1.458   6.989
    1H158 Ti331 3312   2.592   6.655   6.014
    1H158 Ti331 3313   4.219   6.655   6.989
    1H158 Ti331 3314   4.219   1.133   6.014
    1H158 Ti331 3315   0.965   6.330   6.014
    1H158 Ti331 3316   2.740   6.655   6.989
    1H158 Ti331 3317   0.522   4.056   6.014
    1H158 Ti331 3318   0.817   2.757   6.014
    1H158 Ti331 3319   4.515   1.133   6.014
    1H158 Ti332 3320   4.367   2.432   6.989
    1H158 Ti332 3321   0.670   5.681   6.014
    1H158 Ti332 3322   3.036   3.732   6.014
    1H158 Ti332 3323   4.367   4.706   6.014
    1H158 Ti332 3324   1.853   6.005   6.989
    1H158 Ti332 3325   4.219   5.681   6.014
    1H158 Ti332 3326   1.853   4.056   6.989
    1H158 Ti332 3327   4.219   1.458   6.989
    1H158 Ti332 3328   5.698   1.782   6.014
    1H158 Ti332 3329   1.557   5.681   6.014
    1H158 Ti333 3330   3.184   4.056   6.014
    1H158 Ti333 3331   3.332   4.706   6.989
    1H158 Ti333 3332   2.444   6.005   6.989
    1H158 Ti333 3333   3.332   3.407   6.989
    1H158 Ti333 3334   2.001   0.483   6.989
    1H158 Ti333 3335   3.776   6.655   6.014
    1H158 Ti333 3336   4.811   6.005   6.989
    1H158 Ti333 3337   0.226   4.056   6.014
    1H158 Ti333 3338   1.261   0.808   6.989
    1H158 Ti333 3339   7.030   1.782   6.989
    1H158 Ti334 3340   1.409   1.133   6.989
    1H158 Ti334 3341   1.261   1.458   6.989
    1H158 Ti334 3342   3.184   0.158   6.014
    1H158 Ti334 3343   0.078   5.681   6.014
    1H158 Ti334 3344   3.924   5.031   6.014
    1H158 Ti334 3345   1.113   0.808   6.014
    1H158 Ti334 3346   6.734   5.031   6.989
    1H158 Ti334 3347   3.924   4.381   6.014
    1H158 Ti334 3348   0.670   2.432   6.014
    1H158 Ti334 3349   2.444   1.133   6.014
    1H158 Ti335 3350   0.817   2.107   6.014
    1H158 Ti335 3351   1.113   5.681   6.989
    1H158 Ti335 3352   0.226   5.356   6.014
    1H158 Ti335 3353   2.149   3.407   6.989
    1H158 Ti335 3354   6.882   4.706   6.989
    1H158 Ti335 3355   0.226   0.808   6.014
    1H158 Ti335 3356   5.994   1.133   6.014
    1H158 Ti335 3357   3.628   2.757   6.989
    1H158 Ti335 3358   5.255   1.458   6.014
    1H158 Ti335 3359   5.403   5.356   6.989
    1H158 Ti336 3360   4.811   4.706   6.989
    1H158 Ti336 3361   4.959   5.031   6.989
    1H158 Ti336 3362   4.219   3.082   6.014
    1H158 Ti336 3363   7.030   6.005   6.014
    1H158 Ti336 3364   5.550   2.757   6.014
    1H158 Ti336 3365   5.107   6.655   6.989
    1H158 Ti336 3366   1.853   2.432   6.014
    1H158 Ti336 3367   4.811   1.133   6.014
    1H158 Ti336 3368   2.001   0.808   6.014
    1H158 Ti336 3369   0.817   3.082   6.989
    1H158 Ti337 3370   0.374   5.356   6.989
    1H158 Ti337 3371   0.965   0.808   6.989
    1H158 Ti337 3372   1.705   2.432   6.989
    1H158 Ti337 3373   2.297   2.107   6.014
    1H158 Ti337 3374   5.698   3.082   6.014
    1H158 Ti337 3375   5.403   3.407   6.989
    1H158 Ti337 3376   6.438   6.655   6.014
    1H158 Ti337 3377   0.374   0.483   6.014
    1H158 Ti337 3378   5.107   1.458   6.989
    1H158 Ti337 3379   2.001   2.432   6.989
    1H158 Ti338 3380   3.332   3.082   6.014
    1H158 Ti338 3381   2.001   4.381   6.989
    1H158 Ti338 3382   3.628   4.056   6.989
    1H158 Ti338 3383   4.959   5.681   6.989
    1H158 Ti338 3384   6.142   5.681   6.989
    1H158 Ti338 3385   5.846   3.732   6.989
    1H158 Ti338 3386   5.846   6.655   6.014
    1H158 Ti338 3387   2.444   4.706   6.989
    1H158 Ti338 3388   3.480   6.655   6.014
    1H158 Ti338 3389   2.149   6.005   6.989
    1H158 Ti339 3390   4.219   6.980   6.014
    1H158 Ti339 3391   2.444   1.782   6.014
    1H158 Ti339 3392   5.107   5.356   6.989
    1H158 Ti339 3393   0.226   1.133   6.989
    1H158 Ti339 3394   1.261   6.330   6.014
    1H158 Ti339 3395   1.557   2.432   6.014
    1H158 Ti339 3396   1.705   0.483   6.989
    1H158 Ti339 3397   0.965   1.133   6.014
    1H158 Ti339 3398   0.078   1.782   6.014
    1H158 Ti339 3399   5.255   3.407   6.014
    1H158 Ti340 3400   5.994   1.782   6.014
    1H158 Ti340 3401   0.817   6.655   6.014
    1H158 Ti340 3402   7.030   5.356   6.014
    1H158 Ti340 3403   2.149   0.808   6.989
    1H158 Ti340 3404   7.030   4.381   6.989
    1H158 Ti340 3405   3.628   0.808   6.989
    1H158 Ti340 3406   5.107   2.757   6.989
    1H158 Ti340 3407   5.403   5.681   6.014
    1H158 Ti340 3408   4.663   4.706   6.014
    1H158 Ti340 3409   2.149   2.432   6.014
    1H158 Ti341 3410   4.367   6.330   6.989
    1H158 Ti341 3411   0.817   0.483   6.989
    1H158 Ti341 3412   0.670   6.980   6.014
    1H158 Ti341 3413   4.515   5.031   6.014
    1H158 Ti341 3414   2.888   1.782   6.989
    1H158 Ti341 3415   3.628   0.483   6.014
    1H158 Ti341 3416   0.078   1.458   6.989
    1H158 Ti341 3417   3.184   3.732   6.989
    1H158 Ti341 3418   0.226   4.706   6.014
    1H158 Ti341 3419   5.698   5.356   6.989
    1H158 Ti342 3420   3.332   1.458   6.989
    1H158 Ti342 3421   5.698   6.330   6.014
    1H158 Ti342 3422   5.550   6.005   6.014
    1H158 Ti342 3423   2.444   3.082   6.014
    1H158 Ti342 3424   2.149   6.655   6.989
    1H158 Ti342 3425   0.078   0.158   6.989
    1H158 Ti342 3426   4.959   3.407   6.014
    1H158 Ti342 3427   4.959   4.381   6.989
    1H158 Ti342 3428   3.480   2.757   6.014
    1H158 Ti342 3429   2.444   6.655   6.989
    1H158 Ti343 3430   4.219   5.031   6.014
    1H158 Ti343 3431   3.036   2.432   6.014
    1H158 Ti343 3432   2.592   1.782   6.989
    1H158 Ti343 3433   4.367   3.407   6.014
    1H158 Ti343 3434   6.734   2.107   6.014
    1H158 Ti343 3435   0.965   2.107   6.989
    1H158 Ti343 3436   5.698   1.133   6.014
    1H158 Ti343 3437   1.557   0.808   6.989
    1H158 Ti343 3438   0.965   2.432   6.014
    1H158 Ti343 3439   0.078   5.356   6.989
    1H158 Ti344 3440   2.297   2.757   6.014
    1H158 Ti344 3441   0.522   4.706   6.014
    1H158 Ti344 3442   0.374   4.381   6.014
    1H158 Ti344 3443   0.670   2.107   6.989
    1H158 Ti344 3444   4.219   6.005   6.989
    1H158 Ti344 3445   0.965   5.681   6.014
    1H158 Ti344 3446   6.734   4.381   6.989
    1H158 Ti344 3447   0.226   2.107   6.014
    1H158 Ti344 3448   4.515   5.356   6.989
    1H158 Ti344 3449   4.811   5.356   6.989
    1H158 Ti345 3450   3.036   4.706   6.989
    1H158 Ti345 3451   3.776   0.483   6.989
    1H158 Ti345 3452   5.846   3.407   6.014
    1H158 Ti345 3453   1.853   4.381   6.014
    1H158 Ti345 3454   1.261   5.681   6.014
    1H158 Ti345 3455   0.522   0.158   6.014
    1H158 Ti345 3456   2.740   4.706   6.989
    1H158 Ti345 3457   1.261   2.432   6.014
    1H158 Ti345 3458   5.107   1.133   6.014
    1H158 Ti345 3459   4.811   5.031   6.014
    1H158 Ti346 3460   4.367   2.757   6.014
    1H158 Ti346 3461   5.403   4.056   6.989
    1H158 Ti346 3462   4.367   5.356   6.014
    1H158 Ti346 3463   6.290   1.782   6.014
    1H158 Ti346 3464   6.734   1.782   6.989
    1H158 Ti346 3465   5.403   2.107   6.989
    1H158 Ti346 3466   0.670   3.407   6.989
    1H158 Ti346 3467   4.219   3.732   6.014
    1H158 Ti346 3468   1.261   2.757   6.989
    1H158 Ti346 3469   6.882   3.732   6.014
    1H158 Ti347 3470   5.255   4.056   6.014
    1H158 Ti347 3471   3.332   6.980   6.014
    1H158 Ti347 3472   3.480   4.381   6.989
    1H158 Ti347 3473   0.670   0.808   6.989
    1H158 Ti347 3474   2.297   6.655   6.014
    1H158 Ti347 3475   6.142   6.980   6.989
    1H158 Ti347 3476   1.261   0.483   6.014
    1H158 Ti347 3477   0.670   4.056   6.989
    1H158 Ti347 3478   6.438   2.432   6.989
    1H158 Ti347 3479   3.924   1.458   6.989
    1H158 Ti348 3480   5.255   3.082   6.989
    1H158 Ti348 3481   0.670   0.483   6.014
    1H158 Ti348 3482   4.811   6.655   6.989
    1H158 Ti348 3483   4.959   0.158   6.014
    1H158 Ti348 3484   2.444   1.458   6.989
    1H158 Ti348 3485   2.149   5.031   6.014
    1H158 Ti348 3486   2.444   2.432   6.014
    1H158 Ti348 3487   1.409   0.158   6.014
    1H158 Ti348 3488   5.403   3.732   6.014
    1H158 Ti348 3489   2.001   3.732   6.989
    1H158 Ti349 3490   2.001   6.330   6.989
    1H158 Ti349 3491   6.142   3.732   6.989
    1H158 Ti349 3492   4.515   6.655   6.989
    1H158 Ti349 3493   0.965   1.782   6.014
    1H158 Ti349 3494   5.403   1.133   6.014
    1H158 Ti349 3495   4.219   4.381   6.014
    1H158 Ti349 3496   0.374   5.031   6.014
    1H158 Ti349 3497   6.734   3.082   6.989
    1H158 Ti349 3498   5.550   3.407   6.014
    1H158 Ti349 3499   2.297   1.133   6.989
    1H158 Ti350 3500   5.107   3.732   6.014
    1H158 Ti350 3501   5.550   4.056   6.014
    1H158 Ti350 3502   6.882   1.782   6.014
    1H158 Ti350 3503   0.078   5.031   6.014
    1H158 Ti350 3504   6.586   6.330   6.014
    1H158 Ti350 3505   5.255   5.356   6.014
    1H158 Ti350 3506   7.030   3.082   6.989
    1H158 Ti350 3507   5.846   5.356   6.014
    1H158 Ti350 3508   4.515   6.005   6.989
    1H158 Ti350 3509   3.036   3.082   6.014
    1H158 Ti351 3510   6.734   1.458   6.014
    1H158 Ti351 3511   3.776   1.782   6.989
    1H158 Ti351 3512   3.184   3.082   6.989
    1H158 Ti351 3513   3.924   2.107   6.989
    1H158 Ti351 3514   4.071   4.056   6.014
    1H158 Ti351 3515   5.255   2.432   6.989
    1H158 Ti351 3516   2.740   2.432   6.014
    1H158 Ti351 3517   6.142   2.432   6.989
    1H158 Ti351 3518   2.740   3.082   6.014
    1H158 Ti351 3519   6.586   1.782   6.014
    1H158 Ti352 3520   5.403   3.082   6.014
    1H158 Ti352 3521   3.628   1.458   6.989
    1H158 Ti352 3522   1.409   1.782   6.989
    1H158 Ti352 3523   4.367   6.980   6.989
    1H158 Ti352 3524   1.853   0.808   6.989
    1H158 Ti352 3525   1.409   4.056   6.014
    1H158 Ti352 3526   4.071   5.356   6.014
    1H158 Ti352 3527   1.261   2.107   6.989
    1H158 Ti352 3528   0.817   4.056   6.014
    1H158 Ti352 3529   5.255   0.808   6.014
    1H158 Ti353 3530   1.557   6.980   6.014
    1H158 Ti353 3531   0.374   2.107   6.989
    1H158 Ti353 3532   1.261   1.133   6.014
    1H158 Ti353 3533   6.882   5.356   6.989
    1H158 Ti353 3534   5.107   0.483   6.014
    1H158 Ti353 3535   6.142   5.356   6.014
    1H158 Ti353 3536   3.332   4.056   6.989
    1H158 Ti353 3537   3.924   6.980   6.014
    1H158 Ti353 3538   0.965   0.483   6.014
    1H158 Ti353 3539   0.670   4.381   6.014
    1H158 Ti354 3540   0.226   4.381   6.989
    1H158 Ti354 3541   6.586   4.706   6.989
    1H158 Ti354 3542   3.924   0.483   6.014
    1H158 Ti354 3543   2.444   2.757   6.989
    1H158 Ti354 3544   0.522   5.356   6.014
    1H158 Ti354 3545   6.882   0.158   6.989
    1H158 Ti354 3546   4.663   3.407   6.014
    1H158 Ti354 3547   0.078   4.381   6.014
    1H158 Ti354 3548   0.817   5.681   6.989
    1H158 Ti354 3549   5.698   3.732   6.014
    1H158 Ti355 3550   6.882   5.681   6.014
    1H158 Ti355 3551   2.149   1.133   6.014
    1H158 Ti355 3552   2.297   1.458   6.014
    1H158 Ti355 3553   0.522   4.381   6.989
    1H158 Ti355 3554   4.515   3.082   6.014
    1H158 Ti355 3555   7.030   2.107   6.014
    1H158 Ti355 3556   2.001   4.706   6.014
    1H158 Ti355 3557   5.698   3.407   6.989
    1H158 Ti355 3558   2.592   6.330   6.989
    1H158 Ti355 3559   5.846   0.483   6.989
    1H158 Ti356 3560   2.592   3.082   6.989
    1H158 Ti356 3561   4.071   2.432   6.989
    1H158 Ti356 3562   6.142   6.655   6.014
    1H158 Ti356 3563   3.036   3.407   6.989
    1H158 Ti356 3564   6.586   3.732   6.014
    1H158 Ti356 3565   6.882   2.107   6.989
    1H158 Ti356 3566   1.409   2.432   6.989
    1H158 Ti356 3567   5.994   5.356   6.989
    1H158 Ti356 3568   2.444   3.407   6.989
    1H158 Ti356 3569   6.586   2.107   6.989
    1H158 Ti357 3570   1.557   1.458   6.989
    1H158 Ti357 3571   5.698   5.681   6.014
    1H158 Ti357 3572   4.219   0.158   6.989
    1H158 Ti357 3573   4.367   0.808   6.014
    1H158 Ti357 3574   2.001   6.655   6.014
    1H158 Ti357 3575   3.776   1.133   6.989
    1H158 Ti357 3576   5.107   3.082   6.014
    1H158 Ti357 3577   0.078   2.107   6.989
    1H158 Ti357 3578   5.550   1.782   6.989
    1H158 Ti357 3579   6.586   2.757   6.989
    1H158 Ti358 3580   0.965   2.757   6.989
    1H158 Ti358 3581   4.515   4.381   6.014
    1H158 Ti358 3582   5.550   5.356   6.014
    1H158 Ti358 3583   0.374   0.808   6.989
    1H158 Ti358 3584   5.550   0.483   6.989
    1H158 Ti358 3585   5.107   4.706   6.989
    1H158 Ti358 3586   1.113   1.458   6.014
    1H158 Ti358 3587   1.557   2.107   6.989
    1H158 Ti358 3588   6.882   1.458   6.989
    1H158 Ti358 3589   3.628   6.980   6.014
    1H158 Ti359 3590   0.522   3.082   6.989
    1H158 Ti359 3591   6.586   0.158   6.989
    1H158 Ti359 3592   3.332   2.757   6.989
    1H158 Ti359 3593   1.705   1.133   6.989
    1H158 Ti359 3594   4.811   3.732   6.014
    1H158 Ti359 3595   6.290   3.732   6.014
    1H158 Ti359 3596   1.557   1.133   6.014
    1H158 Ti359 3597   1.113   2.107   6.014
    1H158 Ti359 3598   5.994   3.732   6.014
    1H158 Ti359 3599   0.522   3.732   6.989
    1H158 Ti360 3600   5.107   5.031   6.014
    1H158 Ti360 3601   7.030   4.056   6.014
    1H158 Ti360 3602   2.001   2.107   6.014
    1H158 Ti360 3603   3.184   1.782   6.989
    1H158 Ti360 3604   5.255   5.031   6.989
    1H158 Ti360 3605   5.698   4.056   6.989
    1H158 Ti360 3606   2.297   2.432   6.989
    1H158 Ti360 3607   4.811   3.082   6.014
    1H158 Ti360 3608   5.255   2.757   6.014
    1H158 Ti360 3609   2.149   1.782   6.014
    1H158 Ti361 3610   1.853   2.107   6.989
    1H158 Ti361 3611   6.882   2.757   6.989
    1H158 Ti361 3612   6.734   5.356   6.014
    1H158 Ti361 3613   5.550   1.458   6.014
    1H158 Ti361 3614   2.001   5.356   6.014
    1H158 Ti361 3615   6.290   0.158   6.989
    1H158 Ti361 3616   4.515   3.732   6.014
    1H158 Ti361 3617   6.290   2.757   6.989
    1H158 Ti361 3618   1.853   1.133   6.014
    1H158 Ti361 3619   5.403   1.458   6.989
    1H158 Ti362 3620   4.367   5.681   6.989
    1H158 Ti362 3621   6.290   2.107   6.989
    1H158 Ti362 3622   6.586   5.356   6.989
    1H158 Ti362 3623   2.149   4.056   6.989
    1H158 Ti362 3624   5.994   3.407   6.989
    1H158 Ti362 3625   0.226   3.082   6.989
    1H158 Ti362 3626   4.811   4.381   6.014
    1H158 Ti362 3627   2.149   2.107   6.989
    1H158 Ti362 3628   0.522   0.483   6.989
    1H158 Ti362 3629   4.663   2.757   6.014
    1H158 Ti363 3630   2.297   6.330   6.989
    1H158 Ti363 3631   5.994   0.158   6.989
    1H158 Ti363 3632   4.663   5.681   6.989
    1H158 Ti363 3633   6.438   5.681   6.989
    1H158 Ti363 3634   6.734   2.432   6.989
    1H158 Ti363 3635   6.882   5.031   6.014
    1H158 Ti363 3636   0.670   5.031   6.014
    1H158 Ti363 3637   4.959   4.706   6.014
    1H158 Ti363 3638   0.374   3.407   6.989
    1H158 Ti363 3639   4.959   4.056   6.014
    1H158 Ti364 3640   0.522   5.681   6.989
    1H158 Ti364 3641   1.557   4.381   6.014
    1H158 Ti364 3642   5.846   6.980   6.989
    1H158 Ti364 3643   1.113   4.056   6.014
    1H158 Ti364 3644   2.444   2.107   6.989
    1H158 Ti364 3645   0.374   4.056   6.989
    1H158 Ti364 3646   5.403   2.757   6.989
    1H158 Ti364 3647   2.297   1.782   6.989
    1H158 Ti364 3648   5.994   4.056   6.989
    1H158 Ti364 3649   5.994   5.681   6.014
    1H158 Ti365 3650   6.438   1.458   6.014
    1H158 Ti365 3651   6.438   5.356   6.014
    1H158 Ti365 3652   5.107   4.381   6.014
    1H158 Ti365 3653   6.290   3.407   6.989
    1H158 Ti365 3654   0.965   6.980   6.014
    1H158 Ti365 3655   3.184   2.757   6.014
    1H158 Ti365 3656   6.882   4.056   6.989
    1H158 Ti365 3657   6.438   5.031   6.989
    1H158 Ti365 3658   5.994   6.330   6.014
    1H158 Ti365 3659   6.290   5.356   6.989
    1H158 Ti366 3660   7.030   4.706   6.014
    1H158 Ti366 3661   5.698   0.158   6.989
    1H158 Ti366 3662   4.219   0.483   6.014
    1H158 Ti366 3663   3.480   0.158   6.014
    1H158 Ti366 3664   6.586   4.056   6.989
    1H158 Ti366 3665   6.586   3.407   6.989
    1H158 Ti366 3666   2.740   3.407   6.989
    1H158 Ti366 3667   6.438   3.082   6.989
    1H158 Ti366 3668   2.149   1.458   6.989
    1H158 Ti366 3669   2.740   2.107   6.989
    1H158 Ti367 3670   6.290   4.056   6.989
    1H158 Ti367 3671   6.882   3.407   6.989
    1H158 Ti367 3672   7.030   1.133   6.989
    1H158 Ti367 3673   4.959   2.757   6.014
    1H158 Ti367 3674   1.705   6.655   6.014
    1H158 Ti367 3675   0.670   2.757   6.989
    1H158 Ti367 3676   5.698   2.107   6.989
    1H158 Ti367 3677   0.078   4.056   6.989
    1H158 Ti367 3678   3.924   0.808   6.989
    1H158 Ti367 3679   0.226   5.681   6.989
    1H158 Ti368 3680   6.290   6.330   6.014
    1H158 Ti368 3681   6.438   3.732   6.989
    1H158 Ti368 3682   6.438   4.381   6.989
    1H158 Ti368 3683   1.261   6.980   6.014
    1H158 Ti368 3684   3.036   4.056   6.989
    1H158 Ti368 3685   2.888   3.732   6.989
    1H158 Ti368 3686   0.078   3.407   6.989
    1H158 Ti368 3687   2.001   1.133   6.989
    1H158 Ti368 3688   2.592   2.757   6.014
    1H158 Ti368 3689   5.403   4.381   6.014
    1H158 Ti369 3690   5.846   2.432   6.989
    1H158 Ti369 3691   0.078   2.757   6.989
    1H158 Ti369 3692   0.965   4.381   6.014
    1H158 Ti369 3693   5.994   2.107   6.989
    1H158 Ti369 3694   6.734   6.005   6.014
    1H158 Ti369 3695   0.817   4.706   6.014
    1H158 Ti369 3696   6.586   5.681   6.014
    1H158 Ti369 3697   5.846   1.458   6.014
    1H158 Ti369 3698   3.480   1.782   6.989
    1H158 Ti369 3699   4.811   0.483   6.014
    1H158 Ti370 3700   1.113   6.655   6.014
    1H158 Ti370 3701   6.438   1.782   6.989
    1H158 Ti370 3702   6.142   1.458   6.014
    1H158 Ti370 3703   7.030   5.681   6.989
    1H158 Ti370 3704   1.261   1.782   6.014
    1H158 Ti370 3705   4.663   0.158   6.014
    1H158 Ti370 3706   6.734   5.681   6.989
    1H158 Ti370 3707   0.817   0.158   6.014
    1H158 Ti370 3708   1.853   1.458   6.989
    1H158 Ti370 3709   5.994   2.757   6.989
    1H158 Ti371 3710   0.078   0.808   6.989
    1H158 Ti371 3711   2.297   4.381   6.989
    1H158 Ti371 3712   5.403   5.031   6.014
    1H158 Ti371 3713   6.290   5.681   6.014
    1H158 Ti371 3714   5.846   4.056   6.014
    1H158 Ti371 3715   4.959   0.808   6.014
    1H158 Ti371 3716   3.628   2.107   6.989
    1H158 Ti371 3717   2.888   3.082   6.989
    1H158 Ti371 3718   3.184   4.381   6.989
    1H158 Ti371 3719   4.367   4.056   6.014
    1H158 Ti372 3720   5.255   4.381   6.989
    1H158 Ti372 3721   0.374   2.757   6.989
    1H158 Ti372 3722   3.036   2.107   6.989
    1H158 Ti372 3723   4.663   0.808   6.014
    1H158 Ti372 3724   1.113   2.432   6.989
    1H158 Ti372 3725   5.550   2.432   6.989
    1H158 Ti372 3726   5.994   5.031   6.014
    1H158 Ti372 3727   1.853   5.031   6.014
    1H158 Ti372 3728   1.113   0.158   6.014
    1H158 Ti372 3729   2.740   2.757   6.989
    1H158 Ti373 3730   5.698   5.031   6.014
    1H158 Ti373 3731   4.515   0.483   6.014
    1H158 Ti373 3732   3.776   2.432   6.989
    1H158 Ti373 3733   6.142   0.483   6.989
    1H158 Ti373 3734   5.550   6.980   6.989
    1H158 Ti373 3735   6.586   1.458   6.989
    1H158 Ti373 3736   1.261   4.381   6.014
    1H158 Ti373 3737   2.888   2.757   6.014
    1H158 Ti373 3738   5.403   0.158   6.989
    1H158 Ti373 3739   6.882   4.381   6.014
    1H158 Ti374 3740   1.409   6.655   6.014
    1H158 Ti374 3741   3.036   2.757   6.989
    1H158 Ti374 3742   5.846   6.005   6.014
    1H158 Ti374 3743   6.586   5.031   6.014
    1H158 Ti374 3744   5.698   2.757   6.989
    1H158 Ti374 3745   6.290   4.706   6.989
    1H158 Ti374 3746   2.297   3.732   6.989
    1H158 Ti374 3747   6.290   5.031   6.014
    1H158 Ti374 3748   0.817   5.356   6.014
    1H158 Ti374 3749   5.698   0.808   6.989
    1H158 Ti375 3750   5.550   3.082   6.989
    1H158 Ti375 3751   1.705   2.107   6.014
    1H158 Ti375 3752   1.705   1.782   6.989
    1H158 Ti375 3753   1.409   2.107   6.014
    1H158 Ti375 3754   4.663   4.056   6.014
    1H158 Ti375 3755   1.853   1.782   6.014
    1H158 Ti375 3756   4.071   1.133   6.989
    1H158 Ti375 3757   5.698   4.381   6.014
    1H158 Ti375 3758   5.403   4.706   6.989
    1H158 Ti375 3759   0.226   0.483   6.989
    1H158 Ti376 3760   3.332   2.107   6.989
    1H158 Ti376 3761   4.071   0.483   6.989
    1H158 Ti376 3762   3.776   0.158   6.014
    1H158 Ti376 3763   1.705   5.356   6.014
    1H158 Ti376 3764   4.367   0.158   6.014
    1H158 Ti376 3765   2.444   4.056   6.989
    1H158 Ti376 3766   7.030   2.432   6.989
    1H158 Ti376 3767   5.255   0.483   6.989
    1H158 Ti376 3768   5.403   0.808   6.989
    1H158 Ti376 3769   5.550   5.031   6.989
    1H158 Ti377 3770   2.740   4.056   6.989
    1H158 Ti377 3771   4.663   6.980   6.989
    1H158 Ti377 3772   4.515   0.158   6.989
    1H158 Ti377 3773   2.001   1.782   6.989
    1H158 Ti377 3774   0.817   2.432   6.989
    1H158 Ti377 3775   0.965   5.031   6.014
    1H158 Ti377 3776   2.001   1.458   6.014
    1H158 Ti377 3777   5.994   0.808   6.989
    1H158 Ti377 3778   1.557   1.782   6.014
    1H158 Ti377 3779   4.071   0.158   6.014
    1H158 Ti378 3780   6.142   3.082   6.989
    1H158 Ti378 3781   1.409   1.458   6.014
    1H158 Ti378 3782   0.226   3.732   6.989
    1H158 Ti378 3783   5.255   6.980   6.989
    1H158 Ti378 3784   5.698   1.458   6.989
    1H158 Ti378 3785   2.592   2.432   6.989
    1H158 Ti378 3786   4.367   1.133   6.989
    1H158 Ti378 3787   6.734   3.732   6.989
    1H158 Ti378 3788   6.734   4.056   6.014
    1H158 Ti378 3789   1.705   4.706   6.014
    1H158 Ti379 3790   2.592   3.732   6.989
    1H158 Ti379 3791   5.255   4.706   6.014
    1H158 Ti379 3792   2.888   4.381   6.989
    1H158 Ti379 3793   4.663   1.133   6.989
    1H158 Ti379 3794   2.592   4.381   6.989
    1H158 Ti379 3795   6.882   0.808   6.989
    1H158 Ti379 3796   4.219   0.808   6.989
    1H158 Ti379 3797   0.522   2.432   6.989
    1H158 Ti379 3798   5.107   0.158   6.989
    1H158 Ti379 3799   5.846   1.782   6.989
    1H158 Ti380 3800   6.142   5.031   6.989
    1H158 Ti380 3801   5.846   3.082   6.989
    1H158 Ti380 3802   6.438   6.005   6.014
    1H158 Ti380 3803   0.226   2.432   6.989
    1H158 Ti380 3804   4.959   6.980   6.989
    1H158 Ti380 3805   3.480   2.432   6.989
    1H158 Ti380 3806   4.959   1.133   6.989
    1H158 Ti380 3807   1.557   5.031   6.014
    1H158 Ti380 3808   6.290   1.458   6.989
    1H158 Ti380 3809   1.113   5.356   6.014
    1H158 Ti381 3810   1.409   5.356   6.014
    1H158 Ti381 3811   7.030   3.732   6.989
    1H158 Ti381 3812   6.142   1.782   6.989
    1H158 Ti381 3813   5.994   4.706   6.989
    1H158 Ti381 3814   5.994   4.381   6.014
    1H158 Ti381 3815   5.107   0.808   6.989
    1H158 Ti381 3816   6.142   6.005   6.014
    1H158 Ti381 3817   6.142   4.381   6.989
    1H158 Ti381 3818   7.030   0.483   6.989
    1H158 Ti381 3819   5.698   4.706   6.989
    1H158 Ti382 3820   6.290   0.808   6.989
    1H158 Ti382 3821   6.142   4.056   6.014
    1H158 Ti382 3822   5.846   5.031   6.989
    1H158 Ti382 3823   1.705   1.458   6.014
    1H158 Ti382 3824   1.261   5.031   6.014
    1H158 Ti382 3825   5.550   4.381   6.989
    1H158 Ti382 3826   6.586   4.381   6.014
    1H158 Ti382 3827   6.438   0.483   6.989
    1H158 Ti382 3828   4.811   0.158   6.989
    1H158 Ti382 3829   6.734   4.706   6.014
    1H158 Ti383 3830   6.734   1.133   6.989
    1H158 Ti383 3831   5.994   1.458   6.989
    1H158 Ti383 3832   6.586   0.808   6.989
    1H158 Ti383 3833   1.113   4.706   6.014
    1H158 Ti383 3834   5.255   1.133   6.989
    1H158 Ti383 3835   4.515   0.808   6.989
    1H158 Ti383 3836   6.438   4.056   6.014
    1H158 Ti383 3837   2.888   2.432   6.989
    1H158 Ti383 3838   6.734   0.483   6.989
    1H158 Ti383 3839   4.811   0.808   6.989
    1H158 Ti384 3840   6.290   4.381   6.014
    1H158 Ti384 3841   3.184   2.432   6.989
    1H158 Ti384 3842   5.550   4.706   6.014
    1H158 Ti384 3843   5.846   4.381   6.989
    1H158 Ti384 3844   1.409   4.706   6.014
    1H158 Ti384 3845   4.367   0.483   6.989
    1H158 Ti384 3846   5.550   1.133   6.989
    1H158 Ti384 3847   5.846   4.706   6.014
    1H158 Ti384 3848   4.959   0.483   6.989
    1H158 Ti384 3849   6.438   4.706   6.014
    1H158 Ti385 3850   6.142   4.706   6.014
    1H158 Ti385 3851   6.438   1.133   6.989
    1H158 Ti385 3852   5.846   1.133   6.989
    1H158 Ti385 3853   4.663   0.483   6.989
    1H158 Ti385 3854   6.142   1.133   6.989
    1H158 Ti385 3855   3.332   5.681   6.664
    1H158 Ti385 3856   3.036   5.356   6.339
    1H158 Ti385 3857   3.036   5.681   6.664
    1H158 Ti385 3858   2.444   0.158   6.339
    1H158 Ti385 3859   0.670   6.980   6.664
    1H158 Ti386 3860   4.811   2.107   6.339
    1H158 Ti386 3861   5.698   6.330   6.664
    1H158 Ti386 3862   0.078   6.655   6.339
    1H158 Ti386 3863   2.149   0.158   6.339
    1H158 Ti386 3864   1.261   5.031   6.664
    1H158 Ti386 3865   3.332   5.356   6.339
    1H158 Ti386 3866   2.740   5.356   6.339
    1H158 Ti386 3867   4.811   1.782   6.664
    1H158 Ti386 3868   4.515   1.782   6.664
    1H158 Ti386 3869   3.628   5.681   6.664
    1H158 Ti387 3870   1.557   5.031   6.664
    1H158 Ti387 3871   3.184   5.681   6.339
    1H158 Ti387 3872   2.888   5.681   6.339
    1H158 Ti387 3873   0.522   6.655   6.664
    1H158 Ti387 3874   0.374   6.330   6.664
    1H158 Ti387 3875   5.994   6.330   6.664
    1H158 Ti387 3876   0.965   6.980   6.664
    1H158 Ti387 3877   3.628   6.980   6.664
    1H158 Ti387 3878   0.078   6.330   6.664
    1H158 Ti387 3879   5.403   6.330   6.664
    1H158 Ti388 3880   4.219   3.082   6.664
    1H158 Ti388 3881   5.107   2.107   6.339
    1H158 Ti388 3882   3.332   6.980   6.664
    1H158 Ti388 3883   3.184   5.356   6.664
    1H158 Ti388 3884   0.374   6.980   6.664
    1H158 Ti388 3885   4.515   2.107   6.339
    1H158 Ti388 3886   2.740   5.681   6.664
    1H158 Ti388 3887   0.226   6.655   6.664
    1H158 Ti388 3888   4.811   3.732   6.664
    1H158 Ti388 3889   3.480   6.005   6.664
    1H158 Ti389 3890   3.924   3.082   6.664
    1H158 Ti389 3891   6.882   6.330   6.664
    1H158 Ti389 3892   3.184   6.005   6.664
    1H158 Ti389 3893   2.740   0.158   6.339
    1H158 Ti389 3894   3.480   5.356   6.664
    1H158 Ti389 3895   2.740   0.483   6.664
    1H158 Ti389 3896   3.036   6.005   6.339
    1H158 Ti389 3897   0.374   6.655   6.339
    1H158 Ti389 3898   0.965   5.031   6.664
    1H158 Ti389 3899   3.332   6.330   6.664
    1H158 Ti390 3900   2.149   6.005   6.339
    1H158 Ti390 3901   6.290   6.330   6.664
    1H158 Ti390 3902   6.586   6.330   6.664
    1H158 Ti390 3903   2.740   6.005   6.339
    1H158 Ti390 3904   4.515   3.732   6.664
    1H158 Ti390 3905   4.663   1.782   6.339
    1H158 Ti390 3906   5.107   6.655   6.339
    1H158 Ti390 3907   3.628   6.330   6.664
    1H158 Ti390 3908   0.817   6.655   6.664
    1H158 Ti390 3909   4.811   6.655   6.339
    1H158 Ti391 3910   0.670   6.330   6.664
    1H158 Ti391 3911   3.332   6.005   6.339
    1H158 Ti391 3912   2.888   5.356   6.664
    1H158 Ti391 3913   2.444   6.005   6.339
    1H158 Ti391 3914   3.184   5.031   6.339
    1H158 Ti391 3915   6.882   6.655   6.339
    1H158 Ti391 3916   1.853   6.005   6.339
    1H158 Ti391 3917   3.036   0.483   6.664
    1H158 Ti391 3918   2.888   5.031   6.339
    1H158 Ti391 3919   1.853   5.031   6.664
    1H158 Ti392 3920   3.480   6.655   6.664
    1H158 Ti392 3921   2.592   5.681   6.339
    1H158 Ti392 3922   7.030   6.655   6.664
    1H158 Ti392 3923   3.628   5.031   6.664
    1H158 Ti392 3924   4.515   3.082   6.664
    1H158 Ti392 3925   4.959   6.330   6.339
    1H158 Ti392 3926   4.959   1.782   6.339
    1H158 Ti392 3927   3.480   5.681   6.339
    1H158 Ti392 3928   4.515   6.655   6.339
    1H158 Ti392 3929   5.550   6.005   6.664
    1H158 Ti393 3930   4.367   3.407   6.664
    1H158 Ti393 3931   1.409   4.706   6.664
    1H158 Ti393 3932   2.592   0.483   6.339
    1H158 Ti393 3933   1.261   6.980   6.664
    1H158 Ti393 3934   4.663   6.330   6.339
    1H158 Ti393 3935   4.663   3.407   6.664
    1H158 Ti393 3936   4.811   6.005   6.339
    1H158 Ti393 3937   2.444   0.483   6.664
    1H158 Ti393 3938   3.628   6.005   6.339
    1H158 Ti393 3939   0.226   6.330   6.339
    1H158 Ti394 3940   7.030   6.980   6.339
    1H158 Ti394 3941   3.036   6.980   6.664
    1H158 Ti394 3942   6.290   2.757   6.339
    1H158 Ti394 3943   2.888   0.158   6.664
    1H158 Ti394 3944   5.107   6.330   6.664
    1H158 Ti394 3945   2.592   5.356   6.664
    1H158 Ti394 3946   3.924   5.031   6.664
    1H158 Ti394 3947   5.403   2.107   6.339
    1H158 Ti394 3948   3.332   5.031   6.664
    1H158 Ti394 3949   4.663   2.107   6.664
    1H158 Ti395 3950   4.367   1.782   6.339
    1H158 Ti395 3951   1.853   0.158   6.339
    1H158 Ti395 3952   3.036   4.706   6.339
    1H158 Ti395 3953   3.776   6.655   6.664
    1H158 Ti395 3954   3.184   0.158   6.664
    1H158 Ti395 3955   4.071   3.407   6.664
    1H158 Ti395 3956   2.297   0.483   6.339
    1H158 Ti395 3957   5.403   6.655   6.339
    1H158 Ti395 3958   3.776   5.356   6.664
    1H158 Ti395 3959   6.734   6.655   6.664
    1H158 Ti396 3960   4.219   1.782   6.664
    1H158 Ti396 3961   1.113   4.706   6.664
    1H158 Ti396 3962   5.107   6.005   6.339
    1H158 Ti396 3963   4.219   2.107   6.339
    1H158 Ti396 3964   2.149   5.031   6.664
    1H158 Ti396 3965   5.107   3.732   6.664
    1H158 Ti396 3966   0.078   6.980   6.664
    1H158 Ti396 3967   6.586   2.757   6.339
    1H158 Ti396 3968   5.846   6.005   6.664
    1H158 Ti396 3969   6.586   0.158   6.339
    1H158 Ti397 3970   3.036   0.808   6.339
    1H158 Ti397 3971   2.888   6.005   6.664
    1H158 Ti397 3972   5.107   1.782   6.664
    1H158 Ti397 3973   2.444   5.681   6.664
    1H158 Ti397 3974   1.261   4.381   6.664
    1H158 Ti397 3975   3.332   4.706   6.339
    1H158 Ti397 3976   3.184   6.655   6.664
    1H158 Ti397 3977   5.255   6.330   6.339
    1H158 Ti397 3978   3.480   5.031   6.339
    1H158 Ti397 3979   2.592   0.158   6.664
    1H158 Ti398 3980   3.924   6.980   6.664
    1H158 Ti398 3981   3.776   6.005   6.664
    1H158 Ti398 3982   6.290   0.158   6.339
    1H158 Ti398 3983   0.522   6.330   6.339
    1H158 Ti398 3984   1.557   4.381   6.664
    1H158 Ti398 3985   2.888   0.483   6.339
    1H158 Ti398 3986   5.255   6.005   6.664
    1H158 Ti398 3987   0.226   6.980   6.339
    1H158 Ti398 3988   1.113   6.655   6.664
    1H158 Ti398 3989   1.557   6.005   6.339
    1H158 Ti399 3990   0.670   5.031   6.664
    1H158 Ti399 3991   6.882   0.158   6.339
    1H158 Ti399 3992   0.965   6.330   6.664
    1H158 Ti399 3993   2.740   4.706   6.339
    1H158 Ti399 3994   2.888   0.808   6.664
    1H158 Ti399 3995   2.444   5.031   6.664
    1H158 Ti399 3996   1.705   4.706   6.664
    1H158 Ti399 3997   3.628   3.082   6.664
    1H158 Ti399 3998   4.515   1.458   6.339
    1H158 Ti399 3999   1.557   3.407   6.339
    1H158 Ti400 4000   3.036   5.031   6.664
    1H158 Ti400 4001   4.367   6.330   6.339
    1H158 Ti400 4002   6.734   6.980   6.339
    1H158 Ti400 4003   3.628   5.356   6.339
    1H158 Ti400 4004   2.592   5.031   6.339
    1H158 Ti400 4005   6.290   0.808   6.339
    1H158 Ti400 4006   4.219   6.655   6.339
    1H158 Ti400 4007   2.740   5.031   6.664
    1H158 Ti400 4008   1.261   3.407   6.339
    1H158 Ti400 4009   4.219   3.732   6.664
    1H158 Ti401 4010   2.740   0.808   6.339
    1H158 Ti401 4011   2.297   5.681   6.339
    1H158 Ti401 4012   5.994   0.158   6.339
    1H158 Ti401 4013   4.959   2.107   6.664
    1H158 Ti401 4014   0.374   6.005   6.339
    1H158 Ti401 4015   4.811   1.458   6.339
    1H158 Ti401 4016   2.297   5.356   6.664
    1H158 Ti401 4017   3.332   0.483   6.664
    1H158 Ti401 4018   3.332   0.808   6.339
    1H158 Ti401 4019   4.515   6.005   6.339
    1H158 Ti402 4020   2.444   5.356   6.339
    1H158 Ti402 4021   3.480   0.158   6.664
    1H158 Ti402 4022   0.670   6.005   6.339
    1H158 Ti402 4023   3.036   6.330   6.664
    1H158 Ti402 4024   3.924   6.005   6.339
    1H158 Ti402 4025   1.705   5.356   6.664
    1H158 Ti402 4026   3.628   2.107   6.339
    1H158 Ti402 4027   1.409   5.356   6.664
    1H158 Ti402 4028   6.882   2.757   6.339
    1H158 Ti402 4029   5.994   2.757   6.339
    1H158 Ti403 4030   0.965   3.407   6.339
    1H158 Ti403 4031   6.142   0.483   6.339
    1H158 Ti403 4032   6.438   0.483   6.339
    1H158 Ti403 4033   7.030   6.330   6.339
    1H158 Ti403 4034   6.438   6.655   6.664
    1H158 Ti403 4035   3.628   3.407   6.339
    1H158 Ti403 4036   3.924   2.107   6.339
    1H158 Ti403 4037   4.959   3.407   6.664
    1H158 Ti403 4038   5.403   5.681   6.664
    1H158 Ti403 4039   1.853   3.082   6.664
    1H158 Ti404 4040   2.001   5.356   6.664
    1H158 Ti404 4041   3.776   3.407   6.664
    1H158 Ti404 4042   2.592   6.980   6.339
    1H158 Ti404 4043   3.036   1.458   6.339
    1H158 Ti404 4044   3.924   3.407   6.339
    1H158 Ti404 4045   3.924   6.330   6.664
    1H158 Ti404 4046   5.698   2.107   6.339
    1H158 Ti404 4047   1.853   3.407   6.339
    1H158 Ti404 4048   0.670   3.407   6.339
    1H158 Ti404 4049   1.705   3.082   6.339
    1H158 Ti405 4050   3.184   0.808   6.664
    1H158 Ti405 4051   4.367   2.107   6.664
    1H158 Ti405 4052   2.740   6.980   6.664
    1H158 Ti405 4053   3.184   1.133   6.339
    1H158 Ti405 4054   4.811   3.082   6.664
    1H158 Ti405 4055   6.586   0.808   6.339
    1H158 Ti405 4056   3.628   4.706   6.339
    1H158 Ti405 4057   2.001   0.483   6.339
    1H158 Ti405 4058   2.297   0.158   6.664
    1H158 Ti405 4059   2.297   6.980   6.339
    1H158 Ti406 4060   3.184   6.330   6.339
    1H158 Ti406 4061   3.924   5.681   6.664
    1H158 Ti406 4062   5.698   5.681   6.664
    1H158 Ti406 4063   4.219   4.381   6.664
    1H158 Ti406 4064   1.557   6.980   6.664
    1H158 Ti406 4065   5.698   0.158   6.339
    1H158 Ti406 4066   1.261   3.732   6.664
    1H158 Ti406 4067   3.332   2.107   6.339
    1H158 Ti406 4068   3.332   1.458   6.339
    1H158 Ti406 4069   1.409   3.082   6.339
    1H158 Ti407 4070   3.036   1.133   6.664
    1H158 Ti407 4071   4.663   4.056   6.664
    1H158 Ti407 4072   4.071   6.330   6.339
    1H158 Ti407 4073   2.592   0.808   6.664
    1H158 Ti407 4074   5.255   1.782   6.339
    1H158 Ti407 4075   5.994   0.808   6.339
    1H158 Ti407 4076   6.142   2.432   6.339
    1H158 Ti407 4077   4.219   6.005   6.339
    1H158 Ti407 4078   1.557   2.757   6.339
    1H158 Ti407 4079   0.078   0.158   6.339
    1H158 Ti408 4080   2.149   5.681   6.664
    1H158 Ti408 4081   3.036   0.158   6.339
    1H158 Ti408 4082   4.367   4.056   6.664
    1H158 Ti408 4083   0.374   3.407   6.339
    1H158 Ti408 4084   2.888   6.330   6.339
    1H158 Ti408 4085   3.480   6.330   6.339
    1H158 Ti408 4086   3.776   5.681   6.339
    1H158 Ti408 4087   4.071   1.782   6.339
    1H158 Ti408 4088   2.888   1.133   6.339
    1H158 Ti408 4089   4.071   4.706   6.664
    1H158 Ti409 4090   3.776   4.706   6.664
    1H158 Ti409 4091   0.078   2.757   6.339
    1H158 Ti409 4092   6.882   6.980   6.664
    1H158 Ti409 4093   1.853   2.757   6.339
    1H158 Ti409 4094   4.219   5.031   6.664
    1H158 Ti409 4095   6.142   6.655   6.664
    1H158 Ti409 4096   1.113   5.356   6.664
    1H158 Ti409 4097   6.142   6.005   6.664
    1H158 Ti409 4098   1.409   4.056   6.664
    1H158 Ti409 4099   3.776   6.330   6.339
    1H158 Ti410 4100   0.670   6.655   6.339
    1H158 Ti410 4101   1.557   3.082   6.664
    1H158 Ti410 4102   0.817   4.706   6.664
    1H158 Ti410 4103   1.557   3.732   6.664
    1H158 Ti410 4104   5.846   0.483   6.339
    1H158 Ti410 4105   6.734   0.483   6.339
    1H158 Ti410 4106   0.374   5.031   6.664
    1H158 Ti410 4107   1.261   6.330   6.664
    1H158 Ti410 4108   0.817   0.158   6.664
    1H158 Ti410 4109   1.113   0.158   6.664
    1H158 Ti411 4110   5.994   2.107   6.339
    1H158 Ti411 4111   2.888   6.980   6.339
    1H158 Ti411 4112   5.846   2.432   6.339
    1H158 Ti411 4113   1.853   5.681   6.664
    1H158 Ti411 4114   6.438   2.432   6.339
    1H158 Ti411 4115   3.480   1.782   6.339
    1H158 Ti411 4116   1.409   6.655   6.664
    1H158 Ti411 4117   4.811   6.330   6.664
    1H158 Ti411 4118   3.924   4.381   6.664
    1H158 Ti411 4119   2.001   5.681   6.339
    1H158 Ti412 4120   1.261   6.005   6.339
    1H158 Ti412 4121   5.846   6.655   6.664
    1H158 Ti412 4122   4.367   2.757   6.664
    1H158 Ti412 4123   3.184   0.483   6.339
    1H158 Ti412 4124   0.965   6.005   6.339
    1H158 Ti412 4125   2.444   4.706   6.339
    1H158 Ti412 4126   6.586   6.655   6.339
    1H158 Ti412 4127   6.438   6.980   6.339
    1H158 Ti412 4128   1.409   3.407   6.664
    1H158 Ti412 4129   4.515   4.381   6.664
    1H158 Ti413 4130   7.030   3.082   6.339
    1H158 Ti413 4131   3.184   1.782   6.339
    1H158 Ti413 4132   2.444   6.980   6.664
    1H158 Ti413 4133   3.480   1.133   6.339
    1H158 Ti413 4134   2.740   1.133   6.664
    1H158 Ti413 4135   6.734   3.082   6.339
    1H158 Ti413 4136   4.219   1.458   6.339
    1H158 Ti413 4137   0.226   3.082   6.339
    1H158 Ti413 4138   2.592   6.330   6.339
    1H158 Ti413 4139   0.670   1.782   6.664
    1H158 Ti414 4140   3.628   0.808   6.339
    1H158 Ti414 4141   4.071   6.655   6.664
    1H158 Ti414 4142   2.592   6.005   6.664
    1H158 Ti414 4143   3.776   1.782   6.339
    1H158 Ti414 4144   1.113   3.082   6.339
    1H158 Ti414 4145   5.255   6.980   6.339
    1H158 Ti414 4146   6.438   3.082   6.339
    1H158 Ti414 4147   4.663   2.432   6.339
    1H158 Ti414 4148   2.149   0.483   6.664
    1H158 Ti414 4149   0.817   6.330   6.339
    1H158 Ti415 4150   1.557   5.681   6.664
    1H158 Ti415 4151   1.705   3.407   6.664
    1H158 Ti415 4152   2.149   3.082   6.664
    1H158 Ti415 4153   5.550   6.980   6.339
    1H158 Ti415 4154   2.444   0.808   6.339
    1H158 Ti415 4155   2.001   3.082   6.339
    1H158 Ti415 4156   2.001   4.706   6.664
    1H158 Ti415 4157   0.078   3.407   6.339
    1H158 Ti415 4158   3.776   5.031   6.339
    1H158 Ti415 4159   4.959   6.005   6.664
    1H158 Ti416 4160   4.071   2.757   6.664
    1H158 Ti416 4161   4.959   2.432   6.339
    1H158 Ti416 4162   2.888   6.655   6.664
    1H158 Ti416 4163   5.550   6.655   6.664
    1H158 Ti416 4164   0.965   4.381   6.664
    1H158 Ti416 4165   2.149   4.056   6.339
    1H158 Ti416 4166   0.522   3.082   6.339
    1H158 Ti416 4167   0.522   6.980   6.339
    1H158 Ti416 4168   2.740   1.458   6.339
    1H158 Ti416 4169   1.409   0.158   6.664
    1H158 Ti417 4170   3.924   6.655   6.339
    1H158 Ti417 4171   3.776   3.082   6.339
    1H158 Ti417 4172   1.113   4.056   6.664
    1H158 Ti417 4173   2.149   3.407   6.339
    1H158 Ti417 4174   4.367   4.706   6.664
    1H158 Ti417 4175   4.811   2.432   6.664
    1H158 Ti417 4176   4.071   5.356   6.664
    1H158 Ti417 4177   5.550   6.330   6.339
    1H158 Ti417 4178   3.924   3.732   6.664
    1H158 Ti417 4179   4.367   2.432   6.339
    1H158 Ti418 4180   4.071   4.056   6.664
    1H158 Ti418 4181   5.403   6.005   6.339
    1H158 Ti418 4182   1.853   6.980   6.664
    1H158 Ti418 4183   2.001   0.158   6.664
    1H158 Ti418 4184   2.297   6.330   6.339
    1H158 Ti418 4185   3.332   3.407   6.339
    1H158 Ti418 4186   2.001   6.980   6.339
    1H158 Ti418 4187   3.036   6.655   6.339
    1H158 Ti418 4188   1.705   3.732   6.339
    1H158 Ti418 4189   0.374   2.757   6.339
    1H158 Ti419 4190   0.817   3.082   6.339
    1H158 Ti419 4191   3.332   1.133   6.664
    1H158 Ti419 4192   4.663   2.757   6.664
    1H158 Ti419 4193   5.698   6.655   6.339
    1H158 Ti419 4194   3.628   1.458   6.339
    1H158 Ti419 4195   0.522   0.158   6.664
    1H158 Ti419 4196   2.001   3.732   6.339
    1H158 Ti419 4197   3.480   4.706   6.664
    1H158 Ti419 4198   4.959   4.056   6.664
    1H158 Ti419 4199   0.078   6.005   6.339
    1H158 Ti420 4200   0.374   1.458   6.339
    1H158 Ti420 4201   2.149   6.980   6.664
    1H158 Ti420 4202   0.965   3.732   6.664
    1H158 Ti420 4203   5.550   2.432   6.339
    1H158 Ti420 4204   0.965   1.782   6.664
    1H158 Ti420 4205   1.113   3.407   6.664
    1H158 Ti420 4206   4.515   2.432   6.664
    1H158 Ti420 4207   2.001   6.330   6.339
    1H158 Ti420 4208   0.522   6.005   6.664
    1H158 Ti420 4209   5.403   0.158   6.339
    1H158 Ti421 4210   5.255   2.432   6.339
    1H158 Ti421 4211   3.776   0.158   6.664
    1H158 Ti421 4212   6.586   6.980   6.664
    1H158 Ti421 4213   4.663   1.458   6.664
    1H158 Ti421 4214   1.853   4.381   6.664
    1H158 Ti421 4215   0.226   6.005   6.664
    1H158 Ti421 4216   3.924   4.706   6.339
    1H158 Ti421 4217   2.444   4.056   6.339
    1H158 Ti421 4218   4.959   5.681   6.339
    1H158 Ti421 4219   1.557   6.330   6.664
    1H158 Ti422 4220   4.071   2.432   6.339
    1H158 Ti422 4221   3.036   2.107   6.339
    1H158 Ti422 4222   5.846   6.980   6.339
    1H158 Ti422 4223   4.071   3.082   6.339
    1H158 Ti422 4224   4.959   6.980   6.339
    1H158 Ti422 4225   1.705   4.056   6.664
    1H158 Ti422 4226   2.888   1.782   6.339
    1H158 Ti422 4227   6.142   3.082   6.339
    1H158 Ti422 4228   1.261   3.082   6.664
    1H158 Ti422 4229   1.705   0.158   6.664
    1H158 Ti423 4230   5.107   5.681   6.664
    1H158 Ti423 4231   3.776   3.732   6.339
    1H158 Ti423 4232   6.290   2.107   6.339
    1H158 Ti423 4233   3.184   4.381   6.339
    1H158 Ti423 4234   6.142   6.980   6.339
    1H158 Ti423 4235   3.480   4.381   6.339
    1H158 Ti423 4236   6.438   6.005   6.664
    1H158 Ti423 4237   1.409   3.732   6.339
    1H158 Ti423 4238   3.480   3.407   6.664
    1H158 Ti423 4239   5.107   1.458   6.339
    1H158 Ti424 4240   2.740   6.655   6.339
    1H158 Ti424 4241   1.853   4.056   6.339
    1H158 Ti424 4242   0.078   5.031   6.664
    1H158 Ti424 4243   1.261   2.757   6.339
    1H158 Ti424 4244   2.888   4.381   6.339
    1H158 Ti424 4245   1.705   0.483   6.339
    1H158 Ti424 4246   1.409   6.005   6.664
    1H158 Ti424 4247   4.663   5.681   6.339
    1H158 Ti424 4248   5.403   3.732   6.664
    1H158 Ti424 4249   1.705   6.005   6.664
    1H158 Ti425 4250   0.817   6.005   6.664
    1H158 Ti425 4251   6.882   0.808   6.339
    1H158 Ti425 4252   0.817   5.356   6.664
    1H158 Ti425 4253   4.071   6.005   6.664
    1H158 Ti425 4254   3.332   6.655   6.339
    1H158 Ti425 4255   2.592   4.381   6.339
    1H158 Ti425 4256   0.817   1.458   6.664
    1H158 Ti425 4257   3.480   3.732   6.339
    1H158 Ti425 4258   4.219   3.407   6.339
    1H158 Ti425 4259   6.734   2.432   6.339
    1H158 Ti426 4260   7.030   6.005   6.664
    1H158 Ti426 4261   3.776   2.432   6.339
    1H158 Ti426 4262   7.030   0.483   6.339
    1H158 Ti426 4263   5.255   6.655   6.664
    1H158 Ti426 4264   2.592   1.133   6.339
    1H158 Ti426 4265   3.924   1.458   6.339
    1H158 Ti426 4266   1.113   6.005   6.664
    1H158 Ti426 4267   5.698   0.808   6.339
    1H158 Ti426 4268   0.670   1.458   6.339
    1H158 Ti426 4269   5.255   2.107   6.664
    1H158 Ti427 4270   2.297   3.732   6.339
    1H158 Ti427 4271   0.522   1.458   6.664
    1H158 Ti427 4272   1.705   5.681   6.339
    1H158 Ti427 4273   3.480   0.808   6.664
    1H158 Ti427 4274   1.705   6.330   6.339
    1H158 Ti427 4275   3.924   2.757   6.339
    1H158 Ti427 4276   2.297   5.031   6.339
    1H158 Ti427 4277   4.071   5.681   6.339
    1H158 Ti427 4278   0.374   1.782   6.664
    1H158 Ti427 4279   1.261   5.681   6.664
    1H158 Ti428 4280   2.297   6.005   6.664
    1H158 Ti428 4281   6.734   6.005   6.664
    1H158 Ti428 4282   6.882   3.407   6.339
    1H158 Ti428 4283   4.515   5.031   6.664
    1H158 Ti428 4284   4.367   1.458   6.664
    1H158 Ti428 4285   0.522   4.706   6.664
    1H158 Ti428 4286   3.776   1.133   6.339
    1H158 Ti428 4287   6.734   6.330   6.339
    1H158 Ti428 4288   5.698   2.757   6.339
    1H158 Ti428 4289   1.557   0.158   6.339
    1H158 Ti429 4290   2.001   6.005   6.664
    1H158 Ti429 4291   4.219   6.330   6.664
    1H158 Ti429 4292   3.184   6.980   6.339
    1H158 Ti429 4293   1.113   3.732   6.339
    1H158 Ti429 4294   2.001   3.407   6.664
    1H158 Ti429 4295   1.705   6.655   6.664
    1H158 Ti429 4296   1.705   2.757   6.664
    1H158 Ti429 4297   3.628   6.655   6.339
    1H158 Ti429 4298   5.550   0.483   6.339
    1H158 Ti429 4299   2.297   0.808   6.664
    1H158 Ti430 4300   3.628   4.056   6.339
    1H158 Ti430 4301   5.255   3.407   6.664
    1H158 Ti430 4302   0.817   3.732   6.339
    1H158 Ti430 4303   2.297   4.381   6.339
    1H158 Ti430 4304   3.776   4.381   6.339
    1H158 Ti430 4305   3.628   3.732   6.664
    1H158 Ti430 4306   0.374   0.158   6.339
    1H158 Ti430 4307   0.078   1.458   6.339
    1H158 Ti430 4308   4.515   6.330   6.664
    1H158 Ti430 4309   2.444   3.407   6.339
    1H158 Ti431 4310   5.994   5.681   6.664
    1H158 Ti431 4311   0.522   3.732   6.339
    1H158 Ti431 4312   3.924   1.782   6.664
    1H158 Ti431 4313   3.776   2.757   6.664
    1H158 Ti431 4314   2.001   2.757   6.664
    1H158 Ti431 4315   3.480   3.082   6.339
    1H158 Ti431 4316   4.367   5.681   6.339
    1H158 Ti431 4317   1.261   0.483   6.664
    1H158 Ti431 4318   5.550   1.782   6.339
    1H158 Ti431 4319   3.628   0.483   6.664
    1H158 Ti432 4320   3.924   5.356   6.339
    1H158 Ti432 4321   2.297   4.706   6.664
    1H158 Ti432 4322   5.255   5.681   6.339
    1H158 Ti432 4323   0.670   2.757   6.339
    1H158 Ti432 4324   4.663   6.980   6.339
    1H158 Ti432 4325   4.071   2.107   6.664
    1H158 Ti432 4326   4.959   1.458   6.664
    1H158 Ti432 4327   3.776   4.056   6.664
    1H158 Ti432 4328   2.740   6.330   6.664
    1H158 Ti432 4329   1.113   6.330   6.339
    1H158 Ti433 4330   1.853   3.732   6.664
    1H158 Ti433 4331   3.628   4.381   6.664
    1H158 Ti433 4332   0.522   1.133   6.339
    1H158 Ti433 4333   0.965   1.133   6.664
    1H158 Ti433 4334   2.740   4.056   6.339
    1H158 Ti433 4335   3.332   4.056   6.339
    1H158 Ti433 4336   3.036   3.407   6.339
    1H158 Ti433 4337   0.226   0.158   6.664
    1H158 Ti433 4338   2.149   2.757   6.339
    1H158 Ti433 4339   0.670   1.133   6.664
    1H158 Ti434 4340   3.184   4.706   6.664
    1H158 Ti434 4341   2.149   0.808   6.339
    1H158 Ti434 4342   2.888   1.458   6.664
    1H158 Ti434 4343   6.586   3.407   6.339
    1H158 Ti434 4344   3.480   2.432   6.339
    1H158 Ti434 4345   4.219   4.706   6.339
    1H158 Ti434 4346   1.409   6.330   6.339
    1H158 Ti434 4347   3.184   3.732   6.339
    1H158 Ti434 4348   3.480   0.483   6.339
    1H158 Ti434 4349   4.219   6.980   6.664
    1H158 Ti435 4350   4.219   2.757   6.339
    1H158 Ti435 4351   1.853   0.483   6.664
    1H158 Ti435 4352   2.592   3.732   6.339
    1H158 Ti435 4353   4.663   4.706   6.664
    1H158 Ti435 4354   4.071   3.732   6.339
    1H158 Ti435 4355   0.226   1.133   6.339
    1H158 Ti435 4356   1.557   0.483   6.664
    1H158 Ti435 4357   0.522   1.782   6.339
    1H158 Ti435 4358   3.924   0.808   6.339
    1H158 Ti435 4359   4.071   5.031   6.339
    1H158 Ti436 4360   7.030   2.432   6.339
    1H158 Ti436 4361   5.107   3.082   6.664
    1H158 Ti436 4362   2.740   3.407   6.339
    1H158 Ti436 4363   0.965   3.082   6.664
    1H158 Ti436 4364   4.959   2.757   6.664
    1H158 Ti436 4365   2.592   6.655   6.664
    1H158 Ti436 4366   2.444   6.655   6.339
    1H158 Ti436 4367   3.332   3.082   6.664
    1H158 Ti436 4368   5.107   2.432   6.664
    1H158 Ti436 4369   4.811   4.381   6.664
    1H158 Ti437 4370   4.367   6.655   6.664
    1H158 Ti437 4371   2.740   2.107   6.339
    1H158 Ti437 4372   0.965   2.757   6.339
    1H158 Ti437 4373   2.149   5.356   6.339
    1H158 Ti437 4374   0.522   5.681   6.339
    1H158 Ti437 4375   1.853   6.330   6.664
    1H158 Ti437 4376   0.817   3.407   6.664
    1H158 Ti437 4377   6.290   6.980   6.664
    1H158 Ti437 4378   2.297   3.082   6.339
    1H158 Ti437 4379   4.663   6.005   6.664
    1H158 Ti438 4380   4.959   6.655   6.664
    1H158 Ti438 4381   1.113   1.458   6.664
    1H158 Ti438 4382   3.628   2.757   6.339
    1H158 Ti438 4383   3.184   1.458   6.664
    1H158 Ti438 4384   0.226   4.706   6.664
    1H158 Ti438 4385   0.522   5.356   6.664
    1H158 Ti438 4386   0.226   3.732   6.339
    1H158 Ti438 4387   5.403   1.782   6.664
    1H158 Ti438 4388   0.965   0.483   6.664
    1H158 Ti438 4389   2.444   1.133   6.664
    1H158 Ti439 4390   5.846   3.082   6.339
    1H158 Ti439 4391   0.670   0.808   6.339
    1H158 Ti439 4392   4.071   1.133   6.339
    1H158 Ti439 4393   3.036   4.056   6.339
    1H158 Ti439 4394   2.888   3.732   6.339
    1H158 Ti439 4395   6.290   3.407   6.339
    1H158 Ti439 4396   0.226   0.483   6.339
    1H158 Ti439 4397   0.226   5.681   6.339
    1H158 Ti439 4398   1.705   6.980   6.339
    1H158 Ti439 4399   4.219   2.432   6.664
    1H158 Ti440 4400   4.811   5.356   6.339
    1H158 Ti440 4401   4.367   3.082   6.339
    1H158 Ti440 4402   0.078   0.808   6.339
    1H158 Ti440 4403   2.592   1.782   6.339
    1H158 Ti440 4404   0.817   1.133   6.339
    1H158 Ti440 4405   0.817   4.056   6.664
    1H158 Ti440 4406   2.592   4.706   6.664
    1H158 Ti440 4407   4.367   6.980   6.339
    1H158 Ti440 4408   2.149   4.706   6.339
    1H158 Ti440 4409   3.924   4.056   6.339
    1H158 Ti441 4410   0.226   1.458   6.664
    1H158 Ti441 4411   0.226   2.432   6.339
    1H158 Ti441 4412   4.367   5.356   6.664
    1H158 Ti441 4413   7.030   1.133   6.339
    1H158 Ti441 4414   1.557   4.056   6.339
    1H158 Ti441 4415   0.226   1.782   6.339
    1H158 Ti441 4416   6.586   2.107   6.339
    1H158 Ti441 4417   2.888   4.706   6.664
    1H158 Ti441 4418   0.374   0.808   6.339
    1H158 Ti441 4419   2.001   6.655   6.664
    1H158 Ti442 4420   1.853   0.808   6.339
    1H158 Ti442 4421   1.409   2.757   6.664
    1H158 Ti442 4422   1.409   5.681   6.339
    1H158 Ti442 4423   2.001   4.381   6.339
    1H158 Ti442 4424   6.290   6.655   6.339
    1H158 Ti442 4425   1.261   1.133   6.664
    1H158 Ti442 4426   0.965   0.808   6.339
    1H158 Ti442 4427   4.811   5.031   6.664
    1H158 Ti442 4428   1.557   0.808   6.339
    1H158 Ti442 4429   4.071   4.381   6.339
    1H158 Ti443 4430   1.113   0.808   6.664
    1H158 Ti443 4431   0.374   1.133   6.664
    1H158 Ti443 4432   6.882   5.031   6.664
    1H158 Ti443 4433   4.071   1.458   6.664
    1H158 Ti443 4434   0.078   1.782   6.664
    1H158 Ti443 4435   3.332   0.158   6.339
    1H158 Ti443 4436   4.367   6.005   6.664
    1H158 Ti443 4437   6.734   1.133   6.339
    1H158 Ti443 4438   1.409   0.483   6.339
    1H158 Ti443 4439   3.332   3.732   6.664
    1H158 Ti444 4440   5.994   6.655   6.339
    1H158 Ti444 4441   4.515   5.356   6.339
    1H158 Ti444 4442   1.261   0.808   6.339
    1H158 Ti444 4443   4.219   5.681   6.664
    1H158 Ti444 4444   4.367   1.133   6.339
    1H158 Ti444 4445   4.663   6.655   6.664
    1H158 Ti444 4446   5.255   4.056   6.664
    1H158 Ti444 4447   3.480   6.980   6.339
    1H158 Ti444 4448   6.438   1.133   6.339
    1H158 Ti444 4449   0.965   5.681   6.664
    1H158 Ti445 4450   0.670   2.107   6.339
    1H158 Ti445 4451   0.522   2.432   6.339
    1H158 Ti445 4452   4.367   5.031   6.339
    1H158 Ti445 4453   0.817   5.681   6.339
    1H158 Ti445 4454   0.817   6.980   6.339
    1H158 Ti445 4455   2.297   6.655   6.664
    1H158 Ti445 4456   3.628   1.133   6.664
    1H158 Ti445 4457   0.817   1.782   6.339
    1H158 Ti445 4458   4.515   4.706   6.339
    1H158 Ti445 4459   4.515   3.407   6.339
    1H158 Ti446 4460   5.846   6.330   6.339
    1H158 Ti446 4461   1.409   0.808   6.664
    1H158 Ti446 4462   2.592   1.458   6.664
    1H158 Ti446 4463   0.670   4.381   6.664
    1H158 Ti446 4464   5.107   0.158   6.339
    1H158 Ti446 4465   0.965   6.655   6.339
    1H158 Ti446 4466   7.030   0.158   6.664
    1H158 Ti446 4467   5.255   5.356   6.664
    1H158 Ti446 4468   2.444   1.458   6.339
    1H158 Ti446 4469   0.374   2.107   6.339
    1H158 Ti447 4470   7.030   4.706   6.664
    1H158 Ti447 4471   4.219   5.356   6.339
    1H158 Ti447 4472   4.071   6.980   6.339
    1H158 Ti447 4473   1.705   2.432   6.339
    1H158 Ti447 4474   2.444   3.082   6.664
    1H158 Ti447 4475   4.663   1.133   6.339
    1H158 Ti447 4476   0.817   0.808   6.664
    1H158 Ti447 4477   0.226   5.356   6.664
    1H158 Ti447 4478   2.444   2.107   6.339
    1H158 Ti447 4479   0.670   3.732   6.664
    1H158 Ti448 4480   0.374   4.056   6.339
    1H158 Ti448 4481   5.846   1.782   6.339
    1H158 Ti448 4482   3.480   1.458   6.664
    1H158 Ti448 4483   1.261   1.782   6.664
    1H158 Ti448 4484   2.149   6.655   6.339
    1H158 Ti448 4485   4.959   5.356   6.664
    1H158 Ti448 4486   5.107   3.407   6.339
    1H158 Ti448 4487   5.698   3.732   6.664
    1H158 Ti448 4488   6.142   1.133   6.339
    1H158 Ti448 4489   2.001   2.432   6.339
    1H158 Ti449 4490   4.811   5.681   6.664
    1H158 Ti449 4491   3.480   4.056   6.664
    1H158 Ti449 4492   2.001   4.056   6.664
    1H158 Ti449 4493   1.113   5.681   6.339
    1H158 Ti449 4494   5.107   5.356   6.339
    1H158 Ti449 4495   3.184   2.432   6.339
    1H158 Ti449 4496   5.994   3.407   6.339
    1H158 Ti449 4497   0.965   1.458   6.339
    1H158 Ti449 4498   4.663   5.356   6.664
    1H158 Ti449 4499   2.001   0.808   6.664
    1H158 Ti450 4500   3.184   3.407   6.664
    1H158 Ti450 4501   4.811   3.407   6.339
    1H158 Ti450 4502   5.550   5.681   6.339
    1H158 Ti450 4503   1.853   2.432   6.664
    1H158 Ti450 4504   6.882   1.458   6.339
    1H158 Ti450 4505   0.522   0.483   6.339
    1H158 Ti450 4506   3.776   6.980   6.339
    1H158 Ti450 4507   2.297   3.407   6.664
    1H158 Ti450 4508   4.367   3.732   6.339
    1H158 Ti450 4509   5.550   5.356   6.664
    1H158 Ti451 4510   4.663   5.031   6.339
    1H158 Ti451 4511   4.515   2.757   6.339
    1H158 Ti451 4512   3.184   3.082   6.339
    1H158 Ti451 4513   2.297   1.133   6.339
    1H158 Ti451 4514   0.670   4.056   6.339
    1H158 Ti451 4515   0.078   5.356   6.339
    1H158 Ti451 4516   0.817   2.432   6.339
    1H158 Ti451 4517   2.297   2.757   6.664
    1H158 Ti451 4518   3.776   1.458   6.664
    1H158 Ti451 4519   2.149   6.330   6.664
    1H158 Ti452 4520   7.030   1.782   6.339
    1H158 Ti452 4521   1.409   2.432   6.339
    1H158 Ti452 4522   6.882   6.005   6.339
    1H158 Ti452 4523   2.444   6.330   6.664
    1H158 Ti452 4524   5.403   0.808   6.339
    1H158 Ti452 4525   6.438   6.330   6.339
    1H158 Ti452 4526   5.698   6.005   6.339
    1H158 Ti452 4527   7.030   3.732   6.339
    1H158 Ti452 4528   0.670   3.082   6.664
    1H158 Ti452 4529   1.113   1.133   6.339
    1H158 Ti453 4530   1.705   0.808   6.664
    1H158 Ti453 4531   0.374   5.356   6.339
    1H158 Ti453 4532   2.740   1.782   6.664
    1H158 Ti453 4533   5.403   2.757   6.339
    1H158 Ti453 4534   4.071   0.158   6.664
    1H158 Ti453 4535   5.255   3.732   6.339
    1H158 Ti453 4536   4.959   3.732   6.339
    1H158 Ti453 4537   5.403   3.407   6.339
    1H158 Ti453 4538   0.817   2.107   6.664
    1H158 Ti453 4539   5.994   6.980   6.664
    1H158 Ti454 4540   5.550   3.082   6.339
    1H158 Ti454 4541   5.255   0.483   6.339
    1H158 Ti454 4542   5.403   1.458   6.339
    1H158 Ti454 4543   6.734   0.158   6.664
    1H158 Ti454 4544   0.374   4.706   6.339
    1H158 Ti454 4545   4.959   1.133   6.339
    1H158 Ti454 4546   4.367   4.381   6.339
    1H158 Ti454 4547   1.113   0.483   6.339
    1H158 Ti454 4548   4.663   3.082   6.339
    1H158 Ti454 4549   3.480   2.757   6.664
    1H158 Ti455 4550   2.592   3.082   6.339
    1H158 Ti455 4551   3.776   0.483   6.339
    1H158 Ti455 4552   0.670   0.483   6.664
    1H158 Ti455 4553   2.149   4.381   6.664
    1H158 Ti455 4554   0.670   0.158   6.339
    1H158 Ti455 4555   1.113   2.432   6.339
    1H158 Ti455 4556   5.550   3.407   6.664
    1H158 Ti455 4557   7.030   5.681   6.339
    1H158 Ti455 4558   6.882   2.107   6.339
    1H158 Ti455 4559   6.882   1.782   6.664
    1H158 Ti456 4560   2.001   5.031   6.339
    1H158 Ti456 4561   5.846   1.133   6.339
    1H158 Ti456 4562   0.226   5.031   6.339
    1H158 Ti456 4563   2.297   2.432   6.339
    1H158 Ti456 4564   1.705   4.381   6.339
    1H158 Ti456 4565   0.078   2.107   6.339
    1H158 Ti456 4566   4.663   3.732   6.339
    1H158 Ti456 4567   6.142   1.782   6.339
    1H158 Ti456 4568   0.817   0.483   6.339
    1H158 Ti456 4569   3.036   1.782   6.664
    1H158 Ti457 4570   1.113   2.757   6.664
    1H158 Ti457 4571   1.557   2.432   6.664
    1H158 Ti457 4572   5.550   2.107   6.664
    1H158 Ti457 4573   1.261   4.056   6.339
    1H158 Ti457 4574   0.670   5.681   6.664
    1H158 Ti457 4575   0.522   2.107   6.664
    1H158 Ti457 4576   0.522   3.407   6.664
    1H158 Ti457 4577   5.698   3.407   6.339
    1H158 Ti457 4578   1.409   6.980   6.339
    1H158 Ti457 4579   6.290   2.432   6.664
    1H158 Ti458 4580   5.255   1.458   6.664
    1H158 Ti458 4581   3.776   0.808   6.664
    1H158 Ti458 4582   7.030   5.356   6.664
    1H158 Ti458 4583   0.965   2.107   6.339
    1H158 Ti458 4584   3.332   4.381   6.664
    1H158 Ti458 4585   0.522   0.808   6.664
    1H158 Ti458 4586   1.853   6.655   6.339
    1H158 Ti458 4587   4.959   4.706   6.664
    1H158 Ti458 4588   6.882   3.082   6.664
    1H158 Ti458 4589   6.290   5.681   6.664
    1H158 Ti459 4590   1.261   0.158   6.339
    1H158 Ti459 4591   4.515   5.681   6.664
    1H158 Ti459 4592   1.557   1.133   6.664
    1H158 Ti459 4593   6.438   0.158   6.664
    1H158 Ti459 4594   0.522   4.381   6.339
    1H158 Ti459 4595   7.030   1.458   6.664
    1H158 Ti459 4596   4.219   4.056   6.339
    1H158 Ti459 4597   0.965   4.056   6.339
    1H158 Ti459 4598   6.734   1.782   6.339
    1H158 Ti459 4599   3.628   1.782   6.664
    1H158 Ti460 4600   0.522   5.031   6.339
    1H158 Ti460 4601   1.113   2.107   6.664
    1H158 Ti460 4602   5.255   2.757   6.664
    1H158 Ti460 4603   1.409   1.458   6.664
    1H158 Ti460 4604   3.776   2.107   6.664
    1H158 Ti460 4605   6.142   6.330   6.339
    1H158 Ti460 4606   3.332   2.757   6.339
    1H158 Ti460 4607   2.888   3.082   6.339
    1H158 Ti460 4608   4.219   0.808   6.339
    1H158 Ti460 4609   2.149   2.432   6.664
    1H158 Ti461 4610   6.438   1.782   6.339
    1H158 Ti461 4611   5.550   3.732   6.339
    1H158 Ti461 4612   0.374   4.381   6.664
    1H158 Ti461 4613   1.113   6.980   6.339
    1H158 Ti461 4614   0.078   4.381   6.664
    1H158 Ti461 4615   2.888   2.432   6.339
    1H158 Ti461 4616   4.959   3.082   6.339
    1H158 Ti461 4617   3.924   2.432   6.664
    1H158 Ti461 4618   5.255   1.133   6.339
    1H158 Ti461 4619   5.107   5.031   6.664
    1H158 Ti462 4620   5.255   3.082   6.339
    1H158 Ti462 4621   4.811   2.757   6.339
    1H158 Ti462 4622   5.550   1.133   6.339
    1H158 Ti462 4623   5.846   5.356   6.664
    1H158 Ti462 4624   6.438   2.757   6.664
    1H158 Ti462 4625   0.078   4.056   6.339
    1H158 Ti462 4626   2.149   3.732   6.664
    1H158 Ti462 4627   5.994   3.732   6.664
    1H158 Ti462 4628   0.226   4.381   6.339
    1H158 Ti462 4629   5.403   2.432   6.664
    1H158 Ti463 4630   6.734   2.757   6.664
    1H158 Ti463 4631   5.403   5.356   6.339
    1H158 Ti463 4632   0.078   1.133   6.664
    1H158 Ti463 4633   2.592   2.432   6.339
    1H158 Ti463 4634   6.586   2.432   6.664
    1H158 Ti463 4635   2.297   1.782   6.339
    1H158 Ti463 4636   0.522   4.056   6.664
    1H158 Ti463 4637   4.959   5.031   6.339
    1H158 Ti463 4638   6.142   0.158   6.664
    1H158 Ti463 4639   0.078   3.082   6.664
    1H158 Ti464 4640   4.811   4.706   6.339
    1H158 Ti464 4641   1.853   5.356   6.339
    1H158 Ti464 4642   2.149   2.107   6.339
    1H158 Ti464 4643   6.882   4.381   6.664
    1H158 Ti464 4644   2.444   2.757   6.339
    1H158 Ti464 4645   0.374   5.681   6.664
    1H158 Ti464 4646   0.670   4.706   6.339
    1H158 Ti464 4647   6.734   4.706   6.664
    1H158 Ti464 4648   5.107   2.757   6.339
    1H158 Ti464 4649   3.036   3.732   6.664
    1H158 Ti465 4650   0.226   2.107   6.664
    1H158 Ti465 4651   5.107   4.056   6.339
    1H158 Ti465 4652   5.403   4.056   6.339
    1H158 Ti465 4653   0.374   3.082   6.664
    1H158 Ti465 4654   6.586   3.082   6.664
    1H158 Ti465 4655   6.882   5.356   6.339
    1H158 Ti465 4656   3.332   1.782   6.664
    1H158 Ti465 4657   1.409   1.133   6.339
    1H158 Ti465 4658   4.663   4.381   6.339
    1H158 Ti465 4659   2.149   1.133   6.664
    1H158 Ti466 4660   0.078   4.706   6.339
    1H158 Ti466 4661   1.261   6.655   6.339
    1H158 Ti466 4662   5.994   2.432   6.664
    1H158 Ti466 4663   5.846   5.681   6.339
    1H158 Ti466 4664   7.030   5.031   6.339
    1H158 Ti466 4665   2.444   1.782   6.664
    1H158 Ti466 4666   6.734   3.732   6.339
    1H158 Ti466 4667   5.698   6.980   6.664
    1H158 Ti466 4668   1.557   6.655   6.339
    1H158 Ti466 4669   5.550   4.056   6.664
    1H158 Ti467 4670   3.184   4.056   6.664
    1H158 Ti467 4671   1.113   1.782   6.339
    1H158 Ti467 4672   5.846   0.158   6.664
    1H158 Ti467 4673   6.734   2.107   6.664
    1H158 Ti467 4674   5.107   4.381   6.664
    1H158 Ti467 4675   3.628   0.158   6.339
    1H158 Ti467 4676   0.817   4.381   6.339
    1H158 Ti467 4677   7.030   2.107   6.664
    1H158 Ti467 4678   1.853   4.706   6.339
    1H158 Ti467 4679   2.297   1.458   6.664
    1H158 Ti468 4680   5.403   3.082   6.664
    1H158 Ti468 4681   5.698   5.356   6.339
    1H158 Ti468 4682   0.670   5.356   6.339
    1H158 Ti468 4683   2.592   3.407   6.664
    1H158 Ti468 4684   2.888   3.407   6.664
    1H158 Ti468 4685   0.965   0.158   6.339
    1H158 Ti468 4686   2.001   1.133   6.339
    1H158 Ti468 4687   6.586   1.458   6.339
    1H158 Ti468 4688   0.817   2.757   6.664
    1H158 Ti468 4689   6.438   2.107   6.664
    1H158 Ti469 4690   1.409   4.381   6.339
    1H158 Ti469 4691   5.846   3.732   6.339
    1H158 Ti469 4692   1.409   2.107   6.664
    1H158 Ti469 4693   6.586   5.031   6.664
    1H158 Ti469 4694   3.924   0.483   6.664
    1H158 Ti469 4695   3.036   3.082   6.664
    1H158 Ti469 4696   6.142   2.757   6.664
    1H158 Ti469 4697   7.030   2.757   6.664
    1H158 Ti469 4698   5.698   0.483   6.664
    1H158 Ti469 4699   0.078   5.681   6.664
    1H158 Ti470 4700   5.846   3.407   6.664
    1H158 Ti470 4701   6.734   5.356   6.664
    1H158 Ti470 4702   4.515   6.980   6.664
    1H158 Ti470 4703   3.924   1.133   6.664
    1H158 Ti470 4704   0.226   3.407   6.664
    1H158 Ti470 4705   5.994   5.356   6.339
    1H158 Ti470 4706   1.261   2.432   6.664
    1H158 Ti470 4707   4.811   4.056   6.339
    1H158 Ti470 4708   4.811   0.158   6.339
    1H158 Ti470 4709   0.374   0.483   6.664
    1H158 Ti471 4710   4.515   4.056   6.339
    1H158 Ti471 4711   1.705   1.133   6.339
    1H158 Ti471 4712   0.226   0.808   6.664
    1H158 Ti471 4713   5.994   0.483   6.664
    1H158 Ti471 4714   5.846   2.107   6.664
    1H158 Ti471 4715   0.817   5.031   6.339
    1H158 Ti471 4716   6.142   2.107   6.664
    1H158 Ti471 4717   2.740   3.082   6.664
    1H158 Ti471 4718   6.438   3.732   6.339
    1H158 Ti471 4719   6.586   1.782   6.664
    1H158 Ti472 4720   5.698   2.432   6.664
    1H158 Ti472 4721   6.142   3.732   6.339
    1H158 Ti472 4722   6.586   5.681   6.664
    1H158 Ti472 4723   1.853   1.133   6.664
    1H158 Ti472 4724   1.113   4.381   6.339
    1H158 Ti472 4725   2.297   4.056   6.664
    1H158 Ti472 4726   4.071   0.483   6.339
    1H158 Ti472 4727   6.882   5.681   6.664
    1H158 Ti472 4728   5.698   1.458   6.339
    1H158 Ti472 4729   1.705   2.107   6.664
    1H158 Ti473 4730   6.734   5.681   6.339
    1H158 Ti473 4731   6.142   5.356   6.664
    1H158 Ti473 4732   6.142   3.407   6.664
    1H158 Ti473 4733   7.030   3.407   6.664
    1H158 Ti473 4734   4.959   4.381   6.339
    1H158 Ti473 4735   0.374   3.732   6.664
    1H158 Ti473 4736   1.705   5.031   6.339
    1H158 Ti473 4737   2.001   2.107   6.664
    1H158 Ti473 4738   6.734   3.407   6.664
    1H158 Ti473 4739   6.290   3.732   6.664
    1H158 Ti474 4740   2.297   2.107   6.664
    1H158 Ti474 4741   0.226   2.757   6.664
    1H158 Ti474 4742   6.438   3.407   6.664
    1H158 Ti474 4743   5.403   6.980   6.664
    1H158 Ti474 4744   0.522   2.757   6.664
    1H158 Ti474 4745   5.107   0.808   6.339
    1H158 Ti474 4746   2.592   2.107   6.664
    1H158 Ti474 4747   5.550   0.158   6.664
    1H158 Ti474 4748   0.226   4.056   6.664
    1H158 Ti474 4749   3.480   2.107   6.664
    1H158 Ti475 4750   2.592   2.757   6.664
    1H158 Ti475 4751   5.550   2.757   6.664
    1H158 Ti475 4752   6.882   2.432   6.664
    1H158 Ti475 4753   3.036   4.381   6.664
    1H158 Ti475 4754   2.444   4.381   6.664
    1H158 Ti475 4755   1.261   2.107   6.339
    1H158 Ti475 4756   6.586   6.005   6.339
    1H158 Ti475 4757   1.261   1.458   6.339
    1H158 Ti475 4758   5.994   6.005   6.339
    1H158 Ti475 4759   5.846   2.757   6.664
    1H158 Ti476 4760   6.438   5.356   6.664
    1H158 Ti476 4761   6.290   5.356   6.339
    1H158 Ti476 4762   1.557   1.782   6.664
    1H158 Ti476 4763   3.036   2.757   6.339
    1H158 Ti476 4764   6.290   3.082   6.664
    1H158 Ti476 4765   2.888   2.107   6.664
    1H158 Ti476 4766   1.557   5.356   6.339
    1H158 Ti476 4767   2.149   1.458   6.339
    1H158 Ti476 4768   6.142   5.681   6.339
    1H158 Ti476 4769   5.698   1.782   6.664
    1H158 Ti477 4770   5.698   4.056   6.339
    1H158 Ti477 4771   6.290   1.458   6.339
    1H158 Ti477 4772   7.030   4.381   6.339
    1H158 Ti477 4773   4.959   0.483   6.339
    1H158 Ti477 4774   6.586   5.356   6.339
    1H158 Ti477 4775   3.184   2.757   6.664
    1H158 Ti477 4776   6.586   4.381   6.664
    1H158 Ti477 4777   5.255   5.031   6.339
    1H158 Ti477 4778   1.853   2.107   6.339
    1H158 Ti477 4779   1.705   1.458   6.664
    1H158 Ti478 4780   6.734   1.458   6.664
    1H158 Ti478 4781   2.740   2.757   6.339
    1H158 Ti478 4782   4.515   0.808   6.339
    1H158 Ti478 4783   3.184   2.107   6.664
    1H158 Ti478 4784   3.628   2.432   6.664
    1H158 Ti478 4785   0.965   4.706   6.339
    1H158 Ti478 4786   5.846   4.056   6.664
    1H158 Ti478 4787   5.994   1.458   6.339
    1H158 Ti478 4788   0.965   5.356   6.339
    1H158 Ti478 4789   2.444   2.432   6.664
    1H158 Ti479 4790   3.924   0.158   6.339
    1H158 Ti479 4791   2.888   4.056   6.664
    1H158 Ti479 4792   7.030   4.056   6.664
    1H158 Ti479 4793   2.444   3.732   6.664
    1H158 Ti479 4794   2.740   3.732   6.664
    1H158 Ti479 4795   0.965   2.432   6.664
    1H158 Ti479 4796   1.113   5.031   6.339
    1H158 Ti479 4797   6.438   5.681   6.339
    1H158 Ti479 4798   6.734   5.031   6.339
    1H158 Ti479 4799   2.001   1.458   6.664
    1H158 Ti480 4800   2.740   4.381   6.664
    1H158 Ti480 4801   6.290   0.483   6.664
    1H158 Ti480 4802   5.403   0.483   6.664
    1H158 Ti480 4803   5.403   5.031   6.664
    1H158 Ti480 4804   1.409   5.031   6.339
    1H158 Ti480 4805   4.367   0.158   6.664
    1H158 Ti480 4806   4.219   1.133   6.664
    1H158 Ti480 4807   5.107   6.980   6.664
    1H158 Ti480 4808   0.078   0.483   6.664
    1H158 Ti480 4809   5.255   4.381   6.339
    1H158 Ti481 4810   1.261   5.356   6.339
    1H158 Ti481 4811   2.001   1.782   6.339
    1H158 Ti481 4812   5.255   4.706   6.664
    1H158 Ti481 4813   2.149   1.782   6.664
    1H158 Ti481 4814   6.734   4.056   6.664
    1H158 Ti481 4815   1.557   4.706   6.339
    1H158 Ti481 4816   5.550   1.458   6.664
    1H158 Ti481 4817   4.811   6.980   6.664
    1H158 Ti481 4818   2.592   4.056   6.664
    1H158 Ti481 4819   6.882   4.056   6.339
    1H158 Ti482 4820   4.515   0.158   6.339
    1H158 Ti482 4821   7.030   0.808   6.664
    1H158 Ti482 4822   4.071   0.808   6.664
    1H158 Ti482 4823   1.557   2.107   6.339
    1H158 Ti482 4824   5.698   3.082   6.664
    1H158 Ti482 4825   6.290   6.005   6.339
    1H158 Ti482 4826   5.107   4.706   6.339
    1H158 Ti482 4827   4.811   0.808   6.339
    1H158 Ti482 4828   6.142   4.056   6.664
    1H158 Ti482 4829   6.438   4.706   6.664
    1H158 Ti483 4830   6.882   1.133   6.664
    1H158 Ti483 4831   0.078   2.432   6.664
    1H158 Ti483 4832   4.219   0.158   6.339
    1H158 Ti483 4833   5.994   3.082   6.664
    1H158 Ti483 4834   6.438   4.056   6.664
    1H158 Ti483 4835   0.670   2.432   6.664
    1H158 Ti483 4836   4.367   0.483   6.339
    1H158 Ti483 4837   1.409   1.782   6.339
    1H158 Ti483 4838   2.888   2.757   6.664
    1H158 Ti483 4839   5.846   0.808   6.664
    1H158 Ti484 4840   4.515   1.133   6.664
    1H158 Ti484 4841   6.586   3.732   6.664
    1H158 Ti484 4842   6.882   4.706   6.339
    1H158 Ti484 4843   1.261   4.706   6.339
    1H158 Ti484 4844   5.255   0.158   6.664
    1H158 Ti484 4845   0.374   2.432   6.664
    1H158 Ti484 4846   6.290   1.782   6.664
    1H158 Ti484 4847   5.550   5.031   6.339
    1H158 Ti484 4848   6.882   0.483   6.664
    1H158 Ti484 4849   4.663   0.483   6.339
    1H158 Ti485 4850   6.586   0.483   6.664
    1H158 Ti485 4851   0.078   3.732   6.664
    1H158 Ti485 4852   5.550   0.808   6.664
    1H158 Ti485 4853   1.853   1.782   6.664
    1H158 Ti485 4854   6.142   0.808   6.664
    1H158 Ti485 4855   4.811   1.133   6.664
    1H158 Ti485 4856   6.290   5.031   6.664
    1H158 Ti485 4857   5.403   4.381   6.664
    1H158 Ti485 4858   6.438   5.031   6.339
    1H158 Ti485 4859   6.734   0.808   6.664
    1H158 Ti486 4860   3.332   2.432   6.664
    1H158 Ti486 4861   5.550   4.381   6.339
    1H158 Ti486 4862   6.882   3.732   6.664
    1H158 Ti486 4863   1.705   1.782   6.339
    1H158 Ti486 4864   5.846   5.031   6.339
    1H158 Ti486 4865   1.557   1.458   6.339
    1H158 Ti486 4866   5.994   1.782   6.664
    1H158 Ti486 4867   6.438   0.808   6.664
    1H158 Ti486 4868   1.853   1.458   6.339
    1H158 Ti486 4869   6.142   5.031   6.339
    1H158 Ti487 4870   2.740   2.432   6.664
    1H158 Ti487 4871   5.994   4.056   6.339
    1H158 Ti487 4872   6.438   1.458   6.664
    1H158 Ti487 4873   5.107   1.133   6.664
    1H158 Ti487 4874   6.734   4.381   6.339
    1H158 Ti487 4875   5.698   5.031   6.664
    1H158 Ti487 4876   4.219   0.483   6.664
    1H158 Ti487 4877   6.290   4.381   6.664
    1H158 Ti487 4878   5.255   0.808   6.664
    1H158 Ti487 4879   4.663   0.158   6.664
    1H158 Ti488 4880   3.036   2.432   6.664
    1H158 Ti488 4881   4.959   0.158   6.664
    1H158 Ti488 4882   6.586   4.056   6.339
    1H158 Ti488 4883   5.846   1.458   6.664
    1H158 Ti488 4884   5.994   5.031   6.664
    1H158 Ti488 4885   4.367   0.808   6.664
    1H158 Ti488 4886   5.550   4.706   6.664
    1H158 Ti488 4887   6.586   1.133   6.664
    1H158 Ti488 4888   5.403   4.706   6.339
    1H158 Ti488 4889   5.403   1.133   6.664
    1H158 Ti489 4890   5.107   0.483   6.664
    1H158 Ti489 4891   6.142   4.706   6.664
    1H158 Ti489 4892   6.290   4.056   6.339
    1H158 Ti489 4893   5.846   4.381   6.339
    1H158 Ti489 4894   6.142   1.458   6.664
    1H158 Ti489 4895   5.698   4.381   6.664
    1H158 Ti489 4896   4.959   0.808   6.664
    1H158 Ti489 4897   6.586   4.706   6.339
    1H158 Ti489 4898   5.698   1.133   6.664
    1H158 Ti489 4899   5.994   4.381   6.664
    1H158 Ti490 4900   4.663   0.808   6.664
    1H158 Ti490 4901   5.846   4.706   6.664
    1H158 Ti490 4902   6.438   4.381   6.339
    1H158 Ti490 4903   6.290   1.133   6.664
    1H158 Ti490 4904   6.142   4.381   6.339
    1H158 Ti490 4905   5.994   1.133   6.664
    1H158 Ti490 4906   5.698   4.706   6.339
    1H158 Ti490 4907   4.515   0.483   6.664
    1H158 Ti490 4908   4.811   0.483   6.664
    1H158 Ti490 4909   6.290   4.706   6.339
    1H158 Ti491 4910   5.994   4.706   6.339
    1H158 Ti491 4911   4.811   6.655   5.040
    1H158 Ti491 4912   6.290   6.330   7.963
    1H158 Ti491 4913   0.078   6.330   7.963
    1H158 Ti491 4914   4.515   3.082   7.963
    1H158 Ti491 4915   3.036   0.483   7.963
    1H158 Ti491 4916   1.853   5.031   7.963
    1H158 Ti491 4917   3.036   6.005   5.040
    1H158 Ti491 4918   1.261   6.980   7.963
    1H158 Ti491 4919   6.586   2.757   5.040
    1H158 Ti492 4920   2.740   5.681   7.963
    1H158 Ti492 4921   2.444   6.005   5.040
    1H158 Ti492 4922   5.994   0.808   5.040
    1H158 Ti492 4923   6.882   0.158   5.040
    1H158 Ti492 4924   2.740   4.706   5.040
    1H158 Ti492 4925   3.332   4.706   5.040
    1H158 Ti492 4926   6.290   0.158   5.040
    1H158 Ti492 4927   5.107   6.330   7.963
    1H158 Ti492 4928   5.403   2.107   5.040
    1H158 Ti492 4929   1.557   3.407   5.040
    1H158 Ti493 4930   0.670   5.031   7.963
    1H158 Ti493 4931   3.036   0.808   5.040
    1H158 Ti493 4932   1.261   3.732   7.963
    1H158 Ti493 4933   0.374   3.407   5.040
    1H158 Ti493 4934   3.036   1.458   5.040
    1H158 Ti493 4935   5.698   0.158   5.040
    1H158 Ti493 4936   3.036   1.133   7.963
    1H158 Ti493 4937   4.219   4.381   7.963
    1H158 Ti493 4938   5.994   2.107   5.040
    1H158 Ti493 4939   0.078   2.757   5.040
    1H158 Ti494 4940   3.628   6.005   5.040
    1H158 Ti494 4941   2.444   5.031   7.963
    1H158 Ti494 4942   2.149   4.056   5.040
    1H158 Ti494 4943   0.374   1.458   5.040
    1H158 Ti494 4944   0.965   3.407   5.040
    1H158 Ti494 4945   3.628   0.808   5.040
    1H158 Ti494 4946   0.078   5.031   7.963
    1H158 Ti494 4947   3.036   6.980   7.963
    1H158 Ti494 4948   3.332   5.031   7.963
    1H158 Ti494 4949   4.515   6.005   5.040
    1H158 Ti495 4950   0.965   6.330   7.963
    1H158 Ti495 4951   4.219   3.732   7.963
    1H158 Ti495 4952   4.219   2.107   5.040
    1H158 Ti495 4953   0.078   6.980   7.963
    1H158 Ti495 4954   3.924   2.107   5.040
    1H158 Ti495 4955   1.557   3.082   7.963
    1H158 Ti495 4956   4.219   5.031   7.963
    1H158 Ti495 4957   0.965   4.381   7.963
    1H158 Ti495 4958   3.036   6.330   7.963
    1H158 Ti495 4959   3.036   2.107   5.040
    1H158 Ti496 4960   0.078   6.005   5.040
    1H158 Ti496 4961   2.444   5.356   5.040
    1H158 Ti496 4962   3.924   6.330   7.963
    1H158 Ti496 4963   3.628   5.356   5.040
    1H158 Ti496 4964   3.924   5.681   7.963
    1H158 Ti496 4965   3.036   5.031   7.963
    1H158 Ti496 4966   1.261   6.330   7.963
    1H158 Ti496 4967   4.219   6.005   5.040
    1H158 Ti496 4968   3.332   3.407   5.040
    1H158 Ti496 4969   2.740   6.980   7.963
    1H158 Ti497 4970   0.374   1.782   7.963
    1H158 Ti497 4971   3.036   0.158   5.040
    1H158 Ti497 4972   2.149   3.407   5.040
    1H158 Ti497 4973   1.853   5.681   7.963
    1H158 Ti497 4974   6.882   0.808   5.040
    1H158 Ti497 4975   6.882   6.980   7.963
    1H158 Ti497 4976   4.515   2.432   7.963
    1H158 Ti497 4977   0.965   1.133   7.963
    1H158 Ti497 4978   0.965   6.005   5.040
    1H158 Ti497 4979   1.853   4.381   7.963
    1H158 Ti498 4980   1.261   6.005   5.040
    1H158 Ti498 4981   5.107   1.458   5.040
    1H158 Ti498 4982   5.403   3.732   7.963
    1H158 Ti498 4983   2.149   5.681   7.963
    1H158 Ti498 4984   4.219   1.458   5.040
    1H158 Ti498 4985   5.107   5.681   7.963
    1H158 Ti498 4986   2.444   0.808   5.040
    1H158 Ti498 4987   6.882   3.407   5.040
    1H158 Ti498 4988   0.670   6.655   5.040
    1H158 Ti498 4989   5.994   5.681   7.963
    1H158 Ti499 4990   3.628   1.458   5.040
    1H158 Ti499 4991   5.403   6.005   5.040
    1H158 Ti499 4992   0.670   1.133   7.963
    1H158 Ti499 4993   1.261   3.082   7.963
    1H158 Ti499 4994   5.698   2.757   5.040
    1H158 Ti499 4995   1.261   2.757   5.040
    1H158 Ti499 4996   4.811   4.381   7.963
    1H158 Ti499 4997   6.586   3.407   5.040
    1H158 Ti499 4998   2.740   6.655   5.040
    1H158 Ti499 4999   4.515   5.031   7.963
    1H158 Ti500 5000   6.586   6.655   5.040
    1H158 Ti500 5001   1.261   5.681   7.963
    1H158 Ti500 5002   2.444   3.407   5.040
    1H158 Ti500 5003   5.698   6.655   5.040
    1H158 Ti500 5004   2.740   2.107   5.040
    1H158 Ti500 5005   3.628   2.757   5.040
    1H158 Ti500 5006   1.853   6.980   7.963
    1H158 Ti500 5007   3.628   0.483   7.963
    1H158 Ti500 5008   3.924   6.655   5.040
    1H158 Ti500 5009   2.149   2.757   5.040
    1H158 Ti501 5010   2.149   0.483   7.963
    1H158 Ti501 5011   3.924   4.706   5.040
    1H158 Ti501 5012   2.149   6.980   7.963
    1H158 Ti501 5013   2.740   4.056   5.040
    1H158 Ti501 5014   0.670   2.757   5.040
    1H158 Ti501 5015   0.965   0.483   7.963
    1H158 Ti501 5016   1.557   0.158   5.040
    1H158 Ti501 5017   3.628   3.732   7.963
    1H158 Ti501 5018   0.374   0.158   5.040
    1H158 Ti501 5019   5.107   3.082   7.963
    1H158 Ti502 5020   3.332   4.056   5.040
    1H158 Ti502 5021   3.332   3.082   7.963
    1H158 Ti502 5022   1.261   1.782   7.963
    1H158 Ti502 5023   1.853   3.732   7.963
    1H158 Ti502 5024   4.219   3.407   5.040
    1H158 Ti502 5025   0.078   1.782   7.963
    1H158 Ti502 5026   3.628   4.381   7.963
    1H158 Ti502 5027   3.036   3.407   5.040
    1H158 Ti502 5028   2.444   1.133   7.963
    1H158 Ti502 5029   5.107   2.432   7.963
    1H158 Ti503 5030   0.965   0.808   5.040
    1H158 Ti503 5031   0.374   2.107   5.040
    1H158 Ti503 5032   3.924   4.056   5.040
    1H158 Ti503 5033   0.374   5.356   5.040
    1H158 Ti503 5034   0.374   0.808   5.040
    1H158 Ti503 5035   5.107   0.158   5.040
    1H158 Ti503 5036   4.219   6.980   7.963
    1H158 Ti503 5037   4.219   4.706   5.040
    1H158 Ti503 5038   1.557   0.483   7.963
    1H158 Ti503 5039   1.261   0.808   5.040
    1H158 Ti504 5040   1.853   0.808   5.040
    1H158 Ti504 5041   3.924   1.782   7.963
    1H158 Ti504 5042   5.994   3.407   5.040
    1H158 Ti504 5043   6.586   2.107   5.040
    1H158 Ti504 5044   4.515   5.356   5.040
    1H158 Ti504 5045   4.219   2.757   5.040
    1H158 Ti504 5046   5.698   3.732   7.963
    1H158 Ti504 5047   3.332   6.655   5.040
    1H158 Ti504 5048   5.107   5.356   5.040
    1H158 Ti504 5049   5.403   1.782   7.963
    1H158 Ti505 5050   2.444   1.458   5.040
    1H158 Ti505 5051   0.670   4.056   5.040
    1H158 Ti505 5052   6.290   6.980   7.963
    1H158 Ti505 5053   1.853   6.330   7.963
    1H158 Ti505 5054   2.444   3.082   7.963
    1H158 Ti505 5055   2.149   4.706   5.040
    1H158 Ti505 5056   0.078   4.056   5.040
    1H158 Ti505 5057   5.403   0.808   5.040
    1H158 Ti505 5058   2.149   2.432   7.963
    1H158 Ti505 5059   0.965   1.458   5.040
    1H158 Ti506 5060   1.557   4.056   5.040
    1H158 Ti506 5061   6.882   1.458   5.040
    1H158 Ti506 5062   0.078   4.706   5.040
    1H158 Ti506 5063   5.403   3.407   5.040
    1H158 Ti506 5064   0.078   4.381   7.963
    1H158 Ti506 5065   1.557   2.432   7.963
    1H158 Ti506 5066   3.628   1.133   7.963
    1H158 Ti506 5067   3.036   1.782   7.963
    1H158 Ti506 5068   0.670   3.732   7.963
    1H158 Ti506 5069   4.219   0.808   5.040
    1H158 Ti507 5070   6.586   2.432   7.963
    1H158 Ti507 5071   0.965   2.107   5.040
    1H158 Ti507 5072   4.811   4.706   5.040
    1H158 Ti507 5073   5.107   5.031   7.963
    1H158 Ti507 5074   2.149   2.107   5.040
    1H158 Ti507 5075   5.107   4.056   5.040
    1H158 Ti507 5076   4.515   6.330   7.963
    1H158 Ti507 5077   1.557   1.133   7.963
    1H158 Ti507 5078   0.670   3.082   7.963
    1H158 Ti507 5079   6.586   5.031   7.963
    1H158 Ti508 5080   0.078   1.133   7.963
    1H158 Ti508 5081   2.444   1.782   7.963
    1H158 Ti508 5082   6.586   4.381   7.963
    1H158 Ti508 5083   0.670   4.706   5.040
    1H158 Ti508 5084   6.586   3.082   7.963
    1H158 Ti508 5085   6.882   5.356   5.040
    1H158 Ti508 5086   6.586   1.782   7.963
    1H158 Ti508 5087   4.811   3.407   5.040
    1H158 Ti508 5088   5.698   5.356   5.040
    1H158 Ti508 5089   6.290   3.732   7.963
    1H158 Ti509 5090   5.698   4.056   5.040
    1H158 Ti509 5091   3.036   3.732   7.963
    1H158 Ti509 5092   0.078   3.082   7.963
    1H158 Ti509 5093   6.290   5.356   5.040
    1H158 Ti509 5094   5.994   2.432   7.963
    1H158 Ti509 5095   5.994   0.483   7.963
    1H158 Ti509 5096   5.403   0.483   7.963
    1H158 Ti509 5097   3.924   3.732   7.963
    1H158 Ti509 5098   2.149   0.808   5.040
    1H158 Ti509 5099   3.924   1.458   5.040
    1H158 Ti510 5100   0.078   0.808   5.040
    1H158 Ti510 5101   3.036   4.056   5.040
    1H158 Ti510 5102   0.965   2.757   5.040
    1H158 Ti510 5103   2.444   6.655   5.040
    1H158 Ti510 5104   4.219   2.432   7.963
    1H158 Ti510 5105   3.628   6.655   5.040
    1H158 Ti510 5106   4.219   6.330   7.963
    1H158 Ti510 5107   1.853   0.483   7.963
    1H158 Ti510 5108   5.698   3.407   5.040
    1H158 Ti510 5109   0.965   5.681   7.963
    1H158 Ti511 5110   0.670   0.483   7.963
    1H158 Ti511 5111   2.149   5.356   5.040
    1H158 Ti511 5112   2.149   6.655   5.040
    1H158 Ti511 5113   2.740   6.330   7.963
    1H158 Ti511 5114   0.670   4.381   7.963
    1H158 Ti511 5115   0.078   2.107   5.040
    1H158 Ti511 5116   3.924   5.356   5.040
    1H158 Ti511 5117   3.332   2.757   5.040
    1H158 Ti511 5118   6.882   6.005   5.040
    1H158 Ti511 5119   5.994   6.980   7.963
    1H158 Ti512 5120   5.403   5.356   5.040
    1H158 Ti512 5121   5.403   1.458   5.040
    1H158 Ti512 5122   5.403   2.757   5.040
    1H158 Ti512 5123   4.811   5.681   7.963
    1H158 Ti512 5124   5.107   4.381   7.963
    1H158 Ti512 5125   6.882   2.107   5.040
    1H158 Ti512 5126   3.332   0.158   5.040
    1H158 Ti512 5127   6.586   1.458   5.040
    1H158 Ti512 5128   1.853   6.655   5.040
    1H158 Ti512 5129   4.515   2.757   5.040
    1H158 Ti513 5130   4.515   3.407   5.040
    1H158 Ti513 5131   6.290   5.681   7.963
    1H158 Ti513 5132   4.219   5.356   5.040
    1H158 Ti513 5133   0.670   5.356   5.040
    1H158 Ti513 5134   2.444   2.757   5.040
    1H158 Ti513 5135   5.994   6.655   5.040
    1H158 Ti513 5136   3.332   4.381   7.963
    1H158 Ti513 5137   6.290   6.655   5.040
    1H158 Ti513 5138   3.924   0.483   7.963
    1H158 Ti513 5139   0.670   0.158   5.040
    1H158 Ti514 5140   4.219   5.681   7.963
    1H158 Ti514 5141   0.374   4.381   7.963
    1H158 Ti514 5142   2.149   4.381   7.963
    1H158 Ti514 5143   2.149   6.330   7.963
    1H158 Ti514 5144   0.374   3.082   7.963
    1H158 Ti514 5145   2.149   3.732   7.963
    1H158 Ti514 5146   0.670   5.681   7.963
    1H158 Ti514 5147   4.811   0.158   5.040
    1H158 Ti514 5148   0.965   4.056   5.040
    1H158 Ti514 5149   6.882   2.432   7.963
    1H158 Ti515 5150   5.698   6.005   5.040
    1H158 Ti515 5151   4.219   4.056   5.040
    1H158 Ti515 5152   6.586   5.356   5.040
    1H158 Ti515 5153   1.261   4.056   5.040
    1H158 Ti515 5154   5.698   6.980   7.963
    1H158 Ti515 5155   1.261   2.432   7.963
    1H158 Ti515 5156   4.515   0.808   5.040
    1H158 Ti515 5157   3.924   2.432   7.963
    1H158 Ti515 5158   5.107   0.808   5.040
    1H158 Ti515 5159   0.374   5.681   7.963
    1H158 Ti516 5160   1.853   2.107   5.040
    1H158 Ti516 5161   5.107   2.757   5.040
    1H158 Ti516 5162   5.403   5.031   7.963
    1H158 Ti516 5163   1.557   1.782   7.963
    1H158 Ti516 5164   4.811   2.757   5.040
    1H158 Ti516 5165   0.965   6.655   5.040
    1H158 Ti516 5166   6.290   1.458   5.040
    1H158 Ti516 5167   6.290   3.082   7.963
    1H158 Ti516 5168   2.149   1.133   7.963
    1H158 Ti516 5169   3.332   1.782   7.963
    1H158 Ti517 5170   5.403   3.082   7.963
    1H158 Ti517 5171   2.444   2.432   7.963
    1H158 Ti517 5172   5.403   2.432   7.963
    1H158 Ti517 5173   0.374   0.483   7.963
    1H158 Ti517 5174   6.882   5.681   7.963
    1H158 Ti517 5175   0.078   5.681   7.963
    1H158 Ti517 5176   4.811   4.056   5.040
    1H158 Ti517 5177   2.444   6.330   7.963
    1H158 Ti517 5178   3.628   1.782   7.963
    1H158 Ti517 5179   5.698   1.458   5.040
    1H158 Ti518 5180   5.107   4.706   5.040
    1H158 Ti518 5181   1.261   0.158   5.040
    1H158 Ti518 5182   1.853   4.706   5.040
    1H158 Ti518 5183   5.994   1.458   5.040
    1H158 Ti518 5184   3.036   3.082   7.963
    1H158 Ti518 5185   6.586   5.681   7.963
    1H158 Ti518 5186   6.586   3.732   7.963
    1H158 Ti518 5187   3.924   1.133   7.963
    1H158 Ti518 5188   1.261   2.107   5.040
    1H158 Ti518 5189   2.149   1.458   5.040
    1H158 Ti519 5190   6.882   4.056   5.040
    1H158 Ti519 5191   0.965   2.432   7.963
    1H158 Ti519 5192   1.261   1.458   5.040
    1H158 Ti519 5193   1.557   6.655   5.040
    1H158 Ti519 5194   1.853   5.356   5.040
    1H158 Ti519 5195   4.515   6.980   7.963
    1H158 Ti519 5196   2.149   1.782   7.963
    1H158 Ti519 5197   6.882   1.133   7.963
    1H158 Ti519 5198   1.853   1.133   7.963
    1H158 Ti519 5199   5.403   6.980   7.963
    1H158 Ti520 5200   6.290   1.782   7.963
    1H158 Ti520 5201   2.740   3.082   7.963
    1H158 Ti520 5202   6.882   4.706   5.040
    1H158 Ti520 5203   6.290   4.381   7.963
    1H158 Ti520 5204   0.374   3.732   7.963
    1H158 Ti520 5205   4.811   0.808   5.040
    1H158 Ti520 5206   4.515   5.681   7.963
    1H158 Ti520 5207   4.515   0.158   5.040
    1H158 Ti520 5208   5.994   4.056   5.040
    1H158 Ti520 5209   3.036   2.757   5.040
    1H158 Ti521 5210   4.219   0.158   5.040
    1H158 Ti521 5211   4.515   1.133   7.963
    1H158 Ti521 5212   2.740   2.757   5.040
    1H158 Ti521 5213   4.811   1.133   7.963
    1H158 Ti521 5214   5.698   2.432   7.963
    1H158 Ti521 5215   0.670   2.432   7.963
    1H158 Ti521 5216   6.290   0.483   7.963
    1H158 Ti521 5217   5.698   1.782   7.963
    1H158 Ti521 5218   6.290   5.031   7.963
    1H158 Ti521 5219   3.628   0.158   5.040
    1H158 Ti522 5220   1.557   2.107   5.040
    1H158 Ti522 5221   3.924   0.158   5.040
    1H158 Ti522 5222   3.628   2.432   7.963
    1H158 Ti522 5223   6.882   3.732   7.963
    1H158 Ti522 5224   4.219   1.133   7.963
    1H158 Ti522 5225   2.740   3.732   7.963
    1H158 Ti522 5226   4.515   4.056   5.040
    1H158 Ti522 5227   0.965   4.706   5.040
    1H158 Ti522 5228   5.107   1.133   7.963
    1H158 Ti522 5229   3.036   4.381   7.963
    1H158 Ti523 5230   1.557   5.356   5.040
    1H158 Ti523 5231   5.994   3.082   7.963
    1H158 Ti523 5232   5.698   5.031   7.963
    1H158 Ti523 5233   0.078   2.432   7.963
    1H158 Ti523 5234   0.078   0.483   7.963
    1H158 Ti523 5235   1.261   6.655   5.040
    1H158 Ti523 5236   2.444   4.381   7.963
    1H158 Ti523 5237   1.853   1.782   7.963
    1H158 Ti523 5238   0.965   0.158   5.040
    1H158 Ti523 5239   5.107   6.980   7.963
    1H158 Ti524 5240   6.586   6.005   5.040
    1H158 Ti524 5241   5.107   0.483   7.963
    1H158 Ti524 5242   0.078   3.732   7.963
    1H158 Ti524 5243   5.403   4.381   7.963
    1H158 Ti524 5244   5.994   6.005   5.040
    1H158 Ti524 5245   0.965   5.356   5.040
    1H158 Ti524 5246   5.403   4.706   5.040
    1H158 Ti524 5247   2.740   4.381   7.963
    1H158 Ti524 5248   4.811   6.980   7.963
    1H158 Ti524 5249   0.374   2.432   7.963
    1H158 Ti525 5250   2.740   2.432   7.963
    1H158 Ti525 5251   5.698   3.082   7.963
    1H158 Ti525 5252   2.444   3.732   7.963
    1H158 Ti525 5253   5.403   1.133   7.963
    1H158 Ti525 5254   1.557   1.458   5.040
    1H158 Ti525 5255   6.586   0.483   7.963
    1H158 Ti525 5256   6.290   4.056   5.040
    1H158 Ti525 5257   1.853   1.458   5.040
    1H158 Ti525 5258   5.994   4.381   7.963
    1H158 Ti525 5259   5.698   4.706   5.040
    1H158 Ti526 5260   1.261   5.356   5.040
    1H158 Ti526 5261   4.219   0.483   7.963
    1H158 Ti526 5262   5.994   5.031   7.963
    1H158 Ti526 5263   6.586   4.056   5.040
    1H158 Ti526 5264   5.994   1.782   7.963
    1H158 Ti526 5265   3.332   2.432   7.963
    1H158 Ti526 5266   6.882   0.483   7.963
    1H158 Ti526 5267   6.290   6.005   5.040
    1H158 Ti526 5268   5.698   1.133   7.963
    1H158 Ti526 5269   5.994   4.706   5.040
    1H158 Ti527 5270   1.557   4.706   5.040
    1H158 Ti527 5271   5.698   4.381   7.963
    1H158 Ti527 5272   3.036   2.432   7.963
    1H158 Ti527 5273   6.586   1.133   7.963
    1H158 Ti527 5274   6.586   4.706   5.040
    1H158 Ti527 5275   6.290   4.706   5.040
    1H158 Ti527 5276   5.994   1.133   7.963
    1H158 Ti527 5277   1.261   4.706   5.040
    1H158 Ti527 5278   6.290   1.133   7.963
    1H158 Ti527 5279   4.515   0.483   7.963
    1H158 Ti528 5280   4.811   0.483   7.963
    1H158    O1 5281   4.663   1.909   7.963
    1H158    O2 5282   1.409   4.904   7.963
    1H158    O3 5283   3.480   5.807   7.963
    1H158    O4 5284   5.550   6.204   7.963
    1H158    O5 5285   3.480   6.853   7.963
    1H158    O6 5286   0.522   6.853   7.963
    1H158    O7 5287   2.297   0.285   5.040
    1H158    O8 5288   4.663   1.981   5.040
    1H158    O9 5289   2.297   0.032   5.040
    1H158   O10 5290   3.184   5.807   7.963
    1H158   O11 5291   3.480   5.554   7.963
    1H158   O12 5292   4.663   1.656   7.963
    1H158   O13 5293   0.817   6.853   7.963
    1H158   O14 5294   2.888   5.482   5.040
    1H158   O15 5295   3.184   5.482   5.040
    1H158   O16 5296   1.113   4.904   7.963
    1H158   O17 5297   2.888   5.229   5.040
    1H158   O18 5298   1.409   5.157   7.963
    1H158   O19 5299   3.184   5.229   5.040
    1H158   O20 5300   5.846   6.204   7.963
    1H158   O21 5301   4.663   3.605   7.963
    1H158   O22 5302   4.959   1.981   5.040
    1H158   O23 5303   3.480   7.106   7.963
    1H158   O24 5304   0.226   6.528   5.040
    1H158   O25 5305   2.592   0.285   5.040
    1H158   O26 5306   7.030   6.781   5.040
    1H158   O27 5307   4.663   3.858   7.963
    1H158   O28 5308   3.776   6.853   7.963
    1H158   O29 5309   0.226   6.781   5.040
    1H158   O30 5310   3.184   5.554   7.963
    1H158   O31 5311   4.959   3.605   7.963
    1H158   O32 5312   4.959   1.909   7.963
    1H158   O33 5313   3.480   6.204   7.963
    1H158   O34 5314   3.480   6.457   7.963
    1H158   O35 5315   0.522   6.457   7.963
    1H158   O36 5316   1.113   5.157   7.963
    1H158   O37 5317   1.409   4.508   7.963
    1H158   O38 5318   0.817   7.106   7.963
    1H158   O39 5319   2.592   0.032   5.040
    1H158   O40 5320   4.071   3.208   7.963
    1H158   O41 5321   5.846   6.457   7.963
    1H158   O42 5322   5.550   6.457   7.963
    1H158   O43 5323   7.030   6.528   5.040
    1H158   O44 5324   5.550   5.807   7.963
    1H158   O45 5325   2.001   0.285   5.040
    1H158   O46 5326   3.776   7.106   7.963
    1H158   O47 5327   4.959   2.234   5.040
    1H158   O48 5328   4.663   1.584   5.040
    1H158   O49 5329   4.959   3.858   7.963
    1H158   O50 5330   0.522   7.106   7.963
    1H158   O51 5331   4.367   1.909   7.963
    1H158   O52 5332   4.663   2.234   5.040
    1H158   O53 5333   4.071   2.955   7.963
    1H158   O54 5334   3.776   3.208   7.963
    1H158   O55 5335   2.001   0.032   5.040
    1H158   O56 5336   4.959   1.656   7.963
    1H158   O57 5337   2.001   5.879   5.040
    1H158   O58 5338   2.001   6.132   5.040
    1H158   O59 5339   4.367   1.656   7.963
    1H158   O60 5340   4.959   6.132   5.040
    1H158   O61 5341   3.776   2.955   7.963
    1H158   O62 5342   1.409   4.255   7.963
    1H158   O63 5343   5.255   6.528   5.040
    1H158   O64 5344   6.142   2.631   5.040
    1H158   O65 5345   1.705   6.132   5.040
    1H158   O66 5346   6.734   6.457   7.963
    1H158   O67 5347   1.705   5.879   5.040
    1H158   O68 5348   6.438   0.682   5.040
    1H158   O69 5349   3.776   5.157   7.963
    1H158   O70 5350   5.255   6.781   5.040
    1H158   O71 5351   2.592   0.357   7.963
    1H158   O72 5352   2.592   0.610   7.963
    1H158   O73 5353   6.142   2.884   5.040
    1H158   O74 5354   0.522   6.132   5.040
    1H158   O75 5355   3.776   4.904   7.963
    1H158   O76 5356   4.959   5.879   5.040
    1H158   O77 5357   1.705   2.884   5.040
    1H158   O78 5358   3.480   1.981   5.040
    1H158   O79 5359   3.776   3.280   5.040
    1H158   O80 5360   3.776   3.533   5.040
    1H158   O81 5361   2.001   2.955   7.963
    1H158   O82 5362   4.367   6.528   5.040
    1H158   O83 5363   6.734   6.204   7.963
    1H158   O84 5364   0.522   6.204   7.963
    1H158   O85 5365   6.438   0.935   5.040
    1H158   O86 5366   0.522   5.879   5.040
    1H158   O87 5367   3.480   2.234   5.040
    1H158   O88 5368   0.817   1.656   7.963
    1H158   O89 5369   4.367   6.781   5.040
    1H158   O90 5370   4.663   1.331   5.040
    1H158   O91 5371   5.550   5.554   7.963
    1H158   O92 5372   2.001   3.208   7.963
    1H158   O93 5373   1.705   2.631   5.040
    1H158   O94 5374   0.817   1.909   7.963
    1H158   O95 5375   4.959   6.528   5.040
    1H158   O96 5376   1.705   4.904   7.963
    1H158   O97 5377   4.367   3.208   7.963
    1H158   O98 5378   0.226   6.457   7.963
    1H158   O99 5379   1.705   5.157   7.963
    1H158  O100 5380   4.663   6.528   5.040
    1H158  O101 5381   2.888   5.554   7.963
    1H158  O102 5382   2.888   0.610   7.963
    1H158  O103 5383   5.255   6.204   7.963
    1H158  O104 5384   1.113   7.106   7.963
    1H158  O105 5385   6.438   6.457   7.963
    1H158  O106 5386   6.142   0.682   5.040
    1H158  O107 5387   6.438   2.631   5.040
    1H158  O108 5388   6.438   2.884   5.040
    1H158  O109 5389   1.113   6.853   7.963
    1H158  O110 5390   2.888   5.879   5.040
    1H158  O111 5391   3.184   5.879   5.040
    1H158  O112 5392   4.663   3.208   7.963
    1H158  O113 5393   7.030   6.457   7.963
    1H158  O114 5394   2.888   0.357   7.963
    1H158  O115 5395   6.142   6.204   7.963
    1H158  O116 5396   3.184   4.833   5.040
    1H158  O117 5397   2.888   4.833   5.040
    1H158  O118 5398   4.959   6.781   5.040
    1H158  O119 5399   6.142   6.457   7.963
    1H158  O120 5400   4.367   2.955   7.963
    1H158  O121 5401   2.888   5.807   7.963
    1H158  O122 5402   0.817   6.457   7.963
    1H158  O123 5403   3.480   5.157   7.963
    1H158  O124 5404   3.184   6.204   7.963
    1H158  O125 5405   6.438   0.285   5.040
    1H158  O126 5406   1.113   4.508   7.963
    1H158  O127 5407   7.030   0.032   5.040
    1H158  O128 5408   2.297   5.879   5.040
    1H158  O129 5409   3.776   6.457   7.963
    1H158  O130 5410   0.817   4.904   7.963
    1H158  O131 5411   5.255   1.981   5.040
    1H158  O132 5412   3.776   5.554   7.963
    1H158  O133 5413   4.663   6.781   5.040
    1H158  O134 5414   0.226   6.204   7.963
    1H158  O135 5415   6.438   6.204   7.963
    1H158  O136 5416   7.030   6.204   7.963
    1H158  O137 5417   2.297   6.132   5.040
    1H158  O138 5418   0.226   6.132   5.040
    1H158  O139 5419   1.705   3.280   5.040
    1H158  O140 5420   0.817   5.157   7.963
    1H158  O141 5421   5.255   6.457   7.963
    1H158  O142 5422   5.255   2.234   5.040
    1H158  O143 5423   1.409   3.858   7.963
    1H158  O144 5424   4.367   3.605   7.963
    1H158  O145 5425   4.959   1.584   5.040
    1H158  O146 5426   5.846   5.807   7.963
    1H158  O147 5427   2.592   5.879   5.040
    1H158  O148 5428   0.522   6.528   5.040
    1H158  O149 5429   3.184   7.106   7.963
    1H158  O150 5430   0.226   6.853   7.963
    1H158  O151 5431   3.184   6.853   7.963
    1H158  O152 5432   6.142   2.234   5.040
    1H158  O153 5433   3.184   0.357   7.963
    1H158  O154 5434   6.142   0.935   5.040
    1H158  O155 5435   4.663   6.132   5.040
    1H158  O156 5436   6.142   0.285   5.040
    1H158  O157 5437   6.734   0.032   5.040
    1H158  O158 5438   5.255   6.132   5.040
    1H158  O159 5439   6.734   0.285   5.040
    1H158  O160 5440   3.184   0.610   7.963
    1H158  O161 5441   2.888   6.132   5.040
    1H158  O162 5442   4.367   3.858   7.963
    1H158  O163 5443   2.592   5.482   5.040
    1H158  O164 5444   3.184   6.132   5.040
    1H158  O165 5445   4.663   2.955   7.963
    1H158  O166 5446   4.367   1.981   5.040
    1H158  O167 5447   3.776   5.807   7.963
    1H158  O168 5448   3.184   6.457   7.963
    1H158  O169 5449   3.480   5.879   5.040
    1H158  O170 5450   3.480   5.482   5.040
    1H158  O171 5451   5.846   0.285   5.040
    1H158  O172 5452   2.592   5.229   5.040
    1H158  O173 5453   2.888   1.006   7.963
    1H158  O174 5454   3.480   5.229   5.040
    1H158  O175 5455   3.776   6.204   7.963
    1H158  O176 5456   1.705   4.508   7.963
    1H158  O177 5457   3.184   0.935   5.040
    1H158  O178 5458   2.592   5.554   7.963
    1H158  O179 5459   2.888   0.682   5.040
    1H158  O180 5460   3.184   1.331   5.040
    1H158  O181 5461   1.409   3.280   5.040
    1H158  O182 5462   2.888   0.935   5.040
    1H158  O183 5463   3.184   1.584   5.040
    1H158  O184 5464   3.480   4.833   5.040
    1H158  O185 5465   1.113   4.255   7.963
    1H158  O186 5466   2.592   4.833   5.040
    1H158  O187 5467   1.409   6.853   7.963
    1H158  O188 5468   5.846   0.682   5.040
    1H158  O189 5469   2.888   0.285   5.040
    1H158  O190 5470   4.367   4.255   7.963
    1H158  O191 5471   5.846   2.234   5.040
    1H158  O192 5472   1.409   7.106   7.963
    1H158  O193 5473   0.226   3.280   5.040
    1H158  O194 5474   5.550   0.032   5.040
    1H158  O195 5475   4.071   4.904   7.963
    1H158  O196 5476   0.522   3.280   5.040
    1H158  O197 5477   2.888   1.331   5.040
    1H158  O198 5478   5.255   5.807   7.963
    1H158  O199 5479   4.663   5.879   5.040
    1H158  O200 5480   4.071   4.508   7.963
    1H158  O201 5481   1.113   3.858   7.963
    1H158  O202 5482   7.030   2.884   5.040
    1H158  O203 5483   1.705   3.533   5.040
    1H158  O204 5484   2.297   5.157   7.963
    1H158  O205 5485   0.522   3.533   5.040
    1H158  O206 5486   2.592   5.157   7.963
    1H158  O207 5487   6.734   6.781   5.040
    1H158  O208 5488   0.226   2.884   5.040
    1H158  O209 5489   3.184   1.006   7.963
    1H158  O210 5490   3.184   1.981   5.040
    1H158  O211 5491   2.592   4.579   5.040
    1H158  O212 5492   3.480   4.579   5.040
    1H158  O213 5493   2.888   0.032   5.040
    1H158  O214 5494   2.001   5.157   7.963
    1H158  O215 5495   4.367   1.584   5.040
    1H158  O216 5496   6.734   0.682   5.040
    1H158  O217 5497   5.550   0.285   5.040
    1H158  O218 5498   3.480   0.935   5.040
    1H158  O219 5499   0.226   3.533   5.040
    1H158  O220 5500   5.846   2.631   5.040
    1H158  O221 5501   1.705   3.208   7.963
    1H158  O222 5502   1.113   3.605   7.963
    1H158  O223 5503   2.888   1.259   7.963
    1H158  O224 5504   6.734   2.884   5.040
    1H158  O225 5505   3.776   2.234   5.040
    1H158  O226 5506   1.705   4.255   7.963
    1H158  O227 5507   2.592   6.132   5.040
    1H158  O228 5508   5.550   6.781   5.040
    1H158  O229 5509   1.705   2.955   7.963
    1H158  O230 5510   0.226   5.879   5.040
    1H158  O231 5511   1.409   2.884   5.040
    1H158  O232 5512   2.297   4.183   5.040
    1H158  O233 5513   2.001   4.904   7.963
    1H158  O234 5514   2.001   3.930   5.040
    1H158  O235 5515   2.888   4.579   5.040
    1H158  O236 5516   3.184   4.579   5.040
    1H158  O237 5517   3.480   3.533   5.040
    1H158  O238 5518   6.438   0.032   5.040
    1H158  O239 5519   0.522   1.331   5.040
    1H158  O240 5520   0.522   1.584   5.040
    1H158  O241 5521   6.734   2.631   5.040
    1H158  O242 5522   0.522   1.656   7.963
    1H158  O243 5523   1.409   3.605   7.963
    1H158  O244 5524   4.367   2.234   5.040
    1H158  O245 5525   2.297   0.357   7.963
    1H158  O246 5526   1.705   0.285   5.040
    1H158  O247 5527   4.367   4.508   7.963
    1H158  O248 5528   3.480   6.132   5.040
    1H158  O249 5529   4.071   6.528   5.040
    1H158  O250 5530   7.030   0.285   5.040
    1H158  O251 5531   5.846   0.032   5.040
    1H158  O252 5532   2.001   2.884   5.040
    1H158  O253 5533   5.550   2.234   5.040
    1H158  O254 5534   3.480   3.208   7.963
    1H158  O255 5535   2.592   0.682   5.040
    1H158  O256 5536   2.888   1.584   5.040
    1H158  O257 5537   3.184   0.682   5.040
    1H158  O258 5538   4.663   2.306   7.963
    1H158  O259 5539   3.480   4.904   7.963
    1H158  O260 5540   3.480   0.357   7.963
    1H158  O261 5541   7.030   4.904   7.963
    1H158  O262 5542   1.409   3.533   5.040
    1H158  O263 5543   6.142   0.032   5.040
    1H158  O264 5544   4.071   3.280   5.040
    1H158  O265 5545   4.663   4.255   7.963
    1H158  O266 5546   4.959   3.208   7.963
    1H158  O267 5547   2.297   3.930   5.040
    1H158  O268 5548   0.817   3.280   5.040
    1H158  O269 5549   4.071   4.255   7.963
    1H158  O270 5550   1.113   3.280   5.040
    1H158  O271 5551   1.113   1.656   7.963
    1H158  O272 5552   4.071   5.157   7.963
    1H158  O273 5553   0.226   7.106   7.963
    1H158  O274 5554   3.776   1.981   5.040
    1H158  O275 5555   5.550   1.981   5.040
    1H158  O276 5556   0.817   6.204   7.963
    1H158  O277 5557   2.592   5.807   7.963
    1H158  O278 5558   0.226   0.032   5.040
    1H158  O279 5559   0.522   6.781   5.040
    1H158  O280 5560   0.817   3.533   5.040
    1H158  O281 5561   3.480   1.584   5.040
    1H158  O282 5562   1.409   5.554   7.963
    1H158  O283 5563   0.522   4.904   7.963
    1H158  O284 5564   7.030   2.631   5.040
    1H158  O285 5565   3.776   6.132   5.040
    1H158  O286 5566   0.226   2.631   5.040
    1H158  O287 5567   3.776   5.879   5.040
    1H158  O288 5568   5.255   3.605   7.963
    1H158  O289 5569   4.959   6.204   7.963
    1H158  O290 5570   0.522   5.157   7.963
    1H158  O291 5571   2.297   4.904   7.963
    1H158  O292 5572   5.846   1.981   5.040
    1H158  O293 5573   4.959   2.306   7.963
    1H158  O294 5574   3.480   3.280   5.040
    1H158  O295 5575   1.113   3.533   5.040
    1H158  O296 5576   3.184   1.259   7.963
    1H158  O297 5577   5.846   0.935   5.040
    1H158  O298 5578   0.226   4.904   7.963
    1H158  O299 5579   5.255   5.879   5.040
    1H158  O300 5580   2.592   7.106   7.963
    1H158  O301 5581   2.592   1.006   7.963
    1H158  O302 5582   3.480   0.682   5.040
    1H158  O303 5583   6.734   6.853   7.963
    1H158  O304 5584   5.846   2.884   5.040
    1H158  O305 5585   6.734   0.935   5.040
    1H158  O306 5586   0.817   6.132   5.040
    1H158  O307 5587   5.550   6.528   5.040
    1H158  O308 5588   2.001   4.183   5.040
    1H158  O309 5589   5.255   0.032   5.040
    1H158  O310 5590   4.367   1.331   5.040
    1H158  O311 5591   5.255   5.554   7.963
    1H158  O312 5592   4.071   6.853   7.963
    1H158  O313 5593   3.776   4.508   7.963
    1H158  O314 5594   5.255   3.858   7.963
    1H158  O315 5595   3.184   2.234   5.040
    1H158  O316 5596   0.226   1.331   5.040
    1H158  O317 5597   6.142   1.981   5.040
    1H158  O318 5598   6.734   6.528   5.040
    1H158  O319 5599   2.888   5.157   7.963
    1H158  O320 5600   2.297   0.610   7.963
    1H158  O321 5601   3.776   0.935   5.040
    1H158  O322 5602   0.226   1.584   5.040
    1H158  O323 5603   2.592   4.904   7.963
    1H158  O324 5604   4.959   6.457   7.963
    1H158  O325 5605   0.226   5.157   7.963
    1H158  O326 5606   4.959   1.331   5.040
    1H158  O327 5607   3.776   2.884   5.040
    1H158  O328 5608   1.409   6.132   5.040
    1H158  O329 5609   1.409   5.879   5.040
    1H158  O330 5610   1.705   5.554   7.963
    1H158  O331 5611   5.255   1.909   7.963
    1H158  O332 5612   2.001   2.631   5.040
    1H158  O333 5613   4.071   3.533   5.040
    1H158  O334 5614   0.817   5.879   5.040
    1H158  O335 5615   5.846   5.554   7.963
    1H158  O336 5616   2.001   3.533   5.040
    1H158  O337 5617   3.776   3.930   5.040
    1H158  O338 5618   1.705   0.032   5.040
    1H158  O339 5619   2.001   3.280   5.040
    1H158  O340 5620   0.522   1.909   7.963
    1H158  O341 5621   3.480   1.331   5.040
    1H158  O342 5622   4.071   7.106   7.963
    1H158  O343 5623   1.409   2.631   5.040
    1H158  O344 5624   6.142   3.280   5.040
    1H158  O345 5625   3.480   2.955   7.963
    1H158  O346 5626   2.297   5.554   7.963
    1H158  O347 5627   7.030   3.280   5.040
    1H158  O348 5628   7.030   5.157   7.963
    1H158  O349 5629   4.959   5.482   5.040
    1H158  O350 5630   4.071   1.909   7.963
    1H158  O351 5631   3.776   0.682   5.040
    1H158  O352 5632   4.071   6.132   5.040
    1H158  O353 5633   4.071   6.781   5.040
    1H158  O354 5634   4.071   1.656   7.963
    1H158  O355 5635   4.663   2.559   7.963
    1H158  O356 5636   5.255   1.656   7.963
    1H158  O357 5637   1.409   6.457   7.963
    1H158  O358 5638   2.297   2.955   7.963
    1H158  O359 5639   2.592   0.935   5.040
    1H158  O360 5640   6.438   2.234   5.040
    1H158  O361 5641   1.113   1.909   7.963
    1H158  O362 5642   1.705   3.605   7.963
    1H158  O363 5643   0.522   2.884   5.040
    1H158  O364 5644   6.438   3.280   5.040
    1H158  O365 5645   1.113   0.357   7.963
    1H158  O366 5646   1.705   3.858   7.963
    1H158  O367 5647   2.001   2.559   7.963
    1H158  O368 5648   2.592   4.183   5.040
    1H158  O369 5649   3.480   0.610   7.963
    1H158  O370 5650   4.663   4.508   7.963
    1H158  O371 5651   4.959   2.955   7.963
    1H158  O372 5652   2.297   3.208   7.963
    1H158  O373 5653   2.888   6.528   5.040
    1H158  O374 5654   1.705   6.853   7.963
    1H158  O375 5655   3.776   2.631   5.040
    1H158  O376 5656   1.705   5.807   7.963
    1H158  O377 5657   2.888   6.781   5.040
    1H158  O378 5658   6.438   6.853   7.963
    1H158  O379 5659   1.113   1.259   7.963
    1H158  O380 5660   1.409   6.204   7.963
    1H158  O381 5661   3.776   4.579   5.040
    1H158  O382 5662   3.480   4.183   5.040
    1H158  O383 5663   2.297   4.579   5.040
    1H158  O384 5664   3.480   3.930   5.040
    1H158  O385 5665   2.592   3.930   5.040
    1H158  O386 5666   2.297   7.106   7.963
    1H158  O387 5667   1.409   5.807   7.963
    1H158  O388 5668   0.522   2.631   5.040
    1H158  O389 5669   5.550   0.682   5.040
    1H158  O390 5670   1.113   3.208   7.963
    1H158  O391 5671   1.409   0.357   7.963
    1H158  O392 5672   0.522   1.259   7.963
    1H158  O393 5673   2.592   1.259   7.963
    1H158  O394 5674   1.705   3.930   5.040
    1H158  O395 5675   3.184   6.528   5.040
    1H158  O396 5676   4.959   2.559   7.963
    1H158  O397 5677   2.592   1.331   5.040
    1H158  O398 5678   1.113   1.006   7.963
    1H158  O399 5679   4.663   5.482   5.040
    1H158  O400 5680   2.592   1.584   5.040
    1H158  O401 5681   4.071   2.884   5.040
    1H158  O402 5682   0.522   3.930   5.040
    1H158  O403 5683   3.776   4.183   5.040
    1H158  O404 5684   0.522   1.981   5.040
    1H158  O405 5685   1.113   0.610   7.963
    1H158  O406 5686   3.480   3.605   7.963
    1H158  O407 5687   0.522   0.935   5.040
    1H158  O408 5688   0.226   3.930   5.040
    1H158  O409 5689   0.817   1.331   5.040
    1H158  O410 5690   2.592   3.533   5.040
    1H158  O411 5691   0.226   5.482   5.040
    1H158  O412 5692   4.663   4.904   7.963
    1H158  O413 5693   0.817   1.584   5.040
    1H158  O414 5694   1.705   0.682   5.040
    1H158  O415 5695   1.705   6.457   7.963
    1H158  O416 5696   2.592   1.981   5.040
    1H158  O417 5697   3.480   1.006   7.963
    1H158  O418 5698   1.705   6.204   7.963
    1H158  O419 5699   0.817   3.605   7.963
    1H158  O420 5700   0.522   2.234   5.040
    1H158  O421 5701   1.409   0.610   7.963
    1H158  O422 5702   0.817   0.935   5.040
    1H158  O423 5703   1.705   2.559   7.963
    1H158  O424 5704   4.663   5.229   5.040
    1H158  O425 5705   0.522   4.183   5.040
    1H158  O426 5706   1.705   7.106   7.963
    1H158  O427 5707   2.888   1.656   7.963
    1H158  O428 5708   7.030   4.508   7.963
    1H158  O429 5709   7.030   3.533   5.040
    1H158  O430 5710   0.226   4.183   5.040
    1H158  O431 5711   0.226   5.229   5.040
    1H158  O432 5712   3.776   4.833   5.040
    1H158  O433 5713   0.226   0.285   5.040
    1H158  O434 5714   6.734   4.904   7.963
    1H158  O435 5715   4.071   5.879   5.040
    1H158  O436 5716   0.817   1.981   5.040
    1H158  O437 5717   1.409   1.006   7.963
    1H158  O438 5718   3.776   4.255   7.963
    1H158  O439 5719   2.888   4.904   7.963
    1H158  O440 5720   4.071   2.631   5.040
    1H158  O441 5721   2.297   5.807   7.963
    1H158  O442 5722   0.226   4.833   5.040
    1H158  O443 5723   0.226   4.579   5.040
    1H158  O444 5724   0.817   3.208   7.963
    1H158  O445 5725   5.255   0.285   5.040
    1H158  O446 5726   2.592   1.656   7.963
    1H158  O447 5727   2.297   4.833   5.040
    1H158  O448 5728   4.663   4.833   5.040
    1H158  O449 5729   0.522   4.579   5.040
    1H158  O450 5730   5.255   3.533   5.040
    1H158  O451 5731   6.734   4.508   7.963
    1H158  O452 5732   2.592   6.853   7.963
    1H158  O453 5733   5.255   3.930   5.040
    1H158  O454 5734   0.817   3.858   7.963
    1H158  O455 5735   3.184   6.781   5.040
    1H158  O456 5736   2.888   3.533   5.040
    1H158  O457 5737   7.030   1.331   5.040
    1H158  O458 5738   6.734   7.106   7.963
    1H158  O459 5739   6.438   1.981   5.040
    1H158  O460 5740   2.297   6.853   7.963
    1H158  O461 5741   4.071   0.935   5.040
    1H158  O462 5742   0.522   0.682   5.040
    1H158  O463 5743   5.550   0.935   5.040
    1H158  O464 5744   3.480   3.858   7.963
    1H158  O465 5745   4.959   5.229   5.040
    1H158  O466 5746   6.438   3.533   5.040
    1H158  O467 5747   1.113   2.955   7.963
    1H158  O468 5748   0.522   1.006   7.963
    1H158  O469 5749   1.409   0.682   5.040
    1H158  O470 5750   0.226   1.259   7.963
    1H158  O471 5751   2.592   3.280   5.040
    1H158  O472 5752   4.663   5.157   7.963
    1H158  O473 5753   2.592   2.234   5.040
    1H158  O474 5754   4.367   4.833   5.040
    1H158  O475 5755   3.480   1.259   7.963
    1H158  O476 5756   1.705   4.183   5.040
    1H158  O477 5757   0.817   2.234   5.040
    1H158  O478 5758   7.030   1.656   7.963
    1H158  O479 5759   7.030   1.584   5.040
    1H158  O480 5760   1.409   1.259   7.963
    1H158  O481 5761   0.817   0.682   5.040
    1H158  O482 5762   2.888   3.280   5.040
    1H158  O483 5763   6.142   3.533   5.040
    1H158  O484 5764   6.438   7.106   7.963
    1H158  O485 5765   4.959   5.157   7.963
    1H158  O486 5766   2.297   2.234   5.040
    1H158  O487 5767   4.959   4.904   7.963
    1H158  O488 5768   4.663   6.204   7.963
    1H158  O489 5769   7.030   5.482   5.040
    1H158  O490 5770   4.663   6.457   7.963
    1H158  O491 5771   1.409   0.935   5.040
    1H158  O492 5772   2.297   1.981   5.040
    1H158  O493 5773   4.367   4.579   5.040
    1H158  O494 5774   7.030   1.909   7.963
    1H158  O495 5775   6.734   5.157   7.963
    1H158  O496 5776   0.522   4.833   5.040
    1H158  O497 5777   4.071   0.682   5.040
    1H158  O498 5778   2.001   2.306   7.963
    1H158  O499 5779   7.030   5.229   5.040
    1H158  O500 5780   1.705   0.935   5.040
    1H158  O501 5781   3.184   3.605   7.963
    1H158  O502 5782   1.705   2.306   7.963
    1H158  O503 5783   6.438   2.559   7.963
    1H158  O504 5784   6.438   2.306   7.963
    1H158  O505 5785   4.959   3.533   5.040
    1H158  O506 5786   5.255   3.280   5.040
    1H158  O507 5787   6.734   1.909   7.963
    1H158  O508 5788   5.846   3.605   7.963
    1H158  O509 5789   5.550   3.930   5.040
    1H158  O510 5790   0.817   2.955   7.963
    1H158  O511 5791   5.846   3.858   7.963
    1H158  O512 5792   7.030   4.255   7.963
    1H158  O513 5793   4.663   4.579   5.040
    1H158  O514 5794   6.734   2.955   7.963
    1H158  O515 5795   0.226   1.006   7.963
    1H158  O516 5796   2.888   1.909   7.963
    1H158  O517 5797   2.592   1.909   7.963
    1H158  O518 5798   6.734   4.255   7.963
    1H158  O519 5799   5.255   4.183   5.040
    1H158  O520 5800   3.184   3.858   7.963
    1H158  O521 5801   4.959   3.280   5.040
    1H158  O522 5802   6.734   1.656   7.963
    1H158  O523 5803   6.734   3.208   7.963
    1H158  O524 5804   6.142   3.605   7.963
    1H158  O525 5805   6.142   3.858   7.963
    1H158  O526 5806   5.846   5.482   5.040
    1H158  O527 5807   5.550   4.183   5.040
    1H158  O528 5808   7.030   2.955   7.963
    1H158  O529 5809   6.142   2.559   7.963
    1H158  O530 5810   6.142   2.306   7.963
    1H158  O531 5811   7.030   3.208   7.963
    1H158  O532 5812   5.846   0.357   7.963
    1H158  O533 5813   5.846   5.229   5.040
    1H158  O534 5814   6.142   5.482   5.040
    1H158  O535 5815   6.142   5.229   5.040
    1H158  O536 5816   5.550   0.357   7.963
    1H158  O537 5817   5.846   0.610   7.963
    1H158  O538 5818   5.550   0.610   7.963
    1H158  O539 5819   3.184   5.157   7.963
    1H158  O540 5820   4.367   6.132   5.040
    1H158  O541 5821   2.888   7.106   7.963
    1H158  O542 5822   1.113   6.457   7.963
    1H158  O543 5823   7.030   6.853   7.963
    1H158  O544 5824   0.817   1.259   7.963
    1H158  O545 5825   4.071   2.234   5.040
    1H158  O546 5826   1.409   3.208   7.963
    1H158  O547 5827   2.001   5.554   7.963
    1H158  O548 5828   4.367   4.904   7.963
    1H158  O549 5829   2.888   1.981   5.040
    1H158  O550 5830   6.734   3.280   5.040
    1H158  O551 5831   2.297   3.533   5.040
    1H158  O552 5832   4.071   3.605   7.963
    1H158  O553 5833   4.071   1.981   5.040
    1H158  O554 5834   2.888   6.853   7.963
    1H158  O555 5835   0.226   1.656   7.963
    1H158  O556 5836   4.367   5.879   5.040
    1H158  O557 5837   2.297   0.682   5.040
    1H158  O558 5838   1.113   6.204   7.963
    1H158  O559 5839   3.776   3.605   7.963
    1H158  O560 5840   3.184   4.904   7.963
    1H158  O561 5841   1.409   2.955   7.963
    1H158  O562 5842   4.367   2.306   7.963
    1H158  O563 5843   2.592   6.781   5.040
    1H158  O564 5844   7.030   6.132   5.040
    1H158  O565 5845   2.001   5.807   7.963
    1H158  O566 5846   7.030   7.106   7.963
    1H158  O567 5847   2.001   0.682   5.040
    1H158  O568 5848   2.297   3.280   5.040
    1H158  O569 5849   1.113   5.554   7.963
    1H158  O570 5850   0.817   1.006   7.963
    1H158  O571 5851   3.184   3.533   5.040
    1H158  O572 5852   4.367   5.157   7.963
    1H158  O573 5853   0.817   0.357   7.963
    1H158  O574 5854   4.071   3.858   7.963
    1H158  O575 5855   1.113   6.132   5.040
    1H158  O576 5856   2.001   7.106   7.963
    1H158  O577 5857   4.959   4.255   7.963
    1H158  O578 5858   2.888   2.234   5.040
    1H158  O579 5859   1.113   5.879   5.040
    1H158  O580 5860   2.001   6.853   7.963
    1H158  O581 5861   3.776   0.357   7.963
    1H158  O582 5862   3.184   3.280   5.040
    1H158  O583 5863   6.734   3.533   5.040
    1H158  O584 5864   0.226   1.909   7.963
    1H158  O585 5865   3.480   2.631   5.040
    1H158  O586 5866   4.071   4.579   5.040
    1H158  O587 5867   2.888   6.204   7.963
    1H158  O588 5868   0.817   4.508   7.963
    1H158  O589 5869   2.297   5.482   5.040
    1H158  O590 5870   4.367   2.559   7.963
    1H158  O591 5871   5.550   3.605   7.963
    1H158  O592 5872   1.113   0.935   5.040
    1H158  O593 5873   7.030   0.682   5.040
    1H158  O594 5874   4.071   4.833   5.040
    1H158  O595 5875   5.550   3.858   7.963
    1H158  O596 5876   3.776   1.584   5.040
    1H158  O597 5877   0.522   5.482   5.040
    1H158  O598 5878   2.001   3.605   7.963
    1H158  O599 5879   4.071   6.457   7.963
    1H158  O600 5880   1.113   2.884   5.040
    1H158  O601 5881   5.255   1.584   5.040
    1H158  O602 5882   3.776   1.331   5.040
    1H158  O603 5883   2.592   6.528   5.040
    1H158  O604 5884   6.142   5.807   7.963
    1H158  O605 5885   1.113   0.682   5.040
    1H158  O606 5886   2.888   4.183   5.040
    1H158  O607 5887   0.817   2.884   5.040
    1H158  O608 5888   3.776   5.482   5.040
    1H158  O609 5889   3.184   4.183   5.040
    1H158  O610 5890   7.030   0.935   5.040
    1H158  O611 5891   3.776   3.858   7.963
    1H158  O612 5892   4.071   1.331   5.040
    1H158  O613 5893   3.184   0.285   5.040
    1H158  O614 5894   3.776   6.528   5.040
    1H158  O615 5895   0.226   0.935   5.040
    1H158  O616 5896   4.071   5.554   7.963
    1H158  O617 5897   5.550   2.631   5.040
    1H158  O618 5898   2.001   4.508   7.963
    1H158  O619 5899   2.297   5.229   5.040
    1H158  O620 5900   4.959   5.807   7.963
    1H158  O621 5901   3.776   5.229   5.040
    1H158  O622 5902   0.817   4.255   7.963
    1H158  O623 5903   6.142   6.853   7.963
    1H158  O624 5904   2.888   3.930   5.040
    1H158  O625 5905   6.438   6.781   5.040
    1H158  O626 5906   3.480   6.528   5.040
    1H158  O627 5907   3.480   2.884   5.040
    1H158  O628 5908   4.959   0.032   5.040
    1H158  O629 5909   5.846   6.781   5.040
    1H158  O630 5910   7.030   5.879   5.040
    1H158  O631 5911   0.226   0.682   5.040
    1H158  O632 5912   0.817   2.631   5.040
    1H158  O633 5913   0.817   6.528   5.040
    1H158  O634 5914   5.550   6.132   5.040
    1H158  O635 5915   5.846   3.280   5.040
    1H158  O636 5916   0.226   2.234   5.040
    1H158  O637 5917   3.184   0.032   5.040
    1H158  O638 5918   4.071   1.584   5.040
    1H158  O639 5919   6.734   2.234   5.040
    1H158  O640 5920   0.226   1.981   5.040
    1H158  O641 5921   3.480   4.508   7.963
    1H158  O642 5922   0.522   0.032   5.040
    1H158  O643 5923   4.367   2.631   5.040
    1H158  O644 5924   1.705   0.357   7.963
    1H158  O645 5925   4.959   5.554   7.963
    1H158  O646 5926   5.255   5.482   5.040
    1H158  O647 5927   5.255   3.208   7.963
    1H158  O648 5928   2.888   6.457   7.963
    1H158  O649 5929   4.959   4.508   7.963
    1H158  O650 5930   0.817   3.930   5.040
    1H158  O651 5931   4.071   3.930   5.040
    1H158  O652 5932   2.297   1.006   7.963
    1H158  O653 5933   5.255   2.306   7.963
    1H158  O654 5934   6.734   1.331   5.040
    1H158  O655 5935   2.297   6.781   5.040
    1H158  O656 5936   2.297   2.631   5.040
    1H158  O657 5937   1.409   3.930   5.040
    1H158  O658 5938   0.226   4.508   7.963
    1H158  O659 5939   0.522   0.285   5.040
    1H158  O660 5940   3.184   3.930   5.040
    1H158  O661 5941   3.480   4.255   7.963
    1H158  O662 5942   4.071   6.204   7.963
    1H158  O663 5943   5.550   3.533   5.040
    1H158  O664 5944   4.367   5.229   5.040
    1H158  O665 5945   2.001   4.579   5.040
    1H158  O666 5946   1.113   5.807   7.963
    1H158  O667 5947   1.409   0.285   5.040
    1H158  O668 5948   0.522   5.229   5.040
    1H158  O669 5949   1.409   1.656   7.963
    1H158  O670 5950   2.297   0.935   5.040
    1H158  O671 5951   4.367   0.935   5.040
    1H158  O672 5952   2.001   0.357   7.963
    1H158  O673 5953   2.297   2.559   7.963
    1H158  O674 5954   3.184   1.656   7.963
    1H158  O675 5955   5.255   5.157   7.963
    1H158  O676 5956   3.184   3.208   7.963
    1H158  O677 5957   2.001   2.234   5.040
    1H158  O678 5958   1.113   2.631   5.040
    1H158  O679 5959   5.255   0.682   5.040
    1H158  O680 5960   0.817   0.610   7.963
    1H158  O681 5961   7.030   3.930   5.040
    1H158  O682 5962   4.071   5.807   7.963
    1H158  O683 5963   2.297   2.884   5.040
    1H158  O684 5964   2.297   1.584   5.040
    1H158  O685 5965   4.071   2.559   7.963
    1H158  O686 5966   6.734   2.306   7.963
    1H158  O687 5967   6.734   2.559   7.963
    1H158  O688 5968   5.255   1.331   5.040
    1H158  O689 5969   5.550   2.884   5.040
    1H158  O690 5970   2.001   6.528   5.040
    1H158  O691 5971   2.001   6.781   5.040
    1H158  O692 5972   4.367   5.482   5.040
    1H158  O693 5973   4.959   4.833   5.040
    1H158  O694 5974   4.959   3.930   5.040
    1H158  O695 5975   2.001   4.255   7.963
    1H158  O696 5976   7.030   4.833   5.040
    1H158  O697 5977   6.438   2.955   7.963
    1H158  O698 5978   7.030   1.259   7.963
    1H158  O699 5979   5.846   6.853   7.963
    1H158  O700 5980   2.001   0.610   7.963
    1H158  O701 5981   5.550   5.879   5.040
    1H158  O702 5982   0.522   0.357   7.963
    1H158  O703 5983   4.071   4.183   5.040
    1H158  O704 5984   1.705   0.610   7.963
    1H158  O705 5985   3.776   6.781   5.040
    1H158  O706 5986   2.001   0.935   5.040
    1H158  O707 5987   4.367   3.280   5.040
    1H158  O708 5988   2.001   6.204   7.963
    1H158  O709 5989   2.001   6.457   7.963
    1H158  O710 5990   5.846   3.533   5.040
    1H158  O711 5991   2.001   5.482   5.040
    1H158  O712 5992   5.550   3.280   5.040
    1H158  O713 5993   3.776   0.610   7.963
    1H158  O714 5994   6.438   1.909   7.963
    1H158  O715 5995   4.663   2.631   5.040
    1H158  O716 5996   2.001   3.858   7.963
    1H158  O717 5997   4.367   2.884   5.040
    1H158  O718 5998   4.367   6.457   7.963
    1H158  O719 5999   1.409   2.559   7.963
    1H158  O720 6000   6.142   5.554   7.963
    1H158  O721 6001   6.734   1.981   5.040
    1H158  O722 6002   3.480   6.781   5.040
    1H158  O723 6003   2.297   6.528   5.040
    1H158  O724 6004   5.846   6.528   5.040
    1H158  O725 6005   6.142   7.106   7.963
    1H158  O726 6006   1.409   1.909   7.963
    1H158  O727 6007   4.959   2.631   5.040
    1H158  O728 6008   5.255   2.955   7.963
    1H158  O729 6009   0.817   6.781   5.040
    1H158  O730 6010   4.367   3.533   5.040
    1H158  O731 6011   1.705   6.528   5.040
    1H158  O732 6012   6.438   6.528   5.040
    1H158  O733 6013   1.113   1.331   5.040
    1H158  O734 6014   6.734   1.584   5.040
    1H158  O735 6015   5.255   2.559   7.963
    1H158  O736 6016   2.297   1.259   7.963
    1H158  O737 6017   4.367   6.853   7.963
    1H158  O738 6018   6.438   1.331   5.040
    1H158  O739 6019   5.255   0.935   5.040
    1H158  O740 6020   5.550   6.853   7.963
    1H158  O741 6021   2.297   1.331   5.040
    1H158  O742 6022   0.817   4.183   5.040
    1H158  O743 6023   3.776   1.656   7.963
    1H158  O744 6024   4.367   6.204   7.963
    1H158  O745 6025   5.550   5.482   5.040
    1H158  O746 6026   5.255   5.229   5.040
    1H158  O747 6027   0.522   5.807   7.963
    1H158  O748 6028   1.409   2.306   7.963
    1H158  O749 6029   4.663   1.259   7.963
    1H158  O750 6030   4.959   0.285   5.040
    1H158  O751 6031   0.522   3.208   7.963
    1H158  O752 6032   1.113   2.234   5.040
    1H158  O753 6033   1.409   0.032   5.040
    1H158  O754 6034   2.297   2.306   7.963
    1H158  O755 6035   3.776   2.559   7.963
    1H158  O756 6036   6.734   5.807   7.963
    1H158  O757 6037   7.030   4.183   5.040
    1H158  O758 6038   3.776   1.259   7.963
    1H158  O759 6039   1.113   1.584   5.040
    1H158  O760 6040   0.817   5.554   7.963
    1H158  O761 6041   3.776   1.006   7.963
    1H158  O762 6042   3.184   2.955   7.963
    1H158  O763 6043   3.776   1.909   7.963
    1H158  O764 6044   1.705   1.006   7.963
    1H158  O765 6045   4.959   4.579   5.040
    1H158  O766 6046   1.113   1.981   5.040
    1H158  O767 6047   4.959   4.183   5.040
    1H158  O768 6048   7.030   4.579   5.040
    1H158  O769 6049   0.522   3.605   7.963
    1H158  O770 6050   0.226   4.255   7.963
    1H158  O771 6051   2.001   4.833   5.040
    1H158  O772 6052   4.663   3.280   5.040
    1H158  O773 6053   4.663   0.935   5.040
    1H158  O774 6054   6.438   3.208   7.963
    1H158  O775 6055   4.663   3.533   5.040
    1H158  O776 6056   1.705   5.482   5.040
    1H158  O777 6057   1.409   4.183   5.040
    1H158  O778 6058   4.367   1.259   7.963
    1H158  O779 6059   4.367   7.106   7.963
    1H158  O780 6060   2.297   1.656   7.963
    1H158  O781 6061   5.255   2.631   5.040
    1H158  O782 6062   7.030   2.234   5.040
    1H158  O783 6063   5.550   1.909   7.963
    1H158  O784 6064   5.550   5.229   5.040
    1H158  O785 6065   2.297   1.909   7.963
    1H158  O786 6066   4.959   1.259   7.963
    1H158  O787 6067   1.705   2.234   5.040
    1H158  O788 6068   2.592   2.955   7.963
    1H158  O789 6069   2.592   3.208   7.963
    1H158  O790 6070   0.522   2.955   7.963
    1H158  O791 6071   4.367   0.682   5.040
    1H158  O792 6072   0.522   4.508   7.963
    1H158  O793 6073   5.255   4.904   7.963
    1H158  O794 6074   6.734   5.482   5.040
    1H158  O795 6075   4.071   2.306   7.963
    1H158  O796 6076   2.001   1.981   5.040
    1H158  O797 6077   6.438   3.605   7.963
    1H158  O798 6078   0.817   5.807   7.963
    1H158  O799 6079   6.438   4.508   7.963
    1H158  O800 6080   6.438   3.858   7.963
    1H158  O801 6081   5.550   5.157   7.963
    1H158  O802 6082   6.438   4.255   7.963
    1H158  O803 6083   0.522   3.858   7.963
    1H158  O804 6084   6.734   5.229   5.040
    1H158  O805 6085   6.438   4.904   7.963
    1H158  O806 6086   5.846   3.930   5.040
    1H158  O807 6087   6.438   5.807   7.963
    1H158  O808 6088   5.550   1.656   7.963
    1H158  O809 6089   3.184   1.909   7.963
    1H158  O810 6090   0.226   3.208   7.963
    1H158  O811 6091   0.817   4.579   5.040
    1H158  O812 6092   0.817   2.306   7.963
    1H158  O813 6093   4.367   0.032   5.040
    1H158  O814 6094   0.226   2.955   7.963
    1H158  O815 6095   6.142   6.781   5.040
    1H158  O816 6096   1.705   1.259   7.963
    1H158  O817 6097   6.142   0.357   7.963
    1H158  O818 6098   2.592   6.204   7.963
    1H158  O819 6099   6.438   5.482   5.040
    1H158  O820 6100   0.670   6.655   7.836
    1H158  O821 6101   6.438   5.229   5.040
    1H158  O822 6102   4.071   5.482   5.040
    1H158  O823 6103   0.226   5.807   7.963
    1H158  O824 6104   5.550   1.584   5.040
    1H158  O825 6105   6.438   5.157   7.963
    1H158  O826 6106   1.261   4.706   7.836
    1H158  O827 6107   7.030   1.006   7.963
    1H158  O828 6108   7.030   1.981   5.040
    1H158  O829 6109   7.030   5.807   7.963
    1H158  O830 6110   3.332   6.005   7.836
    1H158  O831 6111   4.663   0.032   5.040
    1H158  O832 6112   1.113   3.930   5.040
    1H158  O833 6113   6.142   1.331   5.040
    1H158  O834 6114   0.817   4.833   5.040
    1H158  O835 6115   0.522   5.554   7.963
    1H158  O836 6116   6.438   1.656   7.963
    1H158  O837 6117   5.698   6.005   7.836
    1H158  O838 6118   2.888   3.605   7.963
    1H158  O839 6119   3.628   6.655   7.836
    1H158  O840 6120   3.184   2.631   5.040
    1H158  O841 6121   5.846   2.306   7.963
    1H158  O842 6122   4.811   1.782   5.166
    1H158  O843 6123   1.705   6.781   5.040
    1H158  O844 6124   5.846   4.183   5.040
    1H158  O845 6125   5.846   2.559   7.963
    1H158  O846 6126   2.592   6.457   7.963
    1H158  O847 6127   0.522   0.610   7.963
    1H158  O848 6128   2.888   3.858   7.963
    1H158  O849 6129   3.480   0.285   5.040
    1H158  O850 6130   0.226   5.554   7.963
    1H158  O851 6131   6.142   0.610   7.963
    1H158  O852 6132   6.734   6.132   5.040
    1H158  O853 6133   6.438   1.584   5.040
    1H158  O854 6134   5.550   1.331   5.040
    1H158  O855 6135   5.255   4.255   7.963
    1H158  O856 6136   5.255   2.884   5.040
    1H158  O857 6137   5.846   1.584   5.040
    1H158  O858 6138   6.142   1.584   5.040
    1H158  O859 6139   5.846   7.106   7.963
    1H158  O860 6140   5.846   1.331   5.040
    1H158  O861 6141   1.113   2.306   7.963
    1H158  O862 6142   2.297   6.204   7.963
    1H158  O863 6143   7.030   5.554   7.963
    1H158  O864 6144   2.297   4.508   7.963
    1H158  O865 6145   5.255   0.357   7.963
    1H158  O866 6146   4.959   0.935   5.040
    1H158  O867 6147   5.255   6.853   7.963
    1H158  O868 6148   5.255   0.610   7.963
    1H158  O869 6149   0.817   5.482   5.040
    1H158  O870 6150   2.297   6.457   7.963
    1H158  O871 6151   4.663   5.554   7.963
    1H158  O872 6152   4.663   5.807   7.963
    1H158  O873 6153   0.226   0.357   7.963
    1H158  O874 6154   3.480   1.656   7.963
    1H158  O875 6155   2.592   2.884   5.040
    1H158  O876 6156   1.113   2.559   7.963
    1H158  O877 6157   2.592   2.631   5.040
    1H158  O878 6158   4.071   1.259   7.963
    1H158  O879 6159   1.409   2.234   5.040
    1H158  O880 6160   4.071   0.357   7.963
    1H158  O881 6161   4.959   2.884   5.040
    1H158  O882 6162   2.297   3.605   7.963
    1H158  O883 6163   4.071   5.229   5.040
    1H158  O884 6164   1.409   6.528   5.040
    1H158  O885 6165   6.734   5.554   7.963
    1H158  O886 6166   0.817   0.285   5.040
    1H158  O887 6167   4.367   4.183   5.040
    1H158  O888 6168   4.071   0.032   5.040
    1H158  O889 6169   5.550   7.106   7.963
    1H158  O890 6170   0.374   6.655   7.836
    1H158  O891 6171   3.184   4.255   7.963
    1H158  O892 6172   7.030   2.306   7.963
    1H158  O893 6173   3.776   0.285   5.040
    1H158  O894 6174   3.036   5.681   5.166
    1H158  O895 6175   0.522   2.306   7.963
    1H158  O896 6176   7.030   2.559   7.963
    1H158  O897 6177   3.036   5.031   5.166
    1H158  O898 6178   1.557   4.706   7.836
    1H158  O899 6179   1.705   1.909   7.963
    1H158  O900 6180   4.663   4.183   5.040
    1H158  O901 6181   5.846   5.879   5.040
    1H158  O902 6182   0.817   2.559   7.963
    1H158  O903 6183   2.888   2.884   5.040
    1H158  O904 6184   6.142   3.208   7.963
    1H158  O905 6185   6.734   3.858   7.963
    1H158  O906 6186   6.142   2.955   7.963
    1H158  O907 6187   4.959   6.853   7.963
    1H158  O908 6188   6.734   3.605   7.963
    1H158  O909 6189   2.592   4.508   7.963
    1H158  O910 6190   1.409   5.482   5.040
    1H158  O911 6191   0.226   0.610   7.963
    1H158  O912 6192   0.522   4.255   7.963
    1H158  O913 6193   3.184   2.884   5.040
    1H158  O914 6194   5.255   1.259   7.963
    1H158  O915 6195   3.480   2.559   7.963
    1H158  O916 6196   4.663   6.853   7.963
    1H158  O917 6197   5.403   6.005   7.836
    1H158  O918 6198   2.592   2.306   7.963
    1H158  O919 6199   4.071   0.285   5.040
    1H158  O920 6200   2.001   1.909   7.963
    1H158  O921 6201   1.409   1.331   5.040
    1H158  O922 6202   5.255   4.579   5.040
    1H158  O923 6203   5.846   5.157   7.963
    1H158  O924 6204   1.705   4.579   5.040
    1H158  O925 6205   4.367   5.554   7.963
    1H158  O926 6206   2.888   4.508   7.963
    1H158  O927 6207   3.184   4.508   7.963
    1H158  O928 6208   4.663   2.884   5.040
    1H158  O929 6209   2.001   5.229   5.040
    1H158  O930 6210   3.332   6.655   7.836
    1H158  O931 6211   6.142   3.930   5.040
    1H158  O932 6212   6.438   0.357   7.963
    1H158  O933 6213   6.142   4.255   7.963
    1H158  O934 6214   3.628   5.356   7.836
    1H158  O935 6215   6.142   1.909   7.963
    1H158  O936 6216   7.030   3.858   7.963
    1H158  O937 6217   3.628   6.005   7.836
    1H158  O938 6218   4.811   3.407   7.836
    1H158  O939 6219   7.030   3.605   7.963
    1H158  O940 6220   5.846   3.208   7.963
    1H158  O941 6221   6.734   1.259   7.963
    1H158  O942 6222   5.107   6.330   5.166
    1H158  O943 6223   1.113   6.528   5.040
    1H158  O944 6224   4.515   1.782   5.166
    1H158  O945 6225   6.438   5.554   7.963
    1H158  O946 6226   3.480   0.032   5.040
    1H158  O947 6227   0.078   6.980   5.166
    1H158  O948 6228   2.001   1.006   7.963
    1H158  O949 6229   4.367   5.807   7.963
    1H158  O950 6230   6.438   3.930   5.040
    1H158  O951 6231   6.734   0.357   7.963
    1H158  O952 6232   0.374   6.330   5.166
    1H158  O953 6233   1.705   1.331   5.040
    1H158  O954 6234   6.142   6.528   5.040
    1H158  O955 6235   2.888   2.631   5.040
    1H158  O956 6236   4.811   2.107   7.836
    1H158  O957 6237   5.550   3.208   7.963
    1H158  O958 6238   5.550   4.579   5.040
    1H158  O959 6239   6.734   5.879   5.040
    1H158  O960 6240   1.113   0.285   5.040
    1H158  O961 6241   6.142   5.879   5.040
    1H158  O962 6242   5.846   4.255   7.963
    1H158  O963 6243   4.367   3.930   5.040
    1H158  O964 6244   2.888   2.306   7.963
    1H158  O965 6245   4.959   0.682   5.040
    1H158  O966 6246   0.817   0.032   5.040
    1H158  O967 6247   1.113   4.183   5.040
    1H158  O968 6248   5.550   1.006   7.963
    1H158  O969 6249   5.550   2.306   7.963
    1H158  O970 6250   5.255   4.508   7.963
    1H158  O971 6251   5.846   4.833   5.040
    1H158  O972 6252   3.776   2.306   7.963
    1H158  O973 6253   2.888   3.208   7.963
    1H158  O974 6254   6.734   3.930   5.040
    1H158  O975 6255   5.846   6.132   5.040
    1H158  O976 6256   0.817   5.229   5.040
    1H158  O977 6257   4.663   3.930   5.040
    1H158  O978 6258   4.515   3.407   7.836
    1H158  O979 6259   6.142   4.833   5.040
    1H158  O980 6260   1.705   1.656   7.963
    1H158  O981 6261   3.332   5.356   7.836
    1H158  O982 6262   5.846   1.006   7.963
    1H158  O983 6263   4.811   6.330   5.166
    1H158  O984 6264   3.480   1.909   7.963
    1H158  O985 6265   4.663   0.285   5.040
    1H158  O986 6266   2.001   1.259   7.963
    1H158  O987 6267   5.255   4.833   5.040
    1H158  O988 6268   0.226   2.306   7.963
    1H158  O989 6269   2.592   2.559   7.963
    1H158  O990 6270   4.663   0.682   5.040
    1H158  O991 6271   3.776   0.032   5.040
    1H158  O992 6272   1.409   6.781   5.040
    1H158  O993 6273   7.030   0.357   7.963
    1H158  O994 6274   1.113   5.482   5.040
    1H158  O995 6275   2.001   1.331   5.040
    1H158  O996 6276   4.367   0.285   5.040
    1H158  O997 6277   5.550   2.559   7.963
    1H158  O998 6278   2.297   4.255   7.963
    1H158  O999 6279   2.888   2.955   7.963
    1H158 O1000 6280   0.226   3.605   7.963
    1H158 O1001 6281   2.740   5.681   5.166
    1H158 O1002 6282   0.226   3.858   7.963
    1H158 O1003 6283   2.001   1.584   5.040
    1H158 O1004 6284   5.550   4.255   7.963
    1H158 O1005 6285   1.705   1.981   5.040
    1H158 O1006 6286   1.113   6.781   5.040
    1H158 O1007 6287   2.297   3.858   7.963
    1H158 O1008 6288   5.255   7.106   7.963
    1H158 O1009 6289   1.409   1.981   5.040
    1H158 O1010 6290   4.071   1.006   7.963
    1H158 O1011 6291   6.142   5.157   7.963
    1H158 O1012 6292   0.522   2.559   7.963
    1H158 O1013 6293   4.071   0.610   7.963
    1H158 O1014 6294   1.113   0.032   5.040
    1H158 O1015 6295   2.592   3.605   7.963
    1H158 O1016 6296   5.550   2.955   7.963
    1H158 O1017 6297   5.550   4.904   7.963
    1H158 O1018 6298   3.332   5.681   5.166
    1H158 O1019 6299   2.001   1.656   7.963
    1H158 O1020 6300   6.290   0.483   5.166
    1H158 O1021 6301   5.846   1.909   7.963
    1H158 O1022 6302   6.734   4.833   5.040
    1H158 O1023 6303   3.332   5.031   5.166
    1H158 O1024 6304   1.705   5.229   5.040
    1H158 O1025 6305   0.226   2.559   7.963
    1H158 O1026 6306   2.740   5.031   5.166
    1H158 O1027 6307   2.888   4.255   7.963
    1H158 O1028 6308   5.846   2.955   7.963
    1H158 O1029 6309   1.409   1.584   5.040
    1H158 O1030 6310   6.438   6.132   5.040
    1H158 O1031 6311   2.444   0.483   5.166
    1H158 O1032 6312   6.882   6.980   5.166
    1H158 O1033 6313   3.332   5.681   7.765
    1H158 O1034 6314   2.444   0.158   5.238
    1H158 O1035 6315   5.255   1.006   7.963
    1H158 O1036 6316   4.663   1.006   7.963
    1H158 O1037 6317   1.261   5.031   7.765
    1H158 O1038 6318   5.550   4.833   5.040
    1H158 O1039 6319   6.438   5.879   5.040
    1H158 O1040 6320   4.367   1.006   7.963
    1H158 O1041 6321   6.734   4.183   5.040
    1H158 O1042 6322   4.663   7.106   7.963
    1H158 O1043 6323   7.030   0.610   7.963
    1H158 O1044 6324   1.705   4.833   5.040
    1H158 O1045 6325   3.036   5.356   5.238
    1H158 O1046 6326   4.959   1.006   7.963
    1H158 O1047 6327   4.811   1.782   7.765
    1H158 O1048 6328   6.142   4.508   7.963
    1H158 O1049 6329   5.550   1.259   7.963
    1H158 O1050 6330   3.332   0.158   7.836
    1H158 O1051 6331   0.078   6.330   5.166
    1H158 O1052 6332   3.184   2.559   7.963
    1H158 O1053 6333   2.149   0.158   5.238
    1H158 O1054 6334   3.480   2.306   7.963
    1H158 O1055 6335   4.515   1.782   7.765
    1H158 O1056 6336   4.515   2.107   7.836
    1H158 O1057 6337   6.142   4.904   7.963
    1H158 O1058 6338   2.592   3.858   7.963
    1H158 O1059 6339   6.142   1.656   7.963
    1H158 O1060 6340   1.557   5.356   7.836
    1H158 O1061 6341   5.698   6.330   7.765
    1H158 O1062 6342   6.142   4.183   5.040
    1H158 O1063 6343   0.670   6.980   7.765
    1H158 O1064 6344   6.734   4.579   5.040
    1H158 O1065 6345   2.592   4.255   7.963
    1H158 O1066 6346   6.734   1.006   7.963
    1H158 O1067 6347   6.586   0.483   5.166
    1H158 O1068 6348   3.184   2.306   7.963
    1H158 O1069 6349   6.438   0.610   7.963
    1H158 O1070 6350   5.846   4.579   5.040
    1H158 O1071 6351   3.628   6.980   7.765
    1H158 O1072 6352   5.846   1.656   7.963
    1H158 O1073 6353   6.142   6.132   5.040
    1H158 O1074 6354   2.740   0.483   5.166
    1H158 O1075 6355   1.113   4.579   5.040
    1H158 O1076 6356   4.959   7.106   7.963
    1H158 O1077 6357   4.515   4.056   7.836
    1H158 O1078 6358   4.367   0.357   7.963
    1H158 O1079 6359   1.261   5.356   7.836
    1H158 O1080 6360   1.409   4.579   5.040
    1H158 O1081 6361   4.811   2.107   5.238
    1H158 O1082 6362   4.811   3.732   7.765
    1H158 O1083 6363   0.078   6.655   5.238
    1H158 O1084 6364   1.705   1.584   5.040
    1H158 O1085 6365   2.888   2.559   7.963
    1H158 O1086 6366   5.846   4.904   7.963
    1H158 O1087 6367   1.409   5.229   5.040
    1H158 O1088 6368   2.740   0.808   7.836
    1H158 O1089 6369   6.290   2.432   5.166
    1H158 O1090 6370   5.994   2.432   5.166
    1H158 O1091 6371   1.113   5.229   5.040
    1H158 O1092 6372   5.550   4.508   7.963
    1H158 O1093 6373   6.438   4.833   5.040
    1H158 O1094 6374   0.965   6.655   7.836
    1H158 O1095 6375   1.113   4.833   5.040
    1H158 O1096 6376   3.628   0.158   7.836
    1H158 O1097 6377   1.261   4.056   7.836
    1H158 O1098 6378   1.557   3.082   5.166
    1H158 O1099 6379   6.734   0.610   7.963
    1H158 O1100 6380   6.438   1.259   7.963
    1H158 O1101 6381   4.811   4.056   7.836
    1H158 O1102 6382   6.438   4.183   5.040
    1H158 O1103 6383   5.846   4.508   7.963
    1H158 O1104 6384   6.142   1.006   7.963
    1H158 O1105 6385   6.586   6.655   7.836
    1H158 O1106 6386   4.959   0.610   7.963
    1H158 O1107 6387   4.959   0.357   7.963
    1H158 O1108 6388   5.846   1.259   7.963
    1H158 O1109 6389   6.142   4.579   5.040
    1H158 O1110 6390   3.924   3.082   7.765
    1H158 O1111 6391   4.367   0.610   7.963
    1H158 O1112 6392   1.409   4.833   5.040
    1H158 O1113 6393   3.036   5.356   7.836
    1H158 O1114 6394   4.219   3.407   7.836
    1H158 O1115 6395   3.332   1.782   5.166
    1H158 O1116 6396   5.403   6.980   5.166
    1H158 O1117 6397   3.924   4.706   7.836
    1H158 O1118 6398   6.438   1.006   7.963
    1H158 O1119 6399   6.438   4.579   5.040
    1H158 O1120 6400   6.290   3.082   5.166
    1H158 O1121 6401   1.853   3.082   5.166
    1H158 O1122 6402   1.557   4.056   7.836
    1H158 O1123 6403   6.142   1.259   7.963
    1H158 O1124 6404   1.853   6.005   5.238
    1H158 O1125 6405   4.515   6.330   5.166
    1H158 O1126 6406   3.036   6.005   7.836
    1H158 O1127 6407   4.663   0.357   7.963
    1H158 O1128 6408   0.965   4.706   7.836
    1H158 O1129 6409   5.994   0.483   5.166
    1H158 O1130 6410   5.994   6.005   7.836
    1H158 O1131 6411   4.663   0.610   7.963
    1H158 O1132 6412   5.107   1.782   5.166
    1H158 O1133 6413   3.036   0.808   7.836
    1H158 O1134 6414   2.149   0.483   5.166
    1H158 O1135 6415   2.444   0.158   7.836
    1H158 O1136 6416   6.882   6.655   7.836
    1H158 O1137 6417   2.740   5.356   7.836
    1H158 O1138 6418   4.811   5.681   5.166
    1H158 O1139 6419   2.740   0.158   7.836
    1H158 O1140 6420   3.924   3.407   7.836
    1H158 O1141 6421   3.628   3.732   5.166
    1H158 O1142 6422   3.036   1.133   5.166
    1H158 O1143 6423   3.924   3.082   5.166
    1H158 O1144 6424   3.924   6.655   7.836
    1H158 O1145 6425   0.078   6.655   7.836
    1H158 O1146 6426   1.853   2.757   7.836
    1H158 O1147 6427   0.965   0.158   7.836
    1H158 O1148 6428   2.444   6.980   5.166
    1H158 O1149 6429   2.444   5.356   7.836
    1H158 O1150 6430   4.219   6.330   5.166
    1H158 O1151 6431   3.332   1.133   5.166
    1H158 O1152 6432   0.078   3.082   5.166
    1H158 O1153 6433   3.924   5.356   7.836
    1H158 O1154 6434   5.698   0.483   5.166
    1H158 O1155 6435   0.374   3.082   5.166
    1H158 O1156 6436   5.107   6.980   5.166
    1H158 O1157 6437   1.261   0.158   7.836
    1H158 O1158 6438   3.036   0.158   7.836
    1H158 O1159 6439   5.107   3.407   7.836
    1H158 O1160 6440   2.740   6.980   5.166
    1H158 O1161 6441   0.670   6.330   5.166
    1H158 O1162 6442   0.670   0.158   7.836
    1H158 O1163 6443   0.374   6.980   5.166
    1H158 O1164 6444   5.403   6.330   5.166
    1H158 O1165 6445   1.853   0.483   5.166
    1H158 O1166 6446   2.149   6.980   5.166
    1H158 O1167 6447   3.628   3.407   7.836
    1H158 O1168 6448   0.670   1.458   7.836
    1H158 O1169 6449   5.107   2.107   7.836
    1H158 O1170 6450   3.036   6.330   5.166
    1H158 O1171 6451   3.628   1.782   5.166
    1H158 O1172 6452   0.965   1.458   7.836
    1H158 O1173 6453   3.332   0.808   7.836
    1H158 O1174 6454   1.853   3.732   5.166
    1H158 O1175 6455   2.740   1.133   5.166
    1H158 O1176 6456   2.444   5.681   5.166
    1H158 O1177 6457   2.444   4.381   5.166
    1H158 O1178 6458   3.628   4.706   7.836
    1H158 O1179 6459   5.698   6.655   7.836
    1H158 O1180 6460   4.515   1.458   7.836
    1H158 O1181 6461   1.853   5.356   7.836
    1H158 O1182 6462   4.811   1.458   7.836
    1H158 O1183 6463   1.261   6.655   7.836
    1H158 O1184 6464   2.444   0.808   7.836
    1H158 O1185 6465   1.853   4.706   7.836
    1H158 O1186 6466   5.994   3.082   5.166
    1H158 O1187 6467   4.811   2.432   5.166
    1H158 O1188 6468   1.853   3.407   7.836
    1H158 O1189 6469   3.628   2.432   5.166
    1H158 O1190 6470   0.374   3.732   5.166
    1H158 O1191 6471   1.557   5.031   7.765
    1H158 O1192 6472   3.924   2.757   7.836
    1H158 O1193 6473   3.628   3.082   5.166
    1H158 O1194 6474   5.107   5.681   5.166
    1H158 O1195 6475   1.557   6.655   7.836
    1H158 O1196 6476   6.586   3.082   5.166
    1H158 O1197 6477   1.853   6.330   5.166
    1H158 O1198 6478   6.290   6.655   7.836
    1H158 O1199 6479   1.853   5.681   5.166
    1H158 O1200 6480   4.811   2.757   7.836
    1H158 O1201 6481   0.374   5.681   5.166
    1H158 O1202 6482   5.107   6.005   7.836
    1H158 O1203 6483   4.219   4.706   7.836
    1H158 O1204 6484   3.036   1.782   5.166
    1H158 O1205 6485   3.924   3.732   5.166
    1H158 O1206 6486   2.149   5.356   7.836
    1H158 O1207 6487   3.628   4.381   5.166
    1H158 O1208 6488   3.036   5.681   7.765
    1H158 O1209 6489   6.882   3.082   5.166
    1H158 O1210 6490   0.965   6.980   7.765
    1H158 O1211 6491   2.149   2.757   7.836
    1H158 O1212 6492   4.219   4.056   7.836
    1H158 O1213 6493   6.586   6.980   5.166
    1H158 O1214 6494   6.882   0.483   5.166
    1H158 O1215 6495   3.628   5.681   5.166
    1H158 O1216 6496   0.965   3.407   7.836
    1H158 O1217 6497   5.994   6.330   7.765
    1H158 O1218 6498   0.670   1.133   5.166
    1H158 O1219 6499   4.515   2.757   7.836
    1H158 O1220 6500   5.403   6.330   7.765
    1H158 O1221 6501   5.698   2.432   5.166
    1H158 O1222 6502   3.036   0.483   5.166
    1H158 O1223 6503   1.261   3.082   5.166
    1H158 O1224 6504   5.994   6.655   7.836
    1H158 O1225 6505   6.586   2.432   5.166
    1H158 O1226 6506   2.149   5.681   5.166
    1H158 O1227 6507   0.965   5.356   7.836
    1H158 O1228 6508   4.219   2.757   7.836
    1H158 O1229 6509   4.219   3.082   7.765
    1H158 O1230 6510   0.965   5.031   7.765
    1H158 O1231 6511   1.557   3.407   7.836
    1H158 O1232 6512   2.740   1.458   7.836
    1H158 O1233 6513   0.670   1.782   5.166
    1H158 O1234 6514   5.698   6.980   5.166
    1H158 O1235 6515   2.149   3.732   5.166
    1H158 O1236 6516   1.261   3.407   7.836
    1H158 O1237 6517   3.628   5.681   7.765
    1H158 O1238 6518   5.107   2.107   5.238
    1H158 O1239 6519   3.332   6.980   7.765
    1H158 O1240 6520   1.557   6.005   7.836
    1H158 O1241 6521   6.882   4.706   7.836
    1H158 O1242 6522   2.740   6.330   5.166
    1H158 O1243 6523   2.740   5.356   5.238
    1H158 O1244 6524   4.515   3.732   7.765
    1H158 O1245 6525   3.332   5.356   5.238
    1H158 O1246 6526   3.628   5.031   5.166
    1H158 O1247 6527   5.107   6.655   5.238
    1H158 O1248 6528   0.670   3.082   5.166
    1H158 O1249 6529   2.149   6.005   5.238
    1H158 O1250 6530   2.740   4.381   5.166
    1H158 O1251 6531   3.332   6.330   5.166
    1H158 O1252 6532   3.924   6.330   5.166
    1H158 O1253 6533   0.374   6.330   7.765
    1H158 O1254 6534   2.444   5.031   5.166
    1H158 O1255 6535   1.261   0.808   7.836
    1H158 O1256 6536   3.628   1.133   5.166
    1H158 O1257 6537   3.332   4.381   5.166
    1H158 O1258 6538   3.924   2.432   5.166
    1H158 O1259 6539   0.374   6.980   7.765
    1H158 O1260 6540   4.515   4.706   7.836
    1H158 O1261 6541   6.290   2.757   5.238
    1H158 O1262 6542   2.149   6.330   5.166
    1H158 O1263 6543   2.740   0.483   7.765
    1H158 O1264 6544   4.515   2.107   5.238
    1H158 O1265 6545   4.515   2.432   5.166
    1H158 O1266 6546   5.107   2.432   5.166
    1H158 O1267 6547   0.965   4.056   7.836
    1H158 O1268 6548   2.740   0.158   5.238
    1H158 O1269 6549   0.374   6.655   5.238
    1H158 O1270 6550   2.740   1.782   5.166
    1H158 O1271 6551   6.586   6.330   7.765
    1H158 O1272 6552   1.557   3.732   5.166
    1H158 O1273 6553   2.444   3.732   5.166
    1H158 O1274 6554   3.332   6.330   7.765
    1H158 O1275 6555   6.882   6.330   7.765
    1H158 O1276 6556   4.219   2.107   7.836
    1H158 O1277 6557   6.882   6.330   5.166
    1H158 O1278 6558   3.628   6.330   7.765
    1H158 O1279 6559   0.670   3.732   5.166
    1H158 O1280 6560   5.107   4.056   7.836
    1H158 O1281 6561   0.374   4.381   5.166
    1H158 O1282 6562   4.515   6.655   5.238
    1H158 O1283 6563   5.403   6.655   7.836
    1H158 O1284 6564   0.374   1.458   7.836
    1H158 O1285 6565   0.374   1.133   5.166
    1H158 O1286 6566   6.290   0.808   5.238
    1H158 O1287 6567   6.882   6.655   5.238
    1H158 O1288 6568   2.149   4.381   5.166
    1H158 O1289 6569   3.924   0.158   7.836
    1H158 O1290 6570   1.261   4.381   7.765
    1H158 O1291 6571   1.557   0.158   7.836
    1H158 O1292 6572   0.078   4.706   7.836
    1H158 O1293 6573   0.374   1.782   5.166
    1H158 O1294 6574   6.586   6.005   7.836
    1H158 O1295 6575   5.107   3.732   7.765
    1H158 O1296 6576   3.036   1.458   7.836
    1H158 O1297 6577   4.219   1.782   5.166
    1H158 O1298 6578   0.670   6.330   7.765
    1H158 O1299 6579   1.557   4.381   7.765
    1H158 O1300 6580   3.924   6.980   7.765
    1H158 O1301 6581   6.882   6.005   7.836
    1H158 O1302 6582   4.811   6.005   5.238
    1H158 O1303 6583   3.036   6.655   7.836
    1H158 O1304 6584   1.853   0.158   5.238
    1H158 O1305 6585   0.374   0.158   7.836
    1H158 O1306 6586   0.374   6.005   7.836
    1H158 O1307 6587   3.036   6.980   5.166
    1H158 O1308 6588   3.628   5.031   7.765
    1H158 O1309 6589   5.403   0.483   5.166
    1H158 O1310 6590   5.107   1.782   7.765
    1H158 O1311 6591   6.290   6.005   7.836
    1H158 O1312 6592   4.515   6.980   5.166
    1H158 O1313 6593   0.078   3.732   5.166
    1H158 O1314 6594   0.374   2.432   5.166
    1H158 O1315 6595   3.332   2.432   5.166
    1H158 O1316 6596   6.586   1.133   5.166
    1H158 O1317 6597   3.628   3.082   7.765
    1H158 O1318 6598   6.290   1.133   5.166
    1H158 O1319 6599   1.557   0.483   5.166
    1H158 O1320 6600   1.853   6.980   5.166
    1H158 O1321 6601   4.219   1.782   7.765
    1H158 O1322 6602   3.924   5.031   7.765
    1H158 O1323 6603   5.107   6.005   5.238
    1H158 O1324 6604   0.670   5.681   5.166
    1H158 O1325 6605   5.403   6.655   5.238
    1H158 O1326 6606   1.557   6.005   5.238
    1H158 O1327 6607   0.078   5.681   5.166
    1H158 O1328 6608   1.557   6.330   5.166
    1H158 O1329 6609   5.994   2.757   5.238
    1H158 O1330 6610   1.261   1.458   7.836
    1H158 O1331 6611   0.374   6.005   5.238
    1H158 O1332 6612   3.332   3.407   7.836
    1H158 O1333 6613   4.515   1.133   5.166
    1H158 O1334 6614   4.219   1.458   7.836
    1H158 O1335 6615   4.811   1.458   5.238
    1H158 O1336 6616   5.698   5.681   7.765
    1H158 O1337 6617   4.811   6.980   5.166
    1H158 O1338 6618   2.740   3.732   5.166
    1H158 O1339 6619   0.670   6.005   7.836
    1H158 O1340 6620   1.557   5.681   5.166
    1H158 O1341 6621   2.444   0.483   7.765
    1H158 O1342 6622   5.403   5.681   7.765
    1H158 O1343 6623   5.403   5.356   7.836
    1H158 O1344 6624   4.515   1.458   5.238
    1H158 O1345 6625   6.586   0.808   5.238
    1H158 O1346 6626   2.149   3.407   7.836
    1H158 O1347 6627   1.853   2.432   5.166
    1H158 O1348 6628   5.107   1.458   7.836
    1H158 O1349 6629   3.628   2.107   5.238
    1H158 O1350 6630   3.628   2.757   7.836
    1H158 O1351 6631   0.670   4.706   7.836
    1H158 O1352 6632   1.853   3.082   7.765
    1H158 O1353 6633   3.332   2.107   5.238
    1H158 O1354 6634   3.628   3.407   5.238
    1H158 O1355 6635   2.444   6.330   5.166
    1H158 O1356 6636   3.036   4.381   5.166
    1H158 O1357 6637   0.965   3.082   5.166
    1H158 O1358 6638   0.670   2.432   5.166
    1H158 O1359 6639   2.740   6.005   7.836
    1H158 O1360 6640   3.924   6.005   7.836
    1H158 O1361 6641   4.811   4.706   7.836
    1H158 O1362 6642   5.403   2.432   5.166
    1H158 O1363 6643   5.403   1.782   5.166
    1H158 O1364 6644   0.670   6.005   5.238
    1H158 O1365 6645   3.924   3.407   5.238
    1H158 O1366 6646   4.219   6.655   5.238
    1H158 O1367 6647   3.628   6.330   5.166
    1H158 O1368 6648   4.219   2.432   5.166
    1H158 O1369 6649   1.557   2.757   5.238
    1H158 O1370 6650   4.811   1.133   5.166
    1H158 O1371 6651   1.853   2.757   5.238
    1H158 O1372 6652   2.444   1.782   5.166
    1H158 O1373 6653   1.557   2.432   5.166
    1H158 O1374 6654   0.670   1.782   7.765
    1H158 O1375 6655   2.149   3.082   5.166
    1H158 O1376 6656   2.149   0.158   7.836
    1H158 O1377 6657   4.515   5.681   5.166
    1H158 O1378 6658   4.219   6.980   5.166
    1H158 O1379 6659   4.515   5.031   5.166
    1H158 O1380 6660   3.332   3.732   5.166
    1H158 O1381 6661   5.698   5.356   7.836
    1H158 O1382 6662   0.078   6.005   7.836
    1H158 O1383 6663   0.965   2.107   7.836
    1H158 O1384 6664   0.965   1.782   7.765
    1H158 O1385 6665   0.670   2.107   7.836
    1H158 O1386 6666   4.811   5.031   5.166
    1H158 O1387 6667   2.149   3.082   7.765
    1H158 O1388 6668   6.290   6.980   5.166
    1H158 O1389 6669   5.403   3.732   5.166
    1H158 O1390 6670   0.374   5.031   5.166
    1H158 O1391 6671   3.333   5.680   8.166
    1H158 O1392 6672   3.924   4.056   7.836
    1H158 O1393 6673   5.994   6.980   5.166
    1H158 O1394 6674   0.078   5.031   5.166
    1H158 O1395 6675   1.557   2.757   7.836
    1H158 O1396 6676   6.882   2.432   5.166
    1H158 O1397 6677   0.078   0.483   5.166
    1H158 O1398 6678   3.036   5.356   4.837
    1H158 O1399 6679   1.262   5.031   8.166
    1H158 O1400 6680   5.107   3.732   5.166
    1H158 O1401 6681   2.149   4.706   7.836
    1H158 O1402 6682   2.446   0.158   4.837
    1H158 O1403 6683   0.374   4.706   7.836
    1H158 O1404 6684   0.670   5.356   7.836
    1H158 O1405 6685   3.332   0.483   5.166
    1H158 O1406 6686   3.924   1.133   5.166
    1H158 O1407 6687   4.813   1.782   8.166
    1H158 O1408 6688   1.261   6.005   7.836
    1H158 O1409 6689   1.261   3.732   5.166
    1H158 O1410 6690   0.078   2.432   5.166
    1H158 O1411 6691   0.078   1.133   5.166
    1H158 O1412 6692   3.629   6.980   8.166
    1H158 O1413 6693   0.965   3.732   5.166
    1H158 O1414 6694   0.671   6.980   8.166
    1H158 O1415 6695   5.700   6.330   8.166
    1H158 O1416 6696   4.515   1.782   8.166
    1H158 O1417 6697   6.882   1.133   5.166
    1H158 O1418 6698   2.148   0.158   4.837
    1H158 O1419 6699   0.078   6.655   4.837
    1H158 O1420 6700   4.219   1.133   5.166
    1H158 O1421 6701   1.853   4.056   7.836
    1H158 O1422 6702   4.812   3.731   8.166
    1H158 O1423 6703   1.853   6.655   7.836
    1H158 O1424 6704   4.811   2.108   4.837
    1H158 O1425 6705   1.853   6.005   7.836
    1H158 O1426 6706   3.924   4.381   5.166
    1H158 O1427 6707   3.924   5.681   5.166
    1H158 O1428 6708   0.965   0.808   7.836
    1H158 O1429 6709   5.994   1.133   5.166
    1H158 O1430 6710   4.219   3.082   5.166
    1H158 O1431 6711   5.107   6.655   7.836
    1H158 O1432 6712   0.965   1.133   5.166
    1H158 O1433 6713   5.107   5.356   7.836
    1H158 O1434 6714   0.078   1.458   7.836
    1H158 O1435 6715   5.698   1.782   5.166
    1H158 O1436 6716   3.924   1.782   5.166
    1H158 O1437 6717   2.149   2.432   5.166
    1H158 O1438 6718   2.444   1.133   5.166
    1H158 O1439 6719   4.811   6.005   7.836
    1H158 O1440 6720   0.374   5.356   7.836
    1H158 O1441 6721   0.374   0.483   5.166
    1H158 O1442 6722   3.628   4.056   7.836
    1H158 O1443 6723   3.925   3.082   8.166
    1H158 O1444 6724   0.078   1.782   5.166
    1H158 O1445 6725   3.628   0.808   7.836
    1H158 O1446 6726   5.107   2.757   7.836
    1H158 O1447 6727   2.444   4.706   7.836
    1H158 O1448 6728   5.994   1.782   5.166
    1H158 O1449 6729   3.332   1.458   7.836
    1H158 O1450 6730   2.444   6.005   7.836
    1H158 O1451 6731   3.628   0.483   5.166
    1H158 O1452 6732   1.853   6.005   4.837
    1H158 O1453 6733   0.078   5.356   7.836
    1H158 O1454 6734   1.557   0.808   7.836
    1H158 O1455 6735   1.853   4.381   5.166
    1H158 O1456 6736   0.670   3.407   7.836
    1H158 O1457 6737   2.444   1.458   7.836
    1H158 O1458 6738   0.965   1.782   5.166
    1H158 O1459 6739   5.698   1.133   5.166
    1H158 O1460 6740   0.670   4.381   5.166
    1H158 O1461 6741   6.586   4.706   7.836
    1H158 O1462 6742   0.078   4.381   5.166
    1H158 O1463 6743   4.811   5.356   7.836
    1H158 O1464 6744   6.290   1.782   5.166
    1H158 O1465 6745   1.853   0.158   7.836
    1H158 O1466 6746   2.444   2.432   5.166
    1H158 O1467 6747   6.586   2.107   7.836
    1H158 O1468 6748   2.740   4.706   7.836
    1H158 O1469 6749   6.586   2.757   7.836
    1H158 O1470 6750   0.670   0.483   5.166
    1H158 O1471 6751   0.965   6.005   7.836
    1H158 O1472 6752   4.811   6.655   7.836
    1H158 O1473 6753   4.219   5.356   7.836
    1H158 O1474 6754   3.036   3.732   5.166
    1H158 O1475 6755   4.219   6.655   7.836
    1H158 O1476 6756   0.965   6.330   5.166
    1H158 O1477 6757   3.332   4.706   7.836
    1H158 O1478 6758   2.444   6.655   7.836
    1H158 O1479 6759   6.882   5.356   7.836
    1H158 O1480 6760   3.332   4.056   7.836
    1H158 O1481 6761   6.882   2.107   7.836
    1H158 O1482 6762   5.698   3.082   5.166
    1H158 O1483 6763   3.924   0.483   5.166
    1H158 O1484 6764   3.332   3.082   5.166
    1H158 O1485 6765   5.403   3.407   7.836
    1H158 O1486 6766   2.740   6.005   5.238
    1H158 O1487 6767   6.882   1.458   7.836
    1H158 O1488 6768   5.403   5.681   5.166
    1H158 O1489 6769   4.219   5.681   5.166
    1H158 O1490 6770   2.740   6.655   7.836
    1H158 O1491 6771   6.882   2.757   7.836
    1H158 O1492 6772   3.036   4.706   5.238
    1H158 O1493 6773   2.740   3.082   5.166
    1H158 O1494 6774   6.290   2.757   7.836
    1H158 O1495 6775   6.586   0.158   5.238
    1H158 O1496 6776   3.924   5.031   5.166
    1H158 O1497 6777   3.332   6.005   5.238
    1H158 O1498 6778   6.290   2.107   7.836
    1H158 O1499 6779   0.374   0.808   7.836
    1H158 O1500 6780   0.965   2.757   7.836
    1H158 O1501 6781   4.515   4.381   5.166
    1H158 O1502 6782   5.107   3.082   5.166
    1H158 O1503 6783   2.149   6.005   7.836
    1H158 O1504 6784   1.261   6.330   5.166
    1H158 O1505 6785   6.586   0.158   7.836
    1H158 O1506 6786   6.290   3.732   5.166
    1H158 O1507 6787   1.853   2.107   7.836
    1H158 O1508 6788   2.149   0.808   7.836
    1H158 O1509 6789   1.557   1.133   5.166
    1H158 O1510 6790   5.994   0.158   5.238
    1H158 O1511 6791   2.444   3.082   5.166
    1H158 O1512 6792   0.670   6.980   5.166
    1H158 O1513 6793   0.965   2.432   5.166
    1H158 O1514 6794   3.036   2.432   5.166
    1H158 O1515 6795   0.078   0.158   7.836
    1H158 O1516 6796   5.698   6.330   5.166
    1H158 O1517 6797   5.994   3.407   7.836
    1H158 O1518 6798   4.219   5.031   5.166
    1H158 O1519 6799   0.670   0.808   7.836
    1H158 O1520 6800   1.261   2.757   7.836
    1H158 O1521 6801   2.149   6.655   7.836
    1H158 O1522 6802   0.965   5.681   5.166
    1H158 O1523 6803   2.149   5.031   7.765
    1H158 O1524 6804   6.882   3.732   5.166
    1H158 O1525 6805   1.261   2.432   5.166
    1H158 O1526 6806   5.403   4.056   7.836
    1H158 O1527 6807   6.882   4.056   7.836
    1H158 O1528 6808   5.698   0.158   7.836
    1H158 O1529 6809   5.107   1.133   5.166
    1H158 O1530 6810   5.994   4.056   7.836
    1H158 O1531 6811   1.261   5.681   5.166
    1H158 O1532 6812   5.403   2.107   7.836
    1H158 O1533 6813   6.882   2.757   5.238
    1H158 O1534 6814   4.219   3.732   5.166
    1H158 O1535 6815   1.261   0.483   5.166
    1H158 O1536 6816   2.740   2.107   7.836
    1H158 O1537 6817   6.882   3.407   7.836
    1H158 O1538 6818   5.994   5.681   5.166
    1H158 O1539 6819   0.670   3.407   5.238
    1H158 O1540 6820   3.924   1.458   7.836
    1H158 O1541 6821   3.332   0.808   5.238
    1H158 O1542 6822   5.403   4.381   5.166
    1H158 O1543 6823   4.219   4.381   5.166
    1H158 O1544 6824   5.698   2.107   5.238
    1H158 O1545 6825   1.261   3.407   5.238
    1H158 O1546 6826   4.811   3.082   7.765
    1H158 O1547 6827   1.261   2.107   7.836
    1H158 O1548 6828   0.374   2.107   7.836
    1H158 O1549 6829   1.261   1.133   5.166
    1H158 O1550 6830   3.332   0.483   7.765
    1H158 O1551 6831   5.698   3.732   5.166
    1H158 O1552 6832   3.036   4.706   7.836
    1H158 O1553 6833   4.515   5.356   7.836
    1H158 O1554 6834   2.444   2.757   7.836
    1H158 O1555 6835   0.670   4.056   7.836
    1H158 O1556 6836   5.994   5.031   5.166
    1H158 O1557 6837   3.332   6.980   5.166
    1H158 O1558 6838   2.149   5.031   5.166
    1H158 O1559 6839   2.740   0.808   5.238
    1H158 O1560 6840   1.853   3.407   5.238
    1H158 O1561 6841   3.332   1.458   5.238
    1H158 O1562 6842   5.698   0.808   7.836
    1H158 O1563 6843   5.403   1.133   5.166
    1H158 O1564 6844   6.882   1.782   5.166
    1H158 O1565 6845   0.374   5.031   7.765
    1H158 O1566 6846   2.740   2.432   5.166
    1H158 O1567 6847   4.515   6.655   7.836
    1H158 O1568 6848   5.403   3.082   5.166
    1H158 O1569 6849   3.036   3.082   5.166
    1H158 O1570 6850   3.628   1.458   7.836
    1H158 O1571 6851   3.924   2.107   7.836
    1H158 O1572 6852   6.586   1.782   5.166
    1H158 O1573 6853   6.586   6.330   5.166
    1H158 O1574 6854   0.078   0.158   5.238
    1H158 O1575 6855   5.107   0.483   5.166
    1H158 O1576 6856   4.515   4.381   7.765
    1H158 O1577 6857   6.882   5.681   5.166
    1H158 O1578 6858   0.965   0.483   5.166
    1H158 O1579 6859   1.557   3.732   7.765
    1H158 O1580 6860   1.557   6.980   5.166
    1H158 O1581 6861   2.740   1.133   7.765
    1H158 O1582 6862   3.924   6.980   5.166
    1H158 O1583 6863   6.882   0.158   7.836
    1H158 O1584 6864   1.557   6.980   7.765
    1H158 O1585 6865   0.078   2.107   7.836
    1H158 O1586 6866   5.698   3.407   7.836
    1H158 O1587 6867   5.698   5.681   5.166
    1H158 O1588 6868   6.586   3.732   5.166
    1H158 O1589 6869   0.078   3.407   5.238
    1H158 O1590 6870   2.444   5.681   7.765
    1H158 O1591 6871   3.036   3.407   7.836
    1H158 O1592 6872   1.557   1.458   7.836
    1H158 O1593 6873   5.994   5.356   7.836
    1H158 O1594 6874   1.557   2.107   7.836
    1H158 O1595 6875   3.628   4.706   5.238
    1H158 O1596 6876   5.403   0.158   5.238
    1H158 O1597 6877   2.444   3.407   7.836
    1H158 O1598 6878   5.107   5.031   5.166
    1H158 O1599 6879   5.107   4.706   7.836
    1H158 O1600 6880   4.219   0.158   7.836
    1H158 O1601 6881   5.994   3.732   5.166
    1H158 O1602 6882   1.567   5.031   8.165
    1H158 O1603 6883   4.811   3.732   5.166
    1H158 O1604 6884   3.924   4.381   7.765
    1H158 O1605 6885   2.740   5.031   7.765
    1H158 O1606 6886   0.374   2.757   5.238
    1H158 O1607 6887   2.444   4.706   5.238
    1H158 O1608 6888   3.332   2.757   7.836
    1H158 O1609 6889   2.444   4.056   5.238
    1H158 O1610 6890   4.515   6.005   7.836
    1H158 O1611 6891   5.698   4.056   7.836
    1H158 O1612 6892   2.740   1.458   5.238
    1H158 O1613 6893   2.149   1.782   5.166
    1H158 O1614 6894   6.290   0.158   7.836
    1H158 O1615 6895   2.149   2.107   7.836
    1H158 O1616 6896   4.811   4.381   5.166
    1H158 O1617 6897   5.994   0.158   7.836
    1H158 O1618 6898   6.882   5.031   5.166
    1H158 O1619 6899   5.403   1.458   7.836
    1H158 O1620 6900   0.670   5.031   5.166
    1H158 O1621 6901   3.924   6.005   5.238
    1H158 O1622 6902   6.290   2.107   5.238
    1H158 O1623 6903   2.444   2.107   7.836
    1H158 O1624 6904   5.107   4.381   5.166
    1H158 O1625 6905   0.965   3.732   7.765
    1H158 O1626 6906   6.290   3.407   7.836
    1H158 O1627 6907   6.586   4.056   7.836
    1H158 O1628 6908   5.698   0.808   5.238
    1H158 O1629 6909   6.586   3.407   7.836
    1H158 O1630 6910   0.670   1.458   5.238
    1H158 O1631 6911   6.290   4.056   7.836
    1H158 O1632 6912   3.029   5.680   8.165
    1H158 O1633 6913   3.332   1.133   7.765
    1H158 O1634 6914   4.811   3.082   5.166
    1H158 O1635 6915   1.853   4.056   5.238
    1H158 O1636 6916   4.811   2.432   7.765
    1H158 O1637 6917   0.975   6.980   8.165
    1H158 O1638 6918   1.853   1.133   5.166
    1H158 O1639 6919   6.586   5.356   7.836
    1H158 O1640 6920   1.557   5.681   7.765
    1H158 O1641 6921   5.395   6.330   8.165
    1H158 O1642 6922   3.638   5.680   8.165
    1H158 O1643 6923   1.557   4.381   5.166
    1H158 O1644 6924   6.004   6.330   8.165
    1H158 O1645 6925   3.324   6.980   8.165
    1H158 O1646 6926   4.219   0.483   5.166
    1H158 O1647 6927   0.670   2.757   7.836
    1H158 O1648 6928   0.078   4.056   7.836
    1H158 O1649 6929   4.229   3.081   8.165
    1H158 O1650 6930   0.078   2.757   7.836
    1H158 O1651 6931   0.078   3.407   7.836
    1H158 O1652 6932   4.811   6.330   7.765
    1H158 O1653 6933   0.078   1.458   5.238
    1H158 O1654 6934   0.958   5.031   8.165
    1H158 O1655 6935   6.882   5.031   7.765
    1H158 O1656 6936   5.994   2.107   7.836
    1H158 O1657 6937   2.732   5.356   4.837
    1H158 O1658 6938   3.036   4.056   7.836
    1H158 O1659 6939   4.508   3.731   8.165
    1H158 O1660 6940   3.341   5.356   4.837
    1H158 O1661 6941   3.628   4.056   5.238
    1H158 O1662 6942   5.994   2.757   7.836
    1H158 O1663 6943   5.100   6.655   4.837
    1H158 O1664 6944   5.116   2.108   4.837
    1H158 O1665 6945   3.924   0.808   5.238
    1H158 O1666 6946   0.078   0.808   7.836
    1H158 O1667 6947   1.557   6.330   7.765
    1H158 O1668 6948   4.219   6.005   7.836
    1H158 O1669 6949   6.290   5.681   5.166
    1H158 O1670 6950   3.924   2.757   5.238
    1H158 O1671 6951   5.698   5.031   5.166
    1H158 O1672 6952   2.444   6.980   7.765
    1H158 O1673 6953   3.325   6.330   8.165
    1H158 O1674 6954   6.586   1.458   7.836
    1H158 O1675 6955   3.036   2.107   7.836
    1H158 O1676 6956   1.261   0.483   7.765
    1H158 O1677 6957   3.637   6.330   8.165
    1H158 O1678 6958   5.403   0.158   7.836
    1H158 O1679 6959   3.036   6.655   5.238
    1H158 O1680 6960   6.298   2.757   4.837
    1H158 O1681 6961   0.365   6.329   8.165
    1H158 O1682 6962   6.290   5.031   5.166
    1H158 O1683 6963   2.749   0.483   8.165
    1H158 O1684 6964   6.586   6.980   7.765
    1H158 O1685 6965   5.698   4.381   5.166
    1H158 O1686 6966   0.383   6.655   4.837
    1H158 O1687 6967   0.364   6.980   8.165
    1H158 O1688 6968   2.157   6.005   4.837
    1H158 O1689 6969   4.506   2.108   4.837
    1H158 O1690 6970   1.853   0.808   7.836
    1H158 O1691 6971   6.290   3.407   5.238
    1H158 O1692 6972   2.750   0.158   4.837
    1H158 O1693 6973   5.403   0.808   7.836
    1H158 O1694 6974   4.811   5.356   5.238
    1H158 O1695 6975   1.255   4.381   8.165
    1H158 O1696 6976   0.374   4.056   5.238
    1H158 O1697 6977   5.994   0.808   7.836
    1H158 O1698 6978   1.261   1.133   7.765
    1H158 O1699 6979   2.149   1.133   5.166
    1H158 O1700 6980   4.515   3.082   5.166
    1H158 O1701 6981   6.579   6.330   8.165
    1H158 O1702 6982   6.890   6.331   8.165
    1H158 O1703 6983   0.670   2.107   5.238
    1H158 O1704 6984   0.670   0.808   5.238
    1H158 O1705 6985   6.283   0.808   4.837
    1H158 O1706 6986   1.566   4.381   8.165
    1H158 O1707 6987   6.873   6.655   4.837
    1H158 O1708 6988   4.523   6.655   4.837
    1H158 O1709 6989   2.740   3.407   5.238
    1H158 O1710 6990   0.965   3.082   7.765
    1H158 O1711 6991   0.678   6.329   8.165
    1H158 O1712 6992   4.803   6.005   4.837
    1H158 O1713 6993   1.853   2.432   7.765
    1H158 O1714 6994   0.374   1.133   7.765
    1H158 O1715 6995   3.621   5.030   8.165
    1H158 O1716 6996   4.811   5.031   7.765
    1H158 O1717 6997   0.078   5.356   5.238
    1H158 O1718 6998   2.444   2.107   5.238
    1H158 O1719 6999   1.557   0.808   5.238
    1H158 O1720 7000   5.117   3.731   8.165
    1H158 O1721 7001   0.374   3.407   7.836
    1H158 O1722 7002   0.374   4.706   5.238
    1H158 O1723 7003   3.934   6.980   8.165
    1H158 O1724 7004   5.115   6.005   4.837
    1H158 O1725 7005   3.332   3.732   7.765
    1H158 O1726 7006   1.844   0.158   4.837
    1H158 O1727 7007   0.366   6.005   4.837
    1H158 O1728 7008   3.628   6.980   5.166
    1H158 O1729 7009   4.515   4.706   5.238
    1H158 O1730 7010   3.933   5.031   8.165
    1H158 O1731 7011   2.740   1.782   7.765
    1H158 O1732 7012   6.882   4.381   7.765
    1H158 O1733 7013   5.117   1.782   8.165
    1H158 O1734 7014   4.819   1.457   4.837
    1H158 O1735 7015   5.411   6.655   4.837
    1H158 O1736 7016   5.987   2.757   4.837
    1H158 O1737 7017   5.707   5.680   8.165
    1H158 O1738 7018   3.620   3.081   8.165
    1H158 O1739 7019   4.515   3.732   5.166
    1H158 O1740 7020   5.396   5.680   8.165
    1H158 O1741 7021   2.149   4.056   7.836
    1H158 O1742 7022   4.508   1.458   4.837
    1H158 O1743 7023   6.882   1.782   7.765
    1H158 O1744 7024   2.438   0.483   8.165
    1H158 O1745 7025   5.107   3.407   5.238
    1H158 O1746 7026   4.211   1.782   8.165
    1H158 O1747 7027   6.594   0.808   4.837
    1H158 O1748 7028   0.374   4.056   7.836
    1H158 O1749 7029   5.403   2.757   7.836
    1H158 O1750 7030   1.548   6.005   4.837
    1H158 O1751 7031   1.846   3.082   8.165
    1H158 O1752 7032   3.620   3.407   4.837
    1H158 O1753 7033   6.290   5.356   7.836
    1H158 O1754 7034   5.403   4.056   5.238
    1H158 O1755 7035   3.636   2.107   4.837
    1H158 O1756 7036   2.149   1.458   7.836
    1H158 O1757 7037   2.740   3.407   7.836
    1H158 O1758 7038   3.324   2.108   4.837
    1H158 O1759 7039   5.698   2.107   7.836
    1H158 O1760 7040   5.994   3.732   7.765
    1H158 O1761 7041   3.924   0.808   7.836
    1H158 O1762 7042   3.932   3.407   4.837
    1H158 O1763 7043   0.965   4.381   5.166
    1H158 O1764 7044   5.403   5.031   5.166
    1H158 O1765 7045   6.290   2.432   7.765
    1H158 O1766 7046   6.586   5.681   5.166
    1H158 O1767 7047   1.550   2.757   4.837
    1H158 O1768 7048   1.261   1.782   5.166
    1H158 O1769 7049   6.882   3.082   7.765
    1H158 O1770 7050   1.861   2.757   4.837
    1H158 O1771 7051   0.678   6.005   4.837
    1H158 O1772 7052   4.212   6.655   4.837
    1H158 O1773 7053   0.374   2.757   7.836
    1H158 O1774 7054   5.994   5.356   5.238
    1H158 O1775 7055   6.882   4.381   5.166
    1H158 O1776 7056   6.586   5.031   5.166
    1H158 O1777 7057   6.290   4.706   7.836
    1H158 O1778 7058   0.663   1.782   8.165
    1H158 O1779 7059   5.994   6.330   5.166
    1H158 O1780 7060   0.965   6.980   5.166
    1H158 O1781 7061   5.698   0.483   7.765
    1H158 O1782 7062   0.974   1.782   8.165
    1H158 O1783 7063   4.811   0.483   5.166
    1H158 O1784 7064   2.158   3.082   8.165
    1H158 O1785 7065   6.290   6.330   5.166
    1H158 O1786 7066   1.853   1.458   7.836
    1H158 O1787 7067   1.261   6.980   5.166
    1H158 O1788 7068   3.628   2.107   7.836
    1H158 O1789 7069   2.740   2.757   7.836
    1H158 O1790 7070   4.515   0.483   5.166
    1H158 O1791 7071   1.853   5.031   5.166
    1H158 O1792 7072   1.261   4.381   5.166
    1H158 O1793 7073   3.036   2.757   7.836
    1H158 O1794 7074   5.698   2.757   7.836
    1H158 O1795 7075   5.403   4.706   7.836
    1H158 O1796 7076   1.853   1.782   5.166
    1H158 O1797 7077   3.332   2.107   7.836
    1H158 O1798 7078   0.965   5.031   5.166
    1H158 O1799 7079   4.515   0.158   7.836
    1H158 O1800 7080   5.698   1.458   7.836
    1H158 O1801 7081   2.740   4.056   7.836
    1H158 O1802 7082   6.882   0.808   7.836
    1H158 O1803 7083   5.107   0.158   7.836
    1H158 O1804 7084   6.290   1.458   7.836
    1H158 O1805 7085   5.107   0.808   7.836
    1H158 O1806 7086   5.994   4.381   5.166
    1H158 O1807 7087   6.290   0.808   7.836
    1H158 O1808 7088   2.444   4.056   7.836
    1H158 O1809 7089   1.557   1.782   5.166
    1H158 O1810 7090   4.219   0.808   7.836
    1H158 O1811 7091   5.994   4.706   7.836
    1H158 O1812 7092   1.557   5.031   5.166
    1H158 O1813 7093   5.698   4.706   7.836
    1H158 O1814 7094   6.586   4.381   5.166
    1H158 O1815 7095   4.811   0.158   7.836
    1H158 O1816 7096   5.994   1.458   7.836
    1H158 O1817 7097   6.586   0.808   7.836
    1H158 O1818 7098   1.261   5.031   5.166
    1H158 O1819 7099   4.811   0.808   7.836
    1H158 O1820 7100   6.290   4.381   5.166
    1H158 O1821 7101   4.515   0.808   7.836
    1H158 O1822 7102   2.740   6.006   4.837
    1H158 O1823 7103   3.036   4.706   4.837
    1H158 O1824 7104   6.586   0.158   4.837
    1H158 O1825 7105   3.332   6.006   4.837
    1H158 O1826 7106   5.994   0.158   4.837
    1H158 O1827 7107   4.813   3.081   8.166
    1H158 O1828 7108   2.150   5.030   8.166
    1H158 O1829 7109   3.334   0.483   8.166
    1H158 O1830 7110   6.881   2.757   4.837
    1H158 O1831 7111   3.332   0.808   4.837
    1H158 O1832 7112   0.670   3.407   4.837
    1H158 O1833 7113   2.740   0.808   4.837
    1H158 O1834 7114   3.332   1.458   4.837
    1H158 O1835 7115   1.853   3.407   4.837
    1H158 O1836 7116   5.699   2.107   4.837
    1H158 O1837 7117   1.261   3.407   4.837
    1H158 O1838 7118   0.078   0.159   4.837
    1H158 O1839 7119   4.517   4.381   8.166
    1H158 O1840 7120   2.741   1.133   8.166
    1H158 O1841 7121   1.559   3.731   8.166
    1H158 O1842 7122   5.402   0.159   4.837
    1H158 O1843 7123   0.372   5.031   8.166
    1H158 O1844 7124   1.559   6.980   8.166
    1H158 O1845 7125   0.077   3.407   4.837
    1H158 O1846 7126   3.628   4.706   4.837
    1H158 O1847 7127   3.924   4.381   8.166
    1H158 O1848 7128   2.444   4.706   4.837
    1H158 O1849 7129   0.374   2.757   4.837
    1H158 O1850 7130   2.445   5.680   8.166
    1H158 O1851 7131   2.445   4.056   4.837
    1H158 O1852 7132   2.740   1.458   4.837
    1H158 O1853 7133   2.742   5.030   8.166
    1H158 O1854 7134   6.291   2.107   4.837
    1H158 O1855 7135   4.812   2.432   8.166
    1H158 O1856 7136   0.670   1.458   4.837
    1H158 O1857 7137   0.966   3.731   8.166
    1H158 O1858 7138   5.698   0.808   4.837
    1H158 O1859 7139   3.924   6.005   4.837
    1H158 O1860 7140   1.558   5.680   8.166
    1H158 O1861 7141   3.334   1.133   8.166
    1H158 O1862 7142   1.853   4.057   4.837
    1H158 O1863 7143   3.628   4.056   4.837
    1H158 O1864 7144   3.924   2.757   4.837
    1H158 O1865 7145   6.882   5.032   8.166
    1H158 O1866 7146   1.558   6.330   8.166
    1H158 O1867 7147   1.262   0.483   8.166
    1H158 O1868 7148   0.077   1.458   4.837
    1H158 O1869 7149   3.036   6.655   4.837
    1H158 O1870 7150   2.446   6.979   8.166
    1H158 O1871 7151   4.812   6.330   8.166
    1H158 O1872 7152   4.811   5.355   4.837
    1H158 O1873 7153   3.924   0.808   4.837
    1H158 O1874 7154   6.587   6.980   8.166
    1H158 O1875 7155   0.374   4.056   4.837
    1H158 O1876 7156   6.290   3.407   4.837
    1H158 O1877 7157   1.263   1.133   8.166
    1H158 O1878 7158   0.670   2.107   4.837
    1H158 O1879 7159   0.670   0.808   4.837
    1H158 O1880 7160   1.854   2.432   8.166
    1H158 O1881 7161   0.967   3.081   8.166
    1H158 O1882 7162   0.374   4.706   4.837
    1H158 O1883 7163   0.078   5.356   4.837
    1H158 O1884 7164   2.740   3.407   4.837
    1H158 O1885 7165   0.372   1.133   8.166
    1H158 O1886 7166   4.812   5.031   8.166
    1H158 O1887 7167   2.445   2.108   4.837
    1H158 O1888 7168   1.557   0.808   4.837
    1H158 O1889 7169   3.333   3.731   8.166
    1H158 O1890 7170   2.742   1.782   8.166
    1H158 O1891 7171   6.882   4.381   8.166
    1H158 O1892 7172   4.515   4.706   4.837
    1H158 O1893 7173   5.107   3.407   4.837
    1H158 O1894 7174   6.882   1.783   8.166
    1H158 O1895 7175   5.403   4.057   4.837
    1H158 O1896 7176   5.996   3.731   8.166
    1H158 O1897 7177   6.291   2.432   8.166
    1H158 O1898 7178   6.882   3.082   8.166
    1H158 O1899 7179   5.994   5.356   4.837
    1H158 O1900 7180   5.700   0.483   8.166
    1H158 O1901 7181   4.811   6.655   5.238
    1H158 O1902 7182   6.290   6.330   7.765
    1H158 O1903 7183   0.078   6.330   7.765
    1H158 O1904 7184   4.515   3.082   7.765
    1H158 O1905 7185   1.853   5.031   7.765
    1H158 O1906 7186   3.036   0.483   7.765
    1H158 O1907 7187   1.261   6.980   7.765
    1H158 O1908 7188   2.740   5.681   7.765
    1H158 O1909 7189   2.444   6.005   5.238
    1H158 O1910 7190   6.586   2.757   5.238
    1H158 O1911 7191   3.036   6.005   5.238
    1H158 O1912 7192   5.994   0.808   5.238
    1H158 O1913 7193   5.403   2.107   5.238
    1H158 O1914 7194   0.670   5.031   7.765
    1H158 O1915 7195   5.107   6.330   7.765
    1H158 O1916 7196   6.882   0.158   5.238
    1H158 O1917 7197   6.290   0.158   5.238
    1H158 O1918 7198   3.332   4.706   5.238
    1H158 O1919 7199   2.740   4.706   5.238
    1H158 O1920 7200   1.557   3.407   5.238
    1H158 O1921 7201   3.036   0.808   5.238
    1H158 O1922 7202   0.374   3.407   5.238
    1H158 O1923 7203   5.698   0.158   5.238
    1H158 O1924 7204   3.036   1.458   5.238
    1H158 O1925 7205   1.261   3.732   7.765
    1H158 O1926 7206   4.219   4.381   7.765
    1H158 O1927 7207   3.036   1.133   7.765
    1H158 O1928 7208   5.994   2.107   5.238
    1H158 O1929 7209   3.628   6.005   5.238
    1H158 O1930 7210   0.078   2.757   5.238
    1H158 O1931 7211   2.444   5.031   7.765
    1H158 O1932 7212   0.965   3.407   5.238
    1H158 O1933 7213   2.149   4.056   5.238
    1H158 O1934 7214   0.374   1.458   5.238
    1H158 O1935 7215   3.628   0.808   5.238
    1H158 O1936 7216   0.078   5.031   7.765
    1H158 O1937 7217   3.036   6.980   7.765
    1H158 O1938 7218   3.332   5.031   7.765
    1H158 O1939 7219   4.515   6.005   5.238
    1H158 O1940 7220   0.965   6.330   7.765
    1H158 O1941 7221   4.219   2.107   5.238
    1H158 O1942 7222   0.078   6.980   7.765
    1H158 O1943 7223   3.924   2.107   5.238
    1H158 O1944 7224   4.219   3.732   7.765
    1H158 O1945 7225   1.557   3.082   7.765
    1H158 O1946 7226   4.219   5.031   7.765
    1H158 O1947 7227   3.036   2.107   5.238
    1H158 O1948 7228   3.036   6.330   7.765
    1H158 O1949 7229   0.965   4.381   7.765
    1H158 O1950 7230   2.444   5.356   5.238
    1H158 O1951 7231   3.924   6.330   7.765
    1H158 O1952 7232   3.332   3.407   5.238
    1H158 O1953 7233   3.036   5.031   7.765
    1H158 O1954 7234   3.628   5.356   5.238
    1H158 O1955 7235   0.374   1.782   7.765
    1H158 O1956 7236   0.078   6.005   5.238
    1H158 O1957 7237   3.924   5.681   7.765
    1H158 O1958 7238   4.219   6.005   5.238
    1H158 O1959 7239   0.965   6.005   5.238
    1H158 O1960 7240   1.261   6.005   5.238
    1H158 O1961 7241   1.261   6.330   7.765
    1H158 O1962 7242   2.740   6.980   7.765
    1H158 O1963 7243   5.403   3.732   7.765
    1H158 O1964 7244   2.149   3.407   5.238
    1H158 O1965 7245   3.036   0.158   5.238
    1H158 O1966 7246   1.853   5.681   7.765
    1H158 O1967 7247   6.882   0.808   5.238
    1H158 O1968 7248   6.882   6.980   7.765
    1H158 O1969 7249   2.149   5.681   7.765
    1H158 O1970 7250   4.219   1.458   5.238
    1H158 O1971 7251   1.853   4.381   7.765
    1H158 O1972 7252   0.965   1.133   7.765
    1H158 O1973 7253   5.107   1.458   5.238
    1H158 O1974 7254   6.882   3.407   5.238
    1H158 O1975 7255   5.107   5.681   7.765
    1H158 O1976 7256   0.670   6.655   5.238
    1H158 O1977 7257   5.994   5.681   7.765
    1H158 O1978 7258   1.261   2.757   5.238
    1H158 O1979 7259   1.261   3.082   7.765
    1H158 O1980 7260   5.403   6.005   5.238
    1H158 O1981 7261   5.698   2.757   5.238
    1H158 O1982 7262   4.515   2.432   7.765
    1H158 O1983 7263   0.670   1.133   7.765
    1H158 O1984 7264   2.444   0.808   5.238
    1H158 O1985 7265   6.586   6.655   5.238
    1H158 O1986 7266   1.853   6.980   7.765
    1H158 O1987 7267   6.586   3.407   5.238
    1H158 O1988 7268   4.515   5.031   7.765
    1H158 O1989 7269   3.628   1.458   5.238
    1H158 O1990 7270   5.698   6.655   5.238
    1H158 O1991 7271   2.444   3.407   5.238
    1H158 O1992 7272   2.740   2.107   5.238
    1H158 O1993 7273   3.924   6.655   5.238
    1H158 O1994 7274   2.149   0.483   7.765
    1H158 O1995 7275   3.924   4.706   5.238
    1H158 O1996 7276   2.149   6.980   7.765
    1H158 O1997 7277   2.149   2.757   5.238
    1H158 O1998 7278   4.811   4.381   7.765
    1H158 O1999 7279   2.740   6.655   5.238
    1H158 O2000 7280   1.261   5.681   7.765
    1H158 O2001 7281   1.557   0.158   5.238
    1H158 O2002 7282   3.628   0.483   7.765
    1H158 O2003 7283   2.740   4.056   5.238
    1H158 O2004 7284   4.219   3.407   5.238
    1H158 O2005 7285   3.036   3.407   5.238
    1H158 O2006 7286   3.332   3.082   7.765
    1H158 O2007 7287   0.670   2.757   5.238
    1H158 O2008 7288   3.628   2.757   5.238
    1H158 O2009 7289   0.078   1.782   7.765
    1H158 O2010 7290   1.261   1.782   7.765
    1H158 O2011 7291   3.628   3.732   7.765
    1H158 O2012 7292   3.332   4.056   5.238
    1H158 O2013 7293   0.965   0.808   5.238
    1H158 O2014 7294   0.965   0.483   7.765
    1H158 O2015 7295   5.107   3.082   7.765
    1H158 O2016 7296   0.374   0.158   5.238
    1H158 O2017 7297   4.219   6.980   7.765
    1H158 O2018 7298   1.853   3.732   7.765
    1H158 O2019 7299   4.219   4.706   5.238
    1H158 O2020 7300   3.628   4.381   7.765
    1H158 O2021 7301   3.924   1.782   7.765
    1H158 O2022 7302   1.261   0.808   5.238
    1H158 O2023 7303   2.444   1.133   7.765
    1H158 O2024 7304   5.698   3.732   7.765
    1H158 O2025 7305   5.107   2.432   7.765
    1H158 O2026 7306   5.403   1.782   7.765
    1H158 O2027 7307   0.374   0.808   5.238
    1H158 O2028 7308   5.107   0.158   5.238
    1H158 O2029 7309   0.374   2.107   5.238
    1H158 O2030 7310   3.924   4.056   5.238
    1H158 O2031 7311   1.557   0.483   7.765
    1H158 O2032 7312   6.586   2.107   5.238
    1H158 O2033 7313   1.853   0.808   5.238
    1H158 O2034 7314   0.374   5.356   5.238
    1H158 O2035 7315   2.444   3.082   7.765
    1H158 O2036 7316   3.332   6.655   5.238
    1H158 O2037 7317   5.994   3.407   5.238
    1H158 O2038 7318   4.219   2.757   5.238
    1H158 O2039 7319   4.515   5.356   5.238
    1H158 O2040 7320   6.290   6.980   7.765
    1H158 O2041 7321   2.444   1.458   5.238
    1H158 O2042 7322   5.107   5.356   5.238
    1H158 O2043 7323   0.670   4.056   5.238
    1H158 O2044 7324   1.853   6.330   7.765
    1H158 O2045 7325   2.149   4.706   5.238
    1H158 O2046 7326   5.403   0.808   5.238
    1H158 O2047 7327   1.557   4.056   5.238
    1H158 O2048 7328   0.965   1.458   5.238
    1H158 O2049 7329   0.078   4.056   5.238
    1H158 O2050 7330   6.882   1.458   5.238
    1H158 O2051 7331   2.149   2.432   7.765
    1H158 O2052 7332   5.403   3.407   5.238
    1H158 O2053 7333   3.628   1.133   7.765
    1H158 O2054 7334   0.670   3.732   7.765
    1H158 O2055 7335   0.078   4.381   7.765
    1H158 O2056 7336   4.515   6.330   7.765
    1H158 O2057 7337   1.557   2.432   7.765
    1H158 O2058 7338   0.078   4.706   5.238
    1H158 O2059 7339   4.219   0.808   5.238
    1H158 O2060 7340   3.036   1.782   7.765
    1H158 O2061 7341   0.965   2.107   5.238
    1H158 O2062 7342   5.107   5.031   7.765
    1H158 O2063 7343   2.149   2.107   5.238
    1H158 O2064 7344   4.811   4.706   5.238
    1H158 O2065 7345   1.557   1.133   7.765
    1H158 O2066 7346   6.586   2.432   7.765
    1H158 O2067 7347   0.670   3.082   7.765
    1H158 O2068 7348   5.107   4.056   5.238
    1H158 O2069 7349   6.586   5.031   7.765
    1H158 O2070 7350   0.078   1.133   7.765
    1H158 O2071 7351   2.444   1.782   7.765
    1H158 O2072 7352   6.882   5.356   5.238
    1H158 O2073 7353   6.586   4.381   7.765
    1H158 O2074 7354   0.670   4.706   5.238
    1H158 O2075 7355   4.811   3.407   5.238
    1H158 O2076 7356   6.586   3.082   7.765
    1H158 O2077 7357   5.698   5.356   5.238
    1H158 O2078 7358   6.586   1.782   7.765
    1H158 O2079 7359   6.290   3.732   7.765
    1H158 O2080 7360   0.078   3.082   7.765
    1H158 O2081 7361   3.036   3.732   7.765
    1H158 O2082 7362   5.698   4.056   5.238
    1H158 O2083 7363   6.290   5.356   5.238
    1H158 O2084 7364   5.994   2.432   7.765
    1H158 O2085 7365   5.994   0.483   7.765
    1H158 O2086 7366   5.403   0.483   7.765
    1H158 O2087 7367   3.924   3.732   7.765
    1H158 O2088 7368   3.924   1.458   5.238
    1H158 O2089 7369   0.078   0.808   5.238
    1H158 O2090 7370   2.149   0.808   5.238
    1H158 O2091 7371   0.965   2.757   5.238
    1H158 O2092 7372   3.036   4.056   5.238
    1H158 O2093 7373   2.444   6.655   5.238
    1H158 O2094 7374   3.628   6.655   5.238
    1H158 O2095 7375   4.219   6.330   7.765
    1H158 O2096 7376   4.219   2.432   7.765
    1H158 O2097 7377   1.853   0.483   7.765
    1H158 O2098 7378   5.698   3.407   5.238
    1H158 O2099 7379   0.965   5.681   7.765
    1H158 O2100 7380   2.149   5.356   5.238
    1H158 O2101 7381   0.670   4.381   7.765
    1H158 O2102 7382   2.740   6.330   7.765
    1H158 O2103 7383   0.670   0.483   7.765
    1H158 O2104 7384   3.924   5.356   5.238
    1H158 O2105 7385   5.403   5.356   5.238
    1H158 O2106 7386   0.078   2.107   5.238
    1H158 O2107 7387   4.515   3.407   5.238
    1H158 O2108 7388   6.882   6.005   5.238
    1H158 O2109 7389   5.403   1.458   5.238
    1H158 O2110 7390   5.403   2.757   5.238
    1H158 O2111 7391   3.332   2.757   5.238
    1H158 O2112 7392   2.149   6.655   5.238
    1H158 O2113 7393   5.994   6.980   7.765
    1H158 O2114 7394   6.882   2.107   5.238
    1H158 O2115 7395   4.811   5.681   7.765
    1H158 O2116 7396   3.332   0.158   5.238
    1H158 O2117 7397   5.107   4.381   7.765
    1H158 O2118 7398   6.290   5.681   7.765
    1H158 O2119 7399   4.219   5.356   5.238
    1H158 O2120 7400   4.515   2.757   5.238
    1H158 O2121 7401   6.586   1.458   5.238
    1H158 O2122 7402   6.290   6.655   5.238
    1H158 O2123 7403   5.994   6.655   5.238
    1H158 O2124 7404   4.219   5.681   7.765
    1H158 O2125 7405   0.374   3.082   7.765
    1H158 O2126 7406   2.444   2.757   5.238
    1H158 O2127 7407   0.374   4.381   7.765
    1H158 O2128 7408   2.149   4.381   7.765
    1H158 O2129 7409   0.670   5.356   5.238
    1H158 O2130 7410   6.586   5.356   5.238
    1H158 O2131 7411   3.332   4.381   7.765
    1H158 O2132 7412   0.670   0.158   5.238
    1H158 O2133 7413   2.149   6.330   7.765
    1H158 O2134 7414   3.924   0.483   7.765
    1H158 O2135 7415   0.965   4.056   5.238
    1H158 O2136 7416   4.811   0.158   5.238
    1H158 O2137 7417   1.853   6.655   5.238
    1H158 O2138 7418   5.698   6.005   5.238
    1H158 O2139 7419   2.149   3.732   7.765
    1H158 O2140 7420   1.261   4.056   5.238
    1H158 O2141 7421   4.219   4.056   5.238
    1H158 O2142 7422   0.965   6.655   5.238
    1H158 O2143 7423   1.261   2.432   7.765
    1H158 O2144 7424   5.107   0.808   5.238
    1H158 O2145 7425   4.515   0.808   5.238
    1H158 O2146 7426   6.882   2.432   7.765
    1H158 O2147 7427   0.670   5.681   7.765
    1H158 O2148 7428   2.149   1.133   7.765
    1H158 O2149 7429   1.557   1.782   7.765
    1H158 O2150 7430   1.853   2.107   5.238
    1H158 O2151 7431   5.403   2.432   7.765
    1H158 O2152 7432   5.403   3.082   7.765
    1H158 O2153 7433   3.332   1.782   7.765
    1H158 O2154 7434   5.403   5.031   7.765
    1H158 O2155 7435   3.628   1.782   7.765
    1H158 O2156 7436   1.261   0.158   5.238
    1H158 O2157 7437   3.036   3.082   7.765
    1H158 O2158 7438   3.924   2.432   7.765
    1H158 O2159 7439   2.444   2.432   7.765
    1H158 O2160 7440   6.290   3.082   7.765
    1H158 O2161 7441   5.698   6.980   7.765
    1H158 O2162 7442   5.107   2.757   5.238
    1H158 O2163 7443   4.811   4.056   5.238
    1H158 O2164 7444   0.374   5.681   7.765
    1H158 O2165 7445   4.811   2.757   5.238
    1H158 O2166 7446   1.853   4.706   5.238
    1H158 O2167 7447   3.924   1.133   7.765
    1H158 O2168 7448   6.290   1.458   5.238
    1H158 O2169 7449   1.261   2.107   5.238
    1H158 O2170 7450   5.107   4.706   5.238
    1H158 O2171 7451   2.149   1.458   5.238
    1H158 O2172 7452   2.444   6.330   7.765
    1H158 O2173 7453   4.515   6.980   7.765
    1H158 O2174 7454   1.261   1.458   5.238
    1H158 O2175 7455   6.586   3.732   7.765
    1H158 O2176 7456   6.882   4.056   5.238
    1H158 O2177 7457   1.853   1.133   7.765
    1H158 O2178 7458   2.740   3.082   7.765
    1H158 O2179 7459   5.698   1.458   5.238
    1H158 O2180 7460   0.374   0.483   7.765
    1H158 O2181 7461   0.078   5.681   7.765
    1H158 O2182 7462   6.882   5.681   7.765
    1H158 O2183 7463   6.586   5.681   7.765
    1H158 O2184 7464   2.149   1.782   7.765
    1H158 O2185 7465   5.994   1.458   5.238
    1H158 O2186 7466   0.374   3.732   7.765
    1H158 O2187 7467   6.882   1.133   7.765
    1H158 O2188 7468   6.882   4.706   5.238
    1H158 O2189 7469   6.290   1.782   7.765
    1H158 O2190 7470   1.853   5.356   5.238
    1H158 O2191 7471   1.557   6.655   5.238
    1H158 O2192 7472   6.290   4.381   7.765
    1H158 O2193 7473   5.698   2.432   7.765
    1H158 O2194 7474   0.965   2.432   7.765
    1H158 O2195 7475   5.698   1.782   7.765
    1H158 O2196 7476   4.515   5.681   7.765
    1H158 O2197 7477   5.994   4.056   5.238
    1H158 O2198 7478   6.290   5.031   7.765
    1H158 O2199 7479   5.403   6.980   7.765
    1H158 O2200 7480   6.290   0.483   7.765
    1H158 O2201 7481   4.811   0.808   5.238
    1H158 O2202 7482   3.036   2.757   5.238
    1H158 O2203 7483   2.740   2.757   5.238
    1H158 O2204 7484   2.740   3.732   7.765
    1H158 O2205 7485   4.515   0.158   5.238
    1H158 O2206 7486   0.965   4.706   5.238
    1H158 O2207 7487   3.628   0.158   5.238
    1H158 O2208 7488   4.219   0.158   5.238
    1H158 O2209 7489   1.557   2.107   5.238
    1H158 O2210 7490   4.515   1.133   7.765
    1H158 O2211 7491   4.811   1.133   7.765
    1H158 O2212 7492   0.670   2.432   7.765
    1H158 O2213 7493   4.515   4.056   5.238
    1H158 O2214 7494   4.219   1.133   7.765
    1H158 O2215 7495   3.628   2.432   7.765
    1H158 O2216 7496   3.924   0.158   5.238
    1H158 O2217 7497   6.882   3.732   7.765
    1H158 O2218 7498   0.965   0.158   5.238
    1H158 O2219 7499   1.261   6.655   5.238
    1H158 O2220 7500   3.036   4.381   7.765
    1H158 O2221 7501   1.853   1.782   7.765
    1H158 O2222 7502   2.444   4.381   7.765
    1H158 O2223 7503   5.107   0.483   7.765
    1H158 O2224 7504   5.994   3.082   7.765
    1H158 O2225 7505   0.078   2.432   7.765
    1H158 O2226 7506   1.557   5.356   5.238
    1H158 O2227 7507   5.698   5.031   7.765
    1H158 O2228 7508   6.586   6.005   5.238
    1H158 O2229 7509   0.078   0.483   7.765
    1H158 O2230 7510   5.107   1.133   7.765
    1H158 O2231 7511   5.107   6.980   7.765
    1H158 O2232 7512   5.403   4.381   7.765
    1H158 O2233 7513   0.965   5.356   5.238
    1H158 O2234 7514   5.994   6.005   5.238
    1H158 O2235 7515   0.078   3.732   7.765
    1H158 O2236 7516   2.444   3.732   7.765
    1H158 O2237 7517   5.698   3.082   7.765
    1H158 O2238 7518   4.811   6.980   7.765
    1H158 O2239 7519   5.403   4.706   5.238
    1H158 O2240 7520   0.374   2.432   7.765
    1H158 O2241 7521   2.740   4.381   7.765
    1H158 O2242 7522   2.740   2.432   7.765
    1H158 O2243 7523   1.557   1.458   5.238
    1H158 O2244 7524   1.853   1.458   5.238
    1H158 O2245 7525   5.403   1.133   7.765
    1H158 O2246 7526   5.994   1.782   7.765
    1H158 O2247 7527   4.219   0.483   7.765
    1H158 O2248 7528   5.994   5.031   7.765
    1H158 O2249 7529   6.586   4.056   5.238
    1H158 O2250 7530   1.261   5.356   5.238
    1H158 O2251 7531   6.290   4.056   5.238
    1H158 O2252 7532   6.586   0.483   7.765
    1H158 O2253 7533   5.994   4.381   7.765
    1H158 O2254 7534   3.332   2.432   7.765
    1H158 O2255 7535   5.698   4.706   5.238
    1H158 O2256 7536   6.882   0.483   7.765
    1H158 O2257 7537   6.290   6.005   5.238
    1H158 O2258 7538   1.557   4.706   5.238
    1H158 O2259 7539   5.698   4.381   7.765
    1H158 O2260 7540   3.036   2.432   7.765
    1H158 O2261 7541   5.698   1.133   7.765
    1H158 O2262 7542   5.994   4.706   5.238
    1H158 O2263 7543   6.586   1.133   7.765
    1H158 O2264 7544   6.586   4.706   5.238
    1H158 O2265 7545   1.261   4.706   5.238
    1H158 O2266 7546   6.290   4.706   5.238
    1H158 O2267 7547   5.994   1.133   7.765
    1H158 O2268 7548   6.290   1.133   7.765
    1H158 O2269 7549   4.515   0.483   7.765
    1H158 O2270 7550   4.811   0.483   7.765
    1H158 O2271 7551   1.409   4.833   7.638
    1H158 O2272 7552   0.522   6.781   7.638
    1H158 O2273 7553   3.480   5.879   7.638
    1H158 O2274 7554   5.550   6.132   7.638
    1H158 O2275 7555   3.480   6.781   7.638
    1H158 O2276 7556   4.663   1.909   5.364
    1H158 O2277 7557   0.817   6.781   7.638
    1H158 O2278 7558   2.888   5.554   5.364
    1H158 O2279 7559   3.184   5.879   7.638
    1H158 O2280 7560   3.480   5.482   7.638
    1H158 O2281 7561   3.184   5.554   5.364
    1H158 O2282 7562   0.522   6.528   7.638
    1H158 O2283 7563   3.184   5.157   5.364
    1H158 O2284 7564   2.888   5.157   5.364
    1H158 O2285 7565   1.113   4.833   7.638
    1H158 O2286 7566   4.663   1.981   7.638
    1H158 O2287 7567   1.409   4.579   7.638
    1H158 O2288 7568   3.480   6.132   7.638
    1H158 O2289 7569   3.480   6.528   7.638
    1H158 O2290 7570   4.663   3.533   7.638
    1H158 O2291 7571   5.846   6.132   7.638
    1H158 O2292 7572   4.959   1.909   5.364
    1H158 O2293 7573   3.184   5.482   7.638
    1H158 O2294 7574   2.297   0.357   5.364
    1H158 O2295 7575   5.550   5.879   7.638
    1H158 O2296 7576   7.030   6.853   5.364
    1H158 O2297 7577   3.776   6.781   7.638
    1H158 O2298 7578   0.226   6.457   5.364
    1H158 O2299 7579   1.409   5.229   7.638
    1H158 O2300 7580   4.663   1.656   5.364
    1H158 O2301 7581   2.592   0.357   5.364
    1H158 O2302 7582   3.480   0.032   7.638
    1H158 O2303 7583   4.959   6.204   5.364
    1H158 O2304 7584   4.663   3.930   7.638
    1H158 O2305 7585   0.226   6.853   5.364
    1H158 O2306 7586   4.959   3.533   7.638
    1H158 O2307 7587   2.297   7.106   5.364
    1H158 O2308 7588   4.071   3.280   7.638
    1H158 O2309 7589   4.959   1.981   7.638
    1H158 O2310 7590   1.113   5.229   7.638
    1H158 O2311 7591   6.438   0.610   5.364
    1H158 O2312 7592   0.817   0.032   7.638
    1H158 O2313 7593   3.776   5.229   7.638
    1H158 O2314 7594   5.255   6.457   5.364
    1H158 O2315 7595   4.663   1.584   7.638
    1H158 O2316 7596   6.142   2.559   5.364
    1H158 O2317 7597   2.592   7.106   5.364
    1H158 O2318 7598   2.001   0.357   5.364
    1H158 O2319 7599   1.409   4.183   7.638
    1H158 O2320 7600   7.030   6.457   5.364
    1H158 O2321 7601   6.734   6.528   7.638
    1H158 O2322 7602   0.522   6.204   5.364
    1H158 O2323 7603   3.776   3.280   7.638
    1H158 O2324 7604   4.367   1.981   7.638
    1H158 O2325 7605   4.959   3.930   7.638
    1H158 O2326 7606   3.776   0.032   7.638
    1H158 O2327 7607   5.846   6.528   7.638
    1H158 O2328 7608   5.255   6.853   5.364
    1H158 O2329 7609   2.592   0.285   7.638
    1H158 O2330 7610   1.705   2.955   5.364
    1H158 O2331 7611   4.367   6.457   5.364
    1H158 O2332 7612   2.592   0.682   7.638
    1H158 O2333 7613   4.071   2.884   7.638
    1H158 O2334 7614   5.550   6.528   7.638
    1H158 O2335 7615   0.522   0.032   7.638
    1H158 O2336 7616   4.959   2.306   5.364
    1H158 O2337 7617   6.142   2.955   5.364
    1H158 O2338 7618   3.776   4.833   7.638
    1H158 O2339 7619   4.663   2.306   5.364
    1H158 O2340 7620   4.959   6.457   5.364
    1H158 O2341 7621   3.480   1.909   5.364
    1H158 O2342 7622   2.001   5.807   5.364
    1H158 O2343 7623   2.001   7.106   5.364
    1H158 O2344 7624   2.001   6.204   5.364
    1H158 O2345 7625   4.959   5.807   5.364
    1H158 O2346 7626   0.226   6.528   7.638
    1H158 O2347 7627   4.367   1.584   7.638
    1H158 O2348 7628   4.959   1.584   7.638
    1H158 O2349 7629   2.888   5.807   5.364
    1H158 O2350 7630   4.367   3.280   7.638
    1H158 O2351 7631   3.776   3.208   5.364
    1H158 O2352 7632   3.776   3.605   5.364
    1H158 O2353 7633   3.184   5.807   5.364
    1H158 O2354 7634   0.817   6.528   7.638
    1H158 O2355 7635   1.705   4.833   7.638
    1H158 O2356 7636   3.776   2.884   7.638
    1H158 O2357 7637   4.663   3.280   7.638
    1H158 O2358 7638   4.663   6.457   5.364
    1H158 O2359 7639   1.705   6.204   5.364
    1H158 O2360 7640   0.817   1.584   7.638
    1H158 O2361 7641   3.184   4.904   5.364
    1H158 O2362 7642   1.705   5.807   5.364
    1H158 O2363 7643   2.888   4.904   5.364
    1H158 O2364 7644   3.184   6.132   7.638
    1H158 O2365 7645   3.480   5.229   7.638
    1H158 O2366 7646   2.001   2.884   7.638
    1H158 O2367 7647   1.113   4.579   7.638
    1H158 O2368 7648   3.776   6.528   7.638
    1H158 O2369 7649   6.142   0.610   5.364
    1H158 O2370 7650   5.255   6.132   7.638
    1H158 O2371 7651   2.888   5.482   7.638
    1H158 O2372 7652   0.226   6.781   7.638
    1H158 O2373 7653   6.734   6.132   7.638
    1H158 O2374 7654   4.367   3.533   7.638
    1H158 O2375 7655   2.888   0.682   7.638
    1H158 O2376 7656   7.030   7.106   5.364
    1H158 O2377 7657   3.480   2.306   5.364
    1H158 O2378 7658   1.705   5.229   7.638
    1H158 O2379 7659   5.846   5.879   7.638
    1H158 O2380 7660   4.959   1.656   5.364
    1H158 O2381 7661   0.522   5.807   5.364
    1H158 O2382 7662   0.522   6.132   7.638
    1H158 O2383 7663   1.113   6.781   7.638
    1H158 O2384 7664   6.438   0.357   5.364
    1H158 O2385 7665   0.226   6.204   5.364
    1H158 O2386 7666   4.663   6.204   5.364
    1H158 O2387 7667   2.001   3.280   7.638
    1H158 O2388 7668   7.030   6.528   7.638
    1H158 O2389 7669   6.438   1.006   5.364
    1H158 O2390 7670   3.776   5.482   7.638
    1H158 O2391 7671   2.888   0.285   7.638
    1H158 O2392 7672   6.142   0.357   5.364
    1H158 O2393 7673   1.113   0.032   7.638
    1H158 O2394 7674   3.184   0.032   7.638
    1H158 O2395 7675   6.438   6.528   7.638
    1H158 O2396 7676   1.705   4.579   7.638
    1H158 O2397 7677   2.592   5.807   5.364
    1H158 O2398 7678   4.367   6.853   5.364
    1H158 O2399 7679   4.663   1.259   5.364
    1H158 O2400 7680   6.438   2.559   5.364
    1H158 O2401 7681   3.184   0.285   7.638
    1H158 O2402 7682   2.592   5.554   5.364
    1H158 O2403 7683   6.438   2.955   5.364
    1H158 O2404 7684   3.184   6.781   7.638
    1H158 O2405 7685   5.550   5.482   7.638
    1H158 O2406 7686   0.522   6.457   5.364
    1H158 O2407 7687   6.142   6.132   7.638
    1H158 O2408 7688   5.255   6.204   5.364
    1H158 O2409 7689   6.142   2.306   5.364
    1H158 O2410 7690   1.705   3.208   5.364
    1H158 O2411 7691   5.255   5.879   7.638
    1H158 O2412 7692   3.184   6.528   7.638
    1H158 O2413 7693   1.409   3.930   7.638
    1H158 O2414 7694   1.705   2.559   5.364
    1H158 O2415 7695   2.888   0.935   7.638
    1H158 O2416 7696   4.663   2.234   7.638
    1H158 O2417 7697   4.367   1.909   5.364
    1H158 O2418 7698   3.480   5.554   5.364
    1H158 O2419 7699   2.888   5.879   7.638
    1H158 O2420 7700   6.734   7.106   5.364
    1H158 O2421 7701   3.480   5.807   5.364
    1H158 O2422 7702   4.367   3.930   7.638
    1H158 O2423 7703   6.142   6.528   7.638
    1H158 O2424 7704   2.592   0.610   5.364
    1H158 O2425 7705   6.734   0.357   5.364
    1H158 O2426 7706   3.776   5.879   7.638
    1H158 O2427 7707   3.480   5.157   5.364
    1H158 O2428 7708   0.817   4.833   7.638
    1H158 O2429 7709   2.297   5.807   5.364
    1H158 O2430 7710   3.776   6.132   7.638
    1H158 O2431 7711   5.846   0.357   5.364
    1H158 O2432 7712   2.592   5.157   5.364
    1H158 O2433 7713   4.367   2.884   7.638
    1H158 O2434 7714   2.592   5.482   7.638
    1H158 O2435 7715   3.184   0.682   7.638
    1H158 O2436 7716   0.817   1.981   7.638
    1H158 O2437 7717   4.959   6.853   5.364
    1H158 O2438 7718   3.480   0.285   7.638
    1H158 O2439 7719   5.255   1.909   5.364
    1H158 O2440 7720   2.888   0.610   5.364
    1H158 O2441 7721   2.888   0.357   5.364
    1H158 O2442 7722   4.367   1.656   5.364
    1H158 O2443 7723   6.734   6.853   5.364
    1H158 O2444 7724   3.480   4.904   5.364
    1H158 O2445 7725   5.846   0.610   5.364
    1H158 O2446 7726   1.409   5.482   7.638
    1H158 O2447 7727   4.959   3.280   7.638
    1H158 O2448 7728   4.367   4.183   7.638
    1H158 O2449 7729   3.184   1.006   5.364
    1H158 O2450 7730   3.184   1.259   5.364
    1H158 O2451 7731   2.592   4.904   5.364
    1H158 O2452 7732   4.663   4.183   7.638
    1H158 O2453 7733   2.592   5.229   7.638
    1H158 O2454 7734   3.184   1.656   5.364
    1H158 O2455 7735   1.409   3.208   5.364
    1H158 O2456 7736   6.734   0.610   5.364
    1H158 O2457 7737   5.846   2.306   5.364
    1H158 O2458 7738   4.071   4.833   7.638
    1H158 O2459 7739   0.226   7.106   5.364
    1H158 O2460 7740   1.113   4.183   7.638
    1H158 O2461 7741   2.888   1.006   5.364
    1H158 O2462 7742   4.071   4.579   7.638
    1H158 O2463 7743   2.888   5.229   7.638
    1H158 O2464 7744   5.846   2.559   5.364
    1H158 O2465 7745   3.184   1.909   5.364
    1H158 O2466 7746   0.226   3.208   5.364
    1H158 O2467 7747   2.001   5.229   7.638
    1H158 O2468 7748   3.184   0.935   7.638
    1H158 O2469 7749   2.888   1.259   5.364
    1H158 O2470 7750   5.550   7.106   5.364
    1H158 O2471 7751   0.226   2.955   5.364
    1H158 O2472 7752   2.888   6.204   5.364
    1H158 O2473 7753   2.297   5.229   7.638
    1H158 O2474 7754   1.409   2.955   5.364
    1H158 O2475 7755   4.959   2.234   7.638
    1H158 O2476 7756   1.113   3.930   7.638
    1H158 O2477 7757   2.444   0.158   5.491
    1H158 O2478 7758   3.184   6.204   5.364
    1H158 O2479 7759   1.409   6.781   7.638
    1H158 O2480 7760   5.550   6.853   5.364
    1H158 O2481 7761   7.030   2.955   5.364
    1H158 O2482 7762   6.734   2.955   5.364
    1H158 O2483 7763   1.705   5.482   7.638
    1H158 O2484 7764   4.663   2.884   7.638
    1H158 O2485 7765   6.734   6.781   7.638
    1H158 O2486 7766   6.438   6.132   7.638
    1H158 O2487 7767   3.332   5.681   7.512
    1H158 O2488 7768   1.261   5.031   7.512
    1H158 O2489 7769   0.522   3.208   5.364
    1H158 O2490 7770   2.297   6.204   5.364
    1H158 O2491 7771   2.149   0.158   5.491
    1H158 O2492 7772   4.811   1.782   7.512
    1H158 O2493 7773   3.480   1.656   5.364
    1H158 O2494 7774   0.817   5.229   7.638
    1H158 O2495 7775   2.592   0.032   7.638
    1H158 O2496 7776   4.663   6.853   5.364
    1H158 O2497 7777   5.255   2.306   5.364
    1H158 O2498 7778   1.409   0.032   7.638
    1H158 O2499 7779   4.515   1.782   7.512
    1H158 O2500 7780   3.036   5.356   5.491
    1H158 O2501 7781   3.480   1.006   5.364
    1H158 O2502 7782   5.255   7.106   5.364
    1H158 O2503 7783   4.663   5.807   5.364
    1H158 O2504 7784   0.226   6.132   7.638
    1H158 O2505 7785   2.592   0.935   7.638
    1H158 O2506 7786   2.592   4.508   5.364
    1H158 O2507 7787   1.705   3.605   5.364
    1H158 O2508 7788   1.705   3.280   7.638
    1H158 O2509 7789   2.888   7.106   5.364
    1H158 O2510 7790   7.030   6.132   7.638
    1H158 O2511 7791   5.698   6.330   7.512
    1H158 O2512 7792   0.670   6.980   7.512
    1H158 O2513 7793   1.409   3.533   7.638
    1H158 O2514 7794   4.367   4.579   7.638
    1H158 O2515 7795   4.071   6.457   5.364
    1H158 O2516 7796   5.550   0.357   5.364
    1H158 O2517 7797   3.776   4.579   7.638
    1H158 O2518 7798   3.776   2.306   5.364
    1H158 O2519 7799   1.705   4.183   7.638
    1H158 O2520 7800   2.001   3.858   5.364
    1H158 O2521 7801   0.522   3.605   5.364
    1H158 O2522 7802   2.001   4.833   7.638
    1H158 O2523 7803   2.592   6.204   5.364
    1H158 O2524 7804   2.888   1.656   5.364
    1H158 O2525 7805   3.480   4.508   5.364
    1H158 O2526 7806   6.438   2.306   5.364
    1H158 O2527 7807   1.113   0.285   7.638
    1H158 O2528 7808   5.255   6.528   7.638
    1H158 O2529 7809   3.628   6.980   7.512
    1H158 O2530 7810   6.438   3.208   5.364
    1H158 O2531 7811   2.297   5.482   7.638
    1H158 O2532 7812   2.001   2.955   5.364
    1H158 O2533 7813   1.113   3.533   7.638
    1H158 O2534 7814   6.438   7.106   5.364
    1H158 O2535 7815   6.438   6.781   7.638
    1H158 O2536 7816   4.811   2.107   5.491
    1H158 O2537 7817   2.297   0.285   7.638
    1H158 O2538 7818   2.888   4.508   5.364
    1H158 O2539 7819   3.480   3.605   5.364
    1H158 O2540 7820   3.184   4.508   5.364
    1H158 O2541 7821   7.030   3.208   5.364
    1H158 O2542 7822   2.297   4.255   5.364
    1H158 O2543 7823   4.811   3.732   7.512
    1H158 O2544 7824   0.522   1.584   7.638
    1H158 O2545 7825   5.550   2.306   5.364
    1H158 O2546 7826   1.705   2.884   7.638
    1H158 O2547 7827   0.078   6.655   5.491
    1H158 O2548 7828   0.226   3.605   5.364
    1H158 O2549 7829   1.705   0.357   5.364
    1H158 O2550 7830   6.734   2.559   5.364
    1H158 O2551 7831   2.297   3.858   5.364
    1H158 O2552 7832   4.367   2.306   5.364
    1H158 O2553 7833   6.142   3.208   5.364
    1H158 O2554 7834   7.030   0.357   5.364
    1H158 O2555 7835   3.480   1.259   5.364
    1H158 O2556 7836   6.142   1.006   5.364
    1H158 O2557 7837   3.480   6.204   5.364
    1H158 O2558 7838   0.226   5.807   5.364
    1H158 O2559 7839   3.776   1.909   5.364
    1H158 O2560 7840   1.113   3.208   5.364
    1H158 O2561 7841   2.001   3.605   5.364
    1H158 O2562 7842   5.846   7.106   5.364
    1H158 O2563 7843   1.409   6.528   7.638
    1H158 O2564 7844   4.071   6.204   5.364
    1H158 O2565 7845   3.480   3.280   7.638
    1H158 O2566 7846   2.001   3.208   5.364
    1H158 O2567 7847   3.776   2.955   5.364
    1H158 O2568 7848   3.184   0.610   5.364
    1H158 O2569 7849   2.888   1.331   7.638
    1H158 O2570 7850   4.071   4.183   7.638
    1H158 O2571 7851   0.817   3.208   5.364
    1H158 O2572 7852   4.071   5.229   7.638
    1H158 O2573 7853   0.522   2.955   5.364
    1H158 O2574 7854   0.522   1.259   5.364
    1H158 O2575 7855   3.776   3.858   5.364
    1H158 O2576 7856   4.663   2.631   7.638
    1H158 O2577 7857   4.959   5.554   5.364
    1H158 O2578 7858   3.480   4.833   7.638
    1H158 O2579 7859   3.924   3.082   7.512
    1H158 O2580 7860   3.184   5.229   7.638
    1H158 O2581 7861   0.522   1.656   5.364
    1H158 O2582 7862   1.705   3.533   7.638
    1H158 O2583 7863   1.113   1.584   7.638
    1H158 O2584 7864   3.776   6.204   5.364
    1H158 O2585 7865   2.888   6.457   5.364
    1H158 O2586 7866   4.071   3.208   5.364
    1H158 O2587 7867   4.071   6.781   7.638
    1H158 O2588 7868   3.776   5.807   5.364
    1H158 O2589 7869   2.592   4.255   5.364
    1H158 O2590 7870   1.409   3.605   5.364
    1H158 O2591 7871   5.255   3.533   7.638
    1H158 O2592 7872   1.705   3.930   7.638
    1H158 O2593 7873   0.522   6.853   5.364
    1H158 O2594 7874   4.959   6.132   7.638
    1H158 O2595 7875   0.817   6.204   5.364
    1H158 O2596 7876   7.030   4.833   7.638
    1H158 O2597 7877   6.142   7.106   5.364
    1H158 O2598 7878   0.817   3.605   5.364
    1H158 O2599 7879   1.853   6.005   5.491
    1H158 O2600 7880   2.888   6.853   5.364
    1H158 O2601 7881   3.184   6.457   5.364
    1H158 O2602 7882   3.776   2.559   5.364
    1H158 O2603 7883   1.409   0.285   7.638
    1H158 O2604 7884   2.001   2.631   7.638
    1H158 O2605 7885   2.297   0.032   7.638
    1H158 O2606 7886   0.522   4.833   7.638
    1H158 O2607 7887   5.550   0.610   5.364
    1H158 O2608 7888   5.846   2.955   5.364
    1H158 O2609 7889   3.480   3.858   5.364
    1H158 O2610 7890   5.550   6.457   5.364
    1H158 O2611 7891   1.705   3.858   5.364
    1H158 O2612 7892   3.480   4.255   5.364
    1H158 O2613 7893   2.297   4.508   5.364
    1H158 O2614 7894   3.480   3.208   5.364
    1H158 O2615 7895   0.522   1.331   7.638
    1H158 O2616 7896   5.255   5.807   5.364
    1H158 O2617 7897   0.226   2.559   5.364
    1H158 O2618 7898   5.550   1.909   5.364
    1H158 O2619 7899   3.776   1.006   5.364
    1H158 O2620 7900   1.113   3.280   7.638
    1H158 O2621 7901   0.226   4.833   7.638
    1H158 O2622 7902   4.663   5.554   5.364
    1H158 O2623 7903   0.817   6.132   7.638
    1H158 O2624 7904   6.734   1.006   5.364
    1H158 O2625 7905   2.592   5.879   7.638
    1H158 O2626 7906   7.030   2.559   5.364
    1H158 O2627 7907   1.113   1.331   7.638
    1H158 O2628 7908   2.592   1.006   5.364
    1H158 O2629 7909   0.226   1.259   5.364
    1H158 O2630 7910   0.522   3.858   5.364
    1H158 O2631 7911   2.297   0.682   7.638
    1H158 O2632 7912   4.367   1.259   5.364
    1H158 O2633 7913   0.226   0.032   7.638
    1H158 O2634 7914   1.705   0.610   5.364
    1H158 O2635 7915   3.480   3.533   7.638
    1H158 O2636 7916   5.255   1.981   7.638
    1H158 O2637 7917   3.480   0.682   7.638
    1H158 O2638 7918   1.113   3.605   5.364
    1H158 O2639 7919   1.705   6.781   7.638
    1H158 O2640 7920   4.663   4.579   7.638
    1H158 O2641 7921   3.184   1.331   7.638
    1H158 O2642 7922   5.255   5.482   7.638
    1H158 O2643 7923   4.071   2.955   5.364
    1H158 O2644 7924   0.226   3.858   5.364
    1H158 O2645 7925   2.001   4.255   5.364
    1H158 O2646 7926   2.592   3.858   5.364
    1H158 O2647 7927   2.297   4.833   7.638
    1H158 O2648 7928   0.522   5.229   7.638
    1H158 O2649 7929   0.522   1.006   5.364
    1H158 O2650 7930   1.113   6.528   7.638
    1H158 O2651 7931   0.226   1.656   5.364
    1H158 O2652 7932   4.959   2.884   7.638
    1H158 O2653 7933   1.705   2.631   7.638
    1H158 O2654 7934   5.255   3.930   7.638
    1H158 O2655 7935   2.592   1.259   5.364
    1H158 O2656 7936   3.776   4.508   5.364
    1H158 O2657 7937   0.522   1.909   5.364
    1H158 O2658 7938   4.071   3.605   5.364
    1H158 O2659 7939   4.367   6.204   5.364
    1H158 O2660 7940   1.409   6.132   7.638
    1H158 O2661 7941   7.030   6.781   7.638
    1H158 O2662 7942   1.409   5.879   7.638
    1H158 O2663 7943   0.226   5.554   5.364
    1H158 O2664 7944   1.705   5.879   7.638
    1H158 O2665 7945   4.071   2.559   5.364
    1H158 O2666 7946   2.001   2.559   5.364
    1H158 O2667 7947   3.480   0.610   5.364
    1H158 O2668 7948   2.888   0.032   7.638
    1H158 O2669 7949   6.734   6.457   5.364
    1H158 O2670 7950   3.184   2.306   5.364
    1H158 O2671 7951   5.846   1.909   5.364
    1H158 O2672 7952   1.705   6.528   7.638
    1H158 O2673 7953   2.592   3.605   5.364
    1H158 O2674 7954   4.959   2.631   7.638
    1H158 O2675 7955   3.776   4.255   5.364
    1H158 O2676 7956   2.592   1.656   5.364
    1H158 O2677 7957   0.522   2.559   5.364
    1H158 O2678 7958   4.663   4.833   7.638
    1H158 O2679 7959   1.409   6.204   5.364
    1H158 O2680 7960   5.846   1.006   5.364
    1H158 O2681 7961   3.480   0.935   7.638
    1H158 O2682 7962   2.888   1.584   7.638
    1H158 O2683 7963   7.030   4.579   7.638
    1H158 O2684 7964   4.071   3.533   7.638
    1H158 O2685 7965   0.817   5.807   5.364
    1H158 O2686 7966   2.592   1.909   5.364
    1H158 O2687 7967   1.409   5.807   5.364
    1H158 O2688 7968   4.959   1.259   5.364
    1H158 O2689 7969   0.817   1.259   5.364
    1H158 O2690 7970   4.071   1.981   7.638
    1H158 O2691 7971   1.113   0.935   7.638
    1H158 O2692 7972   2.297   0.610   5.364
    1H158 O2693 7973   1.705   6.132   7.638
    1H158 O2694 7974   2.297   2.884   7.638
    1H158 O2695 7975   2.592   1.331   7.638
    1H158 O2696 7976   1.113   0.682   7.638
    1H158 O2697 7977   3.776   4.904   5.364
    1H158 O2698 7978   1.705   0.032   7.638
    1H158 O2699 7979   0.226   5.229   7.638
    1H158 O2700 7980   4.071   0.032   7.638
    1H158 O2701 7981   1.705   7.106   5.364
    1H158 O2702 7982   0.522   2.306   5.364
    1H158 O2703 7983   0.817   1.006   5.364
    1H158 O2704 7984   6.142   1.909   5.364
    1H158 O2705 7985   4.959   6.528   7.638
    1H158 O2706 7986   2.592   4.833   7.638
    1H158 O2707 7987   4.071   1.584   7.638
    1H158 O2708 7988   1.409   2.559   5.364
    1H158 O2709 7989   0.817   3.533   7.638
    1H158 O2710 7990   0.817   1.656   5.364
    1H158 O2711 7991   0.226   0.357   5.364
    1H158 O2712 7992   0.522   1.981   7.638
    1H158 O2713 7993   5.846   5.482   7.638
    1H158 O2714 7994   3.776   4.183   7.638
    1H158 O2715 7995   1.409   0.682   7.638
    1H158 O2716 7996   3.480   2.884   7.638
    1H158 O2717 7997   4.071   6.853   5.364
    1H158 O2718 7998   7.030   3.605   5.364
    1H158 O2719 7999   5.255   1.584   7.638
    1H158 O2720 8000   0.817   3.280   7.638
    1H158 O2721 8001   1.113   1.981   7.638
    1H158 O2722 8002   2.297   4.904   5.364
    1H158 O2723 8003   0.817   1.909   5.364
    1H158 O2724 8004   4.663   5.157   5.364
    1H158 O2725 8005   7.030   5.229   7.638
    1H158 O2726 8006   0.226   1.331   7.638
    1H158 O2727 8007   4.071   5.807   5.364
    1H158 O2728 8008   1.409   0.935   7.638
    1H158 O2729 8009   3.776   0.610   5.364
    1H158 O2730 8010   7.030   1.259   5.364
    1H158 O2731 8011   2.297   3.280   7.638
    1H158 O2732 8012   1.557   5.031   7.512
    1H158 O2733 8013   6.734   4.833   7.638
    1H158 O2734 8014   2.001   5.482   7.638
    1H158 O2735 8015   2.592   1.584   7.638
    1H158 O2736 8016   0.817   3.930   7.638
    1H158 O2737 8017   2.888   3.605   5.364
    1H158 O2738 8018   4.071   1.006   5.364
    1H158 O2739 8019   0.522   4.255   5.364
    1H158 O2740 8020   0.226   4.255   5.364
    1H158 O2741 8021   0.226   5.157   5.364
    1H158 O2742 8022   0.817   1.331   7.638
    1H158 O2743 8023   5.255   0.357   5.364
    1H158 O2744 8024   6.734   4.579   7.638
    1H158 O2745 8025   3.036   5.681   7.512
    1H158 O2746 8026   4.663   4.904   5.364
    1H158 O2747 8027   3.776   3.533   7.638
    1H158 O2748 8028   3.184   6.853   5.364
    1H158 O2749 8029   0.226   4.508   5.364
    1H158 O2750 8030   0.226   4.904   5.364
    1H158 O2751 8031   2.297   5.879   7.638
    1H158 O2752 8032   6.734   3.208   5.364
    1H158 O2753 8033   0.522   4.508   5.364
    1H158 O2754 8034   0.965   6.980   7.512
    1H158 O2755 8035   2.592   6.853   5.364
    1H158 O2756 8036   1.113   5.482   7.638
    1H158 O2757 8037   5.255   3.605   5.364
    1H158 O2758 8038   2.001   0.610   5.364
    1H158 O2759 8039   5.994   6.330   7.512
    1H158 O2760 8040   4.367   2.234   7.638
    1H158 O2761 8041   1.409   0.610   5.364
    1H158 O2762 8042   1.409   3.280   7.638
    1H158 O2763 8043   5.255   3.858   5.364
    1H158 O2764 8044   4.367   4.833   7.638
    1H158 O2765 8045   7.030   6.204   5.364
    1H158 O2766 8046   2.592   6.781   7.638
    1H158 O2767 8047   0.817   2.306   5.364
    1H158 O2768 8048   0.817   0.285   7.638
    1H158 O2769 8049   2.888   1.909   5.364
    1H158 O2770 8050   2.888   4.833   7.638
    1H158 O2771 8051   0.522   0.610   5.364
    1H158 O2772 8052   0.965   5.031   7.512
    1H158 O2773 8053   4.219   3.082   7.512
    1H158 O2774 8054   5.403   6.330   7.512
    1H158 O2775 8055   4.367   4.904   5.364
    1H158 O2776 8056   3.480   3.930   7.638
    1H158 O2777 8057   4.959   5.229   7.638
    1H158 O2778 8058   1.409   1.331   7.638
    1H158 O2779 8059   2.297   3.605   5.364
    1H158 O2780 8060   5.107   2.107   5.491
    1H158 O2781 8061   7.030   5.554   5.364
    1H158 O2782 8062   4.071   2.306   5.364
    1H158 O2783 8063   2.297   2.306   5.364
    1H158 O2784 8064   2.888   6.132   7.638
    1H158 O2785 8065   4.959   4.183   7.638
    1H158 O2786 8066   0.817   4.579   7.638
    1H158 O2787 8067   2.297   5.554   5.364
    1H158 O2788 8068   2.297   6.781   7.638
    1H158 O2789 8069   4.959   5.157   5.364
    1H158 O2790 8070   7.030   1.584   7.638
    1H158 O2791 8071   4.959   4.833   7.638
    1H158 O2792 8072   6.438   1.909   5.364
    1H158 O2793 8073   5.550   1.006   5.364
    1H158 O2794 8074   6.142   5.879   7.638
    1H158 O2795 8075   7.030   1.656   5.364
    1H158 O2796 8076   3.184   3.533   7.638
    1H158 O2797 8077   3.776   0.285   7.638
    1H158 O2798 8078   3.480   1.331   7.638
    1H158 O2799 8079   4.663   5.229   7.638
    1H158 O2800 8080   2.592   3.208   5.364
    1H158 O2801 8081   2.297   1.909   5.364
    1H158 O2802 8082   4.071   1.909   5.364
    1H158 O2803 8083   2.149   6.005   5.491
    1H158 O2804 8084   4.367   2.631   7.638
    1H158 O2805 8085   4.663   6.132   7.638
    1H158 O2806 8086   3.332   6.980   7.512
    1H158 O2807 8087   1.113   2.884   7.638
    1H158 O2808 8088   0.522   0.935   7.638
    1H158 O2809 8089   2.592   2.306   5.364
    1H158 O2810 8090   5.255   1.656   5.364
    1H158 O2811 8091   2.297   6.853   5.364
    1H158 O2812 8092   3.628   5.681   7.512
    1H158 O2813 8093   5.550   3.858   5.364
    1H158 O2814 8094   6.734   0.032   7.638
    1H158 O2815 8095   0.522   4.904   5.364
    1H158 O2816 8096   0.817   0.610   5.364
    1H158 O2817 8097   7.030   5.157   5.364
    1H158 O2818 8098   2.740   5.356   5.491
    1H158 O2819 8099   1.705   4.255   5.364
    1H158 O2820 8100   4.071   3.930   7.638
    1H158 O2821 8101   4.663   6.528   7.638
    1H158 O2822 8102   4.515   3.732   7.512
    1H158 O2823 8103   3.332   5.356   5.491
    1H158 O2824 8104   2.888   3.208   5.364
    1H158 O2825 8105   5.107   6.655   5.491
    1H158 O2826 8106   4.959   3.605   5.364
    1H158 O2827 8107   6.438   3.605   5.364
    1H158 O2828 8108   6.142   6.781   7.638
    1H158 O2829 8109   6.734   1.981   7.638
    1H158 O2830 8110   0.374   6.330   7.512
    1H158 O2831 8111   4.367   4.508   5.364
    1H158 O2832 8112   6.438   2.631   7.638
    1H158 O2833 8113   6.438   2.234   7.638
    1H158 O2834 8114   0.374   6.980   7.512
    1H158 O2835 8115   1.409   1.006   5.364
    1H158 O2836 8116   7.030   1.981   7.638
    1H158 O2837 8117   6.734   2.884   7.638
    1H158 O2838 8118   6.586   6.330   7.512
    1H158 O2839 8119   4.515   2.107   5.491
    1H158 O2840 8120   2.888   6.781   7.638
    1H158 O2841 8121   6.142   3.605   5.364
    1H158 O2842 8122   6.882   6.330   7.512
    1H158 O2843 8123   6.438   0.032   7.638
    1H158 O2844 8124   2.740   0.483   7.512
    1H158 O2845 8125   6.734   5.229   7.638
    1H158 O2846 8126   3.776   1.656   5.364
    1H158 O2847 8127   2.740   0.158   5.491
    1H158 O2848 8128   1.113   2.955   5.364
    1H158 O2849 8129   4.959   7.106   5.364
    1H158 O2850 8130   6.290   2.757   5.491
    1H158 O2851 8131   5.255   3.208   5.364
    1H158 O2852 8132   7.030   0.610   5.364
    1H158 O2853 8133   1.705   2.234   7.638
    1H158 O2854 8134   2.592   6.457   5.364
    1H158 O2855 8135   4.071   0.610   5.364
    1H158 O2856 8136   2.001   2.234   7.638
    1H158 O2857 8137   4.071   6.528   7.638
    1H158 O2858 8138   3.480   2.559   5.364
    1H158 O2859 8139   0.374   6.655   5.491
    1H158 O2860 8140   4.515   6.655   5.491
    1H158 O2861 8141   1.705   1.006   5.364
    1H158 O2862 8142   2.001   4.579   7.638
    1H158 O2863 8143   2.888   4.255   5.364
    1H158 O2864 8144   5.846   3.533   7.638
    1H158 O2865 8145   5.550   2.559   5.364
    1H158 O2866 8146   0.817   2.955   5.364
    1H158 O2867 8147   4.663   4.508   5.364
    1H158 O2868 8148   0.226   1.584   7.638
    1H158 O2869 8149   3.184   4.255   5.364
    1H158 O2870 8150   4.367   5.807   5.364
    1H158 O2871 8151   1.113   6.132   7.638
    1H158 O2872 8152   0.817   2.884   7.638
    1H158 O2873 8153   5.846   3.930   7.638
    1H158 O2874 8154   3.776   5.554   5.364
    1H158 O2875 8155   6.882   6.655   5.491
    1H158 O2876 8156   6.290   0.808   5.491
    1H158 O2877 8157   3.184   3.930   7.638
    1H158 O2878 8158   4.071   5.482   7.638
    1H158 O2879 8159   3.776   6.457   5.364
    1H158 O2880 8160   3.184   0.357   5.364
    1H158 O2881 8161   6.438   6.853   5.364
    1H158 O2882 8162   3.776   1.259   5.364
    1H158 O2883 8163   4.959   3.208   5.364
    1H158 O2884 8164   2.592   1.981   7.638
    1H158 O2885 8165   0.226   0.935   7.638
    1H158 O2886 8166   6.734   4.183   7.638
    1H158 O2887 8167   2.001   3.533   7.638
    1H158 O2888 8168   5.107   3.732   7.512
    1H158 O2889 8169   4.071   1.656   5.364
    1H158 O2890 8170   4.071   2.631   7.638
    1H158 O2891 8171   7.030   4.183   7.638
    1H158 O2892 8172   3.332   6.330   7.512
    1H158 O2893 8173   0.522   5.554   5.364
    1H158 O2894 8174   3.480   6.457   5.364
    1H158 O2895 8175   5.255   4.255   5.364
    1H158 O2896 8176   5.846   5.554   5.364
    1H158 O2897 8177   5.846   6.853   5.364
    1H158 O2898 8178   5.846   6.781   7.638
    1H158 O2899 8179   3.628   6.330   7.512
    1H158 O2900 8180   6.734   1.584   7.638
    1H158 O2901 8181   4.959   5.879   7.638
    1H158 O2902 8182   6.142   3.533   7.638
    1H158 O2903 8183   6.734   3.280   7.638
    1H158 O2904 8184   6.734   2.306   5.364
    1H158 O2905 8185   7.030   2.884   7.638
    1H158 O2906 8186   2.888   1.981   7.638
    1H158 O2907 8187   3.924   6.980   7.512
    1H158 O2908 8188   6.142   3.930   7.638
    1H158 O2909 8189   5.846   0.285   7.638
    1H158 O2910 8190   1.853   0.158   5.491
    1H158 O2911 8191   3.184   3.605   5.364
    1H158 O2912 8192   6.142   2.234   7.638
    1H158 O2913 8193   6.142   2.631   7.638
    1H158 O2914 8194   2.001   0.032   7.638
    1H158 O2915 8195   4.367   2.559   5.364
    1H158 O2916 8196   2.001   6.457   5.364
    1H158 O2917 8197   0.817   6.457   5.364
    1H158 O2918 8198   2.001   6.853   5.364
    1H158 O2919 8199   2.001   5.554   5.364
    1H158 O2920 8200   0.670   6.330   7.512
    1H158 O2921 8201   0.226   1.006   5.364
    1H158 O2922 8202   0.522   0.285   7.638
    1H158 O2923 8203   1.261   4.381   7.512
    1H158 O2924 8204   7.030   3.280   7.638
    1H158 O2925 8205   5.107   1.782   7.512
    1H158 O2926 8206   2.297   3.208   5.364
    1H158 O2927 8207   1.409   2.884   7.638
    1H158 O2928 8208   4.663   2.559   5.364
    1H158 O2929 8209   5.255   3.280   7.638
    1H158 O2930 8210   5.550   4.255   5.364
    1H158 O2931 8211   4.219   1.782   7.512
    1H158 O2932 8212   3.480   4.579   7.638
    1H158 O2933 8213   6.142   5.554   5.364
    1H158 O2934 8214   4.663   1.331   7.638
    1H158 O2935 8215   3.480   2.955   5.364
    1H158 O2936 8216   3.628   3.082   7.512
    1H158 O2937 8217   3.776   5.157   5.364
    1H158 O2938 8218   4.811   6.005   5.491
    1H158 O2939 8219   4.959   2.559   5.364
    1H158 O2940 8220   2.001   5.879   7.638
    1H158 O2941 8221   5.550   6.204   5.364
    1H158 O2942 8222   1.557   6.005   5.491
    1H158 O2943 8223   3.628   5.031   7.512
    1H158 O2944 8224   2.888   6.528   7.638
    1H158 O2945 8225   5.550   0.285   7.638
    1H158 O2946 8226   2.297   6.457   5.364
    1H158 O2947 8227   5.846   3.208   5.364
    1H158 O2948 8228   5.846   5.157   5.364
    1H158 O2949 8229   1.557   4.381   7.512
    1H158 O2950 8230   0.522   7.106   5.364
    1H158 O2951 8231   7.030   1.006   5.364
    1H158 O2952 8232   4.071   1.259   5.364
    1H158 O2953 8233   6.142   5.157   5.364
    1H158 O2954 8234   0.226   2.306   5.364
    1H158 O2955 8235   5.550   6.781   7.638
    1H158 O2956 8236   3.776   3.930   7.638
    1H158 O2957 8237   0.817   3.858   5.364
    1H158 O2958 8238   3.184   4.833   7.638
    1H158 O2959 8239   1.409   3.858   5.364
    1H158 O2960 8240   0.817   0.935   7.638
    1H158 O2961 8241   3.924   5.031   7.512
    1H158 O2962 8242   5.255   5.554   5.364
    1H158 O2963 8243   5.846   0.682   7.638
    1H158 O2964 8244   5.550   0.682   7.638
    1H158 O2965 8245   2.297   5.157   5.364
    1H158 O2966 8246   2.001   6.781   7.638
    1H158 O2967 8247   1.705   0.285   7.638
    1H158 O2968 8248   0.226   4.579   7.638
    1H158 O2969 8249   5.403   6.655   5.491
    1H158 O2970 8250   5.255   2.234   7.638
    1H158 O2971 8251   0.226   1.909   5.364
    1H158 O2972 8252   2.297   0.935   7.638
    1H158 O2973 8253   2.888   3.858   5.364
    1H158 O2974 8254   0.817   4.183   7.638
    1H158 O2975 8255   5.994   2.757   5.491
    1H158 O2976 8256   1.705   6.457   5.364
    1H158 O2977 8257   6.734   1.259   5.364
    1H158 O2978 8258   0.817   5.482   7.638
    1H158 O2979 8259   5.107   6.005   5.491
    1H158 O2980 8260   1.113   6.204   5.364
    1H158 O2981 8261   0.226   0.610   5.364
    1H158 O2982 8262   4.367   5.229   7.638
    1H158 O2983 8263   3.184   3.858   5.364
    1H158 O2984 8264   6.586   0.808   5.491
    1H158 O2985 8265   2.444   0.483   7.512
    1H158 O2986 8266   2.001   0.285   7.638
    1H158 O2987 8267   5.255   2.559   5.364
    1H158 O2988 8268   0.374   6.005   5.491
    1H158 O2989 8269   4.071   3.858   5.364
    1H158 O2990 8270   6.438   5.879   7.638
    1H158 O2991 8271   4.071   4.508   5.364
    1H158 O2992 8272   3.628   2.107   5.491
    1H158 O2993 8273   1.113   5.879   7.638
    1H158 O2994 8274   4.811   1.458   5.491
    1H158 O2995 8275   4.515   1.458   5.491
    1H158 O2996 8276   5.698   5.681   7.512
    1H158 O2997 8277   5.403   5.681   7.512
    1H158 O2998 8278   3.776   2.631   7.638
    1H158 O2999 8279   4.367   1.006   5.364
    1H158 O3000 8280   3.332   2.107   5.491
    1H158 O3001 8281   4.367   1.331   7.638
    1H158 O3002 8282   2.001   4.508   5.364
    1H158 O3003 8283   3.184   7.106   5.364
    1H158 O3004 8284   7.030   0.032   7.638
    1H158 O3005 8285   0.817   2.559   5.364
    1H158 O3006 8286   6.734   5.879   7.638
    1H158 O3007 8287   1.705   5.554   5.364
    1H158 O3008 8288   1.853   3.082   7.512
    1H158 O3009 8289   3.628   3.407   5.491
    1H158 O3010 8290   1.113   5.807   5.364
    1H158 O3011 8291   3.184   1.584   7.638
    1H158 O3012 8292   1.113   1.006   5.364
    1H158 O3013 8293   4.959   1.331   7.638
    1H158 O3014 8294   0.522   5.879   7.638
    1H158 O3015 8295   6.438   1.259   5.364
    1H158 O3016 8296   0.670   6.005   5.491
    1H158 O3017 8297   4.219   6.655   5.491
    1H158 O3018 8298   3.184   3.208   5.364
    1H158 O3019 8299   5.255   5.229   7.638
    1H158 O3020 8300   7.030   5.807   5.364
    1H158 O3021 8301   2.888   2.306   5.364
    1H158 O3022 8302   4.367   5.554   5.364
    1H158 O3023 8303   4.071   4.904   5.364
    1H158 O3024 8304   2.001   2.306   5.364
    1H158 O3025 8305   4.071   6.132   7.638
    1H158 O3026 8306   4.663   7.106   5.364
    1H158 O3027 8307   2.297   2.631   7.638
    1H158 O3028 8308   0.522   4.579   7.638
    1H158 O3029 8309   2.297   2.955   5.364
    1H158 O3030 8310   4.959   5.482   7.638
    1H158 O3031 8311   0.226   5.879   7.638
    1H158 O3032 8312   1.557   2.757   5.491
    1H158 O3033 8313   7.030   5.879   7.638
    1H158 O3034 8314   3.924   3.407   5.491
    1H158 O3035 8315   4.071   5.879   7.638
    1H158 O3036 8316   1.853   2.757   5.491
    1H158 O3037 8317   5.550   3.533   7.638
    1H158 O3038 8318   1.409   0.357   5.364
    1H158 O3039 8319   6.734   3.605   5.364
    1H158 O3040 8320   0.817   0.682   7.638
    1H158 O3041 8321   7.030   2.306   5.364
    1H158 O3042 8322   6.142   6.853   5.364
    1H158 O3043 8323   0.670   1.782   7.512
    1H158 O3044 8324   2.297   2.559   5.364
    1H158 O3045 8325   7.030   3.858   5.364
    1H158 O3046 8326   4.811   6.655   5.491
    1H158 O3047 8327   4.959   4.579   7.638
    1H158 O3048 8328   4.367   5.157   5.364
    1H158 O3049 8329   0.522   0.357   5.364
    1H158 O3050 8330   0.226   1.981   7.638
    1H158 O3051 8331   5.255   0.610   5.364
    1H158 O3052 8332   6.290   6.330   7.512
    1H158 O3053 8333   0.817   5.879   7.638
    1H158 O3054 8334   5.550   1.656   5.364
    1H158 O3055 8335   2.592   6.132   7.638
    1H158 O3056 8336   2.001   6.132   7.638
    1H158 O3057 8337   4.663   1.006   5.364
    1H158 O3058 8338   3.480   4.183   7.638
    1H158 O3059 8339   6.142   1.259   5.364
    1H158 O3060 8340   1.409   1.584   7.638
    1H158 O3061 8341   0.965   1.782   7.512
    1H158 O3062 8342   2.001   6.528   7.638
    1H158 O3063 8343   5.550   3.930   7.638
    1H158 O3064 8344   1.409   2.631   7.638
    1H158 O3065 8345   0.078   6.330   7.512
    1H158 O3066 8346   2.149   3.082   7.512
    1H158 O3067 8347   3.184   3.280   7.638
    1H158 O3068 8348   4.367   7.106   5.364
    1H158 O3069 8349   1.113   0.610   5.364
    1H158 O3070 8350   4.071   4.255   5.364
    1H158 O3071 8351   2.297   1.006   5.364
    1H158 O3072 8352   1.113   3.858   5.364
    1H158 O3073 8353   5.550   3.605   5.364
    1H158 O3074 8354   1.113   2.559   5.364
    1H158 O3075 8355   5.255   6.781   7.638
    1H158 O3076 8356   1.705   2.306   5.364
    1H158 O3077 8357   4.071   2.234   7.638
    1H158 O3078 8358   5.550   5.229   7.638
    1H158 O3079 8359   0.522   5.482   7.638
    1H158 O3080 8360   5.550   2.955   5.364
    1H158 O3081 8361   0.522   5.157   5.364
    1H158 O3082 8362   2.297   1.656   5.364
    1H158 O3083 8363   4.071   5.554   5.364
    1H158 O3084 8364   1.113   1.259   5.364
    1H158 O3085 8365   0.817   2.234   7.638
    1H158 O3086 8366   5.255   1.259   5.364
    1H158 O3087 8367   5.255   4.183   7.638
    1H158 O3088 8368   3.184   2.559   5.364
    1H158 O3089 8369   4.367   6.528   7.638
    1H158 O3090 8370   3.480   0.357   5.364
    1H158 O3091 8371   7.030   1.331   7.638
    1H158 O3092 8372   2.001   4.183   7.638
    1H158 O3093 8373   2.297   4.579   7.638
    1H158 O3094 8374   5.550   3.208   5.364
    1H158 O3095 8375   4.367   3.208   5.364
    1H158 O3096 8376   5.550   5.807   5.364
    1H158 O3097 8377   4.959   4.904   5.364
    1H158 O3098 8378   6.734   6.204   5.364
    1H158 O3099 8379   4.367   2.955   5.364
    1H158 O3100 8380   6.734   2.234   7.638
    1H158 O3101 8381   1.705   0.682   7.638
    1H158 O3102 8382   1.853   5.031   7.512
    1H158 O3103 8383   4.367   6.781   7.638
    1H158 O3104 8384   0.226   0.285   7.638
    1H158 O3105 8385   5.846   1.656   5.364
    1H158 O3106 8386   4.959   3.858   5.364
    1H158 O3107 8387   1.705   6.853   5.364
    1H158 O3108 8388   4.515   3.082   7.512
    1H158 O3109 8389   2.001   3.930   7.638
    1H158 O3110 8390   7.030   4.904   5.364
    1H158 O3111 8391   6.734   2.631   7.638
    1H158 O3112 8392   0.226   5.482   7.638
    1H158 O3113 8393   5.846   1.259   5.364
    1H158 O3114 8394   0.817   5.554   5.364
    1H158 O3115 8395   1.409   6.457   5.364
    1H158 O3116 8396   2.001   0.682   7.638
    1H158 O3117 8397   2.297   1.259   5.364
    1H158 O3118 8398   6.438   2.884   7.638
    1H158 O3119 8399   1.113   2.306   5.364
    1H158 O3120 8400   5.255   1.006   5.364
    1H158 O3121 8401   6.734   1.909   5.364
    1H158 O3122 8402   4.959   1.006   5.364
    1H158 O3123 8403   3.036   0.483   7.512
    1H158 O3124 8404   5.550   5.554   5.364
    1H158 O3125 8405   4.071   1.331   7.638
    1H158 O3126 8406   6.142   1.656   5.364
    1H158 O3127 8407   5.846   3.605   5.364
    1H158 O3128 8408   3.776   0.682   7.638
    1H158 O3129 8409   4.071   0.285   7.638
    1H158 O3130 8410   6.438   1.981   7.638
    1H158 O3131 8411   2.444   6.005   5.491
    1H158 O3132 8412   1.261   6.980   7.512
    1H158 O3133 8413   7.030   1.909   5.364
    1H158 O3134 8414   2.592   6.528   7.638
    1H158 O3135 8415   6.734   1.656   5.364
    1H158 O3136 8416   3.776   1.584   7.638
    1H158 O3137 8417   2.297   6.132   7.638
    1H158 O3138 8418   5.255   2.884   7.638
    1H158 O3139 8419   1.409   1.981   7.638
    1H158 O3140 8420   1.113   2.234   7.638
    1H158 O3141 8421   1.409   2.306   5.364
    1H158 O3142 8422   2.740   5.681   7.512
    1H158 O3143 8423   5.255   2.631   7.638
    1H158 O3144 8424   4.071   5.157   5.364
    1H158 O3145 8425   7.030   5.482   7.638
    1H158 O3146 8426   3.776   1.331   7.638
    1H158 O3147 8427   6.586   2.757   5.491
    1H158 O3148 8428   1.705   0.935   7.638
    1H158 O3149 8429   1.409   2.234   7.638
    1H158 O3150 8430   1.409   5.554   5.364
    1H158 O3151 8431   2.297   3.533   7.638
    1H158 O3152 8432   2.297   1.331   7.638
    1H158 O3153 8433   3.776   6.853   5.364
    1H158 O3154 8434   6.142   0.032   7.638
    1H158 O3155 8435   0.522   3.280   7.638
    1H158 O3156 8436   3.480   6.853   5.364
    1H158 O3157 8437   5.550   1.259   5.364
    1H158 O3158 8438   2.001   1.006   5.364
    1H158 O3159 8439   4.367   6.132   7.638
    1H158 O3160 8440   4.959   6.781   7.638
    1H158 O3161 8441   4.367   3.605   5.364
    1H158 O3162 8442   3.776   0.935   7.638
    1H158 O3163 8443   4.663   5.879   7.638
    1H158 O3164 8444   2.297   6.528   7.638
    1H158 O3165 8445   4.367   5.482   7.638
    1H158 O3166 8446   5.403   2.107   5.491
    1H158 O3167 8447   0.522   3.533   7.638
    1H158 O3168 8448   0.817   4.255   5.364
    1H158 O3169 8449   5.846   6.457   5.364
    1H158 O3170 8450   4.071   7.106   5.364
    1H158 O3171 8451   1.113   6.457   5.364
    1H158 O3172 8452   0.522   0.682   7.638
    1H158 O3173 8453   0.817   6.853   5.364
    1H158 O3174 8454   6.438   1.656   5.364
    1H158 O3175 8455   4.663   5.482   7.638
    1H158 O3176 8456   0.522   2.234   7.638
    1H158 O3177 8457   2.592   4.579   7.638
    1H158 O3178 8458   3.776   0.357   5.364
    1H158 O3179 8459   3.184   2.955   5.364
    1H158 O3180 8460   3.480   1.584   7.638
    1H158 O3181 8461   3.184   4.579   7.638
    1H158 O3182 8462   0.670   5.031   7.512
    1H158 O3183 8463   1.113   1.656   5.364
    1H158 O3184 8464   3.036   6.005   5.491
    1H158 O3185 8465   6.142   5.482   7.638
    1H158 O3186 8466   3.480   2.631   7.638
    1H158 O3187 8467   2.740   6.005   5.491
    1H158 O3188 8468   2.592   2.955   5.364
    1H158 O3189 8469   1.113   1.909   5.364
    1H158 O3190 8470   5.255   1.331   7.638
    1H158 O3191 8471   2.297   1.584   7.638
    1H158 O3192 8472   2.297   2.234   7.638
    1H158 O3193 8473   5.846   3.858   5.364
    1H158 O3194 8474   2.592   2.559   5.364
    1H158 O3195 8475   7.030   4.255   5.364
    1H158 O3196 8476   5.994   0.808   5.491
    1H158 O3197 8477   5.255   2.955   5.364
    1H158 O3198 8478   6.438   6.457   5.364
    1H158 O3199 8479   1.113   2.631   7.638
    1H158 O3200 8480   5.846   5.229   7.638
    1H158 O3201 8481   5.107   6.330   7.512
    1H158 O3202 8482   4.959   4.508   5.364
    1H158 O3203 8483   4.959   4.255   5.364
    1H158 O3204 8484   7.030   4.508   5.364
    1H158 O3205 8485   0.817   0.357   5.364
    1H158 O3206 8486   2.297   1.981   7.638
    1H158 O3207 8487   6.438   3.280   7.638
    1H158 O3208 8488   5.550   1.981   7.638
    1H158 O3209 8489   5.255   5.157   5.364
    1H158 O3210 8490   0.817   4.508   5.364
    1H158 O3211 8491   4.959   0.357   5.364
    1H158 O3212 8492   3.036   4.706   5.491
    1H158 O3213 8493   6.586   0.158   5.491
    1H158 O3214 8494   4.367   4.255   5.364
    1H158 O3215 8495   6.438   4.579   7.638
    1H158 O3216 8496   4.663   3.208   5.364
    1H158 O3217 8497   3.332   6.005   5.491
    1H158 O3218 8498   6.438   4.833   7.638
    1H158 O3219 8499   6.438   3.533   7.638
    1H158 O3220 8500   0.522   3.930   7.638
    1H158 O3221 8501   2.888   4.579   7.638
    1H158 O3222 8502   1.409   7.106   5.364
    1H158 O3223 8503   6.438   3.930   7.638
    1H158 O3224 8504   5.550   3.280   7.638
    1H158 O3225 8505   6.438   4.183   7.638
    1H158 O3226 8506   6.142   0.285   7.638
    1H158 O3227 8507   4.663   6.781   7.638
    1H158 O3228 8508   5.846   0.032   7.638
    1H158 O3229 8509   2.888   2.559   5.364
    1H158 O3230 8510   4.663   3.605   5.364
    1H158 O3231 8511   2.888   2.955   5.364
    1H158 O3232 8512   6.734   5.482   7.638
    1H158 O3233 8513   7.030   2.234   7.638
    1H158 O3234 8514   3.776   1.981   7.638
    1H158 O3235 8515   2.001   4.904   5.364
    1H158 O3236 8516   6.290   0.158   5.491
    1H158 O3237 8517   6.882   0.158   5.491
    1H158 O3238 8518   4.959   2.955   5.364
    1H158 O3239 8519   2.592   3.280   7.638
    1H158 O3240 8520   6.734   5.554   5.364
    1H158 O3241 8521   2.592   2.884   7.638
    1H158 O3242 8522   1.113   0.357   5.364
    1H158 O3243 8523   1.113   5.554   5.364
    1H158 O3244 8524   3.184   2.884   7.638
    1H158 O3245 8525   0.226   4.183   7.638
    1H158 O3246 8526   3.332   4.706   5.491
    1H158 O3247 8527   2.001   0.935   7.638
    1H158 O3248 8528   2.740   4.706   5.491
    1H158 O3249 8529   1.705   4.508   5.364
    1H158 O3250 8530   1.409   1.259   5.364
    1H158 O3251 8531   5.994   0.158   5.491
    1H158 O3252 8532   3.184   4.183   7.638
    1H158 O3253 8533   2.149   5.031   7.512
    1H158 O3254 8534   1.705   1.981   7.638
    1H158 O3255 8535   6.734   3.858   5.364
    1H158 O3256 8536   4.663   4.255   5.364
    1H158 O3257 8537   0.522   4.183   7.638
    1H158 O3258 8538   1.705   1.331   7.638
    1H158 O3259 8539   0.226   3.280   7.638
    1H158 O3260 8540   4.367   0.032   7.638
    1H158 O3261 8541   6.882   2.757   5.491
    1H158 O3262 8542   5.255   4.833   7.638
    1H158 O3263 8543   5.846   5.807   5.364
    1H158 O3264 8544   7.030   0.285   7.638
    1H158 O3265 8545   6.734   5.157   5.364
    1H158 O3266 8546   3.036   0.808   5.491
    1H158 O3267 8547   4.071   0.357   5.364
    1H158 O3268 8548   4.367   5.879   7.638
    1H158 O3269 8549   2.888   3.533   7.638
    1H158 O3270 8550   2.001   1.909   5.364
    1H158 O3271 8551   1.409   4.255   5.364
    1H158 O3272 8552   6.438   5.229   7.638
    1H158 O3273 8553   1.557   3.407   5.491
    1H158 O3274 8554   7.030   2.631   7.638
    1H158 O3275 8555   2.001   1.981   7.638
    1H158 O3276 8556   0.522   2.884   7.638
    1H158 O3277 8557   0.817   2.631   7.638
    1H158 O3278 8558   5.550   5.157   5.364
    1H158 O3279 8559   6.142   3.280   7.638
    1H158 O3280 8560   0.226   2.234   7.638
    1H158 O3281 8561   5.698   0.158   5.491
    1H158 O3282 8562   4.367   0.610   5.364
    1H158 O3283 8563   6.734   3.930   7.638
    1H158 O3284 8564   6.142   3.858   5.364
    1H158 O3285 8565   3.480   7.106   5.364
    1H158 O3286 8566   0.226   0.682   7.638
    1H158 O3287 8567   4.663   2.955   5.364
    1H158 O3288 8568   5.846   3.280   7.638
    1H158 O3289 8569   5.698   2.107   5.491
    1H158 O3290 8570   6.734   3.533   7.638
    1H158 O3291 8571   6.142   2.884   7.638
    1H158 O3292 8572   5.550   0.032   7.638
    1H158 O3293 8573   5.550   1.584   7.638
    1H158 O3294 8574   2.592   2.234   7.638
    1H158 O3295 8575   0.374   3.407   5.491
    1H158 O3296 8576   6.438   0.285   7.638
    1H158 O3297 8577   3.036   1.458   5.491
    1H158 O3298 8578   5.550   4.183   7.638
    1H158 O3299 8579   0.226   2.884   7.638
    1H158 O3300 8580   6.734   0.285   7.638
    1H158 O3301 8581   4.367   3.858   5.364
    1H158 O3302 8582   5.255   4.508   5.364
    1H158 O3303 8583   6.438   3.858   5.364
    1H158 O3304 8584   0.670   3.407   5.491
    1H158 O3305 8585   3.628   6.005   5.491
    1H158 O3306 8586   3.332   0.808   5.491
    1H158 O3307 8587   6.438   5.554   5.364
    1H158 O3308 8588   1.261   3.407   5.491
    1H158 O3309 8589   2.001   5.157   5.364
    1H158 O3310 8590   1.261   3.732   7.512
    1H158 O3311 8591   0.817   7.106   5.364
    1H158 O3312 8592   4.219   4.381   7.512
    1H158 O3313 8593   5.846   2.234   7.638
    1H158 O3314 8594   6.142   4.183   7.638
    1H158 O3315 8595   3.184   1.981   7.638
    1H158 O3316 8596   6.142   1.981   7.638
    1H158 O3317 8597   0.078   2.757   5.491
    1H158 O3318 8598   5.550   2.234   7.638
    1H158 O3319 8599   0.817   4.904   5.364
    1H158 O3320 8600   6.734   1.331   7.638
    1H158 O3321 8601   1.705   1.259   5.364
    1H158 O3322 8602   6.438   5.157   5.364
    1H158 O3323 8603   5.846   6.204   5.364
    1H158 O3324 8604   2.444   5.031   7.512
    1H158 O3325 8605   0.965   3.407   5.491
    1H158 O3326 8606   7.030   3.930   7.638
    1H158 O3327 8607   5.994   2.107   5.491
    1H158 O3328 8608   5.846   4.183   7.638
    1H158 O3329 8609   6.734   5.807   5.364
    1H158 O3330 8610   7.030   3.533   7.638
    1H158 O3331 8611   3.036   1.133   7.512
    1H158 O3332 8612   6.438   5.482   7.638
    1H158 O3333 8613   3.776   7.106   5.364
    1H158 O3334 8614   7.030   0.935   7.638
    1H158 O3335 8615   4.959   0.610   5.364
    1H158 O3336 8616   0.374   5.031   7.512
    1H158 O3337 8617   5.846   2.631   7.638
    1H158 O3338 8618   4.663   3.858   5.364
    1H158 O3339 8619   3.776   2.234   7.638
    1H158 O3340 8620   2.888   3.280   7.638
    1H158 O3341 8621   2.001   1.259   5.364
    1H158 O3342 8622   2.888   3.930   7.638
    1H158 O3343 8623   6.142   5.807   5.364
    1H158 O3344 8624   4.811   3.082   7.512
    1H158 O3345 8625   6.438   1.584   7.638
    1H158 O3346 8626   2.888   2.234   7.638
    1H158 O3347 8627   3.332   0.483   7.512
    1H158 O3348 8628   2.149   4.056   5.491
    1H158 O3349 8629   1.409   6.853   5.364
    1H158 O3350 8630   5.550   4.508   5.364
    1H158 O3351 8631   2.592   2.631   7.638
    1H158 O3352 8632   5.255   4.904   5.364
    1H158 O3353 8633   5.255   4.579   7.638
    1H158 O3354 8634   1.705   1.584   7.638
    1H158 O3355 8635   5.846   4.255   5.364
    1H158 O3356 8636   6.142   5.229   7.638
    1H158 O3357 8637   5.846   4.904   5.364
    1H158 O3358 8638   3.628   0.808   5.491
    1H158 O3359 8639   2.592   3.533   7.638
    1H158 O3360 8640   1.853   3.407   5.491
    1H158 O3361 8641   2.740   0.808   5.491
    1H158 O3362 8642   5.255   0.285   7.638
    1H158 O3363 8643   0.226   3.533   7.638
    1H158 O3364 8644   3.332   1.458   5.491
    1H158 O3365 8645   6.142   0.682   7.638
    1H158 O3366 8646   5.550   0.935   7.638
    1H158 O3367 8647   6.438   6.204   5.364
    1H158 O3368 8648   0.817   5.157   5.364
    1H158 O3369 8649   0.374   1.458   5.491
    1H158 O3370 8650   6.142   4.904   5.364
    1H158 O3371 8651   0.226   3.930   7.638
    1H158 O3372 8652   5.255   0.682   7.638
    1H158 O3373 8653   0.078   5.031   7.512
    1H158 O3374 8654   2.444   5.681   7.512
    1H158 O3375 8655   1.557   6.980   7.512
    1H158 O3376 8656   6.142   6.457   5.364
    1H158 O3377 8657   0.078   0.158   5.491
    1H158 O3378 8658   2.001   1.656   5.364
    1H158 O3379 8659   4.367   0.357   5.364
    1H158 O3380 8660   5.846   0.935   7.638
    1H158 O3381 8661   6.734   4.904   5.364
    1H158 O3382 8662   4.515   4.381   7.512
    1H158 O3383 8663   0.522   2.631   7.638
    1H158 O3384 8664   1.113   4.255   5.364
    1H158 O3385 8665   5.846   1.981   7.638
    1H158 O3386 8666   0.078   3.407   5.491
    1H158 O3387 8667   1.557   3.732   7.512
    1H158 O3388 8668   0.226   2.631   7.638
    1H158 O3389 8669   2.001   1.331   7.638
    1H158 O3390 8670   3.628   4.706   5.491
    1H158 O3391 8671   2.740   5.031   7.512
    1H158 O3392 8672   3.184   2.631   7.638
    1H158 O3393 8673   6.438   5.807   5.364
    1H158 O3394 8674   2.740   1.133   7.512
    1H158 O3395 8675   5.550   4.904   5.364
    1H158 O3396 8676   3.924   6.005   5.491
    1H158 O3397 8677   5.550   2.631   7.638
    1H158 O3398 8678   4.663   0.357   5.364
    1H158 O3399 8679   5.403   0.158   5.491
    1H158 O3400 8680   1.113   6.853   5.364
    1H158 O3401 8681   4.663   0.610   5.364
    1H158 O3402 8682   3.924   4.381   7.512
    1H158 O3403 8683   5.846   2.884   7.638
    1H158 O3404 8684   5.550   1.331   7.638
    1H158 O3405 8685   0.374   2.757   5.491
    1H158 O3406 8686   2.001   1.584   7.638
    1H158 O3407 8687   2.297   4.183   7.638
    1H158 O3408 8688   2.444   4.706   5.491
    1H158 O3409 8689   5.550   2.884   7.638
    1H158 O3410 8690   1.113   7.106   5.364
    1H158 O3411 8691   4.367   0.285   7.638
    1H158 O3412 8692   5.255   0.032   7.638
    1H158 O3413 8693   2.888   4.183   7.638
    1H158 O3414 8694   2.444   4.056   5.491
    1H158 O3415 8695   3.480   1.981   7.638
    1H158 O3416 8696   2.297   3.930   7.638
    1H158 O3417 8697   2.740   1.458   5.491
    1H158 O3418 8698   1.409   4.508   5.364
    1H158 O3419 8699   2.888   2.884   7.638
    1H158 O3420 8700   7.030   0.682   7.638
    1H158 O3421 8701   5.698   0.808   5.491
    1H158 O3422 8702   6.290   2.107   5.491
    1H158 O3423 8703   1.409   1.909   5.364
    1H158 O3424 8704   3.184   2.234   7.638
    1H158 O3425 8705   6.438   4.904   5.364
    1H158 O3426 8706   4.071   0.935   7.638
    1H158 O3427 8707   4.071   0.682   7.638
    1H158 O3428 8708   0.965   3.732   7.512
    1H158 O3429 8709   5.255   0.935   7.638
    1H158 O3430 8710   6.142   6.204   5.364
    1H158 O3431 8711   1.409   1.656   5.364
    1H158 O3432 8712   1.705   1.909   5.364
    1H158 O3433 8713   1.113   4.508   5.364
    1H158 O3434 8714   5.846   4.508   5.364
    1H158 O3435 8715   0.670   1.458   5.491
    1H158 O3436 8716   3.480   2.234   7.638
    1H158 O3437 8717   3.332   1.133   7.512
    1H158 O3438 8718   1.853   4.056   5.491
    1H158 O3439 8719   1.705   5.157   5.364
    1H158 O3440 8720   6.438   1.331   7.638
    1H158 O3441 8721   5.550   4.833   7.638
    1H158 O3442 8722   2.888   2.631   7.638
    1H158 O3443 8723   6.734   4.255   5.364
    1H158 O3444 8724   6.142   4.579   7.638
    1H158 O3445 8725   4.811   6.330   7.512
    1H158 O3446 8726   1.705   4.904   5.364
    1H158 O3447 8727   6.142   4.833   7.638
    1H158 O3448 8728   6.734   4.508   5.364
    1H158 O3449 8729   6.142   0.935   7.638
    1H158 O3450 8730   2.592   4.183   7.638
    1H158 O3451 8731   2.592   3.930   7.638
    1H158 O3452 8732   0.078   1.458   5.491
    1H158 O3453 8733   1.705   1.656   5.364
    1H158 O3454 8734   4.663   0.032   7.638
    1H158 O3455 8735   1.557   5.681   7.512
    1H158 O3456 8736   4.811   2.432   7.512
    1H158 O3457 8737   5.550   4.579   7.638
    1H158 O3458 8738   4.959   0.935   7.638
    1H158 O3459 8739   4.367   0.935   7.638
    1H158 O3460 8740   3.924   0.808   5.491
    1H158 O3461 8741   5.846   1.584   7.638
    1H158 O3462 8742   6.882   5.031   7.512
    1H158 O3463 8743   4.959   0.032   7.638
    1H158 O3464 8744   1.113   5.157   5.364
    1H158 O3465 8745   6.734   0.935   7.638
    1H158 O3466 8746   6.142   1.584   7.638
    1H158 O3467 8747   4.663   0.935   7.638
    1H158 O3468 8748   6.438   0.682   7.638
    1H158 O3469 8749   6.142   4.255   5.364
    1H158 O3470 8750   1.113   4.904   5.364
    1H158 O3471 8751   6.734   0.682   7.638
    1H158 O3472 8752   5.846   4.833   7.638
    1H158 O3473 8753   1.409   5.157   5.364
    1H158 O3474 8754   2.444   6.980   7.512
    1H158 O3475 8755   5.846   1.331   7.638
    1H158 O3476 8756   4.959   0.285   7.638
    1H158 O3477 8757   5.846   4.579   7.638
    1H158 O3478 8758   1.557   6.330   7.512
    1H158 O3479 8759   4.959   0.682   7.638
    1H158 O3480 8760   6.438   4.255   5.364
    1H158 O3481 8761   6.142   4.508   5.364
    1H158 O3482 8762   4.663   0.285   7.638
    1H158 O3483 8763   3.628   4.056   5.491
    1H158 O3484 8764   6.438   0.935   7.638
    1H158 O3485 8765   4.367   0.682   7.638
    1H158 O3486 8766   6.142   1.331   7.638
    1H158 O3487 8767   3.924   2.757   5.491
    1H158 O3488 8768   1.409   4.904   5.364
    1H158 O3489 8769   3.036   6.655   5.491
    1H158 O3490 8770   6.586   6.980   7.512
    1H158 O3491 8771   1.261   0.483   7.512
    1H158 O3492 8772   6.438   4.508   5.364
    1H158 O3493 8773   6.290   3.407   5.491
    1H158 O3494 8774   3.036   6.980   7.512
    1H158 O3495 8775   4.663   0.682   7.638
    1H158 O3496 8776   1.261   1.133   7.512
    1H158 O3497 8777   2.740   3.407   5.491
    1H158 O3498 8778   4.811   5.356   5.491
    1H158 O3499 8779   0.670   0.808   5.491
    1H158 O3500 8780   0.374   4.056   5.491
    1H158 O3501 8781   4.219   2.107   5.491
    1H158 O3502 8782   0.670   2.107   5.491
    1H158 O3503 8783   3.332   5.031   7.512
    1H158 O3504 8784   0.965   3.082   7.512
    1H158 O3505 8785   4.515   6.005   5.491
    1H158 O3506 8786   0.965   6.330   7.512
    1H158 O3507 8787   4.811   5.031   7.512
    1H158 O3508 8788   0.374   1.133   7.512
    1H158 O3509 8789   1.557   0.808   5.491
    1H158 O3510 8790   2.444   2.107   5.491
    1H158 O3511 8791   0.078   6.980   7.512
    1H158 O3512 8792   1.853   2.432   7.512
    1H158 O3513 8793   3.924   2.107   5.491
    1H158 O3514 8794   0.078   5.356   5.491
    1H158 O3515 8795   3.332   3.732   7.512
    1H158 O3516 8796   4.515   4.706   5.491
    1H158 O3517 8797   0.374   4.706   5.491
    1H158 O3518 8798   6.882   1.782   7.512
    1H158 O3519 8799   6.882   4.381   7.512
    1H158 O3520 8800   4.219   3.732   7.512
    1H158 O3521 8801   2.740   1.782   7.512
    1H158 O3522 8802   4.219   5.031   7.512
    1H158 O3523 8803   1.557   3.082   7.512
    1H158 O3524 8804   5.107   3.407   5.491
    1H158 O3525 8805   5.994   3.732   7.512
    1H158 O3526 8806   3.036   2.107   5.491
    1H158 O3527 8807   5.403   4.056   5.491
    1H158 O3528 8808   6.290   2.432   7.512
    1H158 O3529 8809   1.261   6.005   5.491
    1H158 O3530 8810   0.965   6.005   5.491
    1H158 O3531 8811   6.882   3.082   7.512
    1H158 O3532 8812   3.332   3.407   5.491
    1H158 O3533 8813   5.994   5.356   5.491
    1H158 O3534 8814   5.403   3.732   7.512
    1H158 O3535 8815   3.036   6.330   7.512
    1H158 O3536 8816   3.036   5.031   7.512
    1H158 O3537 8817   2.444   5.356   5.491
    1H158 O3538 8818   0.374   1.782   7.512
    1H158 O3539 8819   3.924   6.330   7.512
    1H158 O3540 8820   4.219   6.005   5.491
    1H158 O3541 8821   3.628   5.356   5.491
    1H158 O3542 8822   0.965   4.381   7.512
    1H158 O3543 8823   5.698   0.483   7.512
    1H158 O3544 8824   3.924   5.681   7.512
    1H158 O3545 8825   2.740   6.980   7.512
    1H158 O3546 8826   1.261   6.330   7.512
    1H158 O3547 8827   2.149   3.407   5.491
    1H158 O3548 8828   3.036   0.158   5.491
    1H158 O3549 8829   2.149   5.681   7.512
    1H158 O3550 8830   6.882   0.808   5.491
    1H158 O3551 8831   1.853   5.681   7.512
    1H158 O3552 8832   0.078   6.005   5.491
    1H158 O3553 8833   4.219   1.458   5.491
    1H158 O3554 8834   6.882   6.980   7.512
    1H158 O3555 8835   6.882   3.407   5.491
    1H158 O3556 8836   1.853   4.381   7.512
    1H158 O3557 8837   5.107   1.458   5.491
    1H158 O3558 8838   0.670   6.655   5.491
    1H158 O3559 8839   1.261   2.757   5.491
    1H158 O3560 8840   1.853   6.980   7.512
    1H158 O3561 8841   5.107   5.681   7.512
    1H158 O3562 8842   5.698   2.757   5.491
    1H158 O3563 8843   1.261   3.082   7.512
    1H158 O3564 8844   6.586   6.655   5.491
    1H158 O3565 8845   5.994   5.681   7.512
    1H158 O3566 8846   0.965   1.133   7.512
    1H158 O3567 8847   5.403   6.005   5.491
    1H158 O3568 8848   4.515   5.031   7.512
    1H158 O3569 8849   2.149   0.483   7.512
    1H158 O3570 8850   6.586   3.407   5.491
    1H158 O3571 8851   5.698   6.655   5.491
    1H158 O3572 8852   3.924   6.655   5.491
    1H158 O3573 8853   2.444   3.407   5.491
    1H158 O3574 8854   2.740   2.107   5.491
    1H158 O3575 8855   0.670   1.133   7.512
    1H158 O3576 8856   3.924   4.706   5.491
    1H158 O3577 8857   2.149   6.980   7.512
    1H158 O3578 8858   2.444   0.808   5.491
    1H158 O3579 8859   3.628   1.458   5.491
    1H158 O3580 8860   2.149   2.757   5.491
    1H158 O3581 8861   3.036   3.407   5.491
    1H158 O3582 8862   4.515   2.432   7.512
    1H158 O3583 8863   1.557   0.158   5.491
    1H158 O3584 8864   4.219   3.407   5.491
    1H158 O3585 8865   3.332   3.082   7.512
    1H158 O3586 8866   0.078   1.782   7.512
    1H158 O3587 8867   4.219   6.980   7.512
    1H158 O3588 8868   1.261   1.782   7.512
    1H158 O3589 8869   2.740   4.056   5.491
    1H158 O3590 8870   3.924   1.782   7.512
    1H158 O3591 8871   0.670   2.757   5.491
    1H158 O3592 8872   0.965   0.808   5.491
    1H158 O3593 8873   4.811   4.381   7.512
    1H158 O3594 8874   2.740   6.655   5.491
    1H158 O3595 8875   1.261   5.681   7.512
    1H158 O3596 8876   4.219   4.706   5.491
    1H158 O3597 8877   3.628   0.483   7.512
    1H158 O3598 8878   1.261   0.808   5.491
    1H158 O3599 8879   5.403   1.782   7.512
    1H158 O3600 8880   5.698   3.732   7.512
    1H158 O3601 8881   3.332   4.056   5.491
    1H158 O3602 8882   3.628   3.732   7.512
    1H158 O3603 8883   5.107   3.082   7.512
    1H158 O3604 8884   0.374   0.158   5.491
    1H158 O3605 8885   3.628   2.757   5.491
    1H158 O3606 8886   0.965   0.483   7.512
    1H158 O3607 8887   1.853   3.732   7.512
[truncated: 2,437,502 more chars]
