# Supplementary material for: Atomistic Molecular Dynamics Simulations of Lipids Near TiO2 Nanosurfaces
Source: J Phys Chem B. 2021 Jul 16;125(29):8048–59. doi: 10.1021/acs.jpcb.1c04547 (PMC8389913; doi:10.1021/acs.jpcb.1c04547)
Supplement: Supplementary file 2 — jp1c04547_si_002.zip [file jp1c04547_si_002.zip › MD_setup/rutile-110-85DMPC/topol.top]

; FF
#include "../SLipids_FF/forcefield.itp"
#include "nbfix.itp"
#include "bones.itp"

; molecules
#include "H158O10718Ti5280_1.itp"
#include "DMPC.itp"
#include "SOL.itp"
#include "ions.itp"

[ system ]
Ti5280-O10560-OH158 (30%) rutile(110) + 64 Na+ counterions + 85 DMPC in 0.15 NaCl

[ molecules ]
; molname            #
H158O10718Ti5280_1   1
DMPC                 85
SOL         12245
NA               98
CL               34
