# Supplementary material for: Atomistic Molecular Dynamics Simulations of Lipids Near TiO2 Nanosurfaces
Source: J Phys Chem B. 2021 Jul 16;125(29):8048–59. doi: 10.1021/acs.jpcb.1c04547 (PMC8389913; doi:10.1021/acs.jpcb.1c04547)
Supplement: Supplementary file 2 — jp1c04547_si_002.zip [file jp1c04547_si_002.zip › MD_setup/mdp/em.mdp]

; Energy minimization
; Obs! we start from flexible water to adopt its geometry from spc to tip3p 
; RUN CONTROL PARAMETERS
define                   = -DFLEXIBLE
integrator               = steep        ; Steepest descent algorithm
emstep                   = 0.01         ; Minimization step size
emtol                    = 10           ; Maximum force
nsteps                   = 50000        ; Number of steps
comm-mode                = Linear       ; Remove center of mass translational velocity
nstcomm                  = 100          ; Frequency (steps) for center of mass motion removal
comm-grps                = System       ; Group(s) for center of mass motion removal

; OUTPUT CONTROL OPTIONS
nstcalcenergy            = 100          ; Calculate energies each 100th step
nstenergy                = 5000         ; Save energies every 5 ps
nstlog                   = 5000         ; Update log file every 5 ps
nstxout-compressed       = 5000         ; Write xtc trajectory every 5 ps
energygrps               = System       ; Which energy group(s) to write to disk
compressed-x-grps        = System       ; Group(s) to write to xtc file


; NEIGHBORSEARCHING PARAMETERS
cutoff-scheme            = Verlet       ; Generate a pair list with buffering (GPU support)
nstlist                  = 10           ; Frequency to update the neighbor list and long range forces
ns-type                  = grid         ; Method to determine neighbor list (simple, grid)
pbc                      = xyz          ; Periodic Boundary Conditions
rlist                    = 1.4          ; Cut-off for making neighbor list (short range forces)
periodic-molecules       = yes          ; periodic molecules in the simulation box
verlet-buffer-tolerance  = 0.005        ; Allowed energy error due to the Verlet buffer in kJ/mol/ps per atom

; OPTIONS FOR ELECTROSTATICS AND VDW
coulombtype              = pme                      ; Particle Mesh Ewals
coulomb-modifier         = Potential-shift-Verlet   ; Potential shift with Verlet cut-off scheme
rcoulomb-switch          = 0                        ; Where to start switching [nm]
rcoulomb                 = 1.4                      ; Real space cut-off
vdw-type                 = cut-off                  ; Simple cut-off
vdw-modifier             = Potential-shift-Verlet   ; Potential shift with Verlet cut-off scheme
rvdw-switch              = 0                        ; Where to start switching [nm]
rvdw                     = 1.4                      ; Real space cut-off
DispCorr                 = EnerPres                 ; Dispersion corrections to both the potential and pressure

; Spacing for the PME/PPPM FFT grid
fourierspacing           = 0.12                     ; PME grid

; EWALD/PME/PPPM parameters
pme-order                = 4                        ; Cubic interpolation
ewald-rtol               = 1e-05                    ; The relative strength of the Ewald-shifted direct potential at rcoulomb
ewald-rtol-lj            = 0.001                    ; The relative strength of the dispersion potential at rvdw
lj-pme-comb-rule         = Geometric                ; The combination rules used to combine VdW-parameters in the reciprocal space of LJ-PME
ewald-geometry           = 3d                       ; The Ewald sum is performed in all three dimensions

; OPTIONS FOR WEAK COUPLING ALGORITHMS
tcoupl                   = no                            ; No T coupling
tc-grps                  = System ;TiO2 POPE SOL         ; Groups to couple to separate temperature baths
tau-t                    = 1.0 ;1.0 1.0                  ; Time constant for temperature coupling
ref-t                    = 303 ;303 303                  ; Desired temperature (K)
Pcoupl                   = no  ;berendsen                ; No p coupling
Pcoupltype               = anisotropic                   ; Anisotropic barostat
nstpcouple               = -1                            ; Coupling frequency is set to nstlist
ref-p                    = 1.0 1.0 1.0 0.0 0.0 0.0       ; Desired pressure (bar)
tau-p                    = 5.0                           ; Time constant for pressure coupling
compressibility          = 5e-7 5e-7 5e-5 0.0 0.0 0.0    ; TiO2 TiO2 H2O compressibility 

; VELOCITY GENERATION
gen-vel              = no         ; Generate velocities according to Maxwell distribution
gen-temp             = 303        ; Temperature for Maxwell distribution

; CONSTRAINTS
constraints              = none            ; Constrain no bonds
