# Supplementary material for: Atomistic Molecular Dynamics Simulations of Lipids Near TiO2 Nanosurfaces
Source: J Phys Chem B. 2021 Jul 16;125(29):8048–59. doi: 10.1021/acs.jpcb.1c04547 (PMC8389913; doi:10.1021/acs.jpcb.1c04547)
Supplement: Supplementary file 2 — jp1c04547_si_002.zip [file jp1c04547_si_002.zip › MD_setup/mdp/eq1.mdp]

	NVT 100 ps equilibration
	RUN CONTROL PARAMETERS
integrator = md	Leap-frog algorithm
dt = 0.001	1 fs timestep
nsteps = 100000	Number of steps (100 ps)
comm-mode = Linear	Remove center of mass translational velocity
nstcomm = 100	Frequency (steps) for center of mass motion removal
comm-grps = System	Group(s) for center of mass motion removal
	OUTPUT CONTROL OPTIONS
nstcalcenergy = 100	Calculate energies each 100th step
nstenergy = 5000	Save energies every 5 ps
nstlog = 5000	Update log file every 5 ps
nstxout-compressed = 5000	Write xtc trajectory every 5 ps
energygrps = System	Which energy group(s) to write to disk
compressed-x-grps = System	Group(s) to write to xtc file
	NEIGHBORSEARCHING PARAMETERS
cutoff-scheme = Verlet	Generate a pair list with buffering (GPU support)
nstlist = 100	Frequency to update the neighbor list and long range forces
ns-type = grid	Method to determine neighbor list (simple, grid)
pbc = xyz	Periodic Boundary Conditions
rlist = 1.4	Cut-off for making neighbor list (short range forces)
periodic-molecules = yes	Periodic molecules in the simulation box
verlet-buffer-tolerance = 0.005	Allowed energy error due to the Verlet buffer in kJ/mol/ps per atom
	OPTIONS FOR ELECTROSTATICS AND VDW
coulombtype = pme	Particle Mesh Ewals
coulomb-modifier = Potential-shift-Verlet	Potential shift with Verlet cut-off scheme
rcoulomb-switch = 0	Where to start switching [nm]
rcoulomb = 1.4	Real space cut-off
vdw-type = cut-off	Simple cut-off
vdw-modifier = Potential-shift-Verlet	Potential shift with Verlet cut-off scheme
rvdw-switch = 0	Where to start switching [nm]
rvdw = 1.4	Real space cut-off
DispCorr = EnerPres	Dispersion corrections to both the potential and pressure
	Spacing for the PME/PPPM FFT grid
fourierspacing = 0.12	PME grid
	EWALD/PME/PPPM parameters
pme-order = 4	Cubic interpolation
ewald-rtol = 1e-05	The relative strength of the Ewald-shifted direct potential at rcoulomb
ewald-rtol-lj = 0.001	The relative strength of the dispersion potential at rvdw
lj-pme-comb-rule = Geometric	The combination rules used to combine VdW-parameters in the reciprocal space of LJ-PME
ewald-geometry = 3d	The Ewald sum is performed in all three dimensions
	OPTIONS FOR WEAK COUPLING ALGORITHMS
tcoupl = v-rescale	Bussi thermostat
tc-grps = TiO2 LIPID SOL	Groups to couple to separate temperature baths
tau-t = 1.0 1.0 1.0	Time constant for temperature coupling
ref-t = 303 303 303	Desired temperature (K)
Pcoupl = no	berendsen	No p coupling
Pcoupltype = anisotropic	Anisotropic barostat
nstpcouple = -1	Coupling frequency is set to nstlist
ref-p = 1.0 1.0 1.0 0.0 0.0 0.0	Desired pressure (bar)
tau-p = 5.0	Time constant for pressure coupling
compressibility = 5e-7 5e-7 5e-5 0.0 0.0 0.0	TiO2 TiO2 H2O compressibility
	VELOCITY GENERATION
gen-vel = yes	Generate velocities according to Maxwell distribution
gen-temp = 303	Temperature for Maxwell distribution
	CONSTRAINTS
constraints = h-bonds	Constrain h-bonds
