# Supplementary material for: Atomistic Molecular Dynamics Simulations of Lipids Near TiO2 Nanosurfaces
Source: J Phys Chem B. 2021 Jul 16;125(29):8048–59. doi: 10.1021/acs.jpcb.1c04547 (PMC8389913; doi:10.1021/acs.jpcb.1c04547)
Supplement: Supplementary file 2 — jp1c04547_si_002.zip [file jp1c04547_si_002.zip › MD_setup/itp/bones.itp]

[ atomtypes ]
;atomtype      atnum       mass        NAC      ptype      sigma    epsilon        desc
       HA          1      1.008   0.417000          A   0.000000   0.000000  ; H-O1    
       OA          8     15.999  -1.124000          A   0.351000   0.409000  ; O-Ti3   
       OB          8     15.999  -1.035000          A   0.342000   0.401000  ; O-Ti2   
       OC          8     15.999  -0.834000          A   0.315060   0.636400  ; O-H2  ! TiP3P water    
       OF          8     15.999  -0.913000          A   0.329000   0.389     ; O-H1Ti1    
      TiA         22     47.867   2.248000          A   0.190000  13.790000  ; Ti-O6   
      TiB         22     47.867   2.159000          A   0.190000  13.790000  ; Ti-O5   

[ bondtypes ]
;i          j       func         b0             kb       desc
      TiA         OA          1   0.19      800000.          ; Ti-O 
      TiA         OB          1   0.19      800000.          ; Ti-O 
      TiA         OC          1   0.2       800000.          ; Ti-O 
      TiA         OF          1   0.19      800000.          ; Ti-O
      TiB         OA          1   0.19      800000.          ; Ti-O
      TiB         OB          1   0.19      800000.          ; Ti-O
      TiB         OC          1   0.2       800000.          ; Ti-O
      TiB         OF          1   0.19      800000.          ; Ti-O
       OC         HA          1   0.1       347900.          ; O-H  
       OF         HA          1   0.1       326700.          ; O-H

[ angletypes ]
;i          j          k       func       theta0        ktheta        desc
      TiA         OF         HA          1  114.85       5433.     ; Ti-O-H 
      TiB         OF         HA          1  114.85       5433.     ; Ti-O-H
      TiA         OC         HA          1  112.6        5639.     ; Ti-O-H
      HA          OC         HA          1  104.2        628.      ;  H-O-H 
