# Supplementary material for: Atomistic Molecular Dynamics Simulations of Lipids Near TiO2 Nanosurfaces
Source: J Phys Chem B. 2021 Jul 16;125(29):8048–59. doi: 10.1021/acs.jpcb.1c04547 (PMC8389913; doi:10.1021/acs.jpcb.1c04547)
Supplement: Supplementary file 2 — jp1c04547_si_002.zip [file jp1c04547_si_002.zip › MD_setup/itp/nbfix.itp]

[ nonbond_params ]
;atom1 atom2   type   sigma (nm)       epsilon (kJ/mol)
; chloride
;SOD    CLA     1     0.3237303217045  0.35093261028294306978 ;Beglov and Roux original
 SOD    CLA     1     0.3287303217045  0.35093261028294306978 ;sigma increased by 0.005
