# Supplementary material for: Atomistic Molecular Dynamics Simulations of Lipids Near TiO2 Nanosurfaces
Source: J Phys Chem B. 2021 Jul 16;125(29):8048–59. doi: 10.1021/acs.jpcb.1c04547 (PMC8389913; doi:10.1021/acs.jpcb.1c04547)
Supplement: Supplementary file 2 — jp1c04547_si_002.zip [file jp1c04547_si_002.zip › MD_setup/itp/DMPC.itp]

; Force field (FF) parameters for DMPC (1,2-dimyristoyl-sn-glycero-3-phosphocholine)
; Use together with the directory "forcefield.ff" (available in this .zip file and at http://web.me.com/jambeck/lipids)
; Can be used togther with the AMBER FFs for proteins
; Most bonded parameters are taken from the CHARMM36 FF, except
;  - CTL2-CTL2-CTL2-CTL2 torsion
;  - CTL2-CTL2-CTL2-CTL3 torsion
; Nonbonded parameters are new for CTL2/HAL2/CTL3/HAL3 and ALL charges have been recalculated
; For support/suggestions or whatever: joakim.jambeck@mmk.su.se/jambeck@me.com or alexander.lyubartsev@mmk.su.se
;
;!!!!!! MAKE SURE YOU CITE THE FOLLOWING REFERENCES WHEN USING THIS FORCE FIELD !!!!!!
;
; Joakim P. M. Jämbeck and Alexander P. Lyubertsev, "Derivation and Systematic Validation of a Refined All-Atom Force Field for Phosphatidylcholine Lipids",
; J. Phys. Chem. B, submitted
; (This paper also contains more details regarding the parameters)
;
; A great portion of the bonded and nonbonded parameters comes from CHARMM36, so also cite:
;
; Jeffery B. Klauda, Richard M. Venable, J. Alfredo Freites, Joseph
; W. O’Connor, Douglas J. Tobias, Carlos Mondragon-Ramirez, Igor
; Vorobyov, Alexander D. MacKerell, Jr. and Richard W. Pastor "Update of
; the CHARMM All-Atom Additive Force Field for Lipids: Validation on Six
; Lipid Types" J. Phys. Chem. B, 2010, 114 (23), pp 7830–7843


[ moleculetype ]
; Name            nrexcl
DMPC               3

[ atoms ]
;   nr       type  resnr residue  atom   cgnr       charge       mass  
     1        NTL      1   DMPC      N      1      0.20   14.007   
     2       CTL5      1   DMPC    C13      2     -0.38   12.011   
     3         HL      1   DMPC   H13A      3      0.19    1.008   
     4         HL      1   DMPC   H13B      4      0.19    1.008   
     5         HL      1   DMPC   H13C      5      0.19    1.008   
     6       CTL5      1   DMPC    C14      6     -0.38   12.011   
     7         HL      1   DMPC   H14A      7      0.19    1.008   
     8         HL      1   DMPC   H14B      8      0.19    1.008   
     9         HL      1   DMPC   H14C      9      0.19    1.008   
    10       CTL5      1   DMPC    C15     10     -0.38   12.011   
    11         HL      1   DMPC   H15A     11      0.19    1.008   
    12         HL      1   DMPC   H15B     12      0.19    1.008   
    13         HL      1   DMPC   H15C     13      0.19    1.008   
    14       CTL2      1   DMPC    C12     14     -0.20   12.011   
    15         HL      1   DMPC   H12A     15      0.09    1.008   
    16         HL      1   DMPC   H12B     16      0.09    1.008   
    17       CTL2      1   DMPC    C11     17      0.17   12.011   
    18       HAL2      1   DMPC   H11A     18      0.03    1.008   
    19       HAL2      1   DMPC   H11B     19      0.03    1.008   
    20         PL      1   DMPC      P     20      1.58   30.974   
    21        O2L      1   DMPC    O13     21     -0.86  15.9994   
    22        O2L      1   DMPC    O14     22     -0.86  15.9994   
    23       OSLP      1   DMPC    O11     23     -0.49  15.9994   
    24       OSLP      1   DMPC    O12     24     -0.49  15.9994   
    25       CTL2      1   DMPC     C1     25     -0.11   12.011   
    26       HAL2      1   DMPC     HA     26      0.07    1.008   
    27       HAL2      1   DMPC     HB     27      0.07    1.008   
    28       CTL1      1   DMPC     C2     28      0.48   12.011   
    29       HAL1      1   DMPC     HS     29      0.04    1.008   
    30        OSL      1   DMPC    O21     30     -0.47    15.9994 
    31         CL      1   DMPC    C21     31      0.79    12.011  
    32        OBL      1   DMPC    O22     32     -0.65    15.9994 
    33       CTL2      1   DMPC    C22     33     -0.06   12.011   
    34       HAL2      1   DMPC    H2R     34      0.03    1.008   
    35       HAL2      1   DMPC    H2S     35      0.03    1.008   
    36       CTL2      1   DMPC     C3     36      0.13   12.011   
    37       HAL2      1   DMPC     HX     37      0.06    1.008   
    38       HAL2      1   DMPC     HY     38      0.06    1.008   
    39        OSL      1   DMPC    O31     39     -0.47    15.9994 
    40         CL      1   DMPC    C31     40      0.79    12.011  
    41        OBL      1   DMPC    O32     41     -0.65    15.9994 
    42       CTL2      1   DMPC    C32     42     -0.06   12.011   
    43       HAL2      1   DMPC    H2X     43      0.03     1.008  
    44       HAL2      1   DMPC    H2Y     44      0.03     1.008  
    45       CTL2      1   DMPC    C23     45       0.0      12.011
    46       HAL2      1   DMPC    H3R     46       0.0       1.008
    47       HAL2      1   DMPC    H3S     47       0.0       1.008
    48       CTL2      1   DMPC    C24     48       0.0      12.011
    49       HAL2      1   DMPC    H4R     49       0.0       1.008
    50       HAL2      1   DMPC    H4S     50       0.0       1.008
    51       CTL2      1   DMPC    C25     51       0.0      12.011
    52       HAL2      1   DMPC    H5R     52       0.0       1.008
    53       HAL2      1   DMPC    H5S     53       0.0       1.008
    54       CTL2      1   DMPC    C26     54       0.0      12.011
    55       HAL2      1   DMPC    H6R     55       0.0       1.008
    56       HAL2      1   DMPC    H6S     56       0.0       1.008
    57       CTL2      1   DMPC    C27     57       0.0      12.011
    58       HAL2      1   DMPC    H7R     58       0.0       1.008
    59       HAL2      1   DMPC    H7S     59       0.0       1.008
    60       CTL2      1   DMPC    C28     60       0.0      12.011
    61       HAL2      1   DMPC    H8R     61       0.0       1.008
    62       HAL2      1   DMPC    H8S     62       0.0       1.008
    63       CTL2      1   DMPC    C29     63       0.0      12.011
    64       HAL2      1   DMPC    H9R     64       0.0       1.008
    65       HAL2      1   DMPC    H9S     65       0.0       1.008
    66       CTL2      1   DMPC   C210     66       0.0      12.011
    67       HAL2      1   DMPC   H10R     67       0.0       1.008
    68       HAL2      1   DMPC   H10S     68       0.0       1.008
    69       CTL2      1   DMPC   C211     69       0.0      12.011
    70       HAL2      1   DMPC   H11R     70       0.0       1.008
    71       HAL2      1   DMPC   H11S     71       0.0       1.008
    72       CTL2      1   DMPC   C212     72       0.0      12.011
    73       HAL2      1   DMPC   H12R     73       0.0       1.008
    74       HAL2      1   DMPC   H12S     74       0.0       1.008
    75       CTL2      1   DMPC   C213     75      0.047     12.011
    76       HAL2      1   DMPC   H13R     76     -0.007      1.008
    77       HAL2      1   DMPC   H13S     77     -0.007      1.008
    78       CTL3      1   DMPC   C214     78     -0.081     12.011
    79       HAL3      1   DMPC   H14R     79      0.016      1.008
    80       HAL3      1   DMPC   H14S     80      0.016      1.008
    81       HAL3      1   DMPC   H14T     81      0.016      1.008
    82       CTL2      1   DMPC    C33     82       0.0      12.011
    83       HAL2      1   DMPC    H3X     83       0.0       1.008
    84       HAL2      1   DMPC    H3Y     84       0.0       1.008
    85       CTL2      1   DMPC    C34     85       0.0      12.011
    86       HAL2      1   DMPC    H4X     86       0.0       1.008
    87       HAL2      1   DMPC    H4Y     87       0.0       1.008
    88       CTL2      1   DMPC    C35     88       0.0      12.011
    89       HAL2      1   DMPC    H5X     89       0.0       1.008
    90       HAL2      1   DMPC    H5Y     90       0.0       1.008
    91       CTL2      1   DMPC    C36     91       0.0      12.011
    92       HAL2      1   DMPC    H6X     92       0.0       1.008
    93       HAL2      1   DMPC    H6Y     93       0.0       1.008
    94       CTL2      1   DMPC    C37     94       0.0      12.011
    95       HAL2      1   DMPC    H7X     95       0.0       1.008
    96       HAL2      1   DMPC    H7Y     96       0.0       1.008
    97       CTL2      1   DMPC    C38     97       0.0      12.011
    98       HAL2      1   DMPC    H8X     98       0.0       1.008
    99       HAL2      1   DMPC    H8Y     99       0.0       1.008
   100       CTL2      1   DMPC    C39    100       0.0      12.011
   101       HAL2      1   DMPC    H9X    101       0.0       1.008
   102       HAL2      1   DMPC    H9Y    102       0.0       1.008
   103       CTL2      1   DMPC   C310    103       0.0      12.011
   104       HAL2      1   DMPC   H10X    104       0.0       1.008
   105       HAL2      1   DMPC   H10Y    105       0.0       1.008
   106       CTL2      1   DMPC   C311    106       0.0      12.011
   107       HAL2      1   DMPC   H11X    107       0.0       1.008
   108       HAL2      1   DMPC   H11Y    108       0.0       1.008
   109       CTL2      1   DMPC   C312    109       0.0      12.011
   110       HAL2      1   DMPC   H12X    110       0.0       1.008
   111       HAL2      1   DMPC   H12Y    111       0.0       1.008
   112       CTL2      1   DMPC   C313    112      0.047    12.011 
   113       HAL2      1   DMPC   H13X    113     -0.007      1.008
   114       HAL2      1   DMPC   H13Y    114     -0.007      1.008
   115       CTL3      1   DMPC   C314    115     -0.081     12.011
   116       HAL3      1   DMPC   H14X    116      0.016      1.008
   117       HAL3      1   DMPC   H14Y    117      0.016      1.008
   118       HAL3      1   DMPC   H14Z    118      0.016      1.008


[ bonds ]
;  ai    aj funct            c0            c1            c2            c3
    1     2     1 
    1     6     1 
    1    10     1 
    1    14     1 
    2     3     1 
    2     4     1 
    2     5     1 
    6     7     1 
    6     8     1 
    6     9     1 
   10    11     1 
   10    12     1 
   10    13     1 
   14    15     1 
   14    16     1 
   14    17     1 
   17    18     1 
   17    19     1 
   17    24     1 
   20    21     1 
   20    22     1 
   20    23     1 
   20    24     1 
   23    25     1 
   25    26     1 
   25    27     1 
   25    28     1 
   28    29     1 
   28    30     1 
   28    36     1 
   30    31     1 
   31    32     1 
   31    33     1 
   33    34     1 
   33    35     1 
   33    45     1 
   36    37     1 
   36    38     1 
   36    39     1 
   39    40     1 
   40    41     1 
   40    42     1 
   42    43     1 
   42    44     1 
   42    82     1 
   45    46     1 
   45    47     1 
   45    48     1 
   48    49     1 
   48    50     1 
   48    51     1 
   51    52     1 
   51    53     1 
   51    54     1 
   54    55     1 
   54    56     1 
   54    57     1 
   57    58     1 
   57    59     1 
   57    60     1 
   60    61     1 
   60    62     1 
   60    63     1 
   63    64     1 
   63    65     1 
   63    66     1 
   66    67     1 
   66    68     1 
   66    69     1 
   69    70     1 
   69    71     1 
   69    72     1 
   72    73     1 
   72    74     1 
   72    75     1 
   75    76     1 
   75    77     1 
   75    78     1 
   78    79     1 
   78    80     1 
   78    81     1 
   82    83     1 
   82    84     1 
   82    85     1 
   85    86     1 
   85    87     1 
   85    88     1 
   88    89     1 
   88    90     1 
   88    91     1 
   91    92     1 
   91    93     1 
   91    94     1 
   94    95     1 
   94    96     1 
   94    97     1 
   97    98     1 
   97    99     1 
   97   100     1 
  100   101     1 
  100   102     1 
  100   103     1 
  103   104     1 
  103   105     1 
  103   106     1 
  106   107     1 
  106   108     1 
  106   109     1 
  109   110     1 
  109   111     1 
  109   112     1 
  112   113     1 
  112   114     1 
  112   115     1 
  115   116     1 
  115   117     1 
  115   118     1 

[ pairs ]
;  ai    aj funct            c0            c1            c2            c3
    1    18     1 
    1    19     1 
    1    24     1 
    2     7     1 
    2     8     1 
    2     9     1 
    2    11     1 
    2    12     1 
    2    13     1 
    2    15     1 
    2    16     1 
    2    17     1 
    3     6     1 
    3    10     1 
    3    14     1 
    4     6     1 
    4    10     1 
    4    14     1 
    5     6     1 
    5    10     1 
    5    14     1 
    6    11     1 
    6    12     1 
    6    13     1 
    6    15     1 
    6    16     1 
    6    17     1 
    7    10     1 
    7    14     1 
    8    10     1 
    8    14     1 
    9    10     1 
    9    14     1 
   10    15     1 
   10    16     1 
   10    17     1 
   11    14     1 
   12    14     1 
   13    14     1 
   14    20     1 
   15    18     1 
   15    19     1 
   15    24     1 
   16    18     1 
   16    19     1 
   16    24     1 
   17    21     1 
   17    22     1 
   17    23     1 
   18    20     1 
   19    20     1 
   20    26     1 
   20    27     1 
   20    28     1 
   21    25     1 
   22    25     1 
   23    29     1 
   23    30     1 
   23    36     1 
   24    25     1 
   25    31     1 
   25    37     1 
   25    38     1 
   25    39     1 
   26    29     1 
   26    30     1 
   26    36     1 
   27    29     1 
   27    30     1 
   27    36     1 
   28    32     1 
   28    33     1 
   28    40     1 
   29    31     1 
   29    37     1 
   29    38     1 
   29    39     1 
   30    34     1 
   30    35     1 
   30    37     1 
   30    38     1 
   30    39     1 
   30    45     1 
   31    36     1 
   31    46     1 
   31    47     1 
   31    48     1 
   32    34     1 
   32    35     1 
   32    45     1 
   33    49     1 
   33    50     1 
   33    51     1 
   34    46     1 
   34    47     1 
   34    48     1 
   35    46     1 
   35    47     1 
   35    48     1 
   36    41     1 
   36    42     1 
   37    40     1 
   38    40     1 
   39    43     1 
   39    44     1 
   39    82     1 
   40    83     1 
   40    84     1 
   40    85     1 
   41    43     1 
   41    44     1 
   41    82     1 
   42    86     1 
   42    87     1 
   42    88     1 
   43    83     1 
   43    84     1 
   43    85     1 
   44    83     1 
   44    84     1 
   44    85     1 
   45    52     1 
   45    53     1 
   45    54     1 
   46    49     1 
   46    50     1 
   46    51     1 
   47    49     1 
   47    50     1 
   47    51     1 
   48    55     1 
   48    56     1 
   48    57     1 
   49    52     1 
   49    53     1 
   49    54     1 
   50    52     1 
   50    53     1 
   50    54     1 
   51    58     1 
   51    59     1 
   51    60     1 
   52    55     1 
   52    56     1 
   52    57     1 
   53    55     1 
   53    56     1 
   53    57     1 
   54    61     1 
   54    62     1 
   54    63     1 
   55    58     1 
   55    59     1 
   55    60     1 
   56    58     1 
   56    59     1 
   56    60     1 
   57    64     1 
   57    65     1 
   57    66     1 
   58    61     1 
   58    62     1 
   58    63     1 
   59    61     1 
   59    62     1 
   59    63     1 
   60    67     1 
   60    68     1 
   60    69     1 
   61    64     1 
   61    65     1 
   61    66     1 
   62    64     1 
   62    65     1 
   62    66     1 
   63    70     1 
   63    71     1 
   63    72     1 
   64    67     1 
   64    68     1 
   64    69     1 
   65    67     1 
   65    68     1 
   65    69     1 
   66    73     1 
   66    74     1 
   66    75     1 
   67    70     1 
   67    71     1 
   67    72     1 
   68    70     1 
   68    71     1 
   68    72     1 
   69    76     1 
   69    77     1 
   69    78     1 
   70    73     1 
   70    74     1 
   70    75     1 
   71    73     1 
   71    74     1 
   71    75     1 
   72    79     1 
   72    80     1 
   72    81     1 
   73    76     1 
   73    77     1 
   73    78     1 
   74    76     1 
   74    77     1 
   74    78     1 
   76    79     1 
   76    80     1 
   76    81     1 
   77    79     1 
   77    80     1 
   77    81     1 
   82    89     1 
   82    90     1 
   82    91     1 
   83    86     1 
   83    87     1 
   83    88     1 
   84    86     1 
   84    87     1 
   84    88     1 
   85    92     1 
   85    93     1 
   85    94     1 
   86    89     1 
   86    90     1 
   86    91     1 
   87    89     1 
   87    90     1 
   87    91     1 
   88    95     1 
   88    96     1 
   88    97     1 
   89    92     1 
   89    93     1 
   89    94     1 
   90    92     1 
   90    93     1 
   90    94     1 
   91    98     1 
   91    99     1 
   91   100     1 
   92    95     1 
   92    96     1 
   92    97     1 
   93    95     1 
   93    96     1 
   93    97     1 
   94   101     1 
   94   102     1 
   94   103     1 
   95    98     1 
   95    99     1 
   95   100     1 
   96    98     1 
   96    99     1 
   96   100     1 
   97   104     1 
   97   105     1 
   97   106     1 
   98   101     1 
   98   102     1 
   98   103     1 
   99   101     1 
   99   102     1 
   99   103     1 
  100   107     1 
  100   108     1 
  100   109     1 
  101   104     1 
  101   105     1 
  101   106     1 
  102   104     1 
  102   105     1 
  102   106     1 
  103   110     1 
  103   111     1 
  103   112     1 
  104   107     1 
  104   108     1 
  104   109     1 
  105   107     1 
  105   108     1 
  105   109     1 
  106   113     1 
  106   114     1 
  106   115     1 
  107   110     1 
  107   111     1 
  107   112     1 
  108   110     1 
  108   111     1 
  108   112     1 
  109   116     1 
  109   117     1 
  109   118     1 
  110   113     1 
  110   114     1 
  110   115     1 
  111   113     1 
  111   114     1 
  111   115     1 
  113   116     1 
  113   117     1 
  113   118     1 
  114   116     1 
  114   117     1 
  114   118     1 

[ angles ]
;  ai    aj    ak funct            c0            c1            c2            c3
    2     1     6     5 
    2     1    10     5 
    2     1    14     5 
    6     1    10     5 
    6     1    14     5 
   10     1    14     5 
    1     2     3     5 
    1     2     4     5 
    1     2     5     5 
    3     2     4     5 
    3     2     5     5 
    4     2     5     5 
    1     6     7     5 
    1     6     8     5 
    1     6     9     5 
    7     6     8     5 
    7     6     9     5 
    8     6     9     5 
    1    10    11     5 
    1    10    12     5 
    1    10    13     5 
   11    10    12     5 
   11    10    13     5 
   12    10    13     5 
    1    14    15     5 
    1    14    16     5 
    1    14    17     5 
   15    14    16     5 
   15    14    17     5 
   16    14    17     5 
   14    17    18     5 
   14    17    19     5 
   14    17    24     5 
   18    17    19     5 
   18    17    24     5 
   19    17    24     5 
   21    20    22     5 
   21    20    23     5 
   21    20    24     5 
   22    20    23     5 
   22    20    24     5 
   23    20    24     5 
   20    23    25     5 
   17    24    20     5 
   23    25    26     5 
   23    25    27     5 
   23    25    28     5 
   26    25    27     5 
   26    25    28     5 
   27    25    28     5 
   25    28    29     5 
   25    28    30     5 
   25    28    36     5 
   29    28    30     5 
   29    28    36     5 
   30    28    36     5 
   28    30    31     5 
   30    31    32     5 
   30    31    33     5 
   32    31    33     5 
   31    33    34     5 
   31    33    35     5 
   31    33    45     5 
   34    33    35     5 
   34    33    45     5 
   35    33    45     5 
   28    36    37     5 
   28    36    38     5 
   28    36    39     5 
   37    36    38     5 
   37    36    39     5 
   38    36    39     5 
   36    39    40     5 
   39    40    41     5 
   39    40    42     5 
   41    40    42     5 
   40    42    43     5 
   40    42    44     5 
   40    42    82     5 
   43    42    44     5 
   43    42    82     5 
   44    42    82     5 
   33    45    46     5 
   33    45    47     5 
   33    45    48     5 
   46    45    47     5 
   46    45    48     5 
   47    45    48     5 
   45    48    49     5 
   45    48    50     5 
   45    48    51     5 
   49    48    50     5 
   49    48    51     5 
   50    48    51     5 
   48    51    52     5 
   48    51    53     5 
   48    51    54     5 
   52    51    53     5 
   52    51    54     5 
   53    51    54     5 
   51    54    55     5 
   51    54    56     5 
   51    54    57     5 
   55    54    56     5 
   55    54    57     5 
   56    54    57     5 
   54    57    58     5 
   54    57    59     5 
   54    57    60     5 
   58    57    59     5 
   58    57    60     5 
   59    57    60     5 
   57    60    61     5 
   57    60    62     5 
   57    60    63     5 
   61    60    62     5 
   61    60    63     5 
   62    60    63     5 
   60    63    64     5 
   60    63    65     5 
   60    63    66     5 
   64    63    65     5 
   64    63    66     5 
   65    63    66     5 
   63    66    67     5 
   63    66    68     5 
   63    66    69     5 
   67    66    68     5 
   67    66    69     5 
   68    66    69     5 
   66    69    70     5 
   66    69    71     5 
   66    69    72     5 
   70    69    71     5 
   70    69    72     5 
   71    69    72     5 
   69    72    73     5 
   69    72    74     5 
   69    72    75     5 
   73    72    74     5 
   73    72    75     5 
   74    72    75     5 
   72    75    76     5 
   72    75    77     5 
   72    75    78     5 
   76    75    77     5 
   76    75    78     5 
   77    75    78     5 
   75    78    79     5 
   75    78    80     5 
   75    78    81     5 
   79    78    80     5 
   79    78    81     5 
   80    78    81     5 
   42    82    83     5 
   42    82    84     5 
   42    82    85     5 
   83    82    84     5 
   83    82    85     5 
   84    82    85     5 
   82    85    86     5 
   82    85    87     5 
   82    85    88     5 
   86    85    87     5 
   86    85    88     5 
   87    85    88     5 
   85    88    89     5 
   85    88    90     5 
   85    88    91     5 
   89    88    90     5 
   89    88    91     5 
   90    88    91     5 
   88    91    92     5 
   88    91    93     5 
   88    91    94     5 
   92    91    93     5 
   92    91    94     5 
   93    91    94     5 
   91    94    95     5 
   91    94    96     5 
   91    94    97     5 
   95    94    96     5 
   95    94    97     5 
   96    94    97     5 
   94    97    98     5 
   94    97    99     5 
   94    97   100     5 
   98    97    99     5 
   98    97   100     5 
   99    97   100     5 
   97   100   101     5 
   97   100   102     5 
   97   100   103     5 
  101   100   102     5 
  101   100   103     5 
  102   100   103     5 
  100   103   104     5 
  100   103   105     5 
  100   103   106     5 
  104   103   105     5 
  104   103   106     5 
  105   103   106     5 
  103   106   107     5 
  103   106   108     5 
  103   106   109     5 
  107   106   108     5 
  107   106   109     5 
  108   106   109     5 
  106   109   110     5 
  106   109   111     5 
  106   109   112     5 
  110   109   111     5 
  110   109   112     5 
  111   109   112     5 
  109   112   113     5 
  109   112   114     5 
  109   112   115     5 
  113   112   114     5 
  113   112   115     5 
  114   112   115     5 
  112   115   116     5 
  112   115   117     5 
  112   115   118     5 
  116   115   117     5 
  116   115   118     5 
  117   115   118     5 

[ dihedrals ]
;  ai    aj    ak    al funct            c0            c1            c2            c3            c4            c5
    6     1     2     3     9 
    6     1     2     4     9 
    6     1     2     5     9 
   10     1     2     3     9 
   10     1     2     4     9 
   10     1     2     5     9 
   14     1     2     3     9 
   14     1     2     4     9 
   14     1     2     5     9 
    2     1     6     7     9 
    2     1     6     8     9 
    2     1     6     9     9 
   10     1     6     7     9 
   10     1     6     8     9 
   10     1     6     9     9 
   14     1     6     7     9 
   14     1     6     8     9 
   14     1     6     9     9 
    2     1    10    11     9 
    2     1    10    12     9 
    2     1    10    13     9 
    6     1    10    11     9 
    6     1    10    12     9 
    6     1    10    13     9 
   14     1    10    11     9 
   14     1    10    12     9 
   14     1    10    13     9 
    2     1    14    15     9 
    2     1    14    16     9 
    2     1    14    17     9 
    6     1    14    15     9 
    6     1    14    16     9 
    6     1    14    17     9 
   10     1    14    15     9 
   10     1    14    16     9 
   10     1    14    17     9 
    1    14    17    18     9 
    1    14    17    19     9 
    1    14    17    24     9 
   15    14    17    18     9 
   15    14    17    19     9 
   15    14    17    24     9 
   16    14    17    18     9 
   16    14    17    19     9 
   16    14    17    24     9 
   14    17    24    20     9 
   18    17    24    20     9 
   19    17    24    20     9 
   21    20    23    25     9 
   22    20    23    25     9 
   24    20    23    25     9 
   21    20    24    17     9 
   22    20    24    17     9 
   23    20    24    17     9 
   20    23    25    26     9 
   20    23    25    27     9 
   20    23    25    28     9 
   23    25    28    29     9 
   23    25    28    30     9 
   23    25    28    36     9 
   26    25    28    29     9 
   26    25    28    30     9 
   26    25    28    36     9 
   27    25    28    29     9 
   27    25    28    30     9 
   27    25    28    36     9 
   25    28    30    31     9 
   29    28    30    31     9 
   36    28    30    31     9 
   25    28    36    37     9 
   25    28    36    38     9 
   25    28    36    39     9 
   29    28    36    37     9 
   29    28    36    38     9 
   29    28    36    39     9 
   30    28    36    37     9 
   30    28    36    38     9 
   30    28    36    39     9 
   28    30    31    32     9 
   28    30    31    33     9 
   30    31    33    34     9 
   30    31    33    35     9 
   30    31    33    45     9 
   32    31    33    34     9 
   32    31    33    35     9 
   32    31    33    45     9 
   31    33    45    46     9 
   31    33    45    47     9 
   31    33    45    48     9 
   34    33    45    46     9 
   34    33    45    47     9 
   34    33    45    48     9 
   35    33    45    46     9 
   35    33    45    47     9 
   35    33    45    48     9 
   28    36    39    40     9 
   37    36    39    40     9 
   38    36    39    40     9 
   36    39    40    41     9 
   36    39    40    42     9 
   39    40    42    43     9 
   39    40    42    44     9 
   39    40    42    82     9 
   41    40    42    43     9 
   41    40    42    44     9 
   41    40    42    82     9 
   40    42    82    83     9 
   40    42    82    84     9 
   40    42    82    85     9 
   43    42    82    83     9 
   43    42    82    84     9 
   43    42    82    85     9 
   44    42    82    83     9 
   44    42    82    84     9 
   44    42    82    85     9 
   33    45    48    49     9 
   33    45    48    50     9 
   33    45    48    51     9 
   46    45    48    49     9 
   46    45    48    50     9 
   46    45    48    51     9 
   47    45    48    49     9 
   47    45    48    50     9 
   47    45    48    51     9 
   45    48    51    52     9 
   45    48    51    53     9 
   45    48    51    54     9 
   49    48    51    52     9 
   49    48    51    53     9 
   49    48    51    54     9 
   50    48    51    52     9 
   50    48    51    53     9 
   50    48    51    54     9 
   48    51    54    55     9 
   48    51    54    56     9 
   48    51    54    57     9 
   52    51    54    55     9 
   52    51    54    56     9 
   52    51    54    57     9 
   53    51    54    55     9 
   53    51    54    56     9 
   53    51    54    57     9 
   51    54    57    58     9 
   51    54    57    59     9 
   51    54    57    60     9 
   55    54    57    58     9 
   55    54    57    59     9 
   55    54    57    60     9 
   56    54    57    58     9 
   56    54    57    59     9 
   56    54    57    60     9 
   54    57    60    61     9 
   54    57    60    62     9 
   54    57    60    63     9 
   58    57    60    61     9 
   58    57    60    62     9 
   58    57    60    63     9 
   59    57    60    61     9 
   59    57    60    62     9 
   59    57    60    63     9 
   57    60    63    64     9 
   57    60    63    65     9 
   57    60    63    66     9 
   61    60    63    64     9 
   61    60    63    65     9 
   61    60    63    66     9 
   62    60    63    64     9 
   62    60    63    65     9 
   62    60    63    66     9 
   60    63    66    67     9 
   60    63    66    68     9 
   60    63    66    69     9 
   64    63    66    67     9 
   64    63    66    68     9 
   64    63    66    69     9 
   65    63    66    67     9 
   65    63    66    68     9 
   65    63    66    69     9 
   63    66    69    70     9 
   63    66    69    71     9 
   63    66    69    72     9 
   67    66    69    70     9 
   67    66    69    71     9 
   67    66    69    72     9 
   68    66    69    70     9 
   68    66    69    71     9 
   68    66    69    72     9 
   66    69    72    73     9 
   66    69    72    74     9 
   66    69    72    75     9 
   70    69    72    73     9 
   70    69    72    74     9 
   70    69    72    75     9 
   71    69    72    73     9 
   71    69    72    74     9 
   71    69    72    75     9 
   69    72    75    76     9 
   69    72    75    77     9 
   69    72    75    78     9 
   73    72    75    76     9 
   73    72    75    77     9 
   73    72    75    78     9 
   74    72    75    76     9 
   74    72    75    77     9 
   74    72    75    78     9 
   72    75    78    79     9 
   72    75    78    80     9 
   72    75    78    81     9 
   76    75    78    79     9 
   76    75    78    80     9 
   76    75    78    81     9 
   77    75    78    79     9 
   77    75    78    80     9 
   77    75    78    81     9 
   42    82    85    86     9 
   42    82    85    87     9 
   42    82    85    88     9 
   83    82    85    86     9 
   83    82    85    87     9 
   83    82    85    88     9 
   84    82    85    86     9 
   84    82    85    87     9 
   84    82    85    88     9 
   82    85    88    89     9 
   82    85    88    90     9 
   82    85    88    91     9 
   86    85    88    89     9 
   86    85    88    90     9 
   86    85    88    91     9 
   87    85    88    89     9 
   87    85    88    90     9 
   87    85    88    91     9 
   85    88    91    92     9 
   85    88    91    93     9 
   85    88    91    94     9 
   89    88    91    92     9 
   89    88    91    93     9 
   89    88    91    94     9 
   90    88    91    92     9 
   90    88    91    93     9 
   90    88    91    94     9 
   88    91    94    95     9 
   88    91    94    96     9 
   88    91    94    97     9 
   92    91    94    95     9 
   92    91    94    96     9 
   92    91    94    97     9 
   93    91    94    95     9 
   93    91    94    96     9 
   93    91    94    97     9 
   91    94    97    98     9 
   91    94    97    99     9 
   91    94    97   100     9 
   95    94    97    98     9 
   95    94    97    99     9 
   95    94    97   100     9 
   96    94    97    98     9 
   96    94    97    99     9 
   96    94    97   100     9 
   94    97   100   101     9 
   94    97   100   102     9 
   94    97   100   103     9 
   98    97   100   101     9 
   98    97   100   102     9 
   98    97   100   103     9 
   99    97   100   101     9 
   99    97   100   102     9 
   99    97   100   103     9 
   97   100   103   104     9 
   97   100   103   105     9 
   97   100   103   106     9 
  101   100   103   104     9 
  101   100   103   105     9 
  101   100   103   106     9 
  102   100   103   104     9 
  102   100   103   105     9 
  102   100   103   106     9 
  100   103   106   107     9 
  100   103   106   108     9 
  100   103   106   109     9 
  104   103   106   107     9 
  104   103   106   108     9 
  104   103   106   109     9 
  105   103   106   107     9 
  105   103   106   108     9 
  105   103   106   109     9 
  103   106   109   110     9 
  103   106   109   111     9 
  103   106   109   112     9 
  107   106   109   110     9 
  107   106   109   111     9 
  107   106   109   112     9 
  108   106   109   110     9 
  108   106   109   111     9 
  108   106   109   112     9 
  106   109   112   113     9 
  106   109   112   114     9 
  106   109   112   115     9 
  110   109   112   113     9 
  110   109   112   114     9 
  110   109   112   115     9 
  111   109   112   113     9 
  111   109   112   114     9 
  111   109   112   115     9 
  109   112   115   116     9 
  109   112   115   117     9 
  109   112   115   118     9 
  113   112   115   116     9 
  113   112   115   117     9 
  113   112   115   118     9 
  114   112   115   116     9 
  114   112   115   117     9 
  114   112   115   118     9 

[ dihedrals ]
;  ai    aj    ak    al funct            c0            c1            c2            c3
   31    30    33    32     2 
   40    39    42    41     2 
