# Supplementary material for: Atomistic Molecular Dynamics Simulations of Lipids Near TiO2 Nanosurfaces
Source: J Phys Chem B. 2021 Jul 16;125(29):8048–59. doi: 10.1021/acs.jpcb.1c04547 (PMC8389913; doi:10.1021/acs.jpcb.1c04547)
Supplement: Supplementary file 2 — jp1c04547_si_002.zip [file jp1c04547_si_002.zip › MD_setup/itp/SOL.itp]

[ moleculetype ]
; molname            nrexcl
SOL                   1  ; Rigid TIP3P water model

[ atoms ]
; nr      atype     resnr   resname  atname    cgnr     NAC      mass    desc            
1        OC       1        SOL     O1       1       -0.834    15.999   ; O-H2 [-0.834]
2        HA       1        SOL     H1       2        0.417     1.008   ; H-   [-0.417]
3        HA       1        SOL     H2       3        0.417     1.008   ; H-        [0]

;[ bonds ]
; i        j        func    desc    
;1        2        1        ; O-H  
;1        3        1        ; O-H

;[ angles ]
; i        j        k        func    desc     
;2        1        3        1        ; H-O-H

[ settles ]
; i     j       funct   length
1       1       0.09572 0.15139

[ exclusions ]
1 2 3
2 1 3
3 1 2
