# Supplementary material for: Atomistic Molecular Dynamics Simulations of Lipids Near TiO2 Nanosurfaces
Source: J Phys Chem B. 2021 Jul 16;125(29):8048–59. doi: 10.1021/acs.jpcb.1c04547 (PMC8389913; doi:10.1021/acs.jpcb.1c04547)
Supplement: Supplementary file 2 — jp1c04547_si_002.zip [file jp1c04547_si_002.zip › MD_setup/itp/ions.itp]

; From CHARMM27 ions.itp
[ moleculetype ]
; molname       nrexcl
NA              1

[ atoms ]
; id    at type     res nr  residu name at name  cg nr  charge
1       SOD         1       NA          NA       1      1

[ moleculetype ]
; molname   nrexcl
CL          1

[ atoms ]
; id    at type     res nr  residu name at name  cg nr  charge
1       CLA         1       CL          CL       1      -1
