# Supplementary material for: Atomistic Molecular Dynamics Simulations of Lipids Near TiO2 Nanosurfaces
Source: J Phys Chem B. 2021 Jul 16;125(29):8048–59. doi: 10.1021/acs.jpcb.1c04547 (PMC8389913; doi:10.1021/acs.jpcb.1c04547)
Supplement: Supplementary file 2 — jp1c04547_si_002.zip [file jp1c04547_si_002.zip › MD_setup/itp/POPE.itp]

; Force field (FF) parameters for POPE (1-Palmitoyl-2-oleoyl-sn-glycero-3-phosphoethanolamine)
; Use together with "forcefield.ff" (available at http://web.me.com/jambeck/lipids or 
; on http://www.gromacs.org/Downloads/User_contributions/Force_fields)
; Can be used togther with the AMBER99SB/AMBER99SB-ILDN/AMBER03 FF for proteins
;
; For support/suggestions or whatever: joakim.jambeck@mmk.su.se/joakim.jambeck@gmail.com or lyuba.mmk.su.se
;
; !!!! MAKE SURE YOU CITE THE FOLLOWING REFERENCES WHEN USING THIS FORCE FIELD !!!!
;
; Joakim P. M. Jämbeck and Alexander P. Lyubertsev, "Derivation and Systematic Validation of 
; a Refined All-Atom Force Field for Phosphatidylcholine Lipids",
; J. Phys. Chem. B, 2012, 116, 3164-3179
; (also contains more details regarding the parameters)
;
; and
; 
; Joakim P. M. Jämbeck and Alexander P. Lyubertsev, "An Extension and Further Validation of an All-Atomistic Force Field 
; for Biological Membranes"
; J. Chem. Theory Comput., DOI: 10.1021/ct300342n
;
; A great portion of the bonded and nonbonded parameters comes from CHARMM36, so also cite:
;
; Jeffery B. Klauda, Richard M. Venable, J. Alfredo Freites, Joseph
; W. O’Connor, Douglas J. Tobias, Carlos Mondragon-Ramirez, Igor
; Vorobyov, Alexander D. MacKerell, Jr. and Richard W. Pastor "Update of
; the CHARMM All-Atom Additive Force Field for Lipids: Validation on Six
; Lipid Types" J. Phys. Chem. B, 2010, 114 (23), pp 7830–7843


[ moleculetype ]
; Name            nrexcl
POPE              3

[ atoms ]
;   nr       type  resnr residue  atom   cgnr       charge     mass
     1       NH3L      1   POPE      N      1      -0.29     14.007  
     2        HCL      1   POPE    HN1      2       0.31      1.008  
     3        HCL      1   POPE    HN2      3       0.31      1.008  
     4        HCL      1   POPE    HN3      4       0.31      1.008  
     5       CTL2      1   POPE    C12      5       0.05     12.011  
     6       HAL2      1   POPE   H12A      6       0.03      1.008  
     7       HAL2      1   POPE   H12B      7       0.03      1.008  
     8       CTL2      1   POPE    C11      8       0.17     12.011  
     9       HAL2      1   POPE   H11A      9       0.03      1.008  
    10       HAL2      1   POPE   H11B     10       0.03      1.008  
    11         PL      1   POPE      P     11       1.58     30.974  
    12        O2L      1   POPE    O13     12      -0.86    15.9994  
    13        O2L      1   POPE    O14     13      -0.86    15.9994  
    14       OSLP      1   POPE    O11     14      -0.49    15.9994  
    15       OSLP      1   POPE    O12     15      -0.49    15.9994  
    16       CTL2      1   POPE     C1     16      -0.11     12.011  
    17       HAL2      1   POPE     HA     17       0.07      1.008  
    18       HAL2      1   POPE     HB     18       0.07      1.008  
    19       CTL1      1   POPE     C2     19       0.48     12.011  
    20       HAL1      1   POPE     HS     20       0.04      1.008  
    21        OSL      1   POPE    O21     21      -0.47    15.9994  
    22         CL      1   POPE    C21     22       0.79     12.011  
    23        OBL      1   POPE    O22     23      -0.65    15.9994  
    24       CTL2      1   POPE    C22     24      -0.06     12.011  
    25       HAL2      1   POPE    H2R     25       0.03      1.008  
    26       HAL2      1   POPE    H2S     26       0.03      1.008  
    27       CTL2      1   POPE     C3     27       0.13     12.011  
    28       HAL2      1   POPE     HX     28       0.06      1.008  
    29       HAL2      1   POPE     HY     29       0.06      1.008  
    30        OSL      1   POPE    O31     30      -0.47    15.9994  
    31         CL      1   POPE    C31     31       0.79     12.011  
    32        OBL      1   POPE    O32     32      -0.65    15.9994  
    33       CTL2      1   POPE    C32     33      -0.06     12.011  
    34       HAL2      1   POPE    H2X     34       0.03      1.008  
    35       HAL2      1   POPE    H2Y     35       0.03      1.008  
    36       CTL2      1   POPE    C23     36       0.00     12.011  
    37       HAL2      1   POPE    H3R     37       0.00      1.008  
    38       HAL2      1   POPE    H3S     38       0.00      1.008  
    39       CTL2      1   POPE    C24     39       0.00     12.011  
    40       HAL2      1   POPE    H4R     40       0.00      1.008  
    41       HAL2      1   POPE    H4S     41       0.00      1.008  
    42       CTL2      1   POPE    C25     42       0.00     12.011  
    43       HAL2      1   POPE    H5R     43       0.00      1.008  
    44       HAL2      1   POPE    H5S     44       0.00      1.008  
    45       CTL2      1   POPE    C26     45       0.00     12.011  
    46       HAL2      1   POPE    H6R     46       0.00      1.008  
    47       HAL2      1   POPE    H6S     47       0.00      1.008  
    48       CTL2      1   POPE    C27     48       0.00     12.011  
    49       HAL2      1   POPE    H7R     49       0.00      1.008  
    50       HAL2      1   POPE    H7S     50       0.00      1.008  
    51       CTL2      1   POPE    C28     51       0.03     12.011  
    52       HAL2      1   POPE    H8R     52       0.03      1.008  
    53       HAL2      1   POPE    H8S     53       0.03      1.008  
    54       CEL1      1   POPE    C29     54      -0.20     12.011  
    55       HEL1      1   POPE    H91     55       0.11      1.008  
    56       CEL1      1   POPE   C210     56      -0.20     12.011  
    57       HEL1      1   POPE   H101     57       0.11      1.008  
    58       CTL2      1   POPE   C211     58       0.03     12.011  
    59       HAL2      1   POPE   H11R     59       0.03      1.008  
    60       HAL2      1   POPE   H11S     60       0.03      1.008  
    61       CTL2      1   POPE   C212     61       0.00     12.011  
    62       HAL2      1   POPE   H12R     62       0.00      1.008  
    63       HAL2      1   POPE   H12S     63       0.00      1.008  
    64       CTL2      1   POPE   C213     64       0.00     12.011  
    65       HAL2      1   POPE   H13R     65       0.00      1.008  
    66       HAL2      1   POPE   H13S     66       0.00      1.008  
    67       CTL2      1   POPE   C214     67       0.00     12.011  
    68       HAL2      1   POPE   H14R     68       0.00      1.008  
    69       HAL2      1   POPE   H14S     69       0.00      1.008  
    70       CTL2      1   POPE   C215     70       0.00     12.011  
    71       HAL2      1   POPE   H15R     71       0.00      1.008  
    72       HAL2      1   POPE   H15S     72       0.00      1.008  
    73       CTL2      1   POPE   C216     73       0.00     12.011  
    74       HAL2      1   POPE   H16R     74       0.00      1.008  
    75       HAL2      1   POPE   H16S     75       0.00      1.008  
    76       CTL2      1   POPE   C217     76       0.047    12.011  
    77       HAL2      1   POPE   H17R     77      -0.007     1.008  
    78       HAL2      1   POPE   H17S     78      -0.007     1.008  
    79       CTL3      1   POPE   C218     79      -0.081    12.011  
    80       HAL3      1   POPE   H18R     80       0.016     1.008  
    81       HAL3      1   POPE   H18S     81       0.016     1.008  
    82       HAL3      1   POPE   H18T     82       0.016     1.008  
    83       CTL2      1   POPE    C33     83       0.00     12.011  
    84       HAL2      1   POPE    H3X     84       0.00      1.008  
    85       HAL2      1   POPE    H3Y     85       0.00      1.008  
    86       CTL2      1   POPE    C34     86       0.00     12.011  
    87       HAL2      1   POPE    H4X     87       0.00      1.008  
    88       HAL2      1   POPE    H4Y     88       0.00      1.008  
    89       CTL2      1   POPE    C35     89       0.00     12.011  
    90       HAL2      1   POPE    H5X     90       0.00      1.008  
    91       HAL2      1   POPE    H5Y     91       0.00      1.008  
    92       CTL2      1   POPE    C36     92       0.00     12.011  
    93       HAL2      1   POPE    H6X     93       0.00      1.008  
    94       HAL2      1   POPE    H6Y     94       0.00      1.008  
    95       CTL2      1   POPE    C37     95       0.00     12.011  
    96       HAL2      1   POPE    H7X     96       0.00      1.008  
    97       HAL2      1   POPE    H7Y     97       0.00      1.008  
    98       CTL2      1   POPE    C38     98       0.00     12.011  
    99       HAL2      1   POPE    H8X     99       0.00      1.008  
   100       HAL2      1   POPE    H8Y    100       0.00      1.008  
   101       CTL2      1   POPE    C39    101       0.00     12.011  
   102       HAL2      1   POPE    H9X    102       0.00      1.008  
   103       HAL2      1   POPE    H9Y    103       0.00      1.008  
   104       CTL2      1   POPE   C310    104       0.00     12.011  
   105       HAL2      1   POPE   H10X    105       0.00      1.008  
   106       HAL2      1   POPE   H10Y    106       0.00      1.008  
   107       CTL2      1   POPE   C311    107       0.00     12.011  
   108       HAL2      1   POPE   H11X    108       0.00      1.008  
   109       HAL2      1   POPE   H11Y    109       0.00      1.008  
   110       CTL2      1   POPE   C312    110       0.00     12.011  
   111       HAL2      1   POPE   H12X    111       0.00      1.008  
   112       HAL2      1   POPE   H12Y    112       0.00      1.008  
   113       CTL2      1   POPE   C313    113       0.00     12.011  
   114       HAL2      1   POPE   H13X    114       0.00      1.008  
   115       HAL2      1   POPE   H13Y    115       0.00      1.008  
   116       CTL2      1   POPE   C314    116       0.00     12.011  
   117       HAL2      1   POPE   H14X    117       0.00      1.008  
   118       HAL2      1   POPE   H14Y    118       0.00      1.008  
   119       CTL2      1   POPE   C315    119       0.047    12.011  
   120       HAL2      1   POPE   H15X    120      -0.007     1.008  
   121       HAL2      1   POPE   H15Y    121      -0.007     1.008  
   122       CTL3      1   POPE   C316    122      -0.081    12.011  
   123       HAL3      1   POPE   H16X    123       0.016     1.008  
   124       HAL3      1   POPE   H16Y    124       0.016     1.008  
   125       HAL3      1   POPE   H16Z    125       0.016     1.008  

[ bonds ]
;  ai    aj funct            c0            c1            c2            c3
    1     2     1 
    1     3     1 
    1     4     1 
    1     5     1 
    5     6     1 
    5     7     1 
    5     8     1 
    8     9     1 
    8    10     1 
    8    15     1 
   11    12     1 
   11    13     1 
   11    14     1 
   11    15     1 
   14    16     1 
   16    17     1 
   16    18     1 
   16    19     1 
   19    20     1 
   19    21     1 
   19    27     1 
   21    22     1 
   22    23     1 
   22    24     1 
   24    25     1 
   24    26     1 
   24    36     1 
   27    28     1 
   27    29     1 
   27    30     1 
   30    31     1 
   31    32     1 
   31    33     1 
   33    34     1 
   33    35     1 
   33    83     1 
   36    37     1 
   36    38     1 
   36    39     1 
   39    40     1 
   39    41     1 
   39    42     1 
   42    43     1 
   42    44     1 
   42    45     1 
   45    46     1 
   45    47     1 
   45    48     1 
   48    49     1 
   48    50     1 
   48    51     1 
   51    52     1 
   51    53     1 
   51    54     1 
   54    55     1 
   54    56     1 
   56    57     1 
   56    58     1 
   58    59     1 
   58    60     1 
   58    61     1 
   61    62     1 
   61    63     1 
   61    64     1 
   64    65     1 
   64    66     1 
   64    67     1 
   67    68     1 
   67    69     1 
   67    70     1 
   70    71     1 
   70    72     1 
   70    73     1 
   73    74     1 
   73    75     1 
   73    76     1 
   76    77     1 
   76    78     1 
   76    79     1 
   79    80     1 
   79    81     1 
   79    82     1 
   83    84     1 
   83    85     1 
   83    86     1 
   86    87     1 
   86    88     1 
   86    89     1 
   89    90     1 
   89    91     1 
   89    92     1 
   92    93     1 
   92    94     1 
   92    95     1 
   95    96     1 
   95    97     1 
   95    98     1 
   98    99     1 
   98   100     1 
   98   101     1 
  101   102     1 
  101   103     1 
  101   104     1 
  104   105     1 
  104   106     1 
  104   107     1 
  107   108     1 
  107   109     1 
  107   110     1 
  110   111     1 
  110   112     1 
  110   113     1 
  113   114     1 
  113   115     1 
  113   116     1 
  116   117     1 
  116   118     1 
  116   119     1 
  119   120     1 
  119   121     1 
  119   122     1 
  122   123     1 
  122   124     1 
  122   125     1 

[ pairs ]
;  ai    aj funct            c0            c1            c2            c3
    1     9     1 
    1    10     1 
    1    15     1 
    2     6     1 
    2     7     1 
    2     8     1 
    3     6     1 
    3     7     1 
    3     8     1 
    4     6     1 
    4     7     1 
    4     8     1 
    5    11     1 
    6     9     1 
    6    10     1 
    6    15     1 
    7     9     1 
    7    10     1 
    7    15     1 
    8    12     1 
    8    13     1 
    8    14     1 
    9    11     1 
   10    11     1 
   11    17     1 
   11    18     1 
   11    19     1 
   12    16     1 
   13    16     1 
   14    20     1 
   14    21     1 
   14    27     1 
   15    16     1 
   16    22     1 
   16    28     1 
   16    29     1 
   16    30     1 
   17    20     1 
   17    21     1 
   17    27     1 
   18    20     1 
   18    21     1 
   18    27     1 
   19    23     1 
   19    24     1 
   19    31     1 
   20    22     1 
   20    28     1 
   20    29     1 
   20    30     1 
   21    25     1 
   21    26     1 
   21    28     1 
   21    29     1 
   21    30     1 
   21    36     1 
   22    27     1 
   22    37     1 
   22    38     1 
   22    39     1 
   23    25     1 
   23    26     1 
   23    36     1 
   24    40     1 
   24    41     1 
   24    42     1 
   25    37     1 
   25    38     1 
   25    39     1 
   26    37     1 
   26    38     1 
   26    39     1 
   27    32     1 
   27    33     1 
   28    31     1 
   29    31     1 
   30    34     1 
   30    35     1 
   30    83     1 
   31    84     1 
   31    85     1 
   31    86     1 
   32    34     1 
   32    35     1 
   32    83     1 
   33    87     1 
   33    88     1 
   33    89     1 
   34    84     1 
   34    85     1 
   34    86     1 
   35    84     1 
   35    85     1 
   35    86     1 
   36    43     1 
   36    44     1 
   36    45     1 
   37    40     1 
   37    41     1 
   37    42     1 
   38    40     1 
   38    41     1 
   38    42     1 
   39    46     1 
   39    47     1 
   39    48     1 
   40    43     1 
   40    44     1 
   40    45     1 
   41    43     1 
   41    44     1 
   41    45     1 
   42    49     1 
   42    50     1 
   42    51     1 
   43    46     1 
   43    47     1 
   43    48     1 
   44    46     1 
   44    47     1 
   44    48     1 
   45    52     1 
   45    53     1 
   45    54     1 
   46    49     1 
   46    50     1 
   46    51     1 
   47    49     1 
   47    50     1 
   47    51     1 
   48    55     1 
   48    56     1 
   49    52     1 
   49    53     1 
   49    54     1 
   50    52     1 
   50    53     1 
   50    54     1 
   51    57     1 
   51    58     1 
   52    55     1 
   52    56     1 
   53    55     1 
   53    56     1 
   54    59     1 
   54    60     1 
   54    61     1 
   55    57     1 
   55    58     1 
   56    62     1 
   56    63     1 
   56    64     1 
   57    59     1 
   57    60     1 
   57    61     1 
   58    65     1 
   58    66     1 
   58    67     1 
   59    62     1 
   59    63     1 
   59    64     1 
   60    62     1 
   60    63     1 
   60    64     1 
   61    68     1 
   61    69     1 
   61    70     1 
   62    65     1 
   62    66     1 
   62    67     1 
   63    65     1 
   63    66     1 
   63    67     1 
   64    71     1 
   64    72     1 
   64    73     1 
   65    68     1 
   65    69     1 
   65    70     1 
   66    68     1 
   66    69     1 
   66    70     1 
   67    74     1 
   67    75     1 
   67    76     1 
   68    71     1 
   68    72     1 
   68    73     1 
   69    71     1 
   69    72     1 
   69    73     1 
   70    77     1 
   70    78     1 
   70    79     1 
   71    74     1 
   71    75     1 
   71    76     1 
   72    74     1 
   72    75     1 
   72    76     1 
   73    80     1 
   73    81     1 
   73    82     1 
   74    77     1 
   74    78     1 
   74    79     1 
   75    77     1 
   75    78     1 
   75    79     1 
   77    80     1 
   77    81     1 
   77    82     1 
   78    80     1 
   78    81     1 
   78    82     1 
   83    90     1 
   83    91     1 
   83    92     1 
   84    87     1 
   84    88     1 
   84    89     1 
   85    87     1 
   85    88     1 
   85    89     1 
   86    93     1 
   86    94     1 
   86    95     1 
   87    90     1 
   87    91     1 
   87    92     1 
   88    90     1 
   88    91     1 
   88    92     1 
   89    96     1 
   89    97     1 
   89    98     1 
   90    93     1 
   90    94     1 
   90    95     1 
   91    93     1 
   91    94     1 
   91    95     1 
   92    99     1 
   92   100     1 
   92   101     1 
   93    96     1 
   93    97     1 
   93    98     1 
   94    96     1 
   94    97     1 
   94    98     1 
   95   102     1 
   95   103     1 
   95   104     1 
   96    99     1 
   96   100     1 
   96   101     1 
   97    99     1 
   97   100     1 
   97   101     1 
   98   105     1 
   98   106     1 
   98   107     1 
   99   102     1 
   99   103     1 
   99   104     1 
  100   102     1 
  100   103     1 
  100   104     1 
  101   108     1 
  101   109     1 
  101   110     1 
  102   105     1 
  102   106     1 
  102   107     1 
  103   105     1 
  103   106     1 
  103   107     1 
  104   111     1 
  104   112     1 
  104   113     1 
  105   108     1 
  105   109     1 
  105   110     1 
  106   108     1 
  106   109     1 
  106   110     1 
  107   114     1 
  107   115     1 
  107   116     1 
  108   111     1 
  108   112     1 
  108   113     1 
  109   111     1 
  109   112     1 
  109   113     1 
  110   117     1 
  110   118     1 
  110   119     1 
  111   114     1 
  111   115     1 
  111   116     1 
  112   114     1 
  112   115     1 
  112   116     1 
  113   120     1 
  113   121     1 
  113   122     1 
  114   117     1 
  114   118     1 
  114   119     1 
  115   117     1 
  115   118     1 
  115   119     1 
  116   123     1 
  116   124     1 
  116   125     1 
  117   120     1 
  117   121     1 
  117   122     1 
  118   120     1 
  118   121     1 
  118   122     1 
  120   123     1 
  120   124     1 
  120   125     1 
  121   123     1 
  121   124     1 
  121   125     1 

[ angles ]
;  ai    aj    ak funct            c0            c1            c2            c3
    2     1     3     5 
    2     1     4     5 
    2     1     5     5 
    3     1     4     5 
    3     1     5     5 
    4     1     5     5 
    1     5     6     5 
    1     5     7     5 
    1     5     8     5 
    6     5     7     5 
    6     5     8     5 
    7     5     8     5 
    5     8     9     5 
    5     8    10     5 
    5     8    15     5 
    9     8    10     5 
    9     8    15     5 
   10     8    15     5 
   12    11    13     5 
   12    11    14     5 
   12    11    15     5 
   13    11    14     5 
   13    11    15     5 
   14    11    15     5 
   11    14    16     5 
    8    15    11     5 
   14    16    17     5 
   14    16    18     5 
   14    16    19     5 
   17    16    18     5 
   17    16    19     5 
   18    16    19     5 
   16    19    20     5 
   16    19    21     5 
   16    19    27     5 
   20    19    21     5 
   20    19    27     5 
   21    19    27     5 
   19    21    22     5 
   21    22    23     5 
   21    22    24     5 
   23    22    24     5 
   22    24    25     5 
   22    24    26     5 
   22    24    36     5 
   25    24    26     5 
   25    24    36     5 
   26    24    36     5 
   19    27    28     5 
   19    27    29     5 
   19    27    30     5 
   28    27    29     5 
   28    27    30     5 
   29    27    30     5 
   27    30    31     5 
   30    31    32     5 
   30    31    33     5 
   32    31    33     5 
   31    33    34     5 
   31    33    35     5 
   31    33    83     5 
   34    33    35     5 
   34    33    83     5 
   35    33    83     5 
   24    36    37     5 
   24    36    38     5 
   24    36    39     5 
   37    36    38     5 
   37    36    39     5 
   38    36    39     5 
   36    39    40     5 
   36    39    41     5 
   36    39    42     5 
   40    39    41     5 
   40    39    42     5 
   41    39    42     5 
   39    42    43     5 
   39    42    44     5 
   39    42    45     5 
   43    42    44     5 
   43    42    45     5 
   44    42    45     5 
   42    45    46     5 
   42    45    47     5 
   42    45    48     5 
   46    45    47     5 
   46    45    48     5 
   47    45    48     5 
   45    48    49     5 
   45    48    50     5 
   45    48    51     5 
   49    48    50     5 
   49    48    51     5 
   50    48    51     5 
   48    51    52     5 
   48    51    53     5 
   48    51    54     5 
   52    51    53     5 
   52    51    54     5 
   53    51    54     5 
   51    54    55     5 
   51    54    56     5 
   55    54    56     5 
   54    56    57     5 
   54    56    58     5 
   57    56    58     5 
   56    58    59     5 
   56    58    60     5 
   56    58    61     5 
   59    58    60     5 
   59    58    61     5 
   60    58    61     5 
   58    61    62     5 
   58    61    63     5 
   58    61    64     5 
   62    61    63     5 
   62    61    64     5 
   63    61    64     5 
   61    64    65     5 
   61    64    66     5 
   61    64    67     5 
   65    64    66     5 
   65    64    67     5 
   66    64    67     5 
   64    67    68     5 
   64    67    69     5 
   64    67    70     5 
   68    67    69     5 
   68    67    70     5 
   69    67    70     5 
   67    70    71     5 
   67    70    72     5 
   67    70    73     5 
   71    70    72     5 
   71    70    73     5 
   72    70    73     5 
   70    73    74     5 
   70    73    75     5 
   70    73    76     5 
   74    73    75     5 
   74    73    76     5 
   75    73    76     5 
   73    76    77     5 
   73    76    78     5 
   73    76    79     5 
   77    76    78     5 
   77    76    79     5 
   78    76    79     5 
   76    79    80     5 
   76    79    81     5 
   76    79    82     5 
   80    79    81     5 
   80    79    82     5 
   81    79    82     5 
   33    83    84     5 
   33    83    85     5 
   33    83    86     5 
   84    83    85     5 
   84    83    86     5 
   85    83    86     5 
   83    86    87     5 
   83    86    88     5 
   83    86    89     5 
   87    86    88     5 
   87    86    89     5 
   88    86    89     5 
   86    89    90     5 
   86    89    91     5 
   86    89    92     5 
   90    89    91     5 
   90    89    92     5 
   91    89    92     5 
   89    92    93     5 
   89    92    94     5 
   89    92    95     5 
   93    92    94     5 
   93    92    95     5 
   94    92    95     5 
   92    95    96     5 
   92    95    97     5 
   92    95    98     5 
   96    95    97     5 
   96    95    98     5 
   97    95    98     5 
   95    98    99     5 
   95    98   100     5 
   95    98   101     5 
   99    98   100     5 
   99    98   101     5 
  100    98   101     5 
   98   101   102     5 
   98   101   103     5 
   98   101   104     5 
  102   101   103     5 
  102   101   104     5 
  103   101   104     5 
  101   104   105     5 
  101   104   106     5 
  101   104   107     5 
  105   104   106     5 
  105   104   107     5 
  106   104   107     5 
  104   107   108     5 
  104   107   109     5 
  104   107   110     5 
  108   107   109     5 
  108   107   110     5 
  109   107   110     5 
  107   110   111     5 
  107   110   112     5 
  107   110   113     5 
  111   110   112     5 
  111   110   113     5 
  112   110   113     5 
  110   113   114     5 
  110   113   115     5 
  110   113   116     5 
  114   113   115     5 
  114   113   116     5 
  115   113   116     5 
  113   116   117     5 
  113   116   118     5 
  113   116   119     5 
  117   116   118     5 
  117   116   119     5 
  118   116   119     5 
  116   119   120     5 
  116   119   121     5 
  116   119   122     5 
  120   119   121     5 
  120   119   122     5 
  121   119   122     5 
  119   122   123     5 
  119   122   124     5 
  119   122   125     5 
  123   122   124     5 
  123   122   125     5 
  124   122   125     5 

[ dihedrals ]
;  ai    aj    ak    al funct            c0            c1            c2            c3            c4            c5
    2     1     5     6     9 
    2     1     5     7     9 
    2     1     5     8     9 
    3     1     5     6     9 
    3     1     5     7     9 
    3     1     5     8     9 
    4     1     5     6     9 
    4     1     5     7     9 
    4     1     5     8     9 
    1     5     8     9     9 
    1     5     8    10     9 
    1     5     8    15     9 
    6     5     8     9     9 
    6     5     8    10     9 
    6     5     8    15     9 
    7     5     8     9     9 
    7     5     8    10     9 
    7     5     8    15     9 
    5     8    15    11     9 
    9     8    15    11     9 
   10     8    15    11     9 
   12    11    14    16     9 
   13    11    14    16     9 
   15    11    14    16     9 
   12    11    15     8     9 
   13    11    15     8     9 
   14    11    15     8     9 
   11    14    16    17     9 
   11    14    16    18     9 
   11    14    16    19     9 
   14    16    19    20     9 
   14    16    19    21     9 
   14    16    19    27     9 
   17    16    19    20     9 
   17    16    19    21     9 
   17    16    19    27     9 
   18    16    19    20     9 
   18    16    19    21     9 
   18    16    19    27     9 
   16    19    21    22     9 
   20    19    21    22     9 
   27    19    21    22     9 
   16    19    27    28     9 
   16    19    27    29     9 
   16    19    27    30     9 
   20    19    27    28     9 
   20    19    27    29     9 
   20    19    27    30     9 
   21    19    27    28     9 
   21    19    27    29     9 
   21    19    27    30     9 
   19    21    22    23     9 
   19    21    22    24     9 
   21    22    24    25     9 
   21    22    24    26     9 
   21    22    24    36     9 
   23    22    24    25     9 
   23    22    24    26     9 
   23    22    24    36     9 
   22    24    36    37     9 
   22    24    36    38     9 
   22    24    36    39     9 
   25    24    36    37     9 
   25    24    36    38     9 
   25    24    36    39     9 
   26    24    36    37     9 
   26    24    36    38     9 
   26    24    36    39     9 
   19    27    30    31     9 
   28    27    30    31     9 
   29    27    30    31     9 
   27    30    31    32     9 
   27    30    31    33     9 
   30    31    33    34     9 
   30    31    33    35     9 
   30    31    33    83     9 
   32    31    33    34     9 
   32    31    33    35     9 
   32    31    33    83     9 
   31    33    83    84     9 
   31    33    83    85     9 
   31    33    83    86     9 
   34    33    83    84     9 
   34    33    83    85     9 
   34    33    83    86     9 
   35    33    83    84     9 
   35    33    83    85     9 
   35    33    83    86     9 
   24    36    39    40     9 
   24    36    39    41     9 
   24    36    39    42     9 
   37    36    39    40     9 
   37    36    39    41     9 
   37    36    39    42     9 
   38    36    39    40     9 
   38    36    39    41     9 
   38    36    39    42     9 
   36    39    42    43     9 
   36    39    42    44     9 
   36    39    42    45     9 
   40    39    42    43     9 
   40    39    42    44     9 
   40    39    42    45     9 
   41    39    42    43     9 
   41    39    42    44     9 
   41    39    42    45     9 
   39    42    45    46     9 
   39    42    45    47     9 
   39    42    45    48     9 
   43    42    45    46     9 
   43    42    45    47     9 
   43    42    45    48     9 
   44    42    45    46     9 
   44    42    45    47     9 
   44    42    45    48     9 
   42    45    48    49     9 
   42    45    48    50     9 
   42    45    48    51     9 
   46    45    48    49     9 
   46    45    48    50     9 
   46    45    48    51     9 
   47    45    48    49     9 
   47    45    48    50     9 
   47    45    48    51     9 
   45    48    51    52     9 
   45    48    51    53     9 
   45    48    51    54     9 
   49    48    51    52     9 
   49    48    51    53     9 
   49    48    51    54     9 
   50    48    51    52     9 
   50    48    51    53     9 
   50    48    51    54     9 
   48    51    54    55     9 
   48    51    54    56     9 
   52    51    54    55     9 
   52    51    54    56     9 
   53    51    54    55     9 
   53    51    54    56     9 
   51    54    56    57     9 
   51    54    56    58     9 
   55    54    56    57     9 
   55    54    56    58     9 
   54    56    58    59     9 
   54    56    58    60     9 
   54    56    58    61     9 
   57    56    58    59     9 
   57    56    58    60     9 
   57    56    58    61     9 
   56    58    61    62     9 
   56    58    61    63     9 
   56    58    61    64     9 
   59    58    61    62     9 
   59    58    61    63     9 
   59    58    61    64     9 
   60    58    61    62     9 
   60    58    61    63     9 
   60    58    61    64     9 
   58    61    64    65     9 
   58    61    64    66     9 
   58    61    64    67     9 
   62    61    64    65     9 
   62    61    64    66     9 
   62    61    64    67     9 
   63    61    64    65     9 
   63    61    64    66     9 
   63    61    64    67     9 
   61    64    67    68     9 
   61    64    67    69     9 
   61    64    67    70     9 
   65    64    67    68     9 
   65    64    67    69     9 
   65    64    67    70     9 
   66    64    67    68     9 
   66    64    67    69     9 
   66    64    67    70     9 
   64    67    70    71     9 
   64    67    70    72     9 
   64    67    70    73     9 
   68    67    70    71     9 
   68    67    70    72     9 
   68    67    70    73     9 
   69    67    70    71     9 
   69    67    70    72     9 
   69    67    70    73     9 
   67    70    73    74     9 
   67    70    73    75     9 
   67    70    73    76     9 
   71    70    73    74     9 
   71    70    73    75     9 
   71    70    73    76     9 
   72    70    73    74     9 
   72    70    73    75     9 
   72    70    73    76     9 
   70    73    76    77     9 
   70    73    76    78     9 
   70    73    76    79     9 
   74    73    76    77     9 
   74    73    76    78     9 
   74    73    76    79     9 
   75    73    76    77     9 
   75    73    76    78     9 
   75    73    76    79     9 
   73    76    79    80     9 
   73    76    79    81     9 
   73    76    79    82     9 
   77    76    79    80     9 
   77    76    79    81     9 
   77    76    79    82     9 
   78    76    79    80     9 
   78    76    79    81     9 
   78    76    79    82     9 
   33    83    86    87     9 
   33    83    86    88     9 
   33    83    86    89     9 
   84    83    86    87     9 
   84    83    86    88     9 
   84    83    86    89     9 
   85    83    86    87     9 
   85    83    86    88     9 
   85    83    86    89     9 
   83    86    89    90     9 
   83    86    89    91     9 
   83    86    89    92     9 
   87    86    89    90     9 
   87    86    89    91     9 
   87    86    89    92     9 
   88    86    89    90     9 
   88    86    89    91     9 
   88    86    89    92     9 
   86    89    92    93     9 
   86    89    92    94     9 
   86    89    92    95     9 
   90    89    92    93     9 
   90    89    92    94     9 
   90    89    92    95     9 
   91    89    92    93     9 
   91    89    92    94     9 
   91    89    92    95     9 
   89    92    95    96     9 
   89    92    95    97     9 
   89    92    95    98     9 
   93    92    95    96     9 
   93    92    95    97     9 
   93    92    95    98     9 
   94    92    95    96     9 
   94    92    95    97     9 
   94    92    95    98     9 
   92    95    98    99     9 
   92    95    98   100     9 
   92    95    98   101     9 
   96    95    98    99     9 
   96    95    98   100     9 
   96    95    98   101     9 
   97    95    98    99     9 
   97    95    98   100     9 
   97    95    98   101     9 
   95    98   101   102     9 
   95    98   101   103     9 
   95    98   101   104     9 
   99    98   101   102     9 
   99    98   101   103     9 
   99    98   101   104     9 
  100    98   101   102     9 
  100    98   101   103     9 
  100    98   101   104     9 
   98   101   104   105     9 
   98   101   104   106     9 
   98   101   104   107     9 
  102   101   104   105     9 
  102   101   104   106     9 
  102   101   104   107     9 
  103   101   104   105     9 
  103   101   104   106     9 
  103   101   104   107     9 
  101   104   107   108     9 
  101   104   107   109     9 
  101   104   107   110     9 
  105   104   107   108     9 
  105   104   107   109     9 
  105   104   107   110     9 
  106   104   107   108     9 
  106   104   107   109     9 
  106   104   107   110     9 
  104   107   110   111     9 
  104   107   110   112     9 
  104   107   110   113     9 
  108   107   110   111     9 
  108   107   110   112     9 
  108   107   110   113     9 
  109   107   110   111     9 
  109   107   110   112     9 
  109   107   110   113     9 
  107   110   113   114     9 
  107   110   113   115     9 
  107   110   113   116     9 
  111   110   113   114     9 
  111   110   113   115     9 
  111   110   113   116     9 
  112   110   113   114     9 
  112   110   113   115     9 
  112   110   113   116     9 
  110   113   116   117     9 
  110   113   116   118     9 
  110   113   116   119     9 
  114   113   116   117     9 
  114   113   116   118     9 
  114   113   116   119     9 
  115   113   116   117     9 
  115   113   116   118     9 
  115   113   116   119     9 
  113   116   119   120     9 
  113   116   119   121     9 
  113   116   119   122     9 
  117   116   119   120     9 
  117   116   119   121     9 
  117   116   119   122     9 
  118   116   119   120     9 
  118   116   119   121     9 
  118   116   119   122     9 
  116   119   122   123     9 
  116   119   122   124     9 
  116   119   122   125     9 
  120   119   122   123     9 
  120   119   122   124     9 
  120   119   122   125     9 
  121   119   122   123     9 
  121   119   122   124     9 
  121   119   122   125     9 

[ dihedrals ]
;  ai    aj    ak    al funct            c0            c1            c2            c3
   22    21    24    23     2 
   31    30    33    32     2 
