# Supplementary material for: Atomistic Molecular Dynamics Simulations of Lipids Near TiO2 Nanosurfaces
Source: J Phys Chem B. 2021 Jul 16;125(29):8048–59. doi: 10.1021/acs.jpcb.1c04547 (PMC8389913; doi:10.1021/acs.jpcb.1c04547)
Supplement: Supplementary file 2 — jp1c04547_si_002.zip [file jp1c04547_si_002.zip › MD_setup/README]

*************************************************************************
Atomistic molecular dynamics simulations of lipids near TiO2 nanosurfaces

Mikhail Ivanov and Alexander P. Lyubartsev*

email: alexander.lyubartsev@mmk.su.se
*************************************************************************


************************ Input file description *************************


The following archive (MD_setup.zip) contains all the necessary input files
for running the simulations presented in this paper with GROMACS 2019 (or newer).

List of contents:

- mdp: mdp-files with the simulation parameters
- itp: itp-files (topology files) for lipids, water, ions, as well as the TiO2 FF file
- SLipids_FF: Slipids force field files
- 13 folders containing the initial structures for each TiO2-lipid system (gro format), itp-file for the TiO2 and the top-file (topology links and system composition)
